# Supplementary material for: A domain sequence approach to pangenomics: applications to Escherichia coli
Source: F1000Res. 2013 May 29;1:19. Originally published 2012 Oct 1. [Version 2] doi: 10.12688/f1000research.1-19.v2 (PMC3901455; doi:10.12688/f1000research.1-19.v2)
Supplement: Tabular overview of genomes — An overview of the 347 genomes of Escherichia coli used in this study. This text file contains the BIOID code for each genome, the corresponding file name, short name (usually the strain) and whether the genome project is completed or not. [file f1000research-1-1101-s0000.tgz]

Archive with 1 entries (1 files):
- map_ecoli.txt
