# Supplementary material for: A domain sequence approach to pangenomics: applications to Escherichia coli
Source: F1000Res. 2013 May 29;1:19. Originally published 2012 Oct 1. [Version 2] doi: 10.12688/f1000research.1-19.v2 (PMC3901455; doi:10.12688/f1000research.1-19.v2)
Supplement: Tabular overview of genomes — An overview of the 347 genomes of Escherichia coli used in this study. This text file contains the BIOID code for each genome, the corresponding file name, short name (usually the strain) and whether the genome project is completed or not. [file f1000research-1-1101-s0000.tgz › map_ecoli.txt]

BIOID	File	Name	Completed
BIOID161985	Escherichia_coli_042_BIOID161985.fsa	42	TRUE
BIOID47105	Escherichia_coli_75_BIOID47105.fsa	75	FALSE
BIOID58531	Escherichia_coli_536_BIOID58531.fsa	536	TRUE
BIOID51131	Escherichia_coli_3003_BIOID51131.fsa	3003	FALSE
BIOID40265	Escherichia_coli_3431_BIOID40265.fsa	3431	FALSE
BIOID51097	Escherichia_coli_12264_BIOID51097.fsa	12264	FALSE
BIOID51085	Escherichia_coli_12741_BIOID51085.fsa	12741	FALSE
BIOID51123	Escherichia_coli_23916_BIOID51123.fsa	23916	FALSE
BIOID51127	Escherichia_coli_24168_BIOID51127.fsa	24168	FALSE
BIOID51129	Escherichia_coli_32303_BIOID51129.fsa	32303	FALSE
BIOID51105	Escherichia_coli_32608_BIOID51105.fsa	32608	FALSE
BIOID51125	Escherichia_coli_33884_BIOID51125.fsa	33884	FALSE
BIOID51109	Escherichia_coli_40522_BIOID51109.fsa	40522	FALSE
BIOID51121	Escherichia_coli_40967_BIOID51121.fsa	40967	FALSE
BIOID51089	Escherichia_coli_50588_BIOID51089.fsa	50588	FALSE
BIOID51115	Escherichia_coli_50959_BIOID51115.fsa	50959	FALSE
BIOID54321	Escherichia_coli_53638_BIOID54321.fsa	53638	FALSE
BIOID59383	Escherichia_coli_55989_BIOID59383.fsa	55989	TRUE
BIOID55485	Escherichia_coli_83972_BIOID55485.fsa	83972	FALSE
BIOID51119	Escherichia_coli_90111_BIOID51119.fsa	90111	FALSE
BIOID51117	Escherichia_coli_91649_BIOID51117.fsa	91649	FALSE
BIOID51113	Escherichia_coli_96154_BIOID51113.fsa	96154	FALSE
BIOID51107	Escherichia_coli_930624_BIOID51107.fsa	930624	FALSE
BIOID51095	Escherichia_coli_950941_BIOID51095.fsa	950941	FALSE
BIOID51101	Escherichia_coli_960497_BIOID51101.fsa	960497	FALSE
BIOID51087	Escherichia_coli_970246_BIOID51087.fsa	970246	FALSE
BIOID51091	Escherichia_coli_970259_BIOID51091.fsa	970259	FALSE
BIOID51099	Escherichia_coli_970264_BIOID51099.fsa	970264	FALSE
BIOID51103	Escherichia_coli_990741_BIOID51103.fsa	990741	FALSE
BIOID54363	Escherichia_coli_101-1_BIOID54363.fsa	101-1	FALSE
BIOID60615	Escherichia_coli_1827-70_BIOID60615.fsa	1827-70	FALSE
BIOID60613	Escherichia_coli_2362-75_BIOID60613.fsa	2362-75	FALSE
BIOID48251	Escherichia_coli_2534-86_BIOID48251.fsa	2534-86	FALSE
BIOID48253	Escherichia_coli_3030-1_BIOID48253.fsa	3030-1	FALSE
BIOID39385	Escherichia_coli_4_1_47FAA__BIOID39385.fsa	4_1_47FAA	FALSE
BIOID47101	Escherichia_coli_541-1_BIOID47101.fsa	541-1	FALSE
BIOID47099	Escherichia_coli_541-15_BIOID47099.fsa	541-15	FALSE
BIOID47103	Escherichia_coli_576-1_BIOID47103.fsa	576-1	FALSE
BIOID51137	Escherichia_coli_900105__10e__BIOID51137.fsa	900105_10e	FALSE
BIOID161975	Escherichia_coli_ABU_83972_BIOID161975.fsa	ABU_83972	TRUE
BIOID89369	Escherichia_coli_AI27_BIOID89369.fsa	AI27	FALSE
BIOID58623	Escherichia_coli_APEC_O1_BIOID58623.fsa	APEC_O1	TRUE
BIOID58783	Escherichia_coli_ATCC_8739_BIOID58783.fsa	ATCC_8739	TRUE
BIOID58803	Escherichia_coli_B_str_REL606_BIOID58803.fsa	B_REL606	TRUE
BIOID47003	Escherichia_coli_B088_BIOID47003.fsa	B088	FALSE
BIOID38907	Escherichia_coli_B093_BIOID38907.fsa	B093	FALSE
BIOID54319	Escherichia_coli_B171_BIOID54319.fsa	B171	FALSE
BIOID47001	Escherichia_coli_B185_BIOID47001.fsa	B185	FALSE
BIOID46999	Escherichia_coli_B354_BIOID46999.fsa	B354	FALSE
BIOID51135	Escherichia_coli_B41_BIOID51135.fsa	B41	FALSE
BIOID54297	Escherichia_coli_B7A_BIOID54297.fsa	B7A	FALSE
BIOID161947	Escherichia_coli_BL21_DE3_BIOID161947.fsa	BL21_DE3_v1	TRUE
BIOID161949	Escherichia_coli_BL21_DE3_BIOID161949.fsa	BL21_DE3_v2	TRUE
BIOID59245	Escherichia_coli_BL21-Gold_DE3_pLysS_AG_BIOID59245.fsa	BL21-Gold_DE3_pLysS_AG	TRUE
BIOID59391	Escherichia_coli_BW2952_BIOID59391.fsa	BW2952	TRUE
BIOID57915	Escherichia_coli_CFT073_BIOID57915.fsa	CFT073	TRUE
BIOID162049	Escherichia_coli_str_clone_D_i14_BIOID162049.fsa	clone_D_i14	TRUE
BIOID162047	Escherichia_coli_str_clone_D_i2_BIOID162047.fsa	clone_D_i2	TRUE
BIOID63489	Escherichia_coli_cloneA_i1_BIOID63489.fsa	cloneA_i1	FALSE
BIOID47109	Escherichia_coli_CUMT8_BIOID47109.fsa	CUMT8	FALSE
BIOID50999	Escherichia_coli_DEC10A_BIOID50999.fsa	DEC10A	FALSE
BIOID51001	Escherichia_coli_DEC10B_BIOID51001.fsa	DEC10B	FALSE
BIOID51003	Escherichia_coli_DEC10C_BIOID51003.fsa	DEC10C	FALSE
BIOID51005	Escherichia_coli_DEC10D_BIOID51005.fsa	DEC10D	FALSE
BIOID51007	Escherichia_coli_DEC10E_BIOID51007.fsa	DEC10E	FALSE
BIOID51009	Escherichia_coli_DEC10F_BIOID51009.fsa	DEC10F	FALSE
BIOID51011	Escherichia_coli_DEC11A_BIOID51011.fsa	DEC11A	FALSE
BIOID51013	Escherichia_coli_DEC11B_BIOID51013.fsa	DEC11B	FALSE
BIOID51015	Escherichia_coli_DEC11C_BIOID51015.fsa	DEC11C	FALSE
BIOID51017	Escherichia_coli_DEC11D_BIOID51017.fsa	DEC11D	FALSE
BIOID51019	Escherichia_coli_DEC11E_BIOID51019.fsa	DEC11E	FALSE
BIOID51021	Escherichia_coli_DEC12A_BIOID51021.fsa	DEC12A	FALSE
BIOID51023	Escherichia_coli_DEC12B_BIOID51023.fsa	DEC12B	FALSE
BIOID51025	Escherichia_coli_DEC12C_BIOID51025.fsa	DEC12C	FALSE
BIOID51027	Escherichia_coli_DEC12D_BIOID51027.fsa	DEC12D	FALSE
BIOID51029	Escherichia_coli_DEC12E_BIOID51029.fsa	DEC12E	FALSE
BIOID51031	Escherichia_coli_DEC13A_BIOID51031.fsa	DEC13A	FALSE
BIOID51033	Escherichia_coli_DEC13B_BIOID51033.fsa	DEC13B	FALSE
BIOID51035	Escherichia_coli_DEC13C_BIOID51035.fsa	DEC13C	FALSE
BIOID51037	Escherichia_coli_DEC13D_BIOID51037.fsa	DEC13D	FALSE
BIOID51039	Escherichia_coli_DEC13E_BIOID51039.fsa	DEC13E	FALSE
BIOID51043	Escherichia_coli_DEC14A_BIOID51043.fsa	DEC14A	FALSE
BIOID51045	Escherichia_coli_DEC14B_BIOID51045.fsa	DEC14B	FALSE
BIOID51047	Escherichia_coli_DEC14C_BIOID51047.fsa	DEC14C	FALSE
BIOID51049	Escherichia_coli_DEC14D_BIOID51049.fsa	DEC14D	FALSE
BIOID51053	Escherichia_coli_DEC15A_BIOID51053.fsa	DEC15A	FALSE
BIOID51055	Escherichia_coli_DEC15B_BIOID51055.fsa	DEC15B	FALSE
BIOID51057	Escherichia_coli_DEC15C_BIOID51057.fsa	DEC15C	FALSE
BIOID51059	Escherichia_coli_DEC15D_BIOID51059.fsa	DEC15D	FALSE
BIOID51061	Escherichia_coli_DEC15E_BIOID51061.fsa	DEC15E	FALSE
BIOID50903	Escherichia_coli_DEC1A_BIOID50903.fsa	DEC1A	FALSE
BIOID50905	Escherichia_coli_DEC1B_BIOID50905.fsa	DEC1B	FALSE
BIOID50907	Escherichia_coli_DEC1C_BIOID50907.fsa	DEC1C	FALSE
BIOID50909	Escherichia_coli_DEC1D_BIOID50909.fsa	DEC1D	FALSE
BIOID50911	Escherichia_coli_DEC1E_BIOID50911.fsa	DEC1E	FALSE
BIOID50913	Escherichia_coli_DEC2A_BIOID50913.fsa	DEC2A	FALSE
BIOID50915	Escherichia_coli_DEC2B_BIOID50915.fsa	DEC2B	FALSE
BIOID50917	Escherichia_coli_DEC2C_BIOID50917.fsa	DEC2C	FALSE
BIOID50919	Escherichia_coli_DEC2D_BIOID50919.fsa	DEC2D	FALSE
BIOID50921	Escherichia_coli_DEC2E_BIOID50921.fsa	DEC2E	FALSE
BIOID50923	Escherichia_coli_DEC3A_BIOID50923.fsa	DEC3A	FALSE
BIOID50925	Escherichia_coli_DEC3B_BIOID50925.fsa	DEC3B	FALSE
BIOID50927	Escherichia_coli_DEC3C_BIOID50927.fsa	DEC3C	FALSE
BIOID50929	Escherichia_coli_DEC3D_BIOID50929.fsa	DEC3D	FALSE
BIOID50931	Escherichia_coli_DEC3E_BIOID50931.fsa	DEC3E	FALSE
BIOID50933	Escherichia_coli_DEC3F_BIOID50933.fsa	DEC3F	FALSE
BIOID50935	Escherichia_coli_DEC4A_BIOID50935.fsa	DEC4A	FALSE
BIOID50937	Escherichia_coli_DEC4B_BIOID50937.fsa	DEC4B	FALSE
BIOID50939	Escherichia_coli_DEC4C_BIOID50939.fsa	DEC4C	FALSE
BIOID50941	Escherichia_coli_DEC4D_BIOID50941.fsa	DEC4D	FALSE
BIOID50943	Escherichia_coli_DEC4E_BIOID50943.fsa	DEC4E	FALSE
BIOID50945	Escherichia_coli_DEC4F_BIOID50945.fsa	DEC4F	FALSE
BIOID50947	Escherichia_coli_DEC5A_BIOID50947.fsa	DEC5A	FALSE
BIOID50949	Escherichia_coli_DEC5B_BIOID50949.fsa	DEC5B	FALSE
BIOID50951	Escherichia_coli_DEC5C_BIOID50951.fsa	DEC5C	FALSE
BIOID50953	Escherichia_coli_DEC5D_BIOID50953.fsa	DEC5D	FALSE
BIOID50955	Escherichia_coli_DEC5E_BIOID50955.fsa	DEC5E	FALSE
BIOID50957	Escherichia_coli_DEC6A_BIOID50957.fsa	DEC6A	FALSE
BIOID50959	Escherichia_coli_DEC6B_BIOID50959.fsa	DEC6B	FALSE
BIOID50961	Escherichia_coli_DEC6C_BIOID50961.fsa	DEC6C	FALSE
BIOID50963	Escherichia_coli_DEC6D_BIOID50963.fsa	DEC6D	FALSE
BIOID50965	Escherichia_coli_DEC6E_BIOID50965.fsa	DEC6E	FALSE
BIOID50967	Escherichia_coli_DEC7A_BIOID50967.fsa	DEC7A	FALSE
BIOID50969	Escherichia_coli_DEC7B_BIOID50969.fsa	DEC7B	FALSE
BIOID50973	Escherichia_coli_DEC7C_BIOID50973.fsa	DEC7C	FALSE
BIOID50975	Escherichia_coli_DEC7D_BIOID50975.fsa	DEC7D	FALSE
BIOID50977	Escherichia_coli_DEC7E_BIOID50977.fsa	DEC7E	FALSE
BIOID50979	Escherichia_coli_DEC8A_BIOID50979.fsa	DEC8A	FALSE
BIOID50981	Escherichia_coli_DEC8B_BIOID50981.fsa	DEC8B	FALSE
BIOID50983	Escherichia_coli_DEC8C_BIOID50983.fsa	DEC8C	FALSE
BIOID50985	Escherichia_coli_DEC8D_BIOID50985.fsa	DEC8D	FALSE
BIOID50987	Escherichia_coli_DEC8E_BIOID50987.fsa	DEC8E	FALSE
BIOID50989	Escherichia_coli_DEC9A_BIOID50989.fsa	DEC9A	FALSE
BIOID50991	Escherichia_coli_DEC9B_BIOID50991.fsa	DEC9B	FALSE
BIOID50993	Escherichia_coli_DEC9C_BIOID50993.fsa	DEC9C	FALSE
BIOID50995	Escherichia_coli_DEC9D_BIOID50995.fsa	DEC9D	FALSE
BIOID50997	Escherichia_coli_DEC9E_BIOID50997.fsa	DEC9E	FALSE
BIOID161951	Escherichia_coli_DH1_BIOID161951.fsa	DH1_v1	TRUE
BIOID162051	Escherichia_coli_DH1_BIOID162051.fsa	DH1_v2	TRUE
BIOID38935	Escherichia_coli_E101_BIOID38935.fsa	E101	FALSE
BIOID54303	Escherichia_coli_E110019_BIOID54303.fsa	E110019	FALSE
BIOID38941	Escherichia_coli_E1167_BIOID38941.fsa	E1167	FALSE
BIOID40269	Escherichia_coli_E128010_BIOID40269.fsa	E128010	FALSE
BIOID38945	Escherichia_coli_E1520_BIOID38945.fsa	E1520	FALSE
BIOID54301	Escherichia_coli_E22_BIOID54301.fsa	E22	FALSE
BIOID58395	Escherichia_coli_E24377A_BIOID58395.fsa	E24377A	TRUE
BIOID38949	Escherichia_coli_E482_BIOID38949.fsa	E482	FALSE
BIOID61479	Escherichia_coli_EC4100B_BIOID61479.fsa	EC4100B	FALSE
BIOID59379	Escherichia_coli_ED1a_BIOID59379.fsa	ED1a	TRUE
BIOID40267	Escherichia_coli_EPECa14_BIOID40267.fsa	EPECa14	FALSE
BIOID161993	Escherichia_coli_ETEC_H10407_BIOID161993.fsa	ETEC_H10407	TRUE
BIOID54299	Escherichia_coli_F11_BIOID54299.fsa	F11	FALSE
BIOID49707	Escherichia_coli_FVEC1302_BIOID49707.fsa	FVEC1302	FALSE
BIOID46997	Escherichia_coli_FVEC1412_BIOID46997.fsa	FVEC1412	FALSE
BIOID48249	Escherichia_coli_G58-1_BIOID48249.fsa	G58-1	FALSE
BIOID38971	Escherichia_coli_H120_BIOID38971.fsa	H120	FALSE
BIOID38981	Escherichia_coli_H252_BIOID38981.fsa	H252	FALSE
BIOID38985	Escherichia_coli_H263_BIOID38985.fsa	H263	FALSE
BIOID52527	Escherichia_coli_H299_BIOID52527.fsa	H299	FALSE
BIOID51093	Escherichia_coli_H30_BIOID51093.fsa	H30	FALSE
BIOID39001	Escherichia_coli_H397_BIOID39001.fsa	H397	FALSE
BIOID39013	Escherichia_coli_H489_BIOID39013.fsa	H489	FALSE
BIOID39015	Escherichia_coli_H494_BIOID39015.fsa	H494	FALSE
BIOID52525	Escherichia_coli_H591_BIOID52525.fsa	H591	FALSE
BIOID52485	Escherichia_coli_H736_BIOID52485.fsa	H736	FALSE
BIOID47107	Escherichia_coli_HM605_BIOID47107.fsa	HM605	FALSE
BIOID58393	Escherichia_coli_HS_BIOID58393.fsa	HS	TRUE
BIOID59377	Escherichia_coli_IAI1_BIOID59377.fsa	IAI1	TRUE
BIOID59381	Escherichia_coli_IAI39_BIOID59381.fsa	IAI39	TRUE
BIOID162007	Escherichia_coli_IHE3034_BIOID162007.fsa	IHE3034	TRUE
BIOID82837	Escherichia_coli_J53_BIOID82837.fsa	J53	FALSE
BIOID51111	Escherichia_coli_JB1-95_BIOID51111.fsa	JB1-95	FALSE
BIOID58979	Escherichia_coli_str_K-12_substr_DH10B_BIOID58979.fsa	K-12_subDH10B	TRUE
BIOID57779	Escherichia_coli_str_K-12_substr_MG1655_BIOID57779.fsa	K-12_subMG1655	TRUE
BIOID51747	Escherichia_coli_str_K-12_substr_MG1655star_BIOID51747.fsa	K-12_subMG1655star	TRUE
BIOID161931	Escherichia_coli_str_K-12_substr_W3110_BIOID161931.fsa	K-12_subW3110	TRUE
BIOID47095	Escherichia_coli_KD1_BIOID47095.fsa	KD1	FALSE
BIOID47097	Escherichia_coli_KD2_BIOID47097.fsa	KD2	FALSE
BIOID162099	Escherichia_coli_KO11FL_BIOID162099.fsa	KO11FL	TRUE
BIOID52593	Escherichia_coli_KO11FL_BIOID52593.fsa	KO11FL	TRUE
BIOID89725	Escherichia_coli_LCT-EC106_BIOID89725.fsa	LCT-EC106	FALSE
BIOID161965	Escherichia_coli_LF82_BIOID161965.fsa	LF82	TRUE
BIOID40261	Escherichia_coli_LT-68_BIOID40261.fsa	LT-68	FALSE
BIOID52483	Escherichia_coli_M605_BIOID52483.fsa	M605	FALSE
BIOID52481	Escherichia_coli_M718_BIOID52481.fsa	M718	FALSE
BIOID39045	Escherichia_coli_M863_BIOID39045.fsa	M863	FALSE
BIOID39047	Escherichia_coli_M919_BIOID39047.fsa	M919	FALSE
BIOID50575	Escherichia_coli_MS_107-1_BIOID50575.fsa	MS_107-1	FALSE
BIOID47225	Escherichia_coli_MS_110-3_BIOID47225.fsa	MS_110-3	FALSE
BIOID50627	Escherichia_coli_MS_115-1_BIOID50627.fsa	MS_115-1	FALSE
BIOID50635	Escherichia_coli_MS_116-1_BIOID50635.fsa	MS_116-1	FALSE
BIOID47231	Escherichia_coli_MS_117-3_BIOID47231.fsa	MS_117-3	FALSE
BIOID50577	Escherichia_coli_MS_119-7_BIOID50577.fsa	MS_119-7	FALSE
BIOID50763	Escherichia_coli_MS_124-1_BIOID50763.fsa	MS_124-1	FALSE
BIOID59467	Escherichia_coli_MS_145-7_BIOID59467.fsa	MS_145-7	FALSE
BIOID50897	Escherichia_coli_MS_146-1_BIOID50897.fsa	MS_146-1	FALSE
BIOID47257	Escherichia_coli_MS_153-1_BIOID47257.fsa	MS_153-1	FALSE
BIOID47259	Escherichia_coli_MS_16-3_BIOID47259.fsa	MS_16-3	FALSE
BIOID50639	Escherichia_coli_MS_175-1_BIOID50639.fsa	MS_175-1	FALSE
BIOID50641	Escherichia_coli_MS_182-1_BIOID50641.fsa	MS_182-1	FALSE
BIOID50657	Escherichia_coli_MS_185-1_BIOID50657.fsa	MS_185-1	FALSE
BIOID50629	Escherichia_coli_MS_187-1_BIOID50629.fsa	MS_187-1	FALSE
BIOID50655	Escherichia_coli_MS_196-1_BIOID50655.fsa	MS_196-1	FALSE
BIOID50625	Escherichia_coli_MS_198-1_BIOID50625.fsa	MS_198-1	FALSE
BIOID50645	Escherichia_coli_MS_200-1_BIOID50645.fsa	MS_200-1	FALSE
BIOID50631	Escherichia_coli_MS_21-1_BIOID50631.fsa	MS_21-1	FALSE
BIOID50643	Escherichia_coli_MS_45-1_BIOID50643.fsa	MS_45-1	FALSE
BIOID47209	Escherichia_coli_MS_57-2_BIOID47209.fsa	MS_57-2	FALSE
BIOID47211	Escherichia_coli_MS_60-1_BIOID47211.fsa	MS_60-1	FALSE
BIOID50653	Escherichia_coli_MS_69-1_BIOID50653.fsa	MS_69-1	FALSE
BIOID50771	Escherichia_coli_MS_78-1_BIOID50771.fsa	MS_78-1	FALSE
BIOID40701	Escherichia_coli_MS_79-10_BIOID40701.fsa	MS_79-10	FALSE
BIOID50623	Escherichia_coli_MS_84-1_BIOID50623.fsa	MS_84-1	FALSE
BIOID40699	Escherichia_coli_MS_85-1_BIOID40699.fsa	MS_85-1	FALSE
BIOID162139	Escherichia_coli_NA114_BIOID162139.fsa	NA114	TRUE
BIOID52343	Escherichia_coli_NC101_BIOID52343.fsa	NC101	FALSE
BIOID157365	Escherichia_coli_NCCP15647_BIOID157365.fsa	NCCP15647	FALSE
BIOID157429	Escherichia_coli_NCCP15657_BIOID157429.fsa	NCCP15657	FALSE
BIOID157427	Escherichia_coli_NCCP15658_BIOID157427.fsa	NCCP15658	FALSE
BIOID41013	Escherichia_coli_O103H2_str_12009_BIOID41013.fsa	O103H2_12009	TRUE
BIOID129421	Escherichia_coli_O103H2_str_CVM9450_BIOID129421.fsa	O103H2_CVM9450	FALSE
BIOID129419	Escherichia_coli_O103H25_str_CVM9340_BIOID129419.fsa	O103H25_CVM9340	FALSE
BIOID74417	Escherichia_coli_O103H25_str_NIPH-11060424_BIOID74417.fsa	O103H25_NIPH-11060424	FALSE
BIOID67931	Escherichia_coli_O104H4_str_01-09591_BIOID67931.fsa	O104H4_01-09591	FALSE
BIOID68211	Escherichia_coli_O104H4_str_04-8351_BIOID68211.fsa	O104H4_04-8351	FALSE
BIOID68213	Escherichia_coli_O104H4_str_09-7901_BIOID68213.fsa	O104H4_09-7901	FALSE
BIOID68215	Escherichia_coli_O104H4_str_11-3677_BIOID68215.fsa	O104H4_11-3677	FALSE
BIOID70733	Escherichia_coli_O104H4_str_11-4404_BIOID70733.fsa	O104H4_11-4404	FALSE
BIOID70735	Escherichia_coli_O104H4_str_11-4522_BIOID70735.fsa	O104H4_11-4522	FALSE
BIOID70737	Escherichia_coli_O104H4_str_11-4623_BIOID70737.fsa	O104H4_11-4623	FALSE
BIOID70739	Escherichia_coli_O104H4_str_11-4632_C1_BIOID70739.fsa	O104H4_11-4632_C1	FALSE
BIOID70741	Escherichia_coli_O104H4_str_11-4632_C2_BIOID70741.fsa	O104H4_11-4632_C2	FALSE
BIOID70743	Escherichia_coli_O104H4_str_11-4632_C3_BIOID70743.fsa	O104H4_11-4632_C3	FALSE
BIOID70745	Escherichia_coli_O104H4_str_11-4632_C4_BIOID70745.fsa	O104H4_11-4632_C4	FALSE
BIOID70747	Escherichia_coli_O104H4_str_11-4632_C5_BIOID70747.fsa	O104H4_11-4632_C5	FALSE
BIOID68153	Escherichia_coli_O104H4_str_C227-11_BIOID68153.fsa	O104H4_C227-11	FALSE
BIOID68253	Escherichia_coli_O104H4_str_C227-11_BIOID68253.fsa	O104H4_C227-11	FALSE
BIOID68155	Escherichia_coli_O104H4_str_C236-11_BIOID68155.fsa	O104H4_C236-11	FALSE
BIOID71263	Escherichia_coli_O104H4_str_GOS1_BIOID71263.fsa	O104H4_GOS1	FALSE
BIOID71339	Escherichia_coli_O104H4_str_GOS2_BIOID71339.fsa	O104H4_GOS2	FALSE
BIOID67929	Escherichia_coli_O104H4_str_H112180280_BIOID67929.fsa	O104H4_H112180280	FALSE
BIOID68661	Escherichia_coli_O104H4_str_H112180282_BIOID68661.fsa	O104H4_H112180282	FALSE
BIOID70805	Escherichia_coli_O104H4_str_H112180283_BIOID70805.fsa	O104H4_H112180283	FALSE
BIOID70809	Escherichia_coli_O104H4_str_H112180540_BIOID70809.fsa	O104H4_H112180540	FALSE
BIOID68163	Escherichia_coli_O104H4_str_H112180541_BIOID68163.fsa	O104H4_H112180541	FALSE
BIOID67613	Escherichia_coli_O104H4_str_LB226692_BIOID67613.fsa	O104H4_LB226692	FALSE
BIOID81621	Escherichia_coli_O104H4_str_ON2010_BIOID81621.fsa	O104H4_ON2010	FALSE
BIOID81623	Escherichia_coli_O104H4_str_ON2011_BIOID81623.fsa	O104H4_ON2011	FALSE
BIOID67657	Escherichia_coli_O104H4_str_TY-2482_BIOID67657.fsa	O104H4_TY-2482	FALSE
BIOID41023	Escherichia_coli_O111H-_str_11128_BIOID41023.fsa	O111H-_11128	TRUE
BIOID129415	Escherichia_coli_O111H11_str_CVM9534_BIOID129415.fsa	O111H11_CVM9534	FALSE
BIOID89667	Escherichia_coli_O111H11_str_CVM9545_BIOID89667.fsa	O111H11_CVM9545	FALSE
BIOID129413	Escherichia_coli_O111H8_str_CVM9570_BIOID129413.fsa	O111H8_CVM9570	FALSE
BIOID129397	Escherichia_coli_O111H8_str_CVM9574_BIOID129397.fsa	O111H8_CVM9574	FALSE
BIOID72243	Escherichia_coli_O113H21_str_CL-3_BIOID72243.fsa	O113H21_CL-3	FALSE
BIOID72249	Escherichia_coli_O121H19_str_MT2_BIOID72249.fsa	O121H19_MT2	FALSE
BIOID59343	Escherichia_coli_O127H6_str_E234869_BIOID59343.fsa	O127H6_E234869	TRUE
BIOID72253	Escherichia_coli_O145H28_str_486596_BIOID72253.fsa	O145H28_486596	FALSE
BIOID60059	Escherichia_coli_O157H-_str_493-89_BIOID60059.fsa	O157H-_493-89_v1	FALSE
BIOID72247	Escherichia_coli_O157H-_str_493-89_BIOID72247.fsa	O157H-_493-89_v2	FALSE
BIOID60061	Escherichia_coli_O157H-_str_H_2687_BIOID60061.fsa	O157H-_H_2687	FALSE
BIOID61463	Escherichia_coli_O157H7_str_1044_BIOID61463.fsa	O157H7_1044	FALSE
BIOID61473	Escherichia_coli_O157H7_str_1125_BIOID61473.fsa	O157H7_1125	FALSE
BIOID61465	Escherichia_coli_O157H7_str_EC1212_BIOID61465.fsa	O157H7_EC1212	FALSE
BIOID42809	Escherichia_coli_O157H7_str_EC4009_BIOID42809.fsa	O157H7_EC4009	FALSE
BIOID54969	Escherichia_coli_O157H7_str_EC4024_BIOID54969.fsa	O157H7_EC4024	FALSE
BIOID54961	Escherichia_coli_O157H7_str_EC4042_BIOID54961.fsa	O157H7_EC4042	FALSE
BIOID54957	Escherichia_coli_O157H7_str_EC4045_BIOID54957.fsa	O157H7_EC4045	FALSE
BIOID54967	Escherichia_coli_O157H7_str_EC4076_BIOID54967.fsa	O157H7_EC4076	FALSE
BIOID42813	Escherichia_coli_O157H7_str_EC4084_BIOID42813.fsa	O157H7_EC4084	FALSE
BIOID54965	Escherichia_coli_O157H7_str_EC4113_BIOID54965.fsa	O157H7_EC4113	FALSE
BIOID59091	Escherichia_coli_O157H7_str_EC4115_BIOID59091.fsa	O157H7_EC4115	TRUE
BIOID42815	Escherichia_coli_O157H7_str_EC4127_BIOID42815.fsa	O157H7_EC4127	FALSE
BIOID42817	Escherichia_coli_O157H7_str_EC4191_BIOID42817.fsa	O157H7_EC4191	FALSE
BIOID42811	Escherichia_coli_O157H7_str_EC4192_BIOID42811.fsa	O157H7_EC4192	FALSE
BIOID54963	Escherichia_coli_O157H7_str_EC4196_BIOID54963.fsa	O157H7_EC4196	FALSE
BIOID42819	Escherichia_coli_O157H7_str_EC4205_BIOID42819.fsa	O157H7_EC4205	FALSE
BIOID54959	Escherichia_coli_O157H7_str_EC4206_BIOID54959.fsa	O157H7_EC4206	FALSE
BIOID54971	Escherichia_coli_O157H7_str_EC4401_BIOID54971.fsa	O157H7_EC4401	FALSE
BIOID54973	Escherichia_coli_O157H7_str_EC4486_BIOID54973.fsa	O157H7_EC4486	FALSE
BIOID54975	Escherichia_coli_O157H7_str_EC4501_BIOID54975.fsa	O157H7_EC4501	FALSE
BIOID54977	Escherichia_coli_O157H7_str_EC508_BIOID54977.fsa	O157H7_EC508	FALSE
BIOID42821	Escherichia_coli_O157H7_str_EC536_BIOID42821.fsa	O157H7_EC536	FALSE
BIOID54979	Escherichia_coli_O157H7_str_EC869_BIOID54979.fsa	O157H7_EC869	FALSE
BIOID57831	Escherichia_coli_O157H7_str_EDL933_BIOID57831.fsa	O157H7_EDL933	TRUE
BIOID55943	Escherichia_coli_O157H7_str_FRIK2000_BIOID55943.fsa	O157H7_FRIK2000	FALSE
BIOID55561	Escherichia_coli_O157H7_str_FRIK966_BIOID55561.fsa	O157H7_FRIK966	FALSE
BIOID60057	Escherichia_coli_O157H7_str_G5101_BIOID60057.fsa	O157H7_G5101	FALSE
BIOID60067	Escherichia_coli_O157H7_str_LSU-61_BIOID60067.fsa	O157H7_LSU-61	FALSE
BIOID57781	Escherichia_coli_O157H7_str_Sakai_BIOID57781.fsa	O157H7_Sakai	TRUE
BIOID59235	Escherichia_coli_O157H7_str_TW14359_BIOID59235.fsa	O157H7_TW14359	TRUE
BIOID55087	Escherichia_coli_O157H7_str_TW14588_BIOID55087.fsa	O157H7_TW14588	TRUE
BIOID41021	Escherichia_coli_O26H11_str_11368_BIOID41021.fsa	O26H11_11368	TRUE
BIOID129427	Escherichia_coli_O26H11_str_CVM10026_BIOID129427.fsa	O26H11_CVM10026	FALSE
BIOID129423	Escherichia_coli_O26H11_str_CVM9942_BIOID129423.fsa	O26H11_CVM9942	FALSE
BIOID91125	Escherichia_coli_O32H37_str_P4_BIOID91125.fsa	O32H37_P4	FALSE
BIOID72251	Escherichia_coli_O45H2_str_03-EN-705_BIOID72251.fsa	O45H2_03-EN-705	FALSE
BIOID60063	Escherichia_coli_O55H7_str_3256-97_BIOID60063.fsa	O55H7_3256-97	FALSE
BIOID46655	Escherichia_coli_O55H7_str_CB9615_BIOID46655.fsa	O55H7_CB9615	TRUE
BIOID162153	Escherichia_coli_O55H7_str_RM12579_BIOID162153.fsa	O55H7_RM12579	TRUE
BIOID60065	Escherichia_coli_O55H7_str_USDA_5905_BIOID60065.fsa	O55H7_USDA_5905	FALSE
BIOID162115	Escherichia_coli_O7K1_str_CE10_BIOID162115.fsa	O7K1_CE10	TRUE
BIOID161987	Escherichia_coli_O83H1_str_NRG_857C_BIOID161987.fsa	O83H1_NRG_857C	TRUE
BIOID72245	Escherichia_coli_O91H21_str_B2F1_BIOID72245.fsa	O91H21_B2F1	FALSE
BIOID40289	Escherichia_coli_OK1180_BIOID40289.fsa	OK1180	FALSE
BIOID40291	Escherichia_coli_OK1357_BIOID40291.fsa	OK1357	FALSE
BIOID162061	Escherichia_coli_P12b_BIOID162061.fsa	P12b	TRUE
BIOID64999	Escherichia_coli_PCN033_BIOID64999.fsa	PCN033	FALSE
BIOID40279	Escherichia_coli_RN5871_BIOID40279.fsa	RN5871	FALSE
BIOID62979	Escherichia_coli_S88_BIOID62979.fsa	S88	TRUE
BIOID82801	Escherichia_coli_SCI-07_BIOID82801.fsa	SCI-07	FALSE
BIOID59425	Escherichia_coli_SE11_BIOID59425.fsa	SE11	TRUE
BIOID161939	Escherichia_coli_SE15_BIOID161939.fsa	SE15	TRUE
BIOID58919	Escherichia_coli_SMS-3-5_BIOID58919.fsa	SMS-3-5	TRUE
BIOID48269	Escherichia_coli_STEC_7v_BIOID48269.fsa	STEC_7v	FALSE
BIOID48271	Escherichia_coli_STEC_94C_BIOID48271.fsa	STEC_94C	FALSE
BIOID48273	Escherichia_coli_STEC_B2F1_BIOID48273.fsa	STEC_B2F1	FALSE
BIOID48275	Escherichia_coli_STEC_C165-02_BIOID48275.fsa	STEC_C165-02	FALSE
BIOID48277	Escherichia_coli_STEC_DG131-3_BIOID48277.fsa	STEC_DG131-3	FALSE
BIOID48279	Escherichia_coli_STEC_EH250_BIOID48279.fsa	STEC_EH250	FALSE
BIOID48281	Escherichia_coli_STEC_H18_BIOID48281.fsa	STEC_H18	FALSE
BIOID48285	Escherichia_coli_STEC_MHI813_BIOID48285.fsa	STEC_MHI813	FALSE
BIOID48287	Escherichia_coli_STEC_S1191_BIOID48287.fsa	STEC_S1191	FALSE
BIOID39063	Escherichia_coli_TA007_BIOID39063.fsa	TA007	FALSE
BIOID39075	Escherichia_coli_TA124_BIOID39075.fsa	TA124	FALSE
BIOID52477	Escherichia_coli_TA143_BIOID52477.fsa	TA143	FALSE
BIOID52479	Escherichia_coli_TA206_BIOID52479.fsa	TA206	FALSE
BIOID52521	Escherichia_coli_TA271_BIOID52521.fsa	TA271	FALSE
BIOID52523	Escherichia_coli_TA280_BIOID52523.fsa	TA280	FALSE
BIOID51133	Escherichia_coli_TW07793_BIOID51133.fsa	TW07793	FALSE
BIOID39103	Escherichia_coli_TW10509_BIOID39103.fsa	TW10509	FALSE
BIOID59743	Escherichia_coli_TW10598_BIOID59743.fsa	TW10598	FALSE
BIOID59745	Escherichia_coli_TW10722_BIOID59745.fsa	TW10722	FALSE
BIOID59747	Escherichia_coli_TW10828_BIOID59747.fsa	TW10828	FALSE
BIOID59749	Escherichia_coli_TW11681_BIOID59749.fsa	TW11681	FALSE
BIOID59751	Escherichia_coli_TW14425_BIOID59751.fsa	TW14425	FALSE
BIOID40287	Escherichia_coli_TX1999_BIOID40287.fsa	TX1999	FALSE
BIOID162043	Escherichia_coli_UM146_BIOID162043.fsa	UM146	TRUE
BIOID62981	Escherichia_coli_UMN026_BIOID62981.fsa	UMN026	TRUE
BIOID161991	Escherichia_coli_UMNK88_BIOID161991.fsa	UMNK88	TRUE
BIOID58541	Escherichia_coli_UTI89_BIOID58541.fsa	UTI89	TRUE
BIOID162011	Escherichia_coli_W_BIOID162011.fsa	W_v1	TRUE
BIOID162101	Escherichia_coli_W_BIOID162101.fsa	W_v2	TRUE
BIOID52603	Escherichia_coli_W_BIOID52603.fsa	W_v3	FALSE
BIOID88641	Escherichia_coli_W26_BIOID88641.fsa	W26	FALSE
BIOID61477	Escherichia_coli_WV_060327_BIOID61477.fsa	WV_060327	FALSE
BIOID163995	Escherichia_coli_Xuzhou21_BIOID163995.fsa	Xuzhou21	TRUE
