# Supplementary material for: A domain sequence approach to pangenomics: applications to Escherichia coli
Source: F1000Res. 2013 May 29;1:19. Originally published 2012 Oct 1. [Version 2] doi: 10.12688/f1000research.1-19.v2 (PMC3901455; doi:10.12688/f1000research.1-19.v2)
Supplement: The 347 text files show the results from scanning each of the fasta-files against the Pfam-A database [file f1000research-1-1101-s0002.tgz]

Archive with 347 entries (347 files):
- Escherichia_coli_042_BIOID161985.txt
- Escherichia_coli_101_1_BIOID54363.txt
- Escherichia_coli_12264_BIOID51097.txt
- Escherichia_coli_12741_BIOID51085.txt
- Escherichia_coli_1827_70_BIOID60615.txt
- Escherichia_coli_2362_75_BIOID60613.txt
- Escherichia_coli_23916_BIOID51123.txt
- Escherichia_coli_24168_BIOID51127.txt
- Escherichia_coli_2534_86_BIOID48251.txt
- Escherichia_coli_3003_BIOID51131.txt
- Escherichia_coli_3030_1_BIOID48253.txt
- Escherichia_coli_32303_BIOID51129.txt
- Escherichia_coli_32608_BIOID51105.txt
- Escherichia_coli_33884_BIOID51125.txt
- Escherichia_coli_3431_BIOID40265.txt
- Escherichia_coli_40522_BIOID51109.txt
- Escherichia_coli_40967_BIOID51121.txt
- Escherichia_coli_4_1_47FAA__BIOID39385.txt
- Escherichia_coli_50588_BIOID51089.txt
- Escherichia_coli_50959_BIOID51115.txt
- Escherichia_coli_53638_BIOID54321.txt
- Escherichia_coli_536_BIOID58531.txt
- Escherichia_coli_541_15_BIOID47099.txt
- Escherichia_coli_541_1_BIOID47101.txt
- Escherichia_coli_55989_BIOID59383.txt
- Escherichia_coli_576_1_BIOID47103.txt
- Escherichia_coli_75_BIOID47105.txt
- Escherichia_coli_83972_BIOID55485.txt
- Escherichia_coli_900105__10e__BIOID51137.txt
- Escherichia_coli_90111_BIOID51119.txt
- Escherichia_coli_91649_BIOID51117.txt
- Escherichia_coli_930624_BIOID51107.txt
- Escherichia_coli_950941_BIOID51095.txt
- Escherichia_coli_960497_BIOID51101.txt
- Escherichia_coli_96154_BIOID51113.txt
- Escherichia_coli_970246_BIOID51087.txt
- Escherichia_coli_970259_BIOID51091.txt
- Escherichia_coli_970264_BIOID51099.txt
- Escherichia_coli_990741_BIOID51103.txt
- Escherichia_coli_ABU_83972_BIOID161975.txt
- Escherichia_coli_AI27_BIOID89369.txt
- Escherichia_coli_APEC_O1_BIOID58623.txt
- Escherichia_coli_ATCC_8739_BIOID58783.txt
- Escherichia_coli_B088_BIOID47003.txt
- Escherichia_coli_B093_BIOID38907.txt
- Escherichia_coli_B171_BIOID54319.txt
- Escherichia_coli_B185_BIOID47001.txt
- Escherichia_coli_B354_BIOID46999.txt
- Escherichia_coli_B41_BIOID51135.txt
- Escherichia_coli_B7A_BIOID54297.txt
- Escherichia_coli_BL21_DE3_BIOID161947.txt
- Escherichia_coli_BL21_DE3_BIOID161949.txt
- Escherichia_coli_BL21_Gold_DE3_pLysS_AG_BIOID59245.txt
- Escherichia_coli_B_str_REL606_BIOID58803.txt
- Escherichia_coli_BW2952_BIOID59391.txt
- Escherichia_coli_CFT073_BIOID57915.txt
- Escherichia_coli_cloneA_i1_BIOID63489.txt
- Escherichia_coli_CUMT8_BIOID47109.txt
- Escherichia_coli_DEC10A_BIOID50999.txt
- Escherichia_coli_DEC10B_BIOID51001.txt
- Escherichia_coli_DEC10C_BIOID51003.txt
- Escherichia_coli_DEC10D_BIOID51005.txt
- Escherichia_coli_DEC10E_BIOID51007.txt
- Escherichia_coli_DEC10F_BIOID51009.txt
- Escherichia_coli_DEC11A_BIOID51011.txt
- Escherichia_coli_DEC11B_BIOID51013.txt
- Escherichia_coli_DEC11C_BIOID51015.txt
- Escherichia_coli_DEC11D_BIOID51017.txt
- Escherichia_coli_DEC11E_BIOID51019.txt
- Escherichia_coli_DEC12A_BIOID51021.txt
- Escherichia_coli_DEC12B_BIOID51023.txt
- Escherichia_coli_DEC12C_BIOID51025.txt
- Escherichia_coli_DEC12D_BIOID51027.txt
- Escherichia_coli_DEC12E_BIOID51029.txt
- Escherichia_coli_DEC13A_BIOID51031.txt
- Escherichia_coli_DEC13B_BIOID51033.txt
- Escherichia_coli_DEC13C_BIOID51035.txt
- Escherichia_coli_DEC13D_BIOID51037.txt
- Escherichia_coli_DEC13E_BIOID51039.txt
- Escherichia_coli_DEC14A_BIOID51043.txt
- Escherichia_coli_DEC14B_BIOID51045.txt
- Escherichia_coli_DEC14C_BIOID51047.txt
- Escherichia_coli_DEC14D_BIOID51049.txt
- Escherichia_coli_DEC15A_BIOID51053.txt
- Escherichia_coli_DEC15B_BIOID51055.txt
- Escherichia_coli_DEC15C_BIOID51057.txt
- Escherichia_coli_DEC15D_BIOID51059.txt
- Escherichia_coli_DEC15E_BIOID51061.txt
- Escherichia_coli_DEC1A_BIOID50903.txt
- Escherichia_coli_DEC1B_BIOID50905.txt
- Escherichia_coli_DEC1C_BIOID50907.txt
- Escherichia_coli_DEC1D_BIOID50909.txt
- Escherichia_coli_DEC1E_BIOID50911.txt
- Escherichia_coli_DEC2A_BIOID50913.txt
- Escherichia_coli_DEC2B_BIOID50915.txt
- Escherichia_coli_DEC2C_BIOID50917.txt
- Escherichia_coli_DEC2D_BIOID50919.txt
- Escherichia_coli_DEC2E_BIOID50921.txt
- Escherichia_coli_DEC3A_BIOID50923.txt
- Escherichia_coli_DEC3B_BIOID50925.txt
- Escherichia_coli_DEC3C_BIOID50927.txt
- Escherichia_coli_DEC3D_BIOID50929.txt
- Escherichia_coli_DEC3E_BIOID50931.txt
- Escherichia_coli_DEC3F_BIOID50933.txt
- Escherichia_coli_DEC4A_BIOID50935.txt
- Escherichia_coli_DEC4B_BIOID50937.txt
- Escherichia_coli_DEC4C_BIOID50939.txt
- Escherichia_coli_DEC4D_BIOID50941.txt
- Escherichia_coli_DEC4E_BIOID50943.txt
- Escherichia_coli_DEC4F_BIOID50945.txt
- Escherichia_coli_DEC5A_BIOID50947.txt
- Escherichia_coli_DEC5B_BIOID50949.txt
- Escherichia_coli_DEC5C_BIOID50951.txt
- Escherichia_coli_DEC5D_BIOID50953.txt
- Escherichia_coli_DEC5E_BIOID50955.txt
- Escherichia_coli_DEC6A_BIOID50957.txt
- Escherichia_coli_DEC6B_BIOID50959.txt
- Escherichia_coli_DEC6C_BIOID50961.txt
- Escherichia_coli_DEC6D_BIOID50963.txt
- Escherichia_coli_DEC6E_BIOID50965.txt
- Escherichia_coli_DEC7A_BIOID50967.txt
- Escherichia_coli_DEC7B_BIOID50969.txt
- Escherichia_coli_DEC7C_BIOID50973.txt
- Escherichia_coli_DEC7D_BIOID50975.txt
- Escherichia_coli_DEC7E_BIOID50977.txt
- Escherichia_coli_DEC8A_BIOID50979.txt
- Escherichia_coli_DEC8B_BIOID50981.txt
- Escherichia_coli_DEC8C_BIOID50983.txt
- Escherichia_coli_DEC8D_BIOID50985.txt
- Escherichia_coli_DEC8E_BIOID50987.txt
- Escherichia_coli_DEC9A_BIOID50989.txt
- Escherichia_coli_DEC9B_BIOID50991.txt
- Escherichia_coli_DEC9C_BIOID50993.txt
- Escherichia_coli_DEC9D_BIOID50995.txt
- Escherichia_coli_DEC9E_BIOID50997.txt
- Escherichia_coli_DH1_BIOID161951.txt
- Escherichia_coli_DH1_BIOID162051.txt
- Escherichia_coli_E101_BIOID38935.txt
- Escherichia_coli_E110019_BIOID54303.txt
- Escherichia_coli_E1167_BIOID38941.txt
- Escherichia_coli_E128010_BIOID40269.txt
- Escherichia_coli_E1520_BIOID38945.txt
- Escherichia_coli_E22_BIOID54301.txt
- Escherichia_coli_E24377A_BIOID58395.txt
- Escherichia_coli_E482_BIOID38949.txt
- Escherichia_coli_EC4100B_BIOID61479.txt
- Escherichia_coli_ED1a_BIOID59379.txt
- Escherichia_coli_EPECa14_BIOID40267.txt
- Escherichia_coli_ETEC_H10407_BIOID161993.txt
- Escherichia_coli_F11_BIOID54299.txt
- Escherichia_coli_FVEC1302_BIOID49707.txt
- Escherichia_coli_FVEC1412_BIOID46997.txt
- Escherichia_coli_G58_1_BIOID48249.txt
- Escherichia_coli_H120_BIOID38971.txt
- Escherichia_coli_H252_BIOID38981.txt
- Escherichia_coli_H263_BIOID38985.txt
- Escherichia_coli_H299_BIOID52527.txt
- Escherichia_coli_H30_BIOID51093.txt
- Escherichia_coli_H397_BIOID39001.txt
- Escherichia_coli_H489_BIOID39013.txt
- Escherichia_coli_H494_BIOID39015.txt
- Escherichia_coli_H591_BIOID52525.txt
- Escherichia_coli_H736_BIOID52485.txt
- Escherichia_coli_HM605_BIOID47107.txt
- Escherichia_coli_HS_BIOID58393.txt
- Escherichia_coli_IAI1_BIOID59377.txt
- Escherichia_coli_IAI39_BIOID59381.txt
- Escherichia_coli_IHE3034_BIOID162007.txt
- Escherichia_coli_J53_BIOID82837.txt
- Escherichia_coli_JB1_95_BIOID51111.txt
- Escherichia_coli_KD1_BIOID47095.txt
- Escherichia_coli_KD2_BIOID47097.txt
- Escherichia_coli_KO11FL_BIOID162099.txt
- Escherichia_coli_KO11FL_BIOID52593.txt
- Escherichia_coli_LCT_EC106_BIOID89725.txt
- Escherichia_coli_LF82_BIOID161965.txt
- Escherichia_coli_LT_68_BIOID40261.txt
- Escherichia_coli_M605_BIOID52483.txt
- Escherichia_coli_M718_BIOID52481.txt
- Escherichia_coli_M863_BIOID39045.txt
- Escherichia_coli_M919_BIOID39047.txt
- Escherichia_coli_MS_107_1_BIOID50575.txt
- Escherichia_coli_MS_110_3_BIOID47225.txt
- Escherichia_coli_MS_115_1_BIOID50627.txt
- Escherichia_coli_MS_116_1_BIOID50635.txt
- Escherichia_coli_MS_117_3_BIOID47231.txt
- Escherichia_coli_MS_119_7_BIOID50577.txt
- Escherichia_coli_MS_124_1_BIOID50763.txt
- Escherichia_coli_MS_145_7_BIOID59467.txt
- Escherichia_coli_MS_146_1_BIOID50897.txt
- Escherichia_coli_MS_153_1_BIOID47257.txt
- Escherichia_coli_MS_16_3_BIOID47259.txt
- Escherichia_coli_MS_175_1_BIOID50639.txt
- Escherichia_coli_MS_182_1_BIOID50641.txt
- Escherichia_coli_MS_185_1_BIOID50657.txt
- Escherichia_coli_MS_187_1_BIOID50629.txt
- Escherichia_coli_MS_196_1_BIOID50655.txt
- Escherichia_coli_MS_198_1_BIOID50625.txt
- Escherichia_coli_MS_200_1_BIOID50645.txt
- Escherichia_coli_MS_21_1_BIOID50631.txt
- Escherichia_coli_MS_45_1_BIOID50643.txt
- Escherichia_coli_MS_57_2_BIOID47209.txt
- Escherichia_coli_MS_60_1_BIOID47211.txt
- Escherichia_coli_MS_69_1_BIOID50653.txt
- Escherichia_coli_MS_78_1_BIOID50771.txt
- Escherichia_coli_MS_79_10_BIOID40701.txt
- Escherichia_coli_MS_84_1_BIOID50623.txt
- Escherichia_coli_MS_85_1_BIOID40699.txt
- Escherichia_coli_NA114_BIOID162139.txt
- Escherichia_coli_NC101_BIOID52343.txt
- Escherichia_coli_NCCP15647_BIOID157365.txt
- Escherichia_coli_NCCP15657_BIOID157429.txt
- Escherichia_coli_NCCP15658_BIOID157427.txt
- Escherichia_coli_O103H25_str_CVM9340_BIOID129419.txt
- Escherichia_coli_O103H25_str_NIPH_11060424_BIOID74417.txt
- Escherichia_coli_O103H2_str_12009_BIOID41013.txt
- Escherichia_coli_O103H2_str_CVM9450_BIOID129421.txt
- Escherichia_coli_O104H4_str_01_09591_BIOID67931.txt
- Escherichia_coli_O104H4_str_04_8351_BIOID68211.txt
- Escherichia_coli_O104H4_str_09_7901_BIOID68213.txt
- Escherichia_coli_O104H4_str_11_3677_BIOID68215.txt
- Escherichia_coli_O104H4_str_11_4404_BIOID70733.txt
- Escherichia_coli_O104H4_str_11_4522_BIOID70735.txt
- Escherichia_coli_O104H4_str_11_4623_BIOID70737.txt
- Escherichia_coli_O104H4_str_11_4632_C1_BIOID70739.txt
- Escherichia_coli_O104H4_str_11_4632_C2_BIOID70741.txt
- Escherichia_coli_O104H4_str_11_4632_C3_BIOID70743.txt
- Escherichia_coli_O104H4_str_11_4632_C4_BIOID70745.txt
- Escherichia_coli_O104H4_str_11_4632_C5_BIOID70747.txt
- Escherichia_coli_O104H4_str_C227_11_BIOID68153.txt
- Escherichia_coli_O104H4_str_C227_11_BIOID68253.txt
- Escherichia_coli_O104H4_str_C236_11_BIOID68155.txt
- Escherichia_coli_O104H4_str_GOS1_BIOID71263.txt
- Escherichia_coli_O104H4_str_GOS2_BIOID71339.txt
- Escherichia_coli_O104H4_str_H112180280_BIOID67929.txt
- Escherichia_coli_O104H4_str_H112180282_BIOID68661.txt
- Escherichia_coli_O104H4_str_H112180283_BIOID70805.txt
- Escherichia_coli_O104H4_str_H112180540_BIOID70809.txt
- Escherichia_coli_O104H4_str_H112180541_BIOID68163.txt
- Escherichia_coli_O104H4_str_LB226692_BIOID67613.txt
- Escherichia_coli_O104H4_str_ON2010_BIOID81621.txt
- Escherichia_coli_O104H4_str_ON2011_BIOID81623.txt
- Escherichia_coli_O104H4_str_TY_2482_BIOID67657.txt
- Escherichia_coli_O111H11_str_CVM9534_BIOID129415.txt
- Escherichia_coli_O111H11_str_CVM9545_BIOID89667.txt
- Escherichia_coli_O111H8_str_CVM9570_BIOID129413.txt
- Escherichia_coli_O111H8_str_CVM9574_BIOID129397.txt
- Escherichia_coli_O111H__str_11128_BIOID41023.txt
- Escherichia_coli_O113H21_str_CL_3_BIOID72243.txt
- Escherichia_coli_O121H19_str_MT2_BIOID72249.txt
- Escherichia_coli_O127H6_str_E234869_BIOID59343.txt
- Escherichia_coli_O145H28_str_486596_BIOID72253.txt
- Escherichia_coli_O157H7_str_1044_BIOID61463.txt
- Escherichia_coli_O157H7_str_1125_BIOID61473.txt
- Escherichia_coli_O157H7_str_EC1212_BIOID61465.txt
- Escherichia_coli_O157H7_str_EC4009_BIOID42809.txt
- Escherichia_coli_O157H7_str_EC4024_BIOID54969.txt
- Escherichia_coli_O157H7_str_EC4042_BIOID54961.txt
- Escherichia_coli_O157H7_str_EC4045_BIOID54957.txt
- Escherichia_coli_O157H7_str_EC4076_BIOID54967.txt
- Escherichia_coli_O157H7_str_EC4084_BIOID42813.txt
- Escherichia_coli_O157H7_str_EC4113_BIOID54965.txt
- Escherichia_coli_O157H7_str_EC4115_BIOID59091.txt
- Escherichia_coli_O157H7_str_EC4127_BIOID42815.txt
- Escherichia_coli_O157H7_str_EC4191_BIOID42817.txt
- Escherichia_coli_O157H7_str_EC4192_BIOID42811.txt
- Escherichia_coli_O157H7_str_EC4196_BIOID54963.txt
- Escherichia_coli_O157H7_str_EC4205_BIOID42819.txt
- Escherichia_coli_O157H7_str_EC4206_BIOID54959.txt
- Escherichia_coli_O157H7_str_EC4401_BIOID54971.txt
- Escherichia_coli_O157H7_str_EC4486_BIOID54973.txt
- Escherichia_coli_O157H7_str_EC4501_BIOID54975.txt
- Escherichia_coli_O157H7_str_EC508_BIOID54977.txt
- Escherichia_coli_O157H7_str_EC536_BIOID42821.txt
- Escherichia_coli_O157H7_str_EC869_BIOID54979.txt
- Escherichia_coli_O157H7_str_EDL933_BIOID57831.txt
- Escherichia_coli_O157H7_str_FRIK2000_BIOID55943.txt
- Escherichia_coli_O157H7_str_FRIK966_BIOID55561.txt
- Escherichia_coli_O157H7_str_G5101_BIOID60057.txt
- Escherichia_coli_O157H7_str_LSU_61_BIOID60067.txt
- Escherichia_coli_O157H7_str_Sakai_BIOID57781.txt
- Escherichia_coli_O157H7_str_TW14359_BIOID59235.txt
- Escherichia_coli_O157H7_str_TW14588_BIOID55087.txt
- Escherichia_coli_O157H__str_493_89_BIOID60059.txt
- Escherichia_coli_O157H__str_493_89_BIOID72247.txt
- Escherichia_coli_O157H__str_H_2687_BIOID60061.txt
- Escherichia_coli_O26H11_str_11368_BIOID41021.txt
- Escherichia_coli_O26H11_str_CVM10026_BIOID129427.txt
- Escherichia_coli_O26H11_str_CVM9942_BIOID129423.txt
- Escherichia_coli_O32H37_str_P4_BIOID91125.txt
- Escherichia_coli_O45H2_str_03_EN_705_BIOID72251.txt
- Escherichia_coli_O55H7_str_3256_97_BIOID60063.txt
- Escherichia_coli_O55H7_str_CB9615_BIOID46655.txt
- Escherichia_coli_O55H7_str_RM12579_BIOID162153.txt
- Escherichia_coli_O55H7_str_USDA_5905_BIOID60065.txt
- Escherichia_coli_O7K1_str_CE10_BIOID162115.txt
- Escherichia_coli_O83H1_str_NRG_857C_BIOID161987.txt
- Escherichia_coli_O91H21_str_B2F1_BIOID72245.txt
- Escherichia_coli_OK1180_BIOID40289.txt
- Escherichia_coli_OK1357_BIOID40291.txt
[truncated: 47 more entries]
