# Supplementary material for: A domain sequence approach to pangenomics: applications to Escherichia coli
Source: F1000Res. 2013 May 29;1:19. Originally published 2012 Oct 1. [Version 2] doi: 10.12688/f1000research.1-19.v2 (PMC3901455; doi:10.12688/f1000research.1-19.v2)
Supplement: The 347 text files show the results from scanning each of the fasta-files against the Pfam-A database [file f1000research-1-1101-s0002.tgz › Escherichia_coli_042_BIOID161985.txt]

#                                                                            --- full sequence --- -------------- this domain -------------   hmm coord   ali coord   env coord
# target name        accession   tlen query name           accession   qlen   E-value  score  bias   #  of  c-Evalue  i-Evalue  score  bias  from    to  from    to  from    to  acc description of target
#------------------- ---------- ----- -------------------- ---------- ----- --------- ------ ----- --- --- --------- --------- ------ ----- ----- ----- ----- ----- ----- ----- ---- ---------------------
IncFII_repA          PF02387.10   281 seq1_BIOID161985     -            289   1.6e-96  322.6   0.1   1   1  1.4e-100     2e-96  322.3   0.0     3   271     9   269     1   276 0.98 IncFII RepA protein family
Leader_Thr           PF08254.6     22 seq2_BIOID161985     -             21   1.1e-09   37.3  14.8   1   1   8.3e-14   1.1e-09   37.2  10.3     1    22     1    21     1    21 0.99 Threonine leader peptide
Homoserine_dh        PF00742.14   179 seq3_BIOID161985     -            834   1.7e-51  174.3   0.0   1   1   1.6e-54   4.5e-51  172.9   0.0     1   179   628   825   628   825 0.98 Homoserine dehydrogenase
AA_kinase            PF00696.23   241 seq3_BIOID161985     -            834   6.2e-45  153.5   0.5   1   1   3.5e-47   9.5e-44  149.6   0.1     2   241    15   298    14   298 0.81 Amino acid kinase family
NAD_binding_3        PF03447.11   117 seq3_BIOID161985     -            834   3.5e-31  107.9   0.0   1   1     4e-34   1.1e-30  106.3   0.0     1   116   486   619   486   620 0.97 Homoserine dehydrogenase, NAD binding domain
ACT_7                PF13840.1     65 seq3_BIOID161985     -            834   2.4e-20   71.7   1.5   1   2   1.3e-11   3.6e-08   32.6   0.0     5    63   328   388   326   390 0.91 Family description
ACT_7                PF13840.1     65 seq3_BIOID161985     -            834   2.4e-20   71.7   1.5   2   2     5e-13   1.4e-09   37.2   0.3     3    62   407   468   405   471 0.93 Family description
ACT                  PF01842.20    66 seq3_BIOID161985     -            834   4.3e-17   61.0   0.3   1   2   5.1e-10   1.4e-06   27.5   0.0     6    63   338   390   334   393 0.86 ACT domain
ACT                  PF01842.20    66 seq3_BIOID161985     -            834   4.3e-17   61.0   0.3   2   2   8.1e-11   2.2e-07   30.0   0.4     2    53   415   461   414   471 0.79 ACT domain
NUDIX                PF00293.23   135 seq6_BIOID161985     -            179   1.4e-19   69.9   0.0   1   1   1.3e-23   1.8e-19   69.6   0.0     2   133    29   158    28   159 0.82 NUDIX domain
GHMP_kinases_N       PF00288.21    67 seq8_BIOID161985     -            310   1.7e-17   63.1   0.3   1   1   5.7e-21   3.9e-17   61.9   0.2     2    67    84   150    83   150 0.95 GHMP kinases N terminal domain
GHMP_kinases_C       PF08544.8     85 seq8_BIOID161985     -            310     1e-11   44.7   1.8   1   1   1.9e-15   1.3e-11   44.3   0.0     2    83   211   287   210   289 0.92 GHMP kinases C terminal
PALP                 PF00291.20   307 seq10_BIOID161985    -            428   1.9e-33  115.8   0.0   1   1     2e-37   2.7e-33  115.3   0.0    30   289    96   366    94   374 0.81 Pyridoxal-phosphate dependent enzyme
DUF2502              PF10697.4     82 seq12_BIOID161985    -             98   8.4e-25   86.5  15.4   1   1   7.3e-29     1e-24   86.3  10.7     1    82    25    97    25    97 0.96 Protein of unknown function (DUF2502)
ABC_tran             PF00005.22   118 seq18_BIOID161985    -            209   1.1e-19   70.8   0.0   1   1   4.5e-23     2e-19   69.9   0.0     1   118    41   163    41   163 0.83 ABC transporter
AAA_21               PF13304.1    303 seq18_BIOID161985    -            209   4.7e-17   62.7   4.8   1   1   1.7e-14   7.7e-11   42.3   0.5   195   303    86   198    60   198 0.65 AAA domain
CN_hydrolase         PF00795.17   184 seq19_BIOID161985    -            404   1.2e-05   24.6   0.0   1   1   2.1e-09   2.9e-05   23.3   0.0    29   175   193   330   146   336 0.78 Carbon-nitrogen hydrolase
Transaldolase        PF00923.14   287 seq21_BIOID161985    -            338  2.6e-104  348.2   0.3   1   1  2.2e-108    3e-104  348.0   0.2     1   287    35   334    35   334 0.95 Transaldolase
MoCF_biosynth        PF00994.19   144 seq22_BIOID161985    -            195   1.1e-27   96.1   0.0   1   1     1e-31   1.4e-27   95.7   0.0     2   138     8   147     7   150 0.88 Probable molybdopterin binding domain
HTH_28               PF13518.1     52 seq27_BIOID161985    -             78   7.3e-07   28.9   0.0   1   1   5.7e-10   7.8e-06   25.6   0.0     1    50     8    58     8    58 0.97 Helix-turn-helix domain
HSP70                PF00012.15   602 seq31_BIOID161985    -            638  4.8e-270  896.5  15.9   1   1  4.1e-274  5.7e-270  896.3  11.0     1   600     4   602     4   604 0.99 Hsp70 protein
Polysacc_deac_1      PF01522.16   124 seq36_BIOID161985    -            273   2.1e-37  127.3   0.0   1   1   7.9e-41   5.4e-37  126.0   0.0     2   123    56   214    55   215 0.98 Polysaccharide deacetylase
Glyco_hydro_57       PF03065.10   359 seq36_BIOID161985    -            273   4.1e-05   22.5   0.1   1   1   1.3e-08   9.2e-05   21.3   0.0   116   199   135   226   132   249 0.82 Glycosyl hydrolase family 57
DnaJ_C               PF01556.13    81 seq37_BIOID161985    -            376   7.3e-34  115.4   0.1   1   1   3.5e-24   1.6e-20   72.6   0.0     1    81   262   340   262   340 0.95 DnaJ C terminal domain
DnaJ                 PF00226.26    64 seq37_BIOID161985    -            376   6.5e-29   99.3   4.4   1   1   2.3e-32     1e-28   98.6   3.1     1    64     5    67     5    67 0.99 DnaJ domain
DnaJ_CXXCXGXG        PF00684.14    66 seq37_BIOID161985    -            376   8.4e-16   57.6  16.9   1   1   3.3e-19   1.5e-15   56.8  11.7     1    66   144   204   144   204 0.97 DnaJ central domain
Glycos_transf_1      PF00534.15   172 seq39_BIOID161985    -            362   6.8e-25   87.3   0.0   1   1   3.3e-28   1.1e-24   86.6   0.0    15   162   185   331   179   341 0.85 Glycosyl transferases group 1
Glyco_trans_1_4      PF13692.1    135 seq39_BIOID161985    -            362   1.3e-12   47.8   0.0   1   1   6.5e-16   2.2e-12   47.1   0.0     2   135   185   327   184   327 0.85 Glycosyl transferases group 1
Glyco_trans_1_2      PF13524.1     92 seq39_BIOID161985    -            362   4.5e-07   29.9   0.0   1   1   2.6e-10   8.9e-07   28.9   0.0     2    90   265   355   263   357 0.94 Glycosyl transferases group 1
DUF535               PF04393.8    288 seq40_BIOID161985    -            316   6.8e-89  297.4   0.0   1   1     6e-93   8.2e-89  297.2   0.0     6   287    24   302    19   303 0.97 Protein of unknown function (DUF535)
Na_H_antiport_1      PF06965.7    378 seq41_BIOID161985    -            388  1.1e-165  550.8  29.2   1   1  9.6e-170  1.3e-165  550.6  20.2     2   378     5   380     4   380 0.99 Na+/H+ antiporter 1
TnpB_IS66            PF05717.8    108 seq42_BIOID161985    -            106   2.2e-28   97.7   0.0   1   1   1.9e-32   2.6e-28   97.4   0.0    23   104    18    97    12   101 0.93 IS66 Orf2 like protein
HTH_1                PF00126.22    60 seq44_BIOID161985    -            301   5.1e-16   58.0   0.0   1   1   1.5e-19     1e-15   57.0   0.0     2    60     9    67     8    67 0.97 Bacterial regulatory helix-turn-helix protein, lysR family
LysR_substrate       PF03466.15   209 seq44_BIOID161985    -            301   4.8e-11   42.0   0.0   1   1   9.5e-15   6.5e-11   41.6   0.0     9   200    98   287    92   290 0.94 LysR substrate binding domain
LZ_Tnp_IS66          PF13007.2     78 seq45_BIOID161985    -            178   5.9e-14   52.3  10.2   1   1   8.6e-18   5.9e-14   52.3   7.0     1    77    59   131    59   132 0.90 Transposase C of IS166 homeodomain
HTH_Tnp_IS66         PF13005.2     59 seq45_BIOID161985    -            178   9.9e-08   31.5   0.1   1   1   1.4e-11   9.9e-08   31.5   0.1     1    40   134   173   134   175 0.95 putative Helix-turn-helix domain of transposase IS66
rve                  PF00665.21   120 seq46_BIOID161985    -            239   3.9e-18   65.5   0.0   1   1   1.8e-21     6e-18   64.9   0.0     2   119    74   189    73   190 0.96 Integrase core domain
rve_2                PF13333.1     52 seq46_BIOID161985    -            239   5.6e-14   51.8   1.1   1   1   2.4e-17   8.1e-14   51.3   0.1     1    50   180   235   180   236 0.91 Integrase core domain
HTH_21               PF13276.1     60 seq46_BIOID161985    -            239   8.8e-14   51.1   4.4   1   1   4.9e-17   1.7e-13   50.2   3.0    12    60     4    51     2    53 0.89 HTH-like domain
rve_3                PF13683.1     67 seq46_BIOID161985    -            239   3.1e-10   39.3   0.0   1   1   2.7e-13   9.3e-10   37.7   0.0     6    67   166   229   161   229 0.92 Integrase core domain
HTH_Tnp_IS1          PF12759.2     50 seq53_BIOID161985    -             91   2.2e-32  110.1   0.1   1   1   4.8e-36   3.3e-32  109.6   0.1     1    50    39    88    39    88 0.99 InsA C-terminal domain
Zn_Tnp_IS1           PF03811.8     36 seq53_BIOID161985    -             91   1.1e-21   75.9   4.5   1   1   3.1e-25   2.1e-21   74.9   3.1     1    36     1    36     1    36 0.99 InsA N-terminal domain
DDE_Tnp_IS1          PF03400.8    131 seq55_BIOID161985    -            125   1.1e-73  245.4   1.3   1   1   8.7e-78   1.2e-73  245.2   0.9     7   131     1   125     1   125 1.00 IS1 transposase
FAD_syn              PF06574.7    158 seq58_BIOID161985    -            313   2.2e-57  193.0   0.0   1   1   4.4e-61     3e-57  192.5   0.0     2   158    12   168    11   168 0.98 FAD synthetase
Flavokinase          PF01687.12   125 seq58_BIOID161985    -            313   6.1e-40  135.8   0.0   1   1   1.4e-43   9.4e-40  135.2   0.0     1   124   184   307   184   308 0.97 Riboflavin kinase
Peptidase_S6         PF02395.11   769 seq59_BIOID161985    -           1295  1.3e-204  681.4  58.8   1   1  2.9e-208  1.3e-204  681.4  40.8     3   768    46   728    44   743 0.96 Immunoglobulin A1 protease
Autotransporter      PF03797.14   265 seq59_BIOID161985    -           1295   6.8e-43  146.7  14.9   1   1   1.5e-46   6.8e-43  146.7  10.3     4   260  1033  1276  1031  1286 0.93 Autotransporter beta-domain
ESPR                 PF13018.1     24 seq59_BIOID161985    -           1295     4e-06   26.0   0.0   1   1   2.4e-09   1.1e-05   24.6   0.0     1    24     1    24     1    24 0.99 Extended Signal Peptide of Type V secretion system
tRNA-synt_1          PF00133.17   601 seq60_BIOID161985    -            938  9.3e-233  773.4   0.0   1   1  5.8e-236  1.1e-232  773.2   0.0     2   601    28   641    27   641 0.98 tRNA synthetases class I (I, L, M and V)
Anticodon_1          PF08264.8    153 seq60_BIOID161985    -            938     7e-29  100.4   0.0   1   1   6.8e-32   1.3e-28   99.5   0.0     1   152   685   841   685   842 0.88 Anticodon-binding domain of tRNA
tRNA-synt_1g         PF09334.6    391 seq60_BIOID161985    -            938     6e-21   74.4   0.2   1   2   7.9e-14   1.5e-10   40.1   0.0     8    68    58   118    55   245 0.68 tRNA synthetases class I (M)
tRNA-synt_1g         PF09334.6    391 seq60_BIOID161985    -            938     6e-21   74.4   0.2   2   2   2.4e-08   4.8e-05   22.0   0.0   310   356   584   631   566   650 0.81 tRNA synthetases class I (M)
zf-FPG_IleRS         PF06827.9     30 seq60_BIOID161985    -            938   1.1e-09   37.6   3.5   1   1   5.4e-13   1.1e-09   37.6   2.4     1    29   898   926   898   927 0.96 Zinc finger found in FPG and IleRS
tRNA-synt_1e         PF01406.14   301 seq60_BIOID161985    -            938   3.1e-08   32.9   0.0   1   1   2.2e-09   4.2e-06   25.9   0.0   227   299   575   648   548   650 0.83 tRNA synthetases class I (C) catalytic domain
tRNA-synt_1_2        PF13603.1    185 seq60_BIOID161985    -            938   1.4e-06   27.6   0.0   1   1   1.3e-09   2.5e-06   26.7   0.0    14   141   226   358   219   368 0.77 Leucyl-tRNA synthetase, Domain 2
tRNA-synt_1f         PF01921.13   360 seq60_BIOID161985    -            938   2.9e-06   26.1   0.0   1   1     6e-09   1.2e-05   24.1   0.0   241   340   562   659   545   675 0.81 tRNA synthetases class I (K)
Peptidase_A8         PF01252.13   150 seq62_BIOID161985    -            164   1.8e-44  150.8   6.9   1   1   1.6e-48   2.2e-44  150.6   4.8     2   147    15   160    13   164 0.92 Signal peptidase (SPase) II
FKBP_C               PF00254.23    94 seq64_BIOID161985    -            149   1.2e-16   60.3   0.0   1   1   1.3e-20   1.7e-16   59.8   0.0     4    94     4   141     2   141 0.87 FKBP-type peptidyl-prolyl cis-trans isomerase
LYTB                 PF02401.13   281 seq66_BIOID161985    -            316  4.5e-120  399.6   0.2   1   1  3.8e-124  5.2e-120  399.5   0.1     1   280     3   284     3   285 0.99 LytB protein
HTH_Tnp_1            PF01527.15    76 seq67_BIOID161985    -            108   5.5e-11   42.1   1.3   1   1   1.6e-14   2.2e-10   40.2   0.9     1    74     1    87     1    88 0.86 Transposase
rve                  PF00665.21   120 seq70_BIOID161985    -            296   3.4e-26   91.5   0.1   1   1   3.7e-29   1.3e-25   89.7   0.0     2   119   126   240   125   241 0.97 Integrase core domain
HTH_21               PF13276.1     60 seq70_BIOID161985    -            296   1.4e-16   60.0   3.9   1   1     1e-19   3.4e-16   58.8   2.7     2    60    47   104    45   104 0.94 HTH-like domain
rve_3                PF13683.1     67 seq70_BIOID161985    -            296   1.4e-11   43.6   0.2   1   1   8.8e-15     3e-11   42.5   0.0     6    67   217   278   212   278 0.93 Integrase core domain
rve_2                PF13333.1     52 seq70_BIOID161985    -            296   2.8e-06   27.1   0.0   1   1   1.7e-09   5.8e-06   26.1   0.0     1    44   231   277   231   284 0.88 Integrase core domain
IU_nuc_hydro         PF01156.14   314 seq72_BIOID161985    -            304   2.8e-92  309.2   0.0   1   1   2.3e-96   3.1e-92  309.0   0.0     3   312     4   302     2   304 0.96 Inosine-uridine preferring nucleoside hydrolase
DapB_C               PF05173.9    132 seq73_BIOID161985    -            273   4.7e-47  158.9   0.3   1   1   9.8e-51   6.7e-47  158.4   0.2     1   132   132   268   132   268 0.98 Dihydrodipicolinate reductase, C-terminus
DapB_N               PF01113.15   124 seq73_BIOID161985    -            273   7.8e-42  141.9   0.5   1   1   5.4e-45   3.7e-41  139.8   0.1     1   124     6   129     6   129 0.99 Dihydrodipicolinate reductase, N-terminus
CPSase_sm_chain      PF00988.17   131 seq75_BIOID161985    -            391   1.7e-56  189.1   0.1   1   1   6.1e-60   2.8e-56  188.5   0.0     2   131    13   142    12   142 0.99 Carbamoyl-phosphate synthase small chain, CPSase domain
GATase               PF00117.23   192 seq75_BIOID161985    -            391   1.3e-49  168.1   0.0   1   1   5.8e-53   2.6e-49  167.1   0.0     3   191   206   381   203   382 0.95 Glutamine amidotransferase class-I
Peptidase_C26        PF07722.8    217 seq75_BIOID161985    -            391   1.2e-08   34.5   0.1   1   1     1e-10   4.8e-07   29.3   0.1    93   217   258   364   247   364 0.80 Peptidase C26
CPSase_L_D2          PF02786.12   211 seq76_BIOID161985    -           1073  8.9e-118  390.9   2.3   1   2     1e-80   1.6e-77  259.4   0.0     1   210   128   334   128   335 0.99 Carbamoyl-phosphate synthase L chain, ATP binding domain
CPSase_L_D2          PF02786.12   211 seq76_BIOID161985    -           1073  8.9e-118  390.9   2.3   2   2   2.1e-41   3.2e-38  131.0   0.4     1   210   674   876   674   877 0.95 Carbamoyl-phosphate synthase L chain, ATP binding domain
CPSase_L_chain       PF00289.17   110 seq76_BIOID161985    -           1073   9.2e-47  157.5   0.0   1   2   7.6e-26   1.1e-22   80.0   0.0     1   110     6   123     6   123 0.97 Carbamoyl-phosphate synthase L chain, N-terminal domain
CPSase_L_chain       PF00289.17   110 seq76_BIOID161985    -           1073   9.2e-47  157.5   0.0   2   2   3.4e-24   5.1e-21   74.7   0.0     3   110   560   669   558   669 0.97 Carbamoyl-phosphate synthase L chain, N-terminal domain
CPSase_L_D3          PF02787.14   121 seq76_BIOID161985    -           1073   3.2e-42  142.9   0.1   1   1     7e-45   1.1e-41  141.3   0.0     2   121   425   547   424   547 0.98 Carbamoyl-phosphate synthetase large chain, oligomerisation domain
ATP-grasp_4          PF13535.1    184 seq76_BIOID161985    -           1073   1.1e-41  142.4   0.3   1   2   6.7e-22     1e-18   67.6   0.0     4   182   128   307   125   309 0.91 ATP-grasp domain
ATP-grasp_4          PF13535.1    184 seq76_BIOID161985    -           1073   1.1e-41  142.4   0.3   2   2   3.2e-23   4.8e-20   71.9   0.1     2   180   672   847   671   849 0.91 ATP-grasp domain
MGS                  PF02142.17    95 seq76_BIOID161985    -           1073     3e-19   68.6   0.1   1   1   1.4e-21   2.2e-18   65.8   0.0     2    94   957  1041   956  1042 0.97 MGS-like domain
ATP-grasp            PF02222.17   172 seq76_BIOID161985    -           1073   1.4e-14   53.7   0.3   1   2   1.6e-08   2.5e-05   23.5   0.0     2   161   137   304   136   312 0.82 ATP-grasp domain
ATP-grasp            PF02222.17   172 seq76_BIOID161985    -           1073   1.4e-14   53.7   0.3   2   2     8e-10   1.2e-06   27.8   0.1     3   161   684   846   682   849 0.86 ATP-grasp domain
ATP-grasp_3          PF02655.9    161 seq76_BIOID161985    -           1073   7.4e-11   42.0   0.8   1   1   3.9e-10   5.9e-07   29.3   0.0    14   158   685   846   672   849 0.79 ATP-grasp domain
Dala_Dala_lig_C      PF07478.8    203 seq76_BIOID161985    -           1073   7.6e-11   41.6   0.2   1   1   1.9e-09   2.9e-06   26.6   0.1    18   173   698   844   681   864 0.78 D-ala D-ala ligase C-terminus
Pili_assembly_N      PF00345.15   122 seq78_BIOID161985    -            252   3.5e-33  113.8   0.0   1   1   8.1e-37   5.5e-33  113.2   0.0     2   118    34   159    33   163 0.89 Gram-negative pili assembly chaperone, N-terminal domain
Pili_assembly_C      PF02753.12    68 seq78_BIOID161985    -            252   8.7e-17   60.6   0.1   1   1   3.5e-20   2.4e-16   59.2   0.1     1    67   182   245   182   246 0.95 Gram-negative pili assembly chaperone, C-terminal domain
DUF1401              PF07180.6    146 seq80_BIOID161985    -            131   8.2e-07   28.7   0.1   1   1   7.5e-11     1e-06   28.4   0.1    19    75     5    61     2    98 0.90 Protein of unknown function (DUF1401)
ETF                  PF01012.16   164 seq84_BIOID161985    -            277   6.2e-33  113.7   3.0   1   1   6.5e-37   8.8e-33  113.2   2.1     9   164    51   208    45   208 0.91 Electron transfer flavoprotein domain
ETF_alpha            PF00766.14    86 seq86_BIOID161985    -            313   6.6e-32  108.8   0.1   1   1   2.2e-35   1.5e-31  107.7   0.1     2    86   190   275   189   275 0.97 Electron transfer flavoprotein FAD-binding domain
ETF                  PF01012.16   164 seq86_BIOID161985    -            313   1.9e-19   69.8   0.6   1   1   4.6e-23   3.2e-19   69.1   0.1    19   163    19   153     6   154 0.91 Electron transfer flavoprotein domain
DAO                  PF01266.19   358 seq87_BIOID161985    -            428   1.4e-21   76.6   8.5   1   2   4.2e-10   4.1e-07   29.1   0.3     1    40     7    46     7    87 0.80 FAD dependent oxidoreductase
DAO                  PF01266.19   358 seq87_BIOID161985    -            428   1.4e-21   76.6   8.5   2   2   9.3e-17   9.1e-14   51.0   1.6   146   356   107   328    99   330 0.72 FAD dependent oxidoreductase
FAD_binding_3        PF01494.14   356 seq87_BIOID161985    -            428   4.8e-12   45.4   6.6   1   1   4.2e-14   4.1e-11   42.4   4.6     3   197     7   189     6   311 0.66 FAD binding domain
FAD_oxidored         PF12831.2    428 seq87_BIOID161985    -            428   8.3e-10   38.1   1.3   1   1   8.5e-13   8.3e-10   38.1   0.9     1   143     7   157     7   172 0.76 FAD dependent oxidoreductase
Thi4                 PF01946.12   230 seq87_BIOID161985    -            428   2.8e-09   36.3   1.5   1   1   2.3e-09   2.2e-06   26.8   0.3    18    64     6    52     2    57 0.94 Thi4 family
NAD_binding_8        PF13450.1     68 seq87_BIOID161985    -            428   4.9e-09   35.9   1.2   1   1   4.5e-11   4.4e-08   32.9   0.4     1    34    10    43    10    74 0.77 NAD(P)-binding Rossmann-like domain
FAD_binding_2        PF00890.19   421 seq87_BIOID161985    -            428   4.3e-09   35.6   7.8   1   1   4.6e-09   4.5e-06   25.6   3.0     1    35     7    41     7    54 0.91 FAD binding domain
HI0933_like          PF03486.9    409 seq87_BIOID161985    -            428   4.8e-09   35.0   3.9   1   1   1.6e-11   1.6e-08   33.3   2.7     2   167     7   165     6   185 0.85 HI0933-like protein
GIDA                 PF01134.17   392 seq87_BIOID161985    -            428   5.6e-08   31.9   0.9   1   1   5.7e-11   5.6e-08   31.9   0.6     1   150     7   162     7   194 0.83 Glucose inhibited division protein A
Pyr_redox_2          PF07992.9    200 seq87_BIOID161985    -            428   1.1e-07   31.8   0.2   1   1   2.2e-10   2.1e-07   30.9   0.2     1   124     7   167     7   200 0.84 Pyridine nucleotide-disulphide oxidoreductase
Trp_halogenase       PF04820.9    454 seq87_BIOID161985    -            428   5.7e-08   31.7   3.1   1   1   8.8e-08   8.6e-05   21.2   0.0   140   216    90   169    54   186 0.84 Tryptophan halogenase
Sugar_tr             PF00083.19   451 seq91_BIOID161985    -            443   5.6e-52  176.7  27.0   1   1     1e-55   7.1e-52  176.3  18.7     9   449    26   434    21   436 0.92 Sugar (and other) transporter
MFS_1                PF07690.11   354 seq91_BIOID161985    -            443   4.8e-37  127.4  63.6   1   1   1.7e-38   1.2e-34  119.5  23.7     6   353    28   386    25   387 0.83 Major Facilitator Superfamily
Flavodoxin_2         PF02525.12   199 seq92_BIOID161985    -            176   2.3e-41  141.3   0.0   1   1   4.1e-45   2.8e-41  141.1   0.0     3   199     2   167     1   167 0.90 Flavodoxin-like fold
FMN_red              PF03358.10   152 seq92_BIOID161985    -            176   6.4e-08   32.1   0.0   1   1   1.3e-11     9e-08   31.6   0.0    58   125    43   117     2   135 0.78 NADPH-dependent FMN reductase
Na_H_Exchanger       PF00999.16   384 seq94_BIOID161985    -            644   1.2e-63  214.8  46.6   1   1   2.4e-67   1.6e-63  214.3  32.3     2   378    35   399    34   403 0.93 Sodium/hydrogen exchanger family
TrkA_N               PF02254.13   116 seq94_BIOID161985    -            644   5.7e-27   93.8   0.0   1   1   2.2e-30   1.5e-26   92.5   0.0     1   111   426   536   426   538 0.97 TrkA-N domain
DHFR_1               PF00186.14   161 seq95_BIOID161985    -            204   4.6e-58  195.2   0.0   1   1   4.1e-62   5.6e-58  194.9   0.0     1   161    46   203    46   203 0.97 Dihydrofolate reductase
CcdA                 PF07362.7     72 seq96_BIOID161985    -             77     5e-28   96.6   0.7   1   1   4.2e-32   5.7e-28   96.4   0.5     2    72     7    77     6    77 0.98 Post-segregation antitoxin CcdA
CcdB                 PF01845.12   102 seq97_BIOID161985    -            104   2.7e-40  136.3   0.0   1   1   2.2e-44   2.9e-40  136.1   0.0     1   102     1   104     1   104 0.99 CcdB protein
DnaJ                 PF00226.26    64 seq98_BIOID161985    -            271   2.8e-14   52.4   0.2   1   1   7.4e-18     5e-14   51.6   0.1     4    56   208   266   205   269 0.94 DnaJ domain
TerB                 PF05099.8    140 seq98_BIOID161985    -            271   2.5e-09   36.8   0.7   1   1   3.7e-13   2.5e-09   36.8   0.5    14   137    44   170    32   173 0.89 Tellurite resistance protein TerB
AraC_binding         PF02311.14   136 seq107_BIOID161985   -            309   7.8e-27   93.4   0.6   1   1   2.3e-30   7.8e-27   93.4   0.4     4   136    40   177    37   177 0.91 AraC-like ligand binding domain
HTH_AraC             PF00165.18    42 seq107_BIOID161985   -            309   3.2e-22   77.5   0.0   1   2   1.6e-12   5.6e-09   35.4   0.0     2    41   204   244   203   245 0.91 Bacterial regulatory helix-turn-helix proteins, AraC family
HTH_AraC             PF00165.18    42 seq107_BIOID161985   -            309   3.2e-22   77.5   0.0   2   2   1.9e-13   6.5e-10   38.4   0.0     1    41   256   294   256   295 0.96 Bacterial regulatory helix-turn-helix proteins, AraC family
HTH_18               PF12833.2     81 seq107_BIOID161985   -            309   2.9e-19   68.8   0.5   1   1   2.3e-22   7.9e-19   67.4   0.0     1    80   217   295   217   296 0.97 Helix-turn-helix domain
SNARE_assoc          PF09335.6    123 seq108_BIOID161985   -            254   1.9e-19   69.9   2.2   1   1   1.4e-23   1.9e-19   69.9   1.5     1   121    36   159    36   161 0.92 SNARE associated Golgi protein
SLT                  PF01464.15   121 seq114_BIOID161985   -            215   2.1e-31  107.7   0.0   1   1   2.1e-35   2.8e-31  107.4   0.0     2   117    68   182    67   186 0.95 Transglycosylase SLT domain
HTH_1                PF00126.22    60 seq120_BIOID161985   -            342   2.5e-18   65.4   0.0   1   1   6.8e-22   4.6e-18   64.5   0.0     1    58    52   109    52   110 0.97 Bacterial regulatory helix-turn-helix protein, lysR family
LysR_substrate       PF03466.15   209 seq120_BIOID161985   -            342   1.1e-16   60.4   0.0   1   1   2.8e-20   1.9e-16   59.6   0.0    32   205   166   337   144   341 0.89 LysR substrate binding domain
TPP_enzyme_N         PF02776.13   172 seq121_BIOID161985   -            602   9.1e-63  210.6   0.7   1   1     1e-62   4.7e-59  198.6   0.2     2   167    33   197    32   202 0.98 Thiamine pyrophosphate enzyme, N-terminal TPP binding domain
TPP_enzyme_C         PF02775.16   153 seq121_BIOID161985   -            602     2e-51  173.4   0.1   1   1   4.7e-53   2.1e-49  166.8   0.0     1   153   422   573   422   573 0.95 Thiamine pyrophosphate enzyme, C-terminal TPP binding domain
TPP_enzyme_M         PF00205.17   137 seq121_BIOID161985   -            602     2e-45  153.7   0.2   1   1   9.7e-49   4.4e-45  152.6   0.1     1   137   224   359   224   359 0.99 Thiamine pyrophosphate enzyme, central domain
ALS_ss_C             PF10369.4     75 seq122_BIOID161985   -            163   9.9e-29   98.7   0.6   1   1   3.4e-30   1.5e-26   91.7   0.1     1    75    83   158    83   158 0.99 Small subunit of acetolactate synthase
ACT_5                PF13710.1     63 seq122_BIOID161985   -            163   2.6e-17   62.2   0.1   1   1   1.3e-20   5.9e-17   61.1   0.0     1    63    11    73    11    73 0.98 ACT domain
ACT                  PF01842.20    66 seq122_BIOID161985   -            163     2e-14   52.5   0.0   1   1   7.9e-18   3.6e-14   51.7   0.0     2    65     4    68     3    69 0.97 ACT domain
LacI                 PF00356.16    46 seq124_BIOID161985   -            334   2.5e-18   65.3   0.9   1   1   7.2e-22   2.5e-18   65.3   0.6     2    46     3    50     2    50 0.96 Bacterial regulatory proteins, lacI family
Peripla_BP_3         PF13377.1    160 seq124_BIOID161985   -            334   6.6e-17   61.8   0.4   1   1     4e-18   1.4e-14   54.3   0.1    10   155   180   326   171   329 0.82 Periplasmic binding protein-like domain
Peripla_BP_1         PF00532.16   279 seq124_BIOID161985   -            334     3e-14   52.8   0.0   1   1   1.1e-17   3.9e-14   52.4   0.0     2   267    62   312    61   327 0.84 Periplasmic binding proteins and sugar binding domain of LacI family
Peripla_BP_4         PF13407.1    258 seq124_BIOID161985   -            334     4e-10   39.3   0.0   1   1   1.5e-13   5.1e-10   39.0   0.0     1   208    64   264    64   309 0.84 Periplasmic binding protein domain
MraZ                 PF02381.13    72 seq127_BIOID161985   -            152   2.5e-47  158.3   0.0   1   2   1.5e-28     2e-24   84.9   0.0     1    71     1    75     1    76 0.98 MraZ protein
MraZ                 PF02381.13    72 seq127_BIOID161985   -            152   2.5e-47  158.3   0.0   2   2     2e-24   2.7e-20   71.7   0.0     1    59    77   135    77   146 0.92 MraZ protein
Methyltransf_5       PF01795.14   310 seq128_BIOID161985   -            346  2.1e-124  414.6   0.0   1   1  1.8e-128  2.5e-124  414.4   0.0     2   309    38   343    37   344 0.97 MraW methylase family
FtsL                 PF04999.8     97 seq130_BIOID161985   -            121   1.3e-33  114.4   0.1   1   1   1.1e-37   1.5e-33  114.2   0.1     3    96    26   119    24   120 0.97 Cell division protein FtsL
Transpeptidase       PF00905.17   304 seq131_BIOID161985   -            588   3.3e-82  275.8   0.0   1   1   6.5e-86   4.5e-82  275.3   0.0     1   303   260   554   260   555 0.99 Penicillin binding protein transpeptidase domain
PBP_dimer            PF03717.10   190 seq131_BIOID161985   -            588     2e-34  119.1   0.0   1   1   4.2e-38   2.8e-34  118.6   0.0     4   188    69   220    66   222 0.93 Penicillin-binding Protein dimerisation domain
StbA                 PF06406.6    318 seq132_BIOID161985   -            320  3.4e-154  512.3   1.3   1   1  5.5e-158  3.8e-154  512.2   0.9     1   317     1   317     1   318 0.99 StbA protein
Mur_ligase_M         PF08245.7    189 seq133_BIOID161985   -            495     2e-45  155.0   0.2   1   1   7.3e-49   3.3e-45  154.3   0.1     1   188   114   318   114   319 0.90 Mur ligase middle domain
Mur_ligase_C         PF02875.16    91 seq133_BIOID161985   -            495   2.2e-26   91.5   0.0   1   1   2.8e-29   1.3e-25   89.1   0.0     1    91   339   425   339   425 0.96 Mur ligase family, glutamate ligase domain
Mur_ligase           PF01225.20    83 seq133_BIOID161985   -            495   5.7e-13   48.6   0.5   1   1   6.3e-16   2.9e-12   46.3   0.1     5    83    25   102    22   102 0.88 Mur ligase family, catalytic domain
Plasmid_stab_B       PF10784.4     72 seq134_BIOID161985   -            116   3.6e-30  103.2   0.1   1   1   4.1e-34   5.7e-30  102.6   0.1     1    71     5    75     5    76 0.98 Plasmid stability protein
Mur_ligase_M         PF08245.7    189 seq136_BIOID161985   -            452     4e-50  170.3   0.1   1   1   1.7e-53   7.6e-50  169.4   0.0     2   188   106   292   105   293 0.97 Mur ligase middle domain
Mur_ligase_C         PF02875.16    91 seq136_BIOID161985   -            452     3e-16   59.1   0.0   1   1   3.2e-19   1.5e-15   56.8   0.0     1    82   313   394   313   403 0.93 Mur ligase family, glutamate ligase domain
Mur_ligase           PF01225.20    83 seq136_BIOID161985   -            452     3e-15   55.9   0.0   1   1   2.1e-18   9.6e-15   54.3   0.0     3    82    25    94    23    95 0.96 Mur ligase family, catalytic domain
Peripla_BP_2         PF01497.13   238 seq137_BIOID161985   -            332   2.1e-31  108.7   0.1   1   1   2.5e-35   3.4e-31  108.1   0.1     1   238    43   308    43   308 0.91 Periplasmic binding protein
Glycos_transf_4      PF00953.16   159 seq138_BIOID161985   -            360     6e-34  117.0  16.3   1   1   8.8e-38     6e-34  117.0  11.3     2   158    99   284    98   285 0.91 Glycosyl transferase family 4
MraY_sig1            PF10555.4     13 seq138_BIOID161985   -            360   0.00011   21.0   3.6   1   1   1.7e-08   0.00011   21.0   2.5     1    13    68    80    68    80 0.95 Phospho-N-acetylmuramoyl-pentapeptide-transferase signature 1
FecCD                PF01032.13   311 seq139_BIOID161985   -             98   1.7e-12   46.7   1.4   1   1   1.5e-16     2e-12   46.4   1.0     2    66    25    96    12    97 0.94 FecCD transport family
ABC_tran             PF00005.22   118 seq140_BIOID161985   -            168   1.3e-12   48.0   0.0   1   1   1.6e-16   2.2e-12   47.2   0.0    52   118     8    82     2    82 0.83 ABC transporter
MFS_1                PF07690.11   354 seq141_BIOID161985   -            440   1.3e-27   96.4  44.4   1   1   1.4e-31   1.9e-27   95.8  30.7     2   350    48   391    47   431 0.89 Major Facilitator Superfamily
Mur_ligase_M         PF08245.7    189 seq142_BIOID161985   -            438   4.7e-43  147.3   0.1   1   1     1e-46   7.1e-43  146.7   0.1     1   189   110   280   110   280 0.90 Mur ligase middle domain
Mur_ligase_C         PF02875.16    91 seq142_BIOID161985   -            438   2.5e-11   43.3   0.0   1   1   2.2e-14   1.5e-10   40.8   0.0     2    81   301   373   300   379 0.88 Mur ligase family, glutamate ligase domain
FTSW_RODA_SPOVE      PF01098.14   359 seq143_BIOID161985   -            414  6.3e-130  433.0  23.3   1   1  5.8e-134  7.9e-130  432.6  16.2     2   358    47   402    46   403 0.98 Cell cycle protein
Glyco_transf_28      PF03033.15   139 seq145_BIOID161985   -            355   8.3e-38  129.1   1.3   1   1   7.3e-41   2.5e-37  127.6   0.3     2   138     9   145     8   146 0.98 Glycosyltransferase family 28 N-terminal domain
Glyco_tran_28_C      PF04101.11   167 seq145_BIOID161985   -            355   5.7e-35  120.3   0.0   1   1   2.4e-38   8.1e-35  119.8   0.0     2   166   185   344   184   345 0.92 Glycosyltransferase family 28 C-terminal domain
Glyco_trans_1_3      PF13528.1    318 seq145_BIOID161985   -            355   1.9e-11   43.6   0.0   1   1   8.6e-15   2.9e-11   43.0   0.0     6   315    10   319     6   321 0.80 Glycosyl transferase family 1
Mur_ligase_M         PF08245.7    189 seq146_BIOID161985   -            491   4.7e-28   98.4   0.0   1   1   1.6e-31   7.1e-28   97.8   0.0     1   189   124   304   124   304 0.89 Mur ligase middle domain
Mur_ligase           PF01225.20    83 seq146_BIOID161985   -            491   6.4e-25   86.9   0.1   1   1   3.3e-28   1.5e-24   85.7   0.1     1    82    21   119    21   120 0.97 Mur ligase family, catalytic domain
Mur_ligase_C         PF02875.16    91 seq146_BIOID161985   -            491   4.3e-20   71.4   0.0   1   1   3.1e-23   1.4e-19   69.7   0.0     4    89   327   418   324   420 0.85 Mur ligase family, glutamate ligase domain
Dala_Dala_lig_C      PF07478.8    203 seq148_BIOID161985   -            306   3.2e-70  235.5   0.0   1   1   1.2e-73     4e-70  235.2   0.0     1   203   103   303   103   303 0.97 D-ala D-ala ligase C-terminus
Dala_Dala_lig_N      PF01820.16   117 seq148_BIOID161985   -            306   1.3e-23   83.4   0.8   1   2   1.1e-12   3.8e-09   36.7   0.0     2    42     4    44     3    54 0.90 D-ala D-ala ligase N-terminus
Dala_Dala_lig_N      PF01820.16   117 seq148_BIOID161985   -            306   1.3e-23   83.4   0.8   2   2   2.3e-15   7.8e-12   45.4   0.2    83   117    52    86    43    86 0.89 D-ala D-ala ligase N-terminus
ATP-grasp_4          PF13535.1    184 seq148_BIOID161985   -            306   4.1e-16   59.1   0.0   1   1   1.9e-19   6.4e-16   58.5   0.0     3   176    95   272    93   276 0.81 ATP-grasp domain
CPSase_L_D2          PF02786.12   211 seq148_BIOID161985   -            306   1.2e-07   31.1   0.0   1   1   1.8e-10   6.2e-07   28.7   0.0    27   179   127   274    96   301 0.82 Carbamoyl-phosphate synthase L chain, ATP binding domain
Transposase_mut      PF00872.13   381 seq149_BIOID161985   -            187   1.4e-47  161.9   0.0   1   1   2.2e-51   1.5e-47  161.8   0.0     7   189     7   187     1   187 0.87 Transposase, Mutator family
FtsQ                 PF03799.10   117 seq150_BIOID161985   -            276   3.2e-33  114.2   0.2   1   1   7.5e-37   5.1e-33  113.6   0.2     1   117   129   247   129   247 0.93 Cell division protein FtsQ
POTRA_1              PF08478.5     69 seq150_BIOID161985   -            276   7.7e-20   70.6   0.1   1   1   2.3e-23   1.6e-19   69.5   0.1     2    69    56   126    55   126 0.97 POTRA domain, FtsQ-type
FtsA                 PF14450.1    120 seq151_BIOID161985   -            420   1.6e-50  169.8   3.7   1   2   2.1e-23   1.4e-19   69.9   0.7     1   119    10   195    10   196 0.97 Cell division protein FtsA
FtsA                 PF14450.1    120 seq151_BIOID161985   -            420   1.6e-50  169.8   3.7   2   2   6.5e-33   4.5e-29  100.6   0.0     1   120   206   382   206   382 0.99 Cell division protein FtsA
SHS2_FTSA            PF02491.15    80 seq151_BIOID161985   -            420   2.4e-32  110.5   1.4   1   1   6.8e-36   4.6e-32  109.6   1.0     1    80    84   163    84   163 0.99 SHS2 domain inserted in FTSA
FtsZ_C               PF12327.3     95 seq152_BIOID161985   -            383   8.6e-38  128.2   1.2   1   1   3.5e-41   2.4e-37  126.7   0.8     1    94   221   315   221   316 0.99 FtsZ family, C-terminal domain
Tubulin              PF00091.20   216 seq152_BIOID161985   -            383   4.4e-37  127.8   1.7   1   1     2e-40   1.4e-36  126.2   1.2     2   212    13   180    12   184 0.96 Tubulin/FtsZ family, GTPase domain
RepB-RCR_reg         PF10723.4     85 seq153_BIOID161985   -             85     1e-34  118.0   1.5   1   1   8.3e-39   1.1e-34  117.8   1.0     1    82     1    82     1    84 0.99 Replication regulatory protein RepB
LpxC                 PF03331.8    277 seq154_BIOID161985   -            305  5.8e-125  415.6   0.0   1   1  5.1e-129    7e-125  415.4   0.0     1   277     2   280     2   280 0.99 UDP-3-O-acyl N-acetylglycosamine deacetylase
SecM                 PF06558.7    148 seq155_BIOID161985   -            195     1e-67  226.2   1.9   1   1   8.9e-72   1.2e-67  226.0   1.3     1   148    49   195    49   195 0.99 Secretion monitor precursor protein (SecM)
SecA_DEAD            PF07517.9    266 seq156_BIOID161985   -            901  7.2e-122  405.6   0.2   1   1  5.6e-125  1.5e-121  404.6   0.1     2   265     7   401     6   402 1.00 SecA DEAD-like domain
SecA_SW              PF07516.8    214 seq156_BIOID161985   -            901   1.4e-76  256.8   5.6   1   1   1.5e-79     4e-76  255.4   3.9     1   213   617   830   617   831 0.98 SecA Wing and Scaffold domain
SecA_PP_bind         PF01043.15   113 seq156_BIOID161985   -            901   1.7e-40  137.7   0.2   1   1   1.8e-43   4.9e-40  136.2   0.1     2   113   229   358   228   358 0.94 SecA preprotein cross-linking domain
SEC-C                PF02810.10    21 seq156_BIOID161985   -            901   9.2e-12   44.1   7.5   1   1   5.4e-15   1.5e-11   43.4   5.2     1    20   881   900   881   901 0.95 SEC-C motif
NUDIX                PF00293.23   135 seq157_BIOID161985   -            132   1.1e-20   73.5   0.1   1   1   9.6e-25   1.3e-20   73.2   0.1     4   132     7   126     4   129 0.88 NUDIX domain
IMPDH                PF00478.20   351 seq158_BIOID161985   -            347    1e-112  376.4   0.2   1   1  9.1e-117  1.2e-112  376.1   0.1     3   346     9   342     7   346 0.94 IMP dehydrogenase / GMP reductase domain
Amidase_2            PF01510.20   132 seq159_BIOID161985   -            183   1.8e-28   99.0   0.0   1   1   1.8e-32   2.5e-28   98.6   0.0     3   132    22   168    20   168 0.85 N-acetylmuramoyl-L-alanine amidase
GntR                 PF00392.16    64 seq164_BIOID161985   -            254   5.4e-26   89.6   0.4   1   1   1.8e-29   1.2e-25   88.5   0.3     2    64    12    74    11    74 0.97 Bacterial regulatory proteins, gntR family
FCD                  PF07729.7    125 seq164_BIOID161985   -            254   1.2e-16   60.9  11.2   1   1   3.5e-20   2.4e-16   60.0   7.8     1   124    99   226    99   227 0.90 FCD domain
Transketolase_N      PF00456.16   333 seq165_BIOID161985   -            887   1.5e-22   79.7   0.1   1   2   3.1e-18   4.2e-14   51.9   0.0     7   217    84   297    78   306 0.76 Transketolase, thiamine diphosphate binding domain
Transketolase_N      PF00456.16   333 seq165_BIOID161985   -            887   1.5e-22   79.7   0.1   2   2   3.5e-10   4.8e-06   25.5   0.1   213   279   361   429   351   475 0.80 Transketolase, thiamine diphosphate binding domain
2-oxoacid_dh         PF00198.18   231 seq167_BIOID161985   -            630   3.4e-78  261.9   0.0   1   1   3.2e-81   4.8e-78  261.4   0.0     3   230   399   629   397   630 0.98 2-oxoacid dehydrogenases acyltransferase (catalytic domain)
Biotin_lipoyl        PF00364.17    74 seq167_BIOID161985   -            630     1e-66  220.3  35.1   1   3   1.3e-24     2e-21   75.3   4.6     2    73     4    73     3    74 0.97 Biotin-requiring enzyme
Biotin_lipoyl        PF00364.17    74 seq167_BIOID161985   -            630     1e-66  220.3  35.1   2   3   2.8e-26   4.3e-23   80.6   3.8     2    73   107   176   106   177 0.96 Biotin-requiring enzyme
Biotin_lipoyl        PF00364.17    74 seq167_BIOID161985   -            630     1e-66  220.3  35.1   3   3   4.5e-25   6.9e-22   76.7   4.9     1    73   207   277   207   278 0.97 Biotin-requiring enzyme
E3_binding           PF02817.12    39 seq167_BIOID161985   -            630   3.6e-16   58.4   0.1   1   1   2.3e-19   3.6e-16   58.4   0.1     3    39   327   363   325   363 0.97 e3 binding domain
Pyr_redox_2          PF07992.9    200 seq168_BIOID161985   -            495   1.7e-44  152.0   1.7   1   1     2e-47   2.7e-44  151.3   1.2     1   198    29   338    29   340 0.94 Pyridine nucleotide-disulphide oxidoreductase
Pyr_redox_dim        PF02852.17   110 seq168_BIOID161985   -            495   9.5e-35  118.8   0.0   1   1   1.7e-37   2.3e-34  117.6   0.0     1   109   368   476   368   477 0.98 Pyridine nucleotide-disulphide oxidoreductase, dimerisation domain
Pyr_redox            PF00070.22    80 seq168_BIOID161985   -            495   2.7e-15   56.3   0.8   1   1     2e-18   2.7e-15   56.3   0.5     1    78   198   274   198   277 0.94 Pyridine nucleotide-disulphide oxidoreductase
GIDA                 PF01134.17   392 seq168_BIOID161985   -            495     2e-08   33.4   1.1   1   1   9.6e-11   1.3e-07   30.7   0.4     1    60    29    91    29   104 0.91 Glucose inhibited division protein A
FAD_oxidored         PF12831.2    428 seq168_BIOID161985   -            495     3e-08   33.0   0.9   1   1   4.7e-11   6.4e-08   31.9   0.6     1    38    29    66    29    84 0.94 FAD dependent oxidoreductase
FAD_binding_2        PF00890.19   421 seq168_BIOID161985   -            495   1.5e-06   27.1   0.7   1   1   3.5e-08   4.7e-05   22.2   0.2     2    35    30    63    29    68 0.90 FAD binding domain
Thi4                 PF01946.12   230 seq168_BIOID161985   -            495   1.5e-05   24.0   0.1   1   1   2.7e-08   3.7e-05   22.8   0.1    11    63    21    73    13   105 0.79 Thi4 family
Aconitase_2_N        PF06434.8    204 seq169_BIOID161985   -            916   1.5e-95  318.2   0.0   1   1   5.4e-99   2.4e-95  317.6   0.0     1   204   219   433   219   433 0.99 Aconitate hydratase 2 N-terminus
Aconitase_B_N        PF11791.3    154 seq169_BIOID161985   -            916   9.9e-68  226.6   0.1   1   1   3.8e-71   1.7e-67  225.8   0.1     1   154    55   207    55   207 1.00 Aconitate B N-terminal domain
Aconitase            PF00330.15   465 seq169_BIOID161985   -            916   2.5e-25   88.7   0.1   1   2   1.1e-12   5.2e-09   34.9   0.0   102   305   524   749   516   752 0.75 Aconitase family (aconitate hydratase)
Aconitase            PF00330.15   465 seq169_BIOID161985   -            916   2.5e-25   88.7   0.1   2   2     2e-17   8.9e-14   50.6   0.0   337   465   750   869   746   869 0.90 Aconitase family (aconitate hydratase)
UPF0231              PF06062.6    121 seq170_BIOID161985   -            120   2.9e-41  140.0   1.9   1   1   2.4e-45   3.3e-41  139.8   1.3     1   121     1   118     1   118 0.99 Uncharacterised protein family (UPF0231)
Cu-oxidase_3         PF07732.10   120 seq171_BIOID161985   -            516   1.4e-32  111.8   0.2   1   1   7.9e-36   3.6e-32  110.4   0.1     5   119    55   166    51   167 0.93 Multicopper oxidase
Cu-oxidase_2         PF07731.9    138 seq171_BIOID161985   -            516   3.2e-20   71.9  12.4   1   1   6.2e-23   2.8e-19   68.8   6.8    16   134   396   516   373   516 0.75 Multicopper oxidase
Cu-oxidase           PF00394.17   159 seq171_BIOID161985   -            516   4.6e-09   36.2   0.0   1   1   4.9e-09   2.2e-05   24.2   0.0    66   126   227   289   182   307 0.86 Multicopper oxidase
Pribosyltran         PF00156.22   125 seq172_BIOID161985   -            178   3.8e-18   65.3   0.1   1   1   3.5e-22   4.8e-18   64.9   0.1     9   124    17   128     7   129 0.91 Phosphoribosyl transferase domain
ABC_tran             PF00005.22   118 seq174_BIOID161985   -            308   2.1e-21   76.3   0.0   1   1   6.2e-25   4.2e-21   75.3   0.0     1   118    45   165    45   165 0.86 ABC transporter
AAA_21               PF13304.1    303 seq174_BIOID161985   -            308   2.4e-15   57.1   0.3   1   1     5e-17   3.4e-13   50.0   0.2     2   298    34   195    33   198 0.69 AAA domain
ABC2_membrane        PF01061.19   209 seq175_BIOID161985   -            256   5.5e-36  123.5  24.8   1   1     4e-40   5.5e-36  123.5  17.2     3   209     9   219     7   219 0.93 ABC-2 type transporter
EIIA-man             PF03610.11   116 seq176_BIOID161985   -            146   1.5e-26   92.6   0.0   1   1   1.3e-30   1.7e-26   92.4   0.0     1   115     3   116     3   117 0.98 PTS system fructose IIA component
Polysacc_deac_1      PF01522.16   124 seq177_BIOID161985   -            409   4.1e-20   71.5   0.0   1   1   4.6e-24   6.3e-20   70.9   0.0     3   122   228   366   226   368 0.93 Polysaccharide deacetylase
Transposase_31       PF04754.7    205 seq179_BIOID161985   -            314   1.2e-80  269.5   0.3   1   1   1.6e-84   2.2e-80  268.7   0.2     1   203     7   207     7   209 0.98 Putative transposase, YhgA-like
HrpB_C               PF08482.5    133 seq185_BIOID161985   -            824   2.9e-54  182.6   0.3   1   1   2.1e-57   7.2e-54  181.3   0.1     1   133   679   811   679   811 1.00 ATP-dependent helicase C-terminal
DEAD                 PF00270.24   173 seq185_BIOID161985   -            824   1.3e-11   44.1   0.0   1   1   1.1e-14   3.7e-11   42.6   0.0    14   168    35   177    21   182 0.75 DEAD/DEAH box helicase
Helicase_C           PF00271.26    78 seq185_BIOID161985   -            824     4e-10   39.3   0.0   1   1   2.3e-13   7.9e-10   38.3   0.0    10    77   257   342   252   343 0.96 Helicase conserved C-terminal domain
HA2                  PF04408.18   102 seq185_BIOID161985   -            824   3.1e-09   36.6   0.1   1   1   1.9e-12   6.4e-09   35.6   0.0     2    62   404   463   403   518 0.85 Helicase associated domain (HA2)
Transgly             PF00912.17   178 seq187_BIOID161985   -            844   2.6e-56  189.6   0.0   1   1     6e-60   4.1e-56  188.9   0.0    10   177   209   380   198   381 0.95 Transglycosylase
Transpeptidase       PF00905.17   304 seq187_BIOID161985   -            844   1.2e-25   90.0   0.3   1   1   1.6e-28   1.1e-24   86.9   0.2     2   284   473   725   472   744 0.86 Penicillin binding protein transpeptidase domain
TonB_dep_Rec         PF00593.19   276 seq188_BIOID161985   -            749     3e-30  105.9  10.8   1   1   4.4e-34     3e-30  105.9   7.5     1   276   512   748   512   748 0.98 TonB dependent receptor
Plug                 PF07715.10   108 seq188_BIOID161985   -            749   9.3e-22   77.2   0.3   1   1   3.7e-25   2.5e-21   75.9   0.1     2   107    76   180    75   181 0.94 TonB-dependent Receptor Plug Domain
ABC_tran             PF00005.22   118 seq189_BIOID161985   -            265   1.1e-20   74.1   0.0   1   1   2.3e-24   1.6e-20   73.5   0.0     1   118    51   176    51   176 0.94 ABC transporter
Peripla_BP_2         PF01497.13   238 seq190_BIOID161985   -            296   1.2e-26   93.2   0.0   1   1   9.9e-31   1.4e-26   93.0   0.0     1   235    38   270    38   273 0.94 Periplasmic binding protein
FecCD                PF01032.13   311 seq191_BIOID161985   -            660  8.2e-145  481.3  86.4   1   2   2.8e-73   3.9e-69  232.7  27.6     7   310    13   324     7   325 0.93 FecCD transport family
FecCD                PF01032.13   311 seq191_BIOID161985   -            660  8.2e-145  481.3  86.4   2   2   9.1e-80   1.3e-75  254.0  27.0     2   311   358   657   347   657 0.94 FecCD transport family
Voltage_CLC          PF00654.15   355 seq193_BIOID161985   -            473   1.4e-90  303.8  35.9   1   1   1.1e-92   1.5e-88  297.1  20.9     2   354    89   437    88   438 0.94 Voltage gated chloride channel
Fe-S_biosyn          PF01521.15    91 seq194_BIOID161985   -            114   4.3e-29   99.9   0.0   1   1   3.7e-33     5e-29   99.7   0.0     1    91     9   100     9   100 0.99 Iron-sulphur cluster biosynthesis
HD                   PF01966.17   122 seq195_BIOID161985   -            505   5.4e-11   42.4   0.1   1   1   2.4e-14   1.7e-10   40.8   0.0     1    64    66   146    66   183 0.88 HD domain
PDZ                  PF00595.19    81 seq196_BIOID161985   -            474   3.6e-29  100.6   8.2   1   2   2.9e-19     1e-15   57.5   0.1     7    80   285   367   279   368 0.90 PDZ domain (Also known as DHR or GLGF)
PDZ                  PF00595.19    81 seq196_BIOID161985   -            474   3.6e-29  100.6   8.2   2   2   3.7e-15   1.3e-11   44.4   2.2    11    81   394   463   385   463 0.89 PDZ domain (Also known as DHR or GLGF)
PDZ_2                PF13180.1     82 seq196_BIOID161985   -            474   2.4e-26   91.3   2.7   1   2   1.2e-18     4e-15   55.3   0.0    12    82   300   380   285   380 0.88 PDZ domain
PDZ_2                PF13180.1     82 seq196_BIOID161985   -            474   2.4e-26   91.3   2.7   2   2   2.5e-12   8.6e-09   35.0   0.4     4    59   399   454   396   471 0.87 PDZ domain
Trypsin_2            PF13365.1    120 seq196_BIOID161985   -            474   8.2e-21   74.1   0.6   1   1   5.5e-24   1.9e-20   72.9   0.4     1   120   114   250   114   250 0.79 Trypsin-like peptidase domain
Trypsin              PF00089.21   220 seq196_BIOID161985   -            474   1.4e-20   73.7   0.3   1   1   6.5e-24   2.2e-20   73.0   0.2    21   218   114   275    87   277 0.83 Trypsin
Diacid_rec           PF05651.8    135 seq197_BIOID161985   -            385   1.8e-52  176.2   0.9   1   1   4.7e-56   3.2e-52  175.4   0.6     1   135     6   140     6   140 0.99 Putative sugar diacid recognition
HTH_30               PF13556.1     59 seq197_BIOID161985   -            385   3.1e-23   81.0   2.8   1   1     6e-26   4.1e-22   77.3   1.7     1    59   323   381   323   381 0.98 PucR C-terminal helix-turn-helix domain
Ribosomal_S2         PF00318.15   211 seq199_BIOID161985   -            306   3.3e-85  284.4   0.0   1   1   2.9e-89     4e-85  284.2   0.0     1   211    74   290    74   290 0.99 Ribosomal protein S2
EF_TS                PF00889.14   221 seq200_BIOID161985   -            283   2.3e-71  239.5   5.7   1   1   3.3e-75   2.3e-71  239.5   4.0     1   221    57   263    57   263 0.98 Elongation factor TS
UBA                  PF00627.26    37 seq200_BIOID161985   -            283   3.5e-11   42.4   0.1   1   1   3.4e-14   2.3e-10   39.8   0.1     1    35     4    39     4    40 0.96 UBA/TS-N domain
AA_kinase            PF00696.23   241 seq201_BIOID161985   -            241   1.7e-27   96.3   0.2   1   1   1.9e-31   2.7e-27   95.7   0.2     1   241    10   219    10   219 0.77 Amino acid kinase family
RRF                  PF01765.14   165 seq203_BIOID161985   -            185   3.9e-68  227.9   1.7   1   1   3.7e-72     5e-68  227.6   1.2     1   165    19   183    19   183 0.99 Ribosome recycling factor
DXP_reductoisom      PF02670.11   129 seq204_BIOID161985   -            398     6e-49  165.7   0.7   1   1   1.3e-52     6e-49  165.7   0.5     1   129     4   132     4   132 0.99 1-deoxy-D-xylulose 5-phosphate reductoisomerase
DXPR_C               PF13288.1    121 seq204_BIOID161985   -            398   2.4e-45  153.3   0.3   1   1   1.1e-48   5.2e-45  152.2   0.2     1   121   271   389   271   389 0.99 DXP reductoisomerase C-terminal domain
DXP_redisom_C        PF08436.7     84 seq204_BIOID161985   -            398   7.5e-34  115.3   0.0   1   1   4.4e-37     2e-33  113.9   0.0     1    84   146   239   146   239 0.96 1-deoxy-D-xylulose 5-phosphate reductoisomerase C-terminal
Prenyltransf         PF01255.14   223 seq205_BIOID161985   -            252   6.7e-82  273.8   0.0   1   1   5.6e-86   7.7e-82  273.6   0.0     1   222    23   243    23   244 0.99 Putative undecaprenyl diphosphate synthase
CTP_transf_1         PF01148.15   259 seq207_BIOID161985   -            285   1.4e-63  214.8  20.1   1   1   1.2e-67   1.6e-63  214.6  13.9     2   257     4   279     3   281 0.89 Cytidylyltransferase family
Peptidase_M50        PF02163.17   192 seq208_BIOID161985   -            450   2.8e-70  235.0   0.3   1   1     7e-74   3.2e-70  234.8   0.2     2   192    11   446    10   446 0.99 Peptidase family M50
PDZ                  PF00595.19    81 seq208_BIOID161985   -            450   1.2e-12   47.6   0.2   1   1   1.7e-13   7.6e-10   38.7   0.0    10    81   211   277   204   277 0.91 PDZ domain (Also known as DHR or GLGF)
PDZ_2                PF13180.1     82 seq208_BIOID161985   -            450   6.8e-11   41.7   0.0   1   1   1.2e-11   5.4e-08   32.4   0.0    19    78   227   285   211   287 0.84 PDZ domain
Bac_surface_Ag       PF01103.18   323 seq209_BIOID161985   -            810  1.7e-100  336.4  16.0   1   1  1.1e-103  3.7e-100  335.4  11.1     1   323   448   810   448   810 0.96 Surface antigen
Surf_Ag_VNR          PF07244.10    78 seq209_BIOID161985   -            810   3.1e-65  216.4  10.4   1   5   6.3e-10   2.2e-06   27.8   0.0     1    78    24    91    24    91 0.87 Surface antigen variable number repeat
Surf_Ag_VNR          PF07244.10    78 seq209_BIOID161985   -            810   3.1e-65  216.4  10.4   2   5   5.9e-15     2e-11   44.0   0.0     1    78    92   172    92   172 0.93 Surface antigen variable number repeat
Surf_Ag_VNR          PF07244.10    78 seq209_BIOID161985   -            810   3.1e-65  216.4  10.4   3   5   3.5e-17   1.2e-13   51.1   0.1     2    78   176   263   175   263 0.86 Surface antigen variable number repeat
Surf_Ag_VNR          PF07244.10    78 seq209_BIOID161985   -            810   3.1e-65  216.4  10.4   4   5   5.8e-14     2e-10   40.8   0.0     1    78   266   344   266   344 0.92 Surface antigen variable number repeat
Surf_Ag_VNR          PF07244.10    78 seq209_BIOID161985   -            810   3.1e-65  216.4  10.4   5   5     1e-18   3.5e-15   56.0   0.1     1    78   347   421   347   421 0.91 Surface antigen variable number repeat
OmpH                 PF03938.9    158 seq211_BIOID161985   -            161   6.2e-23   81.3  16.0   1   1   5.4e-27   7.4e-23   81.1  11.1     3   157    10   160     6   161 0.93 Outer membrane protein (OmpH-like)
Hexapep              PF00132.19    36 seq212_BIOID161985   -            341   1.9e-32  109.1  41.0   1   3   1.2e-14   8.4e-11   40.7   2.6     2    36   110   144   109   144 0.95 Bacterial transferase hexapeptide (six repeats)
Hexapep              PF00132.19    36 seq212_BIOID161985   -            341   1.9e-32  109.1  41.0   2   3   1.7e-12   1.2e-08   33.9   0.3     1    35   145   179   145   180 0.96 Bacterial transferase hexapeptide (six repeats)
Hexapep              PF00132.19    36 seq212_BIOID161985   -            341   1.9e-32  109.1  41.0   3   3   1.8e-11   1.3e-07   30.7   6.3     1    35   222   256   222   257 0.94 Bacterial transferase hexapeptide (six repeats)
LpxD                 PF04613.9     72 seq212_BIOID161985   -            341   1.9e-23   81.6   0.0   1   1   4.7e-27   3.2e-23   80.9   0.0     1    72    21    90    21    90 0.97 UDP-3-O-[3-hydroxymyristoyl] glucosamine N-acyltransferase, LpxD
FabA                 PF07977.8    138 seq213_BIOID161985   -            151   8.4e-43  145.0   0.0   1   1   7.2e-47   9.8e-43  144.8   0.0     1   137    17   141    17   142 0.97 FabA-like domain
Acetyltransf_11      PF13720.1     83 seq214_BIOID161985   -            262   2.4e-30  104.4   0.0   1   1   5.6e-34   3.8e-30  103.8   0.0     1    83   180   262   180   262 0.98 Udp N-acetylglucosamine O-acyltransferase; Domain 2
Hexapep              PF00132.19    36 seq214_BIOID161985   -            262   1.1e-28   97.3  19.3   1   5   3.6e-09   2.5e-05   23.4   0.3     4    35     2    33     1    34 0.91 Bacterial transferase hexapeptide (six repeats)
Hexapep              PF00132.19    36 seq214_BIOID161985   -            262   1.1e-28   97.3  19.3   2   5   5.4e-13   3.7e-09   35.5   3.3     1    36    17    52    17    52 0.96 Bacterial transferase hexapeptide (six repeats)
Hexapep              PF00132.19    36 seq214_BIOID161985   -            262   1.1e-28   97.3  19.3   3   5   1.5e-07     0.001   18.3   1.1     1    35    35    69    35    69 0.92 Bacterial transferase hexapeptide (six repeats)
Hexapep              PF00132.19    36 seq214_BIOID161985   -            262   1.1e-28   97.3  19.3   4   5   3.1e-07    0.0021   17.3   0.0     2    35    66    99    65   100 0.95 Bacterial transferase hexapeptide (six repeats)
Hexapep              PF00132.19    36 seq214_BIOID161985   -            262   1.1e-28   97.3  19.3   5   5   1.6e-11   1.1e-07   30.9   0.0     2    36   109   143   108   143 0.96 Bacterial transferase hexapeptide (six repeats)
LpxB                 PF02684.10   373 seq215_BIOID161985   -            382    7e-152  505.2   0.0   1   1  5.7e-156  7.9e-152  505.0   0.0     1   373     9   377     9   377 1.00 Lipid-A-disaccharide synthetase
RNase_HII            PF01351.13   198 seq216_BIOID161985   -            198   1.7e-57  194.1   0.0   1   1   1.4e-61     2e-57  193.9   0.0     1   197    13   189    13   190 0.99 Ribonuclease HII
DNA_pol3_alpha       PF07733.7    426 seq217_BIOID161985   -           1160  9.9e-177  587.5   0.0   1   1  2.8e-180  1.3e-176  587.1   0.0     2   426   291   735   290   735 0.96 Bacterial DNA polymerase III alpha subunit
PHP                  PF02811.14   175 seq217_BIOID161985   -           1160   4.1e-30  104.7   0.0   1   1   2.5e-33   1.1e-29  103.2   0.0     1   170     7   178     7   187 0.96 PHP domain
tRNA_anti            PF01336.20    76 seq217_BIOID161985   -           1160   1.3e-08   34.4   0.1   1   1   5.4e-12   2.5e-08   33.5   0.1     2    75  1000  1072   994  1073 0.88 OB-fold nucleic acid binding domain
ACCA                 PF03255.9    145 seq218_BIOID161985   -            319     6e-65  217.1   0.2   1   1   1.3e-68   8.7e-65  216.5   0.1     2   145     5   151     4   151 0.97 Acetyl co-enzyme A carboxylase carboxyltransferase alpha subunit
Carboxyl_trans       PF01039.17   493 seq218_BIOID161985   -            319   4.2e-19   68.1   0.0   1   1   7.6e-23   5.2e-19   67.8   0.0   272   473    85   288    58   300 0.84 Carboxyl transferase domain
OKR_DC_1             PF01276.15   417 seq219_BIOID161985   -            713  6.1e-194  644.2   0.0   1   1  1.6e-197  7.4e-194  643.9   0.0     1   417   130   545   130   545 1.00 Orn/Lys/Arg decarboxylase, major domain
OKR_DC_1_C           PF03711.10   137 seq219_BIOID161985   -            713   8.5e-53  177.9   0.0   1   1   4.3e-56   1.9e-52  176.8   0.0     1   135   570   702   570   704 0.99 Orn/Lys/Arg decarboxylase, C-terminal domain
OKR_DC_1_N           PF03709.10   115 seq219_BIOID161985   -            713     8e-27   93.4   0.0   1   1   3.8e-30   1.7e-26   92.4   0.0     1   115    14   124    14   124 0.99 Orn/Lys/Arg decarboxylase, N-terminal domain
Glyoxalase           PF00903.20   128 seq220_BIOID161985   -            129   7.8e-23   80.7   0.0   1   1   1.9e-26   8.7e-23   80.5   0.0     2   128     7   126     6   126 0.97 Glyoxalase/Bleomycin resistance protein/Dioxygenase superfamily
Glyoxalase_2         PF12681.2    108 seq220_BIOID161985   -            129   3.8e-18   65.9   0.0   1   1   9.7e-22   4.4e-18   65.7   0.0     1   108    12   127    12   127 0.79 Glyoxalase-like domain
Glyoxalase_4         PF13669.1    110 seq220_BIOID161985   -            129   2.6e-13   49.8   0.0   1   1   6.9e-17   3.2e-13   49.5   0.0     1    96     8   102     8   115 0.85 Glyoxalase/Bleomycin resistance protein/Dioxygenase superfamily
ATP_bind_3           PF01171.15   182 seq221_BIOID161985   -            431   2.4e-59  199.7   0.0   1   1   7.1e-63   3.2e-59  199.3   0.0     1   180    14   191    14   193 0.97 PP-loop family
TilS_C               PF11734.3     74 seq221_BIOID161985   -            431   1.5e-25   88.1   0.2   1   1   1.3e-28     6e-25   86.1   0.0     1    73   356   426   356   427 0.89 TilS substrate C-terminal domain
TilS                 PF09179.6     69 seq221_BIOID161985   -            431   3.8e-23   81.1   4.4   1   1   3.4e-26   1.5e-22   79.2   3.0     1    69   241   309   241   309 0.99 TilS substrate binding domain
YaeQ                 PF07152.7    175 seq222_BIOID161985   -            181   1.1e-72  242.8   1.3   1   1   9.5e-77   1.3e-72  242.6   0.9     1   174     1   175     1   176 0.99 YaeQ protein
RF-1                 PF00472.15   114 seq225_BIOID161985   -            140   2.4e-28   98.0   0.6   1   1   2.1e-32   2.9e-28   97.8   0.4     4   114     4   132     1   138 0.91 RF-1 domain
NlpE                 PF04170.7     87 seq227_BIOID161985   -            236   1.6e-35  121.2   0.0   1   1   1.9e-39   2.6e-35  120.5   0.0     1    86    45   130    45   131 0.99 NlpE N-terminal domain
Hydrolase_like       PF13242.1     75 seq230_BIOID161985   -            190   4.6e-14   51.7   0.1   1   1   2.1e-17     7e-14   51.1   0.1     1    75   108   179   108   179 0.91 HAD-hyrolase-like
Hydrolase            PF00702.21   204 seq230_BIOID161985   -            190     3e-08   34.3   0.0   1   1   2.1e-11   7.2e-08   33.0   0.0   122   204    32   148    12   148 0.86 haloacid dehalogenase-like hydrolase
PNK3P                PF08645.6    158 seq230_BIOID161985   -            190   4.2e-08   32.6   0.0   1   1   2.8e-11   9.6e-08   31.5   0.0    21   126    23   137     7   146 0.80 Polynucleotide kinase 3 phosphatase
Aldo_ket_red         PF00248.16   283 seq235_BIOID161985   -            267     4e-57  193.0   0.6   1   1   3.7e-61   5.1e-57  192.7   0.4     2   281     6   250     5   251 0.95 Aldo/keto reductase family
Exo_endo_phos        PF03372.18   251 seq236_BIOID161985   -            259   5.8e-12   45.9   0.4   1   1   7.6e-16     1e-11   45.1   0.3     2   251    41   245    40   245 0.65 Endonuclease/Exonuclease/phosphatase family
Methyltransf_11      PF08241.7     95 seq237_BIOID161985   -            256   1.8e-25   89.1   0.1   1   1   3.3e-28   3.2e-25   88.3   0.0     1    95    49   145    49   145 0.97 Methyltransferase domain
Methyltransf_31      PF13847.1    152 seq237_BIOID161985   -            256   1.9e-21   76.1   0.0   1   1   2.5e-24   2.4e-21   75.7   0.0     5   113    46   155    43   231 0.85 Methyltransferase domain
Methyltransf_23      PF13489.1    162 seq237_BIOID161985   -            256   1.8e-20   73.1   0.0   1   1   2.5e-23   2.5e-20   72.7   0.0     7   159    31   191    26   194 0.83 Methyltransferase domain
Ubie_methyltran      PF01209.13   233 seq237_BIOID161985   -            256   1.9e-18   66.3   0.0   1   1   2.6e-21   2.5e-18   65.9   0.0    32   158    27   152     2   162 0.83 ubiE/COQ5 methyltransferase family
Methyltransf_18      PF12847.2    112 seq237_BIOID161985   -            256     7e-17   61.9   0.1   1   1   1.4e-19   1.4e-16   60.9   0.0     1   109    44   145    44   148 0.90 Methyltransferase domain
Methyltransf_12      PF08242.7     99 seq237_BIOID161985   -            256   7.1e-15   55.1   0.0   1   1   1.2e-17   1.2e-14   54.4   0.0     1    99    49   143    49   143 0.93 Methyltransferase domain
Methyltransf_25      PF13649.1    101 seq237_BIOID161985   -            256   9.4e-14   51.4   0.4   1   1   1.8e-16   1.8e-13   50.6   0.1     1   101    48   141    48   141 0.92 Methyltransferase domain
Methyltransf_26      PF13659.1    117 seq237_BIOID161985   -            256   1.3e-11   44.4   1.2   1   1   2.4e-14   2.4e-11   43.5   0.4     3   113    47   145    45   147 0.92 Methyltransferase domain
MTS                  PF05175.9    170 seq237_BIOID161985   -            256   8.8e-10   38.1   0.1   1   1   1.8e-12   1.8e-09   37.1   0.0    25   145    38   151    32   175 0.79 Methyltransferase small domain
Methyltransf_8       PF05148.10   219 seq237_BIOID161985   -            256   2.9e-08   33.5   0.0   1   1   2.2e-10   2.1e-07   30.6   0.0    50   166    16   155     6   185 0.69 Hypothetical methyltransferase
Methyltransf_29      PF03141.11   506 seq237_BIOID161985   -            256   7.1e-08   31.1   0.1   1   1   9.3e-11     9e-08   30.7   0.0   117   217    44   145     8   170 0.79 Putative S-adenosyl-L-methionine-dependent methyltransferase
TehB                 PF03848.9    192 seq237_BIOID161985   -            256   8.2e-06   25.0   0.0   1   1   1.5e-08   1.4e-05   24.1   0.0    31   135    45   149    18   187 0.81 Tellurite resistance protein TehB
PrmA                 PF06325.8    295 seq237_BIOID161985   -            256   6.2e-05   22.1   0.0   1   1   8.7e-08   8.5e-05   21.6   0.0   161   262    44   150    29   188 0.73 Ribosomal protein L11 methyltransferase (PrmA)
Methyltransf_11      PF08241.7     95 seq239_BIOID161985   -            240   2.3e-12   47.1   0.0   1   1   2.6e-16   3.6e-12   46.4   0.0    45    95    67   125    50   125 0.83 Methyltransferase domain
RNase_T              PF00929.19   164 seq241_BIOID161985   -            246     7e-40  136.8   0.4   1   1   1.5e-43     2e-39  135.4   0.0     1   164    12   178    12   178 0.93 Exonuclease
DUF796               PF05638.7    134 seq250_BIOID161985   -            172   7.7e-36  122.9   0.0   1   1   6.5e-40   8.8e-36  122.7   0.0     1   133     6   155     6   156 0.94 Protein of unknown function (DUF796)
Phage_GPD            PF05954.6    292 seq253_BIOID161985   -            652   4.4e-62  209.7   0.0   1   1     1e-65   6.8e-62  209.1   0.0     7   290    34   328    30   330 0.91 Phage late control gene D protein (GPD)
Phage_base_V         PF04717.7     79 seq253_BIOID161985   -            652   8.2e-27   92.8   0.1   1   1   3.9e-30   2.7e-26   91.2   0.1     1    77   367   459   367   461 0.91 Phage-related baseplate assembly protein
DUF4123              PF13503.1    124 seq254_BIOID161985   -            279   2.4e-26   92.0   0.4   1   1   2.8e-30   3.8e-26   91.3   0.2     3   123     8   124     7   125 0.96 Domain of unknown function (DUF4123)
DDE_Tnp_1_assoc      PF13808.1     90 seq262_BIOID161985   -            318     1e-32  111.5   0.0   1   1   3.4e-36   2.3e-32  110.3   0.0     2    90     1    89     1    89 0.98 DDE_Tnp_1-associated
DDE_Tnp_1            PF01609.16   211 seq262_BIOID161985   -            318   4.3e-25   88.4   0.2   1   1   1.1e-28   7.4e-25   87.6   0.1     3   181    96   306    94   309 0.92 Transposase DDE domain
RVT_1                PF00078.22   214 seq263_BIOID161985   -            416   1.3e-45  155.3   0.0   1   1   2.8e-49   1.9e-45  154.7   0.0     1   214    68   288    68   288 0.94 Reverse transcriptase (RNA-dependent DNA polymerase)
GIIM                 PF08388.6     80 seq263_BIOID161985   -            416   1.2e-14   53.7   6.8   1   1   1.7e-18   1.2e-14   53.7   4.7     2    76   315   388   314   392 0.92 Group II intron, maturase-specific domain
DDE_Tnp_1_assoc      PF13808.1     90 seq265_BIOID161985   -            378   8.9e-33  111.7   0.0   1   1   2.5e-36   1.7e-32  110.7   0.0     1    90     6    95     6    95 0.99 DDE_Tnp_1-associated
DDE_Tnp_1            PF01609.16   211 seq265_BIOID161985   -            378   8.3e-30  103.8   1.2   1   1   2.3e-33   1.5e-29  102.9   0.8     3   211   102   343   100   343 0.92 Transposase DDE domain
DUF2859              PF11072.3    142 seq270_BIOID161985   -            170   2.9e-41  140.1   0.0   1   1   2.4e-45   3.3e-41  139.9   0.0     1   141    29   168    29   169 0.98 Protein of unknown function (DUF2859)
Ivy                  PF08816.6    118 seq271_BIOID161985   -            157   6.8e-35  119.4   0.1   1   1   6.1e-39   8.4e-35  119.2   0.1     1   118    37   152    37   152 0.98 Inhibitor of vertebrate lysozyme (Ivy)
SIS_2                PF13580.1    138 seq272_BIOID161985   -            246   3.1e-31  107.7   0.3   1   1   9.4e-35   6.4e-31  106.7   0.2    15   138    78   200    56   200 0.92 SIS domain
SIS                  PF01380.17   131 seq272_BIOID161985   -            246   5.9e-08   32.2   0.0   1   1   2.3e-11   1.6e-07   30.9   0.0    51   104   163   216   152   229 0.91 SIS domain
GATase_4             PF13230.1    272 seq273_BIOID161985   -            255  3.2e-107  357.1   0.0   1   1  7.7e-111  3.5e-107  357.0   0.0     1   252     1   252     1   255 0.99 Glutamine amidotransferases class-II
GATase_2             PF00310.16   361 seq273_BIOID161985   -            255   3.3e-17   62.1   0.1   1   1   2.1e-15   9.7e-12   44.1   0.1   189   359    65   215    60   217 0.87 Glutamine amidotransferases class-II
NLPC_P60             PF00877.14   105 seq274_BIOID161985   -            252   5.1e-31  106.4   0.0   1   1   1.4e-34   9.2e-31  105.6   0.0     1   105   134   244   134   244 0.98 NlpC/P60 family
Y1_Tnp               PF01797.11   121 seq275_BIOID161985   -            165   3.1e-05   23.7   2.1   1   1   7.7e-09   0.00011   21.9   1.4     9    99    17   101    11   119 0.75 Transposase IS200 like
Sigma54_activat      PF00158.21   168 seq285_BIOID161985   -            326   1.5e-63  213.1   0.0   1   1   5.7e-67   1.9e-63  212.7   0.0     3   168     6   171     4   171 0.97 Sigma-54 interaction domain
HTH_8                PF02954.14    42 seq285_BIOID161985   -            326   1.6e-08   33.8   0.5   1   1   4.6e-12   1.6e-08   33.8   0.3     7    40   282   315   278   317 0.92 Bacterial regulatory protein, Fis family
FliE                 PF02049.13    97 seq286_BIOID161985   -            113   1.4e-23   82.6   4.8   1   1   1.9e-27   2.6e-23   81.7   3.3     5    97    21   113    10   113 0.93 Flagellar hook-basal body complex protein FliE
YscJ_FliF            PF01514.12   207 seq287_BIOID161985   -            548   1.1e-47  161.7   1.2   1   1   2.6e-51   1.8e-47  161.0   0.3     9   201    32   225    21   232 0.91 Secretory protein of YscJ/FliF family
YscJ_FliF_C          PF08345.6    160 seq287_BIOID161985   -            548     7e-38  129.9   0.3   1   1   1.9e-41   1.3e-37  129.1   0.2     1   160   259   418   259   418 0.89 Flagellar M-ring protein C-terminal
FliG_C               PF01706.11   110 seq288_BIOID161985   -            336   3.8e-31  107.2  14.1   1   1   4.6e-34   3.2e-30  104.2   2.4     1   110   219   328   219   328 0.99 FliG C-terminal domain
FliH                 PF02108.11   128 seq289_BIOID161985   -            236   1.5e-30  105.6   0.1   1   1   2.9e-34     2e-30  105.2   0.1     2   128    97   221    96   221 0.97 Flagellar assembly protein FliH
ATP-synt_ab          PF00006.20   215 seq290_BIOID161985   -            445   2.2e-63  213.5   0.0   1   1   2.1e-67   2.9e-63  213.1   0.0     2   215   147   357   146   357 0.99 ATP synthase alpha/beta family, nucleotide-binding domain
FliJ                 PF02050.11   123 seq291_BIOID161985   -            144   1.3e-08   34.8   3.4   1   1   9.5e-13   1.3e-08   34.8   2.3    38   122    52   136    41   137 0.92 Flagellar FliJ protein
CTP_transf_2         PF01467.21   157 seq292_BIOID161985   -            134   3.9e-12   46.3   0.0   1   1   2.6e-15   1.8e-11   44.2   0.0     1   155     5   124     5   126 0.71 Cytidylyltransferase
Flg_bbr_C            PF06429.8     74 seq298_BIOID161985   -             96   1.8e-09   37.2   2.0   1   1   1.6e-13   2.2e-09   36.9   1.4    31    74    50    93    24    93 0.88 Flagellar basal body rod FlgEFG protein C-terminal
FLgD_tudor           PF13861.1     61 seq299_BIOID161985   -            234     5e-13   48.7   0.7   1   1   1.9e-16   8.7e-13   47.9   0.5     2    60    88   224    87   225 0.97 FlgD Tudor-like domain
FlgD                 PF03963.9     82 seq299_BIOID161985   -            234     2e-12   46.8   7.6   1   1   8.4e-16   3.8e-12   45.9   5.3     9    79    12    78     3    81 0.74 Flagellar hook capping protein - N-terminal region
FlgD_ig              PF13860.1     81 seq299_BIOID161985   -            234   8.6e-09   34.9   0.4   1   1   4.3e-12   1.9e-08   33.7   0.3     8    80   109   182   103   183 0.82 FlgD Ig-like domain
FlaE                 PF07559.9    130 seq300_BIOID161985   -            400   4.3e-27   95.2  11.9   1   1   9.4e-31   4.3e-27   95.2   8.3     1   130   170   281   170   281 0.96 Flagellar basal body protein FlaE
Flg_bbr_C            PF06429.8     74 seq300_BIOID161985   -            400   5.4e-17   61.3   0.1   1   1   1.2e-20   5.4e-17   61.3   0.0     2    72   322   397   321   399 0.87 Flagellar basal body rod FlgEFG protein C-terminal
Flg_bb_rod           PF00460.15    31 seq300_BIOID161985   -            400   1.8e-06   27.4   2.4   1   1   3.9e-10   1.8e-06   27.4   1.7     3    31     5    33     4    33 0.97 Flagella basal body rod protein
Flg_bbr_C            PF06429.8     74 seq301_BIOID161985   -            245   1.1e-17   63.6   1.1   1   1   1.6e-21   1.1e-17   63.6   0.8     2    74   170   241   169   241 0.94 Flagellar basal body rod FlgEFG protein C-terminal
Flg_bb_rod           PF00460.15    31 seq301_BIOID161985   -            245     3e-07   29.8   3.7   1   1   1.3e-10   8.6e-07   28.4   2.6     1    31     5    35     5    35 0.97 Flagella basal body rod protein
Flg_bbr_C            PF06429.8     74 seq302_BIOID161985   -            261   7.9e-27   92.8   2.2   1   1   1.1e-30   7.9e-27   92.8   1.5     1    73   182   259   182   260 0.95 Flagellar basal body rod FlgEFG protein C-terminal
Flg_bb_rod           PF00460.15    31 seq302_BIOID161985   -            261   8.2e-13   47.6   0.6   1   1   4.6e-16   3.1e-12   45.7   0.4     1    31     5    35     5    35 0.98 Flagella basal body rod protein
FlgH                 PF02107.11   180 seq303_BIOID161985   -            221   7.2e-64  214.5   0.0   1   1   6.3e-68   8.6e-64  214.2   0.0     3   180    41   220    39   220 0.97 Flagellar L-ring protein
FlgI                 PF02119.11   342 seq305_BIOID161985   -            371  2.1e-130  434.2  11.8   1   1  1.8e-134  2.4e-130  434.0   8.2     2   342    30   371    29   371 0.99 Flagellar P-ring protein
Rod-binding          PF10135.4     49 seq306_BIOID161985   -             99   1.1e-17   63.6   0.0   1   1   1.4e-21   1.9e-17   62.8   0.0     1    49    42    93    42    93 0.98 Rod binding protein
Flg_bbr_C            PF06429.8     74 seq307_BIOID161985   -            458   2.3e-10   40.1   4.5   1   1   1.7e-14   2.3e-10   40.1   3.1    17    73   397   455   386   456 0.78 Flagellar basal body rod FlgEFG protein C-terminal
Flagellin_N          PF00669.15   139 seq308_BIOID161985   -            309     4e-12   46.0   8.4   1   1   5.8e-16     4e-12   46.0   5.8     2   137     4   139     3   141 0.97 Bacterial flagellin N-terminal helical region
Gp49                 PF05973.9     91 seq310_BIOID161985   -            114   1.6e-21   76.0   0.0   1   1   1.3e-25   1.8e-21   75.8   0.0     1    90    13   108    13   109 0.97 Phage derived protein Gp49-like (DUF891)
HTH_37               PF13744.1     80 seq311_BIOID161985   -             99   8.3e-14   51.0   1.7   1   1   3.7e-17     1e-13   50.7   1.2     2    80     8    88     7    88 0.93 Helix-turn-helix domain
HTH_3                PF01381.17    55 seq311_BIOID161985   -             99   2.8e-12   46.1   1.1   1   1   1.1e-15   3.1e-12   46.0   0.1     1    52    32    83    32    85 0.95 Helix-turn-helix
HTH_31               PF13560.1     64 seq311_BIOID161985   -             99   1.3e-09   37.9   0.0   1   1   7.7e-13   2.1e-09   37.3   0.0     6    56    32    81    30    88 0.95 Helix-turn-helix domain
HTH_19               PF12844.2     64 seq311_BIOID161985   -             99   8.8e-08   31.9   0.0   1   1   5.2e-11   1.4e-07   31.2   0.0     4    52    32    80    30    84 0.95 Helix-turn-helix domain
Flagellin_N          PF00669.15   139 seq312_BIOID161985   -            304   2.7e-29  101.6  18.6   1   1   3.9e-33   2.7e-29  101.6  12.9     1   135     4   138     4   144 0.98 Bacterial flagellin N-terminal helical region
Flagellin_C          PF00700.16    86 seq312_BIOID161985   -            304   1.1e-20   73.4  11.2   1   1   1.6e-24   1.1e-20   73.4   7.8     1    86   218   303   218   303 0.98 Bacterial flagellin C-terminal helical region
FliD_C               PF07195.7    239 seq314_BIOID161985   -            438   8.9e-43  146.1  10.6   1   1   1.3e-46   8.9e-43  146.1   7.3     1   232   209   423   209   431 0.94 Flagellar hook-associated protein 2 C-terminus
FliD_N               PF02465.13    99 seq314_BIOID161985   -            438   1.3e-14   54.2   6.8   1   1   1.8e-18   1.3e-14   54.2   4.7     8    99     6    98     1    98 0.85 Flagellar hook-associated protein 2 C-terminus
FliS                 PF02561.9    122 seq315_BIOID161985   -            130   2.8e-23   81.9   0.0   1   1   2.5e-27   3.4e-23   81.6   0.0     2   118     5   125     4   128 0.94 Flagellar protein FliS
Flg_hook             PF02120.11    85 seq318_BIOID161985   -            353   1.8e-18   65.8   4.7   1   1   3.4e-22   4.6e-18   64.5   3.3     3    85   239   321   237   322 0.94 Flagellar hook-length control protein FliK
FliL                 PF03748.9     99 seq319_BIOID161985   -            155   2.4e-12   46.5   0.3   1   1   2.3e-16   3.1e-12   46.2   0.2     2    99    54   155    53   155 0.89 Flagellar basal body-associated protein FliL
Sigma70_r4           PF04545.11    50 seq320_BIOID161985   -            238   3.6e-13   48.4   0.5   1   1   1.8e-16   8.4e-13   47.3   0.4     1    50   184   233   184   233 0.97 Sigma-70, region 4
Sigma70_r2           PF04542.9     71 seq320_BIOID161985   -            238   1.2e-12   47.1   0.7   1   1   4.1e-16   1.8e-12   46.5   0.1     2    71    26    97    25    97 0.94 Sigma-70 region 2
Sigma70_r4_2         PF08281.7     54 seq320_BIOID161985   -            238   1.2e-06   27.7   1.4   1   1     9e-10   4.1e-06   26.0   0.9     2    41   179   218   178   220 0.95 Sigma-70, region 4
MotA_ExbB            PF01618.11   139 seq321_BIOID161985   -            287     7e-08   32.0   0.3   1   1     8e-12   1.1e-07   31.4   0.2    26   134   133   238   115   242 0.87 MotA/TolQ/ExbB proton channel family
MotB_plug            PF13677.1     58 seq322_BIOID161985   -            307   1.9e-18   65.3   0.1   1   1   6.1e-22   4.2e-18   64.3   0.1     3    55    17    71    15    74 0.88 Membrane MotB of proton-channel complex MotA/MotB
OmpA                 PF00691.15    97 seq322_BIOID161985   -            307   5.5e-15   55.4   0.1   1   1   2.9e-18     2e-14   53.6   0.0     1    92   166   259   166   263 0.84 OmpA family
IMS                  PF00817.15   148 seq323_BIOID161985   -            351   4.6e-47  159.4   0.0   1   1   1.6e-50   7.4e-47  158.8   0.0     1   148     7   154     7   154 0.98 impB/mucB/samB family
IMS_C                PF11799.3    137 seq323_BIOID161985   -            351   1.9e-09   37.9   0.1   1   1   6.5e-13     3e-09   37.3   0.1     3    99   211   309   209   327 0.85 impB/mucB/samB family C-terminal
IMS_HHH              PF11798.3     32 seq323_BIOID161985   -            351   1.3e-08   34.3   0.0   1   1   7.1e-12   3.2e-08   33.0   0.0     1    32   166   197   166   197 0.96 IMS family HHH motif
PhdYeFM_antitox      PF02604.14    75 seq324_BIOID161985   -             97   1.5e-09   37.1   0.1   1   1     2e-13   2.8e-09   36.3   0.1     2    73     8    74     7    79 0.90 Antitoxin Phd_YefM, type II toxin-antitoxin system
YafO_toxin           PF13957.1    109 seq325_BIOID161985   -             65   9.6e-07   28.4   0.0   1   1   8.4e-11   1.1e-06   28.2   0.0     1    37    25    64    25    65 0.97 Toxin YafO, type II toxin-antitoxin system
YafO_toxin           PF13957.1    109 seq326_BIOID161985   -             59   2.2e-20   72.3   0.0   1   1   1.7e-24   2.4e-20   72.2   0.0    52   109     1    59     1    59 0.97 Toxin YafO, type II toxin-antitoxin system
Acetyltransf_10      PF13673.1    117 seq327_BIOID161985   -            124   1.4e-16   60.5   0.0   1   1   3.8e-20   1.7e-16   60.2   0.0    17   117     4    98     1    98 0.91 Acetyltransferase (GNAT) domain
Acetyltransf_7       PF13508.1     79 seq327_BIOID161985   -            124   3.4e-08   33.4   0.0   1   1   1.4e-11   6.6e-08   32.4   0.0     3    78    30    99    28   100 0.88 Acetyltransferase (GNAT) domain
Acetyltransf_1       PF00583.19    83 seq327_BIOID161985   -            124   2.7e-07   30.4   0.0   1   1   1.3e-10     6e-07   29.3   0.0    22    83    41    99     7    99 0.69 Acetyltransferase (GNAT) family
UPF0027              PF01139.12   420 seq330_BIOID161985   -            383   5.9e-98  328.4   0.0   1   2   3.3e-29   4.4e-25   88.4   0.0     6    99    18   111    14   126 0.93 Uncharacterized protein family UPF0027
UPF0027              PF01139.12   420 seq330_BIOID161985   -            383   5.9e-98  328.4   0.0   2   2   7.4e-75     1e-70  238.7   0.0   144   419   122   376   108   377 0.91 Uncharacterized protein family UPF0027
RF-1                 PF00472.15   114 seq331_BIOID161985   -            204   1.2e-23   82.9   2.0   1   1   1.5e-27   2.1e-23   82.2   1.4     9   104   103   197    97   200 0.86 RF-1 domain
DUF457               PF04307.9    157 seq333_BIOID161985   -            180     4e-10   39.1  19.2   1   1   3.7e-14     5e-10   38.8  13.3     2   152    14   168    13   174 0.73 Predicted membrane-bound metal-dependent hydrolase (DUF457)
Pribosyltran         PF00156.22   125 seq335_BIOID161985   -            152   2.2e-11   43.4   0.0   1   1   2.3e-15   3.2e-11   42.9   0.0     2   112     4   105     3   112 0.87 Phosphoribosyl transferase domain
DUF1100              PF06500.6    411 seq338_BIOID161985   -            414  1.4e-222  738.5   0.0   1   1  3.3e-226  1.5e-222  738.3   0.0     1   411     1   414     1   414 0.99 Alpha/beta hydrolase of unknown function (DUF1100)
Abhydrolase_5        PF12695.2    142 seq338_BIOID161985   -            414   2.3e-08   33.7   0.0   1   1   9.2e-12   4.2e-08   32.9   0.0     1   121   196   375   196   392 0.75 Alpha/beta hydrolase family
Abhydrolase_6        PF12697.2    228 seq338_BIOID161985   -            414   2.2e-06   27.6   0.4   1   1   9.9e-10   4.5e-06   26.6   0.1    12   107   208   326   197   390 0.70 Alpha/beta hydrolase family
Crl                  PF07417.7    127 seq339_BIOID161985   -            133   4.7e-55  184.5   0.1   1   1     4e-59   5.5e-55  184.3   0.1     2   122     3   123     2   131 0.96 Transcriptional regulator Crl
AA_kinase            PF00696.23   241 seq341_BIOID161985   -            396   4.3e-43  147.4   2.1   1   1   8.2e-47   5.6e-43  147.1   1.5     2   240    35   263    34   264 0.93 Amino acid kinase family
PUA                  PF01472.15    74 seq341_BIOID161985   -            396     1e-22   79.4   0.1   1   1   4.6e-26   3.1e-22   77.9   0.1     1    74   305   379   305   379 0.98 PUA domain
Aldedh               PF00171.17   462 seq342_BIOID161985   -            417   1.9e-21   75.8   3.5   1   1   2.6e-21   3.6e-17   61.7   1.0    37   298     8   282     2   305 0.80 Aldehyde dehydrogenase family
DUF2893              PF11459.3     69 seq344_BIOID161985   -            267   5.3e-20   70.8   0.0   1   1   1.2e-23   8.2e-20   70.2   0.0     1    69   157   225   157   225 0.97 Protein of unknwon function (DUF2893)
DUF4095              PF13338.1    124 seq344_BIOID161985   -            267   1.6e-05   24.9   0.0   1   1   4.6e-09   3.2e-05   23.9   0.0     1    66    34   102    34   149 0.77 Domain of unknown function (DUF4095)
DUF1814              PF08843.6    233 seq345_BIOID161985   -            306   4.6e-33  114.8   0.1   1   1   4.1e-37   5.5e-33  114.5   0.0     3   217    14   262    12   282 0.81 Nucleotidyl transferase of unknown function (DUF1814)
Abhydrolase_6        PF12697.2    228 seq346_BIOID161985   -            382   2.6e-12   47.0   0.2   1   1   1.3e-15     6e-12   45.8   0.1    18   220   110   362    97   366 0.76 Alpha/beta hydrolase family
Abhydrolase_5        PF12695.2    142 seq346_BIOID161985   -            382   1.7e-11   43.9   0.2   1   1   3.4e-14   1.6e-10   40.8   0.2    14   141   105   357    91   358 0.78 Alpha/beta hydrolase family
Peptidase_S15        PF02129.13   272 seq346_BIOID161985   -            382   7.6e-05   22.1   0.1   1   1   3.2e-08   0.00015   21.2   0.0     2   140    71   201    71   359 0.67 X-Pro dipeptidyl-peptidase (S15 family)
MFS_1                PF07690.11   354 seq347_BIOID161985   -            397   5.2e-34  117.4  64.9   1   1     3e-33   2.1e-29  102.3  37.2     2   335    24   337    23   344 0.83 Major Facilitator Superfamily
DUF1440              PF07274.7    136 seq348_BIOID161985   -            204   3.9e-55  185.4   2.3   1   1   3.4e-59   4.7e-55  185.1   1.6     1   136    26   182    26   182 0.99 Protein of unknown function (DUF1440)
LysR_substrate       PF03466.15   209 seq349_BIOID161985   -            329   9.6e-31  106.4   0.0   1   1   1.9e-34   1.3e-30  105.9   0.0     3   206   115   322   113   324 0.95 LysR substrate binding domain
HTH_1                PF00126.22    60 seq349_BIOID161985   -            329   2.1e-18   65.6   0.3   1   1   5.1e-22   3.5e-18   64.9   0.2     4    60    33    89    30    89 0.96 Bacterial regulatory helix-turn-helix protein, lysR family
LysR_substrate       PF03466.15   209 seq350_BIOID161985   -            311   3.4e-40  137.2   0.0   1   1   6.9e-44   4.7e-40  136.8   0.0     2   205   104   308   103   310 0.96 LysR substrate binding domain
HTH_1                PF00126.22    60 seq350_BIOID161985   -            311   3.1e-22   77.9   1.5   1   1   4.6e-26   3.1e-22   77.9   1.1     1    60    20    79    20    79 0.98 Bacterial regulatory helix-turn-helix protein, lysR family
DUF3442              PF11924.3    280 seq351_BIOID161985   -           1417  3.2e-107  358.1   0.7   1   1  2.8e-110  9.6e-107  356.6   0.5     2   280    71   350    70   350 0.99 Protein of unknown function (DUF3442)
Big_1                PF02369.11   100 seq351_BIOID161985   -           1417     2e-54  181.5 103.2   1   3   1.5e-15   5.2e-12   45.4   6.9     7    97   996  1086   990  1088 0.86 Bacterial Ig-like domain (group 1)
Big_1                PF02369.11   100 seq351_BIOID161985   -           1417     2e-54  181.5 103.2   2   3     4e-17   1.4e-13   50.4   3.0     9    98  1101  1187  1089  1191 0.83 Bacterial Ig-like domain (group 1)
Big_1                PF02369.11   100 seq351_BIOID161985   -           1417     2e-54  181.5 103.2   3   3   7.8e-16   2.7e-12   46.3   9.0     6    95  1197  1287  1191  1292 0.83 Bacterial Ig-like domain (group 1)
Aldo_ket_red         PF00248.16   283 seq352_BIOID161985   -            294   5.7e-46  156.4   0.0   1   1   5.1e-50     7e-46  156.1   0.0     2   281    20   267    19   269 0.92 Aldo/keto reductase family
Cupin_6              PF12852.2    186 seq354_BIOID161985   -            284   1.8e-27   96.0   0.3   1   1   1.2e-30   5.5e-27   94.4   0.2     1   186     2   162     2   162 0.93 Cupin
HTH_18               PF12833.2     81 seq354_BIOID161985   -            284   7.2e-21   73.9   0.2   1   1   7.6e-24   3.5e-20   71.7   0.1     1    81   199   278   199   278 0.97 Helix-turn-helix domain
HTH_AraC             PF00165.18    42 seq354_BIOID161985   -            284   2.3e-15   55.7   0.0   1   2   1.1e-08   4.9e-05   22.9   0.0     7    41   192   226   188   227 0.94 Bacterial regulatory helix-turn-helix proteins, AraC family
HTH_AraC             PF00165.18    42 seq354_BIOID161985   -            284   2.3e-15   55.7   0.0   2   2   4.1e-11   1.9e-07   30.5   0.0    11    41   245   276   238   277 0.91 Bacterial regulatory helix-turn-helix proteins, AraC family
CCG                  PF02754.11    85 seq355_BIOID161985   -            239   9.9e-30  102.2   0.2   1   2   2.2e-17   3.1e-13   49.4   0.0     1    84     3    84     3    85 0.95 Cysteine-rich domain
CCG                  PF02754.11    85 seq355_BIOID161985   -            239   9.9e-30  102.2   0.2   2   2   6.3e-18   8.6e-14   51.2   0.0     2    84   133   216   132   217 0.92 Cysteine-rich domain
DUF162               PF02589.10   189 seq356_BIOID161985   -            475   3.2e-50  170.1   0.2   1   1   2.9e-53   4.4e-50  169.7   0.1     3   189    72   294    70   294 0.99 Uncharacterised ACR, YkgG family COG1556
Fer4_8               PF13183.1     57 seq356_BIOID161985   -            475   9.4e-12   44.6   2.2   1   1   1.6e-14   2.4e-11   43.3   1.5     2    57   309   376   308   376 0.79 4Fe-4S dicluster domain
DUF3390              PF11870.3     93 seq356_BIOID161985   -            475   4.5e-10   39.2   0.6   1   1   7.1e-13   1.1e-09   37.9   0.4    13    92   387   470   379   471 0.83 Domain of unknown function (DUF3390)
Fer4_9               PF13187.1     55 seq356_BIOID161985   -            475   8.6e-09   35.4   0.7   1   1   1.8e-11   2.7e-08   33.8   0.5     1    53   311   375   311   376 0.94 4Fe-4S dicluster domain
Fer4_7               PF12838.2     52 seq356_BIOID161985   -            475   1.6e-07   31.4   4.0   1   1     3e-10   4.6e-07   30.0   2.7     1    51   311   375   311   376 0.77 4Fe-4S dicluster domain
Fer4_17              PF13534.1     61 seq356_BIOID161985   -            475     2e-07   31.1   2.1   1   1   4.4e-10   6.7e-07   29.4   1.5     1    60   311   376   311   377 0.71 4Fe-4S dicluster domain
Fer4_10              PF13237.1     52 seq356_BIOID161985   -            475     4e-07   29.6   5.9   1   1   1.3e-09     2e-06   27.3   4.5     7    52   310   373   305   373 0.69 4Fe-4S dicluster domain
DUF162               PF02589.10   189 seq357_BIOID161985   -            231   4.3e-36  124.0   0.1   1   1   4.6e-40   6.3e-36  123.5   0.1    19   189    65   228    47   228 0.90 Uncharacterised ACR, YkgG family COG1556
BCCT                 PF02028.12   485 seq359_BIOID161985   -            677  1.6e-173  577.3  44.2   1   1  1.3e-177  1.8e-173  577.1  30.6     1   484    17   502    17   503 0.99 BCCT family transporter
Autotransporter      PF03797.14   265 seq360_BIOID161985   -           1349   8.5e-57  192.3  25.4   1   1   1.2e-60   8.5e-57  192.3  17.6     2   259  1063  1334  1062  1340 0.94 Autotransporter beta-domain
ESPR                 PF13018.1     24 seq360_BIOID161985   -           1349   6.6e-11   41.2   1.3   1   1   2.2e-14   1.5e-10   40.1   0.9     1    22    23    44    23    46 0.97 Extended Signal Peptide of Type V secretion system
EAL                  PF00563.15   236 seq361_BIOID161985   -            362   6.7e-59  199.1   0.0   1   1   1.4e-62   9.5e-59  198.6   0.0     3   236   112   346   111   346 0.94 EAL domain
GerE                 PF00196.14    58 seq361_BIOID161985   -            362   1.3e-10   40.3   0.3   1   1   3.8e-14   2.6e-10   39.3   0.2     5    52    26    73    24    77 0.96 Bacterial regulatory proteins, luxR family
Ank_2                PF12796.2     89 seq363_BIOID161985   -            201   1.4e-30  105.3   1.0   1   2   2.5e-16   6.9e-13   48.6   0.1     3    86    12    99    10   103 0.97 Ankyrin repeats (3 copies)
Ank_2                PF12796.2     89 seq363_BIOID161985   -            201   1.4e-30  105.3   1.0   2   2   1.7e-11   4.6e-08   33.1   0.0    39    83   157   201   153   201 0.94 Ankyrin repeats (3 copies)
Ank_4                PF13637.1     54 seq363_BIOID161985   -            201     3e-28   97.5   0.2   1   2   8.3e-12   2.3e-08   34.2   0.0     8    54    13    59    10    59 0.97 Ankyrin repeats (many copies)
Ank_4                PF13637.1     54 seq363_BIOID161985   -            201     3e-28   97.5   0.2   2   2   5.4e-10   1.5e-06   28.4   0.0    16    54   159   197   155   197 0.96 Ankyrin repeats (many copies)
Ank                  PF00023.25    33 seq363_BIOID161985   -            201   9.5e-26   88.1   4.0   1   2   9.3e-10   2.5e-06   26.8   0.0     2    32    39    69    38    70 0.96 Ankyrin repeat
Ank                  PF00023.25    33 seq363_BIOID161985   -            201   9.5e-26   88.1   4.0   2   2   1.7e-08   4.6e-05   22.9   0.0     2    33   139   175   138   175 0.97 Ankyrin repeat
DUF2877              PF11392.3    111 seq364_BIOID161985   -            287   3.7e-33  113.9   0.0   1   1   5.5e-37   7.5e-33  112.9   0.0     1   110   167   276   167   277 0.98 Protein of unknown function (DUF2877)
Ligase_CoA           PF00549.14   153 seq365_BIOID161985   -            515   1.6e-48  164.0   0.0   1   1   7.9e-51   5.4e-47  159.0   0.0     1   148   346   503   346   508 0.97 CoA-ligase
CoA_binding          PF02629.14    96 seq365_BIOID161985   -            515   7.8e-20   71.0   0.3   1   1   1.1e-21   7.5e-18   64.7   0.0     2    96   188   284   187   284 0.97 CoA binding domain
DUF1116              PF06545.6    216 seq366_BIOID161985   -            472   1.7e-93  311.5   0.4   1   1   1.7e-97   2.3e-93  311.1   0.3     1   216   143   358   143   358 1.00 Protein of unknown function (DUF1116)
AA_kinase            PF00696.23   241 seq367_BIOID161985   -            316   6.8e-28   97.7   0.3   1   1   5.8e-32     8e-28   97.4   0.2     2   240     4   296     3   297 0.91 Amino acid kinase family
Amidohydro_4         PF13147.1    304 seq368_BIOID161985   -            459   2.2e-33  116.3   0.0   1   1   6.5e-37     3e-33  115.9   0.0     1   304   107   427   107   427 0.89 Amidohydrolase
Amidohydro_3         PF07969.6    404 seq368_BIOID161985   -            459   1.4e-08   34.2   3.1   1   1   9.9e-10   4.5e-06   26.0   2.1   102   358   177   384   112   411 0.62 Amidohydrolase family
Amidohydro_5         PF13594.1     68 seq368_BIOID161985   -            459   1.6e-06   27.7   0.0   1   1   2.4e-09   1.1e-05   25.0   0.0     3    45    84   138    82   180 0.71 Amidohydrolase
ADH_zinc_N           PF00107.21   130 seq370_BIOID161985   -            372   1.1e-28   99.2   0.1   1   1     4e-32   1.8e-28   98.5   0.1     1   129   208   331   208   332 0.97 Zinc-binding dehydrogenase
ADH_N                PF08240.7    109 seq370_BIOID161985   -            372   6.5e-27   93.3   7.2   1   1   2.7e-30   1.2e-26   92.4   5.0     1   108    50   165    50   166 0.95 Alcohol dehydrogenase GroES-like domain
NAD_binding_2        PF03446.10   162 seq370_BIOID161985   -            372   0.00011   21.9   0.2   1   1   4.7e-08   0.00022   21.0   0.1     4    93   204   292   199   313 0.69 NAD binding domain of 6-phosphogluconate dehydrogenase
DUF1471              PF07338.8     56 seq375_BIOID161985   -             91   8.8e-17   60.3   0.6   1   1     1e-20   1.4e-16   59.7   0.4     1    56    36    89    36    89 0.98 Protein of unknown function (DUF1471)
PEP_mutase           PF13714.1    238 seq377_BIOID161985   -            296   1.1e-53  181.8   4.4   1   1   1.8e-57   1.3e-53  181.6   3.0     1   233    10   250    10   255 0.92 Phosphoenolpyruvate phosphomutase
ICL                  PF00463.16   526 seq377_BIOID161985   -            296     2e-16   59.2   2.2   1   1     1e-19   6.9e-16   57.4   1.6   150   254    80   182    70   214 0.85 Isocitrate lyase family
Citrate_synt         PF00285.16   356 seq381_BIOID161985   -            389  2.4e-116  388.2   0.0   1   1  2.2e-120  2.9e-116  387.9   0.0     2   356    22   370    22   370 0.98 Citrate synthase
MmgE_PrpD            PF03972.9    445 seq382_BIOID161985   -            483  3.5e-178  592.2   0.0   1   1  2.9e-182    4e-178  592.0   0.0     2   445    14   475    13   475 0.98 MmgE/PrpD family
AMP-binding          PF00501.23   418 seq383_BIOID161985   -            628   1.8e-91  306.4   0.0   1   1   4.7e-95   2.2e-91  306.2   0.0     1   418    85   525    85   525 0.96 AMP-binding enzyme
DUF3448              PF11930.3     82 seq383_BIOID161985   -            628   3.6e-26   90.5   0.3   1   1   1.4e-29   6.3e-26   89.7   0.2     7    79     3    75     1    78 0.95 Domain of unknown function (DUF3448)
DUF4009              PF13193.1     41 seq383_BIOID161985   -            628     9e-15   53.7   0.0   1   1   5.8e-18   2.7e-14   52.2   0.0     3    41   575   615   573   615 0.96 Domain of unknown function (DUF4009)
Transp_cyt_pur       PF02133.10   439 seq384_BIOID161985   -            419   1.2e-83  281.0  48.4   1   1   9.7e-88   1.3e-83  280.8  33.5     1   438    11   397    11   398 0.98 Permease for cytosine/purines, uracil, thiamine, allantoin
Amidohydro_3         PF07969.6    404 seq385_BIOID161985   -            432   3.1e-56  191.2   1.3   1   1   2.6e-59   1.2e-55  189.3   0.9     1   404    58   384    58   384 0.98 Amidohydrolase family
Amidohydro_4         PF13147.1    304 seq385_BIOID161985   -            432     2e-16   60.7   1.0   1   1   5.5e-20   2.5e-16   60.4   0.7     1   303    53   382    53   383 0.95 Amidohydrolase
Amidohydro_5         PF13594.1     68 seq385_BIOID161985   -            432   4.5e-06   26.2   1.4   1   1   2.8e-09   1.3e-05   24.8   0.0     2    45    29    85    28   135 0.75 Amidohydrolase
Pro_CA               PF00484.14   148 seq386_BIOID161985   -            219   3.1e-48  163.4   0.1   1   1   2.7e-52   3.6e-48  163.1   0.0     1   147    34   188    34   189 0.85 Carbonic anhydrase
Cyanate_lyase        PF02560.9     73 seq389_BIOID161985   -            156   1.8e-33  113.7   0.0   1   1   1.9e-37   2.6e-33  113.2   0.0     3    72    85   155    83   156 0.95 Cyanate lyase C-terminal domain
MFS_1                PF07690.11   354 seq390_BIOID161985   -            393   8.8e-25   87.0  46.6   1   1   1.3e-28   8.8e-25   87.0  32.3    14   354    27   346    10   346 0.79 Major Facilitator Superfamily
MFS_2                PF13347.1    427 seq390_BIOID161985   -            393   9.8e-08   30.6  10.6   1   1   1.4e-11   9.8e-08   30.6   7.4   133   333   124   311   118   327 0.73 MFS/sugar transport protein
FAD_binding_3        PF01494.14   356 seq395_BIOID161985   -            554   3.8e-83  279.3   0.0   1   1   7.1e-87   4.9e-83  279.0   0.0     2   355    16   352    15   353 0.95 FAD binding domain
LigB                 PF02900.13   272 seq396_BIOID161985   -            314   2.6e-86  288.8   0.0   1   1   2.1e-90   2.9e-86  288.7   0.0     2   272     5   306     4   306 0.97 Catalytic LigB subunit of aromatic ring-opening dioxygenase
Abhydrolase_6        PF12697.2    228 seq397_BIOID161985   -            309   1.2e-35  123.4   0.0   1   1     3e-39   1.4e-35  123.1   0.0     1   227    59   300    59   301 0.72 Alpha/beta hydrolase family
Abhydrolase_1        PF00561.15   230 seq397_BIOID161985   -            309   3.1e-24   85.6   0.0   1   1   9.7e-28   4.4e-24   85.1   0.0     1   228    87   302    87   304 0.90 alpha/beta hydrolase fold
Abhydrolase_5        PF12695.2    142 seq397_BIOID161985   -            309   1.1e-17   63.9   0.0   1   1     2e-20     9e-17   61.0   0.0     1   141    58   288    58   289 0.69 Alpha/beta hydrolase family
FAA_hydrolase        PF01557.13   217 seq398_BIOID161985   -            269   2.6e-24   85.7   0.0   1   1   2.5e-28   3.4e-24   85.3   0.0     2   216    56   259    55   260 0.89 Fumarylacetoacetate (FAA) hydrolase family
AcetDehyd-dimer      PF09290.6    137 seq399_BIOID161985   -            316   1.1e-65  219.6   0.3   1   1   2.3e-69   1.6e-65  219.0   0.2     1   137   131   284   131   284 1.00 Prokaryotic acetaldehyde dehydrogenase, dimerisation
Semialdhyde_dh       PF01118.19   121 seq399_BIOID161985   -            316   2.3e-16   60.0   0.0   1   1   8.5e-20   5.8e-16   58.7   0.0     1   117     5   119     5   123 0.91 Semialdehyde dehydrogenase, NAD binding domain
HMGL-like            PF00682.14   237 seq400_BIOID161985   -            337   2.1e-63  214.0   4.6   1   1   3.7e-67   2.5e-63  213.7   3.2     1   235    14   245    14   247 0.99 HMGL-like
DmpG_comm            PF07836.6     66 seq400_BIOID161985   -            337   1.9e-32  110.3   0.1   1   1   5.6e-36   3.8e-32  109.3   0.0     1    65   271   335   271   336 0.97 DmpG-like communication domain
MFS_1                PF07690.11   354 seq401_BIOID161985   -            426   9.4e-39  133.0  71.2   1   1   1.2e-40     8e-37  126.6  30.9     2   296    44   324    43   327 0.89 Major Facilitator Superfamily
Sugar_tr             PF00083.19   451 seq401_BIOID161985   -            426   4.6e-16   58.3  12.9   1   1   6.8e-20   4.6e-16   58.3   9.0    44   200    71   221    21   228 0.85 Sugar (and other) transporter
DUF2058              PF09831.4    177 seq402_BIOID161985   -            179     6e-64  215.0   9.4   1   1     5e-68   6.8e-64  214.8   6.5     1   177     5   179     5   179 0.99 Uncharacterized protein conserved in bacteria (DUF2058)
OpuAC                PF04069.7    257 seq408_BIOID161985   -            339     4e-27   95.0   2.2   1   1   1.7e-30   5.9e-27   94.5   1.5     2   238    43   256    42   270 0.85 Substrate binding domain of ABC-type glycine betaine transport system
NMT1_2               PF13379.1    252 seq408_BIOID161985   -            339   4.9e-25   88.2   2.4   1   1   2.2e-28   7.6e-25   87.6   1.7     7   244    41   262    37   268 0.86 NMT1-like family
NMT1                 PF09084.6    216 seq408_BIOID161985   -            339   5.8e-20   71.6   0.1   1   1   2.5e-23   8.7e-20   71.1   0.0    14   214    63   259    49   260 0.87 NMT1/THI5 like
Phosphonate-bd       PF12974.2    243 seq408_BIOID161985   -            339   1.3e-09   37.6   0.2   1   1   5.7e-13   1.9e-09   37.1   0.2    23   215    64   245    46   271 0.78 ABC transporter, phosphonate, periplasmic substrate-binding protein
ABC_tran             PF00005.22   118 seq409_BIOID161985   -            255   3.5e-21   75.6   0.0   1   1   1.2e-24   5.3e-21   75.0   0.0     1   117    41   156    41   157 0.93 ABC transporter
BPD_transp_1         PF00528.17   185 seq410_BIOID161985   -            275   2.2e-22   79.3  16.4   1   1   1.6e-26   2.2e-22   79.3  11.3     1   181    98   269    98   271 0.97 Binding-protein-dependent transport system inner membrane component
TauD                 PF02668.11   258 seq411_BIOID161985   -            283   2.5e-62  210.7   1.7   1   1   2.1e-66   2.8e-62  210.5   1.2     2   258     7   272     6   272 0.91 Taurine catabolism dioxygenase TauD, TfdA family
Autotransporter      PF03797.14   265 seq413_BIOID161985   -            968     1e-42  146.1  30.1   1   1   7.6e-47     1e-42  146.1  20.9     3   259   706   948   704   959 0.95 Autotransporter beta-domain
SbmA_BacA            PF05992.7    315 seq418_BIOID161985   -            406  2.3e-164  546.0  12.3   1   1  4.8e-168  3.3e-164  545.5   8.5     1   314    80   393    80   394 1.00 SbmA/BacA-like family
ABC_membrane_2       PF06472.10   282 seq418_BIOID161985   -            406   4.1e-13   48.9   8.2   1   1   3.8e-16   2.6e-12   46.3   5.7    20   214    79   284    70   343 0.87 ABC transporter transmembrane region 2
DUF1615              PF07759.7    319 seq419_BIOID161985   -            364  1.4e-148  493.7   0.0   1   1  1.2e-152  1.6e-148  493.5   0.0     2   318    49   363    48   364 0.99 Protein of unknown function (DUF1615)
DUF2754              PF10953.3     70 seq420_BIOID161985   -             79   2.1e-47  158.9   2.6   1   1   1.9e-51   2.6e-47  158.6   1.8     1    70    10    79    10    79 0.99 Protein of unknown function (DUF2754)
Anti-adapt_IraP      PF10796.4     87 seq423_BIOID161985   -             86   1.3e-37  127.9   2.8   1   1     1e-41   1.4e-37  127.7   1.9     1    87     1    86     1    86 0.99 Sigma-S stabilisation anti-adaptor protein
Alk_phosphatase      PF00245.15   421 seq424_BIOID161985   -            471  1.5e-145  485.0   3.3   1   2  1.9e-138  8.9e-135  449.5   0.7     1   350    64   428    64   431 0.99 Alkaline phosphatase
Alk_phosphatase      PF00245.15   421 seq424_BIOID161985   -            471  1.5e-145  485.0   3.3   2   2   3.9e-13   1.8e-09   36.7   0.0   381   421   430   470   427   470 0.95 Alkaline phosphatase
Metalloenzyme        PF01676.13   262 seq424_BIOID161985   -            471   2.1e-07   30.4   2.9   1   1   9.7e-10   4.4e-06   26.0   0.8   136   228   322   447   315   468 0.84 Metalloenzyme superfamily
Phosphodiest         PF01663.17   364 seq424_BIOID161985   -            471   4.6e-05   22.7   0.0   1   1   1.5e-08   7.1e-05   22.1   0.0   161   254   316   407   227   448 0.74 Type I phosphodiesterase / nucleotide pyrophosphatase
PsiF_repeat          PF07769.9     35 seq425_BIOID161985   -            106     5e-37  125.0  21.0   1   2   7.1e-24   9.7e-20   69.7   4.0     2    35    26    59    25    59 0.97 psiF repeat
PsiF_repeat          PF07769.9     35 seq425_BIOID161985   -            106     5e-37  125.0  21.0   2   2   2.4e-21   3.3e-17   61.5   5.0     2    35    70   103    69   103 0.97 psiF repeat
GGDEF                PF00990.16   161 seq426_BIOID161985   -            371   1.7e-47  160.9   0.0   1   1   3.2e-51   2.2e-47  160.5   0.0     2   161   211   366   210   366 0.97 GGDEF domain
MASE2                PF05230.6     91 seq426_BIOID161985   -            371   2.2e-32  110.7   9.8   1   1     7e-36   4.8e-32  109.6   3.5     1    91    39   129    39   129 0.99 MASE2 domain
DUF188               PF02639.9    130 seq428_BIOID161985   -            152   9.9e-51  170.4   0.0   1   1   8.4e-55   1.1e-50  170.2   0.0     1   127    17   143    17   146 0.98 Uncharacterized BCR, YaiI/YqxD family COG1671
SKI                  PF01202.17   158 seq430_BIOID161985   -            174   4.8e-48  162.8   0.0   1   1   1.6e-51   5.5e-48  162.7   0.0     1   157    11   168    11   169 0.98 Shikimate kinase
AAA_17               PF13207.1    121 seq430_BIOID161985   -            174   1.9e-06   28.5   0.0   1   1   1.3e-09   4.3e-06   27.4   0.0     3    66     6    67     5   172 0.67 AAA domain
AAA                  PF00004.24   132 seq430_BIOID161985   -            174   2.2e-06   27.7   0.0   1   1   3.1e-08   0.00011   22.3   0.0     2    30     6    34     5    95 0.86 ATPase family associated with various cellular activities (AAA)
AroM                 PF07302.6    221 seq433_BIOID161985   -            225   6.4e-86  287.1   2.4   1   1   5.3e-90   7.2e-86  286.9   1.7     2   220     5   224     4   225 0.99 AroM protein
DUF1255              PF06865.6     94 seq434_BIOID161985   -             94   5.4e-35  119.4   0.0   1   1   4.3e-39   5.9e-35  119.3   0.0     1    94     1    94     1    94 0.98 Protein of unknown function (DUF1255)
DUF2773              PF10971.3     81 seq435_BIOID161985   -             80   5.6e-41  138.2   1.5   1   1   4.5e-45   6.1e-41  138.1   1.1     2    81     1    80     1    80 0.99 Protein of unknown function (DUF2773)
ROK                  PF00480.15   179 seq437_BIOID161985   -            331   1.1e-58  197.8   0.2   1   1     3e-62   1.4e-58  197.5   0.1     1   179    33   222    33   222 0.96 ROK family
Glucokinase          PF02685.11   316 seq437_BIOID161985   -            331   5.4e-10   38.4   0.0   1   1   2.2e-13     1e-09   37.5   0.0     4   235    35   266    32   276 0.81 Glucokinase
DUF3521              PF12035.3     35 seq438_BIOID161985   -             44     6e-12   45.0   3.5   1   1   5.7e-16   7.9e-12   44.7   2.4     1    34    14    44    14    44 0.99 Protein of unknown function (DUF3521)
Response_reg         PF00072.19   112 seq440_BIOID161985   -            229   1.1e-29  102.5   0.0   1   1   2.4e-33   1.6e-29  102.0   0.0     1   112     5   117     5   117 0.97 Response regulator receiver domain
Trans_reg_C          PF00486.23    77 seq440_BIOID161985   -            229   5.8e-28   96.5   0.0   1   1   1.4e-31   9.6e-28   95.8   0.0     2    77   151   225   149   225 0.95 Transcriptional regulatory protein, C terminal
DUF3329              PF11808.3     90 seq442_BIOID161985   -            431   7.9e-32  109.0   6.2   1   1   5.6e-35   1.3e-31  108.4   4.3     2    90     4    92     3    92 0.98 Domain of unknown function (DUF3329)
HATPase_c            PF02518.21   111 seq442_BIOID161985   -            431   1.4e-30  105.1   0.0   1   1   1.1e-33   2.6e-30  104.3   0.0     2   110   314   423   313   424 0.98 Histidine kinase-, DNA gyrase B-, and HSP90-like ATPase
HisKA                PF00512.20    68 seq442_BIOID161985   -            431   1.7e-20   72.6   1.4   1   1   1.4e-23   3.3e-20   71.7   0.3     2    67   204   268   203   269 0.97 His Kinase A (phospho-acceptor) domain
PAS                  PF00989.19   113 seq442_BIOID161985   -            431   3.9e-11   42.5   0.0   1   1   3.7e-14   8.4e-11   41.5   0.0     2   113    99   194    98   194 0.95 PAS fold
HATPase_c_2          PF13581.1    125 seq442_BIOID161985   -            431   1.6e-08   34.2   0.0   1   1   1.3e-11   2.9e-08   33.4   0.0    30   114   316   408   281   420 0.83 Histidine kinase-like ATPase domain
HATPase_c_3          PF13589.1    137 seq442_BIOID161985   -            431   1.1e-06   28.2   0.0   1   1   7.7e-10   1.8e-06   27.5   0.0     3    93   318   410   316   429 0.78 Histidine kinase-, DNA gyrase B-, and HSP90-like ATPase
Branch_AA_trans      PF05525.8    428 seq444_BIOID161985   -            439  5.8e-158  525.8  32.2   1   1  4.9e-162  6.6e-158  525.6  22.3     3   427     8   429     6   430 0.99 Branched-chain amino acid transport protein
AA_permease          PF00324.16   479 seq445_BIOID161985   -            457  4.2e-103  345.1  48.2   1   1  7.3e-107    5e-103  344.8  33.4     1   474    15   451    15   455 0.96 Amino acid permease
AA_permease_2        PF13520.1    426 seq445_BIOID161985   -            457   1.1e-47  162.4  56.6   1   1   1.8e-51   1.2e-47  162.2  39.2     2   425    12   442    11   445 0.88 Amino acid permease
Alpha-amylase        PF00128.19   316 seq446_BIOID161985   -            605   4.7e-80  269.2   0.0   1   1     9e-84   6.2e-80  268.8   0.0     1   316   178   494   178   494 0.96 Alpha amylase, catalytic domain
Alpha-amylase_N      PF02903.9    120 seq446_BIOID161985   -            605   3.1e-09   36.7   0.0   1   1   9.7e-13   6.6e-09   35.6   0.0     5   108     4   105     1   115 0.82 Alpha amylase, N-terminal ig-like domain
Queuosine_synth      PF02547.10   341 seq448_BIOID161985   -            356  2.8e-144  479.9   0.0   1   1  2.3e-148  3.2e-144  479.7   0.0     2   341     3   344     2   344 0.96 Queuosine biosynthesis protein
TGT                  PF01702.13   238 seq449_BIOID161985   -            375  2.9e-105  350.7   0.0   1   1  2.5e-109  3.5e-105  350.4   0.0     1   237   125   362   125   363 0.99 Queuine tRNA-ribosyltransferase
YajC                 PF02699.10    83 seq450_BIOID161985   -            110   3.5e-28   96.9   0.4   1   1   3.3e-32   4.5e-28   96.6   0.3     2    83    20   102    19   102 0.96 Preprotein translocase subunit
SecD-TM1             PF13721.1    101 seq451_BIOID161985   -            615   1.4e-39  134.2   3.4   1   1   2.6e-41   8.8e-38  128.5   0.1     1   101     2   103     2   103 0.96 SecD export protein N-terminal TM region
SecD_SecF            PF02355.11   189 seq451_BIOID161985   -            615   7.3e-16   57.7  10.3   1   1     4e-19   1.4e-15   56.9   7.1    14   184   434   602   427   606 0.90 Protein export membrane protein
MMPL                 PF03176.10   333 seq451_BIOID161985   -            615   1.7e-08   33.4  12.2   1   1     5e-12   1.7e-08   33.4   8.5   180   299   481   601   458   612 0.81 MMPL family
Sec_GG               PF07549.9     29 seq451_BIOID161985   -            615   3.8e-08   32.1   0.0   1   1     3e-11     1e-07   30.7   0.0     1    27   112   141   112   143 0.86 SecD/SecF GG Motif
SecD_SecF            PF02355.11   189 seq452_BIOID161985   -            338   2.4e-68  228.9  10.7   1   1   5.3e-72   3.7e-68  228.3   7.4     4   188   132   316   129   317 0.97 Protein export membrane protein
Sec_GG               PF07549.9     29 seq452_BIOID161985   -            338     2e-08   33.0   0.1   1   1   7.5e-12   5.2e-08   31.7   0.0     2    27    56    81    55    83 0.90 SecD/SecF GG Motif
RHH_2                PF03693.9     81 seq453_BIOID161985   -             80   5.1e-38  129.0   2.7   1   1   4.1e-42   5.6e-38  128.8   1.9     1    80     1    79     1    80 0.99 Uncharacterised protein family (UPF0156)
Plasmid_stabil       PF05016.9     90 seq454_BIOID161985   -             93   8.1e-13   48.4   0.1   1   1   6.5e-17   8.9e-13   48.3   0.1     1    89     2    88     2    89 0.91 Plasmid stabilisation system protein
HNH                  PF01844.18    47 seq455_BIOID161985   -            115   5.6e-10   38.8   8.2   1   1   5.6e-14   7.7e-10   38.3   5.7     1    47    27    75    27    75 0.98 HNH endonuclease
ATP-cone             PF03477.11    90 seq457_BIOID161985   -            149     2e-17   63.2   0.1   1   1     2e-21   2.8e-17   62.8   0.1     2    89    50   136    49   137 0.98 ATP cone domain
RibD_C               PF01872.12   200 seq458_BIOID161985   -            367   3.5e-65  219.2   0.0   1   1     7e-69   4.8e-65  218.8   0.0     1   200   147   362   147   362 0.97 RibD C-terminal domain
dCMP_cyt_deam_1      PF00383.17   102 seq458_BIOID161985   -            367   1.3e-24   85.6   0.3   1   1   2.9e-28     2e-24   85.0   0.2     3   100     2    98     1   100 0.94 Cytidine and deoxycytidylate deaminase zinc-binding region
DMRL_synthase        PF00885.14   144 seq459_BIOID161985   -            156   2.2e-57  192.6   1.1   1   1   1.8e-61   2.5e-57  192.5   0.8     2   143    11   153    10   154 0.98 6,7-dimethyl-8-ribityllumazine synthase
NusB                 PF01029.13   134 seq461_BIOID161985   -            139   1.4e-34  118.8   0.2   1   1   1.2e-38   1.6e-34  118.6   0.1     1   133     7   131     7   132 0.93 NusB family
AIRS                 PF00586.19    96 seq462_BIOID161985   -            325   1.7e-23   82.5   0.0   1   1   6.1e-27   4.2e-23   81.2   0.0     1    96    28   123    28   123 0.98 AIR synthase related protein, N-terminal domain
AIRS_C               PF02769.17   153 seq462_BIOID161985   -            325   1.5e-09   37.8   0.0   1   1   3.2e-13   2.2e-09   37.3   0.0     1   145   150   299   150   303 0.75 AIR synthase related protein, C-terminal domain
PgpA                 PF04608.8    143 seq463_BIOID161985   -            171     1e-50  171.1   9.6   1   1   8.7e-55   1.2e-50  170.9   6.6     2   142    22   162    21   163 0.93 Phosphatidylglycerophosphatase A
ThiI                 PF02568.9    197 seq465_BIOID161985   -            482   5.4e-77  257.5   0.0   1   1   1.2e-80   8.1e-77  257.0   0.0     1   197   175   369   175   369 0.99 Thiamine biosynthesis protein (ThiI)
THUMP                PF02926.12    93 seq465_BIOID161985   -            482   9.3e-20   70.3   1.7   1   1   1.9e-23   1.3e-19   69.9   0.1     2    89    76   161    75   164 0.95 THUMP domain
DUF520               PF04461.8    160 seq467_BIOID161985   -            163     4e-66  221.6   3.7   1   1   3.3e-70   4.5e-66  221.5   2.5     1   160     1   162     1   162 0.99 Protein of unknown function (DUF520)
BolA                 PF01722.13    75 seq468_BIOID161985   -            105   2.2e-29  101.0   0.1   1   1   1.9e-33   2.5e-29  100.8   0.1     1    75    10    85     9    85 0.97 BolA-like protein
Trigger_N            PF05697.8    145 seq470_BIOID161985   -            432   6.8e-46  155.5   0.2   1   1   1.5e-49   6.8e-46  155.5   0.1     1   145     1   145     1   145 0.99 Bacterial trigger factor protein (TF)
Trigger_C            PF05698.9    162 seq470_BIOID161985   -            432   5.7e-39  133.4  11.0   1   1   1.2e-42   5.7e-39  133.4   7.6     1   161   262   412   262   413 0.99 Bacterial trigger factor protein (TF) C-terminus
FKBP_C               PF00254.23    94 seq470_BIOID161985   -            432     8e-17   60.9   0.4   1   1   4.7e-20   2.1e-16   59.5   0.3     5    93   158   237   154   238 0.93 FKBP-type peptidyl-prolyl cis-trans isomerase
CLP_protease         PF00574.18   182 seq471_BIOID161985   -            207   9.3e-87  289.2   0.0   1   1     8e-91   1.1e-86  289.0   0.0     1   181    25   205    25   206 0.99 Clp protease
AAA_2                PF07724.9    171 seq472_BIOID161985   -            424   5.9e-49  166.1   0.0   1   1   5.3e-52   9.1e-49  165.5   0.0     3   170   112   310   110   311 0.97 AAA domain (Cdc48 subfamily)
zf-C4_ClpX           PF06689.8     41 seq472_BIOID161985   -            424   2.3e-22   78.0   3.5   1   1   3.7e-25   6.3e-22   76.7   2.4     2    41    13    51    12    51 0.97 ClpX C4-type zinc finger
ClpB_D2-small        PF10431.4     81 seq472_BIOID161985   -            424   4.3e-18   64.8   0.6   1   1   2.5e-21   4.3e-18   64.8   0.4     1    74   317   394   317   399 0.95 C-terminal, D2-small domain, of ClpB protein
AAA                  PF00004.24   132 seq472_BIOID161985   -            424   4.3e-16   59.1   0.0   1   1   1.3e-18   2.2e-15   56.8   0.0     1    98   115   220   115   256 0.83 ATPase family associated with various cellular activities (AAA)
Mg_chelatase         PF01078.16   207 seq472_BIOID161985   -            424   2.5e-07   29.9   0.2   1   1   6.2e-08   0.00011   21.3   0.3    20    55   110   146    75   171 0.81 Magnesium chelatase, subunit ChlI
AAA_5                PF07728.9    139 seq472_BIOID161985   -            424   7.9e-07   28.7   0.0   1   1   3.8e-09   6.4e-06   25.8   0.1     1    79   114   191   114   195 0.74 AAA domain (dynein-related subfamily)
RuvB_N               PF05496.7    234 seq472_BIOID161985   -            424   2.6e-06   26.5   0.0   1   1   3.4e-09   5.8e-06   25.4   0.0    16   116    68   192    53   196 0.72 Holliday junction DNA helicase ruvB N-terminus
Lon_C                PF05362.8    205 seq473_BIOID161985   -            799   2.1e-99  330.7   0.1   1   1  1.6e-102   3.7e-99  330.0   0.0     2   204   585   787   584   788 0.99 Lon protease (S16) C-terminal proteolytic domain
LON                  PF02190.11   205 seq473_BIOID161985   -            799   4.9e-43  147.0   0.3   1   1   2.2e-46   4.9e-43  147.0   0.2     1   204    25   216    25   217 0.91 ATP-dependent protease La (LON) domain
AAA                  PF00004.24   132 seq473_BIOID161985   -            799   7.1e-18   64.9   0.0   1   1   7.1e-21   1.6e-17   63.8   0.0     1   128   367   504   367   508 0.93 ATPase family associated with various cellular activities (AAA)
AAA_5                PF07728.9    139 seq473_BIOID161985   -            799   5.6e-10   38.9   0.0   1   1   8.8e-13     2e-09   37.1   0.0     2   138   367   499   366   500 0.79 AAA domain (dynein-related subfamily)
ChlI                 PF13541.1    121 seq473_BIOID161985   -            799   5.1e-08   32.3   0.0   1   1   5.6e-11   1.3e-07   31.0   0.0     1   121   628   755   628   755 0.83 Subunit ChlI of Mg-chelatase
AAA_PrkA             PF08298.6    358 seq473_BIOID161985   -            799   7.9e-06   24.6   0.0   1   1   6.5e-09   1.5e-05   23.7   0.0    51   111   327   387   303   400 0.88 PrkA AAA domain
Bac_DNA_binding      PF00216.16    90 seq474_BIOID161985   -             90   2.5e-34  117.0   0.1   1   1   2.1e-38   2.8e-34  116.8   0.1     1    90     1    90     1    90 1.00 Bacterial DNA-binding protein
Rotamase_2           PF13145.1    121 seq475_BIOID161985   -            623   4.3e-34  117.6  24.6   1   1     9e-28   2.1e-24   86.3   0.2     1   121   247   369   247   369 0.92 PPIC-type PPIASE domain
SurA_N_3             PF13624.1    154 seq475_BIOID161985   -            623   6.8e-32  110.4   1.1   1   1     3e-35   6.8e-32  110.4   0.8     1   153     1   165     1   166 0.86 SurA N-terminal domain
Rotamase_3           PF13616.1    117 seq475_BIOID161985   -            623   1.8e-16   60.3   0.4   1   1   7.8e-20   1.8e-16   60.3   0.3    12   115   265   355   212   357 0.87 PPIC-type PPIASE domain
Rotamase             PF00639.16    95 seq475_BIOID161985   -            623   7.2e-15   55.3   9.0   1   1   6.2e-18   1.4e-14   54.4   0.1    13    95   275   355   258   355 0.92 PPIC-type PPIASE domain
SurA_N_2             PF13623.1    145 seq475_BIOID161985   -            623   1.5e-08   34.5   0.3   1   1   6.7e-12   1.5e-08   34.5   0.2     9   140    12   137     3   142 0.83 SurA N-terminal domain
HHH_3                PF12836.2     65 seq476_BIOID161985   -            123   4.6e-19   68.0   0.0   1   1   1.3e-22     6e-19   67.6   0.0     3    61    59   118    57   122 0.93 Helix-hairpin-helix motif
T2SK                 PF03934.8    280 seq476_BIOID161985   -            123   0.00019   20.5   0.2   1   1   4.5e-08    0.0002   20.4   0.1   180   233    54   111    20   122 0.86 Type II secretion system (T2SS), protein K
4HBT_2               PF13279.1    121 seq477_BIOID161985   -            132   5.5e-17   62.2   0.0   1   1   1.4e-20   6.3e-17   62.0   0.0     4   109    10   114     7   129 0.88 Thioesterase-like superfamily
Acyl-ACP_TE          PF01643.12   249 seq477_BIOID161985   -            132   1.1e-14   53.8   0.2   1   2   9.6e-09   4.4e-05   22.4   0.1   155   182     2    29     1    33 0.91 Acyl-ACP thioesterase
Acyl-ACP_TE          PF01643.12   249 seq477_BIOID161985   -            132   1.1e-14   53.8   0.2   2   2   5.4e-11   2.5e-07   29.8   0.0    46   133    39   128    32   132 0.90 Acyl-ACP thioesterase
4HBT                 PF03061.17    79 seq477_BIOID161985   -            132   3.8e-14   52.4   0.0   1   1   1.1e-17   5.1e-14   52.0   0.0     2    77    16    97    15    99 0.96 Thioesterase superfamily
Hydrolase_3          PF08282.7    254 seq478_BIOID161985   -            276   3.5e-51  174.1   0.0   1   1   5.8e-55     4e-51  173.9   0.0     2   254    10   262     9   262 0.98 haloacid dehalogenase-like hydrolase
S6PP                 PF05116.8    247 seq478_BIOID161985   -            276   1.3e-17   63.8   0.0   1   2     2e-08   0.00014   21.1   0.0     4    79     8    83     5   111 0.71 Sucrose-6F-phosphate phosphohydrolase
S6PP                 PF05116.8    247 seq478_BIOID161985   -            276   1.3e-17   63.8   0.0   2   2   2.1e-14   1.4e-10   40.7   0.0   119   213   149   240   143   257 0.88 Sucrose-6F-phosphate phosphohydrolase
AsnC_trans_reg       PF01037.16    74 seq479_BIOID161985   -            181   1.2e-21   76.0   0.0   1   1   5.7e-25     2e-21   75.3   0.0     1    74    97   171    97   171 0.97 AsnC family
HTH_AsnC-type        PF13404.1     42 seq479_BIOID161985   -            181   7.1e-18   63.7   0.7   1   1   3.3e-21   1.1e-17   63.1   0.5     1    42    31    72    31    72 0.99 AsnC-type helix-turn-helix domain
HTH_24               PF13412.1     48 seq479_BIOID161985   -            181   3.5e-17   61.3   0.4   1   1   1.7e-20     6e-17   60.6   0.3     1    47    31    77    31    78 0.98 Winged helix-turn-helix DNA-binding
HTH_11               PF08279.7     55 seq479_BIOID161985   -            181   9.9e-05   21.8   0.0   1   1     5e-08   0.00017   21.0   0.0     3    46    36    78    35    82 0.90 HTH domain
ABC_membrane         PF00664.18   275 seq480_BIOID161985   -            590   2.7e-36  125.2   4.8   1   1   5.1e-40   3.5e-36  124.9   3.3     5   274    22   290    18   291 0.94 ABC transporter transmembrane region
ABC_tran             PF00005.22   118 seq480_BIOID161985   -            590   1.2e-19   70.7   0.0   1   1   3.3e-23   2.2e-19   69.8   0.0     1   117   376   500   376   501 0.93 ABC transporter
ABC_membrane         PF00664.18   275 seq481_BIOID161985   -            593   1.1e-34  120.0   8.8   1   1     2e-38   1.4e-34  119.6   6.1     3   274    27   297    25   298 0.91 ABC transporter transmembrane region
ABC_tran             PF00005.22   118 seq481_BIOID161985   -            593   2.4e-20   72.9   0.1   1   1   7.5e-24   5.1e-20   71.8   0.0     1   118   381   505   381   505 0.95 ABC transporter
P-II                 PF00543.17   102 seq482_BIOID161985   -            112   2.4e-40  136.9   1.0   1   1     2e-44   2.7e-40  136.8   0.7     1   102     4   105     4   105 0.99 Nitrogen regulatory protein P-II
Ammonium_transp      PF00909.16   399 seq483_BIOID161985   -            428  2.2e-131  437.9  40.4   1   1  1.8e-135  2.5e-131  437.7  28.0     1   399    33   426    33   426 0.97 Ammonium Transporter Family
YscW                 PF09619.5    106 seq484_BIOID161985   -            190   1.8e-41  140.0   0.7   1   1   1.8e-45   2.5e-41  139.5   0.5     1   106    41   152    41   152 0.99 Type III secretion system lipoprotein chaperone (YscW)
DUF1428              PF07237.6    103 seq485_BIOID161985   -            117   1.3e-49  166.2   2.0   1   1     1e-53   1.4e-49  166.1   1.4     1   103     2   104     2   104 0.99 Protein of unknown function (DUF1428)
TetR_C_2             PF08361.6    121 seq488_BIOID161985   -            215   4.5e-57  191.0   1.6   1   1   9.1e-61   6.2e-57  190.6   1.1     1   119    84   202    84   204 0.99 MAATS-type transcriptional repressor, C-terminal region
TetR_N               PF00440.18    47 seq488_BIOID161985   -            215   4.8e-20   70.8   0.0   1   1     1e-23   7.1e-20   70.2   0.0     1    47    16    62    16    62 0.98 Bacterial regulatory proteins, tetR family
MscS_TM              PF12794.2    340 seq489_BIOID161985   -           1120     2e-97  325.7  28.8   1   1  4.5e-101     2e-97  325.7  20.0     5   340   508   826   505   826 0.97 Mechanosensitive ion channel inner membrane domain 1
MscS_porin           PF12795.2    240 seq489_BIOID161985   -           1120   2.1e-66  223.5  53.7   1   1   4.7e-70   2.1e-66  223.5  37.2     1   240    49   290    49   290 0.98 Mechanosensitive ion channel porin domain
MS_channel           PF00924.13   206 seq489_BIOID161985   -           1120   3.3e-61  206.0   0.5   1   1   7.3e-65   3.3e-61  206.0   0.3     2   206   887  1086   886  1086 0.99 Mechanosensitive ion channel
DUF454               PF04304.8     71 seq491_BIOID161985   -            125   3.1e-22   78.2  15.2   1   1   2.3e-26   3.1e-22   78.2  10.6     1    71    46   115    46   115 0.95 Protein of unknown function (DUF454)
Pribosyltran         PF00156.22   125 seq492_BIOID161985   -            183   3.4e-20   71.8   0.2   1   1   3.2e-24   4.4e-20   71.5   0.1     2   124    33   155    32   156 0.95 Phosphoribosyl transferase domain
DNA_pol3_tau_5       PF12170.3    142 seq494_BIOID161985   -            643   5.9e-94  311.4   5.5   1   1     7e-97   1.2e-93  310.4   3.8     1   142   499   640   499   640 1.00 DNA polymerase III tau subunit V interacting with alpha
DNA_pol3_delta2      PF13177.1    162 seq494_BIOID161985   -            643   3.3e-40  137.2   0.0   1   1   3.2e-43   5.5e-40  136.5   0.0     1   161    20   178    20   179 0.98 DNA polymerase III, delta subunit
DNA_pol3_gamma3      PF12169.3    143 seq494_BIOID161985   -            643   7.1e-31  106.7   4.8   1   1   8.9e-34   1.5e-30  105.7   0.8     1   131   232   360   232   372 0.91 DNA polymerase III subunits gamma and tau domain III
DNA_pol3_tau_4       PF12168.3     84 seq494_BIOID161985   -            643   4.1e-22   78.2  12.8   1   1   7.6e-25   1.3e-21   76.6   8.9     1    84   416   498   416   498 0.98 DNA polymerase III subunits tau domain IV DnaB-binding
AAA                  PF00004.24   132 seq494_BIOID161985   -            643   7.7e-12   45.4   0.1   1   1   2.9e-14     5e-11   42.8   0.0     2   125    42   171    41   177 0.80 ATPase family associated with various cellular activities (AAA)
RuvB_N               PF05496.7    234 seq494_BIOID161985   -            643   1.8e-06   27.0   0.0   1   1   2.2e-08   3.8e-05   22.7   0.0    15    85     7    73     2    82 0.85 Holliday junction DNA helicase ruvB N-terminus
AAA_5                PF07728.9    139 seq494_BIOID161985   -            643   2.9e-05   23.7   0.0   1   1   5.2e-08   8.9e-05   22.1   0.0     3    93    42   147    40   161 0.76 AAA domain (dynein-related subfamily)
DNA_pol3_delta       PF06144.8    172 seq494_BIOID161985   -            643   9.3e-05   21.8   0.1   1   1   1.1e-07    0.0002   20.8   0.1    73   161   131   215   121   219 0.86 DNA polymerase III, delta subunit
YbaB_DNA_bd          PF02575.11    93 seq495_BIOID161985   -            109   3.4e-38  129.3   7.0   1   1   2.8e-42   3.8e-38  129.1   4.8     1    93    11   102    11   102 0.99 YbaB/EbfC DNA-binding family
Toprim_4             PF13662.1     81 seq496_BIOID161985   -            201   2.6e-22   78.5   0.0   1   1   8.9e-26   4.1e-22   77.8   0.0     1    81    81   172    81   172 0.95 Toprim domain
RecR                 PF02132.10    41 seq496_BIOID161985   -            201   4.7e-16   57.8   1.1   1   1     1e-19   4.7e-16   57.8   0.8     2    41    39    78    38    78 0.95 RecR protein
Toprim               PF01751.17    88 seq496_BIOID161985   -            201   9.5e-11   41.3   0.0   1   1   3.6e-14   1.7e-10   40.5   0.0     2    77    83   166    82   173 0.90 Toprim domain
HSP90                PF00183.13   531 seq498_BIOID161985   -            624  2.3e-115  385.9   8.7   1   1  8.2e-118  3.8e-114  381.9   5.8    74   491   212   622   209   624 0.93 Hsp90 protein
HATPase_c_3          PF13589.1    137 seq498_BIOID161985   -            624   2.1e-15   56.4   1.5   1   1   7.1e-19   3.2e-15   55.8   0.1     2   123    26   171    25   183 0.79 Histidine kinase-, DNA gyrase B-, and HSP90-like ATPase
HATPase_c            PF02518.21   111 seq498_BIOID161985   -            624     8e-12   44.7   0.1   1   1   3.2e-15   1.5e-11   43.9   0.1     6   109    32   181    27   183 0.84 Histidine kinase-, DNA gyrase B-, and HSP90-like ATPase
ADK                  PF00406.17   151 seq499_BIOID161985   -            214   1.3e-60  203.5   0.0   1   1   3.4e-64   1.5e-60  203.2   0.0     1   150     5   186     5   187 0.99 Adenylate kinase
ADK_lid              PF05191.9     36 seq499_BIOID161985   -            214   8.3e-17   60.4   0.0   1   1   3.2e-20   1.5e-16   59.6   0.0     1    36   123   158   123   158 1.00 Adenylate kinase, active site lid
AAA_17               PF13207.1    121 seq499_BIOID161985   -            214   1.5e-08   35.3   0.0   1   1   4.7e-12   2.1e-08   34.8   0.0     1   108     2   116     2   170 0.62 AAA domain
Ferrochelatase       PF00762.14   316 seq500_BIOID161985   -            320  1.2e-108  362.6   0.0   1   1    2e-112  1.3e-108  362.5   0.0     1   313     5   317     5   320 0.98 Ferrochelatase
PfkB                 PF00294.19   301 seq501_BIOID161985   -            434   2.4e-56  190.9   0.0   1   1   2.5e-60   3.4e-56  190.4   0.0     4   294    55   414    52   422 0.91 pfkB family carbohydrate kinase
rve                  PF00665.21   120 seq505_BIOID161985   -            240   6.3e-24   84.2   0.0   1   1   4.3e-27   1.5e-23   83.0   0.0     2   119    76   191    75   192 0.98 Integrase core domain
rve_2                PF13333.1     52 seq505_BIOID161985   -            240   1.1e-21   76.5   2.1   1   1   7.3e-25   2.5e-21   75.3   1.5     1    51   182   236   182   236 0.95 Integrase core domain
HTH_21               PF13276.1     60 seq505_BIOID161985   -            240   1.9e-16   59.7   1.3   1   1   1.3e-19   4.5e-16   58.4   0.9     8    59     3    53     1    55 0.92 HTH-like domain
rve_3                PF13683.1     67 seq505_BIOID161985   -            240   1.9e-12   46.4   0.0   1   1   5.5e-16   1.9e-12   46.4   0.0     3    67   165   229   163   229 0.96 Integrase core domain
5_nucleotid_C        PF02872.13   156 seq508_BIOID161985   -            550   2.4e-33  115.2   0.6   1   1   8.2e-37   5.6e-33  114.0   0.4     1   155   363   510   363   511 0.95 5'-nucleotidase, C-terminal domain
Metallophos          PF00149.23   201 seq508_BIOID161985   -            550   2.5e-18   66.1   0.1   1   1   5.3e-22   3.6e-18   65.5   0.1     1   198    34   253    34   256 0.94 Calcineurin-like phosphoesterase
Glutaminase          PF04960.10   286 seq510_BIOID161985   -            310  4.5e-114  380.1   0.1   1   1  3.8e-118  5.2e-114  379.9   0.1     1   286    24   308    24   308 0.99 Glutaminase
AA_permease_2        PF13520.1    426 seq511_BIOID161985   -            430   3.8e-31  107.9  57.0   1   1   1.5e-34     1e-30  106.5  39.3     1   407    13   399    13   423 0.84 Amino acid permease
AA_permease          PF00324.16   479 seq511_BIOID161985   -            430   4.8e-25   87.7  51.8   1   1   1.4e-28   9.6e-25   86.7  35.9     2   417    18   397    17   429 0.83 Amino acid permease
OEP                  PF02321.13   188 seq512_BIOID161985   -            451   2.1e-47  161.0  35.4   1   2   4.3e-32   5.8e-28   97.6   6.8     1   188    49   233    49   233 0.99 Outer membrane efflux protein
OEP                  PF02321.13   188 seq512_BIOID161985   -            451   2.1e-47  161.0  35.4   2   2   1.5e-23   2.1e-19   69.7  12.2    14   187   263   430   258   431 0.95 Outer membrane efflux protein
SWM_repeat           PF13753.1    317 seq513_BIOID161985   -            444   6.7e-29  100.8  42.2   1   1   9.8e-33   6.7e-29  100.8  29.3    54   308   191   436   169   443 0.83 Putative flagellar system-associated repeat
Big_3_4              PF13754.1     54 seq513_BIOID161985   -            444   8.7e-12   45.0  56.8   1   1   9.2e-14   6.3e-10   39.1   6.0     1    54   317   374   317   374 0.95 Bacterial Ig-like domain (group 3)
SWM_repeat           PF13753.1    317 seq514_BIOID161985   -           2508    3e-318 1051.4 502.8   1  11   6.8e-39   3.1e-35  121.6  27.2    43   310     2   264     1   271 0.93 Putative flagellar system-associated repeat
SWM_repeat           PF13753.1    317 seq514_BIOID161985   -           2508    3e-318 1051.4 502.8   2  11   3.4e-15   1.6e-11   43.7   9.4   213   305   268   359   261   365 0.90 Putative flagellar system-associated repeat
SWM_repeat           PF13753.1    317 seq514_BIOID161985   -           2508    3e-318 1051.4 502.8   3  11   4.1e-47   1.9e-43  148.6  37.2    11   310   369   663   361   668 0.96 Putative flagellar system-associated repeat
SWM_repeat           PF13753.1    317 seq514_BIOID161985   -           2508    3e-318 1051.4 502.8   4  11   8.1e-42   3.7e-38  131.2  36.5    12   313   669   968   667   971 0.94 Putative flagellar system-associated repeat
SWM_repeat           PF13753.1    317 seq514_BIOID161985   -           2508    3e-318 1051.4 502.8   5  11   5.9e-35   2.7e-31  108.7  29.3    88   315   947  1169   947  1173 0.93 Putative flagellar system-associated repeat
SWM_repeat           PF13753.1    317 seq514_BIOID161985   -           2508    3e-318 1051.4 502.8   6  11   5.5e-40   2.5e-36  125.2  35.3    16   312  1174  1465  1170  1468 0.96 Putative flagellar system-associated repeat
SWM_repeat           PF13753.1    317 seq514_BIOID161985   -           2508    3e-318 1051.4 502.8   7  11   5.3e-34   2.4e-30  105.5  22.2   107   313  1367  1566  1366  1570 0.96 Putative flagellar system-associated repeat
SWM_repeat           PF13753.1    317 seq514_BIOID161985   -           2508    3e-318 1051.4 502.8   8  11   2.9e-42   1.3e-38  132.7  39.2    15   306  1572  1858  1566  1864 0.95 Putative flagellar system-associated repeat
SWM_repeat           PF13753.1    317 seq514_BIOID161985   -           2508    3e-318 1051.4 502.8   9  11   4.1e-32   1.9e-28   99.3  32.3    64   307  1820  2058  1820  2062 0.96 Putative flagellar system-associated repeat
SWM_repeat           PF13753.1    317 seq514_BIOID161985   -           2508    3e-318 1051.4 502.8  10  11   4.4e-22     2e-18   66.4  17.4   176   314  2028  2165  2025  2168 0.93 Putative flagellar system-associated repeat
SWM_repeat           PF13753.1    317 seq514_BIOID161985   -           2508    3e-318 1051.4 502.8  11  11   2.7e-39   1.2e-35  122.9  36.8    12   311  2167  2463  2159  2469 0.95 Putative flagellar system-associated repeat
Big_3_4              PF13754.1     54 seq514_BIOID161985   -           2508  2.7e-228  738.3 489.9   1  20   2.4e-17   1.1e-13   51.1   6.0     1    54   143   200   143   200 0.95 Bacterial Ig-like domain (group 3)
Big_3_4              PF13754.1     54 seq514_BIOID161985   -           2508  2.7e-228  738.3 489.9   2  20   1.5e-15     7e-12   45.3   7.8     1    54   242   299   242   299 0.90 Bacterial Ig-like domain (group 3)
Big_3_4              PF13754.1     54 seq514_BIOID161985   -           2508  2.7e-228  738.3 489.9   3  20   9.1e-16   4.2e-12   46.0   6.0     2    54   343   399   342   399 0.92 Bacterial Ig-like domain (group 3)
Big_3_4              PF13754.1     54 seq514_BIOID161985   -           2508  2.7e-228  738.3 489.9   4  20     8e-12   3.7e-08   33.4   8.7     1    51   441   495   441   498 0.92 Bacterial Ig-like domain (group 3)
Big_3_4              PF13754.1     54 seq514_BIOID161985   -           2508  2.7e-228  738.3 489.9   5  20   5.7e-12   2.6e-08   33.9   6.3     1    52   541   596   541   598 0.93 Bacterial Ig-like domain (group 3)
Big_3_4              PF13754.1     54 seq514_BIOID161985   -           2508  2.7e-228  738.3 489.9   6  20   8.9e-12     4e-08   33.3   4.2     1    54   741   798   741   798 0.95 Bacterial Ig-like domain (group 3)
Big_3_4              PF13754.1     54 seq514_BIOID161985   -           2508  2.7e-228  738.3 489.9   7  20   9.3e-19   4.3e-15   55.6   4.1     2    54   844   900   844   900 0.94 Bacterial Ig-like domain (group 3)
Big_3_4              PF13754.1     54 seq514_BIOID161985   -           2508  2.7e-228  738.3 489.9   8  20   2.1e-15   9.7e-12   44.9   8.9     2    54   944  1000   943  1000 0.94 Bacterial Ig-like domain (group 3)
Big_3_4              PF13754.1     54 seq514_BIOID161985   -           2508  2.7e-228  738.3 489.9   9  20   7.7e-14   3.5e-10   39.9   8.0     1    53  1042  1098  1042  1099 0.92 Bacterial Ig-like domain (group 3)
Big_3_4              PF13754.1     54 seq514_BIOID161985   -           2508  2.7e-228  738.3 489.9  10  20   1.3e-11   5.7e-08   32.8   3.7     1    52  1142  1197  1142  1199 0.92 Bacterial Ig-like domain (group 3)
Big_3_4              PF13754.1     54 seq514_BIOID161985   -           2508  2.7e-228  738.3 489.9  11  20   1.6e-13   7.4e-10   38.8   9.1     1    54  1342  1399  1342  1399 0.96 Bacterial Ig-like domain (group 3)
Big_3_4              PF13754.1     54 seq514_BIOID161985   -           2508  2.7e-228  738.3 489.9  12  20   1.2e-15   5.3e-12   45.7   6.3     1    54  1441  1498  1441  1498 0.95 Bacterial Ig-like domain (group 3)
Big_3_4              PF13754.1     54 seq514_BIOID161985   -           2508  2.7e-228  738.3 489.9  13  20   8.9e-14   4.1e-10   39.7   8.4     2    54  1542  1598  1541  1598 0.90 Bacterial Ig-like domain (group 3)
Big_3_4              PF13754.1     54 seq514_BIOID161985   -           2508  2.7e-228  738.3 489.9  14  20   3.1e-15   1.4e-11   44.4   7.2     1    49  1640  1692  1640  1697 0.92 Bacterial Ig-like domain (group 3)
Big_3_4              PF13754.1     54 seq514_BIOID161985   -           2508  2.7e-228  738.3 489.9  15  20   3.1e-12   1.4e-08   34.8   5.3     1    52  1740  1795  1740  1797 0.92 Bacterial Ig-like domain (group 3)
Big_3_4              PF13754.1     54 seq514_BIOID161985   -           2508  2.7e-228  738.3 489.9  16  20   1.4e-11   6.3e-08   32.6   5.1     1    54  1940  1997  1940  1997 0.90 Bacterial Ig-like domain (group 3)
Big_3_4              PF13754.1     54 seq514_BIOID161985   -           2508  2.7e-228  738.3 489.9  17  20   7.7e-17   3.5e-13   49.5   8.6     2    54  2040  2096  2039  2096 0.90 Bacterial Ig-like domain (group 3)
Big_3_4              PF13754.1     54 seq514_BIOID161985   -           2508  2.7e-228  738.3 489.9  18  20   6.5e-15     3e-11   43.3   6.4     1    54  2139  2196  2139  2196 0.89 Bacterial Ig-like domain (group 3)
Big_3_4              PF13754.1     54 seq514_BIOID161985   -           2508  2.7e-228  738.3 489.9  19  20   4.1e-15   1.9e-11   43.9   5.7     3    49  2241  2291  2239  2294 0.91 Bacterial Ig-like domain (group 3)
Big_3_4              PF13754.1     54 seq514_BIOID161985   -           2508  2.7e-228  738.3 489.9  20  20     8e-13   3.7e-09   36.6   4.1     1    52  2340  2395  2340  2397 0.90 Bacterial Ig-like domain (group 3)
Big_3_2              PF12245.3     60 seq514_BIOID161985   -           2508     8e-20   70.0  77.9   1   8   0.00017      0.77    9.2   0.0    11    40   354   387   347   395 0.75 Bacterial Ig-like domain (group 3)
Big_3_2              PF12245.3     60 seq514_BIOID161985   -           2508     8e-20   70.0  77.9   2   8   3.4e-05      0.15   11.4   0.1     2    45   848   893   845   901 0.83 Bacterial Ig-like domain (group 3)
Big_3_2              PF12245.3     60 seq514_BIOID161985   -           2508     8e-20   70.0  77.9   3   8    0.0007       3.2    7.2   0.1     6    40   950   988   945   997 0.79 Bacterial Ig-like domain (group 3)
Big_3_2              PF12245.3     60 seq514_BIOID161985   -           2508     8e-20   70.0  77.9   4   8   1.5e-06    0.0068   15.8   0.4     8    42  1051  1089  1044  1093 0.81 Bacterial Ig-like domain (group 3)
Big_3_2              PF12245.3     60 seq514_BIOID161985   -           2508     8e-20   70.0  77.9   5   8   1.4e-05     0.065   12.6   0.1     5    41  1447  1487  1443  1496 0.79 Bacterial Ig-like domain (group 3)
Big_3_2              PF12245.3     60 seq514_BIOID161985   -           2508     8e-20   70.0  77.9   6   8   2.1e-06    0.0097   15.3   0.6     7    43  1648  1688  1641  1699 0.80 Bacterial Ig-like domain (group 3)
Big_3_2              PF12245.3     60 seq514_BIOID161985   -           2508     8e-20   70.0  77.9   7   8   6.5e-05       0.3   10.5   0.1     7    40  2047  2084  2041  2095 0.77 Bacterial Ig-like domain (group 3)
Big_3_2              PF12245.3     60 seq514_BIOID161985   -           2508     8e-20   70.0  77.9   8   8   4.5e-06      0.02   14.3   0.1     8    44  2248  2288  2242  2293 0.82 Bacterial Ig-like domain (group 3)
SWM_repeat           PF13753.1    317 seq515_BIOID161985   -           1751  5.6e-248  820.5 384.4   1   9   6.5e-23   1.8e-19   69.8  14.8   167   312    12   155     2   159 0.94 Putative flagellar system-associated repeat
SWM_repeat           PF13753.1    317 seq515_BIOID161985   -           1751  5.6e-248  820.5 384.4   2   9   6.3e-47   1.7e-43  148.7  38.9     7   312   155   454   150   458 0.93 Putative flagellar system-associated repeat
SWM_repeat           PF13753.1    317 seq515_BIOID161985   -           1751  5.6e-248  820.5 384.4   3   9   2.6e-29     7e-26   90.8  21.6    97   314   443   656   443   659 0.96 Putative flagellar system-associated repeat
SWM_repeat           PF13753.1    317 seq515_BIOID161985   -           1751  5.6e-248  820.5 384.4   4   9   5.7e-34   1.6e-30  106.1  31.8    84   305   630   846   630   853 0.94 Putative flagellar system-associated repeat
SWM_repeat           PF13753.1    317 seq515_BIOID161985   -           1751  5.6e-248  820.5 384.4   5   9   2.7e-47   7.3e-44  149.9  42.0    12   314   757  1055   751  1057 0.96 Putative flagellar system-associated repeat
SWM_repeat           PF13753.1    317 seq515_BIOID161985   -           1751  5.6e-248  820.5 384.4   6   9   6.2e-33   1.7e-29  102.7  18.2    97   306  1042  1247  1039  1254 0.94 Putative flagellar system-associated repeat
SWM_repeat           PF13753.1    317 seq515_BIOID161985   -           1751  5.6e-248  820.5 384.4   7   9   3.5e-27   9.7e-24   83.8  12.3   167   310  1209  1350  1208  1357 0.96 Putative flagellar system-associated repeat
SWM_repeat           PF13753.1    317 seq515_BIOID161985   -           1751  5.6e-248  820.5 384.4   8   9   1.5e-20   4.2e-17   62.0   8.1   216   312  1357  1452  1354  1457 0.95 Putative flagellar system-associated repeat
SWM_repeat           PF13753.1    317 seq515_BIOID161985   -           1751  5.6e-248  820.5 384.4   9   9   2.4e-42   6.5e-39  133.7  34.4    13   307  1457  1746  1450  1751 0.95 Putative flagellar system-associated repeat
Big_3_4              PF13754.1     54 seq515_BIOID161985   -           1751  8.9e-157  509.3 343.1   1  14   8.1e-13   2.2e-09   37.3   6.8     1    54    32    89    32    89 0.95 Bacterial Ig-like domain (group 3)
Big_3_4              PF13754.1     54 seq515_BIOID161985   -           1751  8.9e-157  509.3 343.1   2  14   1.5e-14     4e-11   42.9   4.6     1    54   131   188   131   188 0.93 Bacterial Ig-like domain (group 3)
Big_3_4              PF13754.1     54 seq515_BIOID161985   -           1751  8.9e-157  509.3 343.1   3  14     5e-13   1.4e-09   38.0  10.7     2    54   232   288   222   288 0.82 Bacterial Ig-like domain (group 3)
Big_3_4              PF13754.1     54 seq515_BIOID161985   -           1751  8.9e-157  509.3 343.1   4  14   3.5e-16   9.5e-13   48.1   8.3     1    53   330   386   330   387 0.91 Bacterial Ig-like domain (group 3)
Big_3_4              PF13754.1     54 seq515_BIOID161985   -           1751  8.9e-157  509.3 343.1   5  14   1.5e-12     4e-09   36.5   2.9     1    52   430   485   430   487 0.93 Bacterial Ig-like domain (group 3)
Big_3_4              PF13754.1     54 seq515_BIOID161985   -           1751  8.9e-157  509.3 343.1   6  14   4.3e-11   1.2e-07   31.8   7.2     1    54   630   687   630   687 0.94 Bacterial Ig-like domain (group 3)
Big_3_4              PF13754.1     54 seq515_BIOID161985   -           1751  8.9e-157  509.3 343.1   7  14   2.1e-14   5.8e-11   42.4   7.1     1    54   729   786   729   786 0.88 Bacterial Ig-like domain (group 3)
Big_3_4              PF13754.1     54 seq515_BIOID161985   -           1751  8.9e-157  509.3 343.1   8  14   9.7e-12   2.7e-08   33.9   3.6     1    50   929   982   929   986 0.85 Bacterial Ig-like domain (group 3)
Big_3_4              PF13754.1     54 seq515_BIOID161985   -           1751  8.9e-157  509.3 343.1   9  14   1.4e-13   3.9e-10   39.7   6.7     1    52  1029  1084  1029  1086 0.92 Bacterial Ig-like domain (group 3)
Big_3_4              PF13754.1     54 seq515_BIOID161985   -           1751  8.9e-157  509.3 343.1  10  14   2.1e-12   5.7e-09   36.0   4.6     1    54  1229  1286  1229  1286 0.92 Bacterial Ig-like domain (group 3)
Big_3_4              PF13754.1     54 seq515_BIOID161985   -           1751  8.9e-157  509.3 343.1  11  14     5e-16   1.4e-12   47.6   5.1     1    54  1328  1385  1328  1385 0.89 Bacterial Ig-like domain (group 3)
Big_3_4              PF13754.1     54 seq515_BIOID161985   -           1751  8.9e-157  509.3 343.1  12  14     1e-14   2.7e-11   43.4   6.4     1    54  1428  1485  1428  1485 0.92 Bacterial Ig-like domain (group 3)
Big_3_4              PF13754.1     54 seq515_BIOID161985   -           1751  8.9e-157  509.3 343.1  13  14   2.1e-14   5.6e-11   42.4   7.3     1    53  1527  1583  1527  1584 0.94 Bacterial Ig-like domain (group 3)
Big_3_4              PF13754.1     54 seq515_BIOID161985   -           1751  8.9e-157  509.3 343.1  14  14   1.7e-12   4.6e-09   36.3   5.2     1    53  1627  1683  1627  1684 0.93 Bacterial Ig-like domain (group 3)
Big_3_2              PF12245.3     60 seq515_BIOID161985   -           1751   8.8e-09   34.6  57.8   1   6     4e-06     0.011   15.1   0.1     2    42   136   178   135   189 0.83 Bacterial Ig-like domain (group 3)
Big_3_2              PF12245.3     60 seq515_BIOID161985   -           1751   8.8e-09   34.6  57.8   2   6    0.0005       1.4    8.4   0.1     8    43   240   279   232   283 0.74 Bacterial Ig-like domain (group 3)
Big_3_2              PF12245.3     60 seq515_BIOID161985   -           1751   8.8e-09   34.6  57.8   3   6   0.00068       1.9    8.0   0.3     5    43   336   378   332   382 0.80 Bacterial Ig-like domain (group 3)
Big_3_2              PF12245.3     60 seq515_BIOID161985   -           1751   8.8e-09   34.6  57.8   4   6   0.00017      0.47    9.9   0.1     9    42   739   776   733   788 0.68 Bacterial Ig-like domain (group 3)
Big_3_2              PF12245.3     60 seq515_BIOID161985   -           1751   8.8e-09   34.6  57.8   5   6    0.0023       6.3    6.3   0.1     6    44   836   878   831   887 0.78 Bacterial Ig-like domain (group 3)
Big_3_2              PF12245.3     60 seq515_BIOID161985   -           1751   8.8e-09   34.6  57.8   6   6   8.5e-05      0.23   10.9   0.1     3    47  1334  1380  1332  1388 0.72 Bacterial Ig-like domain (group 3)
SWM_repeat           PF13753.1    317 seq517_BIOID161985   -           2149  7.8e-124  412.7 280.0   1   6   5.5e-39   1.5e-35  122.6  30.2    62   293    10   236     2   238 0.95 Putative flagellar system-associated repeat
SWM_repeat           PF13753.1    317 seq517_BIOID161985   -           2149  7.8e-124  412.7 280.0   2   6   2.5e-39   6.9e-36  123.7  28.7    60   313   207   456   205   460 0.95 Putative flagellar system-associated repeat
SWM_repeat           PF13753.1    317 seq517_BIOID161985   -           2149  7.8e-124  412.7 280.0   3   6   6.8e-35   1.9e-31  109.2  30.6    71   315   418   656   417   657 0.96 Putative flagellar system-associated repeat
SWM_repeat           PF13753.1    317 seq517_BIOID161985   -           2149  7.8e-124  412.7 280.0   4   6   3.1e-16   8.4e-13   47.9  32.9     5   297   651   960   647   966 0.79 Putative flagellar system-associated repeat
SWM_repeat           PF13753.1    317 seq517_BIOID161985   -           2149  7.8e-124  412.7 280.0   5   6     1e-10   2.7e-07   29.8  17.8    42   202   903  1073   900  1076 0.77 Putative flagellar system-associated repeat
SWM_repeat           PF13753.1    317 seq517_BIOID161985   -           2149  7.8e-124  412.7 280.0   6   6   4.5e-20   1.2e-16   60.5  26.2    13   294  1083  1367  1075  1375 0.81 Putative flagellar system-associated repeat
Big_3_4              PF13754.1     54 seq517_BIOID161985   -           2149  3.3e-116  379.4 293.9   1  12   2.9e-12   7.8e-09   35.6   7.9     1    54    32    89    32    89 0.92 Bacterial Ig-like domain (group 3)
Big_3_4              PF13754.1     54 seq517_BIOID161985   -           2149  3.3e-116  379.4 293.9   2  12   1.8e-17   4.9e-14   52.2   6.5     1    54   131   188   131   188 0.88 Bacterial Ig-like domain (group 3)
Big_3_4              PF13754.1     54 seq517_BIOID161985   -           2149  3.3e-116  379.4 293.9   3  12   2.7e-14   7.3e-11   42.1   9.0     1    53   231   287   231   288 0.89 Bacterial Ig-like domain (group 3)
Big_3_4              PF13754.1     54 seq517_BIOID161985   -           2149  3.3e-116  379.4 293.9   4  12   1.4e-16   3.8e-13   49.4   5.9     1    54   331   389   331   389 0.87 Bacterial Ig-like domain (group 3)
Big_3_4              PF13754.1     54 seq517_BIOID161985   -           2149  3.3e-116  379.4 293.9   5  12   1.5e-16     4e-13   49.3   6.6     1    54   431   488   431   488 0.96 Bacterial Ig-like domain (group 3)
Big_3_4              PF13754.1     54 seq517_BIOID161985   -           2149  3.3e-116  379.4 293.9   6  12     5e-16   1.4e-12   47.6   2.6     1    49   530   582   530   587 0.90 Bacterial Ig-like domain (group 3)
Big_3_4              PF13754.1     54 seq517_BIOID161985   -           2149  3.3e-116  379.4 293.9   7  12   1.8e-13   4.8e-10   39.4   7.6     1    54   629   687   629   687 0.88 Bacterial Ig-like domain (group 3)
Big_3_4              PF13754.1     54 seq517_BIOID161985   -           2149  3.3e-116  379.4 293.9   8  12   2.5e-12   6.8e-09   35.8   6.5     1    54   737   791   737   791 0.94 Bacterial Ig-like domain (group 3)
Big_3_4              PF13754.1     54 seq517_BIOID161985   -           2149  3.3e-116  379.4 293.9   9  12     3e-12   8.2e-09   35.5   5.7     1    54   844   898   844   898 0.89 Bacterial Ig-like domain (group 3)
Big_3_4              PF13754.1     54 seq517_BIOID161985   -           2149  3.3e-116  379.4 293.9  10  12   6.1e-11   1.7e-07   31.3  10.1     1    54   950  1004   950  1004 0.93 Bacterial Ig-like domain (group 3)
Big_3_4              PF13754.1     54 seq517_BIOID161985   -           2149  3.3e-116  379.4 293.9  11  12   1.3e-11   3.6e-08   33.5   6.4     1    54  1162  1216  1162  1216 0.92 Bacterial Ig-like domain (group 3)
Big_3_4              PF13754.1     54 seq517_BIOID161985   -           2149  3.3e-116  379.4 293.9  12  12   6.3e-11   1.7e-07   31.3   1.9    13    53  1282  1322  1274  1323 0.92 Bacterial Ig-like domain (group 3)
Big_3_2              PF12245.3     60 seq517_BIOID161985   -           2149   5.5e-26   89.7  43.7   1  10     7e-06     0.019   14.3   0.2     3    42   137   178   133   192 0.75 Bacterial Ig-like domain (group 3)
Big_3_2              PF12245.3     60 seq517_BIOID161985   -           2149   5.5e-26   89.7  43.7   2  10   0.00062       1.7    8.1   0.1     8    42   240   278   230   282 0.76 Bacterial Ig-like domain (group 3)
Big_3_2              PF12245.3     60 seq517_BIOID161985   -           2149   5.5e-26   89.7  43.7   3  10    0.0011       2.9    7.4   0.0    24    46   361   382   340   392 0.82 Bacterial Ig-like domain (group 3)
Big_3_2              PF12245.3     60 seq517_BIOID161985   -           2149   5.5e-26   89.7  43.7   4  10   0.00077       2.1    7.8   0.0    19    41   556   576   534   580 0.76 Bacterial Ig-like domain (group 3)
Big_3_2              PF12245.3     60 seq517_BIOID161985   -           2149   5.5e-26   89.7  43.7   5  10   6.3e-07    0.0017   17.7   0.1    22    56   760   794   759   795 0.93 Bacterial Ig-like domain (group 3)
Big_3_2              PF12245.3     60 seq517_BIOID161985   -           2149   5.5e-26   89.7  43.7   6  10     1e-07   0.00028   20.2   0.2    22    54   867   899   866   905 0.91 Bacterial Ig-like domain (group 3)
Big_3_2              PF12245.3     60 seq517_BIOID161985   -           2149   5.5e-26   89.7  43.7   7  10   0.00011       0.3   10.5   0.1    27    54   978  1005   972  1010 0.84 Bacterial Ig-like domain (group 3)
Big_3_2              PF12245.3     60 seq517_BIOID161985   -           2149   5.5e-26   89.7  43.7   8  10    0.0017       4.7    6.7   0.0    26    52  1085  1111  1081  1117 0.88 Bacterial Ig-like domain (group 3)
Big_3_2              PF12245.3     60 seq517_BIOID161985   -           2149   5.5e-26   89.7  43.7   9  10    0.0002      0.56    9.6   0.0    22    52  1185  1215  1184  1222 0.87 Bacterial Ig-like domain (group 3)
Big_3_2              PF12245.3     60 seq517_BIOID161985   -           2149   5.5e-26   89.7  43.7  10  10   0.00045       1.2    8.5   0.0    23    51  1293  1321  1288  1328 0.81 Bacterial Ig-like domain (group 3)
VCBS                 PF13517.1     61 seq517_BIOID161985   -           2149   1.3e-18   66.9  30.5   1   2   2.3e-14   6.3e-11   42.3   3.8     1    60  1607  1679  1607  1680 0.71 Family description
VCBS                 PF13517.1     61 seq517_BIOID161985   -           2149   1.3e-18   66.9  30.5   2   2   3.6e-11   9.8e-08   32.1   1.1     1    61  1722  1783  1722  1783 0.88 Family description
ABC_membrane         PF00664.18   275 seq518_BIOID161985   -            720   3.3e-25   88.9  10.7   1   1   1.1e-28   5.1e-25   88.3   7.4     5   268   163   421   162   428 0.89 ABC transporter transmembrane region
ABC_tran             PF00005.22   118 seq518_BIOID161985   -            720   2.4e-19   69.7   0.0   1   1   1.8e-22   8.2e-19   68.0   0.0     1   117   516   640   516   641 0.94 ABC transporter
HlyD_3               PF13437.1    105 seq519_BIOID161985   -            391   1.8e-21   76.3   1.4   1   1   7.9e-21   2.7e-17   62.9   0.1     3    92   242   340   240   359 0.79 HlyD family secretion protein
HlyD                 PF00529.15   306 seq519_BIOID161985   -            391   1.1e-20   74.0  13.2   1   2   2.4e-13   8.3e-10   38.3   6.2     3   179    59   232    57   237 0.79 HlyD family secretion protein
HlyD                 PF00529.15   306 seq519_BIOID161985   -            391   1.1e-20   74.0  13.2   2   2   4.1e-13   1.4e-09   37.5   5.5   162   306   177   319   176   319 0.93 HlyD family secretion protein
HlyD_2               PF12700.2    328 seq519_BIOID161985   -            391   6.7e-10   38.5   0.3   1   1   3.2e-13   1.1e-09   37.8   0.2     9   225    44   306    41   374 0.74 HlyD family secretion protein
MerR_1               PF13411.1     69 seq520_BIOID161985   -            135   8.7e-20   70.1   0.4   1   1     4e-23   1.8e-19   69.1   0.0     1    66     1    67     1    69 0.94 MerR HTH family regulatory protein
MerR-DNA-bind        PF09278.6     65 seq520_BIOID161985   -            135   1.9e-16   60.1   2.6   1   1   6.1e-20   2.8e-16   59.5   1.8     2    65    45   108    44   108 0.96 MerR, DNA binding
MerR                 PF00376.18    38 seq520_BIOID161985   -            135   2.7e-16   58.6   0.1   1   1   1.1e-19   5.2e-16   57.8   0.0     1    38     2    39     2    39 0.98 MerR family regulatory protein
ABC_tran             PF00005.22   118 seq529_BIOID161985   -            225   5.6e-19   68.5   0.0   1   1   4.4e-22     1e-18   67.7   0.0     1   117    47   165    47   166 0.88 ABC transporter
AAA                  PF00004.24   132 seq529_BIOID161985   -            225   2.4e-06   27.6   1.0   1   1   1.5e-08   3.3e-05   23.9   0.7     2   118    37   204    36   208 0.73 ATPase family associated with various cellular activities (AAA)
Adeno_IVa2           PF02456.10   370 seq529_BIOID161985   -            225   8.9e-05   21.1   0.0   1   1   6.1e-08   0.00014   20.5   0.0    71   133    15    77     3    88 0.79 Adenovirus IVa2 protein
UPF0014              PF03649.8    250 seq530_BIOID161985   -            268  2.1e-119  397.1  18.0   1   1  1.8e-123  2.5e-119  396.9  12.5     2   250    12   256    11   256 0.99 Uncharacterised protein family (UPF0014)
ABC_tran             PF00005.22   118 seq532_BIOID161985   -            228   1.5e-21   76.8   0.0   1   1   3.3e-25   2.2e-21   76.2   0.0     1   117    50   174    50   175 0.92 ABC transporter
FtsX                 PF02687.16   121 seq534_BIOID161985   -            804   2.5e-21   75.5  18.1   1   2   3.7e-15   2.5e-11   43.2   6.4     3   121   247   364   245   364 0.87 FtsX-like permease family
FtsX                 PF02687.16   121 seq534_BIOID161985   -            804   2.5e-21   75.5  18.1   2   2   3.8e-16   2.6e-12   46.4   1.0     2   116   683   793   682   797 0.86 FtsX-like permease family
Ureidogly_hydro      PF04115.7    165 seq536_BIOID161985   -            160   9.5e-52  174.5   0.0   1   1     8e-56   1.1e-51  174.3   0.0     3   159     2   153     1   158 0.95 Ureidoglycolate hydrolase
IclR                 PF01614.13   129 seq537_BIOID161985   -            271   4.5e-39  132.9   0.0   1   1     1e-42   7.1e-39  132.3   0.0     2   128   140   263   139   264 0.98 Bacterial transcriptional regulator
HTH_IclR             PF09339.5     52 seq537_BIOID161985   -            271   1.2e-12   47.1   0.1   1   1   5.9e-16     4e-12   45.4   0.0     1    51    23    73    23    74 0.98 IclR helix-turn-helix domain
TPP_enzyme_N         PF02776.13   172 seq538_BIOID161985   -            623   2.5e-54  183.2   2.8   1   1   4.8e-56   2.2e-52  176.9   0.9     1   170    34   203    34   205 0.98 Thiamine pyrophosphate enzyme, N-terminal TPP binding domain
TPP_enzyme_C         PF02775.16   153 seq538_BIOID161985   -            623   7.3e-36  122.9   0.3   1   1   1.6e-37   7.5e-34  116.4   0.0     2   153   423   583   422   583 0.96 Thiamine pyrophosphate enzyme, C-terminal TPP binding domain
TPP_enzyme_M         PF00205.17   137 seq538_BIOID161985   -            623   9.4e-35  119.2   0.5   1   1   4.8e-38   2.2e-34  118.0   0.0     1   136   223   358   223   359 0.94 Thiamine pyrophosphate enzyme, central domain
AP_endonuc_2         PF01261.19   211 seq539_BIOID161985   -            258   6.8e-33  113.6   0.2   1   1   5.9e-37   8.1e-33  113.3   0.1     1   211    21   219    21   219 0.95 Xylose isomerase-like TIM barrel
NAD_binding_2        PF03446.10   162 seq540_BIOID161985   -            292   6.5e-49  165.8   0.7   1   1   2.2e-52   1.5e-48  164.6   0.3     2   161     1   160     1   162 0.97 NAD binding domain of 6-phosphogluconate dehydrogenase
F420_oxidored        PF03807.12    96 seq540_BIOID161985   -            292   1.9e-07   31.2   0.2   1   1   1.3e-10   9.2e-07   29.0   0.1     1    93     2    92     2    94 0.81 NADP oxidoreductase coenzyme F420-dependent
Transp_cyt_pur       PF02133.10   439 seq543_BIOID161985   -            484  1.3e-138  462.1  43.9   1   1  1.1e-142  1.5e-138  462.0  30.5     1   439    19   457    19   457 0.99 Permease for cytosine/purines, uracil, thiamine, allantoin
Amidohydro_4         PF13147.1    304 seq544_BIOID161985   -            453   1.3e-29  104.0   0.1   1   1   8.2e-33   2.8e-29  102.9   0.1     1   304    45   389    45   389 0.86 Amidohydrolase
Amidohydro_1         PF01979.15   333 seq544_BIOID161985   -            453   2.4e-19   70.0   0.0   1   1   1.5e-21   5.2e-18   65.6   0.0     1   332    50   391    50   392 0.70 Amidohydrolase family
Amidohydro_5         PF13594.1     68 seq544_BIOID161985   -            453   3.9e-17   61.7   0.7   1   1   2.6e-20     9e-17   60.5   0.5     1    68    23    88    23    88 0.84 Amidohydrolase
Xan_ur_permease      PF00860.15   389 seq546_BIOID161985   -            433   6.6e-98  327.6  31.9   1   1  5.8e-102   7.9e-98  327.3  22.1     2   387     9   394     8   396 0.97 Permease family
Gly_kinase           PF02595.10   378 seq547_BIOID161985   -            381  2.7e-183  608.7  18.1   1   1  2.3e-187  3.1e-183  608.6  12.6     1   377     1   377     1   378 1.00 Glycerate kinase family
Ligase_CoA           PF00549.14   153 seq551_BIOID161985   -            555   1.4e-50  170.7   0.4   1   1   4.3e-54   2.9e-50  169.7   0.0     1   152   336   491   336   492 0.98 CoA-ligase
CoA_binding          PF02629.14    96 seq551_BIOID161985   -            555   9.4e-17   61.2   0.0   1   1   1.4e-19   9.6e-16   57.9   0.1     3    96   193   288   191   288 0.96 CoA binding domain
DUF1116              PF06545.6    216 seq552_BIOID161985   -            419   5.1e-99  329.6   1.1   1   1  4.9e-103   6.7e-99  329.2   0.7     1   216    87   303    87   303 0.99 Protein of unknown function (DUF1116)
DUF2877              PF11392.3    111 seq553_BIOID161985   -            271   1.2e-28   99.3   0.0   1   1   1.8e-32   2.5e-28   98.4   0.0     1   110   158   265   158   266 0.93 Protein of unknown function (DUF2877)
AA_kinase            PF00696.23   241 seq554_BIOID161985   -            297   1.1e-24   87.2   0.0   1   1   1.8e-28   2.5e-24   86.0   0.0     1   239     2   277     2   279 0.78 Amino acid kinase family
tRNA-synt_1e         PF01406.14   301 seq558_BIOID161985   -            461  4.5e-144  479.0   0.1   1   1  2.1e-147  5.7e-144  478.6   0.1     2   300    15   313    14   314 0.99 tRNA synthetases class I (C) catalytic domain
DALR_2               PF09190.6     63 seq558_BIOID161985   -            461     2e-26   91.9   1.7   1   1   7.1e-30     2e-26   91.9   1.2     1    63   341   402   341   402 0.99 DALR domain
tRNA-synt_1g         PF09334.6    391 seq558_BIOID161985   -            461   2.2e-16   59.4   1.6   1   2   3.9e-10   1.1e-06   27.5   0.1    13   112    35   133    29   147 0.82 tRNA synthetases class I (M)
tRNA-synt_1g         PF09334.6    391 seq558_BIOID161985   -            461   2.2e-16   59.4   1.6   2   2   3.1e-11   8.6e-08   31.1   0.1   312   373   251   311   231   317 0.85 tRNA synthetases class I (M)
tRNA-synt_1f         PF01921.13   360 seq558_BIOID161985   -            461   1.7e-07   30.1   0.0   1   1     2e-08   5.6e-05   21.8   0.0   276   317   261   301   214   329 0.85 tRNA synthetases class I (K)
tRNA-synt_1          PF00133.17   601 seq558_BIOID161985   -            461   1.1e-06   26.8   0.2   1   1   3.5e-09   9.5e-06   23.7   0.0   515   596   221   300   206   305 0.81 tRNA synthetases class I (I, L, M and V)
Fimbrial             PF00419.15   145 seq559_BIOID161985   -            180     8e-20   71.4   7.7   1   1     7e-24   9.6e-20   71.1   5.3     1   145    30   180    30   180 0.87 Fimbrial protein
Pili_assembly_N      PF00345.15   122 seq562_BIOID161985   -            230   2.2e-37  127.4   0.2   1   1   8.5e-41   5.8e-37  126.0   0.0     1   121    26   145    26   146 0.91 Gram-negative pili assembly chaperone, N-terminal domain
Pili_assembly_C      PF02753.12    68 seq562_BIOID161985   -            230     2e-16   59.4   0.3   1   1   5.2e-20   3.6e-16   58.6   0.2     1    65   165   223   165   226 0.96 Gram-negative pili assembly chaperone, C-terminal domain
Usher                PF00577.15   552 seq563_BIOID161985   -            869  2.6e-208  693.1  23.0   1   1  6.7e-212    3e-208  692.8  15.9     5   552   202   777   198   777 0.99 Type VII secretion system (T7SS), usher protein
PapC_N               PF13954.1    146 seq563_BIOID161985   -            869   8.7e-49  164.7   0.0   1   1   3.4e-52   1.6e-48  163.9   0.0     2   146    38   189    37   189 0.98 PapC N-terminal domain
PapC_C               PF13953.1     68 seq563_BIOID161985   -            869   9.8e-23   79.4   0.0   1   1     6e-26   2.7e-22   78.0   0.0     1    66   787   851   787   853 0.97 PapC C-terminal domain
Fimbrial             PF00419.15   145 seq564_BIOID161985   -            335   3.5e-18   66.0   0.0   1   1   4.3e-22   5.9e-18   65.3   0.0     2   145   188   335   187   335 0.91 Fimbrial protein
Fimbrial             PF00419.15   145 seq565_BIOID161985   -            171     6e-16   58.8   0.1   1   1   5.3e-20   7.3e-16   58.5   0.1     1   145    29   171    27   171 0.88 Fimbrial protein
OEP                  PF02321.13   188 seq577_BIOID161985   -            460   1.7e-52  177.6  38.3   1   2   2.7e-27   3.7e-23   81.9  12.0     3   188    65   247    63   247 0.97 Outer membrane efflux protein
OEP                  PF02321.13   188 seq577_BIOID161985   -            460   1.7e-52  177.6  38.3   2   2   2.1e-33   2.9e-29  101.8   9.1     7   188   275   455   270   455 0.94 Outer membrane efflux protein
CusF_Ec              PF11604.3     70 seq578_BIOID161985   -            110   1.2e-21   76.1   0.3   1   1   1.2e-25   1.6e-21   75.7   0.2     1    67    42   107    42   110 0.93 Copper binding periplasmic protein CusF
HlyD_2               PF12700.2    328 seq579_BIOID161985   -            407   8.6e-15   54.5   0.0   1   1   7.4e-18   5.1e-14   52.0   0.0   136   327   187   378    98   379 0.77 HlyD family secretion protein
HlyD_3               PF13437.1    105 seq579_BIOID161985   -            407   1.6e-13   50.7   0.2   1   1     2e-14   1.4e-10   41.3   0.0     1   105   209   310   209   310 0.96 HlyD family secretion protein
ACR_tran             PF00873.14  1021 seq580_BIOID161985   -           1047  1.4e-238  793.9   1.7   1   1  1.3e-242  1.8e-238  793.6   1.2     2  1019     6  1037     2  1039 0.98 AcrB/AcrD/AcrF family
AA_permease          PF00324.16   479 seq581_BIOID161985   -            413  1.7e-102  343.1  38.7   1   1    3e-106  2.1e-102  342.8  26.8     1   382    39   396    39   401 0.95 Amino acid permease
AA_permease_2        PF13520.1    426 seq581_BIOID161985   -            413   2.3e-42  144.8  42.5   1   1   4.6e-46   3.2e-42  144.4  29.4     9   369    43   403    39   406 0.85 Amino acid permease
HOK_GEF              PF01848.11    43 seq585_BIOID161985   -             50   1.8e-18   65.4   1.4   1   1   1.5e-22     2e-18   65.3   1.0     1    43     4    46     4    46 0.99 Hok/gef family
HOK_GEF              PF01848.11    43 seq586_BIOID161985   -             98   9.2e-18   63.1   1.4   1   1     1e-21   1.4e-17   62.6   1.0     1    43    52    94    52    94 0.99 Hok/gef family
Esterase             PF00756.15   251 seq587_BIOID161985   -            400   2.6e-49  167.7   0.0   1   1   3.8e-53   2.6e-49  167.7   0.0     1   251   172   391   172   391 0.98 Putative esterase
DUF3327              PF11806.3    122 seq587_BIOID161985   -            400   1.1e-36  125.7   2.8   1   1   4.6e-40   3.1e-36  124.2   0.4     3   121    29   155    21   156 0.97 Domain of unknown function (DUF3327)
MbtH                 PF03621.8     54 seq588_BIOID161985   -             72   9.3e-22   76.0   0.7   1   1   7.9e-26   1.1e-21   75.8   0.5     1    53     1    54     1    55 0.96 MbtH-like protein
AMP-binding          PF00501.23   418 seq589_BIOID161985   -           1293  2.6e-116  388.3   0.0   1   1  1.3e-119  3.4e-116  387.9   0.0     1   417   482   886   482   887 0.96 AMP-binding enzyme
Condensation         PF00668.15   301 seq589_BIOID161985   -           1293     2e-59  200.8   0.0   1   1   1.1e-62     3e-59  200.2   0.0     2   300     2   300     1   301 0.91 Condensation domain
Thioesterase         PF00975.15   229 seq589_BIOID161985   -           1293   2.1e-45  155.5   1.7   1   1   2.6e-46   7.1e-43  147.3   0.0     2   218  1067  1280  1066  1291 0.95 Thioesterase domain
PP-binding           PF00550.20    67 seq589_BIOID161985   -           1293   8.3e-11   41.8   0.1   1   1   9.9e-14   2.7e-10   40.2   0.1     3    65   980  1040   978  1042 0.90 Phosphopantetheine attachment site
Abhydrolase_6        PF12697.2    228 seq589_BIOID161985   -           1293   5.3e-06   26.3   5.7   1   1   3.3e-09   8.9e-06   25.6   0.1     2   125  1069  1196  1068  1264 0.67 Alpha/beta hydrolase family
Wzz                  PF02706.10   152 seq590_BIOID161985   -            377   4.7e-25   88.0   1.0   1   1   3.4e-29   4.7e-25   88.0   0.7     1   150    25   173    25   175 0.92 Chain length determinant protein
MFS_1                PF07690.11   354 seq593_BIOID161985   -            416     2e-25   89.2  61.3   1   2   3.5e-20   2.4e-16   59.3  18.9     1   224    22   237    22   242 0.81 Major Facilitator Superfamily
MFS_1                PF07690.11   354 seq593_BIOID161985   -            416     2e-25   89.2  61.3   2   2   9.7e-13   6.7e-09   34.8  20.0    10   178   237   408   232   415 0.80 Major Facilitator Superfamily
MFS_3                PF05977.8    524 seq593_BIOID161985   -            416   4.5e-21   74.4  33.8   1   1   8.6e-25   5.9e-21   74.0  23.5     9   397    16   401    12   414 0.89 Transmembrane secretion effector
Chorismate_bind      PF00425.13   257 seq594_BIOID161985   -            391   1.9e-68  230.4   0.0   1   1   1.7e-72   2.3e-68  230.1   0.0     2   257   126   380   125   380 0.97 chorismate binding enzyme
AMP-binding          PF00501.23   418 seq595_BIOID161985   -            536   6.9e-86  288.0   0.0   1   1   1.2e-89   8.3e-86  287.8   0.0     1   417    50   461    50   462 0.95 AMP-binding enzyme
DUF4009              PF13193.1     41 seq595_BIOID161985   -            536   7.4e-08   31.5   0.1   1   1   3.6e-11   2.4e-07   29.9   0.0     1    29   501   529   501   535 0.92 Domain of unknown function (DUF4009)
Isochorismatase      PF00857.15   174 seq596_BIOID161985   -            285     6e-38  130.3   0.0   1   1   1.1e-41   7.6e-38  130.0   0.0     2   173    32   204    31   205 0.97 Isochorismatase family
PP-binding           PF00550.20    67 seq596_BIOID161985   -            285   2.5e-08   33.9   0.0   1   1   9.9e-12   6.8e-08   32.5   0.0     2    62   217   275   216   280 0.86 Phosphopantetheine attachment site
adh_short_C2         PF13561.1    243 seq597_BIOID161985   -            258   7.1e-29  101.1   0.1   1   1     2e-32   8.9e-29  100.8   0.1     3   242    24   254    22   255 0.93 Enoyl-(Acyl carrier protein) reductase
adh_short            PF00106.20   167 seq597_BIOID161985   -            258   2.2e-27   95.9   9.6   1   1     3e-30   1.4e-26   93.3   6.7     2   164    17   170    16   173 0.89 short chain dehydrogenase
KR                   PF08659.5    181 seq597_BIOID161985   -            258   1.4e-10   41.0   8.6   1   1   5.2e-13   2.4e-09   37.0   6.0    54   160    55   165    17   183 0.89 KR domain
4HBT                 PF03061.17    79 seq598_BIOID161985   -            137   7.3e-17   61.1   0.1   1   1   8.9e-21   1.2e-16   60.4   0.1     1    79    50   127    50   127 0.98 Thioesterase superfamily
CstA                 PF02554.9    376 seq600_BIOID161985   -            701  5.2e-156  518.8  28.7   1   1  7.7e-160  5.2e-156  518.8  19.9     1   359    32   420    32   436 0.95 Carbon starvation protein CstA
DUF4161              PF13722.1    127 seq600_BIOID161985   -            701   1.8e-46  157.4   7.5   1   1   2.7e-50   1.8e-46  157.4   5.2     3   127   467   596   464   596 0.98 C-terminal domain on CstA (DUF4161)
DUF466               PF04328.8     65 seq601_BIOID161985   -             65   2.9e-32  110.1   0.5   1   1   2.3e-36   3.1e-32  110.0   0.3     1    65     1    65     1    65 0.99 Protein of unknown function (DUF466)
Aminotran_1_2        PF00155.16   363 seq602_BIOID161985   -            386   3.2e-58  197.3   0.0   1   1   1.1e-61   3.6e-58  197.1   0.0     3   363    32   383    30   383 0.94 Aminotransferase class I and II
Cys_Met_Meta_PP      PF01053.15   386 seq602_BIOID161985   -            386   9.4e-08   30.6   0.0   1   1   4.7e-11   1.6e-07   29.8   0.0    75   180    96   205    61   212 0.86 Cys/Met metabolism PLP-dependent enzyme
DegT_DnrJ_EryC1      PF01041.12   363 seq602_BIOID161985   -            386   1.8e-06   27.1   0.1   1   1   1.1e-09   3.9e-06   26.0   0.0    46   146    97   202    86   205 0.88 DegT/DnrJ/EryC1/StrS aminotransferase family
Aminotran_5          PF00266.14   371 seq602_BIOID161985   -            386   2.6e-05   23.0   0.0   1   1   1.2e-08   4.2e-05   22.3   0.0    50   165    78   189    49   213 0.78 Aminotransferase class-V
AhpC-TSA             PF00578.16   124 seq603_BIOID161985   -            187   1.5e-33  114.9   0.1   1   1   4.3e-37     2e-33  114.6   0.1     4   123     7   133     4   134 0.94 AhpC/TSA family
Redoxin              PF08534.5    146 seq603_BIOID161985   -            187   1.8e-13   50.1   0.0   1   1   4.7e-17   2.2e-13   49.9   0.0    15   140    18   146     4   152 0.84 Redoxin
1-cysPrx_C           PF10417.4     40 seq603_BIOID161985   -            187   1.6e-06   27.4   0.1   1   1   6.5e-10     3e-06   26.6   0.1     1    31   154   182   154   186 0.88 C-terminal domain of 1-Cys peroxiredoxin
Pyr_redox_2          PF07992.9    200 seq604_BIOID161985   -            531   1.2e-32  113.3   0.0   1   1   2.8e-34   5.4e-31  107.9   0.0     1   198   224   502   224   503 0.92 Pyridine nucleotide-disulphide oxidoreductase
Pyr_redox            PF00070.22    80 seq604_BIOID161985   -            531   3.3e-14   52.9   7.0   1   1   2.8e-17   5.4e-14   52.2   0.2     1    73   367   434   367   442 0.94 Pyridine nucleotide-disulphide oxidoreductase
Pyr_redox_3          PF13738.1    203 seq604_BIOID161985   -            531   2.9e-11   43.6   1.2   1   1   6.1e-12   1.2e-08   35.1   0.0    81   196   276   394   260   400 0.75 Pyridine nucleotide-disulphide oxidoreductase
Thioredoxin_3        PF13192.1     76 seq604_BIOID161985   -            531   2.5e-08   33.4   0.0   1   1   3.9e-11   7.6e-08   31.9   0.0     4    74   132   205   129   207 0.82 Thioredoxin domain
HATPase_c            PF02518.21   111 seq609_BIOID161985   -            572   2.1e-19   69.1   0.0   1   1     1e-22   3.5e-19   68.4   0.0     2   110   449   559   448   560 0.95 Histidine kinase-, DNA gyrase B-, and HSP90-like ATPase
PAS_8                PF13188.1     64 seq609_BIOID161985   -            572     3e-06   26.7   0.0   1   1   4.1e-09   1.4e-05   24.6   0.0     2    49   243   296   242   312 0.73 PAS domain
PAS                  PF00989.19   113 seq609_BIOID161985   -            572   1.1e-05   25.0   0.0   1   1     1e-08   3.5e-05   23.4   0.0     4    64   245   305   242   313 0.88 PAS fold
Response_reg         PF00072.19   112 seq610_BIOID161985   -            226   1.2e-18   67.0   0.0   1   1   9.1e-22   6.2e-18   64.7   0.0     1   111     7   118     7   119 0.97 Response regulator receiver domain
CitT                 PF12431.3     30 seq610_BIOID161985   -            226   5.6e-08   32.5   0.0   1   1   1.5e-11     1e-07   31.6   0.0     1    28   134   160   134   162 0.97 Transcriptional regulator
PagP                 PF07017.6    147 seq612_BIOID161985   -            186   2.5e-75  250.6   5.7   1   1   2.2e-79     3e-75  250.3   3.9     1   147    36   183    36   183 0.99 Antimicrobial peptide resistance and lipid A acylation protein PagP
CSD                  PF00313.17    66 seq615_BIOID161985   -             69   5.2e-34  115.7   0.7   1   1   8.2e-38   5.6e-34  115.6   0.5     2    65     5    68     4    69 0.97 'Cold-shock' DNA-binding domain
OB_RNB               PF08206.6     58 seq615_BIOID161985   -             69   1.2e-05   24.6   0.3   1   1   2.5e-09   1.7e-05   24.1   0.2     7    30    14    37     6    67 0.82 Ribonuclease B OB domain
CN_hydrolase         PF00795.17   184 seq616_BIOID161985   -            262   9.4e-21   73.8   0.1   1   1   9.5e-25   1.3e-20   73.4   0.0     6   184     7   172     2   172 0.85 Carbon-nitrogen hydrolase
MttA_Hcf106          PF02416.11    53 seq617_BIOID161985   -             67   1.7e-12   46.1   0.4   1   1   1.4e-16   1.9e-12   46.0   0.2     1    48     4    51     4    62 0.92 mttA/Hcf106 family
DUF1451              PF07295.6    146 seq623_BIOID161985   -            160   7.1e-53  178.2   0.3   1   1   6.1e-57   8.3e-53  177.9   0.2     2   145    12   157    11   158 0.98 Protein of unknown function (DUF1451)
DUF1266              PF06889.6    172 seq624_BIOID161985   -            235   1.9e-43  148.0   9.6   1   1   1.6e-47   2.3e-43  147.8   6.6     3   172    40   217    38   217 0.98 Protein of unknown function (DUF1266)
DnaJ                 PF00226.26    64 seq625_BIOID161985   -            422   1.5e-05   24.5   0.0   1   1   5.7e-09   7.8e-05   22.2   0.0     2    52     4    47     3    51 0.93 DnaJ domain
DUF1266              PF06889.6    172 seq627_BIOID161985   -            235   1.2e-42  145.5   7.2   1   1     1e-46   1.4e-42  145.2   5.0     3   172    40   217    38   217 0.97 Protein of unknown function (DUF1266)
Rhomboid             PF01694.17   146 seq634_BIOID161985   -            625   7.9e-32  110.1  13.1   1   1   1.7e-35   7.9e-32  110.1   9.1     4   142    58   202    55   205 0.93 Rhomboid family
Lactonase            PF10282.4    344 seq634_BIOID161985   -            625   4.8e-06   25.7   0.4   1   1   1.1e-08   4.8e-05   22.4   0.1   196   318   300   421   298   425 0.84 Lactonase, 7-bladed beta-propeller
FAD_binding_3        PF01494.14   356 seq635_BIOID161985   -            391   8.6e-30  103.8   0.0   1   1   4.4e-33   1.2e-29  103.3   0.0     2   346     6   339     5   343 0.81 FAD binding domain
Lycopene_cycl        PF05834.7    374 seq635_BIOID161985   -            391   8.5e-12   44.5   4.4   1   1   1.9e-11   5.3e-08   32.0   1.9     2   144     8   172     7   203 0.86 Lycopene cyclase protein
DAO                  PF01266.19   358 seq635_BIOID161985   -            391   5.5e-09   35.2   0.8   1   1   1.8e-09     5e-06   25.5   0.1     2    34     8    40     7    91 0.90 FAD dependent oxidoreductase
SE                   PF08491.5    276 seq635_BIOID161985   -            391   6.7e-05   21.7   0.0   1   1   5.5e-08   0.00015   20.5   0.0   124   206   275   357   238   388 0.83 Squalene epoxidase
PTS_EIIC             PF02378.13   321 seq640_BIOID161985   -            648     5e-71  239.0  33.0   1   1   1.1e-74     5e-71  239.0  22.9     2   321    12   300    11   300 0.94 Phosphotransferase system, EIIC
PTS_EIIA_1           PF00358.15   133 seq640_BIOID161985   -            648   1.1e-52  176.9   0.6   1   1   3.9e-56   1.8e-52  176.3   0.4     3   131   498   626   496   628 0.98 phosphoenolpyruvate-dependent sugar phosphotransferase system, EIIA 1
PTS_EIIB             PF00367.15    35 seq640_BIOID161985   -            648   2.9e-12   45.4   1.1   1   1   1.2e-15   5.7e-12   44.5   0.8     1    35   393   427   393   427 0.97 phosphotransferase system, EIIB
tRNA-synt_1c         PF00749.16   314 seq641_BIOID161985   -            554  1.6e-124  414.5   0.0   1   1    3e-128    2e-124  414.2   0.0     2   313    28   337    27   338 0.99 tRNA synthetases class I (E and Q), catalytic domain
tRNA-synt_1c_C       PF03950.13   174 seq641_BIOID161985   -            554   1.1e-63  213.8   0.0   1   1   3.5e-67   2.4e-63  212.8   0.0     1   174   340   528   340   528 0.97 tRNA synthetases class I (E and Q), anti-codon binding domain
OprD                 PF03573.8    391 seq642_BIOID161985   -            468   1.8e-25   89.4  11.9   1   1   1.7e-29   2.3e-25   89.0   8.3     1   365    33   431    33   443 0.83 outer membrane porin, OprD family
YbfN                 PF13982.1     89 seq643_BIOID161985   -            108   6.2e-50  167.2   6.7   1   1   5.2e-54   7.2e-50  166.9   4.6     1    89    19   107    19   107 0.99 YbfN-like lipoprotein
SeqA                 PF03925.8    189 seq646_BIOID161985   -            181   4.5e-71  238.3   0.1   1   1   3.7e-75     5e-71  238.1   0.1     1   189     1   181     1   181 0.91 SeqA protein
PGM_PMM_I            PF02878.11   138 seq648_BIOID161985   -            546   1.3e-35  121.7   0.2   1   1   1.4e-38   4.9e-35  119.9   0.1     2   134    40   180    39   183 0.97 Phosphoglucomutase/phosphomannomutase, alpha/beta/alpha domain I
PGM_PMM_III          PF02880.11   111 seq648_BIOID161985   -            546   2.7e-27   94.9   0.0   1   1   1.5e-30   5.3e-27   93.9   0.0     1   111   320   440   320   440 0.93 Phosphoglucomutase/phosphomannomutase, alpha/beta/alpha domain III
PGM_PMM_II           PF02879.11   104 seq648_BIOID161985   -            546   3.5e-13   49.6   0.0   1   1   3.2e-16   1.1e-12   48.0   0.0     2   104   210   317   209   317 0.90 Phosphoglucomutase/phosphomannomutase, alpha/beta/alpha domain II
PGM_PMM_IV           PF00408.15    73 seq648_BIOID161985   -            546   3.6e-13   49.1   0.0   1   1   3.2e-16   1.1e-12   47.6   0.0    12    72   479   539   465   542 0.90 Phosphoglucomutase/phosphomannomutase, C-terminal domain
DUF2517              PF10725.4     63 seq652_BIOID161985   -             68   1.6e-36  123.7   1.7   1   1   1.3e-40   1.7e-36  123.5   1.2     1    62     3    64     3    65 0.98 Protein of unknown function (DUF2517)
DUF1722              PF08349.6    117 seq654_BIOID161985   -            169   8.8e-38  128.6   0.2   1   1   7.9e-42   1.1e-37  128.3   0.1     1   116    41   157    41   158 0.98 Protein of unknown function (DUF1722)
FAD_binding_7        PF03441.9    277 seq655_BIOID161985   -            472  2.6e-107  358.0   1.1   1   1  4.9e-111  3.3e-107  357.6   0.7     3   276   205   468   203   469 0.96 FAD binding domain of DNA photolyase
DNA_photolyase       PF00875.13   165 seq655_BIOID161985   -            472   9.2e-46  155.4   0.4   1   1     3e-49   2.1e-45  154.3   0.1     2   159     5   168     4   174 0.93 DNA photolyase
NIF3                 PF01784.13   242 seq656_BIOID161985   -            247     1e-56  192.1   0.0   1   1   9.1e-61   1.2e-56  191.8   0.0     2   240     6   235     5   238 0.95 NIF3 (NGG1p interacting factor 3)
AHS1                 PF02682.11   202 seq658_BIOID161985   -            218   2.9e-69  232.4   0.0   1   1   2.4e-73   3.3e-69  232.2   0.0     2   202     5   202     4   202 0.95 Allophanate hydrolase subunit 1
AHS2                 PF02626.10   272 seq659_BIOID161985   -            310  1.6e-100  335.7   0.0   1   1  1.4e-104  1.9e-100  335.5   0.0     2   272    24   288    23   288 0.98 Allophanate hydrolase subunit 2
LamB_YcsF            PF03746.11   242 seq660_BIOID161985   -            244  1.7e-102  341.5   0.3   1   1  1.4e-106  1.9e-102  341.3   0.2     1   241     2   237     2   238 0.99 LamB/YcsF family
H2TH                 PF06831.9     93 seq661_BIOID161985   -            263   3.9e-17   61.6   0.0   1   1   1.6e-20   7.2e-17   60.8   0.0     1    77   126   205   126   216 0.85 Formamidopyrimidine-DNA glycosylase H2TH domain
Fapy_DNA_glyco       PF01149.19   116 seq661_BIOID161985   -            263   1.6e-14   54.1   0.0   1   1   5.6e-18   2.5e-14   53.4   0.0     1   106     2   104     2   111 0.89 Formamidopyrimidine-DNA glycosylase N-terminal domain
zf-FPG_IleRS         PF06827.9     30 seq661_BIOID161985   -            263   1.4e-07   30.8   3.6   1   1   5.7e-11   2.6e-07   30.0   2.5     1    29   235   263   235   263 0.98 Zinc finger found in FPG and IleRS
Sdh_cyt              PF01127.17   121 seq665_BIOID161985   -            134   5.1e-30  103.6   4.9   1   1   4.3e-34   5.9e-30  103.4   3.4     2   120    11   128    10   129 0.90 Succinate dehydrogenase/Fumarate reductase transmembrane subunit
Sdh_cyt              PF01127.17   121 seq666_BIOID161985   -            115   8.9e-12   44.7  15.1   1   1   7.9e-16   1.1e-11   44.5  10.5    18   120    11   104     2   113 0.83 Succinate dehydrogenase/Fumarate reductase transmembrane subunit
FAD_binding_2        PF00890.19   421 seq667_BIOID161985   -            588  2.6e-117  392.1   6.1   1   1    7e-121  3.2e-117  391.8   4.2     1   421     9   405     9   405 0.98 FAD binding domain
Succ_DH_flav_C       PF02910.15   129 seq667_BIOID161985   -            588   3.1e-38  130.4   0.1   1   1   1.1e-41   5.1e-38  129.7   0.1     1   129   460   588   460   588 0.96 Fumarate reductase flavoprotein C-term
Fer2_3               PF13085.1    110 seq668_BIOID161985   -            238   6.5e-31  106.2   0.0   1   1   2.8e-34   9.5e-31  105.7   0.0     2   109     5   111     4   112 0.93 2Fe-2S iron-sulfur cluster binding domain
Fer4_17              PF13534.1     61 seq668_BIOID161985   -            238     2e-10   40.7   0.8   1   1   1.1e-13   3.9e-10   39.8   0.5     1    61   148   221   148   221 0.80 4Fe-4S dicluster domain
Fer4_8               PF13183.1     57 seq668_BIOID161985   -            238   1.3e-09   37.8   1.5   1   1     8e-13   2.7e-09   36.7   1.0     2    56   146   219   145   220 0.71 4Fe-4S dicluster domain
Fer4_18              PF13746.1     69 seq668_BIOID161985   -            238   3.3e-07   30.5   1.1   1   1     1e-09   3.5e-06   27.2   0.1     2    67   155   221   154   223 0.97 4Fe-4S dicluster domain
Transket_pyr         PF02779.19   178 seq669_BIOID161985   -            933   5.3e-67  224.6   0.0   1   1   1.3e-70     9e-67  223.8   0.0     3   178   591   785   589   785 0.99 Transketolase, pyrimidine binding domain
E1_dh                PF00676.15   300 seq669_BIOID161985   -            933   1.7e-46  158.1   0.0   1   1   5.4e-50   3.7e-46  157.1   0.0    15   282   219   511   207   516 0.84 Dehydrogenase E1 component
2-oxoacid_dh         PF00198.18   231 seq670_BIOID161985   -            405   7.8e-82  273.8   0.0   1   1   2.2e-85     1e-81  273.5   0.0     3   231   175   403   173   403 0.98 2-oxoacid dehydrogenases acyltransferase (catalytic domain)
Biotin_lipoyl        PF00364.17    74 seq670_BIOID161985   -            405   6.9e-18   63.9   0.3   1   1   3.6e-21   1.6e-17   62.7   0.2     2    73     5    76     4    77 0.96 Biotin-requiring enzyme
E3_binding           PF02817.12    39 seq670_BIOID161985   -            405   4.2e-15   54.9   2.3   1   1     1e-18   4.6e-15   54.8   0.1     5    39   114   148   111   148 0.96 e3 binding domain
ATP-grasp_2          PF08442.5    202 seq671_BIOID161985   -            388   1.4e-82  275.8   0.0   1   1   5.7e-86   1.9e-82  275.4   0.0     1   202     2   203     2   203 1.00 ATP-grasp domain
Ligase_CoA           PF00549.14   153 seq671_BIOID161985   -            388     1e-24   86.7   3.4   1   1   5.1e-28   1.8e-24   86.0   2.4     1   153   262   382   262   382 0.98 CoA-ligase
ATP-grasp_5          PF13549.1    222 seq671_BIOID161985   -            388   1.5e-13   50.3   0.1   1   1   1.2e-16     4e-13   48.9   0.1    10   219     3   215     1   217 0.83 ATP-grasp domain
ATP-grasp_4          PF13535.1    184 seq671_BIOID161985   -            388   7.1e-08   32.2   0.1   1   1   5.1e-11   1.7e-07   31.0   0.0     7   110     7   126     4   200 0.77 ATP-grasp domain
CoA_binding          PF02629.14    96 seq673_BIOID161985   -            289   1.7e-30  105.2   0.7   1   1   4.9e-34   1.7e-30  105.2   0.5     1    96     6    99     6    99 0.99 CoA binding domain
Ligase_CoA           PF00549.14   153 seq673_BIOID161985   -            289   2.4e-20   72.5   0.6   1   1   1.2e-23     4e-20   71.8   0.4     1   152   151   271   151   272 0.96 CoA-ligase
Succ_CoA_lig         PF13607.1    138 seq673_BIOID161985   -            289   8.7e-12   44.7   0.0   1   1   4.4e-15   1.5e-11   43.9   0.0     1   138   145   284   145   287 0.83 Succinyl-CoA ligase like flavodoxin domain
LysR_substrate       PF03466.15   209 seq674_BIOID161985   -            301   1.2e-28   99.4   0.0   1   1   2.6e-32   1.8e-28   98.9   0.0     7   206    96   293    91   295 0.92 LysR substrate binding domain
HTH_1                PF00126.22    60 seq674_BIOID161985   -            301   4.1e-17   61.5   1.3   1   1   1.6e-19   1.1e-15   56.9   0.2     2    60     9    67     8    67 0.95 Bacterial regulatory helix-turn-helix protein, lysR family
Bac_Ubq_Cox          PF01654.12   436 seq678_BIOID161985   -            523  1.2e-183  610.3  21.3   1   1    1e-187  1.4e-183  610.1  14.7     1   435     8   503     8   504 0.98 Bacterial Cytochrome Ubiquinol Oxidase
Cyto_ox_2            PF02322.10   328 seq679_BIOID161985   -            379  7.9e-121  403.1  36.0   1   1  6.7e-125  9.2e-121  402.8  25.0     2   327     7   362     6   363 0.99 Cytochrome oxidase subunit II
YbgT_YccB            PF08173.6     28 seq680_BIOID161985   -             37   6.1e-16   57.8   4.2   1   1   4.9e-20   6.7e-16   57.6   2.9     1    28     1    28     1    28 0.97 Membrane bound YbgT-like protein
Cyd_oper_YbgE        PF09600.5     82 seq681_BIOID161985   -             97   1.5e-33  114.6   7.9   1   1   1.4e-37   1.9e-33  114.3   5.5     1    81    16    96    16    97 0.97 Cyd operon protein YbgE (Cyd_oper_YbgE)
4HBT                 PF03061.17    79 seq682_BIOID161985   -            134     8e-19   67.4   0.4   1   1   2.4e-22   1.1e-18   66.9   0.3     1    77    20   103    20   105 0.98 Thioesterase superfamily
4HBT_2               PF13279.1    121 seq682_BIOID161985   -            134   2.7e-12   47.0   0.2   1   1   7.1e-16   3.2e-12   46.8   0.1     3   117    14   128    12   132 0.88 Thioesterase-like superfamily
Acyl-ACP_TE          PF01643.12   249 seq682_BIOID161985   -            134   1.3e-05   24.2   0.1   1   1   3.1e-09   1.4e-05   24.0   0.0    31   132    33   132     4   134 0.79 Acyl-ACP thioesterase
MotA_ExbB            PF01618.11   139 seq683_BIOID161985   -            230   6.2e-47  158.6   0.2   1   1     6e-51   8.1e-47  158.2   0.1     2   138    74   210    73   211 0.98 MotA/TolQ/ExbB proton channel family
ExbD                 PF02472.11   130 seq684_BIOID161985   -            142     5e-23   81.3   0.1   1   1   4.1e-27   5.6e-23   81.2   0.1     2   129    10   141     9   142 0.89 Biopolymer transport protein ExbD/TolR
TolA                 PF06519.6     96 seq685_BIOID161985   -            421   2.2e-38  129.9   0.0   1   1   3.3e-42   2.2e-38  129.9   0.0     1    96   325   419   325   419 0.98 TolA C-terminal
TonB_2               PF13103.1     85 seq685_BIOID161985   -            421   3.2e-05   23.7   0.0   1   1   1.4e-08   9.4e-05   22.2   0.0     2    73   338   405   337   414 0.86 TonB C terminal
PD40                 PF07676.7     39 seq686_BIOID161985   -            431   1.2e-35  120.5   5.0   1   4   2.5e-08   8.6e-05   21.9   0.0    11    34   203   224   198   227 0.82 WD40-like Beta Propeller Repeat
PD40                 PF07676.7     39 seq686_BIOID161985   -            431   1.2e-35  120.5   5.0   2   4   8.4e-13   2.9e-09   36.2   0.0     2    39   238   273   237   273 0.95 WD40-like Beta Propeller Repeat
PD40                 PF07676.7     39 seq686_BIOID161985   -            431   1.2e-35  120.5   5.0   3   4   6.4e-13   2.2e-09   36.6   0.1     2    38   282   316   281   317 0.96 WD40-like Beta Propeller Repeat
PD40                 PF07676.7     39 seq686_BIOID161985   -            431   1.2e-35  120.5   5.0   4   4   4.2e-07    0.0014   18.0   0.0     3    30   370   397   368   403 0.93 WD40-like Beta Propeller Repeat
TolB_N               PF04052.8    105 seq686_BIOID161985   -            431   9.2e-32  109.1   0.0   1   1   7.2e-35   2.5e-31  107.7   0.0     1    99    24   122    24   127 0.97 TolB amino-terminal domain
DPPIV_N              PF00930.16   353 seq686_BIOID161985   -            431   1.6e-13   49.8   0.0   1   1   2.3e-13     8e-10   37.7   0.0   239   348   249   353   220   358 0.87 Dipeptidyl peptidase IV (DPP IV) N-terminal region
OmpA                 PF00691.15    97 seq687_BIOID161985   -            173   1.1e-19   70.5   0.0   1   1   1.4e-23     2e-19   69.6   0.0     1    97    72   167    72   167 0.95 OmpA family
TPR_6                PF13174.1     33 seq688_BIOID161985   -            263   1.7e-22   78.1   1.7   1   3   2.8e-07   0.00047   20.3   0.0     4    33   146   176   145   176 0.86 Tetratricopeptide repeat
TPR_6                PF13174.1     33 seq688_BIOID161985   -            263   1.7e-22   78.1   1.7   2   3   2.2e-08   3.8e-05   23.7   0.1     3    33   183   213   181   213 0.95 Tetratricopeptide repeat
TPR_6                PF13174.1     33 seq688_BIOID161985   -            263   1.7e-22   78.1   1.7   3   3   7.2e-11   1.2e-07   31.5   0.0     1    33   218   250   218   250 0.96 Tetratricopeptide repeat
TPR_16               PF13432.1     65 seq688_BIOID161985   -            263   6.3e-12   45.7   0.0   1   1   1.6e-09   2.7e-06   27.7   0.0     2    65   147   214   146   214 0.92 Tetratricopeptide repeat
TPR_2                PF07719.12    34 seq688_BIOID161985   -            263   1.1e-09   37.3   0.2   1   2   2.1e-06    0.0035   17.0   0.1     2    33   181   212   180   213 0.93 Tetratricopeptide repeat
TPR_2                PF07719.12    34 seq688_BIOID161985   -            263   1.1e-09   37.3   0.2   2   2   5.3e-06    0.0091   15.7   0.0     1    33   217   249   217   250 0.95 Tetratricopeptide repeat
TPR_8                PF13181.1     34 seq688_BIOID161985   -            263   2.8e-06   26.5   0.9   1   2   0.00027      0.46   10.2   0.2     2    29   181   208   180   213 0.89 Tetratricopeptide repeat
TPR_8                PF13181.1     34 seq688_BIOID161985   -            263   2.8e-06   26.5   0.9   2   2   2.7e-05     0.046   13.3   0.0     5    29   221   245   217   250 0.85 Tetratricopeptide repeat
NadA                 PF02445.11   296 seq690_BIOID161985   -            347  7.6e-106  353.1   0.1   1   1  6.4e-110  8.7e-106  352.9   0.0     2   295    31   340    30   341 0.98 Quinolinate synthetase A protein
NMN_transporter      PF04973.7    182 seq691_BIOID161985   -            239   2.6e-46  157.2  27.0   1   2   1.1e-28   1.5e-24   86.3   5.8     1   104    23   127    23   132 0.95 Nicotinamide mononucleotide transporter
NMN_transporter      PF04973.7    182 seq691_BIOID161985   -            239   2.6e-46  157.2  27.0   2   2   6.5e-26   8.9e-22   77.2   7.3    87   180   134   227   129   229 0.94 Nicotinamide mononucleotide transporter
DAHP_synth_1         PF00793.15   272 seq693_BIOID161985   -            350  1.9e-105  351.3   0.0   1   1  1.7e-109  2.3e-105  351.0   0.0     8   271    40   338    25   339 0.96 DAHP synthetase I family
DUF2592              PF10766.4     41 seq694_BIOID161985   -             49     1e-26   91.8   4.7   1   1   8.2e-31   1.1e-26   91.7   3.3     1    41     4    44     4    44 0.98 Protein of unknown function (DUF2592)
SBP_bac_11           PF13531.1    231 seq696_BIOID161985   -            257     3e-55  187.2   4.9   1   1   5.1e-59   3.5e-55  187.0   3.4     1   231    29   255    29   255 0.95 Bacterial extracellular solute-binding protein
SBP_bac_1            PF01547.20   314 seq696_BIOID161985   -            257   8.5e-17   61.7   7.1   1   1   1.6e-20   1.1e-16   61.3   5.0     1   313    34   246    34   247 0.89 Bacterial extracellular solute-binding protein
BPD_transp_1         PF00528.17   185 seq697_BIOID161985   -            229   4.3e-22   78.4  13.2   1   1     4e-26   5.5e-22   78.0   9.2     2   175    26   215    25   227 0.79 Binding-protein-dependent transport system inner membrane component
ABC_tran             PF00005.22   118 seq698_BIOID161985   -            352   4.2e-26   91.5   0.0   1   1     2e-29     9e-26   90.4   0.0     1   117    38   156    38   157 0.91 ABC transporter
TOBE                 PF03459.12    64 seq698_BIOID161985   -            352   3.5e-19   68.5   0.0   1   1     2e-20   9.2e-17   60.7   0.0     1    62   290   350   290   352 0.97 TOBE domain
Lactonase            PF10282.4    344 seq699_BIOID161985   -            331   4.7e-87  292.1   0.0   1   1   1.3e-90     6e-87  291.7   0.0     2   343     5   327     4   328 0.95 Lactonase, 7-bladed beta-propeller
PrpF                 PF04303.8    371 seq701_BIOID161985   -            350  2.1e-161  536.7   2.1   1   1  3.4e-165  2.3e-161  536.5   1.4     1   371     1   350     1   350 0.99 PrpF protein
Na_sulph_symp        PF00939.14   471 seq702_BIOID161985   -            477  2.2e-177  590.5  46.1   1   1  1.8e-181  2.5e-177  590.3  32.0     2   471     4   474     3   474 0.99 Sodium:sulfate symporter transmembrane region
Aconitase            PF00330.15   465 seq703_BIOID161985   -            753   4.2e-47  160.5   0.1   1   1   8.9e-51   6.1e-47  160.0   0.0    91   450   113   456    38   471 0.87 Aconitase family (aconitate hydratase)
Aconitase_C          PF00694.14   131 seq703_BIOID161985   -            753   5.7e-06   26.3   0.0   1   1   1.7e-09   1.2e-05   25.3   0.0    84   130   637   684   624   685 0.89 Aconitase C-terminal domain
HTH_3                PF01381.17    55 seq707_BIOID161985   -             71     3e-13   49.2   0.0   1   1     8e-17   3.6e-13   49.0   0.0     1    55     8    61     8    61 0.97 Helix-turn-helix
HTH_19               PF12844.2     64 seq707_BIOID161985   -             71   1.1e-10   41.2   0.0   1   1   2.7e-14   1.2e-10   41.0   0.0     2    62     6    65     5    67 0.92 Helix-turn-helix domain
HTH_31               PF13560.1     64 seq707_BIOID161985   -             71   2.3e-08   33.9   0.0   1   1   5.9e-12   2.7e-08   33.7   0.0     2    58     4    58     3    63 0.94 Helix-turn-helix domain
Phage_CII            PF05269.6     91 seq708_BIOID161985   -             92   4.1e-42  141.9   0.4   1   1   3.3e-46   4.5e-42  141.8   0.3     1    91     1    91     1    91 0.98 Bacteriophage CII protein
Phage_rep_O          PF04492.8    100 seq711_BIOID161985   -            273   6.9e-41  138.3   0.3   1   1   8.3e-45   1.1e-40  137.7   0.2     1   100    14   113    14   113 0.99 Bacteriophage replication protein O
DnaB_C               PF03796.10   265 seq712_BIOID161985   -            458     1e-85  286.7   0.1   1   1   3.3e-89   1.5e-85  286.1   0.0     2   257   171   426   170   434 0.96 DnaB-like helicase C terminal domain
AAA_25               PF13481.1    194 seq712_BIOID161985   -            458   1.7e-13   50.3   0.8   1   1   8.4e-17   3.8e-13   49.1   0.2    13   187   168   352   156   358 0.86 AAA domain
DnaB                 PF00772.16   103 seq712_BIOID161985   -            458   5.6e-13   48.5   0.0   1   1   2.7e-16   1.2e-12   47.4   0.0     6   103     3    95     1    95 0.93 DnaB-like helicase N terminal domain
NinB                 PF05772.7    127 seq716_BIOID161985   -            146   8.2e-54  180.5   0.1   1   1   7.1e-58   9.7e-54  180.2   0.1     2   127     8   129     7   129 0.99 NinB protein
PAPS_reduct          PF01507.14   174 seq717_BIOID161985   -            301   2.8e-09   36.9   0.0   1   1   5.2e-13   7.1e-09   35.6   0.0     2   118    23   167    22   192 0.80 Phosphoadenosine phosphosulfate reductase family
NinF                 PF05810.7     58 seq718_BIOID161985   -             56   4.3e-31  106.3   8.0   1   1   3.4e-35   4.6e-31  106.2   5.5     1    58     1    56     1    56 0.96 NinF protein
HNH_3                PF13392.1     46 seq719_BIOID161985   -            169   9.2e-16   56.8   1.1   1   1   2.1e-19   1.4e-15   56.2   0.8     2    46    59   103    58   103 0.95 HNH endonuclease
NUMOD4               PF07463.6     51 seq719_BIOID161985   -            169   5.7e-10   38.8   0.2   1   1     2e-13   1.4e-09   37.5   0.1     4    49     7    48     7    50 0.97 NUMOD4 motif
DUF1364              PF07102.7     94 seq721_BIOID161985   -             91   1.4e-09   37.5   0.5   1   1   1.2e-13   1.6e-09   37.4   0.3    30    92    26    86    11    88 0.87 Protein of unknown function (DUF1364)
RusA                 PF05866.6    116 seq722_BIOID161985   -            120   4.6e-21   75.3   0.0   1   1   3.8e-25   5.2e-21   75.1   0.0     1   116     8   117     8   117 0.91 Endodeoxyribonuclease RusA
Phage_NinH           PF06322.6     64 seq723_BIOID161985   -             62   8.1e-29   98.9   0.3   1   1   6.3e-33   8.6e-29   98.8   0.2     1    60     1    60     1    62 0.96 Phage NinH protein
Phage_antitermQ      PF06530.7    126 seq724_BIOID161985   -            162   5.4e-53  177.7   0.1   1   1   9.5e-57   6.5e-53  177.5   0.0     1   125     3   136     3   137 0.97 Phage antitermination protein Q
Phage_holin_3        PF05106.7    100 seq725_BIOID161985   -            107   1.7e-30  104.8   0.7   1   1   1.4e-34     2e-30  104.6   0.5    10   100     8    98     2    98 0.94 Phage holin family (Lysis protein S)
Phage_lysozyme       PF00959.14   110 seq726_BIOID161985   -            158   3.3e-23   81.9   0.0   1   1   3.7e-27   5.1e-23   81.3   0.0     1   109    33   140    33   141 0.98 Phage lysozyme
Phage_lysis          PF03245.8    125 seq727_BIOID161985   -            145   3.3e-42  143.3   6.5   1   1   2.9e-46     4e-42  143.0   4.5     9   125    30   144    23   144 0.93 Bacteriophage lysis protein
Rz1                  PF06085.6     40 seq728_BIOID161985   -             52   2.1e-20   71.6   2.7   1   1   1.8e-24   2.5e-20   71.4   1.9     1    40    11    49    11    49 0.99 Lipoprotein Rz1 precursor
HNH                  PF01844.18    47 seq732_BIOID161985   -            116   1.1e-17   63.4   0.5   1   1   1.5e-21     2e-17   62.6   0.3     1    47    66   112    66   112 0.98 HNH endonuclease
Terminase_4          PF05119.7    100 seq734_BIOID161985   -            164   1.1e-24   86.3   0.1   1   1   1.1e-28   1.5e-24   85.8   0.0     2    98    57   153    56   155 0.96 Phage terminase, small subunit
Terminase_1          PF03354.10   477 seq735_BIOID161985   -            577  1.7e-103  346.5   0.0   1   1  1.4e-107    2e-103  346.2   0.0     1   476    86   560    86   561 0.92 Phage Terminase
Phage_portal         PF04860.7    347 seq737_BIOID161985   -            413  1.7e-109  365.5   0.0   1   1  1.6e-113  2.2e-109  365.2   0.0     5   347    33   373    29   373 0.97 Phage portal protein
Peptidase_U35        PF04586.12   163 seq738_BIOID161985   -            216     2e-42  144.9   0.0   1   1   1.9e-46   2.6e-42  144.4   0.0     3   160    11   163     9   166 0.95 Caudovirus prohead protease
Phage_capsid         PF05065.8    276 seq739_BIOID161985   -            401   4.5e-67  226.0   1.2   1   1   4.2e-71   5.8e-67  225.6   0.8     1   276   115   398   115   398 0.92 Phage capsid family
Phage_connect_1      PF05135.8    102 seq741_BIOID161985   -            107   1.1e-13   51.0   0.0   1   1   9.2e-18   1.3e-13   50.8   0.0     1   101     1   104     1   105 0.96 Phage gp6-like head-tail connector protein
Phage_H_T_join       PF05521.6     95 seq742_BIOID161985   -            136   3.3e-16   59.2   1.1   1   1     3e-20   4.2e-16   58.9   0.7     1    95    21   115    21   115 0.95 Phage head-tail joining protein
DUF2635              PF10948.3     47 seq748_BIOID161985   -             56   8.9e-21   72.8   2.1   1   1   7.3e-25     1e-20   72.6   1.4     1    46     3    48     3    49 0.98 Protein of unknown function (DUF2635)
Phage_sheath_1       PF04984.9    464 seq749_BIOID161985   -            498   1.6e-76  257.5   7.7   1   1   1.3e-80   1.8e-76  257.3   5.4     2   463     8   489     1   490 0.96 Phage tail sheath protein
Tail_tube            PF10618.4    119 seq750_BIOID161985   -            118   4.7e-39  132.7   0.1   1   1   3.7e-43   5.1e-39  132.5   0.1     1   119     1   118     1   118 0.98 Phage tail tube protein
FluMu_gp41           PF10109.4     82 seq752_BIOID161985   -             89     2e-17   62.7   0.0   1   1   1.7e-21   2.3e-17   62.5   0.0     2    81     4    86     3    87 0.85 Mu-like prophage FluMu protein gp41
PhageMin_Tail        PF10145.4    202 seq753_BIOID161985   -            610   4.2e-29  101.5  19.1   1   1   3.1e-33   4.2e-29  101.5  13.3     2   202    88   296    87   296 0.94 Phage-related minor tail protein
DNA_circ_N           PF07157.7     93 seq755_BIOID161985   -            441   2.7e-41  139.4   0.0   1   1     5e-45   6.9e-41  138.1   0.0     1    93     3    95     3    95 0.99 DNA circulation protein N-terminus
Phage_GPD            PF05954.6    292 seq756_BIOID161985   -            359   3.7e-27   95.1   0.9   1   1   3.6e-31   4.9e-27   94.7   0.4     5   292    27   324    23   325 0.80 Phage late control gene D protein (GPD)
Phage_Mu_Gp45        PF06890.7    162 seq757_BIOID161985   -            182   7.4e-65  217.2   0.9   1   1   6.3e-69   8.6e-65  217.0   0.7     1   161    16   171    16   172 0.99 Bacteriophage Mu Gp45 protein
GP46                 PF07409.7    116 seq758_BIOID161985   -            142   2.4e-39  133.0   0.6   1   1   2.1e-43   2.9e-39  132.8   0.4     1   116    20   134    20   134 0.96 Phage protein GP46
Baseplate_J          PF04865.9    243 seq759_BIOID161985   -            352   2.5e-55  187.3   0.1   1   1   2.3e-59   3.2e-55  187.0   0.0     2   243    69   317    68   317 0.96 Baseplate J-like protein
DUF2313              PF10076.4    179 seq760_BIOID161985   -            194   3.9e-60  202.1   0.0   1   1   3.2e-64   4.3e-60  202.0   0.0     2   178    11   192    10   193 0.97 Uncharacterized protein conserved in bacteria (DUF2313)
Caudo_TAP            PF02413.12   130 seq763_BIOID161985   -            134   1.3e-32  112.5   0.1   1   1   1.1e-36   1.5e-32  112.3   0.0    36   129    35   129     8   130 0.86 Caudovirales tail fibre assembly protein
BATS                 PF06968.8     92 seq764_BIOID161985   -            346   1.7e-29  101.3   0.0   1   1   5.5e-33   3.7e-29  100.2   0.0     1    92   220   312   220   312 0.99 Biotin and Thiamin Synthesis associated domain
Radical_SAM          PF04055.16   166 seq764_BIOID161985   -            346   3.9e-19   69.3   0.0   1   1   4.6e-22   3.2e-18   66.3   0.0     4   160    50   203    47   209 0.92 Radical SAM superfamily
Aminotran_1_2        PF00155.16   363 seq765_BIOID161985   -            384   1.9e-68  230.9   0.0   1   1   6.3e-72   2.1e-68  230.7   0.0     2   363    40   380    39   380 0.96 Aminotransferase class I and II
Beta_elim_lyase      PF01212.16   290 seq765_BIOID161985   -            384   2.3e-07   30.1   0.0   1   1     4e-10   1.4e-06   27.5   0.0    28    99    83   151    68   206 0.74 Beta-eliminating lyase
Cys_Met_Meta_PP      PF01053.15   386 seq765_BIOID161985   -            384   5.4e-05   21.5   0.0   1   1   2.3e-08   7.9e-05   20.9   0.0    57   185    86   212    82   215 0.87 Cys/Met metabolism PLP-dependent enzyme
Methyltransf_11      PF08241.7     95 seq766_BIOID161985   -            251   2.5e-24   85.4   0.0   1   1   3.2e-27   4.4e-24   84.6   0.0     1    95    47   138    47   138 0.98 Methyltransferase domain
Methyltransf_23      PF13489.1    162 seq766_BIOID161985   -            251   1.1e-14   54.2   0.0   1   1   1.2e-17   1.7e-14   53.7   0.0     4   149    25   172    17   178 0.74 Methyltransferase domain
Methyltransf_31      PF13847.1    152 seq766_BIOID161985   -            251   1.1e-14   54.1   0.0   1   1   1.1e-17   1.5e-14   53.7   0.0     5   117    44   146    40   194 0.84 Methyltransferase domain
Methyltransf_12      PF08242.7     99 seq766_BIOID161985   -            251   2.2e-11   43.9   0.0   1   1   3.3e-14   4.6e-11   42.9   0.0     1    98    47   135    47   136 0.86 Methyltransferase domain
Methyltransf_18      PF12847.2    112 seq766_BIOID161985   -            251     1e-09   38.8   0.0   1   1   1.4e-12   1.9e-09   37.9   0.0     4   110    45   139    42   141 0.79 Methyltransferase domain
Methyltransf_25      PF13649.1    101 seq766_BIOID161985   -            251   3.3e-09   36.8   0.0   1   1     8e-12   1.1e-08   35.2   0.0     1   101    46   134    46   134 0.87 Methyltransferase domain
Ubie_methyltran      PF01209.13   233 seq766_BIOID161985   -            251   2.1e-09   36.7   0.0   1   1     2e-12   2.8e-09   36.3   0.0    42   168    37   155     2   169 0.83 ubiE/COQ5 methyltransferase family
Methyltransf_8       PF05148.10   219 seq766_BIOID161985   -            251   4.3e-06   26.4   0.0   1   1   4.8e-09   6.5e-06   25.8   0.0    58   155    29   137    16   154 0.79 Hypothetical methyltransferase
MTS                  PF05175.9    170 seq766_BIOID161985   -            251   6.4e-05   22.3   0.0   1   1   7.2e-08   9.8e-05   21.6   0.0    19    74    30    83    22   109 0.83 Methyltransferase small domain
AAA_26               PF13500.1    199 seq767_BIOID161985   -            225     1e-41  142.6   0.0   1   1   2.6e-45   1.2e-41  142.4   0.0     1   193     3   208     3   213 0.95 AAA domain
CbiA                 PF01656.18   195 seq767_BIOID161985   -            225   1.6e-20   73.2   0.0   1   1   4.3e-24     2e-20   72.9   0.0     2   180     6   199     5   217 0.78 CobQ/CobB/MinD/ParA nucleotide binding domain
UvrB                 PF12344.3     44 seq768_BIOID161985   -            673   6.7e-23   79.8   0.9   1   1   1.3e-25   2.9e-22   77.7   0.1     1    43   552   594   552   595 0.97 Ultra-violet resistance protein B
Helicase_C           PF00271.26    78 seq768_BIOID161985   -            673   1.2e-15   57.0   0.0   1   1   1.2e-18   2.8e-15   55.8   0.0     2    77   465   545   464   546 0.98 Helicase conserved C-terminal domain
ResIII               PF04851.10   184 seq768_BIOID161985   -            673   1.1e-11   44.8   0.0   1   1     3e-14   6.9e-11   42.1   0.0     4    94    13   101    10   134 0.79 Type III restriction enzyme, res subunit
UVR                  PF02151.14    36 seq768_BIOID161985   -            673   5.2e-07   28.8   1.1   1   1     7e-10   1.6e-06   27.3   0.8     2    35   634   667   633   668 0.93 UvrB/uvrC motif
Mob_synth_C          PF06463.8    128 seq769_BIOID161985   -            352     7e-36  122.6   0.0   1   1   3.6e-39   1.2e-35  121.8   0.0     1   127   209   335   209   336 0.98 Molybdenum Cofactor Synthesis C
Radical_SAM          PF04055.16   166 seq769_BIOID161985   -            352   6.9e-27   94.5   0.0   1   1   2.7e-30   9.4e-27   94.0   0.0     2   166    42   204    41   204 0.97 Radical SAM superfamily
Fer4_12              PF13353.1    139 seq769_BIOID161985   -            352   1.6e-07   31.4   0.0   1   1   8.7e-11     3e-07   30.5   0.0    15   116    47   148    36   154 0.84 4Fe-4S single cluster domain
Fer4_14              PF13394.1    117 seq769_BIOID161985   -            352   5.9e-07   29.4   0.0   1   1   5.8e-10     2e-06   27.7   0.0     6    90    45   127    38   148 0.70 4Fe-4S single cluster domain
MoCF_biosynth        PF00994.19   144 seq770_BIOID161985   -            170   5.6e-31  106.7   0.0   1   1   5.1e-35     7e-31  106.4   0.0     1   143    14   156    12   157 0.92 Probable molybdopterin binding domain
MoaC                 PF01967.16   136 seq772_BIOID161985   -            161   1.5e-60  202.6   1.3   1   1   1.3e-64   1.7e-60  202.4   0.9     1   136    15   150    15   150 1.00 MoaC family
ThiS                 PF02597.15    78 seq773_BIOID161985   -             88   2.4e-22   79.0   0.0   1   1     2e-26   2.7e-22   78.8   0.0     1    78    11    88    11    88 0.99 ThiS family
MoaE                 PF02391.12   117 seq774_BIOID161985   -            150   2.5e-40  136.7   0.0   1   1   2.2e-44     3e-40  136.5   0.0     2   116     6   121     5   122 0.97 MoaE protein
Bax1-I               PF01027.15   205 seq776_BIOID161985   -            261     2e-59  200.5  36.7   1   1   1.8e-63   2.4e-59  200.2  25.4     2   205    46   257    45   257 0.91 Inhibitor of apoptosis-promoting Bax1
DUF3969              PF13108.1    108 seq780_BIOID161985   -            125     1e-36  124.7   1.4   1   1   8.6e-41   1.2e-36  124.5   1.0     2   107     7   112     6   113 0.98 Protein of unknown function (DUF3969)
SUKH-4               PF14435.1    180 seq782_BIOID161985   -            208   2.8e-21   75.9   0.0   1   1   2.5e-25   3.4e-21   75.6   0.0    27   180    32   169    11   169 0.85 SUKH-4 immunity protein
YbhQ                 PF11076.3    135 seq786_BIOID161985   -            136   4.3e-79  262.5  13.2   1   1   3.7e-83   5.1e-79  262.3   9.1     1   134     1   132     1   134 0.98 Putative inner membrane protein YbhQ
DEAD                 PF00270.24   173 seq788_BIOID161985   -            454   1.7e-49  167.5   0.1   1   1   4.3e-52   1.9e-48  164.0   0.0     1   173    25   197    25   197 0.94 DEAD/DEAH box helicase
Helicase_C           PF00271.26    78 seq788_BIOID161985   -            454   8.2e-26   89.5   0.0   1   1   4.8e-29   2.2e-25   88.2   0.0     2    77   264   339   263   340 0.98 Helicase conserved C-terminal domain
Helicase_C_2         PF13307.1    167 seq789_BIOID161985   -            761   4.9e-26   91.5   0.0   1   1   2.3e-29   7.7e-26   90.9   0.0     8   165   578   733   571   735 0.93 Helicase C-terminal domain
DEAD                 PF00270.24   173 seq789_BIOID161985   -            761   6.2e-09   35.4   0.1   1   1     2e-09   6.8e-06   25.5   0.0    12    78    88   153    73   171 0.74 DEAD/DEAH box helicase
DEAD_2               PF06733.10   174 seq789_BIOID161985   -            761   1.3e-08   34.3   0.0   1   1   6.7e-12   2.3e-08   33.5   0.0   103   167   245   308   195   314 0.87 DEAD_2
Glycos_trans_3N      PF02885.12    66 seq790_BIOID161985   -            320   7.3e-15   54.2   0.0   1   1   9.5e-19   1.3e-14   53.3   0.0     2    64     3    69     2    71 0.97 Glycosyl transferase family, helical bundle domain
Ldh_2                PF02615.9    335 seq791_BIOID161985   -            361  6.4e-138  458.9   0.0   1   1  5.4e-142  7.4e-138  458.7   0.0     1   334     5   340     5   341 0.99 Malate/L-lactate dehydrogenase
Methyltransf_10      PF05971.7    299 seq795_BIOID161985   -            308    1e-153  510.6   0.0   1   1  1.8e-157  1.2e-153  510.4   0.0     2   299     3   296     2   296 0.99 Protein of unknown function (DUF890)
MTS                  PF05175.9    170 seq795_BIOID161985   -            308   4.3e-05   22.8   0.0   1   1   1.4e-08   9.7e-05   21.7   0.0    30   115   101   195    87   205 0.77 Methyltransferase small domain
OMP_b-brl            PF13505.1    176 seq799_BIOID161985   -            171   3.9e-27   95.2  13.5   1   1   6.8e-31   4.7e-27   94.9   9.3     2   176     9   171     6   171 0.87 Outer membrane protein beta-barrel domain
Ail_Lom              PF06316.6    199 seq799_BIOID161985   -            171   1.5e-23   83.2   4.7   1   2   2.2e-18   1.5e-14   53.8   0.9     1   126     1   115     1   127 0.77 Enterobacterial Ail/Lom protein
Ail_Lom              PF06316.6    199 seq799_BIOID161985   -            171   1.5e-23   83.2   4.7   2   2   2.2e-11   1.5e-07   31.0   0.1   154   199   126   171   120   171 0.93 Enterobacterial Ail/Lom protein
Fe_dep_repr_C        PF02742.10    71 seq800_BIOID161985   -            155   1.4e-13   50.2   0.9   1   1   1.5e-16   2.9e-13   49.1   0.6     1    57    95   150    95   154 0.95 Iron dependent repressor, metal binding and dimerisation domain
Fe_dep_repress       PF01325.14    60 seq800_BIOID161985   -            155   6.9e-11   41.8   0.0   1   1   6.3e-14   1.2e-10   40.9   0.0     6    60    38    92    35    92 0.95 Iron dependent repressor, N-terminal DNA binding domain
HTH_24               PF13412.1     48 seq800_BIOID161985   -            155   1.2e-07   30.9   0.0   1   1     9e-11   1.8e-07   30.3   0.0     3    48    40    85    38    85 0.90 Winged helix-turn-helix DNA-binding
MarR                 PF01047.17    59 seq800_BIOID161985   -            155   1.7e-06   27.4   0.0   1   1   1.6e-09   3.1e-06   26.6   0.0    11    48    48    85    47    87 0.95 MarR family
CitMHS               PF03600.11   349 seq801_BIOID161985   -            372   3.7e-28   98.0  21.5   1   1   5.5e-32   3.7e-28   98.0  14.9    41   322    32   307    12   330 0.87 Citrate transporter
Na_sulph_symp        PF00939.14   471 seq801_BIOID161985   -            372   1.4e-07   30.6   6.0   1   1     2e-11   1.4e-07   30.6   4.2   320   446    41   163    35   183 0.80 Sodium:sulfate symporter transmembrane region
ABC_tran             PF00005.22   118 seq802_BIOID161985   -            530   1.4e-36  125.3   0.0   1   2   1.1e-18   1.9e-15   57.1   0.0     1   118    41   184    41   184 0.98 ABC transporter
ABC_tran             PF00005.22   118 seq802_BIOID161985   -            530   1.4e-36  125.3   0.0   2   2   2.2e-21   3.7e-18   65.8   0.0     1   118   359   467   359   467 0.95 ABC transporter
ABC_tran_2           PF12848.2     85 seq802_BIOID161985   -            530   3.4e-23   81.1   3.0   1   1   1.8e-23     3e-20   71.7   1.4     2    85   224   309   223   309 0.91 ABC transporter
Transaldolase        PF00923.14   287 seq804_BIOID161985   -            222     6e-45  153.4   0.1   1   1   1.2e-48   1.7e-44  152.0   0.1     1   244     5   208     5   220 0.94 Transaldolase
Asparaginase_2       PF01112.13   319 seq805_BIOID161985   -            321    2e-124  414.3   3.3   1   1  1.8e-128  2.5e-124  414.0   2.3     2   315     3   315     2   317 0.99 Asparaginase
ABC_tran             PF00005.22   118 seq806_BIOID161985   -            623   4.7e-41  139.7   0.1   1   2   5.4e-21   7.4e-18   64.9   0.1    24   118    90   197    56   197 0.81 ABC transporter
ABC_tran             PF00005.22   118 seq806_BIOID161985   -            623   4.7e-41  139.7   0.1   2   2   2.3e-23   3.1e-20   72.5   0.0     1   117   364   491   364   492 0.93 ABC transporter
oligo_HPY            PF08352.7     64 seq806_BIOID161985   -            623   1.8e-20   72.9   0.4   1   2   1.7e-11   2.3e-08   34.1   0.0     1    33   248   280   248   303 0.88 Oligopeptide/dipeptide transporter, C-terminal region
oligo_HPY            PF08352.7     64 seq806_BIOID161985   -            623   1.8e-20   72.9   0.4   2   2   2.8e-12   3.8e-09   36.6   0.0     1    33   543   575   543   594 0.85 Oligopeptide/dipeptide transporter, C-terminal region
SBP_bac_5            PF00496.17   374 seq807_BIOID161985   -            512   1.3e-96  323.6  11.7   1   1  1.2e-100   1.6e-96  323.2   8.1     1   372    70   429    70   431 0.95 Bacterial extracellular solute-binding proteins, family 5 Middle
BPD_transp_1         PF00528.17   185 seq808_BIOID161985   -            306     4e-43  146.9  10.6   1   1   2.9e-47     4e-43  146.9   7.4     1   184   113   304   113   305 0.99 Binding-protein-dependent transport system inner membrane component
BPD_transp_1         PF00528.17   185 seq809_BIOID161985   -            303     1e-30  106.5  13.3   1   1   1.5e-34     1e-30  106.5   9.2     1   184   119   302   119   303 0.99 Binding-protein-dependent transport system inner membrane component
OppC_N               PF12911.2     56 seq809_BIOID161985   -            303   1.3e-17   62.7   0.2   1   1     2e-21   1.3e-17   62.7   0.2     2    56    24    79    23    79 0.86 N-terminal TM domain of oligopeptide transport permease C
EAL                  PF00563.15   236 seq810_BIOID161985   -            808   2.6e-62  210.2   0.0   1   1   3.1e-66   4.3e-62  209.5   0.0     2   236   558   793   557   793 0.97 EAL domain
GGDEF                PF00990.16   161 seq811_BIOID161985   -            442   1.1e-26   93.1   0.0   1   1   1.6e-30   2.2e-26   92.2   0.0     1   160   295   437   295   438 0.89 GGDEF domain
YliH                 PF10799.3    127 seq815_BIOID161985   -            127   2.3e-73  243.8   4.9   1   1   1.8e-77   2.5e-73  243.6   3.4     1   127     1   127     1   127 0.99 Biofilm formation protein (YliH/bssR)
GSDH                 PF07995.6    331 seq816_BIOID161985   -            371  1.3e-126  422.1   0.1   1   1    1e-130  1.4e-126  421.9   0.1     1   331    34   366    34   366 0.98 Glucose / Sorbosone dehydrogenase
Peptidase_S11        PF00768.15   241 seq817_BIOID161985   -            407  8.9e-101  336.0   0.4   1   1  2.5e-104  1.1e-100  335.7   0.2     2   241    36   273    35   273 0.99 D-alanyl-D-alanine carboxypeptidase
PBP5_C               PF07943.8     91 seq817_BIOID161985   -            407   5.7e-25   87.0   0.0   1   1   2.3e-28   1.1e-24   86.1   0.0     1    91   292   383   292   383 0.99 Penicillin-binding protein 5, C-terminal domain
Beta-lactamase2      PF13354.1    197 seq817_BIOID161985   -            407     1e-13   51.0   0.1   1   1   3.1e-17   1.4e-13   50.6   0.1     4   144    57   209    54   262 0.75 Beta-lactamase enzyme family
MFS_1                PF07690.11   354 seq818_BIOID161985   -            410   5.4e-29  100.9  41.0   1   1   1.1e-32   7.4e-29  100.4  28.4     5   351    26   362    22   365 0.71 Major Facilitator Superfamily
Sugar_tr             PF00083.19   451 seq818_BIOID161985   -            410   1.5e-06   26.9  31.9   1   1     2e-09   1.4e-05   23.7   8.2    52   188    58   188    44   196 0.92 Sugar (and other) transporter
TetR_N               PF00440.18    47 seq820_BIOID161985   -            178     5e-09   35.5   0.1   1   1   1.2e-12   7.9e-09   34.9   0.1     1    47    13    59    13    59 0.97 Bacterial regulatory proteins, tetR family
TetR_C_6             PF13977.1    131 seq820_BIOID161985   -            178   3.7e-07   29.8   0.2   1   1   1.3e-10     9e-07   28.6   0.1    22   125    86   176    66   178 0.89 Bacterial transcriptional repressor
YbjM                 PF11045.3    125 seq823_BIOID161985   -            125   5.5e-63  210.1   9.7   1   1   4.5e-67   6.1e-63  210.0   6.7     1   124     1   124     1   125 0.99 Putative inner membrane protein of Enterobacteriaceae
DUF1418              PF07214.7     96 seq824_BIOID161985   -             95   6.9e-42  140.8   2.2   1   1   5.6e-46   7.6e-42  140.7   1.5     1    96     1    95     1    95 0.99 Protein of unknown function (DUF1418)
Nitroreductase       PF00881.19   165 seq825_BIOID161985   -            240   2.1e-22   79.5   0.2   1   1   3.3e-26   4.4e-22   78.5   0.1     3   165    10   159     8   159 0.78 Nitroreductase family
RimK                 PF08443.6    190 seq827_BIOID161985   -            300   4.3e-82  274.0   0.0   1   1     2e-85   5.4e-82  273.7   0.0     1   190    97   286    97   286 1.00 RimK-like ATP-grasp domain
GSH-S_ATP            PF02955.11   174 seq827_BIOID161985   -            300   9.3e-19   67.1   0.2   1   1     5e-22   1.4e-18   66.5   0.2    13   163   115   265   103   276 0.84 Prokaryotic glutathione synthetase, ATP-grasp domain
ATP-grasp_4          PF13535.1    184 seq827_BIOID161985   -            300     7e-15   55.1   0.0   1   1   3.6e-18   9.8e-15   54.6   0.0     1   177    96   263    96   268 0.82 ATP-grasp domain
ATP-grasp_3          PF02655.9    161 seq827_BIOID161985   -            300   1.7e-09   37.6   0.0   1   1   9.4e-13   2.6e-09   37.0   0.0     1   156    97   263    97   266 0.81 ATP-grasp domain
Dala_Dala_lig_C      PF07478.8    203 seq827_BIOID161985   -            300   1.4e-05   24.5   0.2   1   1   1.7e-08   4.7e-05   22.7   0.1    33   177   135   267   107   273 0.76 D-ala D-ala ligase C-terminus
YbjN                 PF10722.4    127 seq828_BIOID161985   -            158   6.8e-14   51.8   0.2   1   1   5.8e-18   7.9e-14   51.6   0.2     2   123     9   132     8   136 0.97 Putative bacterial sensory transduction regulator
SBP_bac_8            PF13416.1    281 seq830_BIOID161985   -            420   1.6e-36  126.4   2.3   1   1   6.1e-40   2.1e-36  126.0   1.6     3   277    96   383    94   387 0.85 Bacterial extracellular solute-binding protein
SBP_bac_6            PF13343.1    242 seq830_BIOID161985   -            420   1.7e-27   96.1   0.9   1   1   8.3e-31   2.9e-27   95.4   0.6     5   213   130   365   108   390 0.86 Bacterial extracellular solute-binding protein
SBP_bac_1            PF01547.20   314 seq830_BIOID161985   -            420   8.8e-17   61.6   6.9   1   1   3.8e-20   1.3e-16   61.1   4.8    17   311    94   353    84   356 0.75 Bacterial extracellular solute-binding protein
SBP_bac_11           PF13531.1    231 seq830_BIOID161985   -            420   2.3e-07   30.5   0.0   1   1   3.5e-10   1.2e-06   28.2   0.0    16   228    95   361    90   363 0.77 Bacterial extracellular solute-binding protein
ABC_tran             PF00005.22   118 seq831_BIOID161985   -            404   4.8e-27   94.5   0.0   1   1   1.9e-30   8.7e-27   93.7   0.0     1   117    86   204    86   205 0.93 ABC transporter
TOBE_2               PF08402.5     75 seq831_BIOID161985   -            404   1.7e-18   66.2   0.0   1   1     9e-22   4.1e-18   65.0   0.0     1    75   322   402   322   402 0.93 TOBE domain
BPD_transp_1         PF00528.17   185 seq832_BIOID161985   -            314   6.6e-24   84.3  18.7   1   1   4.8e-28   6.6e-24   84.3  12.9     1   183   114   310   112   312 0.91 Binding-protein-dependent transport system inner membrane component
BPD_transp_1         PF00528.17   185 seq833_BIOID161985   -            295   2.2e-14   53.2  20.7   1   1   1.6e-18   2.2e-14   53.2  14.4     3   184    95   287    93   288 0.86 Binding-protein-dependent transport system inner membrane component
DUF2593              PF10767.4    144 seq834_BIOID161985   -            162   7.6e-72  239.5   6.3   1   1   6.3e-76   8.7e-72  239.4   4.3     2   144    20   162    19   162 0.99 Protein of unknown function (DUF2593)
tRNA_U5-meth_tr      PF05958.6    352 seq835_BIOID161985   -            375   4.2e-19   68.3   0.0   1   1     2e-19   5.4e-16   58.1   0.0   172   351   208   374   184   375 0.90 tRNA (Uracil-5-)-methyltransferase
Methyltransf_31      PF13847.1    152 seq835_BIOID161985   -            375   1.3e-09   37.6   0.0   1   1   9.8e-13   2.7e-09   36.6   0.0     5    66   235   293   233   316 0.92 Methyltransferase domain
Methyltransf_26      PF13659.1    117 seq835_BIOID161985   -            375   1.4e-07   31.3   0.0   1   1     1e-10   2.8e-07   30.4   0.0     4    80   237   310   235   368 0.88 Methyltransferase domain
MTS                  PF05175.9    170 seq835_BIOID161985   -            375   2.3e-05   23.7   0.0   1   1   1.4e-08   3.8e-05   23.0   0.0    32   108   234   310   209   328 0.83 Methyltransferase small domain
YbjQ_1               PF01906.12   105 seq841_BIOID161985   -            107   1.2e-40  138.0   0.5   1   1   9.3e-45   1.3e-40  137.9   0.4     1   104     1   104     1   105 0.99 Putative heavy-metal-binding
Amidase_2            PF01510.20   132 seq843_BIOID161985   -            276   8.8e-27   93.6   0.0   1   1   1.1e-30   1.5e-26   92.8   0.0     6   131    41   179    35   180 0.92 N-acetylmuramoyl-L-alanine amidase
DUF2813              PF11398.3    373 seq844_BIOID161985   -            552  2.6e-153  510.4   0.0   1   1  5.3e-157  3.6e-153  509.9   0.0     1   373     1   375     1   375 0.99 Protein of unknown function (DUF2813)
HlyD_2               PF12700.2    328 seq845_BIOID161985   -            371     7e-34  117.3   4.2   1   1   1.8e-37   8.4e-34  117.0   2.9     1   328    40   362    40   362 0.88 HlyD family secretion protein
HlyD_3               PF13437.1    105 seq845_BIOID161985   -            371   2.5e-15   56.5   7.5   1   1     1e-17   4.6e-14   52.5   0.1     1    97   185   285   185   305 0.87 HlyD family secretion protein
HlyD                 PF00529.15   306 seq845_BIOID161985   -            371   2.7e-13   49.7  25.0   1   1   1.3e-16   5.7e-13   48.7  17.3     1   167    60   233    60   243 0.92 HlyD family secretion protein
MacB_PCD             PF12704.2    232 seq846_BIOID161985   -            648   1.7e-54  184.7   3.1   1   1     5e-58   1.7e-54  184.7   2.1     1   231   261   491   261   492 0.94 MacB-like periplasmic core domain
ABC_tran             PF00005.22   118 seq846_BIOID161985   -            648   1.8e-21   76.5   0.0   1   1     1e-24   3.5e-21   75.6   0.0     1   117    48   172    48   173 0.94 ABC transporter
FtsX                 PF02687.16   121 seq846_BIOID161985   -            648   2.4e-21   75.6  11.3   1   1   6.9e-25   2.4e-21   75.6   7.8     2   121   527   641   526   641 0.97 FtsX-like permease family
AAA_21               PF13304.1    303 seq846_BIOID161985   -            648   7.5e-12   45.6   0.1   1   1   5.8e-10     2e-06   27.8   0.0   221   300   129   205    90   208 0.88 AAA domain
ClpS                 PF02617.12    82 seq847_BIOID161985   -            106   8.1e-35  118.3   0.1   1   1     7e-39   9.6e-35  118.0   0.1     2    82    23   103    22   103 0.98 ATP-dependent Clp protease adaptor protein ClpS
AAA_2                PF07724.9    171 seq848_BIOID161985   -            758   2.6e-51  173.8   0.0   1   1   1.5e-50   1.5e-47  161.6   0.0     1   171   486   647   486   647 0.97 AAA domain (Cdc48 subfamily)
ClpB_D2-small        PF10431.4     81 seq848_BIOID161985   -            758     5e-25   87.1   0.0   1   1   1.5e-27   1.5e-24   85.5   0.0     1    81   653   733   653   733 0.98 C-terminal, D2-small domain, of ClpB protein
AAA                  PF00004.24   132 seq848_BIOID161985   -            758   1.8e-24   86.3   0.1   1   2   4.1e-16     4e-13   49.5   0.0     2   125   211   342   210   347 0.76 ATPase family associated with various cellular activities (AAA)
AAA                  PF00004.24   132 seq848_BIOID161985   -            758   1.8e-24   86.3   0.1   2   2   5.9e-11   5.7e-08   32.9   0.0     2   111   492   607   491   621 0.85 ATPase family associated with various cellular activities (AAA)
AAA_5                PF07728.9    139 seq848_BIOID161985   -            758   4.2e-19   68.5   0.0   1   1   2.9e-16   2.8e-13   49.6   0.0     2   125   491   609   490   619 0.89 AAA domain (dynein-related subfamily)
Clp_N                PF02861.15    53 seq848_BIOID161985   -            758   2.3e-16   59.3   1.3   1   1     1e-17   9.9e-15   54.1   0.7     1    52    13    62    13    63 0.97 Clp amino terminal domain
AAA_16               PF13191.1    166 seq848_BIOID161985   -            758   1.7e-13   51.1   6.7   1   1     6e-11   5.9e-08   33.1   0.0     1    95   187   287   187   354 0.79 AAA ATPase domain
Sigma54_activat      PF00158.21   168 seq848_BIOID161985   -            758   1.3e-12   47.3   0.2   1   2     1e-07   9.8e-05   21.7   0.0     2   105   189   290   188   328 0.85 Sigma-54 interaction domain
Sigma54_activat      PF00158.21   168 seq848_BIOID161985   -            758   1.3e-12   47.3   0.2   2   2   3.1e-08   3.1e-05   23.4   0.0    22   148   484   612   460   618 0.77 Sigma-54 interaction domain
AsnC_trans_reg       PF01037.16    74 seq851_BIOID161985   -            164   1.9e-24   85.0   0.1   1   1   1.4e-27   6.5e-24   83.3   0.0     1    74    78   152    78   152 0.98 AsnC family
HTH_24               PF13412.1     48 seq851_BIOID161985   -            164   2.3e-21   74.8   0.2   1   1   1.1e-24     5e-21   73.7   0.1     1    48    12    59    12    59 0.98 Winged helix-turn-helix DNA-binding
HTH_AsnC-type        PF13404.1     42 seq851_BIOID161985   -            164   2.6e-20   71.5   0.4   1   1     9e-24   4.1e-20   70.9   0.2     1    42    12    53    12    53 0.99 AsnC-type helix-turn-helix domain
FtsK_SpoIIIE         PF01580.13   205 seq852_BIOID161985   -           1368     4e-74  248.4   0.1   1   1   1.9e-77   6.3e-74  247.7   0.1     2   205   987  1200   986  1200 0.98 FtsK/SpoIIIE family
DUF4117              PF13491.1    171 seq852_BIOID161985   -           1368   3.5e-41  140.3  17.3   1   1   1.5e-44     5e-41  139.8  12.0     2   171    20   191    19   191 0.95 Domain of unknown function (DUF4117)
Ftsk_gamma           PF09397.5     67 seq852_BIOID161985   -           1368   4.1e-30  103.1   0.0   1   1   2.7e-33   9.1e-30  102.0   0.0     2    65  1301  1364  1300  1366 0.96 Ftsk gamma domain
LolA                 PF03548.10   165 seq853_BIOID161985   -            204   2.9e-57  192.7   4.8   1   1   2.4e-61   3.3e-57  192.5   3.3     2   165    34   192    33   192 0.99 Outer membrane lipoprotein carrier protein LolA
MgsA_C               PF12002.3    168 seq854_BIOID161985   -            447   3.2e-68  228.5   0.6   1   1   4.5e-71   5.5e-68  227.7   0.4     1   167   268   435   268   436 0.99 MgsA AAA+ ATPase C terminal
AAA                  PF00004.24   132 seq854_BIOID161985   -            447   2.4e-18   66.4   0.1   1   1   2.3e-20   2.8e-17   63.0   0.0     1   126    53   159    53   165 0.91 ATPase family associated with various cellular activities (AAA)
RuvB_N               PF05496.7    234 seq854_BIOID161985   -            447   3.5e-16   58.8   0.1   1   1   1.6e-18     2e-15   56.3   0.0    15   133    17   138     7   155 0.79 Holliday junction DNA helicase ruvB N-terminus
AAA_5                PF07728.9    139 seq854_BIOID161985   -            447   8.9e-08   31.8   0.1   1   1   9.5e-10   1.2e-06   28.2   0.1     2   102    53   143    52   236 0.84 AAA domain (dynein-related subfamily)
AAA_19               PF13245.1     76 seq854_BIOID161985   -            447   1.4e-07   31.0   0.4   1   1   1.3e-09   1.6e-06   27.6   0.0    10    62    51    95    43   134 0.65 Part of AAA domain
tRNA-synt_2b         PF00587.20   173 seq855_BIOID161985   -            430   2.9e-38  131.0   0.0   1   1   6.1e-42   4.2e-38  130.5   0.0     2   172   173   349   172   350 0.96 tRNA synthetase class II core domain (G, H, P, S and T)
Seryl_tRNA_N         PF02403.17   108 seq855_BIOID161985   -            430   4.2e-34  116.6   3.5   1   1     1e-37   6.8e-34  116.0   2.4     1   108     1   107     1   107 0.99 Seryl-tRNA synthetase N-terminal domain
Molybdopterin        PF00384.17   432 seq856_BIOID161985   -            814  2.5e-113  378.9   0.0   1   1  6.6e-117    3e-113  378.6   0.0     1   432   119   576   119   576 0.96 Molybdopterin oxidoreductase
Molydop_binding      PF01568.16   109 seq856_BIOID161985   -            814   3.2e-29  100.8   0.0   1   1   1.7e-32   7.7e-29   99.5   0.0     1   107   695   806   695   808 0.97 Molydopterin dinucleotide binding domain
Molybdop_Fe4S4       PF04879.11    55 seq856_BIOID161985   -            814   8.6e-18   63.7   0.9   1   1   3.4e-21   1.5e-17   62.9   0.6     1    55    56   116    56   116 0.98 Molybdopterin oxidoreductase Fe4S4 domain
Fer4_11              PF13247.1     99 seq857_BIOID161985   -            205   5.4e-32  109.5  10.6   1   1   3.5e-35   5.4e-32  109.5   7.3     3    97    60   153    58   155 0.97 4Fe-4S dicluster domain
Fer4_7               PF12838.2     52 seq857_BIOID161985   -            205     5e-13   49.1  27.1   1   1   1.3e-10   1.9e-07   31.2   6.1     2    50    99   147    98   155 0.88 4Fe-4S dicluster domain
Fer4_2               PF12797.2     22 seq857_BIOID161985   -            205   3.4e-13   48.5  31.2   1   1   6.2e-10   9.5e-07   28.2   0.6     2    20     6    24     5    33 0.89 4Fe-4S binding domain
Fer4                 PF00037.22    24 seq857_BIOID161985   -            205   5.6e-13   47.7  34.4   1   1   7.7e-11   1.2e-07   30.9   3.3     1    23    92   114    92   115 0.94 4Fe-4S binding domain
Fer4_9               PF13187.1     55 seq857_BIOID161985   -            205   2.6e-12   46.7  26.7   1   1   2.2e-10   3.4e-07   30.3   7.6     2    53    99   148    98   150 0.95 4Fe-4S dicluster domain
Fer4_6               PF12837.2     24 seq857_BIOID161985   -            205   6.8e-11   41.4  39.7   1   1   2.7e-09   4.2e-06   26.2   3.2     1    23    91   113    91   114 0.95 4Fe-4S binding domain
Fer4_4               PF12800.2     17 seq857_BIOID161985   -            205   1.7e-08   34.0  35.5   1   3   1.6e-05     0.025   14.7   1.8     1    15    11    25    11    31 0.91 4Fe-4S binding domain
Fer4_4               PF12800.2     17 seq857_BIOID161985   -            205   1.7e-08   34.0  35.5   2   3   8.3e-05      0.13   12.5   1.9     2    16    65    81    64    85 0.86 4Fe-4S binding domain
Fer4_4               PF12800.2     17 seq857_BIOID161985   -            205   1.7e-08   34.0  35.5   3   3   2.6e-07    0.0004   20.3   2.0     2    17    97   112    96   112 0.91 4Fe-4S binding domain
Fer4_3               PF12798.2     15 seq857_BIOID161985   -            205     1e-06   28.7  40.5   1   2   8.7e-06     0.013   15.8   4.2     1    15    67    83    67    83 0.98 4Fe-4S binding domain
Fer4_3               PF12798.2     15 seq857_BIOID161985   -            205     1e-06   28.7  40.5   2   2   4.3e-05     0.065   13.7   1.6     1    13   126   147   126   149 0.94 4Fe-4S binding domain
DmsC                 PF04976.7    276 seq860_BIOID161985   -            308  1.8e-116  388.1  23.0   1   1  1.5e-120    2e-116  387.9  15.9     1   276    22   298    22   298 1.00 DMSO reductase anchor subunit (DmsC)
MFS_1                PF07690.11   354 seq862_BIOID161985   -            382   1.3e-27   96.3  53.9   1   2   9.9e-18   6.8e-14   51.2  21.1     2   234    12   227    11   228 0.78 Major Facilitator Superfamily
MFS_1                PF07690.11   354 seq862_BIOID161985   -            382   1.3e-27   96.3  53.9   2   2   1.9e-17   1.3e-13   50.3  13.9     6   174   210   371   206   381 0.89 Major Facilitator Superfamily
Sugar_tr             PF00083.19   451 seq862_BIOID161985   -            382   1.6e-07   30.1  17.1   1   1   2.3e-11   1.6e-07   30.1  11.9    44   176    39   167    12   183 0.85 Sugar (and other) transporter
AA_permease_2        PF13520.1    426 seq863_BIOID161985   -            540   1.9e-42  145.2  47.0   1   1   3.9e-46   2.7e-42  144.6  32.6     2   422    75   515    74   526 0.85 Amino acid permease
AA_permease          PF00324.16   479 seq863_BIOID161985   -            540   1.7e-15   56.2  40.9   1   1   3.4e-19   2.4e-15   55.7  28.3    28   446    99   513    76   535 0.76 Amino acid permease
DUF421               PF04239.7     99 seq865_BIOID161985   -            230   1.4e-24   85.3   0.0   1   1   1.3e-28   1.8e-24   84.9   0.0     1    71   102   171   102   214 0.85 Protein of unknown function (DUF421)
Aminotran_5          PF00266.14   371 seq866_BIOID161985   -            362   6.1e-71  238.9   0.0   1   1     5e-75   6.8e-71  238.8   0.0     1   371     4   350     4   350 0.99 Aminotransferase class-V
EPSP_synthase        PF00275.15   419 seq867_BIOID161985   -            427  8.3e-164  544.8   0.0   1   1  6.9e-168  9.4e-164  544.6   0.0     2   419     7   420     6   420 0.97 EPSP synthase (3-phosphoshikimate 1-carboxyvinyltransferase)
Peptidase_M48        PF01435.13   226 seq868_BIOID161985   -            262   6.6e-26   91.1   0.0   1   1   6.7e-30   9.1e-26   90.6   0.0    28   226    80   253    48   253 0.78 Peptidase family M48
Cytidylate_kin       PF02224.13   158 seq869_BIOID161985   -            227     5e-62  207.8   0.4   1   1   1.3e-65     6e-62  207.6   0.2     3   158    63   218    61   218 0.97 Cytidylate kinase
AAA_17               PF13207.1    121 seq869_BIOID161985   -            227   1.9e-13   51.1   0.0   1   1   1.7e-16   7.9e-13   49.1   0.0     1   120     7   134     7   135 0.85 AAA domain
Cytidylate_kin2      PF13189.1    179 seq869_BIOID161985   -            227   1.9e-07   31.0   0.0   1   1   1.1e-10   4.9e-07   29.7   0.0     1   155     7   187     7   191 0.78 Cytidylate kinase-like family
S1                   PF00575.18    74 seq871_BIOID161985   -            557  3.9e-117  382.3  33.3   1   6   7.7e-16     1e-11   44.5   0.6     3    73    19    86    17    87 0.95 S1 RNA binding domain
S1                   PF00575.18    74 seq871_BIOID161985   -            557  3.9e-117  382.3  33.3   2   6   1.4e-17   1.9e-13   50.1   0.5     3    74   103   171   101   171 0.96 S1 RNA binding domain
S1                   PF00575.18    74 seq871_BIOID161985   -            557  3.9e-117  382.3  33.3   3   6   3.3e-28   4.6e-24   84.1   0.2     2    74   189   260   188   260 0.97 S1 RNA binding domain
S1                   PF00575.18    74 seq871_BIOID161985   -            557  3.9e-117  382.3  33.3   4   6   4.2e-26   5.8e-22   77.4   0.2     2    74   274   347   273   347 0.97 S1 RNA binding domain
S1                   PF00575.18    74 seq871_BIOID161985   -            557  3.9e-117  382.3  33.3   5   6   1.2e-24   1.7e-20   72.7   0.5     2    74   361   434   360   434 0.98 S1 RNA binding domain
S1                   PF00575.18    74 seq871_BIOID161985   -            557  3.9e-117  382.3  33.3   6   6   1.5e-25   2.1e-21   75.6   0.4     3    74   449   520   447   520 0.98 S1 RNA binding domain
Bac_DNA_binding      PF00216.16    90 seq872_BIOID161985   -             94   2.1e-30  104.4   0.0   1   1   1.7e-34   2.3e-30  104.3   0.0     1    90     1    91     1    91 0.97 Bacterial DNA-binding protein
Competence           PF03772.11   271 seq873_BIOID161985   -            780   9.2e-53  178.9  38.6   1   1   1.3e-56   9.2e-53  178.9  26.7     3   268   228   495   226   517 0.92 Competence protein
Lactamase_B          PF00753.22   194 seq873_BIOID161985   -            780   1.6e-12   47.3   0.0   1   1   3.9e-16   2.7e-12   46.6   0.0     4   176   533   697   530   714 0.89 Metallo-beta-lactamase superfamily
ABC_membrane         PF00664.18   275 seq874_BIOID161985   -            582   1.8e-55  188.1  14.3   1   1   7.8e-59   2.7e-55  187.6   9.9     6   275    29   298    24   298 0.94 ABC transporter transmembrane region
ABC_tran             PF00005.22   118 seq874_BIOID161985   -            582   2.2e-22   79.5   0.3   1   1   1.8e-25   6.1e-22   78.0   0.0     1   118   383   509   383   509 0.98 ABC transporter
LpxK                 PF02606.9    326 seq875_BIOID161985   -            328  8.9e-110  366.5   0.0   1   1  7.8e-114  1.1e-109  366.2   0.0     2   319    13   319    12   325 0.94 Tetraacyldisaccharide-1-P 4'-kinase
DUF1006              PF06224.7    348 seq876_BIOID161985   -            410   6.2e-87  291.9  14.2   1   1   5.6e-91   7.7e-87  291.6   9.8     4   348    16   381     7   381 0.91 Protein of unknown function (DUF1006)
Trm112p              PF03966.11    68 seq877_BIOID161985   -             60   5.7e-09   36.1   0.4   1   1   9.5e-13   1.3e-08   34.9   0.3     1    68     2    41     2    41 0.97 Trm112p-like protein
CTP_transf_3         PF02348.14   217 seq878_BIOID161985   -            248   1.5e-69  233.8   0.0   1   1   2.6e-73   1.8e-69  233.6   0.0     1   217     4   221     4   221 0.98 Cytidylyltransferase
NTP_transf_3         PF12804.2    179 seq878_BIOID161985   -            248     2e-14   54.0   0.6   1   1   6.4e-18   4.4e-14   52.9   0.4    16   179    19   240    10   240 0.80 MobA-like NTP transferase domain
Methyltransf_31      PF13847.1    152 seq882_BIOID161985   -            261   9.6e-21   73.8   0.0   1   1   1.3e-23   1.4e-20   73.3   0.0     4   152    45   199    43   199 0.81 Methyltransferase domain
Methyltransf_23      PF13489.1    162 seq882_BIOID161985   -            261   2.8e-19   69.2   0.0   1   1     4e-22   4.2e-19   68.6   0.0    12   121    33   159    22   207 0.70 Methyltransferase domain
Methyltransf_18      PF12847.2    112 seq882_BIOID161985   -            261   2.3e-17   63.4   0.1   1   1   4.1e-20   4.3e-17   62.5   0.0     3   108    46   146    44   149 0.93 Methyltransferase domain
Methyltransf_11      PF08241.7     95 seq882_BIOID161985   -            261   3.1e-17   62.7   0.0   1   1     6e-20   6.3e-17   61.7   0.0     1    94    49   146    49   147 0.95 Methyltransferase domain
Methyltransf_12      PF08242.7     99 seq882_BIOID161985   -            261   2.2e-15   56.7   0.0   1   1   3.8e-18     4e-15   55.9   0.0     1    99    49   145    49   145 0.83 Methyltransferase domain
Methyltransf_26      PF13659.1    117 seq882_BIOID161985   -            261   8.4e-11   41.8   0.3   1   1   5.3e-13   5.5e-10   39.1   0.1     2   114    46   148    45   151 0.92 Methyltransferase domain
Ubie_methyltran      PF01209.13   233 seq882_BIOID161985   -            261   8.3e-11   41.3   0.0   1   1   9.9e-14     1e-10   41.0   0.0    31   152    27   148     6   185 0.82 ubiE/COQ5 methyltransferase family
Methyltransf_25      PF13649.1    101 seq882_BIOID161985   -            261   9.9e-10   38.5   0.0   1   1   1.6e-12   1.7e-09   37.8   0.0     1   101    48   143    48   143 0.90 Methyltransferase domain
Methyltransf_15      PF09445.5    164 seq882_BIOID161985   -            261   1.1e-07   31.4   0.0   1   1   1.5e-10   1.6e-07   30.9   0.0     3    74    47   116    45   121 0.90 RNA cap guanine-N2 methyltransferase
MTS                  PF05175.9    170 seq882_BIOID161985   -            261     9e-07   28.3   0.0   1   1   1.3e-09   1.3e-06   27.7   0.0    23   112    38   122    28   176 0.77 Methyltransferase small domain
DREV                 PF05219.7    265 seq882_BIOID161985   -            261   7.3e-05   21.6   0.0   1   1   1.4e-07   0.00014   20.6   0.0    94   185    44   144    32   159 0.77 DREV methyltransferase
CMAS                 PF02353.15   273 seq882_BIOID161985   -            261   0.00021   20.3   0.0   1   1   2.6e-07   0.00028   19.9   0.0    64   163    46   146     5   166 0.81 Mycolic acid cyclopropane synthetase
KicB                 PF03882.9    440 seq883_BIOID161985   -            440  2.4e-269  893.0  10.9   1   1    2e-273  2.7e-269  892.8   7.6     1   440     1   440     1   440 1.00 KicB killing factor
MukE                 PF04288.8    235 seq884_BIOID161985   -            234  4.3e-134  444.5   0.3   1   1  3.6e-138  4.9e-134  444.3   0.2     1   235    10   234    10   234 0.99 MukE-like family
MukB                 PF04310.7    227 seq885_BIOID161985   -           1486    2e-145  481.8   0.7   1   1  8.9e-149  4.1e-145  480.9   0.1     1   227     1   227     1   227 1.00 MukB N-terminal
SbcCD_C              PF13558.1     90 seq885_BIOID161985   -           1486   5.1e-14   51.8   0.3   1   1   4.7e-17   2.2e-13   49.8   0.0     1    89  1335  1424  1335  1425 0.88 Putative exonuclease SbcCD, C subunit
AAA_29               PF13555.1     62 seq885_BIOID161985   -           1486   5.2e-13   48.2   0.2   1   1   2.7e-16   1.2e-12   47.0   0.2     2    61     8    66     7    67 0.90 P-loop containing region of AAA domain
YkuD                 PF03734.9    146 seq886_BIOID161985   -            615   6.1e-30  104.2   0.1   1   1   1.4e-33   9.7e-30  103.6   0.0     4   140   377   543   374   572 0.94 L,D-transpeptidase catalytic domain
PG_binding_1         PF01471.13    57 seq886_BIOID161985   -            615   1.2e-09   37.8   0.2   1   1   9.3e-11   6.4e-07   29.1   0.0    25    57   316   348   307   348 0.92 Putative peptidoglycan binding domain
Peptidase_M15_2      PF05951.8    153 seq887_BIOID161985   -            182   1.2e-61  206.5   0.0   1   1   2.1e-65   1.4e-61  206.3   0.0     3   153    34   182    32   182 0.99 Bacterial protein of unknown function (DUF882)
Peptidase_M15_3      PF08291.6    110 seq887_BIOID161985   -            182   8.5e-12   44.7   0.0   1   1   1.7e-15   1.1e-11   44.3   0.0    28   110    86   175    62   175 0.84 Peptidase M15
Lactamase_B          PF00753.22   194 seq888_BIOID161985   -            215   1.1e-32  113.1   0.4   1   1   1.9e-36   1.3e-32  112.9   0.3     4   194    11   192     8   192 0.93 Metallo-beta-lactamase superfamily
Lactamase_B_2        PF12706.2    194 seq888_BIOID161985   -            215   1.5e-07   31.0   0.1   1   1   2.6e-11   1.8e-07   30.7   0.0     4   154    28   190    25   194 0.63 Beta-lactamase superfamily domain
DUF3458              PF11940.3    367 seq893_BIOID161985   -            870  1.1e-141  471.8   5.1   1   1    4e-145  1.8e-141  471.1   3.6     2   367   458   827   457   827 0.99 Domain of unknown function (DUF3458)
Peptidase_M1         PF01433.15   390 seq893_BIOID161985   -            870   6.1e-67  226.2   0.0   1   1   3.3e-70   1.5e-66  225.0   0.0   107   390   107   384    19   384 0.88 Peptidase family M1
Peptidase_MA_2       PF13485.1    128 seq893_BIOID161985   -            870   4.6e-18   65.3   0.1   1   1   3.2e-21   1.5e-17   63.7   0.0    16   128   282   407   262   407 0.80 Peptidase MA superfamily
DHO_dh               PF01180.16   293 seq895_BIOID161985   -            336   7.7e-93  310.5   0.2   1   1   6.9e-97   9.4e-93  310.2   0.1     4   288    47   335    45   336 0.97 Dihydroorotate dehydrogenase
DUF1379              PF07126.7    154 seq896_BIOID161985   -            180   2.3e-56  189.3   0.0   1   1   2.3e-60   3.1e-56  188.9   0.0     1   149    21   170    21   175 0.98 Protein of unknown function (DUF1379)
UPF0020              PF01170.13   180 seq898_BIOID161985   -            702   2.4e-62  209.5   0.0   1   1     6e-60   9.2e-57  191.4   0.0     1   179   162   375   162   376 0.96 Putative RNA methylase family UPF0020
Methyltransf_26      PF13659.1    117 seq898_BIOID161985   -            702   1.1e-26   93.0   0.0   1   2   2.9e-19   4.4e-16   58.8   0.0     4    94   193   326   190   353 0.92 Methyltransferase domain
Methyltransf_26      PF13659.1    117 seq898_BIOID161985   -            702   1.1e-26   93.0   0.0   2   2   6.9e-11   1.1e-07   31.8   0.0    11   114   549   655   521   658 0.80 Methyltransferase domain
Methyltrans_SAM      PF10672.4    286 seq898_BIOID161985   -            702   7.3e-21   74.1   0.1   1   1   8.1e-24   1.2e-20   73.4   0.1    24   240   437   658   427   669 0.82 S-adenosylmethionine-dependent methyltransferase
THUMP                PF02926.12    93 seq898_BIOID161985   -            702   2.2e-14   53.1   0.0   1   1   2.7e-17   4.1e-14   52.3   0.0     2    92    57   153    56   154 0.95 THUMP domain
Cons_hypoth95        PF03602.10   183 seq898_BIOID161985   -            702   3.8e-14   52.3   0.0   1   1   2.8e-12   4.3e-09   35.9   0.0    39   140   536   635   530   676 0.85 Conserved hypothetical protein 95
ABC_tran             PF00005.22   118 seq899_BIOID161985   -            635   1.5e-36  125.2   0.1   1   2   1.6e-17   9.5e-15   54.8   0.0     1   118    43   185    43   185 0.88 ABC transporter
ABC_tran             PF00005.22   118 seq899_BIOID161985   -            635   1.5e-36  125.2   0.1   2   2   1.8e-21   1.1e-18   67.6   0.0     1   118   359   469   359   469 0.95 ABC transporter
AAA_21               PF13304.1    303 seq899_BIOID161985   -            635   7.5e-23   81.7   7.3   1   1     7e-13   4.1e-10   39.9   0.5     3   302    33   216    32   217 0.77 AAA domain
ABC_tran_2           PF12848.2     85 seq899_BIOID161985   -            635   7.7e-13   47.9   1.8   1   1   1.3e-15   7.7e-13   47.9   1.2     1    74   224   295   224   308 0.91 ABC transporter
PqiA                 PF04403.8    160 seq900_BIOID161985   -            417     8e-94  311.4  26.1   1   2   5.3e-42   7.2e-38  129.5   4.0     3   158    49   202    47   204 0.96 Paraquat-inducible protein A
PqiA                 PF04403.8    160 seq900_BIOID161985   -            417     8e-94  311.4  26.1   2   2   4.9e-60   6.7e-56  188.1   8.5     1   157   252   410   252   413 0.95 Paraquat-inducible protein A
MCE                  PF02470.15    81 seq901_BIOID161985   -            552   6.2e-32  109.3   0.3   1   2   5.6e-14   7.7e-10   38.5   0.1     2    81    48   139    47   139 0.96 mce related protein
MCE                  PF02470.15    81 seq901_BIOID161985   -            552   6.2e-32  109.3   0.3   2   2   1.1e-15   1.6e-11   43.9   0.0     5    80   294   394   290   395 0.88 mce related protein
DUF330               PF03886.8    161 seq902_BIOID161985   -            187   5.8e-41  139.4   4.8   1   1   4.8e-45   6.6e-41  139.2   3.3     1   161    26   180    26   180 0.95 Protein of unknown function (DUF330)
RMF                  PF04957.7     55 seq904_BIOID161985   -             55   7.5e-31  105.4   5.3   1   1   5.8e-35   7.9e-31  105.4   3.7     1    53     1    53     1    55 0.97 Ribosome modulation factor
MatP                 PF06303.7    148 seq905_BIOID161985   -            150   2.4e-75  251.3   7.8   1   1     2e-79   2.7e-75  251.1   5.4     1   147     1   147     1   148 0.99 Organiser of macrodomain of Terminus of chromosome
TfoX_N               PF04993.8     97 seq907_BIOID161985   -            209   7.2e-27   92.9   0.1   1   1   1.8e-30   1.3e-26   92.1   0.0     2    97    13   108    12   108 0.98 TfoX N-terminal domain
TfoX_C               PF04994.8     81 seq907_BIOID161985   -            209   1.8e-26   91.7   0.3   1   1   5.9e-30   4.1e-26   90.5   0.1     2    81   116   195   115   195 0.98 TfoX C-terminal domain
Nucleolin_N          PF12462.3    166 seq909_BIOID161985   -            715   1.8e-62  209.7   2.3   1   1     8e-66   1.8e-62  209.7   1.6     1   166    32   196    32   196 1.00 DNA helicase IV / RNA helicase N terminal
UvrD-helicase        PF00580.16   315 seq909_BIOID161985   -            715   4.2e-44  151.0   0.0   1   1   3.4e-47   7.8e-44  150.1   0.0     1   314   228   521   228   522 0.84 UvrD/REP helicase N-terminal domain
UvrD_C               PF13361.1    319 seq909_BIOID161985   -            715   8.3e-15   54.9   0.0   1   1   2.1e-16   4.8e-13   49.1   0.0   208   318   577   694   571   695 0.79 UvrD-like helicase C-terminal domain
AAA_19               PF13245.1     76 seq909_BIOID161985   -            715   4.8e-14   51.7   0.8   1   1   5.9e-17   1.3e-13   50.3   0.6     6    75   235   309   231   310 0.84 Part of AAA domain
UvrD_C_2             PF13538.1    104 seq909_BIOID161985   -            715   1.1e-09   38.2   0.1   1   1   2.2e-12     5e-09   36.1   0.1    50   102   614   689   561   691 0.79 Family description
CoA_binding_2        PF13380.1    115 seq910_BIOID161985   -            137   8.8e-38  128.9   0.1   1   1   1.5e-41     1e-37  128.7   0.1     2   114    15   130    14   131 0.97 CoA binding domain
CoA_binding          PF02629.14    96 seq910_BIOID161985   -            137   1.1e-05   25.7   0.0   1   1   2.2e-09   1.5e-05   25.3   0.0     2    91    12    99    11   102 0.90 CoA binding domain
Acylphosphatase      PF00708.13    91 seq912_BIOID161985   -             92   9.1e-28   96.0   0.0   1   1   7.2e-32   9.8e-28   95.9   0.0     1    90     1    91     1    92 0.95 Acylphosphatase
Oxidored_q6          PF01058.17   131 seq913_BIOID161985   -            381     8e-29   99.7   0.3   1   1   9.4e-33   1.3e-28   99.1   0.2     1   130    71   216    71   217 0.95 NADH ubiquinone oxidoreductase, 20 Kd subunit
NiFeSe_Hases         PF00374.14   507 seq914_BIOID161985   -            597  1.9e-243  808.6   0.0   1   1  1.6e-247  2.2e-243  808.5   0.0     1   507    54   582    54   582 0.98 Nickel-dependent hydrogenase
Cytochrom_B_N        PF00033.14   188 seq915_BIOID161985   -            235   1.1e-36  125.8  21.4   1   1   1.8e-40   1.2e-36  125.7  14.9     2   188    12   220    11   220 0.98 Cytochrome b(N-terminal)/b6/petB
Ni_hydr_CYTB         PF01292.15   182 seq915_BIOID161985   -            235   1.4e-35  122.2  19.2   1   1   2.4e-39   1.6e-35  122.0  13.3     2   182    14   220    13   220 0.95 Prokaryotic cytochrome b561
HycI                 PF01750.13   130 seq916_BIOID161985   -            195   1.7e-38  130.9   0.0   1   1   1.5e-42   2.1e-38  130.6   0.0     1   129    23   151    23   152 0.99 Hydrogenase maturation protease
HyaE                 PF07449.6    107 seq917_BIOID161985   -            132   3.6e-40  136.0   0.0   1   1     3e-44   4.1e-40  135.8   0.0     1   107    10   116    10   116 0.99 Hydrogenase-1 expression protein HyaE
HupH_C               PF04809.8    120 seq918_BIOID161985   -            305   6.7e-49  164.5   0.0   1   2   8.5e-11   1.2e-06   28.2   0.0     6    95    70   159    67   172 0.80 HupH hydrogenase expression protein, C-terminal conserved region
HupH_C               PF04809.8    120 seq918_BIOID161985   -            305   6.7e-49  164.5   0.0   2   2   1.1e-43   1.5e-39  134.3   0.0     1   119   183   299   183   300 0.99 HupH hydrogenase expression protein, C-terminal conserved region
Bac_Ubq_Cox          PF01654.12   436 seq919_BIOID161985   -            514  9.5e-184  610.7  23.9   1   1  9.1e-188  1.2e-183  610.3  16.6     1   435     7   502     7   503 0.97 Bacterial Cytochrome Ubiquinol Oxidase
Cyto_ox_2            PF02322.10   328 seq920_BIOID161985   -            378    3e-112  374.9  33.7   1   1  2.5e-116  3.4e-112  374.7  23.3     1   328     6   362     6   362 0.99 Cytochrome oxidase subunit II
YbgT_YccB            PF08173.6     28 seq921_BIOID161985   -             30   3.4e-12   45.8   4.6   1   1   2.6e-16   3.5e-12   45.7   3.2     1    27     1    27     1    28 0.97 Membrane bound YbgT-like protein
His_Phos_2           PF00328.17   347 seq923_BIOID161985   -            446   7.7e-42  143.7   0.0   1   1   6.7e-46   9.2e-42  143.4   0.0     1   345    39   383    39   387 0.85 Histidine phosphatase superfamily (branch 2)
CSD                  PF00313.17    66 seq925_BIOID161985   -             70   2.6e-33  113.5   0.3   1   1   4.1e-37   2.8e-33  113.3   0.2     1    65     5    69     5    70 0.98 'Cold-shock' DNA-binding domain
OB_RNB               PF08206.6     58 seq925_BIOID161985   -             70   1.5e-05   24.2   0.3   1   1   3.5e-09   2.4e-05   23.6   0.2     7    28    15    36    11    40 0.87 Ribonuclease B OB domain
GnsAB                PF08178.6     54 seq928_BIOID161985   -             57   6.1e-33  112.1   4.2   1   1     5e-37   6.8e-33  111.9   2.9     1    54     1    54     1    54 1.00 GnsA/GnsB family
Peripla_BP_1         PF00532.16   279 seq929_BIOID161985   -            342   1.2e-94  316.5   0.0   1   1   2.1e-98   1.4e-94  316.2   0.0     1   279    44   337    44   337 0.98 Periplasmic binding proteins and sugar binding domain of LacI family
Peripla_BP_4         PF13407.1    258 seq929_BIOID161985   -            342   7.7e-20   71.2   0.1   1   1   1.4e-23   9.7e-20   70.8   0.1     5   257    51   296    49   297 0.88 Periplasmic binding protein domain
Cytochrom_NNT        PF03264.9    174 seq930_BIOID161985   -            390   3.8e-65  218.4   7.7   1   1   4.6e-68   3.1e-64  215.4   4.3     2   174    11   184    10   184 0.98 NapC/NirT cytochrome c family, N-terminal region
Molybdopterin        PF00384.17   432 seq933_BIOID161985   -            848  9.9e-107  357.2   0.0   1   1  1.8e-110  1.2e-106  356.9   0.0     1   431    99   572    99   573 0.95 Molybdopterin oxidoreductase
Molydop_binding      PF01568.16   109 seq933_BIOID161985   -            848   1.9e-23   82.2   0.0   1   1   5.3e-27   3.6e-23   81.3   0.0     1   108   690   811   690   812 0.95 Molydopterin dinucleotide binding domain
Nitrate_red_del      PF02613.10   136 seq934_BIOID161985   -            199   4.5e-22   78.2   1.8   1   1   4.3e-26   5.9e-22   77.8   0.9     2   136    40   172    38   172 0.89 Nitrate reductase delta subunit
His_Phos_2           PF00328.17   347 seq940_BIOID161985   -            413   8.7e-40  136.9   0.0   1   1   7.5e-44     1e-39  136.7   0.0     1   344    30   359    30   364 0.87 Histidine phosphatase superfamily (branch 2)
KGG                  PF10685.4     23 seq941_BIOID161985   -             67   4.9e-20   70.8  18.2   1   2   7.7e-14     1e-09   37.9   4.3     1    23    20    41    20    41 0.98 Stress-induced bacterial acidophilic repeat motif
KGG                  PF10685.4     23 seq941_BIOID161985   -             67   4.9e-20   70.8  18.2   2   2   3.4e-14   4.7e-10   39.0   2.8     1    23    42    63    42    63 0.99 Stress-induced bacterial acidophilic repeat motif
TetR_C_3             PF08362.6    143 seq943_BIOID161985   -            212     3e-59  198.7   0.0   1   1   5.7e-63   3.9e-59  198.3   0.0     1   143    70   212    70   212 0.99 YcdC-like protein, C-terminal region
TetR_N               PF00440.18    47 seq943_BIOID161985   -            212   1.3e-16   59.8   0.2   1   1   2.9e-20     2e-16   59.2   0.1     1    47    23    69    23    69 0.98 Bacterial regulatory proteins, tetR family
SSF                  PF00474.12   406 seq946_BIOID161985   -            502  3.8e-148  493.3  30.0   1   1  4.3e-152  5.9e-148  492.7  20.8     1   406    35   437    35   437 0.99 Sodium:solute symporter family
FTR1                 PF03239.9    306 seq948_BIOID161985   -            276   1.4e-76  257.2  18.7   1   1   1.1e-80   1.5e-76  257.1  13.0     1   304     1   274     1   276 0.98 Iron permease FTR1 family
Peptidase_M75        PF09375.5    285 seq949_BIOID161985   -            375   1.7e-52  178.4   4.5   1   1   3.3e-56   2.2e-52  178.0   3.1     1   285   135   368   135   368 0.95 Imelysin
Cupredoxin_1         PF13473.1    104 seq949_BIOID161985   -            375   3.2e-25   87.9   0.1   1   1   8.1e-29   5.6e-25   87.1   0.1     4   104    13   115    10   115 0.95 Cupredoxin-like domain
Dyp_perox            PF04261.7    313 seq950_BIOID161985   -            423  4.2e-111  370.5   0.0   1   1  3.5e-115  4.8e-111  370.3   0.0     1   312    61   410    61   411 0.98 Dyp-type peroxidase family
PhoH                 PF02562.11   205 seq951_BIOID161985   -            354   8.9e-76  253.5   0.0   1   1   1.7e-79   1.2e-75  253.1   0.0     2   204   149   353   148   354 0.98 PhoH-like protein
DUF2726              PF10881.3    126 seq955_BIOID161985   -            228     3e-21   75.2   0.0   1   1   3.8e-25   5.2e-21   74.4   0.0     4   115    91   205    88   214 0.93 Protein of unknown function (DUF2726)
2-Hacid_dh_C         PF02826.14   178 seq956_BIOID161985   -            325   4.3e-44  149.6   0.0   1   1   1.7e-47   1.2e-43  148.2   0.0     2   178   118   290   117   290 0.95 D-isomer specific 2-hydroxyacid dehydrogenase, NAD binding domain
NAD_binding_2        PF03446.10   162 seq956_BIOID161985   -            325   2.1e-06   27.6   0.0   1   1   5.8e-10     4e-06   26.7   0.0     3    91   151   237   149   254 0.93 NAD binding domain of 6-phosphogluconate dehydrogenase
PHP                  PF02811.14   175 seq957_BIOID161985   -            245   1.5e-17   63.8   1.3   1   1   1.9e-21   2.6e-17   63.0   0.9     1   169     4   164     4   174 0.91 PHP domain
Nitrate_red_del      PF02613.10   136 seq959_BIOID161985   -            184   9.1e-20   70.7   0.2   1   1   9.7e-24   1.3e-19   70.2   0.2     3   135    31   150    29   151 0.90 Nitrate reductase delta subunit
DUF1097              PF06496.6    144 seq962_BIOID161985   -            173   1.6e-46  157.6  25.0   1   1   1.4e-50   1.9e-46  157.3  17.4     1   143    18   156    18   157 0.99 Protein of unknown function (DUF1097)
Curlin_rpt           PF07012.7     34 seq965_BIOID161985   -            151   3.9e-21   74.3  24.7   1   3   9.8e-16   1.3e-11   43.8   0.8     1    34    53    86    53    86 0.99 Curlin associated repeat
Curlin_rpt           PF07012.7     34 seq965_BIOID161985   -            151   3.9e-21   74.3  24.7   2   3   3.7e-09   5.1e-05   22.7   1.7    10    32    84   106    84   107 0.98 Curlin associated repeat
Curlin_rpt           PF07012.7     34 seq965_BIOID161985   -            151   3.9e-21   74.3  24.7   3   3   7.1e-12   9.7e-08   31.4   4.3     1    34    97   130    97   130 0.98 Curlin associated repeat
Curlin_rpt           PF07012.7     34 seq967_BIOID161985   -            151   2.3e-28   97.4  29.0   1   3   8.8e-16   1.2e-11   43.9   0.5     1    34    40    74    40    74 0.99 Curlin associated repeat
Curlin_rpt           PF07012.7     34 seq967_BIOID161985   -            151   2.3e-28   97.4  29.0   2   3     8e-17   1.1e-12   47.3   0.3     2    34    86   119    85   119 0.98 Curlin associated repeat
Curlin_rpt           PF07012.7     34 seq967_BIOID161985   -            151   2.3e-28   97.4  29.0   3   3   1.2e-09   1.7e-05   24.3   3.5     8    34   115   141   114   141 0.95 Curlin associated repeat
Tafi-CsgC            PF10610.4    106 seq968_BIOID161985   -            110   9.4e-67  221.3   4.2   1   1   7.9e-71   1.1e-66  221.2   2.9     1   106     5   110     5   110 0.99 Thin aggregative fimbriae synthesis protein
Macro                PF01661.16   118 seq970_BIOID161985   -            177     7e-41  138.7   0.0   1   1   6.5e-45   8.9e-41  138.3   0.0     1   118    21   137    21   137 0.99 Macro domain
PLDc_2               PF13091.1    126 seq972_BIOID161985   -            493   5.6e-35  119.7   0.0   1   2   1.1e-13   7.8e-10   38.4   0.0     6   126    59   204    55   204 0.68 PLD-like domain
PLDc_2               PF13091.1    126 seq972_BIOID161985   -            493   5.6e-35  119.7   0.0   2   2   2.6e-26   1.8e-22   79.3   0.0     5   123   295   437   291   440 0.92 PLD-like domain
MdoG                 PF04349.7    484 seq973_BIOID161985   -            517  8.5e-263  871.7   1.2   1   1  7.2e-267  9.8e-263  871.5   0.8     1   483    29   514    29   515 1.00 Periplasmic glucan biosynthesis protein, MdoG
Glycos_transf_2      PF00535.21   169 seq974_BIOID161985   -            847   1.4e-19   70.2   0.0   1   1   6.3e-23   2.2e-19   69.6   0.0     2   168   246   429   245   430 0.98 Glycosyl transferase family 2
Glyco_tranf_2_3      PF13641.1    230 seq974_BIOID161985   -            847   3.3e-15   56.4   0.3   1   1     3e-18     1e-14   54.8   0.0     2   230   243   493   242   493 0.84 Glycosyltransferase like family 2
Glyco_trans_2_3      PF13632.1    192 seq974_BIOID161985   -            847   2.9e-13   49.8  14.5   1   1   8.6e-17   2.9e-13   49.8  10.1     1   185   341   533   341   708 0.82 Glycosyl transferase family group 2
Glyco_transf_21      PF13506.1    174 seq974_BIOID161985   -            847   4.5e-08   32.5   0.0   1   1   4.7e-11   1.6e-07   30.6   0.0     6   147   312   468   308   492 0.77 Glycosyl transferase family 21
DUF1375              PF07119.7     76 seq976_BIOID161985   -             75   5.6e-20   70.8   0.1   1   1   5.8e-24     8e-20   70.3   0.1     6    75     8    69     3    70 0.91 Protein of unknown function (DUF1375)
Rhodanese            PF00581.15   113 seq978_BIOID161985   -            350   5.6e-17   62.0   0.0   1   1   9.6e-21   1.3e-16   60.8   0.0     2   112   138   233   137   234 0.94 Rhodanese-like domain
Acetyltransf_3       PF13302.1    142 seq984_BIOID161985   -            194   8.5e-20   71.3   0.1   1   1     3e-23     1e-19   71.1   0.0     1   142    17   162    17   162 0.87 Acetyltransferase (GNAT) domain
Acetyltransf_4       PF13420.1    155 seq984_BIOID161985   -            194   6.1e-14   52.1   0.2   1   1   2.4e-17   8.2e-14   51.7   0.1     2   154    21   181    20   182 0.78 Acetyltransferase (GNAT) domain
Acetyltransf_1       PF00583.19    83 seq984_BIOID161985   -            194   1.9e-08   34.0   0.1   1   1   8.7e-12     3e-08   33.4   0.0     2    83    83   162    82   162 0.96 Acetyltransferase (GNAT) family
Acetyltransf_8       PF13523.1    152 seq984_BIOID161985   -            194   1.5e-06   28.1   0.1   1   1   5.7e-10   1.9e-06   27.6   0.1    61   141    76   166    20   170 0.80 Acetyltransferase (GNAT) domain
DUF480               PF04337.7    148 seq987_BIOID161985   -            215   8.5e-65  217.0   0.5   1   1   1.1e-68   1.5e-64  216.2   0.3     1   148     5   158     5   158 0.99 Protein of unknown function, DUF480
GFO_IDH_MocA         PF01408.17   120 seq989_BIOID161985   -            307   2.2e-25   89.3   0.0   1   1   5.1e-29   3.5e-25   88.7   0.0     1   120     4   121     4   121 0.98 Oxidoreductase family, NAD-binding Rossmann fold
GFO_IDH_MocA_C       PF02894.12   115 seq989_BIOID161985   -            307     3e-07   30.1   0.1   1   1   9.6e-11   6.6e-07   29.0   0.0    20   114   142   226   134   227 0.92 Oxidoreductase family, C-terminal alpha/beta domain
MVIN                 PF03023.9    452 seq991_BIOID161985   -            511  3.9e-161  536.3  32.4   1   1  3.5e-165  4.8e-161  536.0  22.5     1   450    28   478    28   480 0.99 MviN-like protein
Flg_bb_rod           PF00460.15    31 seq997_BIOID161985   -            138   8.6e-13   47.5   0.2   1   1   1.5e-16   2.1e-12   46.3   0.2     1    31     9    39     9    39 0.98 Flagella basal body rod protein
Flg_bbr_C            PF06429.8     74 seq998_BIOID161985   -            134   1.5e-12   47.0   3.0   1   1   3.6e-16   2.5e-12   46.4   2.1    29    73    87   131    11   132 0.91 Flagellar basal body rod FlgEFG protein C-terminal
Flg_bb_rod           PF00460.15    31 seq998_BIOID161985   -            134   2.7e-11   42.8   1.2   1   1   3.9e-15   2.7e-11   42.8   0.8     1    30     7    37     7    38 0.95 Flagella basal body rod protein
FlgD                 PF03963.9     82 seq999_BIOID161985   -            231   9.5e-25   86.3   5.0   1   1   1.1e-27   4.8e-24   84.1   2.8     7    81     7    79     2    80 0.86 Flagellar hook capping protein - N-terminal region
FlgD_ig              PF13860.1     81 seq999_BIOID161985   -            231   2.4e-21   75.1   2.5   1   1   5.2e-25   2.4e-21   75.1   1.8     9    81   119   189   105   189 0.91 FlgD Ig-like domain
FLgD_tudor           PF13861.1     61 seq999_BIOID161985   -            231   3.1e-15   55.8   0.0   1   1   2.3e-18     1e-14   54.1   0.0     1    60    86   230    86   231 0.97 FlgD Tudor-like domain
FlaE                 PF07559.9    130 seq1000_BIOID161985  -            402   1.3e-22   80.7  12.1   1   1   2.8e-26   1.3e-22   80.7   8.4     1   130   170   283   170   283 0.92 Flagellar basal body protein FlaE
Flg_bbr_C            PF06429.8     74 seq1000_BIOID161985  -            402   3.8e-21   74.6   1.6   1   1   4.6e-24   2.1e-20   72.2   1.1     2    74   324   401   323   401 0.92 Flagellar basal body rod FlgEFG protein C-terminal
Flg_bb_rod           PF00460.15    31 seq1000_BIOID161985  -            402   9.7e-12   44.2   4.1   1   1   2.1e-15   9.7e-12   44.2   2.8     2    31     4    33     3    33 0.96 Flagella basal body rod protein
Flg_bbr_C            PF06429.8     74 seq1001_BIOID161985  -            251     1e-20   73.2   3.1   1   1   2.1e-24   1.4e-20   72.8   0.5     2    74   170   247   169   247 0.90 Flagellar basal body rod FlgEFG protein C-terminal
Flg_bb_rod           PF00460.15    31 seq1001_BIOID161985  -            251   2.2e-10   39.9   3.3   1   1   3.2e-14   2.2e-10   39.9   2.3     1    31     5    35     5    35 0.97 Flagella basal body rod protein
Flg_bbr_C            PF06429.8     74 seq1002_BIOID161985  -            260   5.3e-27   93.4   3.1   1   1   1.6e-30   1.1e-26   92.4   1.3     2    74   183   260   182   260 0.91 Flagellar basal body rod FlgEFG protein C-terminal
Flg_bb_rod           PF00460.15    31 seq1002_BIOID161985  -            260   2.9e-14   52.2   1.2   1   1   1.1e-17   7.4e-14   50.9   0.8     1    31     5    35     5    35 0.98 Flagella basal body rod protein
FlgH                 PF02107.11   180 seq1003_BIOID161985  -            232   1.6e-69  232.9   0.3   1   1   1.4e-73   1.9e-69  232.7   0.2     4   180    44   231    41   231 0.95 Flagellar L-ring protein
FlgI                 PF02119.11   342 seq1006_BIOID161985  -            366  3.2e-138  459.9  15.5   1   1  2.7e-142  3.6e-138  459.7  10.8     1   342    22   366    22   366 0.99 Flagellar P-ring protein
Glucosaminidase      PF01832.15   134 seq1007_BIOID161985  -            323   7.3e-38  129.6   0.8   1   1   1.9e-41   1.3e-37  128.8   0.5     5   133   170   305   167   306 0.96 Mannosyl-glycoprotein endo-beta-N-acetylglucosaminidase
Rod-binding          PF10135.4     49 seq1007_BIOID161985  -            323   9.3e-20   70.2   2.8   1   1   3.3e-23   2.2e-19   69.0   1.9     1    49    60   107    60   107 0.99 Rod binding protein
Flg_bbr_C            PF06429.8     74 seq1008_BIOID161985  -            547   7.8e-08   32.0   2.5   1   1   1.1e-11   7.8e-08   32.0   1.7    23    74   491   546   469   546 0.82 Flagellar basal body rod FlgEFG protein C-terminal
Flg_bb_rod           PF00460.15    31 seq1008_BIOID161985  -            547   2.8e-05   23.5  11.0   1   1   4.2e-09   2.8e-05   23.5   7.6     1    31     5    35     5    35 0.97 Flagella basal body rod protein
Flagellin_N          PF00669.15   139 seq1009_BIOID161985  -            317   4.4e-34  117.1   9.6   1   1   3.2e-38   4.4e-34  117.1   6.7     2   139     4   141     3   141 0.99 Bacterial flagellin N-terminal helical region
DUF2655              PF10848.3     82 seq1011_BIOID161985  -            106   1.4e-57  191.3   1.3   1   1   1.3e-61   1.8e-57  191.0   0.9     1    82     1    82     1    82 1.00 Protein of unknown function (DUF2655)
PseudoU_synth_2      PF00849.17   164 seq1012_BIOID161985  -            319   6.3e-30  104.0   0.1   1   1   1.5e-33     1e-29  103.3   0.0     1   163   101   249   101   250 0.90 RNA pseudouridylate synthase
S4                   PF01479.20    48 seq1012_BIOID161985  -            319   1.7e-10   40.0   0.2   1   1   4.7e-14   3.2e-10   39.1   0.2     1    48    20    66    20    66 0.96 S4 domain
DUF177               PF02620.12   119 seq1017_BIOID161985  -            173   4.8e-23   81.3   0.7   1   1   5.4e-27   7.4e-23   80.7   0.5     1   119    61   171    61   171 0.90 Uncharacterized ACR, COG1399
Ribosomal_L32p       PF01783.18    56 seq1018_BIOID161985  -             57   4.1e-19   68.3   0.9   1   1   3.3e-23   4.4e-19   68.2   0.7     1    56     2    57     2    57 0.98 Ribosomal L32p protein family
FA_synthesis         PF02504.10   323 seq1019_BIOID161985  -            346  4.2e-124  413.5   0.0   1   1  3.4e-128  4.7e-124  413.3   0.0     8   323     1   321     1   321 0.99 Fatty acid synthesis protein
ACP_syn_III_C        PF08541.5     90 seq1020_BIOID161985  -            317   5.4e-37  125.5   0.0   1   1   5.4e-40   1.9e-36  123.8   0.0     1    90   228   317   228   317 0.98 3-Oxoacyl-[acyl-carrier-protein (ACP)] synthase III C terminal
ACP_syn_III          PF08545.5     80 seq1020_BIOID161985  -            317   4.2e-30  103.1   1.3   1   1   2.3e-33     8e-30  102.2   0.9     1    80   106   183   106   183 0.99 3-Oxoacyl-[acyl-carrier-protein (ACP)] synthase III
HMG_CoA_synt_N       PF01154.12   174 seq1020_BIOID161985  -            317   1.2e-05   24.8   0.1   1   1   5.7e-09     2e-05   24.1   0.1     7   150     5   143     2   167 0.85 Hydroxymethylglutaryl-coenzyme A synthase N terminal
Chal_sti_synt_N      PF00195.14   227 seq1020_BIOID161985  -            317   2.5e-05   23.5   0.7   1   1   1.3e-08   4.5e-05   22.6   0.5    98   225    48   168    21   170 0.81 Chalcone and stilbene synthases, N-terminal domain
Acyl_transf_1        PF00698.16   318 seq1021_BIOID161985  -            309   1.7e-41  142.4   3.9   1   1   1.5e-45   2.1e-41  142.1   2.7     2   281     6   290     5   306 0.90 Acyl transferase domain
adh_short            PF00106.20   167 seq1022_BIOID161985  -            244   5.1e-40  136.9   1.7   1   1   3.2e-43   8.7e-40  136.2   1.2     1   166     6   169     6   170 0.92 short chain dehydrogenase
adh_short_C2         PF13561.1    243 seq1022_BIOID161985  -            244     3e-33  115.5   1.8   1   1   1.3e-36   3.7e-33  115.2   1.3     5   242    14   241    12   242 0.94 Enoyl-(Acyl carrier protein) reductase
KR                   PF08659.5    181 seq1022_BIOID161985  -            244   4.7e-21   75.1   0.9   1   1   2.8e-24   7.5e-21   74.4   0.6     3   174     8   180     7   196 0.84 KR domain
NAD_binding_10       PF13460.1    183 seq1022_BIOID161985  -            244   2.7e-06   27.3   0.4   1   1   2.5e-09   6.8e-06   26.0   0.3     2   125     9   156     8   190 0.72 NADH(P)-binding
Epimerase            PF01370.16   236 seq1022_BIOID161985  -            244   2.1e-05   23.9   0.2   1   1   1.1e-08   2.9e-05   23.4   0.1     1   119     8   142     8   192 0.77 NAD dependent epimerase/dehydratase family
PP-binding           PF00550.20    67 seq1024_BIOID161985  -             78   2.7e-16   59.4   0.4   1   1   4.4e-20     3e-16   59.3   0.3     1    67     6    73     6    73 0.96 Phosphopantetheine attachment site
DUF1493              PF07377.7    111 seq1024_BIOID161985  -             78   0.00024   21.0   0.4   1   1   4.1e-08   0.00028   20.8   0.3     1    59     1    55     1    62 0.91 Protein of unknown function (DUF1493)
ketoacyl-synt        PF00109.21   255 seq1025_BIOID161985  -            413     6e-60  202.7   1.1   1   1   1.7e-63     6e-60  202.7   0.8     2   255     4   247     3   247 0.93 Beta-ketoacyl synthase, N-terminal domain
Ketoacyl-synt_C      PF02801.17   119 seq1025_BIOID161985  -            413   2.5e-39  133.6   1.7   1   1   1.4e-42   4.7e-39  132.7   1.2     1   119   255   370   255   370 0.97 Beta-ketoacyl synthase, C-terminal domain
Thiolase_N           PF00108.18   264 seq1025_BIOID161985  -            413   1.2e-06   27.6   0.1   1   1   8.7e-10     3e-06   26.3   0.0    80   120   156   196   145   216 0.93 Thiolase, N-terminal domain
Aminotran_4          PF01063.14   231 seq1026_BIOID161985  -            269   3.5e-43  147.6   0.0   1   1   3.1e-47   4.2e-43  147.3   0.0     2   225    38   259    37   266 0.89 Aminotransferase class IV
YceG                 PF02618.11   297 seq1027_BIOID161985  -            340     6e-95  317.5   0.0   1   1     5e-99   6.9e-95  317.3   0.0     3   297    42   330    40   330 0.94 YceG-like family
Thymidylate_kin      PF02223.12   186 seq1028_BIOID161985  -            213   1.2e-60  203.9   0.0   1   1   9.8e-65   1.3e-60  203.8   0.0     1   186     8   200     8   200 0.98 Thymidylate kinase
DNA_pol3_delta2      PF13177.1    162 seq1030_BIOID161985  -            334   2.2e-39  134.5   0.0   1   1   6.1e-43   4.2e-39  133.6   0.0     8   159    13   165     9   168 0.96 DNA polymerase III, delta subunit
DNApol3-delta_C      PF09115.5    119 seq1030_BIOID161985  -            334     2e-37  127.7   0.3   1   1   4.6e-41   3.1e-37  127.1   0.2     2   119   207   323   206   323 0.98 DNA polymerase III, delta subunit, C terminal
TatD_DNase           PF01026.16   255 seq1031_BIOID161985  -            265   1.2e-76  257.2   0.0   1   1   9.8e-81   1.3e-76  257.0   0.0     1   255     4   255     4   255 0.96 TatD related DNase
PTS_EIIC             PF02378.13   321 seq1032_BIOID161985  -            477   1.4e-80  270.4  33.4   1   1   2.1e-84   1.4e-80  270.4  23.2     1   321    13   320    13   320 0.94 Phosphotransferase system, EIIC
PTS_EIIB             PF00367.15    35 seq1032_BIOID161985  -            477   7.7e-14   50.5   0.1   1   1     2e-17   1.3e-13   49.7   0.0     3    35   404   436   402   436 0.95 phosphotransferase system, EIIB
HIT                  PF01230.18    98 seq1034_BIOID161985  -            125   9.1e-30  102.9   0.0   1   1   1.6e-33   1.1e-29  102.7   0.0     1    97    18   115    18   116 0.97 HIT domain
DcpS_C               PF11969.3    116 seq1034_BIOID161985  -            125   2.7e-25   88.7   0.0   1   1   4.3e-29     3e-25   88.6   0.0     2   103    11   112    10   123 0.96 Scavenger mRNA decapping enzyme C-term binding
DUF1425              PF07233.7     94 seq1035_BIOID161985  -            125   8.5e-24   82.8   0.0   1   1   7.2e-28   9.8e-24   82.6   0.0     2    93    34   124    33   125 0.98 Protein of unknown function (DUF1425)
DUF3897              PF13036.1    180 seq1036_BIOID161985  -            213   7.9e-53  178.6   0.0   1   1     7e-57   9.5e-53  178.3   0.0     1   180    10   210    10   210 0.92 Protein of unknown function (DUF3897)
APH                  PF01636.18   239 seq1037_BIOID161985  -            274   2.3e-19   69.9   8.4   1   1   3.3e-23   2.3e-19   69.9   5.8     2   237    25   233    24   235 0.78 Phosphotransferase enzyme family
Choline_kinase       PF01633.15   211 seq1037_BIOID161985  -            274   7.8e-06   25.4   0.0   1   1   1.6e-09   1.1e-05   24.9   0.0   143   192   163   210   139   235 0.78 Choline/ethanolamine kinase
Glyco_hydro_3        PF00933.16   299 seq1038_BIOID161985  -            341   9.1e-72  241.4   0.0   1   1   8.2e-76   1.1e-71  241.1   0.0     3   294     7   319     5   321 0.94 Glycosyl hydrolase family 3 N terminal domain
UPF0227              PF05728.7    187 seq1041_BIOID161985  -            180   4.7e-72  241.5   0.0   1   1   3.9e-76   5.3e-72  241.3   0.0     1   186     1   177     1   178 0.99 Uncharacterised protein family (UPF0227)
Pyr_redox_2          PF07992.9    200 seq1042_BIOID161985  -            434   1.8e-33  116.0   0.0   1   1   1.6e-36   4.3e-33  114.7   0.0     1   197     7   318     7   320 0.91 Pyridine nucleotide-disulphide oxidoreductase
Pyr_redox            PF00070.22    80 seq1042_BIOID161985  -            434   2.5e-19   69.3   3.8   1   2     5e-08   0.00014   22.0   0.1     1    36     7    48     7    93 0.86 Pyridine nucleotide-disulphide oxidoreductase
Pyr_redox            PF00070.22    80 seq1042_BIOID161985  -            434   2.5e-19   69.3   3.8   2   2     1e-15   2.8e-12   46.7   0.5     1    68   172   254   172   265 0.91 Pyridine nucleotide-disulphide oxidoreductase
DAO                  PF01266.19   358 seq1042_BIOID161985  -            434   2.7e-11   42.8  10.3   1   1   1.2e-09   3.4e-06   26.1   0.0   147   236   226   308   223   336 0.80 FAD dependent oxidoreductase
Rick_17kDa_Anti      PF05433.10    42 seq1045_BIOID161985  -            179   1.7e-11   43.4  15.7   1   1   5.1e-15   1.7e-11   43.4  10.9     2    42    73   113    72   113 0.96 Glycine zipper 2TM domain
Gly-zipper_OmpA      PF13436.1    118 seq1045_BIOID161985  -            179   5.2e-09   35.6   3.0   1   1   1.5e-12   5.2e-09   35.6   2.1     5   112    28   134    24   136 0.78 Glycine-zipper containing OmpA-like membrane domain
Gly-zipper_YMGG      PF13441.1     45 seq1045_BIOID161985  -            179   3.6e-08   32.6  12.7   1   1     1e-11   3.6e-08   32.6   8.8     2    45    69   111    68   111 0.97 YMGG-like Gly-zipper
Gly-zipper_Omp       PF13488.1     46 seq1045_BIOID161985  -            179   1.8e-05   24.1  13.8   1   1   5.3e-09   1.8e-05   24.1   9.6     2    42    73   112    72   118 0.82 Glycine zipper
DUF1471              PF07338.8     56 seq1049_BIOID161985  -             85   8.5e-20   70.0   0.1   1   1   8.2e-24   1.1e-19   69.6   0.0     2    56    33    85    32    85 0.98 Protein of unknown function (DUF1471)
MacB_PCD             PF12704.2    232 seq1052_BIOID161985  -            399   3.7e-18   65.8   0.1   1   1   5.4e-22   3.7e-18   65.8   0.0     9   227    24   237    11   239 0.79 MacB-like periplasmic core domain
FtsX                 PF02687.16   121 seq1052_BIOID161985  -            399   2.4e-17   62.7  17.6   1   1   3.9e-21   2.7e-17   62.5  10.1     2   121   269   392   268   392 0.95 FtsX-like permease family
ABC_tran             PF00005.22   118 seq1053_BIOID161985  -            233   1.9e-27   95.8   0.0   1   1   4.6e-31   3.2e-27   95.1   0.0     1   117    49   173    49   174 0.95 ABC transporter
MacB_PCD             PF12704.2    232 seq1054_BIOID161985  -            414   1.8e-25   89.7   0.2   1   1   2.7e-29   1.8e-25   89.7   0.2    11   229    26   241    21   244 0.83 MacB-like periplasmic core domain
FtsX                 PF02687.16   121 seq1054_BIOID161985  -            414   1.9e-22   79.1  12.5   1   1   3.4e-26   2.3e-22   78.8   4.5     2   121   274   407   273   407 0.98 FtsX-like permease family
ROK                  PF00480.15   179 seq1055_BIOID161985  -            323   1.4e-45  155.2   0.0   1   1   2.7e-49   1.8e-45  154.8   0.0     1   179    24   214    24   214 0.95 ROK family
Glucokinase          PF02685.11   316 seq1055_BIOID161985  -            323   9.5e-10   37.6   0.0   1   1   1.1e-12   7.2e-09   34.7   0.0     4   265    26   276    24   288 0.79 Glucokinase
SIR2                 PF02146.12   181 seq1056_BIOID161985  -            273   3.4e-49  166.8   0.0   1   1   3.2e-53   4.4e-49  166.5   0.0     1   181    48   221    48   221 0.92 Sir2 family
Peptidase_M20        PF01546.23   171 seq1059_BIOID161985  -            408   2.5e-19   69.3   0.2   1   1   8.2e-23   3.7e-19   68.8   0.1    23   170   139   402    74   403 0.84 Peptidase family M20/M25/M40
M20_dimer            PF07687.9    109 seq1059_BIOID161985  -            408   1.2e-11   44.2   0.1   1   1   5.7e-15   2.6e-11   43.0   0.1     2   105   206   302   205   308 0.89 Peptidase dimerisation domain
Peptidase_M42        PF05343.9    292 seq1059_BIOID161985  -            408   2.8e-06   26.2   0.0   1   1   3.1e-08   0.00014   20.6   0.0   134   194   140   201   110   235 0.90 M42 glutamyl aminopeptidase
Iso_dh               PF00180.15   348 seq1062_BIOID161985  -            416  1.2e-115  386.0   0.0   1   1    1e-119  1.4e-115  385.8   0.0     2   348    29   412    28   412 0.98 Isocitrate/isopropylmalate dehydrogenase
YmgB                 PF10798.3     61 seq1063_BIOID161985  -             78   3.4e-05   23.4   0.0   1   1   3.6e-09   4.9e-05   22.9   0.0     4    35    27    58    25    64 0.93 Biofilm development protein YmgB/AriR
YmgB                 PF10798.3     61 seq1065_BIOID161985  -             88   3.4e-29  100.3   2.6   1   1   3.8e-33   5.3e-29   99.7   1.8     1    61    28    88    28    88 0.98 Biofilm development protein YmgB/AriR
EAL                  PF00563.15   236 seq1067_BIOID161985  -            521   6.4e-63  212.2   0.0   1   1   1.4e-66   9.8e-63  211.6   0.0     2   236   265   500   264   500 0.95 EAL domain
CSS-motif            PF12792.2    208 seq1067_BIOID161985  -            521   2.4e-30  105.3   0.0   1   1   4.9e-34   3.3e-30  104.8   0.0     3   207    44   238    42   239 0.91 CSS motif domain associated with EAL
Autotransporter      PF03797.14   265 seq1073_BIOID161985  -            592   1.2e-46  159.1  19.5   1   1   1.7e-50   1.2e-46  159.1  13.5     3   265   307   578   305   581 0.95 Autotransporter beta-domain
Pertactin            PF03212.9    121 seq1073_BIOID161985  -            592     3e-09   36.5   2.2   1   1   4.3e-13     3e-09   36.5   1.5    19   120   136   241   116   242 0.77 Pertactin
Autotransporter      PF03797.14   265 seq1076_BIOID161985  -            108   1.3e-09   37.6   0.1   1   1     1e-13   1.4e-09   37.5   0.1   171   262     6    91     1    94 0.91 Autotransporter beta-domain
Fels1                PF05666.6     45 seq1078_BIOID161985  -            122   1.2e-39  133.3   2.8   1   2   1.7e-21   2.4e-17   61.9   0.1     2    45    20    62    19    62 0.96 Fels-1 Prophage Protein-like
Fels1                PF05666.6     45 seq1078_BIOID161985  -            122   1.2e-39  133.3   2.8   2   2   1.1e-24   1.6e-20   72.0   0.3     1    45    66   121    66   121 0.98 Fels-1 Prophage Protein-like
YcgL                 PF05166.8     74 seq1080_BIOID161985  -            108   4.9e-34  116.1   0.2   1   1   4.7e-38   6.5e-34  115.7   0.1     1    74    14    87    14    87 0.99 YcgL domain
FAA_hydrolase        PF01557.13   217 seq1081_BIOID161985  -            219   3.5e-56  189.9   0.0   1   1   2.9e-60     4e-56  189.7   0.0     1   208    18   210    18   219 0.93 Fumarylacetoacetate (FAA) hydrolase family
FliB                 PF03692.10    85 seq1083_BIOID161985  -            153   1.3e-08   35.0  10.3   1   1   1.7e-12   2.4e-08   34.2   7.1     2    85    29    97    28    97 0.97 Flagellin N-methylase
Peptidase_S24        PF00717.18    70 seq1084_BIOID161985  -            139   1.7e-13   49.8   0.0   1   1   1.8e-17   2.5e-13   49.3   0.0     2    68    56   120    55   122 0.91 Peptidase S24-like
IMS                  PF00817.15   148 seq1085_BIOID161985  -            422   6.3e-39  133.0   0.0   1   1   5.6e-42   1.9e-38  131.5   0.0     1   147     5   150     5   151 0.96 impB/mucB/samB family
DUF4113              PF13438.1     75 seq1085_BIOID161985  -            422   3.7e-28   97.1   0.2   1   1     5e-31   1.7e-27   94.9   0.0     1    75   347   421   347   421 0.98 Domain of unknown function (DUF4113)
IMS_C                PF11799.3    137 seq1085_BIOID161985  -            422   1.9e-09   37.9   0.0   1   1   1.1e-12   3.6e-09   37.0   0.0     3   122   214   333   212   344 0.89 impB/mucB/samB family C-terminal
IMS_HHH              PF11798.3     32 seq1085_BIOID161985  -            422   2.5e-07   30.2   0.1   1   1     2e-10   6.8e-07   28.8   0.0     4    32   172   200   169   200 0.92 IMS family HHH motif
FadR_C               PF07840.7    164 seq1088_BIOID161985  -            239   6.9e-73  243.5   0.0   1   1   1.9e-76   8.5e-73  243.2   0.0     1   163    72   234    72   235 0.99 FadR C-terminal domain
GntR                 PF00392.16    64 seq1088_BIOID161985  -            239   2.3e-20   71.6   0.0   1   1     1e-23   4.7e-20   70.6   0.0     4    64    11    71     8    71 0.96 Bacterial regulatory proteins, gntR family
DAO                  PF01266.19   358 seq1090_BIOID161985  -            432   5.6e-74  249.0   0.5   1   1   4.8e-77   6.5e-74  248.8   0.3     2   358     3   397     2   397 0.95 FAD dependent oxidoreductase
Pyr_redox_2          PF07992.9    200 seq1090_BIOID161985  -            432   7.5e-09   35.6   0.3   1   1   3.9e-08   5.3e-05   23.0   0.2     1    36     2    37     2    65 0.92 Pyridine nucleotide-disulphide oxidoreductase
Pyr_redox            PF00070.22    80 seq1090_BIOID161985  -            432   3.2e-08   33.7   0.2   1   1     7e-09   9.6e-06   25.7   0.2     1    33     2    34     2    47 0.91 Pyridine nucleotide-disulphide oxidoreductase
NAD_binding_8        PF13450.1     68 seq1090_BIOID161985  -            432   8.6e-07   28.7   0.1   1   1   5.6e-09   7.6e-06   25.7   0.0     1    34     5    38     5    69 0.85 NAD(P)-binding Rossmann-like domain
ApbA                 PF02558.11   151 seq1090_BIOID161985  -            432   2.3e-05   23.7   0.2   1   1   3.8e-08   5.3e-05   22.6   0.1     1    33     3    34     3    48 0.87 Ketopantoate reductase PanE/ApbA
AlaDh_PNT_C          PF01262.16   168 seq1090_BIOID161985  -            432   0.00013   21.5   0.1   1   1   1.7e-07   0.00023   20.6   0.1    22    59     2    39     1    52 0.85 Alanine dehydrogenase/PNT, C-terminal domain
Ala_racemase_N       PF01168.15   217 seq1091_BIOID161985  -            356   1.1e-58  198.2   0.0   1   1   2.2e-62   1.5e-58  197.8   0.0     2   217    10   217     9   217 0.95 Alanine racemase, N-terminal domain
Ala_racemase_C       PF00842.16   129 seq1091_BIOID161985  -            356   5.6e-39  132.3   0.5   1   1   1.4e-42   9.6e-39  131.6   0.3     1   127   232   354   232   356 0.97 Alanine racemase, C-terminal domain
SLT                  PF01464.15   121 seq1094_BIOID161985  -            203   1.4e-25   89.0   0.1   1   1   1.3e-29   1.8e-25   88.6   0.1     3   120    43   168    41   169 0.95 Transglycosylase SLT domain
Transgly_assoc       PF04226.8     48 seq1096_BIOID161985  -             84     2e-13   50.0  14.1   1   1   1.5e-17     2e-13   50.0   9.8     2    48    34    83    33    83 0.98 Transglycosylase associated protein
Sigma54_activat      PF00158.21   168 seq1099_BIOID161985  -            642     5e-36  123.5   0.0   1   1   3.9e-39   8.8e-36  122.7   0.0     4   168   333   494   330   494 0.96 Sigma-54 interaction domain
PAS                  PF00989.19   113 seq1099_BIOID161985  -            642   2.2e-13   49.8   0.0   1   1   2.2e-16     5e-13   48.6   0.0     2   113   207   309   206   309 0.97 PAS fold
HTH_8                PF02954.14    42 seq1099_BIOID161985  -            642   1.7e-13   49.7   0.1   1   1   7.4e-17   1.7e-13   49.7   0.1     2    42   591   631   590   631 0.96 Bacterial regulatory protein, Fis family
GAF                  PF01590.21   154 seq1099_BIOID161985  -            642   1.1e-05   25.5   0.3   1   1   1.1e-08   2.5e-05   24.3   0.2     4   151    58   189    56   192 0.92 GAF domain
PAS_8                PF13188.1     64 seq1099_BIOID161985  -            642   0.00014   21.4   0.0   1   1   1.6e-07   0.00037   20.1   0.0     2    46   207   255   206   276 0.71 PAS domain
DUF2583              PF10762.4     89 seq1105_BIOID161985  -             92     1e-51  172.9   1.0   1   1   8.5e-56   1.2e-51  172.7   0.7     1    89     1    89     1    89 0.99 Protein of unknown function (DUF2583)
GlutR_N              PF05201.10   152 seq1108_BIOID161985  -            484   5.7e-57  191.4   0.0   1   1   4.2e-60   1.4e-56  190.1   0.0     1   152    72   223    72   223 0.99 Glutamyl-tRNAGlu reductase, N-terminal domain
Shikimate_DH         PF01488.15   135 seq1108_BIOID161985  -            484   4.2e-43  146.5   0.4   1   1   2.1e-46   7.1e-43  145.8   0.3     2   135   238   372   237   372 0.96 Shikimate / quinate 5-dehydrogenase
GlutR_dimer          PF00745.15   101 seq1108_BIOID161985  -            484   2.1e-27   94.8   2.6   1   1   6.3e-31   2.1e-27   94.8   1.8     2   100   386   483   385   484 0.97 Glutamyl-tRNAGlu reductase, dimerisation domain
OCD_Mu_crystall      PF02423.10   314 seq1108_BIOID161985  -            484   0.00019   20.2   0.6   1   1   5.4e-08   0.00019   20.2   0.4   130   216   249   329   222   332 0.87 Ornithine cyclodeaminase/mu-crystallin family
PCRF                 PF03462.13   116 seq1109_BIOID161985  -            360   2.6e-43  146.2   0.4   1   1   8.7e-47     6e-43  145.1   0.3     3   116    65   178    63   178 0.98 PCRF domain
RF-1                 PF00472.15   114 seq1109_BIOID161985  -            360   3.2e-39  133.1   0.0   1   1   4.7e-43   3.2e-39  133.1   0.0     9   114   216   321   208   321 0.97 RF-1 domain
Methyltransf_31      PF13847.1    152 seq1110_BIOID161985  -            277     2e-21   76.0   0.0   1   1   2.6e-24   2.9e-21   75.5   0.0     2   120   108   242   107   269 0.85 Methyltransferase domain
MTS                  PF05175.9    170 seq1110_BIOID161985  -            277     2e-21   76.0   0.0   1   1   3.6e-24   4.1e-21   74.9   0.0    26   138   105   236    94   250 0.87 Methyltransferase small domain
Methyltransf_18      PF12847.2    112 seq1110_BIOID161985  -            277   1.9e-16   60.4   0.1   1   1     4e-19   4.5e-16   59.2   0.1     4   110   112   237   109   239 0.73 Methyltransferase domain
Methyltransf_26      PF13659.1    117 seq1110_BIOID161985  -            277   4.1e-16   58.9   0.1   1   1   9.1e-19     1e-15   57.6   0.0     3   114   112   237   110   240 0.89 Methyltransferase domain
Methyltransf_4       PF02390.12   197 seq1110_BIOID161985  -            277   9.4e-08   31.2   0.0   1   1   1.4e-10   1.6e-07   30.4   0.0    22    77   112   167    90   183 0.88 Putative methyltransferase
PrmA                 PF06325.8    295 seq1110_BIOID161985  -            277   2.6e-06   26.6   0.0   1   1   3.7e-09   4.2e-06   25.9   0.0   153   232   101   183    94   184 0.77 Ribosomal protein L11 methyltransferase (PrmA)
UPF0020              PF01170.13   180 seq1110_BIOID161985  -            277   9.6e-06   25.1   0.0   1   1   1.4e-08   1.6e-05   24.4   0.0    38   116   117   186   102   195 0.81 Putative RNA methylase family UPF0020
Methyltransf_11      PF08241.7     95 seq1110_BIOID161985  -            277   1.8e-05   25.0   0.0   1   1   2.7e-08   3.1e-05   24.2   0.0     1    46   114   163   114   236 0.89 Methyltransferase domain
Cons_hypoth95        PF03602.10   183 seq1110_BIOID161985  -            277   1.2e-05   24.7   0.0   1   1   2.3e-08   2.7e-05   23.5   0.0    42   128   109   190    92   198 0.85 Conserved hypothetical protein 95
PCMT                 PF01135.14   210 seq1110_BIOID161985  -            277   2.9e-05   23.5   0.0   1   1   3.8e-08   4.3e-05   23.0   0.0    54   132    88   167    73   175 0.81 Protein-L-isoaspartate(D-aspartate) O-methyltransferase (PCMT)
Methyltransf_16      PF10294.4    174 seq1110_BIOID161985  -            277   4.6e-05   22.8   0.0   1   1   6.4e-08   7.3e-05   22.1   0.0    45   111   108   172    96   184 0.83 Putative methyltransferase
TehB                 PF03848.9    192 seq1110_BIOID161985  -            277   9.6e-05   21.5   0.0   1   1   1.5e-07   0.00017   20.6   0.0    30   100   109   182    95   187 0.88 Tellurite resistance protein TehB
SirB                 PF04247.7    123 seq1111_BIOID161985  -            130   1.6e-37  127.8   9.7   1   1   1.3e-41   1.8e-37  127.6   6.7     2   123     4   129     3   129 0.97 Invasion gene expression up-regulator, SirB
Transglut_core2      PF13369.1    153 seq1112_BIOID161985  -            269     9e-38  129.0   0.0   1   1   1.8e-41   1.2e-37  128.5   0.0     2   152    33   184    32   185 0.97 Transglutaminase-like superfamily
TPR_9                PF13371.1     73 seq1112_BIOID161985  -            269   2.8e-28   97.4   0.3   1   1   8.9e-32   6.1e-28   96.3   0.2     1    73   187   259   187   259 0.99 Tetratricopeptide repeat
DAHP_synth_1         PF00793.15   272 seq1113_BIOID161985  -            284   5.8e-82  274.3   0.0   1   1     5e-86   6.8e-82  274.0   0.0     9   271    10   275     2   276 0.97 DAHP synthetase I family
ChaB                 PF06150.7     57 seq1115_BIOID161985  -             76     6e-26   89.9   5.7   1   1   5.5e-30   7.6e-26   89.5   4.0     1    57     9    76     9    76 0.98 ChaB
ChaC                 PF04752.7    177 seq1118_BIOID161985  -            238   2.6e-53  180.5   0.0   1   1   2.3e-57   3.1e-53  180.2   0.0     1   176    54   222    54   223 0.95 ChaC-like protein
DUF3442              PF11924.3    280 seq1119_BIOID161985  -            476     2e-89  299.7   8.8   1   1   1.9e-93   2.5e-89  299.4   6.1     1   280    69   353    69   353 0.98 Protein of unknown function (DUF3442)
MFS_1                PF07690.11   354 seq1121_BIOID161985  -            463   1.1e-16   60.4  60.1   1   1   8.1e-21   1.1e-16   60.4  41.6     2   354    45   422    44   422 0.77 Major Facilitator Superfamily
Molybdopterin        PF00384.17   432 seq1123_BIOID161985  -           1247  6.8e-195  647.7   0.0   1   1  1.2e-198  8.5e-195  647.4   0.0     1   432   108   833   108   833 1.00 Molybdopterin oxidoreductase
Molydop_binding      PF01568.16   109 seq1123_BIOID161985  -           1247   1.7e-23   82.3   0.0   1   1     2e-26   1.4e-22   79.4   0.0     1   105  1087  1202  1087  1206 0.96 Molydopterin dinucleotide binding domain
Fer4_11              PF13247.1     99 seq1124_BIOID161985  -            512   1.5e-40  136.9   6.0   1   1   4.5e-44   1.5e-40  136.9   4.2     2    98   176   272   175   273 0.98 4Fe-4S dicluster domain
Fer4_7               PF12838.2     52 seq1124_BIOID161985  -            512   4.4e-09   36.4  16.7   1   1   5.7e-10   1.9e-06   28.0   4.0     2    50   184   229   183   231 0.90 4Fe-4S dicluster domain
Fer4_10              PF13237.1     52 seq1124_BIOID161985  -            512   7.4e-09   35.1  18.0   1   1   1.9e-09   6.5e-06   25.7   3.7     4    52   179   228   176   228 0.93 4Fe-4S dicluster domain
Nitrate_red_del      PF02613.10   136 seq1126_BIOID161985  -            236   8.6e-28   96.7   6.3   1   1     1e-31   1.4e-27   96.0   4.4     5   133     7   161     3   165 0.88 Nitrate reductase delta subunit
Nitrate_red_gam      PF02665.9    223 seq1127_BIOID161985  -            225   3.7e-88  294.5  11.3   1   1   3.1e-92   4.2e-88  294.3   7.8     2   222     4   224     3   225 0.99 Nitrate reductase gamma subunit
Patatin              PF01734.17   204 seq1129_BIOID161985  -            301   1.6e-24   86.8   0.4   1   1   2.2e-28     3e-24   85.9   0.1     1   201     8   165     8   167 0.95 Patatin-like phospholipase
Response_reg         PF00072.19   112 seq1130_BIOID161985  -            337   3.8e-28   97.6   0.5   1   1   6.5e-32   8.9e-28   96.4   0.1     1   111    10   120    10   121 0.97 Response regulator receiver domain
NTP_transferase      PF00483.18   248 seq1132_BIOID161985  -            302     3e-25   88.8   0.0   1   1   5.6e-29   3.8e-25   88.5   0.0     1   241    10   275    10   280 0.87 Nucleotidyl transferase
NTP_transf_3         PF12804.2    179 seq1132_BIOID161985  -            302   1.7e-07   31.4   0.0   1   1   5.1e-11   3.5e-07   30.4   0.0     1   116    11   164    11   177 0.73 MobA-like NTP transferase domain
TK                   PF00265.13   176 seq1136_BIOID161985  -            205   2.6e-64  215.9   0.0   1   1   2.2e-68   2.9e-64  215.7   0.0     1   176     2   186     2   186 0.99 Thymidine kinase
MarC                 PF01914.12   203 seq1141_BIOID161985  -            215   1.5e-74  249.3  11.2   1   1   1.3e-78   1.7e-74  249.2   7.7     2   203     9   210     8   210 0.99 MarC family integral membrane protein
SBP_bac_5            PF00496.17   374 seq1144_BIOID161985  -            567   4.5e-87  292.1   9.8   1   1     5e-91   6.9e-87  291.5   6.8     3   373   107   487   105   488 0.92 Bacterial extracellular solute-binding proteins, family 5 Middle
BPD_transp_1         PF00528.17   185 seq1145_BIOID161985  -            306   1.1e-38  132.4  18.3   1   1   8.3e-43   1.1e-38  132.4  12.7     1   185   112   306   112   306 0.99 Binding-protein-dependent transport system inner membrane component
BPD_transp_1         PF00528.17   185 seq1146_BIOID161985  -            302   8.7e-26   90.4   9.6   1   1   1.3e-29   8.7e-26   90.4   6.6     1   182   119   300   115   302 0.98 Binding-protein-dependent transport system inner membrane component
OppC_N               PF12911.2     56 seq1146_BIOID161985  -            302   1.7e-19   68.7   0.4   1   1   2.5e-23   1.7e-19   68.7   0.2     1    55    22    76    22    77 0.94 N-terminal TM domain of oligopeptide transport permease C
oligo_HPY            PF08352.7     64 seq1147_BIOID161985  -            337   2.1e-21   75.9   0.1   1   1   8.3e-25   3.8e-21   75.0   0.1     1    64   248   312   248   312 0.99 Oligopeptide/dipeptide transporter, C-terminal region
ABC_tran             PF00005.22   118 seq1147_BIOID161985  -            337   1.2e-18   67.5   0.0   1   1   4.1e-22   1.9e-18   66.8   0.0    15   118    80   197    65   197 0.85 ABC transporter
AAA_21               PF13304.1    303 seq1147_BIOID161985  -            337   3.2e-11   43.6   0.2   1   1   7.2e-14   3.3e-10   40.3   0.0   227   300   159   230    84   233 0.82 AAA domain
ABC_tran             PF00005.22   118 seq1148_BIOID161985  -            334   1.8e-21   76.6   0.0   1   1   6.1e-25   2.8e-21   75.9   0.0     1   117    64   192    64   193 0.92 ABC transporter
oligo_HPY            PF08352.7     64 seq1148_BIOID161985  -            334   1.3e-19   70.1   0.2   1   1   5.3e-23   2.4e-19   69.3   0.2     1    64   244   311   244   311 0.99 Oligopeptide/dipeptide transporter, C-terminal region
TonB                 PF03544.9     79 seq1150_BIOID161985  -            244   5.5e-20   71.2   0.1   1   1     1e-23   1.4e-19   69.9   0.0     2    71   165   235   164   238 0.91 Gram-negative bacterial tonB protein
OmpW                 PF03922.9    192 seq1151_BIOID161985  -            212   7.3e-73  244.2   0.1   1   1   1.8e-76   8.4e-73  244.0   0.1     1   192    23   212    23   212 0.99 OmpW family
OMP_b-brl            PF13505.1    176 seq1151_BIOID161985  -            212   3.5e-15   56.2   6.4   1   1   9.6e-19   4.4e-15   55.9   4.5     1   176     7   212     7   212 0.76 Outer membrane protein beta-barrel domain
OprF                 PF05736.6    184 seq1151_BIOID161985  -            212   5.9e-05   22.5   0.1   1   1   4.2e-08   0.00019   20.8   0.0    47   121    54   130    48   148 0.79 OprF membrane domain
HTH_3                PF01381.17    55 seq1160_BIOID161985  -             91   5.9e-07   29.1   0.0   1   1   5.5e-11   7.6e-07   28.7   0.0     1    50     3    52     3    58 0.94 Helix-turn-helix
DUF1019              PF06254.6     89 seq1161_BIOID161985  -            141   9.9e-23   80.0   0.2   1   1     1e-26   1.4e-22   79.5   0.2     1    88    46   120    46   121 0.95 Protein of unknown function (DUF1019)
Phage_rep_org_N      PF09681.5    121 seq1162_BIOID161985  -            346   1.6e-05   24.3   0.0   1   1   1.9e-09   2.6e-05   23.6   0.0     1   120     5   131     5   134 0.84 N-terminal phage replisome organiser (Phage_rep_org_N)
DUF1627              PF07789.7    155 seq1164_BIOID161985  -            256   4.9e-89  295.6   0.6   1   1   1.7e-92   7.7e-89  294.9   0.4     1   155    91   245    91   245 1.00 Protein of unknown function (DUF1627)
DUF977               PF06163.6    127 seq1165_BIOID161985  -            130   5.5e-54  181.1   0.1   1   1     9e-58   6.2e-54  181.0   0.1     1   127     1   126     1   126 0.99 Bacterial protein of unknown function (DUF977)
Trp_repressor        PF01371.14    88 seq1165_BIOID161985  -            130   1.8e-05   24.4   0.0   1   1   4.5e-09   3.1e-05   23.7   0.0    26    74     4    51     1    57 0.88 Trp repressor protein
DUF4406              PF14359.1     92 seq1167_BIOID161985  -             98   5.8e-37  125.5   0.1   1   1   9.4e-41   6.5e-37  125.4   0.0     1    92     5    94     5    94 0.99 Domain of unknown function (DUF4406)
DUF4014              PF13198.1     72 seq1179_BIOID161985  -             72   1.5e-37  127.6   1.3   1   1   1.2e-41   1.6e-37  127.5   0.9     1    72     1    72     1    72 0.98 Protein of unknown function (DUF4014)
HOK_GEF              PF01848.11    43 seq1187_BIOID161985  -             70   3.2e-19   67.8   4.6   1   1   2.8e-23   3.8e-19   67.6   3.2     1    43    24    66    24    66 0.99 Hok/gef family
DUF955               PF06114.8    122 seq1189_BIOID161985  -            367   2.9e-10   39.7   0.0   1   1   1.1e-13   5.1e-10   38.9   0.0     1   120   162   279   162   281 0.85 Domain of unknown function (DUF955)
HTH_19               PF12844.2     64 seq1189_BIOID161985  -            367   1.6e-08   34.3   0.1   1   1   1.2e-11   5.3e-08   32.6   0.1     1    37    13    49    13    74 0.87 Helix-turn-helix domain
HTH_3                PF01381.17    55 seq1189_BIOID161985  -            367   6.7e-07   28.9   0.1   1   1   5.4e-10   2.5e-06   27.1   0.1     1    48    16    62    16    67 0.90 Helix-turn-helix
DUF968               PF06147.6    200 seq1192_BIOID161985  -            348   8.4e-81  270.5   0.0   1   1     1e-84   1.4e-80  269.8   0.0     2   199   130   344   129   345 0.99 Protein of unknown function (DUF968)
RusA                 PF05866.6    116 seq1193_BIOID161985  -            124   3.9e-21   75.5   0.0   1   1   3.2e-25   4.4e-21   75.3   0.0     1   116     7   116     7   116 0.89 Endodeoxyribonuclease RusA
Antiterm             PF03589.8     95 seq1194_BIOID161985  -            273   9.8e-56  185.7  10.2   1   2   4.7e-28   6.4e-24   83.7   0.0     2    95    15   111    14   111 0.97 Antitermination protein
Antiterm             PF03589.8     95 seq1194_BIOID161985  -            273   9.8e-56  185.7  10.2   2   2   8.2e-36   1.1e-31  108.6   0.3     2    94   178   269   177   270 0.98 Antitermination protein
N6_N4_Mtase          PF01555.13   231 seq1196_BIOID161985  -            349   1.6e-43  148.7   0.0   1   1   6.4e-47   4.4e-43  147.3   0.0     1   229    29   340    29   342 0.82 DNA methylase
Methyltransf_26      PF13659.1    117 seq1196_BIOID161985  -            349   8.3e-13   48.2   0.0   1   1   1.1e-11   7.5e-08   32.3   0.0    51   116     9    82     5    83 0.81 Methyltransferase domain
DUF303               PF03629.13   255 seq1198_BIOID161985  -            617   1.1e-26   93.4   0.0   1   1   2.2e-30   1.5e-26   93.0   0.0     1   200    64   295    64   350 0.74 Domain of unknown function (DUF303)
DUF1737              PF08410.5     54 seq1198_BIOID161985  -            617   4.2e-18   64.7   0.0   1   1   1.6e-21   1.1e-17   63.4   0.0     1    53     1    50     1    51 0.97 Domain of unknown function (DUF1737)
Lysis_S              PF04971.7     68 seq1199_BIOID161985  -             71   1.4e-47  159.0   0.5   1   1   1.2e-51   1.6e-47  158.9   0.3     1    68     4    71     4    71 1.00 Lysis protein S
DUF1327              PF07041.6    113 seq1200_BIOID161985  -             31     3e-12   46.3   0.1   1   1   2.2e-16     3e-12   46.3   0.1     1    30     1    30     1    31 0.96 Protein of unknown function (DUF1327)
Phage_lysozyme       PF00959.14   110 seq1202_BIOID161985  -            177   1.9e-29  102.0   0.0   1   1   1.9e-33   2.5e-29  101.6   0.0     1   110    48   166    48   166 0.97 Phage lysozyme
Phage_lysis          PF03245.8    125 seq1205_BIOID161985  -            154   1.5e-48  163.8  11.9   1   1   1.2e-52   1.7e-48  163.6   8.2     1   125    29   153    29   153 0.99 Bacteriophage lysis protein
Rz1                  PF06085.6     40 seq1206_BIOID161985  -             60   1.1e-23   82.2  11.5   1   1   9.9e-28   1.3e-23   81.9   8.0     1    39    20    59    20    60 0.98 Lipoprotein Rz1 precursor
Phage_Nu1            PF07471.7    164 seq1208_BIOID161985  -            182   3.3e-79  263.9   0.9   1   1   2.7e-83   3.7e-79  263.7   0.6     1   164     1   164     1   164 0.99 Phage DNA packaging protein Nu1
Terminase_GpA        PF05876.7    557 seq1210_BIOID161985  -            656  2.8e-181  603.5   0.0   1   1  2.5e-185  3.5e-181  603.2   0.0     1   547    53   615    53   623 0.98 Phage terminase large subunit (GpA)
gpW                  PF02831.10    68 seq1211_BIOID161985  -             68   2.2e-33  113.4   2.3   1   1   1.8e-37   2.4e-33  113.3   1.6     1    68     1    68     1    68 0.99 gpW
Phage_portal_2       PF05136.8    355 seq1213_BIOID161985  -            530  1.6e-107  359.0   0.2   1   1  1.4e-111  1.9e-107  358.7   0.1     1   355    26   398    26   398 0.98 Phage portal protein, lambda family
Peptidase_S49        PF01343.13   154 seq1214_BIOID161985  -            501   3.8e-46  156.5   0.6   1   1     5e-50   6.8e-46  155.7   0.4     2   153   145   295   144   296 0.97 Peptidase family S49
HDPD                 PF02924.9    118 seq1215_BIOID161985  -            115   6.9e-18   64.4   0.8   1   1   5.6e-22   7.6e-18   64.3   0.5     2   115     4   109     3   112 0.93 Bacteriophage lambda head decoration protein D
Phage_cap_E          PF03864.10   329 seq1216_BIOID161985  -            342     1e-62  211.8   0.1   1   1   8.5e-67   1.2e-62  211.6   0.1     1   329     4   341     4   341 0.92 Phage major capsid protein E
Packaging_FI         PF14000.1    125 seq1217_BIOID161985  -            127   2.9e-40  137.2   0.3   1   1   2.3e-44   3.2e-40  137.0   0.2     1   125     3   124     3   124 0.95 DNA packaging protein FI
Phage_attach         PF05354.6    117 seq1219_BIOID161985  -            117   1.5e-60  201.7   0.1   1   1   2.4e-64   1.6e-60  201.6   0.1     1   117     1   117     1   117 1.00 Phage Head-Tail Attachment
Gifsy-2              PF13856.1     95 seq1219_BIOID161985  -            117   6.7e-30  102.9   0.0   1   1   1.1e-33   7.6e-30  102.7   0.0     1    95     4   105     4   105 0.98 ATP-binding sugar transporter from pro-phage
Minor_tail_Z         PF06763.6    189 seq1221_BIOID161985  -            191   2.2e-71  239.3  12.5   1   1   2.2e-75     3e-71  238.8   8.7     1   189     3   191     3   191 0.97 Prophage minor tail protein Z (GPZ)
Phage_tail_U         PF06141.6    133 seq1222_BIOID161985  -            131     2e-63  212.2   1.0   1   1   1.6e-67   2.2e-63  212.0   0.7     1   133     1   131     1   131 0.99 Phage minor tail protein U
Big_2                PF02368.13    79 seq1224_BIOID161985  -            250   1.1e-11   44.3   9.3   1   1   1.6e-15   1.1e-11   44.3   6.5     2    75   161   237   160   243 0.93 Bacterial Ig-like domain (group 2)
Phage_lambd_GpG      PF06894.6    127 seq1225_BIOID161985  -            143   1.9e-56  189.0   0.2   1   1   1.6e-60   2.2e-56  188.8   0.2     1   127     1   127     1   127 0.98 Bacteriophage lambda minor tail protein (GpG)
Phage_tail_T         PF06223.7    103 seq1226_BIOID161985  -            137   3.1e-42  143.0   0.5   1   1   1.8e-41   2.4e-37  127.3   0.1     6   100     1    99     1   102 0.88 Minor tail protein T
TMP_2                PF06791.8    210 seq1227_BIOID161985  -            856   2.7e-68  229.5  12.7   1   1     4e-72   2.7e-68  229.5   8.8     2   209    50   257    49   258 0.98 Prophage tail length tape measure protein
Tape_meas_lam_C      PF09718.5     78 seq1227_BIOID161985  -            856   2.6e-21   75.1   6.5   1   1   3.8e-25   2.6e-21   75.1   4.5     1    78   630   707   630   707 0.98 Lambda phage tail tape-measure protein (Tape_meas_lam_C)
Phage_min_tail       PF05939.8    109 seq1228_BIOID161985  -            110   6.7e-38  128.8   0.0   1   1   5.4e-42   7.4e-38  128.7   0.0     1   109     2   110     2   110 0.99 Phage minor tail protein
Phage_tail_L         PF05100.7    206 seq1229_BIOID161985  -            232   4.3e-97  323.1   0.1   1   1  3.7e-101   5.1e-97  322.8   0.1     1   206    29   230    29   230 0.99 Phage minor tail protein L
Prok-JAB             PF14464.1    105 seq1230_BIOID161985  -            247   6.4e-19   67.3   0.1   1   1   1.6e-22   1.1e-18   66.6   0.1     4    96     4    98     1   109 0.93 Prokaryotic homologs of the JAB domain
NLPC_P60             PF00877.14   105 seq1230_BIOID161985  -            247   2.7e-13   49.5   0.0   1   1   5.5e-17   3.8e-13   49.0   0.0     1   104   111   223   111   224 0.93 NlpC/P60 family
Lambda_tail_I        PF06805.7     82 seq1231_BIOID161985  -            180   9.8e-14   50.8   0.0   1   1   1.2e-17   1.6e-13   50.1   0.0    25    82     2    64     1    64 0.98 Bacteriophage lambda tail assembly protein I
DUF3672              PF12421.3    136 seq1234_BIOID161985  -           1159   4.4e-41  140.0   0.0   1   1   4.4e-44   1.5e-40  138.3   0.0     1   135   977  1117   977  1118 0.89 Fibronectin type III protein
Phage-tail_3         PF13550.1    164 seq1234_BIOID161985  -           1159   4.2e-40  137.0   0.0   1   1   2.9e-43     1e-39  135.8   0.0     1   161   330   497   330   500 0.94 Putative phage tail protein
DUF1983              PF09327.6     81 seq1234_BIOID161985  -           1159   5.1e-27   93.5   1.9   1   1   3.9e-30   1.3e-26   92.2   1.3     1    81   873   953   873   953 0.99 Domain of unknown function (DUF1983)
Ail_Lom              PF06316.6    199 seq1235_BIOID161985  -            199  2.3e-124  412.2   5.6   1   1  3.8e-128  2.6e-124  412.1   3.9     1   199     1   199     1   199 1.00 Enterobacterial Ail/Lom protein
OMP_b-brl            PF13505.1    176 seq1235_BIOID161985  -            199     7e-25   87.8   5.9   1   1   1.2e-28   8.3e-25   87.6   4.1     7   176    16   199     6   199 0.82 Outer membrane protein beta-barrel domain
phage_tail_N         PF08400.5    134 seq1237_BIOID161985  -           1004   9.1e-58  193.6   0.6   1   1     2e-61   9.1e-58  193.6   0.4     1   134     1   134     1   134 0.99 Prophage tail fibre N-terminal
Collar               PF07484.7     57 seq1237_BIOID161985  -           1004   1.6e-09   37.3   0.2   1   1   9.1e-13   4.1e-09   35.9   0.2     1    56   778   824   778   825 0.96 Phage Tail Collar Domain
Phage_fiber          PF03335.8     14 seq1237_BIOID161985  -           1004   1.1e-06   27.2  59.8   1   7   0.00042       1.9    8.3   1.5     1    14   841   854   841   854 0.88 Phage tail fibre repeat
Phage_fiber          PF03335.8     14 seq1237_BIOID161985  -           1004   1.1e-06   27.2  59.8   2   7     2e-05      0.09   12.3   2.7     1    14   873   886   873   886 0.92 Phage tail fibre repeat
Phage_fiber          PF03335.8     14 seq1237_BIOID161985  -           1004   1.1e-06   27.2  59.8   3   7   0.00017      0.78    9.5   0.8     1    12   887   898   887   900 0.90 Phage tail fibre repeat
Phage_fiber          PF03335.8     14 seq1237_BIOID161985  -           1004   1.1e-06   27.2  59.8   4   7   0.00011      0.51   10.0   2.0     1    14   939   952   939   952 0.90 Phage tail fibre repeat
Phage_fiber          PF03335.8     14 seq1237_BIOID161985  -           1004   1.1e-06   27.2  59.8   5   7    0.0003       1.4    8.7   2.0     2    13   954   965   953   966 0.89 Phage tail fibre repeat
Phage_fiber          PF03335.8     14 seq1237_BIOID161985  -           1004   1.1e-06   27.2  59.8   6   7   0.00035       1.6    8.5   0.9     2    11   963   972   962   973 0.86 Phage tail fibre repeat
Phage_fiber          PF03335.8     14 seq1237_BIOID161985  -           1004   1.1e-06   27.2  59.8   7   7   0.00041       1.9    8.3   0.9     2    13   972   983   971   984 0.87 Phage tail fibre repeat
Caudo_TAP            PF02413.12   130 seq1239_BIOID161985  -            194   3.3e-39  133.9   0.6   1   1   3.1e-43   4.2e-39  133.5   0.4     1   129    72   191    72   192 0.98 Caudovirales tail fibre assembly protein
Caudo_TAP            PF02413.12   130 seq1241_BIOID161985  -             89   1.8e-26   92.6   0.7   1   1   1.5e-30     2e-26   92.5   0.5    70   129    27    86     5    87 0.91 Caudovirales tail fibre assembly protein
OmpW                 PF03922.9    192 seq1244_BIOID161985  -             35   6.4e-10   38.8   0.0   1   1   4.9e-14   6.7e-10   38.8   0.0   157   192     1    35     1    35 0.97 OmpW family
PHP                  PF02811.14   175 seq1247_BIOID161985  -            293   6.9e-33  113.7   0.1   1   1   6.7e-37   9.1e-33  113.3   0.1     1   169    10   233    10   239 0.92 PHP domain
Sua5_yciO_yrdC       PF01300.13   179 seq1248_BIOID161985  -            218   7.5e-48  162.0   0.0   1   1   6.6e-52     9e-48  161.7   0.0     2   179    35   210    34   210 0.95 Telomere recombination
DUF2207              PF09972.4    511 seq1249_BIOID161985  -            633   1.6e-87  294.1   0.0   1   1   1.5e-91     2e-87  293.8   0.0     2   508    33   573    32   575 0.94 Predicted membrane protein (DUF2207)
PseudoU_synth_2      PF00849.17   164 seq1251_BIOID161985  -            291   3.3e-16   59.4   0.0   1   1   2.9e-19     2e-15   56.9   0.0     2   161    69   199    68   202 0.83 RNA pseudouridylate synthase
S4                   PF01479.20    48 seq1251_BIOID161985  -            291   1.1e-11   43.8   0.1   1   1   4.2e-15   2.9e-11   42.5   0.1     2    43     4    43     3    57 0.93 S4 domain
Peptidase_S49_N      PF08496.5    155 seq1252_BIOID161985  -            349   1.7e-64  216.1   3.4   1   1   3.7e-68   1.7e-64  216.1   2.3     1   155     1   158     1   158 0.98 Peptidase family S49 N-terminal
Peptidase_S49        PF01343.13   154 seq1252_BIOID161985  -            349   1.4e-50  170.9   0.0   1   1   3.1e-54   1.4e-50  170.9   0.0     2   153   161   310   160   311 0.98 Peptidase family S49
SDH_sah              PF01972.11   286 seq1252_BIOID161985  -            349   1.7e-05   23.6   2.0   1   1   4.4e-09     2e-05   23.4   0.0    88   163   132   208   117   225 0.81 Serine dehydrogenase proteinase
Topoisom_bac         PF01131.15   403 seq1254_BIOID161985  -            879  2.4e-130  434.8   0.5   1   1  1.3e-133  4.3e-130  434.0   0.4     2   403   171   579   170   579 0.93 DNA topoisomerase
Topo_Zn_Ribbon       PF08272.6     42 seq1254_BIOID161985  -            879   1.1e-39  133.3   0.7   1   2   1.5e-19   5.2e-16   57.6   0.0     2    42   772   811   771   811 0.96 Topoisomerase I zinc-ribbon-like
Topo_Zn_Ribbon       PF08272.6     42 seq1254_BIOID161985  -            879   1.1e-39  133.3   0.7   2   2   7.4e-24   2.5e-20   71.4   1.8     1    42   838   879   838   879 0.98 Topoisomerase I zinc-ribbon-like
Toprim               PF01751.17    88 seq1254_BIOID161985  -            879   3.4e-26   90.8   0.0   1   1   2.1e-29   7.1e-26   89.7   0.0     2    88    19   156    18   156 0.98 Toprim domain
zf-C4_Topoisom       PF01396.14    39 seq1254_BIOID161985  -            879   4.2e-19   67.6  16.9   1   2   3.6e-09   1.2e-05   24.5   0.3     3    27   612   636   610   653 0.84 Topoisomerase DNA binding C4 zinc finger
zf-C4_Topoisom       PF01396.14    39 seq1254_BIOID161985  -            879   4.2e-19   67.6  16.9   2   2   6.9e-15   2.4e-11   42.8   1.9     2    38   723   758   722   759 0.94 Topoisomerase DNA binding C4 zinc finger
LysR_substrate       PF03466.15   209 seq1255_BIOID161985  -            324   1.8e-44  151.2   0.0   1   1   3.5e-48   2.4e-44  150.8   0.0     5   206    92   293    90   296 0.96 LysR substrate binding domain
HTH_1                PF00126.22    60 seq1255_BIOID161985  -            324   5.4e-16   57.9   0.0   1   1   1.4e-19   9.6e-16   57.1   0.0     1    60     3    64     3    64 0.97 Bacterial regulatory helix-turn-helix protein, lysR family
Aconitase            PF00330.15   465 seq1259_BIOID161985  -            891  1.7e-186  620.1   0.0   1   1  3.2e-190  2.2e-186  619.8   0.0     1   465    57   562    57   562 0.99 Aconitase family (aconitate hydratase)
Aconitase_C          PF00694.14   131 seq1259_BIOID161985  -            891   4.8e-49  165.7   0.0   1   1   1.6e-52   1.1e-48  164.5   0.0     3   130   691   818   689   819 0.98 Aconitase C-terminal domain
PAP2                 PF01569.16   129 seq1260_BIOID161985  -            254   2.7e-28   98.0   1.0   1   1     2e-32   2.7e-28   98.0   0.7     6   125    78   231    73   234 0.89 PAP2 superfamily
DUF1049              PF06305.6     68 seq1261_BIOID161985  -            102   1.3e-25   88.5   0.7   1   1   9.6e-30   1.3e-25   88.5   0.5     1    66    22    87    22    89 0.97 Protein of unknown function (DUF1049)
TPR_7                PF13176.1     36 seq1262_BIOID161985  -            389   2.8e-13   48.4  11.9   1   1   1.8e-05     0.025   14.2   0.0     1    27    71    97    71   106 0.82 Tetratricopeptide repeat
TPR_2                PF07719.12    34 seq1262_BIOID161985  -            389   3.4e-12   45.1   8.8   1   1   1.4e-05     0.019   14.7   0.0     5    32   218   245   214   247 0.88 Tetratricopeptide repeat
Apc3                 PF12895.2     84 seq1262_BIOID161985  -            389   8.2e-10   38.5   1.9   1   1   1.1e-09   1.5e-06   28.1   0.1     4    83   156   239   153   240 0.89 Anaphase-promoting complex, cyclosome, subunit 3
TPR_1                PF00515.23    34 seq1262_BIOID161985  -            389   3.6e-09   35.7   3.1   1   1   2.6e-05     0.035   13.5   0.0     7    32   220   245   214   247 0.89 Tetratricopeptide repeat
TPR_8                PF13181.1     34 seq1262_BIOID161985  -            389   1.7e-07   30.3   2.0   1   1   1.7e-05     0.024   14.3   0.0     5    29   218   242   214   246 0.89 Tetratricopeptide repeat
OMPdecase            PF00215.19   226 seq1263_BIOID161985  -            265   9.1e-55  185.3   0.0   1   1   7.8e-59   1.1e-54  185.1   0.0     1   226    35   257    35   257 0.96 Orotidine 5'-phosphate decarboxylase / HUMPS family
SUI1                 PF01253.17    83 seq1264_BIOID161985  -            108   1.6e-22   78.9   1.9   1   1   1.4e-26   1.9e-22   78.7   1.3     2    82    28   104    27   105 0.95 Translation initiation factor SUI1
Peptidase_C26        PF07722.8    217 seq1270_BIOID161985  -            254     8e-69  231.2   0.0   1   1   1.4e-72   9.4e-69  231.0   0.0     1   217     8   224     8   224 0.96 Peptidase C26
GATase               PF00117.23   192 seq1270_BIOID161985  -            254   8.7e-12   44.7   0.0   1   1   1.8e-15   1.2e-11   44.3   0.0    43   190    62   241    31   243 0.69 Glutamine amidotransferase class-I
Cupin_2              PF07883.6     71 seq1272_BIOID161985  -            185     9e-18   63.4   0.1   1   1   5.2e-21   1.4e-17   62.8   0.1     2    69   111   178   110   180 0.94 Cupin domain
HTH_3                PF01381.17    55 seq1272_BIOID161985  -            185   1.1e-14   53.9   0.4   1   1   5.9e-18   1.6e-14   53.3   0.2     2    55    13    66    12    66 0.97 Helix-turn-helix
HTH_31               PF13560.1     64 seq1272_BIOID161985  -            185     1e-10   41.4   0.0   1   1     6e-14   1.6e-10   40.8   0.0     3    60     9    65     7    68 0.95 Helix-turn-helix domain
HTH_19               PF12844.2     64 seq1272_BIOID161985  -            185   1.7e-10   40.6   0.0   1   1     1e-13   2.7e-10   40.0   0.0     1    62     9    70     9    72 0.96 Helix-turn-helix domain
Aldedh               PF00171.17   462 seq1273_BIOID161985  -            495  1.5e-169  564.0   0.0   1   1  2.5e-173  1.7e-169  563.9   0.0     4   462    31   489    28   489 0.97 Aldehyde dehydrogenase family
LuxC                 PF05893.9    400 seq1273_BIOID161985  -            495   0.00012   20.8   0.0   1   1   2.8e-08   0.00019   20.1   0.0    86   261   155   328   145   336 0.83 Acyl-CoA reductase (LuxC)
DAO                  PF01266.19   358 seq1275_BIOID161985  -            426   8.6e-72  241.8   0.2   1   1   4.3e-75   9.8e-72  241.6   0.1     1   358    29   381    29   381 0.96 FAD dependent oxidoreductase
Thi4                 PF01946.12   230 seq1275_BIOID161985  -            426   1.7e-07   30.4   0.2   1   1   1.4e-10   3.1e-07   29.6   0.1     9    64    19    75    12   102 0.91 Thi4 family
NAD_binding_8        PF13450.1     68 seq1275_BIOID161985  -            426   2.2e-06   27.4   0.7   1   1   3.9e-09   8.8e-06   25.5   0.5     1    42    32    71    32    88 0.82 NAD(P)-binding Rossmann-like domain
FAD_binding_3        PF01494.14   356 seq1275_BIOID161985  -            426     7e-06   25.2   0.6   1   1   3.1e-09     7e-06   25.2   0.4     2    33    28    59    27    68 0.94 FAD binding domain
FAD_binding_2        PF00890.19   421 seq1275_BIOID161985  -            426   2.1e-05   23.4   0.6   1   1   1.5e-08   3.4e-05   22.7   0.5     1    43    29    71    29    82 0.85 FAD binding domain
Aminotran_3          PF00202.16   339 seq1276_BIOID161985  -            421  3.3e-108  361.4   0.6   1   1    6e-112  4.1e-108  361.1   0.4     3   338    27   359    25   360 0.97 Aminotransferase class-III
Aminotran_1_2        PF00155.16   363 seq1276_BIOID161985  -            421   4.4e-05   22.4   0.1   1   1   3.3e-08   0.00023   20.1   0.0    70   271   104   317    40   362 0.61 Aminotransferase class I and II
PspA_IM30            PF04012.7    221 seq1278_BIOID161985  -            222     1e-47  162.2  32.2   1   1   9.1e-52   1.2e-47  161.9  22.3     1   220     2   217     2   219 0.97 PspA/IM30 family
PspB                 PF06667.7     75 seq1280_BIOID161985  -             74   7.7e-32  108.9   0.4   1   1   6.1e-36   8.4e-32  108.8   0.3     1    74     1    73     1    74 0.97 Phage shock protein B
PspC                 PF04024.7     61 seq1281_BIOID161985  -            119   3.6e-19   67.8   0.5   1   1   3.4e-23   4.6e-19   67.5   0.3     1    60     7    68     7    69 0.92 PspC domain
Phageshock_PspD      PF09584.5     66 seq1282_BIOID161985  -             73   2.2e-31  107.2   4.5   1   1   1.8e-35   2.4e-31  107.0   3.1     1    64    10    71    10    73 0.98 Phage shock protein PspD (Phageshock_PspD)
Rhodanese            PF00581.15   113 seq1283_BIOID161985  -            104   1.2e-14   54.5   0.0   1   1   1.1e-18   1.5e-14   54.1   0.0    16   109    23    96    20    99 0.88 Rhodanese-like domain
DUF463               PF04317.7    443 seq1284_BIOID161985  -            465  4.9e-188  625.0   0.0   1   1  4.1e-192  5.6e-188  624.9   0.0     1   443    20   464    20   464 0.99 YcjX-like family, DUF463
DUF697               PF05128.7    162 seq1285_BIOID161985  -            353   5.5e-54  181.9   0.2   1   1     4e-58   5.5e-54  181.9   0.1     2   161   183   341   182   342 0.98 Domain of unknown function (DUF697)
Sigma54_activat      PF00158.21   168 seq1286_BIOID161985  -            513     6e-56  188.4   0.0   1   1     2e-59     9e-56  187.8   0.0     2   167   207   365   206   366 0.98 Sigma-54 interaction domain
PAS_8                PF13188.1     64 seq1286_BIOID161985  -            513   7.4e-06   25.5   0.0   1   1   5.4e-09   2.5e-05   23.8   0.0     3    52    82   135    81   148 0.79 PAS domain
AAA                  PF00004.24   132 seq1286_BIOID161985  -            513   3.7e-05   23.8   0.0   1   1     2e-08     9e-05   22.5   0.0     1   111   230   341   230   358 0.86 ATPase family associated with various cellular activities (AAA)
MR_MLE_N             PF02746.11   117 seq1288_BIOID161985  -            321   5.6e-32  110.0   0.0   1   1     3e-35   1.3e-31  108.8   0.0     1   117     1   112     1   112 0.99 Mandelate racemase / muconate lactonizing enzyme, N-terminal domain
MR_MLE               PF01188.16    67 seq1288_BIOID161985  -            321   1.4e-11   44.5   2.8   1   1   7.5e-15   3.4e-11   43.3   1.2     3    67   162   225   160   225 0.85 Mandelate racemase / muconate lactonizing enzyme, C-terminal domain
MR_MLE_C             PF13378.1    111 seq1288_BIOID161985  -            321   5.8e-10   39.0   0.0   1   1   3.2e-13   1.5e-09   37.7   0.0     1    82   225   304   225   321 0.79 Enolase C-terminal domain-like
LysR_substrate       PF03466.15   209 seq1292_BIOID161985  -            299   5.7e-36  123.4   0.0   1   1   1.2e-39   8.4e-36  122.9   0.0     2   205    90   294    89   298 0.95 LysR substrate binding domain
HTH_1                PF00126.22    60 seq1292_BIOID161985  -            299     7e-21   73.6   2.8   1   1   1.9e-24   1.3e-20   72.7   1.9     2    60     7    65     6    65 0.97 Bacterial regulatory helix-turn-helix protein, lysR family
SBP_bac_5            PF00496.17   374 seq1293_BIOID161985  -            544   2.5e-86  289.7  12.4   1   1   2.5e-90   3.5e-86  289.2   8.6     1   368    84   459    84   464 0.95 Bacterial extracellular solute-binding proteins, family 5 Middle
DUF2534              PF10749.4     85 seq1294_BIOID161985  -             85   8.3e-44  147.3   3.7   1   1   6.7e-48   9.2e-44  147.1   2.6     2    85     1    84     1    84 0.97 Protein of unknown function (DUF2534)
LysR_substrate       PF03466.15   209 seq1295_BIOID161985  -            302   5.4e-40  136.6   0.0   1   1   1.1e-43   7.2e-40  136.2   0.0     2   208    91   297    90   298 0.96 LysR substrate binding domain
HTH_1                PF00126.22    60 seq1295_BIOID161985  -            302   1.1e-20   72.9   0.4   1   1   3.4e-24   2.3e-20   71.9   0.3     1    60     7    66     7    66 0.97 Bacterial regulatory helix-turn-helix protein, lysR family
Smr                  PF01713.16    83 seq1296_BIOID161985  -            187   3.2e-20   71.9   0.0   1   1   3.8e-24   5.1e-20   71.3   0.0     2    83    89   169    88   169 0.90 Smr domain
CorA                 PF01544.13   292 seq1298_BIOID161985  -            327     6e-63  212.4   0.0   1   1   5.2e-67   7.1e-63  212.2   0.0     3   292    39   323    37   323 0.97 CorA-like Mg2+ transporter protein
DEAD                 PF00270.24   173 seq1301_BIOID161985  -            457   7.7e-46  155.5   0.0   1   1   2.3e-47   7.8e-44  149.0   0.0     1   170    27   191    27   194 0.95 DEAD/DEAH box helicase
Helicase_C           PF00271.26    78 seq1301_BIOID161985  -            457   1.9e-23   82.0   0.0   1   1     1e-26   3.6e-23   81.1   0.0     3    78   261   336   259   336 0.96 Helicase conserved C-terminal domain
DbpA                 PF03880.10    74 seq1301_BIOID161985  -            457   1.9e-21   75.3   0.0   1   1   1.1e-24   3.9e-21   74.3   0.0     2    73   384   455   383   456 0.98 DbpA RNA binding domain
ResIII               PF04851.10   184 seq1301_BIOID161985  -            457     1e-05   25.3   0.0   1   1     7e-09   2.4e-05   24.1   0.0     4   183    26   188    23   189 0.73 Type III restriction enzyme, res subunit
SieB                 PF14163.1    151 seq1305_BIOID161985  -            203   3.2e-29  101.3   1.2   1   1   2.9e-33     4e-29  101.0   0.9     1   150    61   199    61   200 0.93 Superinfection exclusion protein B
DUF1019              PF06254.6     89 seq1308_BIOID161985  -            140     1e-23   83.1   0.2   1   1   1.4e-27   1.9e-23   82.3   0.1     2    88    43   120    42   121 0.96 Protein of unknown function (DUF1019)
DUF1376              PF07120.6     88 seq1310_BIOID161985  -            285   2.4e-29  101.1   0.2   1   1   3.1e-33   4.3e-29  100.3   0.1     1    87    22   105    22   106 0.97 Protein of unknown function (DUF1376)
IstB_IS21            PF01695.12   178 seq1311_BIOID161985  -            248   1.6e-21   76.3   0.1   1   1   3.3e-25   2.3e-21   75.9   0.0     4   162    55   218    52   226 0.87 IstB-like ATP binding protein
Bac_DnaA             PF00308.13   219 seq1311_BIOID161985  -            248     8e-09   35.3   0.0   1   1   1.5e-12     1e-08   35.0   0.0     4   146    70   212    67   227 0.81 Bacterial dnaA  protein
DUF1627              PF07789.7    155 seq1312_BIOID161985  -            253   4.5e-96  318.5   0.2   1   1   1.4e-99   9.2e-96  317.4   0.1     1   155    88   242    88   242 1.00 Protein of unknown function (DUF1627)
DUF977               PF06163.6    127 seq1313_BIOID161985  -            138   8.8e-63  209.6   0.4   1   1   7.2e-67   9.9e-63  209.4   0.3     1   126     1   135     1   136 0.99 Bacterial protein of unknown function (DUF977)
DUF208               PF02677.9    176 seq1314_BIOID161985  -            228   1.7e-73  246.0   0.5   1   1   1.5e-77     2e-73  245.7   0.3     1   175    27   202    27   203 0.99 Uncharacterized BCR, COG1636
HOK_GEF              PF01848.11    43 seq1317_BIOID161985  -             70   3.1e-19   67.8   4.6   1   1   2.8e-23   3.8e-19   67.6   3.2     1    43    24    66    24    66 0.99 Hok/gef family
DUF1367              PF07105.6    196 seq1320_BIOID161985  -            199   2.7e-86  287.8   0.1   1   1   2.2e-90     3e-86  287.7   0.1     1   196     1   199     1   199 0.98 Protein of unknown function (DUF1367)
DUF1364              PF07102.7     94 seq1321_BIOID161985  -             96   7.3e-42  141.0   0.7   1   1   5.8e-46     8e-42  140.9   0.5     1    94     1    96     1    96 0.98 Protein of unknown function (DUF1364)
DUF1133              PF06576.6    176 seq1322_BIOID161985  -            178  1.7e-101  336.6   0.8   1   1  1.4e-105  1.9e-101  336.4   0.5     1   175     1   175     1   176 1.00 Protein of unknown function (DUF1133)
Lysis_S              PF04971.7     68 seq1323_BIOID161985  -             71   2.5e-47  158.3   0.6   1   1     2e-51   2.8e-47  158.1   0.4     1    68     4    71     4    71 1.00 Lysis protein S
Phage_lysozyme       PF00959.14   110 seq1324_BIOID161985  -            165   3.1e-32  111.0   0.3   1   1   2.8e-36   3.8e-32  110.7   0.2     1   109    48   154    48   155 0.98 Phage lysozyme
Phage_lysis          PF03245.8    125 seq1325_BIOID161985  -            154   4.4e-46  155.8   9.6   1   1   3.7e-50   5.1e-46  155.6   6.7     1   125    29   153    29   153 0.99 Bacteriophage lysis protein
TrkH                 PF02386.11   339 seq1326_BIOID161985  -            485   1.1e-73  247.7  19.8   1   1   7.7e-78   1.1e-73  247.7  13.7     2   339   156   483   155   483 0.98 Cation transport protein
ParBc                PF02195.13    90 seq1327_BIOID161985  -            263     3e-17   62.4   0.1   1   1   7.3e-21     1e-16   60.7   0.0     2    89     9    93     8    94 0.92 ParB-like nuclease domain
Terminase_2          PF03592.11   144 seq1332_BIOID161985  -            364   2.3e-09   37.5   0.0   1   1   1.7e-13   2.3e-09   37.5   0.0     5   101   108   206   105   240 0.88 Terminase small subunit
Terminase_6          PF03237.10   384 seq1333_BIOID161985  -            433   1.8e-39  135.5   0.0   1   1   2.2e-43     3e-39  134.7   0.0     2   382    23   416    22   418 0.89 Terminase-like family
DUF4055              PF13264.1    138 seq1334_BIOID161985  -            468   2.4e-44  150.6   0.8   1   1   2.7e-48   3.7e-44  150.0   0.6     1   138   249   387   249   387 0.97 Domain of unknown function (DUF4055)
Phage_Mu_F           PF04233.9    112 seq1335_BIOID161985  -            371     2e-09   37.8   0.1   1   1   2.6e-13   3.5e-09   37.0   0.1     2   109   154   274   153   277 0.88 Phage Mu protein F like protein
P22_CoatProtein      PF11651.3    414 seq1337_BIOID161985  -            402   4.5e-21   74.8   3.9   1   1   3.8e-23   5.2e-19   68.0   2.7    25   412    50   400    24   402 0.77 P22 coat protein - gene protein 5
DUF4128              PF13554.1    127 seq1344_BIOID161985  -            130   2.5e-08   33.5   0.0   1   1   2.3e-12   3.2e-08   33.1   0.0     2    89     6    95     5   121 0.83 Bacteriophage related domain of unknown function
TMP_2                PF06791.8    210 seq1351_BIOID161985  -           1077   1.2e-88  296.1  12.1   1   1   1.7e-92   1.2e-88  296.1   8.4     3   210   264   472   262   472 0.99 Prophage tail length tape measure protein
Tape_meas_lam_C      PF09718.5     78 seq1351_BIOID161985  -           1077   1.4e-27   95.2   3.9   1   1   2.1e-31   1.4e-27   95.2   2.7     2    77   858   933   857   934 0.98 Lambda phage tail tape-measure protein (Tape_meas_lam_C)
Phage_min_tail       PF05939.8    109 seq1352_BIOID161985  -            112   1.6e-36  124.4   0.1   1   1   1.3e-40   1.8e-36  124.2   0.0     2   108     5   111     4   112 0.99 Phage minor tail protein
Phage_tail_L         PF05100.7    206 seq1354_BIOID161985  -            232   5.4e-96  319.5   0.2   1   1  4.5e-100   6.2e-96  319.3   0.1     1   206    29   230    29   230 0.99 Phage minor tail protein L
Prok-JAB             PF14464.1    105 seq1355_BIOID161985  -            247   9.5e-20   70.0   0.2   1   1   2.5e-23   1.7e-19   69.2   0.1     3    99     3    99     1   108 0.92 Prokaryotic homologs of the JAB domain
NLPC_P60             PF00877.14   105 seq1355_BIOID161985  -            247   7.3e-14   51.3   0.0   1   1   1.5e-17     1e-13   50.8   0.0     1   104   111   223   111   224 0.92 NlpC/P60 family
Lambda_tail_I        PF06805.7     82 seq1356_BIOID161985  -            172   3.8e-09   36.1   0.0   1   1   4.9e-13   6.8e-09   35.3   0.0    34    82     1    54     1    54 0.97 Bacteriophage lambda tail assembly protein I
DUF3672              PF12421.3    136 seq1358_BIOID161985  -           1131   2.5e-40  137.6   0.2   1   1   1.8e-43   6.3e-40  136.3   0.1     1   135   949  1089   949  1090 0.90 Fibronectin type III protein
Phage-tail_3         PF13550.1    164 seq1358_BIOID161985  -           1131     4e-40  137.1   0.0   1   1   2.8e-43   9.7e-40  135.9   0.0     1   161   330   497   330   500 0.94 Putative phage tail protein
DUF1983              PF09327.6     81 seq1358_BIOID161985  -           1131   3.7e-27   93.9   0.0   1   1   2.9e-30   9.8e-27   92.6   0.0     2    81   846   925   845   925 0.98 Domain of unknown function (DUF1983)
Ail_Lom              PF06316.6    199 seq1359_BIOID161985  -            199  1.1e-127  423.1   5.0   1   1  1.8e-131  1.2e-127  422.9   3.5     1   199     1   199     1   199 1.00 Enterobacterial Ail/Lom protein
OMP_b-brl            PF13505.1    176 seq1359_BIOID161985  -            199   7.8e-25   87.6   5.5   1   1   1.3e-28   8.9e-25   87.5   3.8     2   176    11   199     8   199 0.84 Outer membrane protein beta-barrel domain
phage_tail_N         PF08400.5    134 seq1361_BIOID161985  -            791   2.7e-56  188.8   0.3   1   1   3.9e-60   2.7e-56  188.8   0.2     2   134     3   135     1   135 0.98 Prophage tail fibre N-terminal
CarboxypepD_reg      PF13620.1     82 seq1361_BIOID161985  -            791   1.6e-07   31.1   0.1   1   1   2.3e-11   1.6e-07   31.1   0.1     1    74     5    83     5    90 0.84 Carboxypeptidase regulatory-like domain
Peptidase_S74        PF13884.1     58 seq1363_BIOID161985  -            346   7.1e-13   48.3   0.3   1   1   1.8e-16   2.4e-12   46.6   0.0     1    58   227   276   227   276 0.96 Chaperone of endosialidase
DUF333               PF03891.10    50 seq1369_BIOID161985  -             88   2.4e-13   49.5   0.4   1   1   2.2e-17   3.1e-13   49.2   0.2     7    50    42    85    36    85 0.91 Domain of unknown function (DUF333)
DctA-YdbH            PF11739.3    207 seq1372_BIOID161985  -            879   8.4e-56  188.5   2.1   1   1     1e-59   1.4e-55  187.8   0.1     1   207   656   859   656   859 0.99 Dicarboxylate transport
Lipoprotein_19       PF13617.1     59 seq1373_BIOID161985  -             61   4.8e-27   93.2   0.6   1   1   3.8e-31   5.3e-27   93.1   0.4     1    59     2    60     2    60 0.97 YnbE-like lipoprotein
DUF1318              PF07027.7     95 seq1374_BIOID161985  -            109   4.1e-34  116.5   1.1   1   1   3.4e-38   4.7e-34  116.4   0.8     2    95    16   108    15   108 0.98 Protein of unknown function (DUF1318)
Hexapep              PF00132.19    36 seq1377_BIOID161985  -            196   1.1e-15   56.2  16.5   1   3   9.6e-10   1.3e-05   24.3   0.0     3    36    12    45    10    45 0.90 Bacterial transferase hexapeptide (six repeats)
Hexapep              PF00132.19    36 seq1377_BIOID161985  -            196   1.1e-15   56.2  16.5   2   3   5.4e-08   0.00074   18.8   1.4     1    34    71   103    71   103 0.97 Bacterial transferase hexapeptide (six repeats)
Hexapep              PF00132.19    36 seq1377_BIOID161985  -            196   1.1e-15   56.2  16.5   3   3   8.5e-12   1.2e-07   30.8   3.0     1    35    88   122    88   123 0.95 Bacterial transferase hexapeptide (six repeats)
Aldo_ket_red         PF00248.16   283 seq1378_BIOID161985  -            286   2.3e-53  180.7   0.0   1   1     2e-57   2.7e-53  180.5   0.0     1   281    15   283    15   285 0.95 Aldo/keto reductase family
DUF2773              PF10971.3     81 seq1379_BIOID161985  -            766   1.9e-42  143.0   2.2   1   1   3.3e-46   4.6e-42  141.7   1.2     1    81   686   766   686   766 0.99 Protein of unknown function (DUF2773)
CDP-OH_P_transf      PF01066.16   101 seq1380_BIOID161985  -            203   5.6e-13   48.9  11.6   1   1   2.3e-16   3.2e-12   46.5   8.0     3    77    28   123    26   199 0.80 CDP-alcohol phosphatidyltransferase
CTP_transf_1         PF01148.15   259 seq1382_BIOID161985  -            248     8e-56  189.4  17.5   1   1   7.2e-60   9.8e-56  189.1  12.1    19   258     3   245     1   246 0.93 Cytidylyltransferase family
Methyltransf_20      PF12147.3    311 seq1383_BIOID161985  -            585  1.4e-148  493.7   0.0   1   1  6.8e-152  1.8e-148  493.3   0.0     1   311   273   582   273   582 0.99 Putative methyltransferase
Hydrolase_4          PF12146.3     79 seq1383_BIOID161985  -            585   8.3e-26   89.5   0.1   1   1   4.9e-28   1.3e-24   85.6   0.1     1    78    17    95    17    96 0.98 Putative lysophospholipase
Abhydrolase_6        PF12697.2    228 seq1383_BIOID161985  -            585   3.9e-18   66.0   4.5   1   1   1.4e-21   3.9e-18   66.0   3.2     1   216    36   261    36   273 0.74 Alpha/beta hydrolase family
Abhydrolase_5        PF12695.2    142 seq1383_BIOID161985  -            585     4e-10   39.5   3.2   1   1     9e-13   2.5e-09   36.9   1.1     1   141    35   260    35   261 0.81 Alpha/beta hydrolase family
Methyltransf_18      PF12847.2    112 seq1383_BIOID161985  -            585   4.5e-08   33.5   0.0   1   1   3.7e-11     1e-07   32.4   0.0     4   110   410   519   408   520 0.85 Methyltransferase domain
DSPc                 PF00782.15   133 seq1385_BIOID161985  -            451   6.5e-25   87.1   0.0   1   1   3.4e-28   1.2e-24   86.3   0.0     1   132   327   450   327   451 0.96 Dual specificity phosphatase, catalytic domain
PAP2                 PF01569.16   129 seq1385_BIOID161985  -            451   2.8e-09   36.6   5.1   1   1   8.1e-13   2.8e-09   36.6   3.5     5   126   107   220    84   223 0.87 PAP2 superfamily
PAP2_3               PF14378.1    191 seq1385_BIOID161985  -            451   3.9e-08   32.9   2.3   1   1   1.2e-11   3.9e-08   32.9   1.6    72   189   102   211    92   213 0.84 PAP2 superfamily
DUF3418              PF11898.3    586 seq1388_BIOID161985  -           1300  2.1e-241  802.3   0.7   1   1  1.3e-244  2.9e-241  801.8   0.5     2   586   712  1298   711  1298 0.99 Domain of unknown function (DUF3418)
OB_NTP_bind          PF07717.11   111 seq1388_BIOID161985  -           1300   1.1e-24   86.1   0.0   1   1   9.4e-28   2.1e-24   85.2   0.0     2   111   600   699   599   699 0.97 Oligonucleotide/oligosaccharide-binding (OB)-fold
HA2                  PF04408.18   102 seq1388_BIOID161985  -           1300   2.7e-24   85.0   0.0   1   1   2.5e-27   5.8e-24   83.9   0.0     2   101   465   558   464   559 0.90 Helicase associated domain (HA2)
Helicase_C           PF00271.26    78 seq1388_BIOID161985  -           1300   1.1e-10   41.0   0.1   1   1   1.1e-13   2.5e-10   39.9   0.1     2    77   312   403   311   404 0.94 Helicase conserved C-terminal domain
DEAD                 PF00270.24   173 seq1388_BIOID161985  -           1300   5.9e-07   28.9   0.0   1   1     6e-10   1.4e-06   27.7   0.0     7   167    86   233    80   239 0.72 DEAD/DEAH box helicase
DUF218               PF02698.12   155 seq1394_BIOID161985  -            234   2.6e-24   85.3   0.0   1   1   2.5e-28   3.5e-24   84.9   0.0     1   137     4   151     4   177 0.92 DUF218 domain
Aldedh               PF00171.17   462 seq1397_BIOID161985  -            479  4.7e-165  549.2   1.2   1   1  7.6e-169  5.2e-165  549.1   0.8     8   462    22   475    15   475 0.98 Aldehyde dehydrogenase family
Cytochrom_B_N        PF00033.14   188 seq1400_BIOID161985  -            188   8.8e-25   87.0  10.0   1   1   1.5e-28     1e-24   86.8   6.9     3   187    16   184    14   185 0.96 Cytochrome b(N-terminal)/b6/petB
Ni_hydr_CYTB         PF01292.15   182 seq1400_BIOID161985  -            188   6.8e-22   77.6  10.7   1   1   1.2e-25   7.9e-22   77.4   7.4     1   181    16   184    16   185 0.92 Prokaryotic cytochrome b561
MCPsignal            PF00015.16   213 seq1404_BIOID161985  -            546   2.1e-70  236.4  47.6   1   1   8.6e-73   3.9e-69  232.3  20.1     2   213   333   526   332   526 0.99 Methyl-accepting chemotaxis protein (MCP) signalling domain
TarH                 PF02203.10   171 seq1404_BIOID161985  -            546     1e-29  103.4   2.7   1   1   2.2e-33     1e-29  103.4   1.9     2   166    12   177    11   188 0.95 Tar ligand binding domain homologue
HAMP                 PF00672.20    70 seq1404_BIOID161985  -            546   3.2e-14   52.7   0.7   1   1   6.9e-18   3.2e-14   52.7   0.5     2    68   205   271   204   273 0.92 HAMP domain
DUF1338              PF07063.8    302 seq1405_BIOID161985  -            447   3.3e-94  315.2   0.1   1   1   2.8e-98   3.8e-94  315.0   0.0     1   302    11   401    11   401 0.97 Domain of unknown function (DUF1338)
MdoG                 PF04349.7    484 seq1406_BIOID161985  -            551  7.6e-151  502.5   0.1   1   1  6.6e-155    9e-151  502.2   0.1     1   482    45   534    45   536 0.92 Periplasmic glucan biosynthesis protein, MdoG
DUF465               PF04325.8     49 seq1407_BIOID161985  -             74   2.6e-14   52.5   2.0   1   1   3.5e-18   4.7e-14   51.6   0.9     1    49    19    68    19    68 0.97 Protein of unknown function (DUF465)
Acetyltransf_3       PF13302.1    142 seq1408_BIOID161985  -            184   6.6e-20   71.7   0.0   1   1   1.7e-23   7.8e-20   71.5   0.0     2   141    16   155    15   156 0.84 Acetyltransferase (GNAT) domain
Acetyltransf_4       PF13420.1    155 seq1408_BIOID161985  -            184   5.1e-11   42.6   0.2   1   1   1.3e-14   5.9e-11   42.4   0.1    46   154    68   175    29   176 0.88 Acetyltransferase (GNAT) domain
Acetyltransf_1       PF00583.19    83 seq1408_BIOID161985  -            184   2.9e-10   39.9   0.0   1   1   1.1e-13   4.9e-10   39.1   0.0     3    82    79   155    77   156 0.96 Acetyltransferase (GNAT) family
C4dic_mal_tran       PF03595.12   330 seq1409_BIOID161985  -            366   1.2e-54  185.0  37.3   1   1     1e-58   1.4e-54  184.8  25.8     2   329    44   342    43   343 0.97 C4-dicarboxylate transporter/malic acid transport protein
TehB                 PF03848.9    192 seq1410_BIOID161985  -            197  3.7e-102  339.2   0.1   1   1  2.7e-105  4.1e-102  339.1   0.0     1   192     1   193     1   193 0.99 Tellurite resistance protein TehB
Methyltransf_11      PF08241.7     95 seq1410_BIOID161985  -            197   8.2e-13   48.5   0.0   1   1   1.1e-15   1.7e-12   47.5   0.0     1    93    35   130    35   132 0.96 Methyltransferase domain
Methyltransf_23      PF13489.1    162 seq1410_BIOID161985  -            197   1.2e-12   47.7   0.0   1   1   9.8e-16   1.5e-12   47.4   0.0    20   116    28   134    10   174 0.72 Methyltransferase domain
Methyltransf_12      PF08242.7     99 seq1410_BIOID161985  -            197   3.6e-12   46.5   0.0   1   1   3.7e-15   5.7e-12   45.8   0.0     1    98    35   129    35   130 0.96 Methyltransferase domain
Methyltransf_31      PF13847.1    152 seq1410_BIOID161985  -            197   5.4e-11   42.1   0.0   1   1   4.2e-14   6.3e-11   41.9   0.0     5   110    32   134    29   193 0.87 Methyltransferase domain
MTS                  PF05175.9    170 seq1410_BIOID161985  -            197   5.9e-10   38.6   0.0   1   1     5e-13   7.6e-10   38.3   0.0    23   141    22   135     3   158 0.85 Methyltransferase small domain
Methyltransf_18      PF12847.2    112 seq1410_BIOID161985  -            197   5.7e-09   36.4   0.0   1   1   5.6e-12   8.5e-09   35.8   0.0     2   109    31   132    30   136 0.80 Methyltransferase domain
Methyltransf_25      PF13649.1    101 seq1410_BIOID161985  -            197   9.1e-06   25.8   0.0   1   1   9.8e-09   1.5e-05   25.1   0.0     2   101    35   128    34   128 0.89 Methyltransferase domain
TPMT                 PF05724.6    218 seq1410_BIOID161985  -            197     7e-05   22.2   0.0   1   1   1.2e-07   0.00019   20.8   0.0    28   190    21   170     8   193 0.74 Thiopurine S-methyltransferase (TPMT)
DUF3313              PF11769.3    201 seq1412_BIOID161985  -            222   7.8e-66  221.1   0.1   1   1   6.5e-70   8.8e-66  220.9   0.1     1   199    16   214    16   216 0.99 Protein of unknown function (DUF3313)
HTH_3                PF01381.17    55 seq1413_BIOID161985  -            178   6.1e-17   61.1   0.0   1   1   3.7e-20   8.5e-17   60.6   0.0     1    53    12    64    12    66 0.97 Helix-turn-helix
HTH_31               PF13560.1     64 seq1413_BIOID161985  -            178   1.2e-10   41.3   0.0   1   1   8.8e-14     2e-10   40.5   0.0     4    57    10    62     8    74 0.94 Helix-turn-helix domain
HTH_19               PF12844.2     64 seq1413_BIOID161985  -            178     1e-09   38.1   0.0   1   1   6.5e-13   1.5e-09   37.6   0.0     3    59    11    67     9    71 0.95 Helix-turn-helix domain
Cupin_2              PF07883.6     71 seq1413_BIOID161985  -            178     2e-09   36.7   0.2   1   1   1.5e-12   3.5e-09   35.9   0.1     3    68   104   170   102   173 0.93 Cupin domain
HTH_26               PF13443.1     63 seq1413_BIOID161985  -            178   5.5e-06   26.3   0.0   1   1   3.5e-09     8e-06   25.8   0.0     2    59    12    68    11    72 0.93 Cro/C1-type HTH DNA-binding domain
HTH_25               PF13413.1     62 seq1413_BIOID161985  -            178   4.7e-06   26.0   0.0   1   1   3.4e-09   7.9e-06   25.3   0.0     2    35    12    45    11    49 0.94 Helix-turn-helix domain
Peptidase_U32        PF01136.14   233 seq1415_BIOID161985  -            667   1.3e-70  236.8   0.1   1   1   3.6e-71   2.4e-67  226.1   0.0     2   231    93   319    92   321 0.90 Peptidase family U32
DUF3656              PF12392.3    122 seq1415_BIOID161985  -            667   4.8e-27   94.3   0.1   1   1   1.4e-30   9.6e-27   93.3   0.0     2   122   405   522   404   522 0.97 Collagenase
YcfA                 PF07927.7     58 seq1419_BIOID161985  -             58     5e-12   45.4   0.0   1   1   4.1e-16   5.5e-12   45.3   0.0     2    58     4    57     3    57 0.92 YcfA-like protein
UPF0150              PF03681.10    48 seq1420_BIOID161985  -            145   1.2e-12   47.0   0.1   1   1   2.8e-16   1.9e-12   46.4   0.1     1    45     9    53     9    56 0.95 Uncharacterised protein family (UPF0150)
HTH_3                PF01381.17    55 seq1420_BIOID161985  -            145   6.9e-08   32.1   0.1   1   1   1.6e-11   1.1e-07   31.5   0.0     6    53    94   141    89   143 0.93 Helix-turn-helix
Aminotran_1_2        PF00155.16   363 seq1421_BIOID161985  -            468   3.8e-32  111.5   0.0   1   1   8.7e-36     6e-32  110.8   0.0    44   348   145   445   120   458 0.88 Aminotransferase class I and II
GntR                 PF00392.16    64 seq1421_BIOID161985  -            468   6.1e-15   54.3   0.1   1   1   2.9e-18     2e-14   52.6   0.0     1    64     3    66     3    66 0.98 Bacterial regulatory proteins, gntR family
SBP_bac_8            PF13416.1    281 seq1422_BIOID161985  -            381   1.5e-26   93.6   4.0   1   1   4.3e-30   1.9e-26   93.3   2.8     2   265    56   326    55   333 0.83 Bacterial extracellular solute-binding protein
SBP_bac_1            PF01547.20   314 seq1422_BIOID161985  -            381     2e-20   73.6   5.7   1   1   5.8e-24   2.7e-20   73.2   4.0    14   313    56   312    45   313 0.84 Bacterial extracellular solute-binding protein
SBP_bac_6            PF13343.1    242 seq1422_BIOID161985  -            381   6.1e-17   61.6   1.8   1   1   1.5e-15     7e-12   45.0   0.1   107   216   215   325   179   350 0.85 Bacterial extracellular solute-binding protein
ABC_tran             PF00005.22   118 seq1423_BIOID161985  -            337     2e-22   79.6   0.0   1   1   2.6e-25   1.2e-21   77.1   0.0     1   117    44   162    44   163 0.88 ABC transporter
TOBE_2               PF08402.5     75 seq1423_BIOID161985  -            337   8.6e-16   57.5   0.0   1   1   4.4e-19     2e-15   56.4   0.0     2    73   257   331   256   333 0.92 TOBE domain
BPD_transp_1         PF00528.17   185 seq1424_BIOID161985  -            313   1.3e-16   60.5  19.1   1   1   9.3e-21   1.3e-16   60.5  13.3     2   179   106   307   105   310 0.89 Binding-protein-dependent transport system inner membrane component
BPD_transp_1         PF00528.17   185 seq1425_BIOID161985  -            264   1.1e-13   51.0  11.8   1   1   7.7e-18   1.1e-13   51.0   8.2     2   167    80   247    79   258 0.76 Binding-protein-dependent transport system inner membrane component
Aldedh               PF00171.17   462 seq1426_BIOID161985  -            474  1.4e-164  547.6   0.1   1   1  1.2e-168  1.6e-164  547.5   0.0     3   462    13   470    11   470 0.97 Aldehyde dehydrogenase family
Hexapep              PF00132.19    36 seq1427_BIOID161985  -            269   7.3e-13   47.2  11.9   1   1   1.4e-13   1.9e-09   36.4   4.4     1    36   151   186   151   186 0.96 Bacterial transferase hexapeptide (six repeats)
DUF2566              PF10753.4     55 seq1430_BIOID161985  -             82   3.4e-29  100.3   5.3   1   1   3.3e-33   4.5e-29  100.0   3.7     1    55    28    82    28    82 0.99 Protein of unknown function (DUF2566)
DUF2526              PF10735.4     77 seq1431_BIOID161985  -             77   3.1e-47  158.3   5.7   1   1   2.5e-51   3.4e-47  158.2   4.0     1    77     1    77     1    77 1.00 Protein of unknown function (DUF2526)
ADH_zinc_N           PF00107.21   130 seq1432_BIOID161985  -            376     6e-19   67.7   0.0   1   1   1.4e-22   9.8e-19   67.0   0.0     1   122   192   327   192   334 0.93 Zinc-binding dehydrogenase
ADH_zinc_N_2         PF13602.1    127 seq1432_BIOID161985  -            376   2.8e-06   28.1   0.0   1   1   7.6e-10   5.2e-06   27.2   0.0     1   127   225   370   225   370 0.78 Zinc-binding dehydrogenase
FCD                  PF07729.7    125 seq1433_BIOID161985  -            221   7.7e-24   84.2   2.4   1   1   1.6e-27   1.1e-23   83.7   1.7     2   124    85   209    84   210 0.96 FCD domain
GntR                 PF00392.16    64 seq1433_BIOID161985  -            221   1.2e-11   43.7   0.6   1   1   3.9e-15   2.7e-11   42.6   0.1     2    64    13    74    12    74 0.95 Bacterial regulatory proteins, gntR family
PQQ_2                PF13360.1    238 seq1435_BIOID161985  -            353   1.2e-07   31.2   1.3   1   1     2e-10   5.5e-07   29.1   0.8     3   236    69   308    67   310 0.71 PQQ-like domain
GST_N_3              PF13417.1     75 seq1437_BIOID161985  -            205   6.4e-09   35.8   0.0   1   1   1.7e-12   1.1e-08   35.0   0.0    15    72    17    79    13    84 0.88 Glutathione S-transferase, N-terminal domain
GST_N_2              PF13409.1     70 seq1437_BIOID161985  -            205   4.2e-06   26.5   0.0   1   1   1.1e-09   7.3e-06   25.7   0.0     9    67    16    74    12    77 0.89 Glutathione S-transferase, N-terminal domain
PAAR_motif           PF05488.8     76 seq1438_BIOID161985  -             94   2.3e-22   78.6   0.2   1   1   2.1e-26   2.8e-22   78.3   0.2    12    76    20    88     6    88 0.90 PAAR motif
Phage_GPD            PF05954.6    292 seq1440_BIOID161985  -            801   5.6e-62  209.4   0.0   1   1   2.5e-65   1.2e-61  208.4   0.0     7   290    34   328    30   330 0.91 Phage late control gene D protein (GPD)
Phage_base_V         PF04717.7     79 seq1440_BIOID161985  -            801   2.8e-26   91.1   0.1   1   1   1.3e-29   5.9e-26   90.0   0.1     1    77   367   459   367   461 0.92 Phage-related baseplate assembly protein
DDE_Tnp_1            PF01609.16   211 seq1443_BIOID161985  -            162     1e-10   41.4   0.3   1   1   1.1e-14   1.5e-10   40.9   0.2   138   211    50   127    30   127 0.94 Transposase DDE domain
Acetyltransf_2       PF00797.12   240 seq1446_BIOID161985  -            281   3.9e-85  285.1   0.1   1   1   3.4e-89   4.6e-85  284.9   0.1     1   237    21   256    21   259 0.98 N-acetyltransferase
Molybdop_Fe4S4       PF04879.11    55 seq1449_BIOID161985  -            195   2.2e-21   75.3   0.2   1   1   2.6e-24   1.8e-20   72.4   0.1     2    55    44   104    43   104 0.96 Molybdopterin oxidoreductase Fe4S4 domain
Molybdopterin        PF00384.17   432 seq1449_BIOID161985  -            195   1.4e-06   27.2   0.1   1   1   2.4e-10   1.6e-06   26.9   0.0     1    35   107   139   107   190 0.79 Molybdopterin oxidoreductase
Molybdopterin        PF00384.17   432 seq1450_BIOID161985  -            803   9.9e-25   87.0   0.0   1   1   3.2e-25   2.2e-21   75.9   0.0   103   379     2   377     1   381 0.85 Molybdopterin oxidoreductase
Molydop_binding      PF01568.16   109 seq1450_BIOID161985  -            803   5.6e-17   61.4   0.1   1   1     3e-20     2e-16   59.6   0.1     4   108   681   796   678   797 0.93 Molydopterin dinucleotide binding domain
Fer4_11              PF13247.1     99 seq1451_BIOID161985  -            294   1.2e-29  102.0  13.1   1   1   1.8e-32   2.2e-29  101.1   5.5     2    98    92   188    91   189 0.94 4Fe-4S dicluster domain
Form-deh_trans       PF09163.6     44 seq1451_BIOID161985  -            294   7.8e-20   69.9   0.0   1   1   1.1e-22   1.4e-19   69.1   0.0     1    44   246   289   246   290 0.96 Formate dehydrogenase N, transmembrane
Fer4_7               PF12838.2     52 seq1451_BIOID161985  -            294   4.1e-15   55.7  24.9   1   1   6.9e-11   8.6e-08   32.3   5.4     1    50    38   114    38   117 0.90 4Fe-4S dicluster domain
Fer4_9               PF13187.1     55 seq1451_BIOID161985  -            294     2e-13   50.2  26.5   1   1   4.6e-11   5.7e-08   32.7   7.7     1    55   132   184   132   184 0.97 4Fe-4S dicluster domain
Fer4_10              PF13237.1     52 seq1451_BIOID161985  -            294   3.8e-12   45.7  28.5   1   1   3.4e-11   4.2e-08   32.7   7.1     2    52    93   144    92   144 0.86 4Fe-4S dicluster domain
Fer4_2               PF12797.2     22 seq1451_BIOID161985  -            294   2.9e-10   39.3  34.5   1   1   6.4e-09     8e-06   25.3   2.4     4    20    33    49    31    51 0.91 4Fe-4S binding domain
Fer4_3               PF12798.2     15 seq1451_BIOID161985  -            294   1.1e-07   31.7  41.1   1   3   0.00035      0.43   11.1   3.8     1    15   100   117   100   117 0.89 4Fe-4S binding domain
Fer4_3               PF12798.2     15 seq1451_BIOID161985  -            294   1.1e-07   31.7  41.1   2   3   6.7e-05     0.083   13.3   2.9     1    14   133   146   133   147 0.94 4Fe-4S binding domain
Fer4_3               PF12798.2     15 seq1451_BIOID161985  -            294   1.1e-07   31.7  41.1   3   3   3.4e-06    0.0042   17.4   2.5     1    15   160   183   160   183 0.98 4Fe-4S binding domain
Fer4                 PF00037.22    24 seq1451_BIOID161985  -            294     3e-07   29.6  37.3   1   1   4.1e-08   5.1e-05   22.5   2.0     5    22   130   147   126   149 0.87 4Fe-4S binding domain
Fer4_4               PF12800.2     17 seq1451_BIOID161985  -            294   4.8e-07   29.4  32.2   1   2     7e-05     0.086   13.1   2.1     3    15    38    50    36    54 0.91 4Fe-4S binding domain
Fer4_4               PF12800.2     17 seq1451_BIOID161985  -            294   4.8e-07   29.4  32.2   2   2     1e-07   0.00013   21.9   1.8     1    17   130   146   130   146 0.92 4Fe-4S binding domain
Cytochrom_B_N        PF00033.14   188 seq1452_BIOID161985  -            217   2.7e-20   72.4  18.8   1   1   4.9e-24   3.4e-20   72.1  13.0     4   188    10   186     7   186 0.92 Cytochrome b(N-terminal)/b6/petB
Ni_hydr_CYTB         PF01292.15   182 seq1452_BIOID161985  -            217   1.4e-18   66.8  17.5   1   1   2.6e-22   1.8e-18   66.4  12.1     5   182    13   186     9   186 0.90 Prokaryotic cytochrome b561
OsmC                 PF02566.14   100 seq1457_BIOID161985  -            143   1.5e-19   69.9   0.1   1   1   1.4e-23   1.9e-19   69.5   0.0     2    99    42   139    41   140 0.89 OsmC-like protein
ABC_tran             PF00005.22   118 seq1467_BIOID161985  -            511   2.1e-29  102.1   0.1   1   2   1.1e-20   7.8e-17   61.6   0.0     1   118    51   169    51   169 0.96 ABC transporter
ABC_tran             PF00005.22   118 seq1467_BIOID161985  -            511   2.1e-29  102.1   0.1   2   2   1.8e-13   1.2e-09   38.4   0.0     3   117   305   431   303   432 0.77 ABC transporter
BPD_transp_2         PF02653.11   267 seq1468_BIOID161985  -            342   4.3e-45  153.6  43.4   1   1   4.4e-49     6e-45  153.1  30.1     5   267    40   301    36   301 0.97 Branched-chain amino acid transport system / permease component
BPD_transp_2         PF02653.11   267 seq1469_BIOID161985  -            330   3.4e-47  160.5  43.1   1   1   3.1e-51   4.2e-47  160.2  29.9     3   267    36   305    34   305 0.94 Branched-chain amino acid transport system / permease component
Peripla_BP_4         PF13407.1    258 seq1470_BIOID161985  -            340   5.7e-54  183.0   4.4   1   1   1.1e-57   7.6e-54  182.6   3.1     1   256    30   285    30   287 0.95 Periplasmic binding protein domain
DeoC                 PF01791.4    236 seq1471_BIOID161985  -            291   2.3e-16   59.7   0.1   1   1   2.1e-20   2.9e-16   59.3   0.1     1   235    51   258    51   259 0.90 DeoC/LacD family aldolase
ABM                  PF03992.11    78 seq1472_BIOID161985  -             96   4.4e-16   58.5   0.1   1   1   3.6e-20   4.9e-16   58.4   0.1     1    77     1    76     1    77 0.95 Antibiotic biosynthesis monooxygenase
Methyltransf_23      PF13489.1    162 seq1473_BIOID161985  -            252   9.9e-19   67.4   0.0   1   1   8.6e-22   1.5e-18   66.9   0.0     2   159    13   176     9   178 0.82 Methyltransferase domain
Methyltransf_31      PF13847.1    152 seq1473_BIOID161985  -            252   5.5e-16   58.4   0.0   1   1   4.1e-19     7e-16   58.0   0.0     5   117    33   145    29   201 0.83 Methyltransferase domain
Methyltransf_11      PF08241.7     95 seq1473_BIOID161985  -            252   1.8e-15   57.0   0.0   1   1   8.8e-18   1.5e-14   54.1   0.0     2    94    37   127    36   128 0.96 Methyltransferase domain
Methyltransf_18      PF12847.2    112 seq1473_BIOID161985  -            252     1e-14   54.9   0.0   1   1   3.9e-17   6.7e-14   52.3   0.0     5   110    35   129    31   131 0.89 Methyltransferase domain
Methyltransf_25      PF13649.1    101 seq1473_BIOID161985  -            252   4.9e-11   42.7   0.0   1   1   1.3e-13   2.2e-10   40.6   0.0     1   101    35   124    35   124 0.87 Methyltransferase domain
Methyltransf_12      PF08242.7     99 seq1473_BIOID161985  -            252   1.7e-09   37.9   0.0   1   1   1.6e-12   2.8e-09   37.2   0.0     2    99    37   126    36   126 0.90 Methyltransferase domain
MTS                  PF05175.9    170 seq1473_BIOID161985  -            252   3.1e-06   26.5   0.0   1   1   2.6e-09   4.5e-06   26.0   0.0    19   106    20   101    11   133 0.82 Methyltransferase small domain
Methyltransf_2       PF00891.13   241 seq1473_BIOID161985  -            252   0.00013   21.1   0.0   1   1   1.2e-07    0.0002   20.5   0.0    91   163    22    98     9   110 0.87 O-methyltransferase
LysR_substrate       PF03466.15   209 seq1475_BIOID161985  -            291   1.4e-45  154.8   0.1   1   1   3.2e-49   2.2e-45  154.2   0.0     2   204    85   282    84   285 0.98 LysR substrate binding domain
HTH_1                PF00126.22    60 seq1475_BIOID161985  -            291   2.4e-18   65.5   0.9   1   1   6.8e-22   4.7e-18   64.5   0.6     1    60     3    62     3    62 0.97 Bacterial regulatory helix-turn-helix protein, lysR family
MFS_1                PF07690.11   354 seq1477_BIOID161985  -            396   5.1e-34  117.4  59.6   1   1   3.7e-38   5.1e-34  117.4  41.3     2   353    19   349    18   350 0.89 Major Facilitator Superfamily
MarR                 PF01047.17    59 seq1480_BIOID161985  -            144   5.2e-18   64.3   0.0   1   1   1.9e-21   8.8e-18   63.6   0.0     1    59    38    96    38    96 0.98 MarR family
MarR_2               PF12802.2     62 seq1480_BIOID161985  -            144   1.4e-13   50.1   0.0   1   1   5.2e-17   2.4e-13   49.4   0.0     1    62    36    95    36    95 0.98 MarR family
HTH_27               PF13463.1     68 seq1480_BIOID161985  -            144   3.5e-09   36.7   0.0   1   1   1.8e-12   8.1e-09   35.5   0.0     1    68    38   104    38   104 0.93 Winged helix DNA-binding domain
HTH_18               PF12833.2     81 seq1481_BIOID161985  -            129   1.1e-19   70.2   0.3   1   1   2.1e-23   1.4e-19   69.8   0.2     2    79    34   110    33   112 0.96 Helix-turn-helix domain
HTH_AraC             PF00165.18    42 seq1481_BIOID161985  -            129   5.4e-18   64.0   0.2   1   2     2e-09   1.4e-05   24.6   0.0     1    42    20    61    20    61 0.97 Bacterial regulatory helix-turn-helix proteins, AraC family
HTH_AraC             PF00165.18    42 seq1481_BIOID161985  -            129   5.4e-18   64.0   0.2   2   2     2e-13   1.4e-09   37.3   0.0     2    41    73   110    68   111 0.93 Bacterial regulatory helix-turn-helix proteins, AraC family
MarB                 PF13999.1     66 seq1482_BIOID161985  -             72   1.5e-34  117.2   0.3   1   1   1.2e-38   1.6e-34  117.1   0.2     2    66     6    70     5    70 0.98 MarB protein
MFS_1                PF07690.11   354 seq1484_BIOID161985  -            395   3.1e-29  101.7  52.0   1   1   1.4e-32   9.5e-29  100.1  27.1     2   344    13   341    12   344 0.81 Major Facilitator Superfamily
adh_short            PF00106.20   167 seq1488_BIOID161985  -            248   2.5e-34  118.4   0.0   1   1   1.2e-37   3.2e-34  118.1   0.0     2   166     2   165     1   166 0.93 short chain dehydrogenase
adh_short_C2         PF13561.1    243 seq1488_BIOID161985  -            248   2.5e-14   53.5   0.0   1   1   1.1e-17   3.1e-14   53.2   0.0     3   222     9   218     7   232 0.89 Enoyl-(Acyl carrier protein) reductase
KR                   PF08659.5    181 seq1488_BIOID161985  -            248   2.2e-13   50.1   0.0   1   1   1.1e-16   3.1e-13   49.6   0.0     3   173     3   170     2   177 0.89 KR domain
Epimerase            PF01370.16   236 seq1488_BIOID161985  -            248   1.4e-06   27.8   0.1   1   1   1.6e-09   4.3e-06   26.2   0.0     1   117     3   135     3   176 0.80 NAD dependent epimerase/dehydratase family
NAD_binding_10       PF13460.1    183 seq1488_BIOID161985  -            248   2.8e-06   27.3   0.0   1   1   1.3e-09   3.7e-06   26.9   0.0     1    60     3    67     3   173 0.77 NADH(P)-binding
FCD                  PF07729.7    125 seq1489_BIOID161985  -            228   1.7e-26   92.8   6.1   1   1   3.7e-30   2.5e-26   92.3   4.2     5   124    89   208    87   209 0.99 FCD domain
GntR                 PF00392.16    64 seq1489_BIOID161985  -            228     9e-18   63.3   0.0   1   1   3.6e-21   2.4e-17   61.9   0.0     3    64    15    75    13    75 0.98 Bacterial regulatory proteins, gntR family
YdfZ                 PF14001.1     64 seq1491_BIOID161985  -             67     2e-33  114.3   0.1   1   1   1.6e-37   2.2e-33  114.1   0.1     1    64     2    65     2    65 0.99 YdfZ protein
Resolvase            PF00239.16   141 seq1494_BIOID161985  -            196   5.2e-40  136.4   0.5   1   1   1.6e-43   7.3e-40  135.9   0.0     1   140     4   144     4   145 0.92 Resolvase, N terminal domain
HTH_7                PF02796.10    45 seq1494_BIOID161985  -            196     2e-11   43.4   0.0   1   1   1.1e-14     5e-11   42.1   0.0     1    44   147   190   147   191 0.96 Helix-turn-helix domain of resolvase
HTH_28               PF13518.1     52 seq1494_BIOID161985  -            196   2.4e-05   24.0   0.0   1   1   1.4e-08   6.4e-05   22.7   0.0     2    37   157   192   156   195 0.87 Helix-turn-helix domain
DUF3950              PF13132.1     30 seq1509_BIOID161985  -             57   3.3e-19   67.9   0.5   1   1   4.2e-23   5.8e-19   67.1   0.3     1    30     1    30     1    30 0.99 Domain of unknown function (DUF3950)
DUF1398              PF07166.6    125 seq1511_BIOID161985  -            141   2.3e-63  211.5  10.2   1   1   1.9e-67   2.6e-63  211.3   7.1     1   125     8   132     8   132 0.99 Protein of unknown function (DUF1398)
CSD                  PF00313.17    66 seq1514_BIOID161985  -             70   3.4e-21   74.6   0.0   1   1   2.7e-25   3.7e-21   74.5   0.0     1    65     5    69     5    70 0.98 'Cold-shock' DNA-binding domain
FlxA                 PF14282.1    106 seq1519_BIOID161985  -             63   4.2e-06   26.5  10.6   1   1   3.3e-10   4.5e-06   26.4   7.3    44   100     1    55     1    60 0.81 FlxA-like protein
HTH_3                PF01381.17    55 seq1522_BIOID161985  -            135   1.1e-16   60.2   0.0   1   1   4.9e-20   2.2e-16   59.3   0.0     1    55    12    66    12    66 0.98 Helix-turn-helix
HTH_19               PF12844.2     64 seq1522_BIOID161985  -            135   2.4e-11   43.4   0.0   1   1   9.9e-15   4.5e-11   42.5   0.0     1    63     9    71     9    72 0.98 Helix-turn-helix domain
HTH_31               PF13560.1     64 seq1522_BIOID161985  -            135   3.2e-09   36.7   0.0   1   1   1.5e-12   6.9e-09   35.6   0.0     2    58     8    63     7    71 0.95 Helix-turn-helix domain
DUF1391              PF07151.7     49 seq1524_BIOID161985  -             51   5.1e-35  118.5   0.9   1   1     4e-39   5.5e-35  118.4   0.6     1    48     2    49     2    50 0.97 Protein of unknown function (DUF1391)
DicB                 PF05358.6     62 seq1527_BIOID161985  -             97   2.7e-40  135.5   0.2   1   1     2e-44   2.7e-40  135.5   0.1     1    62    36    97    36    97 1.00 DicB protein
DUF1482              PF07358.6     57 seq1528_BIOID161985  -             63   8.8e-28   95.5   0.2   1   1   7.1e-32   9.7e-28   95.4   0.1     1    57     4    62     4    62 0.98 Protein of unknown function (DUF1482)
DUF1233              PF06806.7     72 seq1530_BIOID161985  -             83   1.5e-31  107.6   0.1   1   1   1.3e-35   1.8e-31  107.4   0.1     1    70     4    74     4    77 0.97 Putative excisionase (DUF1233)
DUF3596              PF12167.3     88 seq1532_BIOID161985  -            431   7.5e-29   99.0   0.0   1   1   2.1e-32   1.4e-28   98.1   0.0     1    87     9    94     9    95 0.98 Domain of unknown function (DUF3596)
Phage_integrase      PF00589.17   173 seq1532_BIOID161985  -            431   7.6e-20   71.1   0.1   1   1   2.5e-23   1.7e-19   70.0   0.0     3   167   205   398   204   403 0.88 Phage integrase family
DUF1283              PF06932.6     85 seq1534_BIOID161985  -            113   1.8e-46  155.9   6.6   1   1   1.6e-50   2.1e-46  155.6   4.5     1    85    29   113    29   113 0.99 Protein of unknown function (DUF1283)
Acetyltransf_3       PF13302.1    142 seq1535_BIOID161985  -            186   4.2e-23   82.1   0.0   1   1   2.9e-26   5.7e-23   81.6   0.0     3   142     8   141     7   141 0.80 Acetyltransferase (GNAT) domain
Acetyltransf_1       PF00583.19    83 seq1535_BIOID161985  -            186   3.4e-15   55.7   0.1   1   1   2.6e-18   5.1e-15   55.1   0.1     2    83    63   141    62   141 0.97 Acetyltransferase (GNAT) family
Acetyltransf_4       PF13420.1    155 seq1535_BIOID161985  -            186   5.3e-15   55.5   0.6   1   1   3.5e-18   6.8e-15   55.2   0.4     1   152     9   158     9   160 0.93 Acetyltransferase (GNAT) domain
Acetyltransf_8       PF13523.1    152 seq1535_BIOID161985  -            186   9.6e-14   51.4   0.3   1   1   6.7e-17   1.3e-13   50.9   0.2     1   141     9   145     9   157 0.89 Acetyltransferase (GNAT) domain
Acetyltransf_7       PF13508.1     79 seq1535_BIOID161985  -            186   2.6e-07   30.5   0.2   1   1   2.5e-10   4.8e-07   29.7   0.1     2    79    56   142    55   142 0.80 Acetyltransferase (GNAT) domain
Acetyltransf_10      PF13673.1    117 seq1535_BIOID161985  -            186   1.3e-05   25.1   0.0   1   1   9.3e-09   1.8e-05   24.7   0.0     1   117    16   140    16   140 0.75 Acetyltransferase (GNAT) domain
FR47                 PF08445.5     86 seq1535_BIOID161985  -            186   1.4e-05   24.6   0.0   1   1   1.3e-08   2.5e-05   23.8   0.0    26    80    87   143    69   150 0.92 FR47-like protein
DUF1161              PF06649.7     52 seq1537_BIOID161985  -            102   1.3e-25   88.9   0.0   1   1   1.2e-29   1.6e-25   88.6   0.0     1    52    27    80    27    80 0.99 Protein of unknown function (DUF1161)
Molybdopterin        PF00384.17   432 seq1538_BIOID161985  -            808   3.5e-96  322.4   0.0   1   1  9.5e-100   4.3e-96  322.1   0.0     1   432   111   566   111   566 0.92 Molybdopterin oxidoreductase
Molydop_binding      PF01568.16   109 seq1538_BIOID161985  -            808   3.1e-28   97.6   0.0   1   1   1.7e-31   7.6e-28   96.3   0.0     1   107   687   800   687   802 0.97 Molydopterin dinucleotide binding domain
Molybdop_Fe4S4       PF04879.11    55 seq1538_BIOID161985  -            808   1.2e-14   53.6   1.0   1   1   4.8e-18   2.2e-14   52.8   0.7     1    55    49   108    49   108 0.97 Molybdopterin oxidoreductase Fe4S4 domain
Molybdopterin        PF00384.17   432 seq1539_BIOID161985  -            808   1.8e-88  297.0   0.0   1   1   4.8e-92   2.2e-88  296.7   0.0     1   432   115   566   115   566 0.93 Molybdopterin oxidoreductase
Molydop_binding      PF01568.16   109 seq1539_BIOID161985  -            808   5.3e-27   93.6   0.0   1   1   2.2e-30     1e-26   92.7   0.0     1   107   687   800   687   802 0.97 Molydopterin dinucleotide binding domain
Molybdop_Fe4S4       PF04879.11    55 seq1539_BIOID161985  -            808   2.7e-13   49.4   0.9   1   1     1e-16   4.7e-13   48.6   0.6     1    55    53   112    53   112 0.96 Molybdopterin oxidoreductase Fe4S4 domain
Fer4_11              PF13247.1     99 seq1540_BIOID161985  -            205   1.9e-31  107.7  11.1   1   1   1.4e-34   1.9e-31  107.7   7.7     3    97    60   153    58   155 0.97 4Fe-4S dicluster domain
Fer4_2               PF12797.2     22 seq1540_BIOID161985  -            205   1.1e-13   50.0  30.4   1   1   6.7e-10   9.1e-07   28.3   0.6     2    20     6    24     5    33 0.89 4Fe-4S binding domain
Fer4_7               PF12838.2     52 seq1540_BIOID161985  -            205   1.7e-12   47.3  26.8   1   1     7e-10   9.6e-07   28.9   6.6     2    49    99   146    98   152 0.89 4Fe-4S dicluster domain
Fer4_9               PF13187.1     55 seq1540_BIOID161985  -            205   1.1e-11   44.7  26.2   1   1   9.8e-10   1.3e-06   28.4   7.5     2    51    99   146    98   150 0.96 4Fe-4S dicluster domain
Fer4                 PF00037.22    24 seq1540_BIOID161985  -            205   1.3e-11   43.4  34.5   1   1   2.9e-10     4e-07   29.2   3.1     1    23    92   114    92   115 0.94 4Fe-4S binding domain
Fer4_10              PF13237.1     52 seq1540_BIOID161985  -            205   4.9e-11   42.1  30.0   1   1   8.9e-09   1.2e-05   24.8   7.9     2    52    92   146    91   146 0.75 4Fe-4S dicluster domain
Fer4_4               PF12800.2     17 seq1540_BIOID161985  -            205   1.6e-10   40.2  32.5   1   3     3e-05      0.04   14.1   2.3     1    15    11    25    11    29 0.90 4Fe-4S binding domain
Fer4_4               PF12800.2     17 seq1540_BIOID161985  -            205   1.6e-10   40.2  32.5   2   3   3.3e-05     0.045   13.9   2.0     2    16    65    81    64    85 0.86 4Fe-4S binding domain
Fer4_4               PF12800.2     17 seq1540_BIOID161985  -            205   1.6e-10   40.2  32.5   3   3   2.9e-07    0.0004   20.3   2.0     2    17    97   112    96   112 0.91 4Fe-4S binding domain
Fer4_6               PF12837.2     24 seq1540_BIOID161985  -            205     9e-10   37.8  39.9   1   1   4.6e-09   6.3e-06   25.7   2.9     1    23    91   113    91   114 0.95 4Fe-4S binding domain
Fer4_3               PF12798.2     15 seq1540_BIOID161985  -            205   1.3e-06   28.3  40.2   1   2   9.4e-06     0.013   15.9   4.2     1    15    67    83    67    83 0.98 4Fe-4S binding domain
Fer4_3               PF12798.2     15 seq1540_BIOID161985  -            205   1.3e-06   28.3  40.2   2   2   9.1e-05      0.13   12.8   1.7     1    12   126   146   126   148 0.98 4Fe-4S binding domain
DmsC                 PF04976.7    276 seq1542_BIOID161985  -            364  2.1e-115  384.6  20.4   1   1  1.9e-119  2.5e-115  384.3  14.1     1   276    81   354    81   354 0.99 DMSO reductase anchor subunit (DmsC)
Nitrate_red_del      PF02613.10   136 seq1543_BIOID161985  -            204   2.6e-31  108.1   1.5   1   1   2.6e-35   3.6e-31  107.6   1.0     7   134    41   164    19   166 0.93 Nitrate reductase delta subunit
Voltage_CLC          PF00654.15   355 seq1544_BIOID161985  -            430   1.7e-72  244.3  34.6   1   1   1.2e-76   1.7e-72  244.3  24.0     5   354    75   414    71   415 0.91 Voltage gated chloride channel
MFS_1                PF07690.11   354 seq1546_BIOID161985  -            417   6.5e-39  133.5  62.7   1   2   2.9e-31     2e-27   95.8  18.8     1   224    41   261    41   270 0.82 Major Facilitator Superfamily
MFS_1                PF07690.11   354 seq1546_BIOID161985  -            417   6.5e-39  133.5  62.7   2   2   1.1e-14   7.6e-11   41.2  23.2     7   168   249   407   247   415 0.82 Major Facilitator Superfamily
Sugar_tr             PF00083.19   451 seq1546_BIOID161985  -            417   2.4e-14   52.6  34.2   1   1   9.1e-18   6.2e-14   51.2   7.0    46   197    71   217    11   223 0.90 Sugar (and other) transporter
Asr                  PF06392.6     19 seq1547_BIOID161985  -            111   6.7e-07   29.4  23.8   1   1   4.9e-11   6.7e-07   29.4  16.5     1    19    53    71    53    71 0.99 Acid shock protein repeat
Trypsin              PF00089.21   220 seq1549_BIOID161985  -            273   1.6e-11   44.1   0.0   1   1   9.5e-15   6.5e-11   42.1   0.0     9   198    50   244    44   266 0.73 Trypsin
Trypsin_2            PF13365.1    120 seq1549_BIOID161985  -            273   1.5e-07   31.2   0.0   1   1   3.8e-11   2.6e-07   30.5   0.0     1   120    69   240    69   240 0.65 Trypsin-like peptidase domain
UPF0118              PF01594.11   327 seq1560_BIOID161985  -            291   3.9e-64  216.5  29.3   1   1   3.2e-68   4.4e-64  216.4  20.3    43   326     2   275     1   276 0.99 Domain of unknown function DUF20
DUF1471              PF07338.8     56 seq1561_BIOID161985  -            314   9.5e-62  204.3   6.6   1   3   2.8e-22   3.9e-18   64.7   0.0     2    56    34    90    33    90 0.98 Protein of unknown function (DUF1471)
DUF1471              PF07338.8     56 seq1561_BIOID161985  -            314   9.5e-62  204.3   6.6   2   3   3.5e-22   4.7e-18   64.4   0.3     3    56   119   174   117   174 0.98 Protein of unknown function (DUF1471)
DUF1471              PF07338.8     56 seq1561_BIOID161985  -            314   9.5e-62  204.3   6.6   3   3   3.1e-26   4.3e-22   77.3   0.1     2    56   259   314   258   314 0.99 Protein of unknown function (DUF1471)
AA_permease_2        PF13520.1    426 seq1562_BIOID161985  -            460   2.3e-79  266.7  40.1   1   1     2e-83   2.7e-79  266.5  27.8     1   416     5   435     5   449 0.90 Amino acid permease
adh_short            PF00106.20   167 seq1563_BIOID161985  -            240   5.5e-16   58.8   0.1   1   1   1.6e-19   7.4e-16   58.3   0.1     3   166     9   170     8   171 0.87 short chain dehydrogenase
adh_short_C2         PF13561.1    243 seq1563_BIOID161985  -            240   9.4e-08   32.0   0.0   1   1   2.6e-11   1.2e-07   31.7   0.0     8   192    18   193    13   238 0.72 Enoyl-(Acyl carrier protein) reductase
KR                   PF08659.5    181 seq1563_BIOID161985  -            240   5.8e-07   29.2   0.4   1   1   2.3e-10   1.1e-06   28.3   0.2     4   172    10   175     8   184 0.83 KR domain
Trans_reg_C          PF00486.23    77 seq1564_BIOID161985  -            251   1.3e-20   72.9   0.2   1   1   6.4e-24   4.3e-20   71.2   0.0     2    77   170   245   169   245 0.98 Transcriptional regulatory protein, C terminal
Response_reg         PF00072.19   112 seq1564_BIOID161985  -            251   2.1e-20   72.7   0.1   1   1   4.7e-24   3.2e-20   72.0   0.1     2   111    17   124    16   125 0.97 Response regulator receiver domain
HATPase_c            PF02518.21   111 seq1565_BIOID161985  -            433   1.9e-22   78.9   0.0   1   1   8.1e-26   3.7e-22   78.0   0.0     6   110   320   423   316   424 0.96 Histidine kinase-, DNA gyrase B-, and HSP90-like ATPase
HisKA                PF00512.20    68 seq1565_BIOID161985  -            433   6.3e-08   32.3   1.3   1   1   3.7e-11   1.7e-07   30.9   0.9     1    67   211   270   211   271 0.90 His Kinase A (phospho-acceptor) domain
HAMP                 PF00672.20    70 seq1565_BIOID161985  -            433     3e-07   30.4   0.0   1   1   6.6e-11     3e-07   30.4   0.0     3    69   140   206   139   207 0.90 HAMP domain
Ter                  PF05472.6    290 seq1566_BIOID161985  -            309    7e-115  383.0   6.5   1   1  5.8e-119  7.9e-115  382.8   4.5     2   290     9   307     8   307 0.99 DNA replication terminus site-binding protein (Ter protein)
PMI_typeI            PF01238.16   373 seq1567_BIOID161985  -            417  5.6e-125  417.0   0.0   1   1  5.4e-128  3.7e-124  414.3   0.0     1   373    27   383    27   383 0.99 Phosphomannose isomerase type I
DUF945               PF06097.6    459 seq1568_BIOID161985  -            502  2.1e-150  501.3  18.0   1   1  1.7e-154  2.4e-150  501.2  12.5     1   459     1   482     1   482 0.99 Bacterial protein of unknown function (DUF945)
PTS_EIIC             PF02378.13   321 seq1573_BIOID161985  -            530   5.7e-83  278.2  29.3   1   1   8.4e-87   5.7e-83  278.2  20.3     1   321    19   361    19   361 0.94 Phosphotransferase system, EIIC
PTS_EIIB             PF00367.15    35 seq1573_BIOID161985  -            530   1.2e-16   59.5   0.1   1   1   3.9e-20   2.7e-16   58.3   0.1     3    35   454   486   452   486 0.97 phosphotransferase system, EIIB
Aminotran_1_2        PF00155.16   363 seq1574_BIOID161985  -            390   1.2e-59  202.0   0.0   1   1   9.8e-64   1.3e-59  201.8   0.0     3   360    30   379    28   382 0.94 Aminotransferase class I and II
A_deaminase          PF00962.17   330 seq1575_BIOID161985  -            333   1.7e-99  332.8   0.0   1   1  1.4e-103   1.9e-99  332.6   0.0     2   329     6   328     5   329 0.99 Adenosine/AMP deaminase
HHA                  PF05321.6     57 seq1577_BIOID161985  -             71   3.8e-25   87.6   0.0   1   1   3.2e-29   4.3e-25   87.4   0.0     1    57     8    68     8    68 0.97 Haemolysin expression modulating protein
DUF2569              PF10754.4    149 seq1578_BIOID161985  -            146   2.3e-48  164.0  10.6   1   1   1.9e-52   2.6e-48  163.8   7.3     2   149     4   145     3   145 0.99 Protein of unknown function (DUF2569)
Rnf-Nqr              PF02508.9    190 seq1579_BIOID161985  -            193   2.6e-71  239.0  21.0   1   1   2.1e-75   2.9e-71  238.8  14.6     1   189     1   191     1   192 0.99 Rnf-Nqr subunit, membrane protein
FeS                  PF04060.8     35 seq1580_BIOID161985  -            192     1e-14   53.6   5.2   1   1   1.9e-17   2.8e-14   52.2   3.6     1    35    43    77    43    77 0.97 Putative Fe-S cluster
Fer4                 PF00037.22    24 seq1580_BIOID161985  -            192   8.5e-13   47.2  25.0   1   2     1e-10   1.5e-07   30.5   4.8     2    23   111   132   110   133 0.95 4Fe-4S binding domain
Fer4                 PF00037.22    24 seq1580_BIOID161985  -            192   8.5e-13   47.2  25.0   2   2   2.5e-09   3.8e-06   26.1   2.4     2    24   141   163   140   163 0.91 4Fe-4S binding domain
Fer4_9               PF13187.1     55 seq1580_BIOID161985  -            192   2.1e-10   40.5  31.8   1   1   1.1e-10   1.6e-07   31.3  10.3     1    55   116   162   116   162 0.95 4Fe-4S dicluster domain
Fer4_6               PF12837.2     24 seq1580_BIOID161985  -            192   2.9e-08   33.0  28.2   1   1   4.9e-10   7.5e-07   28.6   4.5     1    24   109   132   109   132 0.96 4Fe-4S binding domain
Fer4_10              PF13237.1     52 seq1580_BIOID161985  -            192   3.3e-08   33.0  25.8   1   1   1.2e-10   1.8e-07   30.7   9.6     3    52   111   158   109   158 0.86 4Fe-4S dicluster domain
Fer4_2               PF12797.2     22 seq1580_BIOID161985  -            192   1.6e-07   30.6  20.1   1   1   8.7e-09   1.3e-05   24.6   2.9     3    22   110   129   108   129 0.93 4Fe-4S binding domain
Complex1_51K         PF01512.12   151 seq1582_BIOID161985  -            741     2e-48  163.8   1.5   1   1   2.8e-51   2.9e-48  163.3   0.0     1   151   139   284   139   284 0.98 Respiratory-chain NADH dehydrogenase 51 Kd subunit
RnfC_N               PF13375.1    101 seq1582_BIOID161985  -            741   6.7e-34  115.5   0.1   1   1   2.3e-36   2.5e-33  113.7   0.0     1   101    14   115    14   115 0.96 RnfC Barrel sandwich hybrid domain
SLBB                 PF10531.4     59 seq1582_BIOID161985  -            741   2.2e-11   43.3   0.1   1   1   5.9e-14   6.2e-11   41.9   0.0     1    58   296   344   296   345 0.95 SLBB domain
Fer4_7               PF12838.2     52 seq1582_BIOID161985  -            741   2.1e-09   37.5   9.2   1   1   7.4e-12   7.8e-09   35.6   6.3     1    52   376   430   376   430 0.81 4Fe-4S dicluster domain
Fer4_8               PF13183.1     57 seq1582_BIOID161985  -            741   4.9e-08   32.7   8.6   1   1   1.4e-10   1.5e-07   31.2   5.9     3    57   375   430   373   430 0.68 4Fe-4S dicluster domain
Fer4_10              PF13237.1     52 seq1582_BIOID161985  -            741   6.2e-08   32.2  10.8   1   1   1.7e-10   1.8e-07   30.7   7.5     6    52   374   427   370   427 0.91 4Fe-4S dicluster domain
Fer4_9               PF13187.1     55 seq1582_BIOID161985  -            741   2.7e-07   30.6   8.3   1   1   9.3e-10   9.8e-07   28.8   5.7     1    53   376   429   376   430 0.71 4Fe-4S dicluster domain
Fer4_4               PF12800.2     17 seq1582_BIOID161985  -            741   4.6e-07   29.5  11.2   1   2   4.8e-06     0.005   16.9   1.9     2    16   375   389   374   395 0.90 4Fe-4S binding domain
Fer4_4               PF12800.2     17 seq1582_BIOID161985  -            741   4.6e-07   29.5  11.2   2   2   5.4e-06    0.0057   16.7   1.0     3    16   415   428   413   436 0.91 4Fe-4S binding domain
Fer4_17              PF13534.1     61 seq1582_BIOID161985  -            741   1.6e-06   28.2  10.7   1   1   1.2e-08   1.2e-05   25.4   7.1     1    61   376   431   376   431 0.82 4Fe-4S dicluster domain
NQR2_RnfD_RnfE       PF03116.10   314 seq1583_BIOID161985  -            352  4.5e-122  407.0  15.6   1   1  3.7e-126    5e-122  406.8  10.8     3   314     4   350     2   350 0.93 NQR2, RnfD, RnfE family
FMN_bind             PF04205.9     81 seq1584_BIOID161985  -            206   2.8e-18   65.7   0.1   1   1     4e-22   5.5e-18   64.7   0.0     1    77    99   187    99   191 0.98 FMN-binding domain
Rnf-Nqr              PF02508.9    190 seq1586_BIOID161985  -            231   7.9e-59  198.3   9.5   1   1   6.7e-63   9.1e-59  198.1   6.6     1   189     1   200     1   201 0.98 Rnf-Nqr subunit, membrane protein
HhH-GPD              PF00730.20   121 seq1587_BIOID161985  -            211   9.8e-19   67.6   0.0   1   1   3.1e-22   1.4e-18   67.1   0.0     1   120    34   168    34   169 0.95 HhH-GPD superfamily base excision DNA repair protein
HHH                  PF00633.18    30 seq1587_BIOID161985  -            211   7.1e-08   31.6   0.0   1   1   3.7e-11   1.7e-07   30.4   0.0     2    29   100   127    99   128 0.94 Helix-hairpin-helix motif
EndIII_4Fe-2S        PF10576.4     17 seq1587_BIOID161985  -            211   9.7e-05   22.2   3.3   1   1   3.7e-08   0.00017   21.5   2.3     1    17   187   203   187   203 0.99 Iron-sulfur binding domain of endonuclease III
PTR2                 PF00854.16   373 seq1589_BIOID161985  -            500   3.8e-75  252.8  26.0   1   1   6.9e-79   4.7e-75  252.5  15.9     2   370    89   428    88   431 0.97 POT family
MFS_1                PF07690.11   354 seq1589_BIOID161985  -            500   2.6e-20   72.3  54.6   1   1   3.7e-21   2.5e-17   62.5  25.8    10   301    35   372    26   382 0.78 Major Facilitator Superfamily
GST_C                PF00043.20    95 seq1590_BIOID161985  -            201   1.2e-14   53.9   0.1   1   1   7.3e-18     2e-14   53.2   0.1     5    95   104   189   100   189 0.94 Glutathione S-transferase, C-terminal domain
GST_N_2              PF13409.1     70 seq1590_BIOID161985  -            201   9.7e-12   44.6   0.0   1   1   1.4e-14   3.7e-11   42.7   0.0     5    69    11    75     9    76 0.95 Glutathione S-transferase, N-terminal domain
GST_N_3              PF13417.1     75 seq1590_BIOID161985  -            201   3.7e-11   42.9   0.0   1   1   2.8e-14   7.6e-11   41.9   0.0    15    73    16    79    11    81 0.89 Glutathione S-transferase, N-terminal domain
GST_C_2              PF13410.1     69 seq1590_BIOID161985  -            201   7.3e-10   38.4   0.1   1   1   3.9e-13   1.1e-09   37.9   0.1     7    69   125   184    71   184 0.90 Glutathione S-transferase, C-terminal domain
GST_N                PF02798.15    76 seq1590_BIOID161985  -            201   7.9e-09   35.4   0.0   1   1     9e-12   2.5e-08   33.8   0.0     3    76     1    75     1    75 0.94 Glutathione S-transferase, N-terminal domain
Rick_17kDa_Anti      PF05433.10    42 seq1594_BIOID161985  -            155   1.4e-07   30.9  26.2   1   1   1.8e-11   2.5e-07   30.1  18.2     1    42    62   103    62   103 0.96 Glycine zipper 2TM domain
DUF1656              PF07869.7     58 seq1598_BIOID161985  -             78   3.3e-18   65.1   9.6   1   1   2.4e-22   3.3e-18   65.1   6.7     3    57    16    70    14    72 0.95 Protein of unknown function (DUF1656)
HlyD                 PF00529.15   306 seq1599_BIOID161985  -            285   1.4e-45  155.7   6.5   1   2   1.4e-22   3.8e-19   69.0   1.7     1    78    43   120    43   128 0.92 HlyD family secretion protein
HlyD                 PF00529.15   306 seq1599_BIOID161985  -            285   1.4e-45  155.7   6.5   2   2   6.6e-29   1.8e-25   89.7   0.2   139   302   127   278   116   282 0.91 HlyD family secretion protein
HlyD_2               PF12700.2    328 seq1599_BIOID161985  -            285   5.4e-21   74.9   0.4   1   1   2.7e-24   7.4e-21   74.5   0.3    15   239    38   229    31   242 0.88 HlyD family secretion protein
Biotin_lipoyl_2      PF13533.1     50 seq1599_BIOID161985  -            285   1.8e-18   65.8   1.7   1   1   1.9e-18   5.1e-15   54.7   0.7     1    50    43    92    43   103 0.89 Biotin-lipoyl like
HlyD_3               PF13437.1    105 seq1599_BIOID161985  -            285   6.4e-18   64.9   0.1   1   1   1.6e-14   4.3e-11   42.9   0.0     2    82   154   232   153   245 0.90 HlyD family secretion protein
FUSC                 PF04632.7    650 seq1600_BIOID161985  -            670  1.1e-162  542.7  48.7   1   1  1.8e-166  1.2e-162  542.5  33.7     1   649    20   662    20   663 0.97 Fusaric acid resistance protein family
FUSC_2               PF13515.1    128 seq1600_BIOID161985  -            670     2e-16   59.9  13.8   1   1   2.9e-20     2e-16   59.9   9.6     1   125    33   163    31   166 0.87 Fusaric acid resistance protein-like
TetR_N               PF00440.18    47 seq1603_BIOID161985  -            199   2.6e-11   42.8   0.0   1   1   2.9e-15   3.9e-11   42.2   0.0     1    46    13    58    13    59 0.93 Bacterial regulatory proteins, tetR family
Oxidored_FMN         PF00724.15   341 seq1604_BIOID161985  -            365   7.1e-90  301.3   0.0   1   1   5.9e-94   8.1e-90  301.1   0.0     1   340     5   343     5   344 0.93 NADH:flavin oxidoreductase / NADH oxidase family
Glyoxalase           PF00903.20   128 seq1608_BIOID161985  -            135   3.7e-25   88.2   0.0   1   1   9.3e-29   4.2e-25   88.0   0.0     2   128     3   123     2   123 0.92 Glyoxalase/Bleomycin resistance protein/Dioxygenase superfamily
Glyoxalase_2         PF12681.2    108 seq1608_BIOID161985  -            135   3.6e-18   66.0   0.0   1   1   9.1e-22   4.2e-18   65.8   0.0     1   108     8   124     8   124 0.77 Glyoxalase-like domain
Glyoxalase_4         PF13669.1    110 seq1608_BIOID161985  -            135   5.7e-09   35.8   0.0   1   1   6.2e-12   2.8e-08   33.6   0.0     2   106     5   108     4   112 0.88 Glyoxalase/Bleomycin resistance protein/Dioxygenase superfamily
RNase_T              PF00929.19   164 seq1609_BIOID161985  -            215   9.4e-37  126.7   0.1   1   1   7.9e-41   1.1e-36  126.5   0.0     1   164    20   194    20   194 0.96 Exonuclease
DEAD_assoc           PF08494.6    187 seq1610_BIOID161985  -           1538   5.3e-59  198.9   0.0   1   1   5.1e-62   1.7e-58  197.2   0.0     2   186   679   867   678   868 0.96 DEAD/H associated
DEAD                 PF00270.24   173 seq1610_BIOID161985  -           1538   6.6e-28   97.2   0.0   1   1   5.6e-31   1.9e-27   95.6   0.0     1   167    31   218    31   224 0.88 DEAD/DEAH box helicase
Helicase_C           PF00271.26    78 seq1610_BIOID161985  -           1538   4.6e-13   48.7   0.2   1   1   4.3e-16   1.5e-12   47.0   0.1    12    75   354   417   348   419 0.96 Helicase conserved C-terminal domain
ResIII               PF04851.10   184 seq1610_BIOID161985  -           1538   4.8e-07   29.6   0.0   1   1   2.9e-10   9.9e-07   28.6   0.0    10   182    31   217    23   219 0.72 Type III restriction enzyme, res subunit
NLPC_P60             PF00877.14   105 seq1611_BIOID161985  -            275   1.2e-33  114.9   0.0   1   1   4.8e-37   3.3e-33  113.5   0.0     1   105   157   267   157   267 0.98 NlpC/P60 family
Sod_Fe_C             PF02777.13   106 seq1612_BIOID161985  -            193   1.9e-45  152.9   1.9   1   1   1.5e-48     1e-44  150.5   0.1     1   105    87   190    87   191 0.98 Iron/manganese superoxide dismutases, C-terminal domain
Sod_Fe_N             PF00081.17    82 seq1612_BIOID161985  -            193     3e-35  120.2   0.6   1   1   7.4e-39   5.1e-35  119.5   0.4     1    82     2    82     2    82 0.98 Iron/manganese superoxide dismutases, alpha-hairpin domain
Peripla_BP_3         PF13377.1    160 seq1614_BIOID161985  -            341   9.6e-43  145.8   0.0   1   1   9.5e-46   3.2e-42  144.1   0.0     2   160   171   331   170   331 0.92 Periplasmic binding protein-like domain
Peripla_BP_1         PF00532.16   279 seq1614_BIOID161985  -            341   8.6e-35  120.1   0.0   1   1     3e-38     1e-34  119.9   0.0     2   275    60   325    59   329 0.93 Periplasmic binding proteins and sugar binding domain of LacI family
LacI                 PF00356.16    46 seq1614_BIOID161985  -            341   3.7e-21   74.3   0.8   1   1   2.1e-24   7.1e-21   73.4   0.6     1    46     3    48     3    48 0.99 Bacterial regulatory proteins, lacI family
Peripla_BP_4         PF13407.1    258 seq1614_BIOID161985  -            341   2.6e-20   72.7   0.0   1   1   1.1e-23   3.6e-20   72.3   0.0     1   253    62   308    62   313 0.89 Periplasmic binding protein domain
MFS_1                PF07690.11   354 seq1615_BIOID161985  -            403   1.5e-43  148.8  41.6   1   1   2.1e-47   1.5e-43  148.8  28.8     4   347    14   341    11   348 0.86 Major Facilitator Superfamily
Sugar_tr             PF00083.19   451 seq1615_BIOID161985  -            403   4.4e-09   35.3   4.8   1   1   6.5e-13   4.4e-09   35.3   3.3    44   123    39   115    16   185 0.88 Sugar (and other) transporter
CMAS                 PF02353.15   273 seq1616_BIOID161985  -            382  1.8e-106  355.1   0.2   1   1  1.6e-109  2.4e-106  354.6   0.2     2   273   108   368   107   368 0.98 Mycolic acid cyclopropane synthetase
Methyltransf_23      PF13489.1    162 seq1616_BIOID161985  -            382   1.5e-14   53.9   0.0   1   1   1.6e-17   2.4e-14   53.2   0.0    14   135   157   287   144   315 0.73 Methyltransferase domain
Methyltransf_11      PF08241.7     95 seq1616_BIOID161985  -            382   8.7e-13   48.4   0.0   1   1   1.1e-15   1.6e-12   47.5   0.0     1    94   172   264   172   265 0.97 Methyltransferase domain
Methyltransf_18      PF12847.2    112 seq1616_BIOID161985  -            382   8.2e-11   42.3   0.0   1   1   1.4e-13   2.1e-10   41.0   0.0     1   111   167   267   167   268 0.91 Methyltransferase domain
Methyltransf_31      PF13847.1    152 seq1616_BIOID161985  -            382   5.2e-11   42.2   0.0   1   1   5.6e-14   8.6e-11   41.5   0.0     2   112   166   269   165   329 0.85 Methyltransferase domain
Methyltransf_12      PF08242.7     99 seq1616_BIOID161985  -            382   4.1e-08   33.4   0.0   1   1   5.5e-11   8.4e-08   32.4   0.0     1    99   172   263   172   263 0.83 Methyltransferase domain
Methyltransf_25      PF13649.1    101 seq1616_BIOID161985  -            382   2.1e-07   31.0   0.0   1   1   2.8e-10   4.2e-07   30.1   0.0     1   101   171   261   171   261 0.90 Methyltransferase domain
PCMT                 PF01135.14   210 seq1616_BIOID161985  -            382   3.9e-06   26.4   0.0   1   1   3.8e-09   5.7e-06   25.8   0.0    61   123   155   215   135   230 0.82 Protein-L-isoaspartate(D-aspartate) O-methyltransferase (PCMT)
MTS                  PF05175.9    170 seq1616_BIOID161985  -            382   3.8e-05   23.0   0.0   1   1     4e-08   6.1e-05   22.3   0.0    22   104   158   234   152   265 0.81 Methyltransferase small domain
MatE                 PF01554.13   162 seq1618_BIOID161985  -            457     2e-73  245.2  36.8   1   2   1.2e-41   1.6e-37  128.4   4.1     1   162    17   177    17   177 0.98 MatE
MatE                 PF01554.13   162 seq1618_BIOID161985  -            457     2e-73  245.2  36.8   2   2   3.8e-42   5.2e-38  130.0   8.5     1   162   244   405   244   405 1.00 MatE
ydhR                 PF08803.6     97 seq1620_BIOID161985  -            101     1e-43  147.1   0.0   1   1   8.4e-48   1.2e-43  147.0   0.0     1    97     4   100     4   100 0.99 Putative mono-oxygenase ydhR
NAD_binding_9        PF13454.1    156 seq1622_BIOID161985  -            534     8e-32  110.0   0.3   1   1   1.2e-35   1.6e-31  109.0   0.0     1   155     5   164     5   165 0.90 FAD-NAD(P)-binding
PK                   PF00224.16   348 seq1626_BIOID161985  -            542  3.9e-150  499.1   9.5   1   1  7.1e-154  4.9e-150  498.8   6.6     1   345    73   414    73   417 0.98 Pyruvate kinase, barrel domain
PK_C                 PF02887.11   117 seq1626_BIOID161985  -            542   6.9e-28   96.4   3.0   1   1   1.3e-31   8.9e-28   96.0   0.6     1   116   427   540   427   541 0.97 Pyruvate kinase, alpha/beta domain
LPP                  PF04728.8     11 seq1627_BIOID161985  -             78   5.8e-11   41.3  16.8   1   2   4.2e-10   5.8e-06   25.7   1.0     1    11    24    34    24    34 0.99 Repeated sequence found in lipoprotein LPP
LPP                  PF04728.8     11 seq1627_BIOID161985  -             78   5.8e-11   41.3  16.8   2   2   6.3e-10   8.6e-06   25.1   2.1     1    11    38    48    38    48 0.99 Repeated sequence found in lipoprotein LPP
UPF0118              PF01594.11   327 seq1629_BIOID161985  -            370   1.6e-65  221.1  41.1   1   1   1.4e-69   1.9e-65  220.9  28.5     2   327    15   345    14   345 0.99 Domain of unknown function DUF20
DUF1870              PF08965.5    118 seq1630_BIOID161985  -            118   3.5e-59  197.5   0.4   1   1   2.9e-63   3.9e-59  197.3   0.3     1   118     1   118     1   118 1.00 Domain of unknown function (DUF1870)
MFS_1                PF07690.11   354 seq1631_BIOID161985  -            404   1.1e-29  103.2  51.0   1   2   3.5e-25   4.7e-21   74.8  27.0     2   294    13   291    12   292 0.82 Major Facilitator Superfamily
[truncated: 1,480,928 more chars]
