# Supplementary material for: A domain sequence approach to pangenomics: applications to Escherichia coli
Source: F1000Res. 2013 May 29;1:19. Originally published 2012 Oct 1. [Version 2] doi: 10.12688/f1000research.1-19.v2 (PMC3901455; doi:10.12688/f1000research.1-19.v2)
Supplement: The 347 text files show the results from scanning each of the fasta-files against the Pfam-A database [file f1000research-1-1101-s0002.tgz › Escherichia_coli_101_1_BIOID54363.txt]

#                                                                            --- full sequence --- -------------- this domain -------------   hmm coord   ali coord   env coord
# target name        accession   tlen query name           accession   qlen   E-value  score  bias   #  of  c-Evalue  i-Evalue  score  bias  from    to  from    to  from    to  acc description of target
#------------------- ---------- ----- -------------------- ---------- ----- --------- ------ ----- --- --- --------- --------- ------ ----- ----- ----- ----- ----- ----- ----- ---- ---------------------
Ribosomal_S21        PF01165.15    57 seq1_BIOID54363      -             71   9.5e-25   85.6   5.9   1   1     7e-29   9.5e-25   85.6   4.1     2    57     3    58     2    59 0.97 Ribosomal protein S21
OapA                 PF04225.7     85 seq2_BIOID54363      -            224   5.8e-35  118.9   0.0   1   1   1.2e-38   8.1e-35  118.4   0.0     1    84   139   223   139   224 0.98 Opacity-associated protein A LysM-like domain
OapA_N               PF08525.6     30 seq2_BIOID54363      -            224   2.4e-09   36.5   0.5   1   1   5.1e-13   3.5e-09   36.0   0.4     1    30    34    63    34    63 0.96 Opacity-associated protein A N-terminal motif
Peptidase_M22        PF00814.20   268 seq3_BIOID54363      -            337  5.1e-102  340.8   0.0   1   1  4.2e-106  5.8e-102  340.6   0.0     2   268    24   307    23   307 0.98 Glycoprotease family
DUF423               PF04241.10    89 seq4_BIOID54363      -            131   4.2e-27   93.7   7.2   1   1   5.3e-31   7.2e-27   93.0   5.0     1    89    19   107    19   107 0.99 Protein of unknown function (DUF423)
PAS_6                PF08348.6    118 seq6_BIOID54363      -            240   2.1e-39  133.6   0.1   1   1   5.8e-43   3.9e-39  132.7   0.1     1   114    28   140    28   144 0.96 YheO-like PAS domain
HTH_22               PF13309.1     64 seq6_BIOID54363      -            240   1.4e-21   75.8   0.4   1   1   3.3e-25   2.2e-21   75.2   0.3     1    64   165   228   165   228 0.98 HTH domain
IstB_IS21            PF01695.12   178 seq11_BIOID54363     -            221   3.3e-20   72.1   0.0   1   1   6.3e-24   4.3e-20   71.7   0.0     4   163    28   192    25   200 0.86 IstB-like ATP binding protein
Bac_DnaA             PF00308.13   219 seq11_BIOID54363     -            221   6.1e-08   32.4   0.1   1   1   1.1e-11   7.8e-08   32.1   0.0     6   123    45   162    40   197 0.82 Bacterial dnaA  protein
SPOR                 PF05036.8     76 seq13_BIOID54363     -            257   2.8e-17   62.5   2.1   1   1   9.1e-21   6.2e-17   61.4   1.5     1    75   182   254   182   255 0.92 Sporulation related domain
DPBB_1               PF03330.13    78 seq13_BIOID54363     -            257   2.2e-09   37.0   0.1   1   1   6.8e-13   4.6e-09   36.0   0.0    24    76     1    61     1    62 0.84 Rare lipoprotein A (RlpA)-like double-psi beta-barrel
PD40                 PF07676.7     39 seq16_BIOID54363     -            192   8.6e-30  101.7   4.1   1   3   1.4e-12   6.3e-09   35.2   0.0     7    39     4    34     2    34 0.95 WD40-like Beta Propeller Repeat
PD40                 PF07676.7     39 seq16_BIOID54363     -            192   8.6e-30  101.7   4.1   2   3   1.5e-13   6.9e-10   38.2   0.1     2    38    43    77    42    78 0.96 WD40-like Beta Propeller Repeat
PD40                 PF07676.7     39 seq16_BIOID54363     -            192   8.6e-30  101.7   4.1   3   3     1e-07   0.00047   19.6   0.0     3    30   131   158   129   164 0.93 WD40-like Beta Propeller Repeat
DPPIV_N              PF00930.16   353 seq16_BIOID54363     -            192   7.5e-11   41.0   0.0   1   1   4.7e-14   2.2e-10   39.5   0.0   240   348    11   114     4   119 0.89 Dipeptidyl peptidase IV (DPP IV) N-terminal region
Peptidase_S9_N       PF02897.10   414 seq16_BIOID54363     -            192     5e-05   21.9   0.0   1   1   1.3e-08     6e-05   21.6   0.0   130   250    12   117     8   156 0.86 Prolyl oligopeptidase, N-terminal beta-propeller domain
AA_permease          PF00324.16   479 seq18_BIOID54363     -             95   3.7e-11   41.9   6.2   1   1   2.8e-15   3.8e-11   41.8   4.3   371   476     3    92     1    95 0.93 Amino acid permease
FCD                  PF07729.7    125 seq19_BIOID54363     -            230   1.6e-19   70.3   1.9   1   1   3.4e-23   1.6e-19   70.3   1.3     3   124   108   226   105   227 0.94 FCD domain
GntR                 PF00392.16    64 seq19_BIOID54363     -            230   2.2e-19   68.5   0.5   1   1   9.5e-23   4.3e-19   67.5   0.3     5    64    18    77    14    77 0.97 Bacterial regulatory proteins, gntR family
OmpH                 PF03938.9    158 seq20_BIOID54363     -            161   6.2e-23   81.3  16.0   1   1   5.4e-27   7.4e-23   81.1  11.1     3   157    10   160     6   161 0.93 Outer membrane protein (OmpH-like)
FhuF                 PF06276.7    163 seq21_BIOID54363     -            262   9.2e-30  103.6   0.5   1   1   2.3e-33   1.5e-29  102.9   0.4     1   154    93   230    93   239 0.91 Ferric iron reductase FhuF-like transporter
FhuF_C               PF11575.3     22 seq21_BIOID54363     -            262   7.3e-08   31.7   6.5   1   1   1.8e-11   1.2e-07   31.0   4.5     1    22   241   262   241   262 0.96 FhuF 2Fe-2S C-terminal domain
rve_3                PF13683.1     67 seq23_BIOID54363     -            145     7e-16   57.4   0.2   1   1   1.8e-19   1.2e-15   56.6   0.2     2    67    65   131    64   131 0.93 Integrase core domain
rve                  PF00665.21   120 seq23_BIOID54363     -            145   2.1e-12   47.1   0.0   1   1   7.2e-16   4.9e-12   45.8   0.0    30   117     2    90     1    92 0.97 Integrase core domain
Hexapep              PF00132.19    36 seq24_BIOID54363     -            184   7.3e-20   69.4   6.7   1   3   8.1e-10   1.1e-05   24.5   0.0     2    36    13    47    12    47 0.96 Bacterial transferase hexapeptide (six repeats)
Hexapep              PF00132.19    36 seq24_BIOID54363     -            184   7.3e-20   69.4   6.7   2   3   1.2e-10   1.6e-06   27.2   0.7     3    33    82   111    80   112 0.94 Bacterial transferase hexapeptide (six repeats)
Hexapep              PF00132.19    36 seq24_BIOID54363     -            184   7.3e-20   69.4   6.7   3   3     9e-12   1.2e-07   30.7   0.6     1    34    97   130    97   132 0.95 Bacterial transferase hexapeptide (six repeats)
Transpeptidase       PF00905.17   304 seq25_BIOID54363     -            465   2.9e-53  180.7   0.0   1   1   5.9e-57     4e-53  180.2   0.0     2   163   272   448   271   450 0.96 Penicillin binding protein transpeptidase domain
PBP_dimer            PF03717.10   190 seq25_BIOID54363     -            465     1e-42  146.1   1.0   1   1   2.1e-46   1.4e-42  145.7   0.7     2   189    64   239    63   240 0.95 Penicillin-binding Protein dimerisation domain
Caudo_TAP            PF02413.12   130 seq27_BIOID54363     -            142   7.2e-34  116.6   0.7   1   1   5.9e-38     8e-34  116.4   0.5     3   130     8   138     6   138 0.94 Caudovirales tail fibre assembly protein
SDF                  PF00375.13   390 seq28_BIOID54363     -            414   1.5e-63  214.8  34.9   1   1   1.3e-67   1.8e-63  214.5  24.2     1   385    18   397    18   401 0.89 Sodium:dicarboxylate symporter family
Radical_SAM          PF04055.16   166 seq29_BIOID54363     -            474   4.8e-30  104.7   0.0   1   1   1.7e-33   7.9e-30  104.0   0.0     1   166   151   325   151   325 0.97 Radical SAM superfamily
UPF0004              PF00919.15    98 seq29_BIOID54363     -            474   7.8e-29   99.2   0.0   1   1     3e-32   1.4e-28   98.4   0.0     1    98     4   104     4   104 0.95 Uncharacterized protein family UPF0004
TRAM                 PF01938.15    61 seq29_BIOID54363     -            474   4.6e-20   71.0   0.1   1   1   2.3e-23   1.1e-19   69.9   0.1     1    61   378   440   378   440 0.96 TRAM domain
Peptidase_M24        PF00557.19   205 seq31_BIOID54363     -             46   3.4e-07   30.0   0.1   1   1   2.8e-11   3.9e-07   29.8   0.0   178   205     1    27     1    27 0.96 Metallopeptidase family M24
Toprim_N             PF08275.6    128 seq32_BIOID54363     -            581   1.5e-43  147.6   0.0   1   1   1.3e-46   2.5e-43  146.9   0.0     1   127   126   251   126   252 0.98 DNA primase catalytic core, N-terminal domain
zf-CHC2              PF01807.15    98 seq32_BIOID54363     -            581   1.8e-40  136.2   0.1   1   1   1.7e-43   3.4e-40  135.4   0.1     3    96     7   100     5   102 0.96 CHC2 zinc finger
DnaG_DnaB_bind       PF08278.6    127 seq32_BIOID54363     -            581   2.2e-39  134.4   1.3   1   1   2.7e-42   5.3e-39  133.2   0.9     1   127   450   575   450   575 0.99 DNA primase DnaG DnaB-binding
DnaB_bind            PF10410.4     59 seq32_BIOID54363     -            581   7.1e-18   64.2   0.0   1   1     1e-20     2e-17   62.8   0.0     1    58   368   425   368   426 0.97 DnaB-helicase binding domain of primase
Toprim_4             PF13662.1     81 seq32_BIOID54363     -            581   5.4e-16   58.2   0.0   1   1   6.5e-19   1.3e-15   57.0   0.0     2    70   260   325   259   335 0.90 Toprim domain
Toprim_2             PF13155.1     95 seq32_BIOID54363     -            581   3.8e-12   46.2   0.0   1   1   4.4e-15   8.6e-12   45.0   0.0     2    93   263   348   262   350 0.86 Toprim-like
Toprim               PF01751.17    88 seq32_BIOID54363     -            581     1e-11   44.4   0.0   1   1     1e-14     2e-11   43.4   0.0     2    78   261   331   260   339 0.93 Toprim domain
DUF3442              PF11924.3    280 seq33_BIOID54363     -            190   4.4e-77  259.2   1.7   1   1   3.6e-81   4.9e-77  259.1   1.1    41   227     3   190     1   190 0.99 Protein of unknown function (DUF3442)
SRP54                PF00448.17   196 seq35_BIOID54363     -            453   7.9e-76  253.7   0.3   1   1   5.5e-79   1.2e-75  253.1   0.2     1   196   100   296   100   296 0.99 SRP54-type protein, GTPase domain
SRP_SPB              PF02978.14   104 seq35_BIOID54363     -            453   1.1e-36  125.1   7.9   1   1   4.7e-40   1.1e-36  125.1   5.5     2   104   329   427   328   427 0.99 Signal peptide binding domain
SRP54_N              PF02881.14    75 seq35_BIOID54363     -            453   2.1e-21   75.6   0.5   1   1   9.2e-25   2.1e-21   75.6   0.3     1    75     5    82     5    82 0.99 SRP54-type protein, helical bundle domain
CbiA                 PF01656.18   195 seq35_BIOID54363     -            453   2.8e-08   33.2   2.5   1   1   3.8e-11   8.6e-08   31.7   1.3     9   164   110   256   102   288 0.68 CobQ/CobB/MinD/ParA nucleotide binding domain
cobW                 PF02492.14   178 seq35_BIOID54363     -            453   6.4e-05   22.3   0.4   1   1   7.5e-08   0.00017   20.9   0.3     2   152   102   251   100   260 0.79 CobW/HypB/UreG, nucleotide-binding domain
Ribosomal_L1         PF00687.16   221 seq38_BIOID54363     -            234   9.2e-50  168.8   0.2   1   1   7.9e-54   1.1e-49  168.6   0.2    13   220    28   220     8   221 0.90 Ribosomal protein L1p/L10e family
COX_ARM              PF06481.9     47 seq41_BIOID54363     -            315   1.2e-18   66.3   0.8   1   1   3.6e-22   2.5e-18   65.3   0.5     1    47   239   286   239   286 0.98 COX Aromatic Rich Motif
COX2                 PF00116.15   120 seq41_BIOID54363     -            315   3.5e-08   33.1   0.0   1   1   3.4e-11   2.3e-07   30.5   0.0    43   116   148   221   127   225 0.94 Cytochrome C oxidase subunit II, periplasmic domain
FtsJ                 PF01728.14   181 seq42_BIOID54363     -            366   1.8e-08   34.4   0.0   1   1   7.2e-12   9.8e-08   32.0   0.0     3    62   186   247   184   301 0.70 FtsJ-like methyltransferase
SKI                  PF01202.17   158 seq43_BIOID54363     -            225   1.2e-55  187.5   0.5   1   1   5.5e-59   1.5e-55  187.2   0.3     1   157    65   222    65   223 0.99 Shikimate kinase
AAA_17               PF13207.1    121 seq43_BIOID54363     -            225   4.8e-10   40.1   0.1   1   1   2.7e-13   7.5e-10   39.5   0.0     2   110    59   168    58   208 0.68 AAA domain
AAA_18               PF13238.1    129 seq43_BIOID54363     -            225     3e-08   33.9   0.1   1   1   1.6e-11   4.5e-08   33.3   0.0     1   106    59   186    59   209 0.71 AAA domain
AAA_33               PF13671.1    143 seq43_BIOID54363     -            225   1.3e-07   31.4   0.1   1   1     4e-10   1.1e-06   28.4   0.1     2   115    59   166    59   216 0.67 AAA domain
Vsr                  PF03852.10    75 seq45_BIOID54363     -            156   1.9e-34  116.9   0.1   1   1   2.3e-38   3.1e-34  116.2   0.1     1    73     2    74     2    76 0.98 DNA mismatch endonuclease Vsr
Peptidase_M42        PF05343.9    292 seq46_BIOID54363     -            345   5.1e-84  281.3   0.0   1   1   1.7e-87   7.7e-84  280.7   0.0     1   292    43   325    43   325 0.97 M42 glutamyl aminopeptidase
Peptidase_M20        PF01546.23   171 seq46_BIOID54363     -            345   1.2e-09   37.8   0.0   1   1   4.5e-13     2e-09   37.1   0.0    22   170   164   331   161   332 0.89 Peptidase family M20/M25/M40
Peptidase_M18        PF02127.10   432 seq46_BIOID54363     -            345   2.5e-05   22.8   0.0   1   1   2.9e-08   0.00013   20.4   0.0   331   431   233   329   211   330 0.86 Aminopeptidase I zinc metalloprotease (M18)
UvrB                 PF12344.3     44 seq47_BIOID54363     -            673   6.7e-23   79.8   0.9   1   1   1.3e-25   2.9e-22   77.7   0.1     1    43   552   594   552   595 0.97 Ultra-violet resistance protein B
Helicase_C           PF00271.26    78 seq47_BIOID54363     -            673   1.2e-15   57.0   0.0   1   1   1.2e-18   2.8e-15   55.8   0.0     2    77   465   545   464   546 0.98 Helicase conserved C-terminal domain
ResIII               PF04851.10   184 seq47_BIOID54363     -            673   1.1e-11   44.8   0.0   1   1     3e-14   6.9e-11   42.1   0.0     4    94    13   101    10   134 0.79 Type III restriction enzyme, res subunit
UVR                  PF02151.14    36 seq47_BIOID54363     -            673   5.2e-07   28.8   1.1   1   1     7e-10   1.6e-06   27.3   0.8     2    35   634   667   633   668 0.93 UvrB/uvrC motif
UPF0149              PF03695.8    178 seq52_BIOID54363     -            221   2.3e-36  125.2   6.7   1   1   3.9e-40   2.7e-36  125.0   4.7     1   177    11   185    11   186 0.95 Uncharacterised protein family (UPF0149)
SEC-C                PF02810.10    21 seq52_BIOID54363     -            221   1.2e-10   40.5   9.7   1   1   2.6e-14   1.8e-10   40.0   6.7     1    18   203   220   203   221 0.96 SEC-C motif
DDE_Tnp_Tn3          PF01526.12   388 seq54_BIOID54363     -           1054  9.5e-144  478.6   0.0   1   1  4.5e-147  3.1e-143  476.9   0.0     1   388   639  1028   639  1028 1.00 Tn3 transposase DDE domain
DUF4158              PF13700.1    166 seq54_BIOID54363     -           1054   2.5e-55  186.3   0.2   1   1   6.5e-59   4.4e-55  185.5   0.1     1   166    58   226    58   226 0.96 Domain of unknown function (DUF4158)
PTS_EIIC             PF02378.13   321 seq55_BIOID54363     -            477   1.4e-80  270.4  33.4   1   1   2.1e-84   1.4e-80  270.4  23.2     1   321    13   320    13   320 0.94 Phosphotransferase system, EIIC
PTS_EIIB             PF00367.15    35 seq55_BIOID54363     -            477   7.7e-14   50.5   0.1   1   1     2e-17   1.3e-13   49.7   0.0     3    35   404   436   402   436 0.95 phosphotransferase system, EIIB
DUF3815              PF12821.2    130 seq57_BIOID54363     -            157   8.3e-30  103.2  11.7   1   1   1.4e-33   9.7e-30  103.0   8.1     1   128    12   147    12   149 0.95 Protein of unknown function (DUF3815)
DUF1212              PF06738.7    193 seq57_BIOID54363     -            157   1.2e-06   28.0   7.7   1   1   1.8e-10   1.2e-06   28.0   5.3   107   193    14    99     7    99 0.95 Protein of unknown function (DUF1212)
Hexapep              PF00132.19    36 seq58_BIOID54363     -            341   1.5e-31  106.3  43.8   1   3   2.3e-14   1.6e-10   39.9   3.2     2    36   110   144   109   144 0.95 Bacterial transferase hexapeptide (six repeats)
Hexapep              PF00132.19    36 seq58_BIOID54363     -            341   1.5e-31  106.3  43.8   2   3   1.7e-12   1.2e-08   33.9   0.3     1    35   145   179   145   180 0.96 Bacterial transferase hexapeptide (six repeats)
Hexapep              PF00132.19    36 seq58_BIOID54363     -            341   1.5e-31  106.3  43.8   3   3   4.2e-11   2.9e-07   29.5   6.4     1    35   222   256   222   257 0.94 Bacterial transferase hexapeptide (six repeats)
LpxD                 PF04613.9     72 seq58_BIOID54363     -            341   1.9e-23   81.6   0.0   1   1   4.7e-27   3.2e-23   80.9   0.0     1    72    21    90    21    90 0.97 UDP-3-O-[3-hydroxymyristoyl] glucosamine N-acyltransferase, LpxD
RNase_E_G            PF10150.4    271 seq59_BIOID54363     -           1061  9.1e-101  336.5   0.0   1   1    2e-104  9.1e-101  336.5   0.0     1   270   121   392   121   393 0.98 Ribonuclease E/G family
PNPase_C             PF12111.3     39 seq59_BIOID54363     -           1061     5e-18   63.9   8.5   1   1   1.1e-21     5e-18   63.9   5.9     1    39  1021  1059  1021  1059 0.98 Polyribonucleotide phosphorylase C terminal
S1                   PF00575.18    74 seq59_BIOID54363     -           1061   1.3e-16   60.2   0.0   1   1   6.3e-20   2.9e-16   59.2   0.0     2    73    36   118    35   119 0.97 S1 RNA binding domain
DUF986               PF06173.7    149 seq60_BIOID54363     -            152   3.7e-65  218.1   6.4   1   1     3e-69   4.1e-65  218.0   4.4     1   148     4   151     4   152 0.99 Protein of unknown function (DUF986)
UPF0020              PF01170.13   180 seq61_BIOID54363     -            702   2.4e-62  209.5   0.0   1   1     6e-60   9.2e-57  191.4   0.0     1   179   162   375   162   376 0.96 Putative RNA methylase family UPF0020
Methyltransf_26      PF13659.1    117 seq61_BIOID54363     -            702   1.1e-26   93.0   0.0   1   2   2.9e-19   4.4e-16   58.8   0.0     4    94   193   326   190   353 0.92 Methyltransferase domain
Methyltransf_26      PF13659.1    117 seq61_BIOID54363     -            702   1.1e-26   93.0   0.0   2   2   6.9e-11   1.1e-07   31.8   0.0    11   114   549   655   521   658 0.80 Methyltransferase domain
Methyltrans_SAM      PF10672.4    286 seq61_BIOID54363     -            702   7.3e-21   74.1   0.1   1   1   8.1e-24   1.2e-20   73.4   0.1    24   240   437   658   427   669 0.82 S-adenosylmethionine-dependent methyltransferase
THUMP                PF02926.12    93 seq61_BIOID54363     -            702   2.2e-14   53.1   0.0   1   1   2.7e-17   4.1e-14   52.3   0.0     2    92    57   153    56   154 0.95 THUMP domain
Cons_hypoth95        PF03602.10   183 seq61_BIOID54363     -            702   3.8e-14   52.4   0.0   1   1   2.8e-12   4.3e-09   35.9   0.0    39   140   536   635   530   676 0.85 Conserved hypothetical protein 95
OmpA                 PF00691.15    97 seq64_BIOID54363     -            173   1.1e-19   70.5   0.0   1   1   1.4e-23     2e-19   69.6   0.0     1    97    72   167    72   167 0.95 OmpA family
DUF977               PF06163.6    127 seq65_BIOID54363     -            138   3.7e-52  175.2   0.3   1   1   3.5e-56   4.8e-52  174.9   0.2     1   127     1   134     1   134 0.98 Bacterial protein of unknown function (DUF977)
DrsE                 PF02635.10   117 seq66_BIOID54363     -            128   3.6e-26   91.4   0.0   1   1     3e-30   4.1e-26   91.2   0.0     1   117     1   128     1   128 0.96 DsrE/DsrF-like family
LysR_substrate       PF03466.15   209 seq68_BIOID54363     -            308   2.8e-46  157.1   2.6   1   1   6.5e-50   4.4e-46  156.4   1.8     2   207    89   292    88   294 0.98 LysR substrate binding domain
HTH_1                PF00126.22    60 seq68_BIOID54363     -            308   2.1e-23   81.6   1.8   1   1   1.4e-26   9.3e-23   79.6   0.4     1    60     5    64     5    64 0.98 Bacterial regulatory helix-turn-helix protein, lysR family
FUR                  PF01475.14   120 seq70_BIOID54363     -            148   4.9e-49  165.1   0.2   1   1   4.3e-53   5.8e-49  164.8   0.1     1   120    10   130    10   130 0.99 Ferric uptake regulator family
DUF2799              PF10973.3     89 seq71_BIOID54363     -            134   3.4e-17   62.1   0.9   1   1   3.3e-21   4.5e-17   61.7   0.6     1    88    44   126    44   127 0.93 Protein of unknown function (DUF2799)
QRPTase_C            PF01729.14   169 seq73_BIOID54363     -            311   3.7e-65  218.4   0.1   1   1     7e-69   4.8e-65  218.0   0.1     1   169   145   309   145   309 0.99 Quinolinate phosphoribosyl transferase, C-terminal domain
QRPTase_N            PF02749.11    88 seq73_BIOID54363     -            311   2.1e-27   94.6   0.1   1   1   1.1e-30   7.8e-27   92.8   0.0     4    88    57   143    55   143 0.98 Quinolinate phosphoribosyl transferase, N-terminal domain
MFS_1                PF07690.11   354 seq77_BIOID54363     -            475   7.1e-52  176.1  55.5   1   1   8.1e-51   5.5e-47  160.1  32.8     2   353    17   406    16   407 0.90 Major Facilitator Superfamily
MFS_3                PF05977.8    524 seq77_BIOID54363     -            475   8.1e-07   27.4  26.8   1   1   1.8e-08   0.00012   20.2   7.9    30   176    31   172    10   192 0.83 Transmembrane secretion effector
MurB_C               PF02873.11   105 seq78_BIOID54363     -            342   5.1e-42  141.7   0.0   1   1   1.3e-45     9e-42  140.9   0.0     1   105   203   330   203   330 0.99 UDP-N-acetylenolpyruvoylglucosamine reductase, C-terminal domain
FAD_binding_4        PF01565.18   139 seq78_BIOID54363     -            342   2.3e-27   95.0   0.0   1   1   2.7e-30   1.8e-26   92.1   0.0     2   138    18   149    17   150 0.91 FAD binding domain
Peptidase_S11        PF00768.15   241 seq87_BIOID54363     -            403  6.1e-100  333.3   0.1   1   1  1.8e-103    8e-100  332.9   0.0     4   240    38   272    35   273 0.98 D-alanyl-D-alanine carboxypeptidase
PBP5_C               PF07943.8     91 seq87_BIOID54363     -            403   2.6e-25   88.1   0.0   1   1   9.9e-29   4.5e-25   87.3   0.0     1    91   292   383   292   383 0.99 Penicillin-binding protein 5, C-terminal domain
Beta-lactamase2      PF13354.1    197 seq87_BIOID54363     -            403   2.6e-08   33.4   0.0   1   1   7.9e-12   3.6e-08   32.9   0.0     2   141    55   206    54   249 0.81 Beta-lactamase enzyme family
N6_N4_Mtase          PF01555.13   231 seq88_BIOID54363     -            349   3.8e-44  150.7   0.0   1   1   1.7e-47   1.2e-43  149.1   0.0     1   229    29   340    29   342 0.82 DNA methylase
Methyltransf_26      PF13659.1    117 seq88_BIOID54363     -            349   2.2e-12   46.9   0.0   1   1   3.7e-12   2.5e-08   33.8   0.0    51   116     9    82     3    83 0.82 Methyltransferase domain
MreB_Mbl             PF06723.8    327 seq89_BIOID54363     -            367  1.1e-150  500.5   3.4   1   1  4.2e-154  1.4e-150  500.2   2.4     2   324    31   358    30   360 0.99 MreB/Mbl protein
HSP70                PF00012.15   602 seq89_BIOID54363     -            367   3.5e-13   48.2   0.2   1   1   2.2e-16   7.4e-13   47.1   0.0   136   241   128   227   104   241 0.86 Hsp70 protein
Actin                PF00022.14   393 seq89_BIOID54363     -            367   9.3e-11   40.6   0.0   1   1   1.8e-10   6.1e-07   28.0   0.0    45   211    72   246    31   258 0.79 Actin
FtsA                 PF14450.1    120 seq89_BIOID54363     -            367   1.3e-08   34.6   0.2   1   1   1.4e-11   4.7e-08   32.7   0.0     2    98   182   339   181   348 0.92 Cell division protein FtsA
HAD_2                PF13419.1    176 seq90_BIOID54363     -            188   2.9e-25   89.4   0.1   1   1   7.3e-29   3.3e-25   89.2   0.1     1   174     8   183     8   185 0.88 Haloacid dehalogenase-like hydrolase
Hydrolase            PF00702.21   204 seq90_BIOID54363     -            188   7.4e-14   52.6   0.1   1   1   2.3e-17   1.1e-13   52.1   0.0     4   204     8   179     5   179 0.88 haloacid dehalogenase-like hydrolase
Hydrolase_like       PF13242.1     75 seq90_BIOID54363     -            188   1.9e-06   27.3   0.1   1   1   1.1e-09   4.9e-06   26.0   0.0     3    48   141   185   139   186 0.94 HAD-hyrolase-like
DUF4406              PF14359.1     92 seq91_BIOID54363     -            101   1.1e-36  124.6   0.1   1   1   1.8e-40   1.2e-36  124.5   0.0     1    91     5    93     5    94 0.98 Domain of unknown function (DUF4406)
DHQ_synthase         PF01761.15   261 seq92_BIOID54363     -            362  2.3e-107  357.6   0.0   1   1    6e-111  2.7e-107  357.4   0.0     2   260    67   325    66   326 0.99 3-dehydroquinate synthase
Fe-ADH_2             PF13685.1    250 seq92_BIOID54363     -            362   6.4e-17   61.5   0.1   1   1   2.4e-18   1.1e-14   54.2   0.0     2   165    17   188    16   246 0.74 Iron-containing alcohol dehydrogenase
Fe-ADH               PF00465.14   366 seq92_BIOID54363     -            362   1.7e-09   36.6   1.8   1   1   5.3e-10   2.4e-06   26.3   0.1    22   185    34   184    15   188 0.80 Iron-containing alcohol dehydrogenase
DUF2813              PF11398.3    373 seq96_BIOID54363     -            552    6e-154  512.5   0.0   1   1    2e-157  8.9e-154  511.9   0.0     1   373     1   375     1   375 0.99 Protein of unknown function (DUF2813)
YobH                 PF13996.1     70 seq97_BIOID54363     -             79   1.7e-36  123.8   1.2   1   1   1.4e-40   1.9e-36  123.6   0.8     1    70     2    71     2    71 0.99 YobH-like protein
TPR_6                PF13174.1     33 seq98_BIOID54363     -            263   1.8e-22   78.0   1.7   1   3   2.8e-07   0.00047   20.3   0.0     4    33   146   176   145   176 0.86 Tetratricopeptide repeat
TPR_6                PF13174.1     33 seq98_BIOID54363     -            263   1.8e-22   78.0   1.7   2   3   2.2e-08   3.8e-05   23.7   0.1     3    33   183   213   181   213 0.95 Tetratricopeptide repeat
TPR_6                PF13174.1     33 seq98_BIOID54363     -            263   1.8e-22   78.0   1.7   3   3   7.2e-11   1.2e-07   31.5   0.0     1    33   218   250   218   250 0.96 Tetratricopeptide repeat
TPR_16               PF13432.1     65 seq98_BIOID54363     -            263   6.3e-12   45.7   0.0   1   1   1.6e-09   2.7e-06   27.7   0.0     2    65   147   214   146   214 0.92 Tetratricopeptide repeat
TPR_2                PF07719.12    34 seq98_BIOID54363     -            263   1.1e-09   37.3   0.2   1   2   2.1e-06    0.0035   17.0   0.1     2    33   181   212   180   213 0.93 Tetratricopeptide repeat
TPR_2                PF07719.12    34 seq98_BIOID54363     -            263   1.1e-09   37.3   0.2   2   2   5.3e-06    0.0091   15.7   0.0     1    33   217   249   217   250 0.95 Tetratricopeptide repeat
TPR_8                PF13181.1     34 seq98_BIOID54363     -            263   2.9e-06   26.5   0.9   1   2   0.00027      0.46   10.2   0.2     2    29   181   208   180   213 0.89 Tetratricopeptide repeat
TPR_8                PF13181.1     34 seq98_BIOID54363     -            263   2.9e-06   26.5   0.9   2   2   2.7e-05     0.046   13.3   0.0     5    29   221   245   217   250 0.85 Tetratricopeptide repeat
COX1                 PF00115.15   447 seq101_BIOID54363    -            663  5.5e-154  512.9  72.0   1   1    4e-158  5.5e-154  512.9  49.9     1   446    54   504    54   505 0.98 Cytochrome C and Quinol oxidase polypeptide I
Big_1                PF02369.11   100 seq102_BIOID54363    -           2139         0 1108.4 275.4   1  16   1.3e-21   4.3e-18   64.9   8.7     2    94   219   307   214   313 0.88 Bacterial Ig-like domain (group 1)
Big_1                PF02369.11   100 seq102_BIOID54363    -           2139         0 1108.4 275.4   2  16   8.7e-26     3e-22   78.2   9.4     3    99   315   409   312   410 0.93 Bacterial Ig-like domain (group 1)
Big_1                PF02369.11   100 seq102_BIOID54363    -           2139         0 1108.4 275.4   3  16   4.4e-28   1.5e-24   85.6   2.3     2    98   412   510   411   512 0.95 Bacterial Ig-like domain (group 1)
Big_1                PF02369.11   100 seq102_BIOID54363    -           2139         0 1108.4 275.4   4  16   3.2e-19   1.1e-15   57.2   3.6     4    96   524   609   521   613 0.88 Bacterial Ig-like domain (group 1)
Big_1                PF02369.11   100 seq102_BIOID54363    -           2139         0 1108.4 275.4   5  16     8e-27   2.7e-23   81.6   7.3     3   100   616   715   614   715 0.94 Bacterial Ig-like domain (group 1)
Big_1                PF02369.11   100 seq102_BIOID54363    -           2139         0 1108.4 275.4   6  16   6.7e-21   2.3e-17   62.6   6.8     4    96   727   812   723   816 0.91 Bacterial Ig-like domain (group 1)
Big_1                PF02369.11   100 seq102_BIOID54363    -           2139         0 1108.4 275.4   7  16   1.2e-27     4e-24   84.2   7.9     3   100   819   918   817   918 0.95 Bacterial Ig-like domain (group 1)
Big_1                PF02369.11   100 seq102_BIOID54363    -           2139         0 1108.4 275.4   8  16   8.8e-22     3e-18   65.4   7.7     5   100   931  1018   921  1018 0.85 Bacterial Ig-like domain (group 1)
Big_1                PF02369.11   100 seq102_BIOID54363    -           2139         0 1108.4 275.4   9  16     2e-26   6.8e-23   80.3   6.4     2   100  1029  1131  1028  1131 0.93 Bacterial Ig-like domain (group 1)
Big_1                PF02369.11   100 seq102_BIOID54363    -           2139         0 1108.4 275.4  10  16   3.2e-24   1.1e-20   73.2   4.5     2    97  1133  1228  1132  1230 0.90 Bacterial Ig-like domain (group 1)
Big_1                PF02369.11   100 seq102_BIOID54363    -           2139         0 1108.4 275.4  11  16   3.7e-30   1.3e-26   92.3   7.2     6    99  1237  1333  1233  1334 0.94 Bacterial Ig-like domain (group 1)
Big_1                PF02369.11   100 seq102_BIOID54363    -           2139         0 1108.4 275.4  12  16   8.7e-29     3e-25   87.9   6.2     2    99  1336  1435  1335  1436 0.95 Bacterial Ig-like domain (group 1)
Big_1                PF02369.11   100 seq102_BIOID54363    -           2139         0 1108.4 275.4  13  16   1.9e-24   6.5e-21   73.9   3.7     7    97  1448  1532  1440  1535 0.92 Bacterial Ig-like domain (group 1)
Big_1                PF02369.11   100 seq102_BIOID54363    -           2139         0 1108.4 275.4  14  16   2.5e-21   8.6e-18   63.9   0.8     8    94  1545  1630  1538  1636 0.84 Bacterial Ig-like domain (group 1)
Big_1                PF02369.11   100 seq102_BIOID54363    -           2139         0 1108.4 275.4  15  16   4.9e-24   1.7e-20   72.6   5.1     4    99  1640  1730  1637  1731 0.90 Bacterial Ig-like domain (group 1)
Big_1                PF02369.11   100 seq102_BIOID54363    -           2139         0 1108.4 275.4  16  16   7.5e-22   2.5e-18   65.6   8.2     3   100  1736  1834  1734  1834 0.94 Bacterial Ig-like domain (group 1)
DNA_III_psi          PF03603.8    128 seq103_BIOID54363    -            137   1.4e-45  154.1   0.1   1   1   1.2e-49   1.6e-45  153.9   0.1     1   128     1   128     1   128 0.99 DNA polymerase III psi subunit
Aminotran_5          PF00266.14   371 seq104_BIOID54363    -            401  6.3e-140  466.0   0.0   1   1  5.2e-144  7.1e-140  465.8   0.0     1   371    21   388    21   388 1.00 Aminotransferase class-V
DUF1391              PF07151.7     49 seq105_BIOID54363    -             78   7.1e-35  118.1   0.4   1   1   6.7e-39   9.2e-35  117.7   0.3     1    48    29    76    29    77 0.97 Protein of unknown function (DUF1391)
Ead_Ea22             PF13935.1    139 seq108_BIOID54363    -            151   8.2e-23   81.1   0.0   1   1   7.5e-27     1e-22   80.8   0.0     3    91     4   102     3   138 0.90 Ead/Ea22-like protein
Ribosomal_L10        PF00466.15   100 seq111_BIOID54363    -            165   2.5e-26   91.3   0.0   1   1   2.6e-30   3.6e-26   90.8   0.0     3   100     5   101     3   101 0.98 Ribosomal protein L10
adh_short            PF00106.20   167 seq112_BIOID54363    -            263     7e-25   87.7   0.0   1   1   1.9e-28   8.6e-25   87.4   0.0     2   165     7   184     6   186 0.92 short chain dehydrogenase
adh_short_C2         PF13561.1    243 seq112_BIOID54363    -            263   2.3e-15   56.9   0.0   1   1   6.1e-19   2.8e-15   56.6   0.0     1   243    12   259    12   259 0.90 Enoyl-(Acyl carrier protein) reductase
KR                   PF08659.5    181 seq112_BIOID54363    -            263   1.6e-09   37.5   0.0   1   1   5.5e-13   2.5e-09   36.9   0.0     3   166     8   184     7   191 0.86 KR domain
DUF204               PF02659.10    67 seq114_BIOID54363    -            206   9.1e-39  131.3  23.3   1   2   1.2e-24   1.7e-20   72.7   1.6     1    67    31    99    31    99 0.98 Domain of unknown function DUF
DUF204               PF02659.10    67 seq114_BIOID54363    -            206   9.1e-39  131.3  23.3   2   2   5.6e-22   7.6e-18   64.2   9.2     1    67   133   196   133   196 0.99 Domain of unknown function DUF
PEP-utilizers_C      PF02896.13   294 seq115_BIOID54363    -            831  2.5e-104  348.1   0.0   1   1  1.4e-107  3.7e-104  347.6   0.0     2   293   360   650   359   651 0.99 PEP-utilising enzyme, TIM barrel domain
PTS_EIIA_2           PF00359.17   142 seq115_BIOID54363    -            831   2.4e-34  117.9   0.1   1   1   3.5e-37   9.6e-34  116.0   0.0     3   141   687   827   685   828 0.96 Phosphoenolpyruvate-dependent sugar phosphotransferase system, EIIA 2
PEP-utilizers        PF00391.18    81 seq115_BIOID54363    -            831     1e-17   63.3   0.0   1   1   7.7e-21   2.1e-17   62.3   0.0     8    81   260   334   254   334 0.94 PEP-utilising enzyme, mobile domain
PEP-utilisers_N      PF05524.8    123 seq115_BIOID54363    -            831   2.2e-17   62.8   0.2   1   1     8e-21   2.2e-17   62.8   0.1     2   123   118   235   117   235 0.92 PEP-utilising enzyme, N-terminal
PTS-HPr              PF00381.14    84 seq115_BIOID54363    -            831   1.2e-16   60.2   0.0   1   1   1.1e-19     3e-16   58.9   0.0     1    82     1    84     1    86 0.96 PTS HPr component phosphorylation site
DUF330               PF03886.8    161 seq116_BIOID54363    -            187   2.9e-41  140.4   4.0   1   1   2.4e-45   3.3e-41  140.2   2.8     1   161    26   180    26   180 0.95 Protein of unknown function (DUF330)
IMPDH                PF00478.20   351 seq117_BIOID54363    -            347  4.1e-113  377.7   0.2   1   1  3.7e-117    5e-113  377.4   0.1     3   346     9   342     7   346 0.94 IMP dehydrogenase / GMP reductase domain
DUF1040              PF06288.8     86 seq120_BIOID54363    -             89   1.6e-46  156.3   0.5   1   1   1.3e-50   1.8e-46  156.2   0.3     1    86     1    86     1    86 1.00 Protein of unknown function (DUF1040)
SNARE_assoc          PF09335.6    123 seq124_BIOID54363    -            142   7.9e-13   48.5   6.1   1   1   9.4e-17   1.3e-12   47.8   4.2     4   119    26   132    21   136 0.83 SNARE associated Golgi protein
IstB_IS21            PF01695.12   178 seq128_BIOID54363    -            245   8.9e-17   60.9   0.0   1   1   3.4e-20   1.2e-16   60.5   0.0    43   163    95   218    48   223 0.80 IstB-like ATP binding protein
Bac_DnaA             PF00308.13   219 seq128_BIOID54363    -            245   2.3e-07   30.5   0.0   1   1   8.8e-11     3e-07   30.1   0.0     2   124    66   189    65   230 0.78 Bacterial dnaA  protein
AAA                  PF00004.24   132 seq128_BIOID54363    -            245   1.3e-06   28.5   0.1   1   1   6.5e-10   2.2e-06   27.7   0.1     2    98   103   196   102   225 0.69 ATPase family associated with various cellular activities (AAA)
ArsA_ATPase          PF02374.10   305 seq128_BIOID54363    -            245   2.8e-06   26.5   0.0   1   1   1.4e-09   4.9e-06   25.6   0.0     4    81   102   182    99   231 0.73 Anion-transporting ATPase
Acetyltransf_1       PF00583.19    83 seq131_BIOID54363    -            148   2.5e-20   72.1   0.0   1   1   2.4e-23   3.6e-20   71.6   0.0     4    82    48   120    45   121 0.92 Acetyltransferase (GNAT) family
Acetyltransf_10      PF13673.1    117 seq131_BIOID54363    -            148   1.1e-13   51.2   0.1   1   1   9.2e-17   1.4e-13   50.8   0.1    21   117    17   120     8   120 0.88 Acetyltransferase (GNAT) domain
FR47                 PF08445.5     86 seq131_BIOID54363    -            148   1.2e-12   47.2   0.1   1   1   1.1e-15   1.7e-12   46.7   0.0    11    81    50   124    40   130 0.81 FR47-like protein
Acetyltransf_7       PF13508.1     79 seq131_BIOID54363    -            148   3.6e-12   46.1   0.0   1   1   3.3e-15     5e-12   45.7   0.0     9    78    46   121    39   122 0.87 Acetyltransferase (GNAT) domain
Acetyltransf_8       PF13523.1    152 seq131_BIOID54363    -            148   7.4e-09   35.5   0.1   1   1   2.6e-10     4e-07   29.9   0.0    56   138    48   122     4   127 0.74 Acetyltransferase (GNAT) domain
Acetyltransf_4       PF13420.1    155 seq131_BIOID54363    -            148   2.3e-08   34.0   0.0   1   1   1.8e-11   2.8e-08   33.7   0.0    35   148    26   134     5   141 0.80 Acetyltransferase (GNAT) domain
Acetyltransf_3       PF13302.1    142 seq131_BIOID54363    -            148   2.8e-07   30.8   0.1   1   1   5.7e-10   8.6e-07   29.2   0.1    61   142    45   121     3   121 0.72 Acetyltransferase (GNAT) domain
Acetyltransf_9       PF13527.1    128 seq131_BIOID54363    -            148   4.6e-07   29.6   0.0   1   1   4.1e-10   6.2e-07   29.2   0.0    74   127    64   122     4   123 0.93 Acetyltransferase (GNAT) domain
Acetyltransf_6       PF13480.1    142 seq131_BIOID54363    -            148   4.9e-05   23.2   0.0   1   1   4.6e-08     7e-05   22.6   0.0    74   131    43   100    30   107 0.91 Acetyltransferase (GNAT) domain
FabA                 PF07977.8    138 seq133_BIOID54363    -            151   8.4e-43  145.0   0.0   1   1   7.2e-47   9.8e-43  144.8   0.0     1   137    17   141    17   142 0.97 FabA-like domain
Phage_Nu1            PF07471.7    164 seq136_BIOID54363    -            181   2.5e-90  300.1   0.8   1   1   2.1e-94   2.8e-90  299.9   0.6     1   164     1   164     1   164 0.99 Phage DNA packaging protein Nu1
PhoH                 PF02562.11   205 seq137_BIOID54363    -            359     8e-97  322.2   0.0   1   1  1.5e-100     1e-96  321.9   0.0     2   205   131   334   130   334 0.99 PhoH-like protein
AAA_30               PF13604.1    196 seq137_BIOID54363    -            359   7.3e-08   32.1   0.0   1   1   5.1e-11   3.5e-07   29.8   0.0     4   133   136   287   134   289 0.84 AAA domain
Fer4_14              PF13394.1    117 seq138_BIOID54363    -            223   7.8e-18   64.5   0.1   1   1   3.1e-21   1.4e-17   63.7   0.1     1   112    24   139    24   147 0.83 4Fe-4S single cluster domain
Radical_SAM          PF04055.16   166 seq138_BIOID54363    -            223   1.7e-10   41.2   0.1   1   1   5.5e-14   2.5e-10   40.6   0.1     2   139    26   181    25   196 0.83 Radical SAM superfamily
Fer4_12              PF13353.1    139 seq138_BIOID54363    -            223   4.7e-07   29.8   0.1   1   1   1.5e-10   6.7e-07   29.3   0.1     2    98    13   126    12   141 0.76 4Fe-4S single cluster domain
Ribosomal_S16        PF00886.14    62 seq140_BIOID54363    -             82     6e-26   89.8   0.1   1   1   5.2e-30   7.1e-26   89.5   0.0     1    62     8    68     8    68 0.96 Ribosomal protein S16
Response_reg         PF00072.19   112 seq143_BIOID54363    -            260   1.3e-27   95.9   0.0   1   1     3e-31   2.1e-27   95.2   0.0     1   112    40   149    40   149 0.99 Response regulator receiver domain
Trans_reg_C          PF00486.23    77 seq143_BIOID54363    -            260   4.6e-25   87.2   0.0   1   1   1.6e-28   1.1e-24   86.0   0.0     3    77   182   255   178   255 0.95 Transcriptional regulatory protein, C terminal
BPL_LplA_LipB        PF03099.14   125 seq145_BIOID54363    -            321   5.1e-21   74.8   0.0   1   1   1.7e-24   7.6e-21   74.2   0.0     4   125    86   208    83   208 0.89 Biotin/lipoate A/B protein ligase family
HTH_11               PF08279.7     55 seq145_BIOID54363    -            321   8.4e-13   47.6   0.0   1   1   4.4e-16     2e-12   46.4   0.0     4    54     9    58     8    59 0.92 HTH domain
BPL_C                PF02237.12    48 seq145_BIOID54363    -            321   1.6e-11   43.5   0.2   1   1   8.9e-15   4.1e-11   42.2   0.1     1    48   271   317   271   317 0.97 Biotin protein ligase C terminal domain
N_methyl_2           PF13544.1     31 seq149_BIOID54363    -            146   3.3e-09   35.7   0.6   1   1   8.6e-13   5.9e-09   34.8   0.4    11    31     2    22     1    22 0.94 Type IV pilin N-term methylation site GFxxxE
N_methyl             PF07963.7     20 seq149_BIOID54363    -            146   3.3e-07   29.5   3.6   1   1   9.3e-11   6.4e-07   28.6   2.5     1    20     5    24     5    24 0.95 Prokaryotic N-terminal methylation motif
APH                  PF01636.18   239 seq150_BIOID54363    -            328   2.2e-41  142.0   2.0   1   1   5.1e-45   3.5e-41  141.4   1.4     2   232    31   259    30   269 0.84 Phosphotransferase enzyme family
EcKinase             PF02958.15   293 seq150_BIOID54363    -            328   7.3e-05   21.9   0.0   1   1   1.9e-08   0.00013   21.1   0.0   197   280   176   252   149   257 0.79 Ecdysteroid kinase
DUF808               PF05661.7    295 seq151_BIOID54363    -            305  2.1e-134  446.8  16.4   1   1  1.8e-138  2.5e-134  446.6  11.4     1   293     3   292     3   294 0.95 Protein of unknown function (DUF808)
Ribosomal_L12        PF00542.14    68 seq158_BIOID54363    -            121   1.8e-31  107.8   8.6   1   1   2.8e-35   3.8e-31  106.7   6.0     1    68    54   121    54   121 0.99 Ribosomal protein L7/L12 C-terminal domain
DUF2767              PF10965.3     69 seq159_BIOID54363    -             69   8.2e-42  140.7   2.3   1   1   6.5e-46     9e-42  140.6   1.6     1    69     1    69     1    69 0.99 Protein of unknown function (DUF2767)
RimM                 PF01782.13    84 seq163_BIOID54363    -            183   8.8e-28   95.9   0.0   1   1     2e-31   1.3e-27   95.3   0.0     2    84    17    98    16    98 0.98 RimM N-terminal domain
PRC                  PF05239.11    79 seq163_BIOID54363    -            183   8.9e-10   38.1   0.7   1   1   2.1e-13   1.4e-09   37.5   0.5     2    73   105   178   104   182 0.89 PRC-barrel domain
AAA_PrkA             PF08298.6    358 seq164_BIOID54363    -            644  1.9e-180  599.0   0.0   1   1  3.8e-184  2.6e-180  598.6   0.0     2   358    20   380    19   380 0.99 PrkA AAA domain
PrkA                 PF06798.7    254 seq164_BIOID54363    -            644   6.7e-86  287.5   2.2   1   1   2.2e-89   1.5e-85  286.4   1.5     1   254   382   636   382   636 0.98 PrkA serine protein kinase C-terminal domain
Rotamase             PF00639.16    95 seq165_BIOID54363    -            428   2.5e-50  169.0   0.0   1   2   8.1e-24   2.2e-20   73.0   0.0     1    95   178   272   178   272 0.97 PPIC-type PPIASE domain
Rotamase             PF00639.16    95 seq165_BIOID54363    -            428   2.5e-50  169.0   0.0   2   2   5.3e-30   1.4e-26   92.8   0.0     1    94   289   381   289   382 0.98 PPIC-type PPIASE domain
Rotamase_3           PF13616.1    117 seq165_BIOID54363    -            428   2.3e-49  166.3   0.0   1   2   1.7e-23   4.7e-20   71.8   0.0     8   115   166   272   159   274 0.92 PPIC-type PPIASE domain
Rotamase_3           PF13616.1    117 seq165_BIOID54363    -            428   2.3e-49  166.3   0.0   2   2   9.5e-30   2.6e-26   92.0   0.0    14   116   283   383   275   384 0.93 PPIC-type PPIASE domain
SurA_N               PF09312.6    118 seq165_BIOID54363    -            428   9.3e-46  154.3   9.3   1   1   3.4e-49   9.3e-46  154.3   6.5     1   118    25   142    25   142 0.99 SurA N-terminal domain
Rotamase_2           PF13145.1    121 seq165_BIOID54363    -            428   1.3e-20   74.0   0.7   1   2   5.7e-13   1.6e-09   38.3   0.0    33   110   194   275   180   286 0.77 PPIC-type PPIASE domain
Rotamase_2           PF13145.1    121 seq165_BIOID54363    -            428   1.3e-20   74.0   0.7   2   2   2.3e-11   6.2e-08   33.1   0.1    33   110   302   385   293   395 0.69 PPIC-type PPIASE domain
SurA_N_3             PF13624.1    154 seq165_BIOID54363    -            428     7e-10   38.9   4.0   1   1   4.6e-13   1.3e-09   38.1   2.7    26   152    12   140     5   142 0.78 SurA N-terminal domain
Glu_cys_ligase       PF04262.9    377 seq166_BIOID54363    -            518  4.4e-181  601.2   0.0   1   1    4e-185  5.5e-181  600.9   0.0     2   377     7   381     6   381 0.99 Glutamate-cysteine ligase
MreC                 PF04085.9    152 seq170_BIOID54363    -            367     1e-47  161.2   0.3   1   1   1.1e-51   1.4e-47  160.7   0.2     1   150   122   270   122   272 0.99 rod shape-determining protein MreC
HAD_2                PF13419.1    176 seq171_BIOID54363    -            225   4.7e-28   98.4   0.0   1   1   1.2e-31   5.5e-28   98.2   0.0     1   176     6   195     6   195 0.91 Haloacid dehalogenase-like hydrolase
Hydrolase_like       PF13242.1     75 seq171_BIOID54363    -            225   9.4e-13   47.5   0.0   1   1   3.3e-16   1.5e-12   46.9   0.0     3    75   149   218   147   218 0.85 HAD-hyrolase-like
Hydrolase            PF00702.21   204 seq171_BIOID54363    -            225   2.2e-11   44.5   0.2   1   1   2.4e-14   1.1e-10   42.3   0.1   107   204    78   189     3   189 0.75 haloacid dehalogenase-like hydrolase
Acetyltransf_11      PF13720.1     83 seq174_BIOID54363    -            262   2.4e-30  104.4   0.0   1   1   5.6e-34   3.8e-30  103.8   0.0     1    83   180   262   180   262 0.98 Udp N-acetylglucosamine O-acyltransferase; Domain 2
Hexapep              PF00132.19    36 seq174_BIOID54363    -            262     5e-30  101.5  21.3   1   5   3.6e-09   2.5e-05   23.4   0.3     4    35     2    33     1    34 0.91 Bacterial transferase hexapeptide (six repeats)
Hexapep              PF00132.19    36 seq174_BIOID54363    -            262     5e-30  101.5  21.3   2   5   5.4e-13   3.7e-09   35.5   3.3     1    36    17    52    17    52 0.96 Bacterial transferase hexapeptide (six repeats)
Hexapep              PF00132.19    36 seq174_BIOID54363    -            262     5e-30  101.5  21.3   3   5   1.5e-07     0.001   18.3   1.1     1    35    35    69    35    69 0.92 Bacterial transferase hexapeptide (six repeats)
Hexapep              PF00132.19    36 seq174_BIOID54363    -            262     5e-30  101.5  21.3   4   5   3.1e-07    0.0021   17.3   0.0     2    35    66    99    65   100 0.95 Bacterial transferase hexapeptide (six repeats)
Hexapep              PF00132.19    36 seq174_BIOID54363    -            262     5e-30  101.5  21.3   5   5   1.9e-13   1.3e-09   37.0   0.1     2    36   109   143   108   143 0.96 Bacterial transferase hexapeptide (six repeats)
Sigma70_ner          PF04546.8    211 seq176_BIOID54363    -            613   2.7e-81  272.0   6.8   1   1   1.2e-84   2.7e-81  272.0   4.7     1   211   137   348   137   348 0.96 Sigma-70, non-essential region
Sigma70_r1_1         PF03979.9     82 seq176_BIOID54363    -            613   4.2e-30  103.4   5.1   1   1   1.8e-33   4.2e-30  103.4   3.5     2    81     2    80     1    81 0.96 Sigma-70 factor, region 1.1
Sigma70_r3           PF04539.11    78 seq176_BIOID54363    -            613     7e-29   99.4   1.1   1   1   3.1e-32     7e-29   99.4   0.7     1    77   458   534   458   535 0.97 Sigma-70 region 3
Sigma70_r2           PF04542.9     71 seq176_BIOID54363    -            613   1.8e-23   81.8   0.3   1   1   2.3e-26   5.3e-23   80.3   0.2     1    71   379   449   379   449 0.98 Sigma-70 region 2
Sigma70_r4           PF04545.11    50 seq176_BIOID54363    -            613   3.5e-19   67.7   0.8   1   1   1.5e-22   3.5e-19   67.7   0.6     1    50   547   600   547   600 0.98 Sigma-70, region 4
Sigma70_r1_2         PF00140.15    37 seq176_BIOID54363    -            613   7.8e-15   54.1   0.7   1   1   2.2e-17   4.9e-14   51.5   0.1     1    32    95   126    95   130 0.96 Sigma-70 factor, region 1.2
AP_endonuc_2         PF01261.19   211 seq177_BIOID54363    -            280   2.4e-25   88.9   0.0   1   1   2.6e-29   3.6e-25   88.4   0.0     2   211    29   233    28   233 0.90 Xylose isomerase-like TIM barrel
DUF493               PF04359.9     85 seq179_BIOID54363    -             87   2.5e-31  107.7   0.0   1   1     2e-35   2.7e-31  107.6   0.0     2    85     6    87     5    87 0.98 Protein of unknown function (DUF493)
SPOR                 PF05036.8     76 seq180_BIOID54363    -            428   6.8e-13   48.4   0.1   1   1     1e-16   1.4e-12   47.4   0.0     2    74   345   417   344   419 0.96 Sporulation related domain
DUF1367              PF07105.6    196 seq181_BIOID54363    -            199     3e-87  290.9   0.1   1   1   2.5e-91   3.4e-87  290.8   0.1     1   196     1   199     1   199 0.98 Protein of unknown function (DUF1367)
Terminase_GpA        PF05876.7    557 seq183_BIOID54363    -            641  3.5e-178  593.3   0.4   1   1  3.3e-182  4.4e-178  592.9   0.3     1   547    39   600    39   607 0.97 Phage terminase large subunit (GpA)
T2SE                 PF00437.15   272 seq185_BIOID54363    -            461   5.3e-82  274.6   0.6   1   1   1.6e-85   7.3e-82  274.2   0.4     4   271    89   353    86   354 0.98 Type II/IV secretion system protein
T2SE_Nter            PF05157.10   109 seq185_BIOID54363    -            461   8.3e-06   25.6   0.0   1   1   5.4e-09   2.5e-05   24.1   0.0    43   104     8    68     6    73 0.92 Type II secretion system (T2SS), protein E, N-terminal domain
Cu-oxidase_3         PF07732.10   120 seq188_BIOID54363    -            516   9.1e-33  112.4   0.2   1   1   4.8e-36   2.2e-32  111.1   0.1     5   119    55   166    51   167 0.93 Multicopper oxidase
Cu-oxidase_2         PF07731.9    138 seq188_BIOID54363    -            516     1e-19   70.3  12.0   1   1     2e-22   9.2e-19   67.2   6.7    16   134   396   516   373   516 0.75 Multicopper oxidase
Cu-oxidase           PF00394.17   159 seq188_BIOID54363    -            516   4.6e-09   36.2   0.0   1   1   3.5e-09   1.6e-05   24.7   0.0    66   130   227   292   182   312 0.85 Multicopper oxidase
MFS_1                PF07690.11   354 seq189_BIOID54363    -            494   4.9e-50  170.1  47.6   1   1   7.2e-54   4.9e-50  170.1  33.0     2   353    59   449    58   450 0.90 Major Facilitator Superfamily
Sugar_tr             PF00083.19   451 seq189_BIOID54363    -            494   1.6e-08   33.4  16.4   1   1   2.4e-12   1.6e-08   33.4  11.4    45   192    87   229    54   232 0.88 Sugar (and other) transporter
DUF2501              PF10696.4     77 seq190_BIOID54363    -            165   6.6e-30  102.8   5.4   1   1   4.8e-34   6.6e-30  102.8   3.8     1    75    85   162    85   165 0.97 Protein of unknown function (DUF2501)
SufE                 PF02657.10   125 seq193_BIOID54363    -            147   3.5e-48  162.2   0.0   1   1   2.9e-52     4e-48  162.0   0.0     2   124    21   144    20   145 0.98 Fe-S metabolism associated domain
HATPase_c            PF02518.21   111 seq197_BIOID54363    -            452     1e-13   50.8   0.0   1   1     4e-17   1.8e-13   50.0   0.0     2   109   345   449   344   451 0.88 Histidine kinase-, DNA gyrase B-, and HSP90-like ATPase
HisKA                PF00512.20    68 seq197_BIOID54363    -            452   1.8e-11   43.7   1.0   1   1     1e-14   4.5e-11   42.4   0.7     2    66   236   299   235   301 0.97 His Kinase A (phospho-acceptor) domain
HAMP                 PF00672.20    70 seq197_BIOID54363    -            452   5.8e-10   39.1   1.8   1   1   2.8e-13   1.3e-09   38.0   0.0     2    69   162   230   161   231 0.95 HAMP domain
DUF2492              PF10678.4     78 seq198_BIOID54363    -             79   1.9e-35  120.6   0.1   1   1   1.5e-39     2e-35  120.5   0.0     1    78     1    78     1    78 0.99 Protein of unknown function (DUF2492)
BPL_LplA_LipB        PF03099.14   125 seq199_BIOID54363    -            213     1e-18   67.4   0.0   1   1   1.1e-22   1.4e-18   66.9   0.0    15   125    57   159    47   159 0.85 Biotin/lipoate A/B protein ligase family
tRNA_m1G_MT          PF01746.16   186 seq200_BIOID54363    -            255   4.9e-60  202.2   0.0   1   1   4.3e-64   5.8e-60  201.9   0.0     2   186    23   221    22   221 0.98 tRNA (Guanine-1)-methyltransferase
Fer4_11              PF13247.1     99 seq201_BIOID54363    -            208   6.3e-19   67.5  25.1   1   1   1.2e-21   1.5e-18   66.3  13.6     3    97   116   201   114   203 0.95 4Fe-4S dicluster domain
Fer4                 PF00037.22    24 seq201_BIOID54363    -            208   1.5e-16   59.0  32.3   1   2   1.6e-08     2e-05   23.8   1.2     1    20   149   168   149   170 0.92 4Fe-4S binding domain
Fer4                 PF00037.22    24 seq201_BIOID54363    -            208   1.5e-16   59.0  32.3   2   2   1.1e-10   1.4e-07   30.7   1.6     6    24   181   199   178   199 0.93 4Fe-4S binding domain
Fer4_10              PF13237.1     52 seq201_BIOID54363    -            208     5e-15   54.9  58.7   1   2   1.2e-09   1.5e-06   27.7  12.3     3    52   117   167   115   167 0.93 4Fe-4S dicluster domain
Fer4_10              PF13237.1     52 seq201_BIOID54363    -            208     5e-15   54.9  58.7   2   2     2e-10   2.4e-07   30.3  11.8     2    52   149   194   148   194 0.89 4Fe-4S dicluster domain
Fer4_7               PF12838.2     52 seq201_BIOID54363    -            208   1.2e-14   54.2  59.0   1   2   4.2e-10   5.3e-07   29.8  11.6     2    50   123   168   122   170 0.92 4Fe-4S dicluster domain
Fer4_7               PF12838.2     52 seq201_BIOID54363    -            208   1.2e-14   54.2  59.0   2   2   3.3e-10   4.1e-07   30.1  11.1     1    52   155   197   155   197 0.93 4Fe-4S dicluster domain
Fer4_6               PF12837.2     24 seq201_BIOID54363    -            208   8.7e-15   53.7  35.5   1   1     7e-09   8.8e-06   25.2   1.3     7    24   181   198   178   198 0.93 4Fe-4S binding domain
Fer4_9               PF13187.1     55 seq201_BIOID54363    -            208   5.7e-12   45.6  32.9   1   1   3.2e-11     4e-08   33.2   9.2     1    54   155   197   155   198 0.95 4Fe-4S dicluster domain
Fer4_4               PF12800.2     17 seq201_BIOID54363    -            208   1.3e-09   37.5  36.9   1   4   0.00016       0.2   11.9   2.6     2    14    66    78    65    82 0.92 4Fe-4S binding domain
Fer4_4               PF12800.2     17 seq201_BIOID54363    -            208   1.3e-09   37.5  36.9   2   4    0.0003      0.37   11.1   1.2     2    15   121   136   120   145 0.84 4Fe-4S binding domain
Fer4_4               PF12800.2     17 seq201_BIOID54363    -            208   1.3e-09   37.5  36.9   3   4   1.1e-06    0.0014   18.7   1.2     2    15   154   167   153   175 0.92 4Fe-4S binding domain
Fer4_4               PF12800.2     17 seq201_BIOID54363    -            208   1.3e-09   37.5  36.9   4   4   8.3e-06      0.01   15.9   2.5     1    17   180   196   180   196 0.91 4Fe-4S binding domain
Fer4_3               PF12798.2     15 seq201_BIOID54363    -            208   2.5e-07   30.6  42.6   1   3   0.00015      0.19   12.2   2.7     1    15   123   139   121   139 0.90 4Fe-4S binding domain
Fer4_3               PF12798.2     15 seq201_BIOID54363    -            208   2.5e-07   30.6  42.6   2   3   4.7e-05     0.058   13.8   3.4     1    13   156   168   156   170 0.96 4Fe-4S binding domain
Fer4_3               PF12798.2     15 seq201_BIOID54363    -            208   2.5e-07   30.6  42.6   3   3   3.4e-05     0.042   14.2   5.2     1    15   183   197   183   197 0.98 4Fe-4S binding domain
RNA_pol_Rpb2_6       PF00562.23   386 seq202_BIOID54363    -           1342  4.7e-162  539.0   0.0   1   1  3.5e-162  7.9e-159  528.4   0.1     2   386   716  1264   715  1264 0.98 RNA polymerase Rpb2, domain 6
RNA_pol_Rpb2_7       PF04560.15    83 seq202_BIOID54363    -           1342   5.7e-32  109.6   0.1   1   1   8.2e-35   1.9e-31  108.0   0.0     1    82  1266  1341  1266  1342 0.98 RNA polymerase Rpb2, domain 7
RNA_pol_Rpb2_3       PF04565.11    68 seq202_BIOID54363    -           1342   7.1e-30  102.4   0.0   1   1   7.4e-33   1.7e-29  101.2   0.0     1    68   513   582   513   582 0.98 RNA polymerase Rpb2, domain 3
RNA_pol_Rpb2_45      PF10385.4     66 seq202_BIOID54363    -           1342   4.6e-29   99.9   0.3   1   1   1.5e-31   3.5e-28   97.0   0.2     1    66   591   656   591   656 1.00 RNA polymerase beta subunit external 1 domain
RNA_pol_Rpb2_1       PF04563.10   203 seq202_BIOID54363    -           1342   1.5e-26   92.4   0.0   1   1   1.4e-29   3.1e-26   91.4   0.0     2   203    27   509    26   509 0.98 RNA polymerase beta subunit
RNA_pol_Rpb2_2       PF04561.9    190 seq202_BIOID54363    -           1342   1.6e-25   89.5   0.9   1   2   8.4e-11   1.9e-07   30.5   0.0     1    74   151   225   151   276 0.82 RNA polymerase Rpb2, domain 2
RNA_pol_Rpb2_2       PF04561.9    190 seq202_BIOID54363    -           1342   1.6e-25   89.5   0.9   2   2   1.9e-18   4.4e-15   55.4   0.0    80   190   340   454   329   454 0.88 RNA polymerase Rpb2, domain 2
ABC_tran             PF00005.22   118 seq207_BIOID54363    -            635   1.5e-36  125.2   0.1   1   2   1.6e-17   9.5e-15   54.8   0.0     1   118    43   185    43   185 0.88 ABC transporter
ABC_tran             PF00005.22   118 seq207_BIOID54363    -            635   1.5e-36  125.2   0.1   2   2   1.8e-21   1.1e-18   67.6   0.0     1   118   359   469   359   469 0.95 ABC transporter
AAA_21               PF13304.1    303 seq207_BIOID54363    -            635   7.6e-23   81.7   7.3   1   1     7e-13   4.1e-10   39.9   0.5     3   302    33   216    32   217 0.77 AAA domain
ABC_tran_2           PF12848.2     85 seq207_BIOID54363    -            635   1.1e-13   50.7  13.0   1   1   4.6e-16   2.7e-13   49.4   0.9     1    74   224   295   224   308 0.91 ABC transporter
UPF0054              PF02130.12   145 seq211_BIOID54363    -            155   1.5e-43  147.4   0.0   1   1   1.3e-47   1.8e-43  147.1   0.0    12   144    21   144     9   145 0.87 Uncharacterized protein family UPF0054
DUF1364              PF07102.7     94 seq212_BIOID54363    -             96   1.1e-41  140.4   1.0   1   1     9e-46   1.2e-41  140.3   0.7     1    93     1    95     1    96 0.98 Protein of unknown function (DUF1364)
GTP_EFTU             PF00009.22   188 seq213_BIOID54363    -            538   9.7e-45  152.1   0.0   1   1   3.4e-48   1.6e-44  151.5   0.0     3   187    22   286    20   287 0.92 Elongation factor Tu GTP binding domain
GTP_EFTU_D2          PF03144.20    74 seq213_BIOID54363    -            538   3.3e-11   43.0   0.1   1   1   2.7e-14   1.2e-10   41.2   0.0     2    74   323   389   322   389 0.97 Elongation factor Tu domain 2
DSBA                 PF01323.15   193 seq214_BIOID54363    -            208   6.8e-32  110.4   3.3   1   1   7.9e-35   5.4e-31  107.5   2.3     1   192    40   197    40   198 0.95 DSBA-like thioredoxin domain
Thioredoxin_4        PF13462.1    163 seq214_BIOID54363    -            208   4.4e-10   39.7   0.0   1   1   9.2e-14   6.3e-10   39.1   0.0    16   149    40   180    33   191 0.69 Thioredoxin
DUF2158              PF09926.4     53 seq216_BIOID54363    -             60   8.5e-19   66.6   0.4   1   1   7.3e-23     1e-18   66.3   0.3     1    53     3    49     3    49 0.98 Uncharacterized small protein (DUF2158)
LpxB                 PF02684.10   373 seq218_BIOID54363    -            382  5.7e-154  512.1   0.0   1   1  4.7e-158  6.4e-154  511.9   0.0     1   373     9   377     9   377 1.00 Lipid-A-disaccharide synthetase
DicB                 PF05358.6     62 seq221_BIOID54363    -             86   2.9e-40  135.4   0.1   1   1   2.1e-44   2.9e-40  135.4   0.1     1    62    25    86    25    86 0.99 DicB protein
tRNA_U5-meth_tr      PF05958.6    352 seq222_BIOID54363    -            366  3.1e-187  621.3   1.3   1   1  1.3e-190  3.5e-187  621.1   0.9     1   351    10   365    10   366 0.99 tRNA (Uracil-5-)-methyltransferase
Methyltransf_4       PF02390.12   197 seq222_BIOID54363    -            366   5.4e-07   28.7   0.1   1   1   3.8e-10     1e-06   27.8   0.1    21    86   211   275   178   286 0.81 Putative methyltransferase
MTS                  PF05175.9    170 seq222_BIOID54363    -            366   8.1e-06   25.2   0.0   1   1   5.7e-09   1.6e-05   24.2   0.0    31    87   210   264   188   282 0.85 Methyltransferase small domain
Cons_hypoth95        PF03602.10   183 seq222_BIOID54363    -            366   1.6e-05   24.2   0.2   1   1   2.2e-08     6e-05   22.3   0.2    41   123   209   301   196   350 0.73 Conserved hypothetical protein 95
ECH                  PF00378.15   245 seq223_BIOID54363    -            260   7.9e-48  162.6   0.1   1   1   7.1e-52   9.6e-48  162.3   0.0     9   245    17   252    11   252 0.93 Enoyl-CoA hydratase/isomerase family
DUF1133              PF06576.6    176 seq226_BIOID54363    -            180  1.3e-103  343.4   1.0   1   1  1.1e-107  1.5e-103  343.3   0.7     1   175     1   175     1   176 0.99 Protein of unknown function (DUF1133)
Sulfatase            PF00884.18   379 seq227_BIOID54363    -            763   2.1e-25   89.4   0.1   1   1   2.2e-29   2.9e-25   88.9   0.0     2   333   163   477   162   548 0.82 Sulfatase
DUF3300              PF11737.3    228 seq228_BIOID54363    -            617   6.3e-78  261.0   4.7   1   1   4.6e-82   6.3e-78  261.0   3.2     1   228    73   334    73   334 0.94 Protein of unknown function (DUF3300)
AFOR_C               PF01314.13   382 seq229_BIOID54363    -            728   2.8e-81  273.0   0.0   1   1   5.1e-85   3.5e-81  272.7   0.0     3   382   255   713   253   713 0.90 Aldehyde ferredoxin oxidoreductase, domains 2 & 3
AFOR_N               PF02730.10   202 seq229_BIOID54363    -            728   6.1e-70  234.5   0.3   1   1   1.4e-73   9.3e-70  233.9   0.2     1   202    33   234    33   234 0.97 Aldehyde ferredoxin oxidoreductase, N-terminal domain
DUF1482              PF07358.6     57 seq230_BIOID54363    -             85   7.2e-29   99.0   0.2   1   1   6.5e-33   8.9e-29   98.7   0.1     1    57    22    80    22    80 0.98 Protein of unknown function (DUF1482)
MreD                 PF04093.7    160 seq231_BIOID54363    -            162   1.2e-46  158.3  22.1   1   1     1e-50   1.4e-46  158.1  15.3     2   160     5   155     4   155 0.99 rod shape-determining protein MreD
GGDEF                PF00990.16   161 seq232_BIOID54363    -            564   1.2e-46  158.0   0.0   1   1   1.6e-50   2.1e-46  157.2   0.0     1   161   398   557   398   557 0.97 GGDEF domain
PdxA                 PF04166.7    299 seq235_BIOID54363    -            329  1.2e-123  411.9   0.0   1   1  1.1e-127  1.5e-123  411.6   0.0     6   299    29   322    25   322 0.99 Pyridoxal phosphate biosynthetic protein PdxA
CorC_HlyC            PF03471.12    81 seq237_BIOID54363    -            292   3.5e-24   84.3   0.4   1   1   1.6e-27   1.1e-23   82.7   0.0     2    79   206   281   205   283 0.94 Transporter associated domain
CBS                  PF00571.23    57 seq237_BIOID54363    -            292   1.2e-21   75.9   3.1   1   2   4.4e-14     3e-10   39.5   0.1     1    52    69   123    69   128 0.96 CBS domain
CBS                  PF00571.23    57 seq237_BIOID54363    -            292   1.2e-21   75.9   3.1   2   2   3.1e-13   2.1e-09   36.7   0.3     4    56   138   189   135   190 0.92 CBS domain
LysR_substrate       PF03466.15   209 seq239_BIOID54363    -            317   6.9e-17   61.1   0.0   1   1   1.4e-20   9.4e-17   60.6   0.0     5   207   116   316   114   317 0.93 LysR substrate binding domain
HTH_1                PF00126.22    60 seq239_BIOID54363    -            317   1.2e-14   53.6   0.0   1   1   3.1e-18   2.1e-14   52.8   0.0     1    59    31    89    31    90 0.96 Bacterial regulatory helix-turn-helix protein, lysR family
Aminotran_3          PF00202.16   339 seq242_BIOID54363    -            463  1.9e-112  375.3   0.0   1   1  1.7e-116  2.3e-112  375.1   0.0     3   338    64   405    62   406 0.97 Aminotransferase class-III
MethyltransfD12      PF02086.10   260 seq243_BIOID54363    -            278   1.2e-75  254.2   0.2   1   1   9.6e-80   1.3e-75  254.1   0.1     1   260    10   251    10   251 0.97 D12 class N6 adenine-specific DNA methyltransferase
Secretin             PF00263.16   165 seq244_BIOID54363    -            654   2.9e-51  173.0   5.0   1   1   9.4e-55   6.4e-51  171.8   3.4     1   165   437   599   437   599 0.93 Bacterial type II and III secretion system protein
Secretin_N           PF03958.12    82 seq244_BIOID54363    -            654   7.7e-47  157.2   9.9   1   3   1.1e-14   7.4e-11   41.9   0.1     1    78   131   190   131   193 0.97 Bacterial type II/III secretion system short domain
Secretin_N           PF03958.12    82 seq244_BIOID54363    -            654   7.7e-47  157.2   9.9   2   3   6.5e-21   4.4e-17   61.9   0.1     2    80   197   266   196   268 0.94 Bacterial type II/III secretion system short domain
Secretin_N           PF03958.12    82 seq244_BIOID54363    -            654   7.7e-47  157.2   9.9   3   3   1.4e-19   9.3e-16   57.6   0.8     1    82   272   351   272   351 0.95 Bacterial type II/III secretion system short domain
DUF945               PF06097.6    459 seq245_BIOID54363    -            476  2.4e-105  352.8  12.3   1   1  2.1e-109  2.8e-105  352.6   8.6     3   459     4   467     2   467 0.98 Bacterial protein of unknown function (DUF945)
Maf                  PF02545.9    195 seq246_BIOID54363    -            197   3.2e-71  238.4   0.0   1   1   2.7e-75   3.6e-71  238.1   0.0     2   194     3   191     2   192 0.98 Maf-like protein
LuxS                 PF02664.10   157 seq248_BIOID54363    -            171   3.6e-77  257.2   0.0   1   1     3e-81   4.1e-77  257.0   0.0     2   156     3   161     2   162 0.98 S-Ribosylhomocysteinase (LuxS)
Mob_synth_C          PF06463.8    128 seq251_BIOID54363    -            352     7e-36  122.6   0.0   1   1   3.6e-39   1.2e-35  121.8   0.0     1   127   209   335   209   336 0.98 Molybdenum Cofactor Synthesis C
Radical_SAM          PF04055.16   166 seq251_BIOID54363    -            352   6.9e-27   94.5   0.0   1   1   2.7e-30   9.4e-27   94.0   0.0     2   166    42   204    41   204 0.97 Radical SAM superfamily
Fer4_12              PF13353.1    139 seq251_BIOID54363    -            352   1.6e-07   31.4   0.0   1   1   8.7e-11     3e-07   30.5   0.0    15   116    47   148    36   154 0.84 4Fe-4S single cluster domain
Fer4_14              PF13394.1    117 seq251_BIOID54363    -            352   5.9e-07   29.4   0.0   1   1   5.8e-10     2e-06   27.7   0.0     6    90    45   127    38   148 0.70 4Fe-4S single cluster domain
COX4_pro             PF03626.9     75 seq253_BIOID54363    -            109   2.9e-17   62.3  18.9   1   1   2.5e-21   3.5e-17   62.1  13.1     1    75    18   100    18   100 0.97 Prokaryotic Cytochrome C oxidase subunit IV
HlyD_2               PF12700.2    328 seq254_BIOID54363    -            371     3e-34  118.5   4.0   1   1   8.1e-38   3.7e-34  118.2   2.8     1   328    40   362    40   362 0.88 HlyD family secretion protein
HlyD_3               PF13437.1    105 seq254_BIOID54363    -            371   1.6e-15   57.1   6.6   1   1     1e-17   4.6e-14   52.5   0.1     1    97   185   285   185   305 0.87 HlyD family secretion protein
HlyD                 PF00529.15   306 seq254_BIOID54363    -            371   4.5e-13   49.0  24.2   1   1   2.1e-16   9.4e-13   48.0  16.8     1   167    60   233    60   243 0.92 HlyD family secretion protein
CoA_trans            PF01144.18   217 seq255_BIOID54363    -            485   1.5e-20   73.1   0.0   1   1   5.5e-24   7.5e-20   70.9   0.0    37   216    16   213     8   214 0.92 Coenzyme A transferase
DUF444               PF04285.7    421 seq258_BIOID54363    -            427  3.1e-200  665.1   2.7   1   1  2.5e-204  3.4e-200  664.9   1.9     1   420     1   422     1   423 1.00 Protein of unknown function (DUF444)
RNase_HII            PF01351.13   198 seq259_BIOID54363    -            198   6.1e-57  192.3   0.0   1   1   5.1e-61     7e-57  192.1   0.0     1   197    13   189    13   190 0.99 Ribonuclease HII
Voltage_CLC          PF00654.15   355 seq261_BIOID54363    -            418     5e-19   68.4  37.4   1   1   3.7e-23     5e-19   68.4  25.9    35   317    94   365    65   397 0.79 Voltage gated chloride channel
gpW                  PF02831.10    68 seq263_BIOID54363    -             68   3.5e-37  125.6   1.1   1   1   2.7e-41   3.8e-37  125.5   0.8     1    68     1    68     1    68 0.99 gpW
DDE_Tnp_IS66_C       PF13817.1     39 seq264_BIOID54363    -             61   1.4e-20   72.9   0.1   1   1   1.2e-24   1.6e-20   72.6   0.1     2    39    18    55    17    55 0.99 IS66 C-terminal element
HTS                  PF04204.11   298 seq265_BIOID54363    -            309  5.5e-131  435.5   0.0   1   1  4.5e-135  6.1e-131  435.4   0.0     1   298     2   299     2   299 1.00 Homoserine O-succinyltransferase
LysR_substrate       PF03466.15   209 seq266_BIOID54363    -            310   2.9e-34  117.8   0.0   1   1   5.6e-38   3.8e-34  117.5   0.0     2   208    92   296    91   297 0.95 LysR substrate binding domain
HTH_1                PF00126.22    60 seq266_BIOID54363    -            310   1.2e-15   56.8   1.2   1   1   1.7e-19   1.2e-15   56.8   0.9     2    60     9    67     8    67 0.98 Bacterial regulatory helix-turn-helix protein, lysR family
UbiA                 PF01040.13   257 seq267_BIOID54363    -            296     2e-33  115.6  26.3   1   1   1.7e-37   2.4e-33  115.3  18.2     5   252    19   269    15   279 0.81 UbiA prenyltransferase family
CN_hydrolase         PF00795.17   184 seq269_BIOID54363    -            512     2e-26   92.3   0.0   1   1   2.4e-30   3.3e-26   91.6   0.0     2   184   224   412   223   412 0.89 Carbon-nitrogen hydrolase
RNase_E_G            PF10150.4    271 seq270_BIOID54363    -            489  3.6e-113  377.1   2.0   1   1  6.1e-117  4.2e-113  376.9   0.8     1   271   124   394   124   394 0.99 Ribonuclease E/G family
S1                   PF00575.18    74 seq270_BIOID54363    -            489   4.1e-17   61.9   0.3   1   1   3.8e-20   2.6e-16   59.3   0.0     3    73    37   121    35   122 0.97 S1 RNA binding domain
RrnaAD               PF00398.15   262 seq271_BIOID54363    -            273   1.9e-77  259.7   0.0   1   1   1.5e-81   2.1e-77  259.5   0.0     3   261    10   265     8   266 0.98 Ribosomal RNA adenine dimethylase
DUF2766              PF10964.3     79 seq273_BIOID54363    -             83   5.1e-51  170.3   2.9   1   1   4.1e-55   5.6e-51  170.2   2.0     1    79     1    79     1    79 0.99 Protein of unknown function (DUF2766)
Phage_portal_2       PF05136.8    355 seq275_BIOID54363    -            212   3.8e-48  163.6   0.1   1   1   3.1e-52   4.3e-48  163.5   0.0     2   177    30   209    29   212 0.97 Phage portal protein, lambda family
MerR-DNA-bind        PF09278.6     65 seq277_BIOID54363    -            144   2.8e-19   69.1   0.6   1   1   1.5e-22   6.7e-19   67.9   0.4     1    65    51   113    51   113 0.95 MerR, DNA binding
MerR_1               PF13411.1     69 seq277_BIOID54363    -            144   1.3e-17   63.2   0.0   1   1   4.7e-21   2.1e-17   62.5   0.0     2    67     9    75     8    77 0.96 MerR HTH family regulatory protein
MerR                 PF00376.18    38 seq277_BIOID54363    -            144   1.3e-11   43.7   0.2   1   1   5.2e-15   2.4e-11   42.8   0.1     1    38     9    46     9    46 0.99 MerR family regulatory protein
Ribul_P_3_epim       PF00834.14   201 seq278_BIOID54363    -            225   1.6e-93  311.2   0.0   1   1   2.8e-97   1.9e-93  311.0   0.0     2   200     6   205     5   206 0.99 Ribulose-phosphate 3 epimerase family
HIT                  PF01230.18    98 seq279_BIOID54363    -            125   7.2e-30  103.2   0.0   1   1   1.3e-33   8.7e-30  103.0   0.0     1    97    18   115    18   116 0.97 HIT domain
DcpS_C               PF11969.3    116 seq279_BIOID54363    -            125   2.2e-25   89.0   0.0   1   1   3.6e-29   2.5e-25   88.8   0.0     2   103    11   112    10   123 0.96 Scavenger mRNA decapping enzyme C-term binding
Sugar_tr             PF00083.19   451 seq281_BIOID54363    -            398   4.2e-39  134.2  30.7   1   2   2.7e-31   1.2e-27   96.4   2.2    43   194    26   187    15   190 0.94 Sugar (and other) transporter
Sugar_tr             PF00083.19   451 seq281_BIOID54363    -            398   4.2e-39  134.2  30.7   2   2     4e-16   1.8e-12   46.4  12.5   225   433   189   387   181   397 0.70 Sugar (and other) transporter
MFS_1                PF07690.11   354 seq281_BIOID54363    -            398   8.1e-32  110.2  55.1   1   1   3.3e-31   1.5e-27   96.1  19.5    48   347    45   348    23   356 0.80 Major Facilitator Superfamily
MFS_2                PF13347.1    427 seq281_BIOID54363    -            398   2.9e-08   32.4  19.0   1   1   6.3e-12   2.9e-08   32.4  13.2    55   335    43   323    37   333 0.72 MFS/sugar transport protein
Pep_deformylase      PF01327.16   157 seq282_BIOID54363    -            169   6.4e-53  178.2   0.1   1   1   5.6e-57   7.6e-53  177.9   0.1     2   156     4   152     3   153 0.94 Polypeptide deformylase
Radical_SAM          PF04055.16   166 seq283_BIOID54363    -            321   1.7e-14   54.2   0.0   1   1   1.9e-18   2.6e-14   53.6   0.0     4   165    91   251    88   252 0.91 Radical SAM superfamily
DDE_Tnp_IS66_C       PF13817.1     39 seq285_BIOID54363    -             38   6.4e-09   35.5   0.0   1   1   5.2e-13   7.1e-09   35.4   0.0     2    26    14    38    13    38 0.95 IS66 C-terminal element
TolA                 PF06519.6     96 seq286_BIOID54363    -            142     3e-23   81.4   0.0   1   1   6.2e-27   4.3e-23   81.0   0.0     6    96    51   140    47   140 0.95 TolA C-terminal
TonB_2               PF13103.1     85 seq286_BIOID54363    -            142   5.5e-06   26.2   0.0   1   1     1e-09   7.1e-06   25.8   0.0     4    73    61   126    58   140 0.81 TonB C terminal
DNA_pol3_alpha       PF07733.7    426 seq287_BIOID54363    -           1160  1.9e-177  589.8   0.0   1   1  5.5e-181  2.5e-177  589.4   0.0     2   426   291   735   290   735 0.96 Bacterial DNA polymerase III alpha subunit
PHP                  PF02811.14   175 seq287_BIOID54363    -           1160   3.9e-30  104.7   0.0   1   1   2.4e-33   1.1e-29  103.3   0.0     1   170     7   178     7   192 0.96 PHP domain
tRNA_anti            PF01336.20    76 seq287_BIOID54363    -           1160   1.2e-08   34.5   0.1   1   1   5.4e-12   2.5e-08   33.5   0.1     2    75  1000  1072   994  1073 0.88 OB-fold nucleic acid binding domain
Aldo_ket_red         PF00248.16   283 seq289_BIOID54363    -            267   1.6e-57  194.4   0.6   1   1   1.4e-61     2e-57  194.0   0.4     2   281     6   250     5   251 0.95 Aldo/keto reductase family
ECH                  PF00378.15   245 seq290_BIOID54363    -            771   1.9e-78  262.8   0.0   1   1   1.1e-81   4.9e-78  261.5   0.0     3   244    54   308    52   309 0.99 Enoyl-CoA hydratase/isomerase family
3HCDH_N              PF02737.13   180 seq290_BIOID54363    -            771   2.2e-60  203.2   0.3   1   1   1.3e-63     6e-60  201.8   0.1     2   180   358   536   357   536 0.99 3-hydroxyacyl-CoA dehydrogenase, NAD binding domain
3HCDH                PF00725.17    97 seq290_BIOID54363    -            771     2e-35  120.9   3.1   1   2   8.1e-30   3.7e-26   91.2   0.1     1    97   538   634   538   634 0.97 3-hydroxyacyl-CoA dehydrogenase, C-terminal domain
3HCDH                PF00725.17    97 seq290_BIOID54363    -            771     2e-35  120.9   3.1   2   2   9.3e-10   4.3e-06   26.9   0.0     4    63   670   733   669   753 0.84 3-hydroxyacyl-CoA dehydrogenase, C-terminal domain
DUF1425              PF07233.7     94 seq291_BIOID54363    -            125   1.3e-23   82.2   0.0   1   1   1.1e-27   1.5e-23   82.0   0.0     2    93    34   124    33   125 0.98 Protein of unknown function (DUF1425)
BON                  PF04972.12    64 seq292_BIOID54363    -            201   1.7e-39  133.2  15.7   1   2   7.5e-23     1e-18   66.7   3.7     1    63    60   122    60   123 0.98 BON domain
BON                  PF04972.12    64 seq292_BIOID54363    -            201   1.7e-39  133.2  15.7   2   2   1.3e-24   1.8e-20   72.3   1.8     1    62   139   200   139   201 0.97 BON domain
MoCF_biosynth        PF00994.19   144 seq293_BIOID54363    -            170     3e-31  107.6   0.0   1   1   2.5e-35   3.5e-31  107.4   0.0     1   143    14   156    14   157 0.93 Probable molybdopterin binding domain
SLT                  PF01464.15   121 seq295_BIOID54363    -            200   1.4e-31  108.3   0.0   1   1   1.4e-35   1.9e-31  107.9   0.0     2   118    53   168    52   171 0.96 Transglycosylase SLT domain
HDPD                 PF02924.9    118 seq298_BIOID54363    -             82     6e-10   38.8   1.1   1   1   5.3e-14   7.3e-10   38.5   0.8    43   114    13    78     8    81 0.90 Bacteriophage lambda head decoration protein D
PfkB                 PF00294.19   301 seq299_BIOID54363    -            404   1.8e-63  214.3   1.0   1   1   6.7e-67   2.3e-63  214.0   0.7     2   298    92   383    91   386 0.96 pfkB family carbohydrate kinase
Phos_pyr_kin         PF08543.7    246 seq299_BIOID54363    -            404   7.8e-17   61.2   0.1   1   1     4e-20   1.4e-16   60.4   0.0   104   235   253   377   241   388 0.91 Phosphomethylpyrimidine kinase
HTH_DeoR             PF08220.7     57 seq299_BIOID54363    -            404   2.7e-15   55.5   0.1   1   1   1.5e-18   5.2e-15   54.5   0.0     1    51     5    55     5    60 0.97 DeoR-like helix-turn-helix domain
MacB_PCD             PF12704.2    232 seq301_BIOID54363    -            648   1.7e-54  184.7   3.1   1   1     5e-58   1.7e-54  184.7   2.1     1   231   261   491   261   492 0.94 MacB-like periplasmic core domain
ABC_tran             PF00005.22   118 seq301_BIOID54363    -            648   1.8e-21   76.5   0.0   1   1     1e-24   3.5e-21   75.6   0.0     1   117    48   172    48   173 0.94 ABC transporter
FtsX                 PF02687.16   121 seq301_BIOID54363    -            648   2.4e-21   75.5  10.3   1   1   7.1e-25   2.4e-21   75.5   7.1     2   121   527   641   526   641 0.97 FtsX-like permease family
AAA_21               PF13304.1    303 seq301_BIOID54363    -            648   7.5e-12   45.6   0.1   1   1   5.8e-10     2e-06   27.8   0.0   221   300   129   205    90   208 0.88 AAA domain
PBP                  PF01161.15   145 seq302_BIOID54363    -            158   5.4e-37  126.7   0.0   1   1   4.4e-41     6e-37  126.5   0.0     2   143    12   157    11   158 0.94 Phosphatidylethanolamine-binding protein
Formyl_trans_N       PF00551.14   181 seq307_BIOID54363    -            315   3.7e-56  189.4   0.0   1   1   7.7e-60   5.2e-56  188.9   0.0     2   180     6   183     5   184 0.98 Formyl transferase
Formyl_trans_C       PF02911.13   100 seq307_BIOID54363    -            315   1.1e-33  115.1   0.1   1   1   2.5e-37   1.7e-33  114.5   0.0     1    99   207   304   207   305 0.98 Formyl transferase, C-terminal domain
Peptidase_S24        PF00717.18    70 seq310_BIOID54363    -            140   1.3e-13   50.2   0.0   1   1   2.9e-17     4e-13   48.6   0.0     4    57    59   111    56   123 0.87 Peptidase S24-like
DUF525               PF04379.9     90 seq311_BIOID54363    -            125   1.1e-35  121.3   0.1   1   1     1e-39   1.4e-35  121.0   0.1     2    89    17   104    16   105 0.98 Protein of unknown function (DUF525)
HAD_2                PF13419.1    176 seq313_BIOID54363    -            252   1.3e-29  103.6   0.0   1   1   6.8e-33   1.9e-29  103.0   0.0     1   175    10   209    10   210 0.76 Haloacid dehalogenase-like hydrolase
Hydrolase            PF00702.21   204 seq313_BIOID54363    -            252   2.4e-21   77.1   0.1   1   1   1.1e-24     3e-21   76.8   0.1     1   204     7   204     7   204 0.84 haloacid dehalogenase-like hydrolase
Hydrolase_like       PF13242.1     75 seq313_BIOID54363    -            252   6.8e-12   44.8   0.0   1   1   5.2e-15   1.4e-11   43.7   0.0     3    74   166   234   164   235 0.89 HAD-hyrolase-like
HAD                  PF12710.2    191 seq313_BIOID54363    -            252   1.6e-11   44.6   0.0   1   1   8.2e-15   2.2e-11   44.1   0.0     1   191    10   201    10   201 0.58 haloacid dehalogenase-like hydrolase
DUF1778              PF08681.6     80 seq314_BIOID54363    -            119   2.3e-23   81.6   3.0   1   1   2.2e-27   3.1e-23   81.2   2.1     1    77    35   111    35   114 0.97 Protein of unknown function (DUF1778)
DUF3897              PF13036.1    180 seq315_BIOID54363    -            213   7.9e-53  178.6   0.0   1   1     7e-57   9.5e-53  178.3   0.0     1   180    10   210    10   210 0.92 Protein of unknown function (DUF3897)
Phage_cap_E          PF03864.10   329 seq316_BIOID54363    -            154     4e-23   81.7   0.0   1   1   3.2e-27   4.4e-23   81.5   0.0     1   145     4   154     4   154 0.96 Phage major capsid protein E
TolA                 PF06519.6     96 seq318_BIOID54363    -            131   8.9e-15   54.3   0.0   1   1   7.9e-19   1.1e-14   54.0   0.0    11    92    45   125    37   129 0.91 TolA C-terminal
MFS_1                PF07690.11   354 seq319_BIOID54363    -            472   1.5e-56  191.5  44.9   1   2   5.4e-52   7.4e-48  162.9  16.1     2   269    56   327    55   340 0.89 Major Facilitator Superfamily
MFS_1                PF07690.11   354 seq319_BIOID54363    -            472   1.5e-56  191.5  44.9   2   2   1.3e-12   1.8e-08   33.4  10.6    59   178   340   456   328   470 0.85 Major Facilitator Superfamily
Malate_synthase      PF01274.17   523 seq320_BIOID54363    -            539  3.2e-214  711.6   0.0   1   1  2.7e-218  3.6e-214  711.4   0.0     2   522    18   538    17   539 0.99 Malate synthase
FAD_binding_2        PF00890.19   421 seq323_BIOID54363    -            690   2.9e-29  102.0   1.1   1   1   1.1e-32   7.6e-29  100.6   0.8     1   421    43   475    43   475 0.79 FAD binding domain
Pyr_redox_2          PF07992.9    200 seq323_BIOID54363    -            690   8.1e-09   35.5   0.0   1   1   6.2e-11   4.3e-07   29.9   0.0     2   197    44   463    43   466 0.77 Pyridine nucleotide-disulphide oxidoreductase
DUF2502              PF10697.4     82 seq326_BIOID54363    -            108   1.8e-22   79.1  25.5   1   1   1.7e-26   2.3e-22   78.7  17.7     1    82    23   106    23   106 0.97 Protein of unknown function (DUF2502)
GGDEF                PF00990.16   161 seq327_BIOID54363    -            491   1.5e-44  151.3   0.0   1   1   1.5e-48   2.1e-44  150.8   0.0     1   161   328   485   328   485 0.98 GGDEF domain
Pyr_redox_2          PF07992.9    200 seq329_BIOID54363    -            466   6.8e-32  110.8   0.0   1   1     7e-35   1.4e-31  109.8   0.0     1   198     8   315     8   317 0.90 Pyridine nucleotide-disulphide oxidoreductase
Pyr_redox_dim        PF02852.17   110 seq329_BIOID54363    -            466   4.1e-30  103.9   0.8   1   1   5.4e-33   1.1e-29  102.5   0.5     1   109   346   457   346   458 0.97 Pyridine nucleotide-disulphide oxidoreductase, dimerisation domain
Pyr_redox            PF00070.22    80 seq329_BIOID54363    -            466   1.7e-18   66.6   1.7   1   1   4.2e-19   8.3e-16   58.0   0.0     1    76   178   251   178   258 0.94 Pyridine nucleotide-disulphide oxidoreductase
Pyr_redox_3          PF13738.1    203 seq329_BIOID54363    -            466   7.7e-08   32.4   0.0   1   1   3.8e-10   7.4e-07   29.2   0.0     1   176    10   185    10   212 0.71 Pyridine nucleotide-disulphide oxidoreductase
FAD_binding_2        PF00890.19   421 seq329_BIOID54363    -            466   6.7e-06   25.0   3.4   1   1   3.2e-08   6.2e-05   21.9   1.5     1    40     8    48     8    51 0.96 FAD binding domain
Thi4                 PF01946.12   230 seq329_BIOID54363    -            466   1.5e-05   24.1   0.4   1   1   3.4e-08   6.6e-05   21.9   0.2    17    61     6    50     2    64 0.89 Thi4 family
Metallophos          PF00149.23   201 seq330_BIOID54363    -            280   1.1e-20   73.7   0.0   1   1   9.4e-25   1.3e-20   73.6   0.0     4   170     4   133     1   243 0.86 Calcineurin-like phosphoesterase
IMS                  PF00817.15   148 seq332_BIOID54363    -             54   1.4e-11   44.3   0.0   1   1   1.1e-15   1.5e-11   44.2   0.0     2    49     6    52     5    54 0.96 impB/mucB/samB family
DUF1328              PF07043.8     39 seq333_BIOID54363    -             63   1.9e-12   46.8  24.5   1   1   1.7e-16   2.3e-12   46.5  17.0     1    39    16    54    16    54 0.99 Protein of unknown function (DUF1328)
Acetyltransf_7       PF13508.1     79 seq334_BIOID54363    -            180   8.8e-10   38.5   0.0   1   1   2.1e-13   1.4e-09   37.8   0.0    10    78    63   156    55   157 0.77 Acetyltransferase (GNAT) domain
Acetyltransf_1       PF00583.19    83 seq334_BIOID54363    -            180   6.8e-06   25.9   0.1   1   1   1.9e-09   1.3e-05   25.0   0.0     5    82    65   155    61   156 0.69 Acetyltransferase (GNAT) family
T2SE                 PF00437.15   272 seq335_BIOID54363    -            493   5.6e-88  294.2   4.0   1   1   8.2e-92   5.6e-88  294.2   2.8     3   271   115   380   113   381 0.98 Type II/IV secretion system protein
AAA_23               PF13476.1    202 seq335_BIOID54363    -            493   1.6e-07   31.7   0.1   1   1   5.2e-11   3.6e-07   30.6   0.0     2    46   219   269   218   336 0.74 AAA domain
Pectinesterase       PF01095.14   298 seq338_BIOID54363    -            427   1.1e-14   53.5   6.3   1   1   1.9e-15   2.6e-11   42.5   0.4    76   183   195   318   184   346 0.80 Pectinesterase
DUF3971              PF13116.1    289 seq343_BIOID54363    -           1266   1.8e-93  312.9   1.8   1   1   4.6e-96   3.1e-92  308.9   0.7     2   288   505   788   504   791 0.97 Protein of unknown function
AsmA_2               PF13502.1    220 seq343_BIOID54363    -           1266   2.2e-61  206.9  11.9   1   1   2.8e-62   1.9e-58  197.2   0.4     1   220  1009  1252  1009  1252 0.95 AsmA-like C-terminal region
FolB                 PF02152.13   113 seq345_BIOID54363    -            122   2.1e-32  111.4   0.2   1   1   1.7e-36   2.4e-32  111.3   0.1     1   113     4   114     4   114 0.99 Dihydroneopterin aldolase
APH                  PF01636.18   239 seq346_BIOID54363    -            274   2.1e-19   70.0   7.0   1   1   3.1e-23   2.1e-19   70.0   4.8     1   237    24   233    24   235 0.78 Phosphotransferase enzyme family
Choline_kinase       PF01633.15   211 seq346_BIOID54363    -            274   1.1e-05   25.0   0.0   1   1   2.3e-09   1.6e-05   24.4   0.0   142   190   158   208   140   235 0.80 Choline/ethanolamine kinase
Patatin              PF01734.17   204 seq347_BIOID54363    -            357   5.1e-22   78.6   0.2   1   1   3.1e-25   4.2e-21   75.7   0.2     1   203    27   195    27   196 0.91 Patatin-like phospholipase
ThiS                 PF02597.15    78 seq348_BIOID54363    -             81   1.2e-22   80.0   0.0   1   1   9.6e-27   1.3e-22   79.8   0.0     1    78     4    81     4    81 0.99 ThiS family
PadR                 PF03551.9     75 seq350_BIOID54363    -            207   6.7e-16   57.7   0.1   1   1   8.1e-20   1.1e-15   57.0   0.1     1    74    67   136    67   137 0.93 Transcriptional regulator PadR-like family
Peripla_BP_1         PF00532.16   279 seq351_BIOID54363    -            346     2e-96  322.3   0.0   1   1  3.5e-100   2.4e-96  322.1   0.0     2   278    43   336    42   337 0.99 Periplasmic binding proteins and sugar binding domain of LacI family
Peripla_BP_4         PF13407.1    258 seq351_BIOID54363    -            346   6.8e-22   77.9   1.7   1   1   1.3e-25   8.7e-22   77.5   1.2     2   253    46   310    45   314 0.86 Periplasmic binding protein domain
tRNA-synt_1b         PF00579.20   292 seq352_BIOID54363    -            334   2.4e-88  295.9   0.0   1   1   2.1e-92   2.8e-88  295.6   0.0     5   291     3   285     1   286 0.98 tRNA synthetases class I (W and Y)
Lysis_S              PF04971.7     68 seq356_BIOID54363    -             71   3.4e-47  157.9   0.4   1   1   2.7e-51   3.7e-47  157.7   0.3     1    68     4    71     4    71 1.00 Lysis protein S
DUF4224              PF13986.1     47 seq363_BIOID54363    -             83   2.1e-16   59.0   0.0   1   1   2.5e-20   3.4e-16   58.3   0.0     2    46     5    49     4    50 0.96 Domain of unknown function (DUF4224)
Nol1_Nop2_Fmu        PF01189.12   283 seq364_BIOID54363    -            429  1.3e-104  349.5   0.0   1   1  8.1e-108  1.6e-104  349.1   0.0     1   282   164   426   164   427 0.99 NOL1/NOP2/sun family
NusB                 PF01029.13   134 seq364_BIOID54363    -            429   6.1e-26   90.8   0.0   1   1   5.1e-29   9.9e-26   90.1   0.0     1   134     5   127     5   127 0.97 NusB family
Methyltransf_26      PF13659.1    117 seq364_BIOID54363    -            429     8e-11   41.8   0.0   1   1     8e-14   1.6e-10   40.9   0.0     2   116   248   375   247   376 0.90 Methyltransferase domain
Methyltransf_18      PF12847.2    112 seq364_BIOID54363    -            429     3e-10   40.5   0.0   1   1   2.7e-13   5.4e-10   39.7   0.0     2   112   247   375   246   375 0.84 Methyltransferase domain
Methyltransf_31      PF13847.1    152 seq364_BIOID54363    -            429   2.2e-09   36.9   0.0   1   1   2.1e-12   4.1e-09   36.0   0.0     2   113   245   380   244   416 0.82 Methyltransferase domain
MTS                  PF05175.9    170 seq364_BIOID54363    -            429   1.3e-06   27.7   0.0   1   1   1.3e-09   2.5e-06   26.8   0.0    24   151   239   385   229   397 0.86 Methyltransferase small domain
FtsJ                 PF01728.14   181 seq364_BIOID54363    -            429   8.7e-05   22.4   0.0   1   1   8.9e-08   0.00017   21.4   0.0    19    99   242   323   233   400 0.60 FtsJ-like methyltransferase
Fer4_11              PF13247.1     99 seq365_BIOID54363    -            222   2.5e-26   91.3  14.9   1   1   2.2e-29   4.3e-26   90.5   7.0     2    98    84   180    83   181 0.95 4Fe-4S dicluster domain
Fer4_7               PF12838.2     52 seq365_BIOID54363    -            222   7.1e-15   55.0  28.0   1   2   4.2e-10   8.2e-07   29.1   7.7     1    52    45   108    45   108 0.71 4Fe-4S dicluster domain
Fer4_7               PF12838.2     52 seq365_BIOID54363    -            222   7.1e-15   55.0  28.0   2   2   1.7e-10   3.3e-07   30.4   6.4     1    52   123   175   123   175 0.88 4Fe-4S dicluster domain
Fer4_9               PF13187.1     55 seq365_BIOID54363    -            222   6.1e-12   45.5  28.1   1   1   1.9e-10   3.7e-07   30.1   6.4     2    54   124   175   123   176 0.96 4Fe-4S dicluster domain
Fer4                 PF00037.22    24 seq365_BIOID54363    -            222     3e-10   39.1  35.7   1   1   6.9e-08   0.00014   21.2   1.4     3    22   119   138   117   140 0.86 4Fe-4S binding domain
Fer4_10              PF13237.1     52 seq365_BIOID54363    -            222   1.3e-09   37.6  28.7   1   1   3.5e-09   6.8e-06   25.6   6.4     2    52   117   172   116   172 0.88 4Fe-4S dicluster domain
MoaE                 PF02391.12   117 seq366_BIOID54363    -            150   2.3e-40  136.9   0.0   1   1     2e-44   2.7e-40  136.6   0.0     2   116     6   121     5   122 0.97 MoaE protein
Phage_lysozyme       PF00959.14   110 seq367_BIOID54363    -            165   2.1e-32  111.5   0.3   1   1   1.9e-36   2.5e-32  111.2   0.2     1   109    48   154    48   155 0.98 Phage lysozyme
DUF1355              PF07090.6    177 seq368_BIOID54363    -            252   2.9e-67  225.3   0.0   1   1   2.9e-71   3.9e-67  224.9   0.0     1   176     9   188     9   190 0.99 Protein of unknown function (DUF1355)
Phage_integrase      PF00589.17   173 seq369_BIOID54363    -            339   4.5e-11   42.6   0.1   1   1   7.2e-15   9.9e-11   41.4   0.0     2   171   167   326   166   328 0.83 Phage integrase family
DUF4113              PF13438.1     75 seq370_BIOID54363    -            128     6e-10   38.7   0.1   1   1   1.6e-13   2.2e-09   37.0   0.0     1    43    87   128    87   128 0.97 Domain of unknown function (DUF4113)
BacA                 PF02673.13   259 seq371_BIOID54363    -            273   1.6e-91  305.9  14.2   1   1   1.4e-95   1.9e-91  305.7   9.8     2   258    10   267     9   268 0.96 Bacitracin resistance protein BacA
HTH_38               PF13936.1     44 seq372_BIOID54363    -            383   3.2e-23   80.8   2.0   1   1   3.3e-21   1.1e-17   63.1   0.8     3    44    57    98    55    98 0.97 Helix-turn-helix domain
rve                  PF00665.21   120 seq372_BIOID54363    -            383     1e-16   60.9   0.0   1   1   6.5e-20   2.2e-16   59.9   0.0     3   120   228   337   226   337 0.94 Integrase core domain
DNA_pol_A            PF00476.15   383 seq374_BIOID54363    -            928  2.7e-160  533.0   0.0   1   1  1.1e-163  3.7e-160  532.6   0.0     2   383   548   927   547   927 0.99 DNA polymerase family A
5_3_exonuc_N         PF02739.11   169 seq374_BIOID54363    -            928   1.7e-59  199.8   0.0   1   1   1.1e-62   3.9e-59  198.7   0.0     2   169     8   169     7   169 0.99 5'-3' exonuclease, N-terminal resolvase-like domain
DNA_pol_A_exo1       PF01612.15   174 seq374_BIOID54363    -            928   6.4e-45  152.5   0.1   1   1   3.6e-48   1.2e-44  151.6   0.1     1   174   330   517   330   517 0.97 3'-5' exonuclease
5_3_exonuc           PF01367.15   101 seq374_BIOID54363    -            928     3e-31  107.5   0.0   1   1   2.2e-34   7.5e-31  106.2   0.0     1    99   171   275   171   277 0.97 5'-3' exonuclease, C-terminal SAM fold
DSRB                 PF10781.4     62 seq375_BIOID54363    -             62   3.6e-41  138.3   0.2   1   1   2.8e-45   3.9e-41  138.2   0.1     1    61     1    61     1    62 0.98 Dextransucrase DSRB
ABC_tran             PF00005.22   118 seq376_BIOID54363    -            499   4.5e-35  120.4   0.5   1   2   1.5e-23   6.8e-20   71.4   0.0     1   118    45   172    45   172 0.91 ABC transporter
ABC_tran             PF00005.22   118 seq376_BIOID54363    -            499   4.5e-35  120.4   0.5   2   2   4.6e-16   2.1e-12   47.3   0.0     3   117   298   427   296   428 0.88 ABC transporter
MFS_1                PF07690.11   354 seq377_BIOID54363    -            424   4.7e-47  160.3  47.0   1   2   6.1e-36   1.7e-32  112.4  13.1     3   227    37   250    35   257 0.82 Major Facilitator Superfamily
MFS_1                PF07690.11   354 seq377_BIOID54363    -            424   4.7e-47  160.3  47.0   2   2     2e-17   5.4e-14   51.5  17.8     3   167   240   407   238   415 0.81 Major Facilitator Superfamily
MFS_2                PF13347.1    427 seq377_BIOID54363    -            424   1.2e-15   56.7  16.9   1   1   1.1e-13   3.1e-10   38.9   1.9   220   377    26   180    22   185 0.90 MFS/sugar transport protein
Sugar_tr             PF00083.19   451 seq377_BIOID54363    -            424   4.6e-11   41.8   7.4   1   1   1.7e-14   4.6e-11   41.8   5.1    44   194    66   209    46   225 0.79 Sugar (and other) transporter
Phage_lysis          PF03245.8    125 seq378_BIOID54363    -            154   7.8e-48  161.4  13.6   1   1   6.5e-52   8.9e-48  161.2   9.4     1   125    29   153    29   153 0.99 Bacteriophage lysis protein
Pribosyltran         PF00156.22   125 seq379_BIOID54363    -            178   3.8e-18   65.3   0.1   1   1   3.5e-22   4.8e-18   64.9   0.1     9   124    17   128     7   129 0.91 Phosphoribosyl transferase domain
Glyco_hydro_3        PF00933.16   299 seq380_BIOID54363    -            341   5.5e-72  242.1   0.0   1   1     5e-76   6.8e-72  241.8   0.0     3   294     7   319     5   321 0.94 Glycosyl hydrolase family 3 N terminal domain
Exo_endo_phos        PF03372.18   251 seq381_BIOID54363    -            259   5.8e-12   45.9   0.4   1   1   7.6e-16     1e-11   45.1   0.3     2   251    41   245    40   245 0.65 Endonuclease/Exonuclease/phosphatase family
Bax1-I               PF01027.15   205 seq382_BIOID54363    -            234   3.6e-59  199.6  36.8   1   1     3e-63   4.1e-59  199.5  25.5     2   205    19   230    18   230 0.92 Inhibitor of apoptosis-promoting Bax1
DAHP_synth_1         PF00793.15   272 seq383_BIOID54363    -            379  2.6e-102  341.0   0.0   1   1  2.3e-106  3.2e-102  340.7   0.0     8   271    64   363    43   364 0.96 DAHP synthetase I family
RNA_pol_Rpb1_1       PF04997.7    338 seq385_BIOID54363    -           1407  1.8e-100  336.3   0.1   1   1  1.8e-103  4.8e-100  335.0   0.1     2   338    15   342    14   342 0.95 RNA polymerase Rpb1, domain 1
RNA_pol_Rpb1_5       PF04998.12   277 seq385_BIOID54363    -           1407   1.1e-80  270.7   0.0   1   1     8e-84   2.2e-80  269.7   0.0     1   276   766  1321   766  1322 1.00 RNA polymerase Rpb1, domain 5
RNA_pol_Rpb1_2       PF00623.15   166 seq385_BIOID54363    -           1407   6.1e-51  172.5   0.0   1   1   5.3e-53   1.5e-49  168.0   0.0     1   166   344   486   344   486 0.95 RNA polymerase Rpb1, domain 2
RNA_pol_Rpb1_3       PF04983.13   157 seq385_BIOID54363    -           1407   1.4e-27   96.2   0.0   1   1   1.2e-30   3.3e-27   95.0   0.0     1   157   489   644   489   644 0.93 RNA polymerase Rpb1, domain 3
RNA_pol_Rpb1_4       PF05000.12   108 seq385_BIOID54363    -           1407   2.5e-18   65.7   0.3   1   1   9.1e-22   2.5e-18   65.7   0.2     2   107   674   763   673   764 0.82 RNA polymerase Rpb1, domain 4
Ni_hydr_CYTB         PF01292.15   182 seq386_BIOID54363    -            261   1.4e-28   99.4   9.7   1   1     2e-32   1.4e-28   99.4   6.7     2   182    69   257    68   257 0.91 Prokaryotic cytochrome b561
Cytochrom_B_N        PF00033.14   188 seq386_BIOID54363    -            261   5.6e-28   97.4  11.5   1   1   8.2e-32   5.6e-28   97.4   8.0     2   188    67   257    66   257 0.92 Cytochrome b(N-terminal)/b6/petB
GntR                 PF00392.16    64 seq387_BIOID54363    -            286   7.5e-13   47.6   0.0   1   1   4.7e-09   1.3e-05   24.4   0.0    22    55     8    41     5    45 0.92 Bacterial regulatory proteins, gntR family
FCD                  PF07729.7    125 seq387_BIOID54363    -            286   9.3e-12   45.2   3.4   1   1   6.7e-15   1.8e-11   44.2   2.4     1   124   141   268   141   269 0.83 FCD domain
Thiolase_N           PF00108.18   264 seq388_BIOID54363    -            393  6.4e-110  366.1   1.9   1   1  1.8e-113    8e-110  365.8   1.3     1   263     1   261     1   262 0.99 Thiolase, N-terminal domain
Thiolase_C           PF02803.13   123 seq388_BIOID54363    -            393   5.5e-53  177.4   0.3   1   1   2.5e-56   1.1e-52  176.4   0.2     2   123   270   391   269   391 0.98 Thiolase, C-terminal domain
ketoacyl-synt        PF00109.21   255 seq388_BIOID54363    -            393   2.2e-06   27.2   2.2   1   1   6.2e-10   2.8e-06   26.8   0.3   170   209    81   120    79   136 0.87 Beta-ketoacyl synthase, N-terminal domain
Rz1                  PF06085.6     40 seq391_BIOID54363    -             61   5.4e-23   80.0  11.4   1   1   5.1e-27   6.9e-23   79.6   7.9     1    39    20    59    20    60 0.97 Lipoprotein Rz1 precursor
GntR                 PF00392.16    64 seq392_BIOID54363    -            258   6.7e-23   79.7   0.2   1   1   1.9e-26   1.3e-22   78.8   0.1     1    64     9    72     9    72 0.99 Bacterial regulatory proteins, gntR family
FCD                  PF07729.7    125 seq392_BIOID54363    -            258   9.2e-19   67.8   5.0   1   1   2.1e-22   1.4e-18   67.2   3.5     1   125    96   220    96   220 0.90 FCD domain
CRCB                 PF02537.10   117 seq393_BIOID54363    -            127   2.8e-29  101.2  12.7   1   1   2.3e-33   3.2e-29  101.0   8.8     2   116     6   118     5   119 0.95 CrcB-like protein
TetR_N               PF00440.18    47 seq394_BIOID54363    -            233   5.3e-10   38.6   0.1   1   1   6.2e-14   8.5e-10   38.0   0.1     2    46    56   100    55   101 0.92 Bacterial regulatory proteins, tetR family
TatD_DNase           PF01026.16   255 seq396_BIOID54363    -            259   2.9e-67  226.4   0.0   1   1   2.4e-71   3.3e-67  226.2   0.0     1   255     6   257     6   257 0.98 TatD related DNase
ABC_tran             PF00005.22   118 seq397_BIOID54363    -            519   8.8e-36  122.7   0.0   1   2   3.1e-24   8.5e-21   74.4   0.0     1   118    62   187    62   187 0.93 ABC transporter
ABC_tran             PF00005.22   118 seq397_BIOID54363    -            519   8.8e-36  122.7   0.0   2   2   1.5e-15   4.1e-12   46.3   0.0     1   117   311   442   311   443 0.89 ABC transporter
GGDEF                PF00990.16   161 seq398_BIOID54363    -            556   8.6e-39  132.5   0.4   1   1   1.1e-42   1.5e-38  131.7   0.3     3   160   406   554   404   555 0.95 GGDEF domain
ICL                  PF00463.16   526 seq399_BIOID54363    -            439  3.2e-200  665.6   1.7   1   2  4.6e-118  3.2e-114  381.9   0.0     1   255    12   262    12   264 0.99 Isocitrate lyase family
ICL                  PF00463.16   526 seq399_BIOID54363    -            439  3.2e-200  665.6   1.7   2   2   1.5e-88     1e-84  284.5   1.0   353   526   262   439   260   439 0.98 Isocitrate lyase family
PEP_mutase           PF13714.1    238 seq399_BIOID54363    -            439   4.8e-19   68.4   0.0   1   1   2.3e-22   1.6e-18   66.7   0.0    26   198    86   320    74   352 0.86 Phosphoenolpyruvate phosphomutase
DUF606               PF04657.8    138 seq400_BIOID54363    -            202   2.7e-32  111.6  16.0   1   1   2.4e-35   3.2e-31  108.1   6.5     1   137    10   154    10   155 0.92 Protein of unknown function, DUF606
Thiolase_N           PF00108.18   264 seq403_BIOID54363    -            387   8.7e-93  309.9   1.5   1   1   2.7e-96   1.2e-92  309.4   1.0     1   264     1   254     1   254 0.97 Thiolase, N-terminal domain
Thiolase_C           PF02803.13   123 seq403_BIOID54363    -            387   9.5e-50  167.0   0.3   1   1   5.6e-53   2.6e-49  165.6   0.2     1   123   261   386   261   386 0.98 Thiolase, C-terminal domain
ketoacyl-synt        PF00109.21   255 seq403_BIOID54363    -            387   3.5e-05   23.3   1.0   1   1   7.6e-09   3.5e-05   23.3   0.7   169   217    83   131    76   145 0.85 Beta-ketoacyl synthase, N-terminal domain
T2SF                 PF00482.18   124 seq404_BIOID54363    -            398     2e-56  189.1   6.7   1   2   9.2e-35   1.3e-30  105.7   0.1     1   124    64   187    64   187 0.99 Type II secretion system (T2SS), protein F
T2SF                 PF00482.18   124 seq404_BIOID54363    -            398     2e-56  189.1   6.7   2   2   2.1e-28   2.9e-24   85.2   1.9     1   124   267   389   267   389 0.98 Type II secretion system (T2SS), protein F
Caudo_TAP            PF02413.12   130 seq406_BIOID54363    -            176   1.9e-25   89.3   0.0   1   1   1.7e-29   2.3e-25   89.1   0.0     3   130    35   173    33   173 0.97 Caudovirales tail fibre assembly protein
AA_kinase            PF00696.23   241 seq407_BIOID54363    -            443   5.6e-27   94.7   0.5   1   1   1.7e-30   7.7e-27   94.2   0.4     1   240    26   268    26   269 0.93 Amino acid kinase family
Acetyltransf_1       PF00583.19    83 seq407_BIOID54363    -            443   5.1e-09   35.9   0.0   1   1   3.9e-12   1.8e-08   34.1   0.0     3    83   342   414   340   414 0.92 Acetyltransferase (GNAT) family
HTH_Tnp_IS1          PF12759.2     50 seq411_BIOID54363    -             91   2.2e-32  110.1   0.1   1   1   4.8e-36   3.3e-32  109.6   0.1     1    50    39    88    39    88 0.99 InsA C-terminal domain
Zn_Tnp_IS1           PF03811.8     36 seq411_BIOID54363    -             91   1.1e-21   75.9   4.5   1   1   3.1e-25   2.1e-21   74.9   3.1     1    36     1    36     1    36 0.99 InsA N-terminal domain
TrkH                 PF02386.11   339 seq412_BIOID54363    -            485   2.1e-74  250.0  20.8   1   1   1.5e-78   2.1e-74  250.0  14.4     2   339   156   483   155   483 0.99 Cation transport protein
adh_short            PF00106.20   167 seq415_BIOID54363    -            286     4e-30  104.8   0.0   1   1   1.2e-33   5.7e-30  104.3   0.0     1   165    44   208    44   210 0.94 short chain dehydrogenase
adh_short_C2         PF13561.1    243 seq415_BIOID54363    -            286   2.7e-23   82.9   0.0   1   1   7.4e-27   3.4e-23   82.6   0.0     6   242    53   283    50   284 0.90 Enoyl-(Acyl carrier protein) reductase
KR                   PF08659.5    181 seq415_BIOID54363    -            286   6.5e-12   45.3   0.0   1   1   2.5e-15   1.1e-11   44.5   0.0     2   162    45   204    44   217 0.88 KR domain
TrkA_N               PF02254.13   116 seq417_BIOID54363    -            458   4.2e-58  194.2   3.5   1   2   5.4e-33   5.3e-30  103.6   0.0     1   108     3   111     3   125 0.92 TrkA-N domain
TrkA_N               PF02254.13   116 seq417_BIOID54363    -            458   4.2e-58  194.2   3.5   2   2   5.9e-29   5.7e-26   90.6   0.7     1   116   235   350   235   350 0.95 TrkA-N domain
TrkA_C               PF02080.16    71 seq417_BIOID54363    -            458   1.9e-21   75.3   0.7   1   2   4.7e-13   4.5e-10   38.8   0.0     3    70   157   225   155   226 0.91 TrkA-C domain
TrkA_C               PF02080.16    71 seq417_BIOID54363    -            458   1.9e-21   75.3   0.7   2   2     2e-11   1.9e-08   33.6   0.2     8    70   390   451   388   452 0.89 TrkA-C domain
F420_oxidored        PF03807.12    96 seq417_BIOID54363    -            458   1.9e-12   47.2   2.2   1   2   1.5e-07   0.00015   22.0   0.0     1    52     2    49     2    88 0.87 NADP oxidoreductase coenzyme F420-dependent
F420_oxidored        PF03807.12    96 seq417_BIOID54363    -            458   1.9e-12   47.2   2.2   2   2   1.5e-07   0.00015   22.0   0.3     2    48   235   279   234   355 0.80 NADP oxidoreductase coenzyme F420-dependent
NAD_binding_7        PF13241.1    103 seq417_BIOID54363    -            458   1.2e-11   44.6   3.0   1   1   7.5e-08   7.3e-05   22.8   0.0     8    82   233   319   228   323 0.75 Putative NAD(P)-binding
Shikimate_DH         PF01488.15   135 seq417_BIOID54363    -            458   1.4e-11   44.4   0.6   1   1   5.3e-09   5.2e-06   26.4   0.2    12   102   232   332   222   367 0.77 Shikimate / quinate 5-dehydrogenase
Nucleos_tra2_C       PF07662.8    210 seq421_BIOID54363    -            413   2.3e-69  232.9  16.2   1   1   3.3e-73   2.3e-69  232.9  11.2     1   209   206   412   206   413 0.98 Na+ dependent nucleoside transporter C-terminus
Nucleos_tra2_N       PF01773.15    75 seq421_BIOID54363    -            413   1.9e-24   85.6   4.2   1   1   2.8e-28   1.9e-24   85.6   2.9     1    74    22    95    22    96 0.98 Na+ dependent nucleoside transporter N-terminus
Methyltransf_11      PF08241.7     95 seq423_BIOID54363    -            207   4.6e-21   74.9   0.0   1   1   4.3e-24   7.3e-21   74.3   0.0     4    95     3    96     2    96 0.95 Methyltransferase domain
Ubie_methyltran      PF01209.13   233 seq423_BIOID54363    -            207   2.8e-14   52.6   0.0   1   1   2.3e-17   3.9e-14   52.2   0.0    70   158    15   103     9   114 0.92 ubiE/COQ5 methyltransferase family
Methyltransf_31      PF13847.1    152 seq423_BIOID54363    -            207   1.5e-13   50.5   0.0   1   1     1e-16   1.7e-13   50.2   0.0    15   113     7   109     6   182 0.84 Methyltransferase domain
Methyltransf_23      PF13489.1    162 seq423_BIOID54363    -            207   4.6e-12   45.8   0.0   1   1   3.6e-15   6.2e-12   45.3   0.0    41   159    14   142     8   145 0.81 Methyltransferase domain
Methyltransf_18      PF12847.2    112 seq423_BIOID54363    -            207   1.2e-10   41.8   0.0   1   1   1.3e-13   2.2e-10   40.9   0.0    12   109     6    96     3    99 0.90 Methyltransferase domain
Methyltransf_12      PF08242.7     99 seq423_BIOID54363    -            207   4.5e-09   36.5   0.0   1   1   4.2e-12   7.3e-09   35.9   0.0    11    99    10    94     5    94 0.81 Methyltransferase domain
Methyltransf_25      PF13649.1    101 seq423_BIOID54363    -            207     2e-08   34.3   0.0   1   1     2e-11   3.4e-08   33.6   0.0    25   101    18    92     5    92 0.87 Methyltransferase domain
Methyltransf_8       PF05148.10   219 seq423_BIOID54363    -            207   5.4e-05   22.8   0.0   1   1   4.3e-08   7.3e-05   22.3   0.0   114   164    53   104    13   134 0.81 Hypothetical methyltransferase
MFS_1                PF07690.11   354 seq425_BIOID54363    -            454   1.5e-46  158.7  60.3   1   2   2.9e-44     2e-40  138.5  28.6     4   353    20   354    17   354 0.81 Major Facilitator Superfamily
MFS_1                PF07690.11   354 seq425_BIOID54363    -            454   1.5e-46  158.7  60.3   2   2   1.5e-12   1.1e-08   34.1   7.7    62   181   278   395   276   427 0.83 Major Facilitator Superfamily
Sugar_tr             PF00083.19   451 seq425_BIOID54363    -            454   5.4e-09   35.0  15.1   1   1   7.9e-13   5.4e-09   35.0  10.5    43   194    45   189    14   198 0.88 Sugar (and other) transporter
MFS_1                PF07690.11   354 seq427_BIOID54363    -            425   8.1e-60  202.3  35.5   1   1   5.5e-58   3.8e-54  183.6  14.3     1   294    15   319    15   323 0.87 Major Facilitator Superfamily
Sugar_tr             PF00083.19   451 seq427_BIOID54363    -            425   5.4e-08   31.7  34.6   1   1   6.6e-11   4.5e-07   28.6  24.0    44   433    43   408     7   417 0.77 Sugar (and other) transporter
DDE_Tnp_IS1          PF03400.8    131 seq428_BIOID54363    -            125   4.5e-74  246.6   1.5   1   1   3.6e-78   4.9e-74  246.4   1.1     7   131     1   125     1   125 1.00 IS1 transposase
ClpS                 PF02617.12    82 seq431_BIOID54363    -            106   8.1e-35  118.3   0.1   1   1     7e-39   9.6e-35  118.0   0.1     2    82    23   103    22   103 0.98 ATP-dependent Clp protease adaptor protein ClpS
Aminotran_1_2        PF00155.16   363 seq433_BIOID54363    -            412   1.7e-60  204.8   0.0   1   1   1.4e-64   1.9e-60  204.6   0.0     2   348    37   376    36   390 0.92 Aminotransferase class I and II
Bax1-I               PF01027.15   205 seq434_BIOID54363    -            237   4.2e-12   46.0  27.3   1   1   3.8e-16   5.2e-12   45.6  18.9     3   201    19   220    17   225 0.84 Inhibitor of apoptosis-promoting Bax1
DUF606               PF04657.8    138 seq438_BIOID54363    -             87   1.8e-05   24.7  14.6   1   1   1.5e-09   2.1e-05   24.5  10.1    67   137     1    69     1    70 0.97 Protein of unknown function, DUF606
Bax1-I               PF01027.15   205 seq440_BIOID54363    -            219   9.5e-40  136.2  32.5   1   1     8e-44   1.1e-39  136.0  22.5     2   205    19   213    18   213 0.86 Inhibitor of apoptosis-promoting Bax1
Glucosamine_iso      PF01182.15   199 seq441_BIOID54363    -            266   9.1e-25   87.4   0.0   1   1   8.8e-29   1.2e-24   87.0   0.0     4   198    15   216    12   217 0.85 Glucosamine-6-phosphate isomerases/6-phosphogluconolactonase
UPF0227              PF05728.7    187 seq442_BIOID54363    -            180   1.3e-71  240.1   0.0   1   1   1.1e-75   1.4e-71  239.9   0.0     1   186     1   177     1   178 0.99 Uncharacterised protein family (UPF0227)
DUF4376              PF14301.1    111 seq443_BIOID54363    -             38   5.6e-06   26.3   0.0   1   1   4.3e-10   5.9e-06   26.2   0.0    77   110     1    34     1    35 0.96 Domain of unknown function (DUF4376)
MFS_1                PF07690.11   354 seq445_BIOID54363    -            453   1.9e-59  201.1  43.4   1   1   3.4e-61   4.6e-57  193.2  26.8     1   354    47   408    47   408 0.86 Major Facilitator Superfamily
PDH                  PF02153.12   258 seq446_BIOID54363    -            373   4.6e-32  110.7   0.0   1   1   2.5e-35   1.1e-31  109.5   0.0    38   257   135   344   124   345 0.93 Prephenate dehydrogenase
CM_2                 PF01817.16    81 seq446_BIOID54363    -            373   4.6e-24   84.2   0.2   1   1   2.2e-27     1e-23   83.1   0.1     1    80     9    88     9    89 0.98 Chorismate mutase type II
AAA_2                PF07724.9    171 seq448_BIOID54363    -            758   2.2e-51  174.0   0.0   1   1   1.6e-50   1.5e-47  161.6   0.0     1   171   486   647   486   647 0.97 AAA domain (Cdc48 subfamily)
AAA                  PF00004.24   132 seq448_BIOID54363    -            758   1.7e-24   86.3   0.1   1   2   4.4e-16     4e-13   49.5   0.0     2   125   211   342   210   347 0.76 ATPase family associated with various cellular activities (AAA)
AAA                  PF00004.24   132 seq448_BIOID54363    -            758   1.7e-24   86.3   0.1   2   2   6.3e-11   5.7e-08   32.9   0.0     2   111   492   607   491   621 0.85 ATPase family associated with various cellular activities (AAA)
ClpB_D2-small        PF10431.4     81 seq448_BIOID54363    -            758   2.1e-24   85.0   0.0   1   1   6.9e-27   6.3e-24   83.5   0.0     1    81   653   733   653   733 0.98 C-terminal, D2-small domain, of ClpB protein
AAA_5                PF07728.9    139 seq448_BIOID54363    -            758   4.1e-19   68.5   0.0   1   1   3.1e-16   2.8e-13   49.6   0.0     2   125   491   609   490   619 0.89 AAA domain (dynein-related subfamily)
Clp_N                PF02861.15    53 seq448_BIOID54363    -            758   2.2e-16   59.3   1.3   1   1   1.1e-17   9.9e-15   54.1   0.7     1    52    13    62    13    63 0.97 Clp amino terminal domain
AAA_16               PF13191.1    166 seq448_BIOID54363    -            758   1.5e-13   51.3   6.7   1   1   6.4e-11   5.9e-08   33.1   0.0     1    95   187   287   187   354 0.79 AAA ATPase domain
Sigma54_activat      PF00158.21   168 seq448_BIOID54363    -            758   1.3e-12   47.4   0.2   1   2   1.1e-07   9.8e-05   21.7   0.0     2   105   189   290   188   328 0.85 Sigma-54 interaction domain
Sigma54_activat      PF00158.21   168 seq448_BIOID54363    -            758   1.3e-12   47.4   0.2   2   2   3.4e-08   3.1e-05   23.4   0.0    22   148   484   612   460   618 0.77 Sigma-54 interaction domain
DUF2282              PF10048.4     53 seq449_BIOID54363    -             98   7.5e-28   96.0   4.6   1   1     7e-32   9.5e-28   95.7   3.2     1    51    34    91    34    93 0.90 Predicted integral membrane protein (DUF2282)
BPD_transp_2         PF02653.11   267 seq450_BIOID54363    -            327   6.9e-51  172.6  43.6   1   1   6.8e-55   9.3e-51  172.2  30.3     1   267    50   317    50   317 0.91 Branched-chain amino acid transport system / permease component
PTE                  PF02126.13   308 seq452_BIOID54363    -            167   8.3e-19   67.6   0.0   1   1   9.4e-23   1.3e-18   66.9   0.0     3   125    14   162    12   165 0.90 Phosphotriesterase family
SNARE_assoc          PF09335.6    123 seq453_BIOID54363    -            220   1.6e-22   79.8   5.4   1   1   1.2e-26   1.6e-22   79.8   3.7     1   123    48   174    48   174 0.96 SNARE associated Golgi protein
ABC_tran             PF00005.22   118 seq456_BIOID54363    -            308   2.2e-21   76.3   0.0   1   1   6.2e-25   4.2e-21   75.3   0.0     1   118    45   165    45   165 0.86 ABC transporter
AAA_21               PF13304.1    303 seq456_BIOID54363    -            308   2.4e-15   57.1   0.3   1   1     5e-17   3.4e-13   50.0   0.2     2   298    34   195    33   198 0.69 AAA domain
DUF692               PF05114.8    275 seq461_BIOID54363    -            329   4.8e-86  287.9   0.0   1   1   4.6e-90   6.3e-86  287.5   0.0     5   270    49   317    46   322 0.96 Protein of unknown function (DUF692)
ACCA                 PF03255.9    145 seq462_BIOID54363    -            319     6e-65  217.1   0.2   1   1   1.3e-68   8.7e-65  216.5   0.1     2   145     5   151     4   151 0.97 Acetyl co-enzyme A carboxylase carboxyltransferase alpha subunit
Carboxyl_trans       PF01039.17   493 seq462_BIOID54363    -            319   4.2e-19   68.1   0.0   1   1   7.6e-23   5.2e-19   67.8   0.0   272   473    85   288    58   300 0.84 Carboxyl transferase domain
KduI                 PF04962.7    262 seq463_BIOID54363    -            278   3.2e-42  144.2   0.2   1   1   2.8e-46   3.9e-42  144.0   0.2     8   261    31   273    24   274 0.89 KduI/IolB family
T2SG                 PF08334.6    108 seq464_BIOID54363    -            145   8.3e-35  118.6   0.3   1   1   2.1e-38   9.8e-35  118.4   0.2     1   108    32   138    32   138 0.97 Type II secretion system (T2SS), protein G
N_methyl_2           PF13544.1     31 seq464_BIOID54363    -            145   7.8e-09   34.5   0.7   1   1   3.3e-12   1.5e-08   33.6   0.5     8    31     2    25     1    25 0.90 Type IV pilin N-term methylation site GFxxxE
N_methyl             PF07963.7     20 seq464_BIOID54363    -            145   2.1e-07   30.1   4.1   1   1   7.8e-11   3.5e-07   29.4   2.8     1    20     8    27     8    27 0.96 Prokaryotic N-terminal methylation motif
FAD_binding_4        PF01565.18   139 seq466_BIOID54363    -            484   3.2e-37  126.9   1.5   1   1   8.3e-41   5.7e-37  126.1   1.0     1   138    51   190    51   191 0.97 FAD binding domain
FAD-oxidase_C        PF02913.14   249 seq466_BIOID54363    -            484   6.1e-21   74.7   0.0   1   1     4e-24   2.7e-20   72.6   0.0     2   247   228   477   227   479 0.79 FAD linked oxidases, C-terminal domain
DsrC                 PF04358.8    109 seq467_BIOID54363    -            128   2.4e-46  156.3   0.0   1   1     2e-50   2.8e-46  156.1   0.0     3   109    22   128    20   128 0.98 DsrC like protein
YjcZ                 PF13990.1    270 seq468_BIOID54363    -            207   2.3e-89  298.9   4.7   1   1   1.9e-93   2.6e-89  298.8   3.3    73   270     4   202     1   202 0.99 YjcZ-like protein
Aminotran_3          PF00202.16   339 seq469_BIOID54363    -            496  4.2e-103  344.6   0.0   1   1  4.6e-107  6.2e-103  344.0   0.0     8   338   111   433   105   434 0.95 Aminotransferase class-III
BPD_transp_2         PF02653.11   267 seq470_BIOID54363    -            329   5.6e-47  159.8  37.5   1   1   4.1e-51   5.6e-47  159.8  26.0     9   267    59   316    51   316 0.96 Branched-chain amino acid transport system / permease component
Ala_racemase_N       PF01168.15   217 seq471_BIOID54363    -            387   5.8e-23   81.4   0.0   1   1   5.2e-27   7.2e-23   81.1   0.0     1   216    33   263    33   264 0.87 Alanine racemase, N-terminal domain
AceK                 PF06315.6    562 seq473_BIOID54363    -            578  5.3e-240  797.3   0.0   1   1  4.4e-244    6e-240  797.1   0.0     1   562     9   568     9   568 0.99 Isocitrate dehydrogenase kinase/phosphatase (AceK)
Amidohydro_1         PF01979.15   333 seq474_BIOID54363    -            382   1.6e-39  136.4   0.3   1   1   5.3e-43   1.8e-39  136.2   0.2     1   332    50   363    50   364 0.94 Amidohydrolase family
Amidohydro_4         PF13147.1    304 seq474_BIOID54363    -            382   1.2e-12   48.3   0.1   1   1   4.6e-15   1.6e-11   44.7   0.1     2   304    46   361    45   361 0.64 Amidohydrolase
Amidohydro_3         PF07969.6    404 seq474_BIOID54363    -            382   1.5e-05   24.2   0.1   1   1   9.1e-09   3.1e-05   23.2   0.0   368   403   326   361   305   362 0.90 Amidohydrolase family
SecD-TM1             PF13721.1    101 seq477_BIOID54363    -            127   2.5e-16   59.6   0.0   1   1   2.4e-20   3.3e-16   59.2   0.0    10   101    16   105     8   105 0.91 SecD export protein N-terminal TM region
YbaK                 PF04073.10   123 seq478_BIOID54363    -            167   2.2e-25   88.7   0.0   1   1   2.1e-29   2.9e-25   88.3   0.0     1   122    30   154    30   155 0.94 YbaK / prolyl-tRNA synthetases associated domain
Pyr_redox_2          PF07992.9    200 seq479_BIOID54363    -            434   1.8e-33  116.0   0.0   1   1   1.6e-36   4.3e-33  114.7   0.0     1   197     7   318     7   320 0.91 Pyridine nucleotide-disulphide oxidoreductase
Pyr_redox            PF00070.22    80 seq479_BIOID54363    -            434   2.5e-19   69.3   3.8   1   2     5e-08   0.00014   22.0   0.1     1    36     7    48     7    93 0.86 Pyridine nucleotide-disulphide oxidoreductase
Pyr_redox            PF00070.22    80 seq479_BIOID54363    -            434   2.5e-19   69.3   3.8   2   2     1e-15   2.8e-12   46.7   0.5     1    68   172   254   172   265 0.91 Pyridine nucleotide-disulphide oxidoreductase
DAO                  PF01266.19   358 seq479_BIOID54363    -            434   2.4e-11   43.0  10.1   1   1   1.2e-09   3.3e-06   26.1   0.0   147   236   226   308   222   336 0.80 FAD dependent oxidoreductase
GspH                 PF12019.3    114 seq480_BIOID54363    -            169   7.1e-09   35.7   0.0   1   1   6.8e-13   9.3e-09   35.3   0.0     2   107    44   147    43   156 0.73 Type II transport protein GspH
Peripla_BP_4         PF13407.1    258 seq483_BIOID54363    -            357     9e-69  231.5  12.3   1   1   2.4e-72   1.1e-68  231.2   8.6     3   257    70   324    68   325 0.98 Periplasmic binding protein domain
Peripla_BP_1         PF00532.16   279 seq483_BIOID54363    -            357   3.8e-18   65.5   0.9   1   1   1.1e-21     5e-18   65.1   0.6     9   277    73   338    66   340 0.84 Periplasmic binding proteins and sugar binding domain of LacI family
Peripla_BP_3         PF13377.1    160 seq483_BIOID54363    -            357   7.4e-11   42.1   0.0   1   1   2.8e-11   1.3e-07   31.6   0.0    13   155   193   337   190   341 0.86 Periplasmic binding protein-like domain
DcuC                 PF03606.10   463 seq485_BIOID54363    -            461  1.3e-137  458.8  49.1   1   1  2.1e-141  1.4e-137  458.6  34.0     2   462     6   451     5   452 0.99 C4-dicarboxylate anaerobic carrier
DctM                 PF06808.7    416 seq485_BIOID54363    -            461   1.3e-08   33.7  42.1   1   1   1.9e-12   1.3e-08   33.7  29.2    97   412   124   449   117   453 0.79 DctM-like transporters
MscL                 PF01741.13   128 seq487_BIOID54363    -            136   2.3e-57  192.5   3.1   1   1   1.9e-61   2.6e-57  192.3   2.2     1   128     3   132     3   132 0.98 Large-conductance mechanosensitive channel, MscL
ABC2_membrane        PF01061.19   209 seq489_BIOID54363    -            256   5.5e-36  123.5  24.8   1   1     4e-40   5.5e-36  123.5  17.2     3   209     9   219     7   219 0.93 ABC-2 type transporter
SBP_bac_3            PF00497.15   225 seq492_BIOID54363    -            302   9.2e-49  165.5   0.6   1   1   1.7e-52   1.1e-48  165.2   0.4     1   224    42   271    42   272 0.93 Bacterial extracellular solute-binding proteins, family 3
NMT1                 PF09084.6    216 seq492_BIOID54363    -            302     2e-06   27.4   0.3   1   1   1.8e-09   1.2e-05   24.8   0.1    20   141    85   199    82   218 0.82 NMT1/THI5 like
Patatin              PF01734.17   204 seq493_BIOID54363    -            356   2.5e-20   73.1   4.0   1   1     1e-23   1.4e-19   70.7   2.8     1   199     9   237     9   242 0.73 Patatin-like phospholipase
adh_short            PF00106.20   167 seq494_BIOID54363    -            253   5.5e-28   97.8   0.2   1   1   1.7e-31   7.6e-28   97.4   0.1     1   166    11   176    11   177 0.93 short chain dehydrogenase
adh_short_C2         PF13561.1    243 seq494_BIOID54363    -            253   1.3e-20   74.1   0.0   1   1   3.8e-24   1.8e-20   73.7   0.0     5   241    19   249    17   250 0.91 Enoyl-(Acyl carrier protein) reductase
KR                   PF08659.5    181 seq494_BIOID54363    -            253   3.4e-06   26.7   0.1   1   1   1.2e-09   5.5e-06   26.0   0.1     3   125    13   129    12   193 0.83 KR domain
DUF2063              PF09836.4     94 seq497_BIOID54363    -            252   1.4e-27   95.4   0.0   1   1     2e-31   2.7e-27   94.4   0.0     3    94     1    93     1    93 0.98 Uncharacterized protein conserved in bacteria (DUF2063)
Methyltrans_SAM      PF10672.4    286 seq498_BIOID54363    -            396   5.2e-31  107.4   0.0   1   1   3.8e-34   7.4e-31  106.9   0.0    12   266   110   371   103   381 0.84 S-adenosylmethionine-dependent methyltransferase
Cons_hypoth95        PF03602.10   183 seq498_BIOID54363    -            396   2.2e-12   46.6   0.0   1   1   1.8e-15   3.5e-12   45.9   0.0    39   123   216   302   211   329 0.89 Conserved hypothetical protein 95
Methyltransf_31      PF13847.1    152 seq498_BIOID54363    -            396     1e-10   41.3   0.1   1   1     9e-14   1.8e-10   40.5   0.0    21   118   236   349   220   377 0.74 Methyltransferase domain
Methyltransf_26      PF13659.1    117 seq498_BIOID54363    -            396   1.2e-09   38.0   0.0   1   1   1.1e-12   2.2e-09   37.2   0.0     2   116   222   340   221   341 0.84 Methyltransferase domain
Methyltransf_18      PF12847.2    112 seq498_BIOID54363    -            396     1e-06   29.2   0.0   1   1   1.8e-09   3.6e-06   27.4   0.0    12   109   231   337   220   340 0.69 Methyltransferase domain
MTS                  PF05175.9    170 seq498_BIOID54363    -            396   6.6e-07   28.7   0.0   1   1   5.2e-10     1e-06   28.1   0.0    55   154   243   353   217   363 0.77 Methyltransferase small domain
Met_10               PF02475.11   200 seq498_BIOID54363    -            396     1e-05   25.1   0.0   1   1   7.6e-09   1.5e-05   24.5   0.0    70   182   187   306   121   323 0.85 Met-10+ like-protein
DUF1090              PF06476.7    115 seq500_BIOID54363    -            122   4.6e-38  129.3  17.6   1   1   4.1e-42   5.7e-38  129.0  12.2     2   114     7   116     5   117 0.92 Protein of unknown function (DUF1090)
T2SI                 PF02501.12    81 seq502_BIOID54363    -            125   1.3e-12   47.3   0.1   1   1   1.3e-16   1.8e-12   46.9   0.1     1    77    39   114    39   118 0.92 Type II secretion system (T2SS), protein I
OKR_DC_1             PF01276.15   417 seq503_BIOID54363    -            713    2e-194  645.8   0.0   1   1  5.3e-198  2.4e-194  645.5   0.0     1   417   130   545   130   545 1.00 Orn/Lys/Arg decarboxylase, major domain
OKR_DC_1_C           PF03711.10   137 seq503_BIOID54363    -            713   8.5e-53  177.9   0.0   1   1   4.3e-56   1.9e-52  176.8   0.0     1   135   570   702   570   704 0.99 Orn/Lys/Arg decarboxylase, C-terminal domain
OKR_DC_1_N           PF03709.10   115 seq503_BIOID54363    -            713   1.7e-26   92.4   0.0   1   1   7.5e-30   3.4e-26   91.4   0.0     1   115    14   124    14   124 0.99 Orn/Lys/Arg decarboxylase, N-terminal domain
DDE_Tnp_Tn3          PF01526.12   388 seq508_BIOID54363    -            598  1.3e-157  524.2   0.0   1   1  1.2e-161  1.6e-157  523.9   0.0     1   388   190   576   190   576 1.00 Tn3 transposase DDE domain
MFS_1                PF07690.11   354 seq509_BIOID54363    -            438   1.3e-27   96.3  51.3   1   2   1.5e-19   6.9e-16   57.8  16.9    38   258    70   296    26   301 0.68 Major Facilitator Superfamily
MFS_1                PF07690.11   354 seq509_BIOID54363    -            438   1.3e-27   96.3  51.3   2   2   4.6e-15   2.1e-11   43.0  14.9    44   172   298   431   289   438 0.84 Major Facilitator Superfamily
Sugar_tr             PF00083.19   451 seq509_BIOID54363    -            438   1.8e-27   95.9  35.6   1   1   2.3e-29     1e-25   90.1  24.6     6   422    27   413    23   433 0.75 Sugar (and other) transporter
MFS_2                PF13347.1    427 seq509_BIOID54363    -            438   1.2e-09   36.9  21.8   1   1   2.7e-13   1.2e-09   36.9  15.1    30   343    52   372    39   383 0.79 MFS/sugar transport protein
DUF441               PF04284.8    140 seq512_BIOID54363    -            148   7.7e-47  158.5  20.1   1   1   6.5e-51   8.9e-47  158.3  13.9     1   140     7   145     7   145 0.99 Protein of unknown function (DUF441)
CYTH                 PF01928.16   185 seq513_BIOID54363    -            433     1e-40  139.2   0.0   1   1   1.5e-44     2e-40  138.3   0.0     2   183     3   200     2   202 0.92 CYTH domain
T2SJ                 PF11612.3    169 seq515_BIOID54363    -            195   1.1e-21   77.2   4.3   1   1   4.4e-25     2e-21   76.3   3.0     2   168    39   177    38   178 0.91 Type II secretion system (T2SS), protein J
N_methyl_2           PF13544.1     31 seq515_BIOID54363    -            195   2.7e-07   29.6   0.4   1   1   1.2e-10   5.6e-07   28.6   0.3    10    31     2    23     1    23 0.93 Type IV pilin N-term methylation site GFxxxE
N_methyl             PF07963.7     20 seq515_BIOID54363    -            195   2.3e-06   26.8   1.3   1   1   1.1e-09   4.9e-06   25.8   0.9     1    20     6    25     6    25 0.95 Prokaryotic N-terminal methylation motif
DUF883               PF05957.8     94 seq516_BIOID54363    -            101   1.1e-31  108.9   1.7   1   1   9.3e-36   1.3e-31  108.7   1.2     2    94     9   101     8   101 0.99 Bacterial protein of unknown function (DUF883)
Trehalose_PPase      PF02358.11   235 seq517_BIOID54363    -            285   6.9e-55  185.4   0.0   1   1   1.2e-58   8.4e-55  185.1   0.0     1   231    37   249    37   253 0.97 Trehalose-phosphatase
ApbA_C               PF08546.6    125 seq518_BIOID54363    -            303   1.4e-39  134.7   0.2   1   1   3.1e-43   2.1e-39  134.1   0.2     1   125   168   289   168   289 0.97 Ketopantoate reductase PanE/ApbA C terminal
ApbA                 PF02558.11   151 seq518_BIOID54363    -            303   1.4e-28   99.0   0.1   1   1   3.3e-32   2.2e-28   98.4   0.1     1   150     3   143     3   144 0.88 Ketopantoate reductase PanE/ApbA
Metalloenzyme        PF01676.13   262 seq519_BIOID54363    -            408   3.2e-56  190.4   0.0   1   1   5.8e-60   3.9e-56  190.1   0.0     2   261     3   396     2   397 0.94 Metalloenzyme superfamily
Phosphodiest         PF01663.17   364 seq519_BIOID54363    -            408   6.3e-06   25.6   0.0   1   1   1.2e-09   8.2e-06   25.2   0.0   163   248   271   350   186   385 0.70 Type I phosphodiesterase / nucleotide pyrophosphatase
ROK                  PF00480.15   179 seq520_BIOID54363    -            406   1.5e-59  200.7   0.2   1   1   5.1e-63   3.5e-59  199.5   0.0     1   179    90   274    90   274 0.99 ROK family
MarR                 PF01047.17    59 seq520_BIOID54363    -            406   8.4e-08   31.7   0.0   1   1     4e-11   2.8e-07   30.0   0.0    10    48    25    63    18    67 0.94 MarR family
Sugar_tr             PF00083.19   451 seq521_BIOID54363    -            469   6.4e-50  169.9  25.2   1   1   1.2e-53   8.3e-50  169.5  17.5     7   445    49   454    44   459 0.88 Sugar (and other) transporter
MFS_1                PF07690.11   354 seq521_BIOID54363    -            469   5.1e-36  124.0  53.4   1   2     3e-33     2e-29  102.3  26.8     5   317    52   374    45   382 0.79 Major Facilitator Superfamily
MFS_1                PF07690.11   354 seq521_BIOID54363    -            469   5.1e-36  124.0  53.4   2   2   6.7e-13   4.6e-09   35.3  13.3    60   180   332   450   327   460 0.88 Major Facilitator Superfamily
EIIA-man             PF03610.11   116 seq524_BIOID54363    -            146   1.8e-28   98.7   0.0   1   1   1.6e-32   2.1e-28   98.5   0.0     1   115     3   116     3   117 0.98 PTS system fructose IIA component
HD                   PF01966.17   122 seq525_BIOID54363    -            231   3.5e-15   55.9   0.6   1   1   5.2e-19   7.2e-15   54.9   0.4     4   121    29   131    27   132 0.91 HD domain
DoxX                 PF07681.7     85 seq526_BIOID54363    -            175   3.6e-17   62.4   7.2   1   1   7.9e-21   5.4e-17   61.8   5.0     2    84    21   122    20   123 0.87 DoxX
DoxD                 PF04173.8    167 seq526_BIOID54363    -            175   2.6e-09   36.8   0.0   1   1   5.9e-13     4e-09   36.2   0.0    74   153    89   162    78   173 0.88 TQO small subunit DoxD
DUF1469              PF07332.6    121 seq527_BIOID54363    -            134     1e-25   89.6   7.5   1   1   8.4e-30   1.1e-25   89.5   5.2     6   120    19   129    14   130 0.97 Protein of unknown function (DUF1469)
FGGY_C               PF02782.11   197 seq530_BIOID54363    -            540   9.1e-45  152.6   0.5   1   1   2.2e-48   1.5e-44  151.9   0.3     2   196   283   487   282   488 0.93 FGGY family of carbohydrate kinases, C-terminal domain
FGGY_N               PF00370.16   245 seq530_BIOID54363    -            540   9.1e-29  100.3   0.0   1   1   1.9e-32   1.3e-28   99.8   0.0     1   242    19   269    19   272 0.90 FGGY family of carbohydrate kinases, N-terminal domain
PmbA_TldD            PF01523.11   293 seq531_BIOID54363    -            481   4.8e-75  252.4   1.1   1   1   5.3e-79   7.2e-75  251.8   0.8     1   293    34   332    34   332 0.92 Putative modulator of DNA gyrase
BPD_transp_1         PF00528.17   185 seq532_BIOID54363    -            246   3.6e-27   94.9   8.0   1   1   2.6e-31   3.6e-27   94.9   5.6     4   184    46   238    43   239 0.96 Binding-protein-dependent transport system inner membrane component
Sugar_tr             PF00083.19   451 seq535_BIOID54363    -            490  6.4e-130  433.6  33.1   1   1  2.2e-133  7.4e-130  433.4  22.9     2   449    44   477    43   479 0.96 Sugar (and other) transporter
MFS_1                PF07690.11   354 seq535_BIOID54363    -            490   1.8e-38  132.0  39.4   1   1   2.3e-41     8e-38  129.9  22.5     2   328    48   393    47   407 0.80 Major Facilitator Superfamily
MFS_2                PF13347.1    427 seq535_BIOID54363    -            490   1.7e-10   39.7  34.9   1   1   3.9e-11   1.3e-07   30.2   5.1   191   343     8   159     2   163 0.85 MFS/sugar transport protein
TRI12                PF06609.8    599 seq535_BIOID54363    -            490   1.2e-09   36.8   6.5   1   1   3.5e-13   1.2e-09   36.8   4.5    38   229    34   229    18   240 0.75 Fungal trichothecene efflux pump (TRI12)
T2SK                 PF03934.8    280 seq536_BIOID54363    -            327   1.7e-66  224.1   3.3   1   1   1.4e-70     2e-66  223.9   2.3     3   277    32   315    30   319 0.93 Type II secretion system (T2SS), protein K
Rick_17kDa_Anti      PF05433.10    42 seq539_BIOID54363    -            179   1.7e-11   43.4  15.7   1   1   5.1e-15   1.7e-11   43.4  10.9     2    42    73   113    72   113 0.96 Glycine zipper 2TM domain
Gly-zipper_OmpA      PF13436.1    118 seq539_BIOID54363    -            179   5.2e-09   35.6   3.0   1   1   1.5e-12   5.2e-09   35.6   2.1     5   112    28   134    24   136 0.78 Glycine-zipper containing OmpA-like membrane domain
Gly-zipper_YMGG      PF13441.1     45 seq539_BIOID54363    -            179   3.6e-08   32.6  12.7   1   1     1e-11   3.6e-08   32.6   8.8     2    45    69   111    68   111 0.97 YMGG-like Gly-zipper
Gly-zipper_Omp       PF13488.1     46 seq539_BIOID54363    -            179   1.8e-05   24.1  13.8   1   1   5.3e-09   1.8e-05   24.1   9.6     2    42    73   112    72   118 0.82 Glycine zipper
AAA_5                PF07728.9    139 seq540_BIOID54363    -            498   5.8e-25   87.5   0.0   1   1     4e-28   1.1e-24   86.6   0.0     1   139    41   171    41   171 0.92 AAA domain (dynein-related subfamily)
DUF3763              PF12592.3     57 seq540_BIOID54363    -            498   2.6e-22   78.0   2.3   1   1   2.6e-25   7.2e-22   76.6   1.6     3    57   444   498   442   498 0.97 Protein of unknown function (DUF3763)
YqjK                 PF13997.1     73 seq543_BIOID54363    -             99   3.6e-30  103.8   9.8   1   1   3.3e-34   4.5e-30  103.5   6.8     1    73    14    86    14    86 0.99 YqjK-like protein
Polysacc_deac_1      PF01522.16   124 seq545_BIOID54363    -            409   2.5e-20   72.2   0.0   1   1   2.9e-24     4e-20   71.5   0.0     3   122   228   366   226   368 0.93 Polysaccharide deacetylase
Methyltransf_11      PF08241.7     95 seq547_BIOID54363    -            240   7.4e-12   45.4   0.0   1   1   8.6e-16   1.2e-11   44.8   0.0    45    95    67   125    50   125 0.83 Methyltransferase domain
DeoC                 PF01791.4    236 seq548_BIOID54363    -            259   3.8e-61  206.2   1.8   1   1     3e-65   4.1e-61  206.1   1.2     3   230    12   240    10   246 0.94 DeoC/LacD family aldolase
YccV-like            PF08755.6    100 seq551_BIOID54363    -            105   3.6e-25   87.6   0.0   1   1   2.9e-29     4e-25   87.5   0.0     2    99     4   101     3   102 0.96 Hemimethylated DNA-binding protein YccV like
Glyco_transf_20      PF00982.16   474 seq552_BIOID54363    -            474  2.7e-151  504.1   0.0   1   1  2.3e-155  3.1e-151  503.9   0.0    27   474    17   453     2   453 0.96 Glycosyltransferase family 20
DJ-1_PfpI            PF01965.19   147 seq556_BIOID54363    -            196   7.5e-34  116.1   0.0   1   1   1.4e-37   9.8e-34  115.8   0.0     2   146    32   172    31   173 0.93 DJ-1/PfpI family
DUF4066              PF13278.1    166 seq556_BIOID54363    -            196   1.2e-07   31.1   0.1   1   1   5.4e-11   3.7e-07   29.4   0.0     4   165    11   169     8   170 0.78 Putative amidotransferase
Peripla_BP_3         PF13377.1    160 seq557_BIOID54363    -            327   3.5e-32  111.4   0.0   1   1   1.8e-35   8.3e-32  110.2   0.0     2   160   167   326   166   326 0.94 Periplasmic binding protein-like domain
LacI                 PF00356.16    46 seq557_BIOID54363    -            327   7.5e-18   63.7   0.1   1   1     3e-21   1.4e-17   62.9   0.1     1    45     3    49     3    50 0.95 Bacterial regulatory proteins, lacI family
Peripla_BP_1         PF00532.16   279 seq557_BIOID54363    -            327     1e-07   31.3   0.0   1   1   1.9e-10   8.8e-07   28.2   0.0     2   261    63   306    62   321 0.81 Periplasmic binding proteins and sugar binding domain of LacI family
DUF2545              PF10810.3     80 seq558_BIOID54363    -             80   1.3e-49  166.3  14.0   1   1     1e-53   1.4e-49  166.2   9.7     1    80     1    80     1    80 1.00 Protein of unknown function (DUF2545)
DNA_methylase        PF00145.12   335 seq559_BIOID54363    -            355     6e-56  189.8   0.0   1   1   6.7e-60   9.2e-56  189.2   0.0     1   169    87   294    87   349 0.87 C-5 cytosine-specific DNA methylase
AMNp_N               PF10423.4    160 seq560_BIOID54363    -            519   9.4e-51  171.4   0.1   1   1     2e-54   1.4e-50  170.9   0.1     2   158    47   205    46   207 0.96 Bacterial AMP nucleoside phosphorylase N-terminus
PNP_UDP_1            PF01048.15   234 seq560_BIOID54363    -            519   5.3e-20   71.2   0.0   1   1   1.2e-23   8.5e-20   70.6   0.0    33   200   297   464   264   487 0.83 Phosphorylase superfamily
Caudo_TAP            PF02413.12   130 seq562_BIOID54363    -             36   3.2e-12   46.6   0.3   1   1   2.5e-16   3.4e-12   46.5   0.2   103   129    10    36     7    36 0.95 Caudovirales tail fibre assembly protein
DUF1471              PF07338.8     56 seq563_BIOID54363    -             91   1.2e-21   75.9   0.2   1   1   1.2e-25   1.7e-21   75.5   0.1     2    56    35    91    34    91 0.98 Protein of unknown function (DUF1471)
DoxX                 PF07681.7     85 seq565_BIOID54363    -            160   2.7e-18   66.0  13.4   1   1   6.8e-22   4.6e-18   65.2   9.3     2    84    39   117    38   118 0.98 DoxX
GlnE                 PF03710.10   248 seq566_BIOID54363    -            970  2.6e-189  626.1   3.5   1   2   5.9e-95     4e-91  304.5   0.0     4   247    56   300    53   301 0.98 Glutamate-ammonia ligase adenylyltransferase
GlnE                 PF03710.10   248 seq566_BIOID54363    -            970  2.6e-189  626.1   3.5   2   2  3.8e-100   2.6e-96  321.5   0.2     2   246   577   828   576   830 0.98 Glutamate-ammonia ligase adenylyltransferase
GlnD_UR_UTase        PF08335.6    142 seq566_BIOID54363    -            970   2.6e-52  176.3   6.9   1   2   1.9e-44   1.3e-40  138.4   0.4     1   142   321   460   321   460 0.99 GlnD PII-uridylyltransferase
GlnD_UR_UTase        PF08335.6    142 seq566_BIOID54363    -            970   2.6e-52  176.3   6.9   2   2   3.6e-14   2.4e-10   40.2   0.6     1    91   849   940   846   945 0.92 GlnD PII-uridylyltransferase
MFS_1                PF07690.11   354 seq570_BIOID54363    -            393   2.3e-21   75.8  54.5   1   1   6.6e-23     9e-19   67.3  34.9     4   353    22   348    15   349 0.82 Major Facilitator Superfamily
UTRA                 PF07702.8    141 seq571_BIOID54363    -            240     5e-37  126.5   0.1   1   1     1e-40   7.2e-37  126.0   0.0     2   141    91   229    90   229 0.98 UTRA domain
GntR                 PF00392.16    64 seq571_BIOID54363    -            240   6.2e-25   86.3   0.8   1   1   1.6e-28   1.1e-24   85.5   0.5     1    64     6    69     6    69 0.99 Bacterial regulatory proteins, gntR family
BPD_transp_1         PF00528.17   185 seq574_BIOID54363    -            224   1.2e-18   67.2  19.4   1   1   1.1e-22   1.5e-18   66.8  13.5     1   183    34   223    12   224 0.92 Binding-protein-dependent transport system inner membrane component
NusG                 PF02357.14    92 seq575_BIOID54363    -            162   3.6e-22   78.2   0.0   1   1   3.7e-26     5e-22   77.8   0.0     2    91     3    90     2    91 0.92 Transcription termination factor nusG
PTE                  PF02126.13   308 seq576_BIOID54363    -            292  7.3e-129  429.0   0.3   1   1  5.9e-133  8.1e-129  428.9   0.2     1   308     1   292     1   292 0.99 Phosphotriesterase family
Pertactin            PF03212.9    121 seq578_BIOID54363    -            418   2.4e-06   27.1   1.9   1   1     8e-10   1.1e-05   25.0   0.0     1    78   329   403   329   414 0.86 Pertactin
Hydrolase_6          PF13344.1    101 seq579_BIOID54363    -            250   5.2e-23   80.7   0.0   1   1     3e-26     1e-22   79.7   0.0     1   101     6   105     6   105 0.98 Haloacid dehalogenase-like hydrolase
Hydrolase_like       PF13242.1     75 seq579_BIOID54363    -            250   2.4e-19   68.6   0.0   1   1   2.4e-22   8.1e-19   67.0   0.0     2    74   174   246   173   247 0.97 HAD-hyrolase-like
HAD_2                PF13419.1    176 seq579_BIOID54363    -            250   2.8e-10   40.6   0.0   1   1   3.2e-08   0.00011   22.4   0.0   131   176   174   220   136   220 0.90 Haloacid dehalogenase-like hydrolase
Hydrolase            PF00702.21   204 seq579_BIOID54363    -            250   1.7e-09   38.4   0.0   1   1   4.2e-11   1.4e-07   32.1   0.0     1   204     3   214     3   214 0.62 haloacid dehalogenase-like hydrolase
ETF                  PF01012.16   164 seq588_BIOID54363    -            259   1.5e-31  109.2   0.0   1   1     2e-35   2.7e-31  108.3   0.0    16   159    42   185    37   191 0.95 Electron transfer flavoprotein domain
T2SL                 PF05134.8    230 seq590_BIOID54363    -            387   6.2e-57  192.3   2.0   1   1   1.6e-60   1.1e-56  191.4   1.4     1   230     6   233     6   233 0.98 Type II secretion system (T2SS), protein L
GspL_C               PF12693.2    158 seq590_BIOID54363    -            387     1e-34  119.4   3.5   1   1   2.6e-38   1.8e-34  118.7   2.4     6   157   241   385   237   387 0.97 GspL periplasmic domain
GST_N_2              PF13409.1     70 seq592_BIOID54363    -            328   1.5e-23   82.4   0.0   1   1   9.4e-27   3.2e-23   81.3   0.0     1    70    62   159    62   159 0.85 Glutathione S-transferase, N-terminal domain
GST_C_2              PF13410.1     69 seq592_BIOID54363    -            328   3.3e-14   52.3   0.0   1   1     2e-17   6.7e-14   51.4   0.0     1    54   203   256   203   280 0.89 Glutathione S-transferase, C-terminal domain
GST_C                PF00043.20    95 seq592_BIOID54363    -            328     3e-07   30.2   0.0   1   1   1.4e-10   4.8e-07   29.5   0.0    20    67   200   247   166   281 0.76 Glutathione S-transferase, C-terminal domain
CstA                 PF02554.9    376 seq594_BIOID54363    -            721  3.8e-155  516.0  26.1   1   1  5.6e-159  3.8e-155  516.0  18.1     2   359    40   427    39   460 0.94 Carbon starvation protein CstA
DUF4161              PF13722.1    127 seq594_BIOID54363    -            721     2e-45  154.0   4.4   1   1   2.9e-49     2e-45  154.0   3.0     3   127   490   619   488   619 0.98 C-terminal domain on CstA (DUF4161)
Glycos_transf_3      PF00591.16   254 seq595_BIOID54363    -            440     3e-61  206.7   0.4   1   1   9.1e-65   4.1e-61  206.3   0.2     2   253    79   332    78   333 0.98 Glycosyl transferase family, a/b domain
PYNP_C               PF07831.8     75 seq595_BIOID54363    -            440   1.6e-25   88.1   0.2   1   1     7e-29   3.2e-25   87.2   0.1     1    74   350   423   350   424 0.98 Pyrimidine nucleoside phosphorylase C-terminal domain
Glycos_trans_3N      PF02885.12    66 seq595_BIOID54363    -            440   5.1e-15   54.7   1.2   1   1   1.8e-18   8.4e-15   53.9   0.1     3    66     5    68     3    68 0.98 Glycosyl transferase family, helical bundle domain
rve                  PF00665.21   120 seq596_BIOID54363    -            322   4.6e-14   52.4   0.0   1   1   6.3e-18   8.6e-14   51.5   0.0    19   120    63   172    42   172 0.92 Integrase core domain
DUF2057              PF09829.4    189 seq600_BIOID54363    -            220     8e-48  162.4   0.0   1   1   6.7e-52   9.1e-48  162.3   0.0     2   189    22   213    21   213 0.98 Uncharacterized protein conserved in bacteria (DUF2057)
Peptidase_M20        PF01546.23   171 seq603_BIOID54363    -            396   1.8e-31  108.9   0.0   1   1   9.2e-35   6.3e-31  107.1   0.0     1   169    89   390    89   392 0.95 Peptidase family M20/M25/M40
M20_dimer            PF07687.9    109 seq603_BIOID54363    -            396   5.9e-25   87.0   0.0   1   1   1.5e-28     1e-24   86.2   0.0     2   107   191   301   190   303 0.92 Peptidase dimerisation domain
UPF0118              PF01594.11   327 seq604_BIOID54363    -            370   1.6e-65  221.1  41.1   1   1   1.4e-69   1.9e-65  220.9  28.5     2   327    15   345    14   345 0.99 Domain of unknown function DUF20
Glyoxalase           PF00903.20   128 seq606_BIOID54363    -            129   1.8e-22   79.5   0.0   1   1   4.4e-26     2e-22   79.4   0.0     2   128     7   126     6   126 0.97 Glyoxalase/Bleomycin resistance protein/Dioxygenase superfamily
Glyoxalase_2         PF12681.2    108 seq606_BIOID54363    -            129   4.7e-18   65.6   0.0   1   1   1.2e-21   5.4e-18   65.4   0.0     1   108    12   127    12   127 0.78 Glyoxalase-like domain
Glyoxalase_4         PF13669.1    110 seq606_BIOID54363    -            129   7.4e-13   48.3   0.0   1   1     2e-16     9e-13   48.1   0.0     1    96     8   102     8   115 0.85 Glyoxalase/Bleomycin resistance protein/Dioxygenase superfamily
YbhQ                 PF11076.3    135 seq607_BIOID54363    -            136   4.3e-79  262.5  13.2   1   1   3.7e-83   5.1e-79  262.3   9.1     1   134     1   132     1   134 0.98 Putative inner membrane protein YbhQ
ABC_tran             PF00005.22   118 seq608_BIOID54363    -            241   2.8e-27   95.3   0.0   1   1   5.6e-31   3.9e-27   94.8   0.0     1   118    41   165    41   165 0.95 ABC transporter
SpoU_methylase       PF00588.14   142 seq609_BIOID54363    -            370   7.3e-29  100.3   0.0   1   1   1.6e-32   1.1e-28   99.7   0.0     3   141   224   361   222   362 0.95 SpoU rRNA Methylase family
SpoU_sub_bind        PF08032.7     76 seq609_BIOID54363    -            370   3.1e-12   46.3   0.0   1   1     1e-15     7e-12   45.2   0.0     2    73   135   206   134   209 0.96 RNA 2'-O ribose methyltransferase substrate binding
DUF1323              PF07037.6    122 seq610_BIOID54363    -            119   9.2e-49  164.5   0.0   1   1   8.9e-53   1.2e-48  164.1   0.0     1   122     6   118     6   118 0.94 Putative transcription regulator (DUF1323)
Glyco_hydro_2_C      PF02836.12   298 seq612_BIOID54363    -           1081  1.7e-115  384.9   2.4   1   1  8.2e-119  2.8e-115  384.2   1.6     1   298   371   655   371   655 0.98 Glycosyl hydrolases family 2, TIM barrel domain
Bgal_small_N         PF02929.12   276 seq612_BIOID54363    -           1081   9.3e-87  290.4   0.1   1   1   4.7e-90   1.6e-86  289.6   0.1     1   275   778  1048   778  1049 0.99 Beta galactosidase small chain
Glyco_hydro_2_N      PF02837.13   167 seq612_BIOID54363    -           1081   7.8e-51  171.8   0.2   1   1   4.5e-54   1.5e-50  170.8   0.1     4   164    92   255    89   258 0.94 Glycosyl hydrolases family 2, sugar binding domain
Glyco_hydro_2        PF00703.16   110 seq612_BIOID54363    -           1081   2.5e-20   72.8   0.0   1   1   3.8e-23   1.3e-19   70.5   0.0     1   110   260   369   260   369 0.96 Glycosyl hydrolases family 2
DUF932               PF06067.6    239 seq613_BIOID54363    -            167   1.6e-40  138.8   0.0   1   1   1.4e-44     2e-40  138.5   0.0     2   128    38   161    37   166 0.96 Domain of unknown function (DUF932)
RNase_T              PF00929.19   164 seq615_BIOID54363    -            246   4.9e-40  137.3   0.4   1   1   9.7e-44   1.3e-39  135.9   0.1     1   164    12   178    12   178 0.93 Exonuclease
Peripla_BP_4         PF13407.1    258 seq616_BIOID54363    -            332   7.2e-13   48.3   0.0   1   1   2.9e-16     1e-12   47.8   0.0     2   254    67   310    66   316 0.91 Periplasmic binding protein domain
Peripla_BP_1         PF00532.16   279 seq616_BIOID54363    -            332   3.6e-11   42.6   0.0   1   1   1.3e-14   4.3e-11   42.4   0.0     1   201    63   261    63   328 0.81 Periplasmic binding proteins and sugar binding domain of LacI family
Peripla_BP_3         PF13377.1    160 seq616_BIOID54363    -            332     2e-10   40.7   0.0   1   1   1.3e-13   4.5e-10   39.6   0.0    12   157   182   328   171   328 0.84 Periplasmic binding protein-like domain
LacI                 PF00356.16    46 seq616_BIOID54363    -            332   3.3e-06   26.4   0.5   1   1   1.9e-09   6.3e-06   25.5   0.3     4    46     7    52     4    52 0.90 Bacterial regulatory proteins, lacI family
Asp_Glu_race         PF01177.17   217 seq618_BIOID54363    -            253   2.6e-36  125.4   0.1   1   1   2.4e-40   3.3e-36  125.1   0.1     1   216    30   247    30   248 0.93 Asp/Glu/Hydantoin racemase
DUF1471              PF07338.8     56 seq621_BIOID54363    -             85   8.5e-20   70.0   0.1   1   1   8.2e-24   1.1e-19   69.6   0.0     2    56    33    85    32    85 0.98 Protein of unknown function (DUF1471)
VWA_CoxE             PF05762.9    222 seq624_BIOID54363    -            483   3.5e-12   45.8   0.2   1   1   8.4e-16   1.1e-11   44.1   0.0    56   196   319   459   284   465 0.82 VWA domain containing CoxE-like protein
DUF2620              PF10941.3    117 seq626_BIOID54363    -            117   6.6e-52  174.3   3.4   1   1   5.4e-56   7.4e-52  174.2   2.4     1   117     2   117     2   117 0.99 Protein of unknown function DUF2620
ATP_bind_3           PF01171.15   182 seq628_BIOID54363    -            432   2.5e-59  199.7   0.0   1   1   7.4e-63   3.4e-59  199.3   0.0     1   180    14   191    14   193 0.97 PP-loop family
TilS_C               PF11734.3     74 seq628_BIOID54363    -            432   4.5e-26   89.7   0.0   1   1   3.6e-29   1.6e-25   87.9   0.0     1    74   356   427   356   427 0.90 TilS substrate C-terminal domain
TilS                 PF09179.6     69 seq628_BIOID54363    -            432   1.6e-23   82.3   4.4   1   1   1.4e-26   6.3e-23   80.4   3.0     1    69   241   309   241   309 0.99 TilS substrate binding domain
DUF1323              PF07037.6    122 seq629_BIOID54363    -            130   7.2e-55  184.2   0.0   1   1   2.4e-58   8.1e-55  184.1   0.0     1   122     8   129     8   129 0.99 Putative transcription regulator (DUF1323)
HTH_17               PF12728.2     51 seq629_BIOID54363    -            130   1.2e-08   34.9   0.1   1   1   9.6e-12   3.3e-08   33.5   0.0     2    38     8    49     8    52 0.82 Helix-turn-helix domain
HTH_3                PF01381.17    55 seq629_BIOID54363    -            130   3.6e-05   23.3   0.1   1   1   2.5e-08   8.5e-05   22.2   0.0     4    35     2    33     1    37 0.87 Helix-turn-helix
ETF_alpha            PF00766.14    86 seq632_BIOID54363    -            286   3.3e-21   74.5   1.5   1   1   8.8e-25     6e-21   73.7   1.0     3    86   164   245   162   245 0.92 Electron transfer flavoprotein FAD-binding domain
ETF                  PF01012.16   164 seq632_BIOID54363    -            286     1e-07   31.7   0.2   1   1   5.3e-11   3.6e-07   29.9   0.0    78   159    41   123    27   128 0.83 Electron transfer flavoprotein domain
Phage_Cox            PF10743.4     87 seq633_BIOID54363    -            108   3.4e-08   33.2   0.1   1   1     3e-12   4.2e-08   32.9   0.1    11    86    14    90     7    91 0.90 Regulatory phage protein cox
Peptidase_M20        PF01546.23   171 seq634_BIOID54363    -            408   2.5e-19   69.3   0.1   1   1   8.1e-23   3.7e-19   68.8   0.1    23   170   139   402    74   403 0.84 Peptidase family M20/M25/M40
M20_dimer            PF07687.9    109 seq634_BIOID54363    -            408   7.2e-12   44.8   0.1   1   1   3.5e-15   1.6e-11   43.7   0.0     2   105   206   302   205   308 0.89 Peptidase dimerisation domain
Peptidase_M42        PF05343.9    292 seq634_BIOID54363    -            408   2.8e-06   26.2   0.0   1   1   3.1e-08   0.00014   20.6   0.0   134   194   140   201   110   234 0.90 M42 glutamyl aminopeptidase
DUF488               PF04343.8    122 seq636_BIOID54363    -            115   5.2e-32  110.6   0.3   1   1   4.2e-36   5.8e-32  110.5   0.2     2   122     5   112     4   112 0.96 Protein of unknown function, DUF488
MGS                  PF02142.17    95 seq637_BIOID54363    -            155   4.5e-18   64.8   0.0   1   1   4.4e-22     6e-18   64.4   0.0     2    95    29   121    28   121 0.96 MGS-like domain
YhfT                 PF10797.4    420 seq639_BIOID54363    -            434  3.7e-181  602.4  32.8   1   1  3.1e-185  4.2e-181  602.2  22.7     1   420     5   431     5   431 0.99 Protein of unknown function
Transposase_31       PF04754.7    205 seq642_BIOID54363    -            300   7.3e-81  270.3   0.3   1   1   7.4e-85     1e-80  269.8   0.2     1   203     7   207     7   209 0.98 Putative transposase, YhgA-like
LysR_substrate       PF03466.15   209 seq643_BIOID54363    -            317   1.9e-44  151.1   0.0   1   1   3.6e-48   2.5e-44  150.8   0.0     4   205    91   291    88   295 0.97 LysR substrate binding domain
HTH_1                PF00126.22    60 seq643_BIOID54363    -            317   1.4e-20   72.6   0.2   1   1   4.8e-24   3.3e-20   71.4   0.1     2    60     6    64     5    64 0.97 Bacterial regulatory helix-turn-helix protein, lysR family
IstB_IS21            PF01695.12   178 seq645_BIOID54363    -            265   2.4e-68  228.9   0.2   1   1   8.1e-72   3.7e-68  228.3   0.0     1   177    51   227    51   228 0.99 IstB-like ATP binding protein
Bac_DnaA             PF00308.13   219 seq645_BIOID54363    -            265   2.1e-08   33.9   0.0   1   1   7.1e-12   3.2e-08   33.3   0.0    36   139    99   199    71   212 0.90 Bacterial dnaA  protein
AAA                  PF00004.24   132 seq645_BIOID54363    -            265   8.1e-05   22.7   0.0   1   1   4.2e-08   0.00019   21.5   0.0     1    74   100   174   100   203 0.71 ATPase family associated with various cellular activities (AAA)
T2SM                 PF04612.7    160 seq646_BIOID54363    -            161   7.6e-29  100.4   0.1   1   1   6.3e-33   8.6e-29  100.2   0.1     2   158     8   158     7   160 0.93 Type II secretion system (T2SS), protein M
IU_nuc_hydro         PF01156.14   314 seq651_BIOID54363    -            311  3.5e-102  341.7   0.1   1   1  2.8e-106  3.9e-102  341.5   0.1     3   311     4   308     2   311 0.95 Inosine-uridine preferring nucleoside hydrolase
Transcrip_reg        PF01709.15   234 seq656_BIOID54363    -            238   9.7e-83  276.7   0.8   1   1     8e-87   1.1e-82  276.5   0.6     1   233     3   235     3   236 0.98 Transcriptional regulator
DUF805               PF05656.9    117 seq657_BIOID54363    -            121   1.4e-37  127.9   4.7   1   1   1.2e-41   1.6e-37  127.8   3.3     1   116    10   118    10   119 0.98 Protein of unknown function (DUF805)
DUF1656              PF07869.7     58 seq666_BIOID54363    -             90   1.5e-20   72.6  10.5   1   1   1.5e-24     2e-20   72.1   7.3     2    58    29    85    28    85 0.97 Protein of unknown function (DUF1656)
Metalloenzyme        PF01676.13   262 seq668_BIOID54363    -            407   1.2e-57  195.1   0.0   1   1   9.9e-62   1.4e-57  194.9   0.0     1   261     2   405     2   406 0.97 Metalloenzyme superfamily
Aldolase_II          PF00596.16   183 seq673_BIOID54363    -            215     5e-49  166.3   0.6   1   1   4.4e-53     6e-49  166.0   0.4     1   183     8   182     8   182 0.94 Class II Aldolase and Adducin N-terminal domain
Peptidase_A24        PF01478.13   106 seq674_BIOID54363    -            225   2.3e-29  101.5  12.0   1   1   1.7e-33   2.3e-29  101.5   8.3     1   105    81   189    81   190 0.95 Type IV leader peptidase family
GGDEF                PF00990.16   161 seq675_BIOID54363    -            341   2.8e-40  137.4   0.2   1   1   8.2e-44   2.8e-40  137.4   0.1     2   160   175   330   174   331 0.93 GGDEF domain
GAF_3                PF13492.1    129 seq675_BIOID54363    -            341   2.1e-09   37.4   0.0   1   1     1e-12   3.5e-09   36.7   0.0     2   124    19   151    18   156 0.83 GAF domain
GAF_2                PF13185.1    148 seq675_BIOID54363    -            341   1.7e-07   31.7   0.0   1   1   1.1e-10   3.8e-07   30.6   0.0     1   148    16   155    16   155 0.75 GAF domain
GAF                  PF01590.21   154 seq675_BIOID54363    -            341   3.7e-05   23.7   0.0   1   1   2.1e-08   7.1e-05   22.8   0.0    85   153    97   153    18   154 0.76 GAF domain
PduV-EutP            PF10662.4    143 seq676_BIOID54363    -            118   4.6e-15   55.2   0.0   1   1     5e-19   6.9e-15   54.6   0.0    86   142    57   112    42   113 0.92 Ethanolamine utilisation - propanediol utilisation
Exonuc_VII_S         PF02609.11    53 seq677_BIOID54363    -             80   9.5e-23   79.6   3.9   1   1   8.5e-27   1.2e-22   79.3   2.7     1    53    11    63    11    63 0.99 Exonuclease VII small subunit
PEPcase              PF00311.12   793 seq682_BIOID54363    -            883  1.2e-292  972.4   0.0   1   1  1.1e-296  1.5e-292  972.1   0.0     2   793   129   883   128   883 0.98 Phosphoenolpyruvate carboxylase
HlyD                 PF00529.15   306 seq683_BIOID54363    -            310   8.4e-47  159.8  13.4   1   2   3.9e-19   1.3e-15   57.3   1.8     2    68    47   113    46   115 0.93 HlyD family secretion protein
HlyD                 PF00529.15   306 seq683_BIOID54363    -            310   8.4e-47  159.8  13.4   2   2   1.2e-34   3.9e-31  108.3   4.8   103   306   101   285   100   285 0.97 HlyD family secretion protein
Biotin_lipoyl_2      PF13533.1     50 seq683_BIOID54363    -            310   5.5e-19   67.4   7.7   1   1     6e-22   2.1e-18   65.6   1.4     2    50    47    95    46    95 0.97 Biotin-lipoyl like
HlyD_2               PF12700.2    328 seq683_BIOID54363    -            310   6.6e-18   64.8   0.5   1   1   2.6e-21   8.9e-18   64.3   0.4    22   272    48   272    43   275 0.84 HlyD family secretion protein
HlyD_3               PF13437.1    105 seq683_BIOID54363    -            310   3.4e-16   59.3   1.1   1   1   1.4e-14   4.7e-11   42.8   0.0     1    94   156   249   156   278 0.83 HlyD family secretion protein
DUF1870              PF08965.5    118 seq685_BIOID54363    -            118     2e-60  201.5   0.3   1   1   1.6e-64   2.2e-60  201.3   0.2     1   118     1   118     1   118 1.00 Domain of unknown function (DUF1870)
Zn_Tnp_IS91          PF14319.1    111 seq686_BIOID54363    -            100   6.5e-17   60.9   6.8   1   1   5.3e-21   7.3e-17   60.7   4.7     2    75    22   100    21   100 0.92 Transposase zinc-binding domain
Citrate_ly_lig       PF08218.6    182 seq688_BIOID54363    -            352   2.4e-81  271.4   0.0   1   1   6.1e-85   4.2e-81  270.6   0.0     1   182   147   333   147   333 0.99 Citrate lyase ligase C-terminal domain
polyprenyl_synt      PF00348.12   260 seq691_BIOID54363    -            299   5.6e-92  307.1   0.4   1   1   4.8e-96   6.5e-92  306.9   0.3     2   259    33   294    32   295 0.98 Polyprenyl synthetase
FlhD                 PF05247.8    104 seq692_BIOID54363    -            116   2.6e-45  152.5   4.8   1   1   2.2e-49     3e-45  152.3   3.3     1   102     1   102     1   104 0.98 Flagellar transcriptional activator (FlhD)
DUF805               PF05656.9    117 seq695_BIOID54363    -            118   2.1e-36  124.2   3.3   1   1   1.7e-40   2.4e-36  124.0   2.3     1   116    10   114    10   115 0.98 Protein of unknown function (DUF805)
S-methyl_trans       PF02574.11   305 seq699_BIOID54363    -           1232    2e-104  349.0   0.1   1   1  1.3e-107  3.6e-104  348.2   0.1     1   304    21   331    21   332 0.98 Homocysteine S-methyltransferase
Met_synt_B12         PF02965.12   136 seq699_BIOID54363    -           1232   9.1e-54  180.6   0.0   1   1     9e-57   2.4e-53  179.2   0.0     1   136  1060  1197  1060  1197 0.99 Vitamin B12 dependent methionine synthase, activation domain
Pterin_bind          PF00809.17   210 seq699_BIOID54363    -           1232   1.5e-48  164.8   0.4   1   1   1.7e-51   4.6e-48  163.2   0.3     1   210   361   573   361   573 0.98 Pterin binding enzyme
B12-binding_2        PF02607.12    79 seq699_BIOID54363    -           1232   4.4e-21   74.5   0.0   1   1   6.5e-24   1.8e-20   72.6   0.0     4    79   664   739   662   739 0.96 B12 binding domain
B12-binding          PF02310.14   121 seq699_BIOID54363    -           1232   6.7e-20   71.0   0.2   1   1   1.8e-22     5e-19   68.2   0.1     2    94   753   845   752   856 0.93 B12 binding domain
Y2_Tnp               PF04986.8    183 seq700_BIOID54363    -            261     1e-46  158.8   1.7   1   1   9.5e-51   1.3e-46  158.5   1.2     1   181    42   222    42   224 0.96 Putative transposase
HSP70                PF00012.15   602 seq703_BIOID54363    -            556  1.6e-115  386.1   0.0   1   2   9.1e-20   6.2e-16   57.3   0.0     1    74     7    81     7    86 0.95 Hsp70 protein
HSP70                PF00012.15   602 seq703_BIOID54363    -            556  1.6e-115  386.1   0.0   2   2  1.8e-101   1.2e-97  327.1   0.0   108   553    87   539    82   552 0.90 Hsp70 protein
FGGY_C               PF02782.11   197 seq703_BIOID54363    -            556   0.00012   21.6   0.0   1   1     3e-08    0.0002   20.9   0.0   145   194   293   343   264   346 0.87 FGGY family of carbohydrate kinases, C-terminal domain
Fe-ADH               PF00465.14   366 seq706_BIOID54363    -            383  2.2e-114  381.7   1.4   1   1  3.7e-118  2.5e-114  381.6   1.0     4   366    12   375     9   375 0.95 Iron-containing alcohol dehydrogenase
Fe-ADH_2             PF13685.1    250 seq706_BIOID54363    -            383     4e-19   68.7   0.3   1   1     5e-15   3.4e-11   42.7   0.0     2    97    14   110    13   117 0.94 Iron-containing alcohol dehydrogenase
FlhC                 PF05280.6    176 seq707_BIOID54363    -            192   2.5e-87  290.7   0.0   1   1   2.1e-91   2.8e-87  290.5   0.0     1   174     1   174     1   176 0.99 Flagellar transcriptional activator (FlhC)
MFS_1                PF07690.11   354 seq709_BIOID54363    -            384     5e-30  104.3  48.1   1   2   2.4e-25   3.3e-21   75.3  24.3    25   294    15   271     1   272 0.79 Major Facilitator Superfamily
MFS_1                PF07690.11   354 seq709_BIOID54363    -            384     5e-30  104.3  48.1   2   2   3.9e-15   5.4e-11   41.7  10.4    37   183   229   374   225   382 0.79 Major Facilitator Superfamily
Orn_Arg_deC_N        PF02784.11   251 seq711_BIOID54363    -            420   1.1e-66  224.4   0.0   1   1   2.1e-70   1.4e-66  224.1   0.0     1   251    32   276    32   276 0.97 Pyridoxal-dependent decarboxylase, pyridoxal binding domain
Orn_DAP_Arg_deC      PF00278.17   116 seq711_BIOID54363    -            420   5.8e-22   77.4   0.0   1   1   1.4e-25   9.4e-22   76.8   0.0     1   115   279   396   279   397 0.95 Pyridoxal-dependent decarboxylase, C-terminal sheet domain
Aminotran_1_2        PF00155.16   363 seq712_BIOID54363    -            140   7.3e-07   28.3   0.0   1   1   1.2e-10   8.3e-07   28.1   0.0    46   145    52   136    35   140 0.85 Aminotransferase class I and II
Cys_Met_Meta_PP      PF01053.15   386 seq712_BIOID54363    -            140   0.00011   20.5   0.0   1   1   1.8e-08   0.00012   20.3   0.0    58   138    53   134    47   140 0.66 Cys/Met metabolism PLP-dependent enzyme
DUF466               PF04328.8     65 seq713_BIOID54363    -             67   4.9e-30  103.0   0.5   1   1   3.9e-34   5.3e-30  102.9   0.3     1    65     1    67     1    67 0.97 Protein of unknown function (DUF466)
cobW                 PF02492.14   178 seq715_BIOID54363    -            346   3.7e-48  163.1   0.2   1   1   7.9e-52   5.4e-48  162.6   0.1     2   177    34   211    33   212 0.94 CobW/HypB/UreG, nucleotide-binding domain
CobW_C               PF07683.9     94 seq715_BIOID54363    -            346   9.7e-19   66.7   0.0   1   1   2.5e-22   1.7e-18   65.9   0.0     1    92   252   343   252   345 0.95 Cobalamin synthesis protein cobW C-terminal domain
PfkB                 PF00294.19   301 seq716_BIOID54363    -            477   3.1e-55  187.3   0.5   1   1   1.4e-58   4.8e-55  186.6   0.1     2   299    11   305    10   307 0.87 pfkB family carbohydrate kinase
CTP_transf_2         PF01467.21   157 seq716_BIOID54363    -            477   1.6e-11   44.3   0.0   1   1   1.9e-14   6.5e-11   42.4   0.0     1   156   344   469   344   470 0.90 Cytidylyltransferase
Phos_pyr_kin         PF08543.7    246 seq716_BIOID54363    -            477   1.3e-08   34.3   0.0   1   1   8.5e-12   2.9e-08   33.1   0.0   118   224   187   287   166   293 0.89 Phosphomethylpyrimidine kinase
Carb_kinase          PF01256.12   242 seq716_BIOID54363    -            477     4e-06   26.1   0.1   1   1   1.9e-09   6.4e-06   25.5   0.0    61   212   137   287    82   310 0.74 Carbohydrate kinase
Gly_radical          PF01228.16   106 seq717_BIOID54363    -            127     1e-25   89.9   0.1   1   1   1.1e-29   1.6e-25   89.4   0.0    20   106    16   108     4   108 0.86 Glycine radical
Lum_binding          PF00677.12    85 seq723_BIOID54363    -            213   7.3e-62  205.1   0.9   1   2   3.9e-34   5.3e-30  103.0   0.1     1    85     3    87     3    87 0.99 Lumazine binding domain
Lum_binding          PF00677.12    85 seq723_BIOID54363    -            213   7.3e-62  205.1   0.9   2   2   1.5e-33     2e-29  101.1   0.1     1    85   100   185   100   185 0.99 Lumazine binding domain
YaeQ                 PF07152.7    175 seq724_BIOID54363    -            181   4.4e-72  240.9   1.2   1   1   3.7e-76     5e-72  240.7   0.8     1   174     1   175     1   176 0.99 YaeQ protein
FUSC                 PF04632.7    650 seq726_BIOID54363    -            655  2.6e-149  498.5  20.3   1   1  6.8e-153  3.1e-149  498.3  14.1     2   649    11   651    10   652 0.98 Fusaric acid resistance protein family
FUSC_2               PF13515.1    128 seq726_BIOID54363    -            655   6.9e-17   61.4  38.1   1   1   2.7e-18   1.2e-14   54.1  11.4     1   127    23   162    21   163 0.87 Fusaric acid resistance protein-like
ALMT                 PF11744.3    406 seq726_BIOID54363    -            655   0.00013   20.6   3.0   1   1   2.8e-08   0.00013   20.6   2.1    10   189    10   183     3   230 0.70 Aluminium activated malate transporter
PNP_UDP_1            PF01048.15   234 seq730_BIOID54363    -            239   3.4e-43  147.1   1.3   1   1   2.9e-47   3.9e-43  146.9   0.9     2   213    16   217    15   234 0.88 Phosphorylase superfamily
DXP_synthase_N       PF13292.1    270 seq731_BIOID54363    -            620  7.6e-113  375.7   0.0   1   1  5.1e-116  1.2e-112  375.1   0.0     2   270    12   282    11   282 0.99 1-deoxy-D-xylulose-5-phosphate synthase
Transket_pyr         PF02779.19   178 seq731_BIOID54363    -            620   7.3e-40  136.2   0.0   1   1   5.6e-43   1.3e-39  135.4   0.0     4   174   320   480   318   482 0.98 Transketolase, pyrimidine binding domain
Transketolase_C      PF02780.15   124 seq731_BIOID54363    -            620   6.9e-29  100.1   0.0   1   1   8.2e-32   1.9e-28   98.7   0.0     1   122   495   609   495   611 0.96 Transketolase, C-terminal domain
E1_dh                PF00676.15   300 seq731_BIOID54363    -            620   6.8e-07   28.1   0.1   1   1   5.1e-10   1.2e-06   27.4   0.0   104   166   124   186    93   193 0.86 Dehydrogenase E1 component
Transketolase_N      PF00456.16   333 seq731_BIOID54363    -            620     9e-06   24.5   0.0   1   1   7.3e-08   0.00017   20.4   0.0   144   192   143   190   118   198 0.87 Transketolase, thiamine diphosphate binding domain
TPP_enzyme_C         PF02775.16   153 seq731_BIOID54363    -            620     2e-05   24.0   0.7   1   1   2.3e-08   5.2e-05   22.7   0.1    32    84   125   183   103   194 0.78 Thiamine pyrophosphate enzyme, C-terminal TPP binding domain
HTH_24               PF13412.1     48 seq733_BIOID54363    -             81   7.6e-07   28.3   0.0   1   1   9.5e-11   1.3e-06   27.5   0.0     8    45     3    40     1    42 0.97 Winged helix-turn-helix DNA-binding
SAF_2                PF13144.1    196 seq734_BIOID54363    -            219   6.1e-41  139.9   0.4   1   1     1e-44   6.9e-41  139.8   0.3     3   194    26   215    24   217 0.93 SAF-like
SAF                  PF08666.7     63 seq734_BIOID54363    -            219   1.9e-08   34.4   0.0   1   1   8.7e-12   5.9e-08   32.8   0.0     2    61    96   155    95   157 0.94 SAF domain
ACP                  PF06857.6     87 seq735_BIOID54363    -             98   1.2e-33  114.7   0.1   1   1   9.9e-38   1.4e-33  114.5   0.1     1    86     2    87     2    88 0.98 Malonate decarboxylase delta subunit (MdcD)
MotA_ExbB            PF01618.11   139 seq737_BIOID54363    -            295   1.2e-05   24.8   0.8   1   1     9e-10   1.2e-05   24.8   0.6    29   135   136   239   116   242 0.88 MotA/TolQ/ExbB proton channel family
Hydrolase_3          PF08282.7    254 seq742_BIOID54363    -            306     5e-63  212.9   0.0   1   1   1.7e-66   5.7e-63  212.7   0.0     1   254    40   301    40   301 0.97 haloacid dehalogenase-like hydrolase
S6PP                 PF05116.8    247 seq742_BIOID54363    -            306   1.1e-14   54.1   0.0   1   2   4.6e-08   0.00016   20.9   0.0     3    76    38   109    36   125 0.85 Sucrose-6F-phosphate phosphohydrolase
S6PP                 PF05116.8    247 seq742_BIOID54363    -            306   1.1e-14   54.1   0.0   2   2   2.9e-11     1e-07   31.4   0.0   110   212   180   280   139   294 0.83 Sucrose-6F-phosphate phosphohydrolase
Hydrolase            PF00702.21   204 seq742_BIOID54363    -            306   1.2e-09   38.8   0.3   1   1   9.6e-12   3.3e-08   34.2   0.2     2   204    38   269    37   269 0.67 haloacid dehalogenase-like hydrolase
HpcH_HpaI            PF03328.9    221 seq746_BIOID54363    -            302   1.5e-81  272.3   0.2   1   1   4.1e-85   5.6e-81  270.5   0.0     1   221    15   234    15   234 0.99 HpcH/HpaI aldolase/citrate lyase family
AsnC_trans_reg       PF01037.16    74 seq747_BIOID54363    -            152   1.6e-18   66.0   0.1   1   1   8.4e-22   2.9e-18   65.2   0.1     4    73    75   143    72   144 0.92 AsnC family
HTH_AsnC-type        PF13404.1     42 seq747_BIOID54363    -            152   1.5e-13   49.9   0.0   1   1   8.8e-17     3e-13   48.9   0.0     1    42     6    47     6    47 0.97 AsnC-type helix-turn-helix domain
HTH_24               PF13412.1     48 seq747_BIOID54363    -            152   2.6e-13   49.0   0.0   1   1   1.2e-16   4.2e-13   48.3   0.0     1    48     6    53     6    53 0.97 Winged helix-turn-helix DNA-binding
HTH_11               PF08279.7     55 seq747_BIOID54363    -            152   1.6e-05   24.3   0.0   1   1   9.9e-09   3.4e-05   23.2   0.0    17    54    24    66    11    67 0.87 HTH domain
RF-1                 PF00472.15   114 seq748_BIOID54363    -            140   7.5e-29   99.7   0.5   1   1   6.4e-33   8.8e-29   99.5   0.4     4   114     4   132     1   137 0.91 RF-1 domain
Pirin                PF02678.11   107 seq753_BIOID54363    -            233   2.1e-21   75.7   0.0   1   1   2.8e-25   3.8e-21   74.8   0.0     2   107     4   119     3   119 0.95 Pirin
LysR_substrate       PF03466.15   209 seq759_BIOID54363    -            308   4.1e-43  146.8   0.1   1   1   7.6e-47   5.2e-43  146.4   0.1     3   208   102   305   100   306 0.98 LysR substrate binding domain
HTH_1                PF00126.22    60 seq759_BIOID54363    -            308     3e-16   58.7   0.1   1   1   9.5e-20   6.5e-16   57.7   0.1     1    60    18    77    18    77 0.96 Bacterial regulatory helix-turn-helix protein, lysR family
DUF307               PF03733.8     53 seq760_BIOID54363    -            148   1.5e-33  114.8  23.8   1   2   1.7e-17   2.3e-13   50.2   2.4     1    53     3    55     3    55 0.97 Domain of unknown function (DUF307)
DUF307               PF03733.8     53 seq760_BIOID54363    -            148   1.5e-33  114.8  23.8   2   2   5.9e-24     8e-20   70.9   8.6     1    53    76   128    76   128 0.98 Domain of unknown function (DUF307)
BCCT                 PF02028.12   485 seq761_BIOID54363    -            504  4.2e-124  414.3  44.4   1   1  3.4e-128  4.7e-124  414.1  30.8     1   484    14   500    14   501 0.98 BCCT family transporter
FlgM                 PF04316.8     57 seq762_BIOID54363    -             97   2.2e-11   43.4   0.5   1   1   2.5e-15   3.4e-11   42.8   0.3     2    56    40    89    25    90 0.84 Anti-sigma-28 factor, FlgM
DUF386               PF04074.7    153 seq763_BIOID54363    -            149   1.3e-39  135.0   1.4   1   1     1e-43   1.4e-39  134.9   1.0     1   153     1   142     1   142 0.98 Domain of unknown function (DUF386)
NlpE                 PF04170.7     87 seq764_BIOID54363    -            236   1.6e-35  121.1   0.0   1   1   1.9e-39   2.6e-35  120.5   0.0     1    86    45   130    45   131 0.99 NlpE N-terminal domain
Bundlin              PF05307.6     97 seq765_BIOID54363    -             49   4.2e-09   36.0   0.2   1   1   3.4e-13   4.6e-09   35.9   0.1     1    44     1    44     1    49 0.87 Bundlin
MFS_1                PF07690.11   354 seq766_BIOID54363    -            421   1.3e-34  119.3  62.1   1   1   2.8e-35   3.9e-31  107.9  30.8     1   354    18   356    18   356 0.82 Major Facilitator Superfamily
Flavodoxin_1         PF00258.20   143 seq767_BIOID54363    -            147     1e-21   77.2   0.0   1   1   8.6e-26   1.2e-21   77.1   0.0     2   143     7   138     6   138 0.93 Flavodoxin
DDE_Tnp_1            PF01609.16   211 seq768_BIOID54363    -            370   2.5e-29  102.2   0.0   1   1   2.3e-33   3.2e-29  101.9   0.0     2   211   107   348   106   348 0.96 Transposase DDE domain
MotB_plug            PF13677.1     58 seq769_BIOID54363    -            308   1.4e-23   81.7   0.6   1   1   3.9e-27   2.6e-23   80.9   0.4     3    57    12    66    10    67 0.88 Membrane MotB of proton-channel complex MotA/MotB
OmpA                 PF00691.15    97 seq769_BIOID54363    -            308     3e-11   43.4   0.0   1   1   9.6e-15   6.6e-11   42.3   0.0     1    95   160   258   160   259 0.86 OmpA family
FlgN                 PF05130.7    143 seq771_BIOID54363    -            138   3.3e-27   95.3  10.2   1   1   2.8e-31   3.8e-27   95.1   7.1     1   143     1   128     1   128 0.96 FlgN protein
TetR_C_2             PF08361.6    121 seq772_BIOID54363    -            220   1.1e-46  157.5   0.5   1   1   4.2e-50   1.9e-46  156.7   0.1     1   120    84   202    84   203 0.99 MAATS-type transcriptional repressor, C-terminal region
TetR_N               PF00440.18    47 seq772_BIOID54363    -            220     2e-18   65.6   0.0   1   1   1.3e-21   5.9e-18   64.1   0.0     1    47    16    62    16    62 0.98 Bacterial regulatory proteins, tetR family
TetR_C_4             PF08359.6    133 seq772_BIOID54363    -            220   3.9e-06   26.7   0.2   1   1   3.2e-09   1.5e-05   24.8   0.0    72   126   139   193   120   201 0.91 YsiA-like protein, C-terminal region
FUSC-like            PF12805.2    284 seq775_BIOID54363    -            720    3e-111  370.7   6.6   1   1  6.6e-115    3e-111  370.7   4.6     1   284    69   348    69   348 0.98 FUSC-like inner membrane protein yccS
FUSC_2               PF13515.1    128 seq775_BIOID54363    -            720   5.6e-27   94.0  13.0   1   1   1.2e-30   5.6e-27   94.0   9.0     3   127   406   528   404   529 0.93 Fusaric acid resistance protein-like
CitF                 PF04223.7    466 seq777_BIOID54363    -            510  2.3e-273  906.7   2.2   1   1  1.9e-277  2.6e-273  906.5   1.5     1   466    43   508    43   508 1.00 Citrate lyase, alpha subunit (CitF)
AA_permease_2        PF13520.1    426 seq778_BIOID54363    -            477   5.9e-37  127.0  63.2   1   1     1e-40   7.1e-37  126.8  43.8     2   418    10   434     9   449 0.85 Amino acid permease
AA_permease          PF00324.16   479 seq778_BIOID54363    -            477   1.1e-19   70.1  50.4   1   1   2.2e-23   1.5e-19   69.6  34.9    25   466    34   448    21   470 0.84 Amino acid permease
GIDA                 PF01134.17   392 seq782_BIOID54363    -            629  2.6e-170  566.3   0.0   1   1  1.3e-173  3.5e-170  565.9   0.0     1   391     8   398     8   399 0.99 Glucose inhibited division protein A
GIDA_assoc_3         PF13932.1     72 seq782_BIOID54363    -            629   4.5e-31  106.6   0.1   1   1   5.2e-34   1.4e-30  105.0   0.1     1    72   546   617   546   617 0.99 GidA associated domain 3
FAD_oxidored         PF12831.2    428 seq782_BIOID54363    -            629   5.8e-08   32.1   3.8   1   1   4.5e-11   1.2e-07   31.0   2.6     1   142     8   151     8   152 0.70 FAD dependent oxidoreductase
Pyr_redox_2          PF07992.9    200 seq782_BIOID54363    -            629   2.6e-06   27.3   0.5   1   1     2e-09   5.5e-06   26.2   0.3     1   118     8   156     8   162 0.62 Pyridine nucleotide-disulphide oxidoreductase
Sulfatase            PF00884.18   379 seq783_BIOID54363    -            577   1.9e-48  165.2   6.9   1   1   4.2e-52   2.8e-48  164.7   4.8     2   308   238   535   237   565 0.93 Sulfatase
DUF1705              PF08019.7    156 seq783_BIOID54363    -            577     5e-05   22.7   7.5   1   1   7.3e-09     5e-05   22.7   5.2    11   149    59   206    50   211 0.60 Domain of unknown function (DUF1705)
FAD_binding_1        PF00667.15   219 seq785_BIOID54363    -            599   1.2e-52  178.4   0.0   1   1   4.4e-56     2e-52  177.7   0.0     2   219   230   424   229   424 0.98 FAD binding domain
Flavodoxin_1         PF00258.20   143 seq785_BIOID54363    -            599     1e-32  113.0   0.2   1   1   5.6e-36   2.6e-32  111.6   0.1     1   136    66   195    66   200 0.90 Flavodoxin
NAD_binding_1        PF00175.16   109 seq785_BIOID54363    -            599   5.1e-22   78.3   0.0   1   1   2.3e-25   1.1e-21   77.3   0.0     1   109   457   564   457   564 0.89 Oxidoreductase NAD-binding domain
Lactamase_B_2        PF12706.2    194 seq786_BIOID54363    -            356   4.1e-24   85.0   0.3   1   1   7.5e-28   5.1e-24   84.7   0.2     2   194    59   284    58   284 0.80 Beta-lactamase superfamily domain
Lactamase_B_3        PF13483.1    163 seq786_BIOID54363    -            356   5.9e-17   61.7   0.1   1   1   1.2e-20   8.3e-17   61.2   0.0     4   163    44   283    42   283 0.86 Beta-lactamase superfamily domain
CheW                 PF01584.14   138 seq789_BIOID54363    -            667   1.4e-27   95.6   1.1   1   1     1e-30   2.9e-27   94.7   0.7     2   133   527   653   526   656 0.97 CheW-like domain
CheY-binding         PF09078.6     65 seq789_BIOID54363    -            667     1e-26   92.5   2.1   1   1   5.2e-30   1.4e-26   92.1   0.6     2    65   174   237   173   237 0.98 CheY binding
Hpt                  PF01627.18    90 seq789_BIOID54363    -            667   1.7e-22   79.1   1.2   1   1   6.2e-26   1.7e-22   79.1   0.9     2    89    21   120    20   121 0.96 Hpt domain
HATPase_c            PF02518.21   111 seq789_BIOID54363    -            667   2.1e-22   78.8   0.5   1   1   2.2e-25   5.9e-22   77.3   0.2     3   110   384   520   382   521 0.98 Histidine kinase-, DNA gyrase B-, and HSP90-like ATPase
H-kinase_dim         PF02895.9     68 seq789_BIOID54363    -            667   1.4e-18   66.8   2.7   1   1   5.1e-22   1.4e-18   66.8   1.9     1    68   274   337   274   337 0.97 Signal transducing histidine kinase, homodimeric domain
Barstar              PF01337.13    90 seq791_BIOID54363    -             90   8.2e-20   70.3   0.4   1   1   6.9e-24   9.4e-20   70.1   0.3     1    84     4    82     4    87 0.96 Barstar (barnase inhibitor)
Aldo_ket_red         PF00248.16   283 seq792_BIOID54363    -            348   1.5e-76  256.8   0.0   1   1   1.2e-80   1.7e-76  256.6   0.0     1   280    39   337    39   340 0.94 Aldo/keto reductase family
Shikimate_dh_N       PF08501.6     83 seq793_BIOID54363    -            288     7e-27   93.1   0.0   1   1   2.1e-30   1.4e-26   92.2   0.0     1    83    12    94    12    94 0.99 Shikimate dehydrogenase substrate binding domain
Shikimate_DH         PF01488.15   135 seq793_BIOID54363    -            288   5.6e-07   29.6   0.0   1   1   1.4e-10   9.3e-07   28.8   0.0     9    95   121   216   114   230 0.86 Shikimate / quinate 5-dehydrogenase
Phage_GPA            PF05840.8    371 seq795_BIOID54363    -            940  2.6e-150  500.1   0.0   1   1  3.1e-154  4.2e-150  499.4   0.0     1   371   179   564   179   564 0.99 Bacteriophage replication gene A protein (GPA)
Acyl-CoA_dh_1        PF00441.19   150 seq799_BIOID54363    -            380   9.8e-47  158.6   1.3   1   1   3.9e-50   1.3e-46  158.2   0.9     1   150   227   376   227   376 0.99 Acyl-CoA dehydrogenase, C-terminal domain
Acyl-CoA_dh_N        PF02771.11   113 seq799_BIOID54363    -            380   7.7e-17   61.7   0.1   1   1   4.7e-20   1.6e-16   60.7   0.0     1   106     6   110     6   116 0.92 Acyl-CoA dehydrogenase, N-terminal domain
Acyl-CoA_dh_M        PF02770.14    52 seq799_BIOID54363    -            380   2.9e-16   58.5   0.1   1   1   2.7e-19   9.2e-16   56.9   0.0     3    51   123   171   121   172 0.97 Acyl-CoA dehydrogenase, middle domain
Acyl-CoA_dh_2        PF08028.6    134 seq799_BIOID54363    -            380   1.4e-15   57.5   0.8   1   1   6.8e-19   2.3e-15   56.8   0.6     9   125   250   356   243   359 0.95 Acyl-CoA dehydrogenase, C-terminal domain
AMP-binding          PF00501.23   418 seq802_BIOID54363    -            719   8.3e-74  248.2   0.0   1   1   1.9e-77   1.3e-73  247.6   0.0     1   409   233   635   233   642 0.91 AMP-binding enzyme
Acyltransferase      PF01553.16   132 seq802_BIOID54363    -            719   3.5e-19   68.4   0.0   1   1   1.1e-22   7.3e-19   67.4   0.0     1   131    15   137    15   138 0.96 Acyltransferase
MFS_1                PF07690.11   354 seq804_BIOID54363    -            419   1.9e-33  115.5  44.5   1   1   2.8e-37   1.9e-33  115.5  30.8     6   348    32   364    27   373 0.79 Major Facilitator Superfamily
Sugar_tr             PF00083.19   451 seq804_BIOID54363    -            419   4.8e-09   35.2  13.8   1   1     7e-13   4.8e-09   35.2   9.6    49   217    60   220    22   227 0.91 Sugar (and other) transporter
Hydrolase_3          PF08282.7    254 seq810_BIOID54363    -            368   1.1e-14   54.4   0.1   1   1   1.8e-16   6.1e-13   48.8   0.0   187   251   295   358   282   361 0.92 haloacid dehalogenase-like hydrolase
HAD                  PF12710.2    191 seq810_BIOID54363    -            368   6.9e-13   49.0   0.0   1   1   2.3e-16     8e-13   48.8   0.0    45   191   191   327    41   327 0.79 haloacid dehalogenase-like hydrolase
Hydrolase            PF00702.21   204 seq810_BIOID54363    -            368   1.3e-10   42.0   1.0   1   1     5e-14   1.7e-10   41.6   0.4    65   204   170   330    99   330 0.77 haloacid dehalogenase-like hydrolase
CitX                 PF03802.9    170 seq811_BIOID54363    -            183   1.4e-59  200.2   0.0   1   1   1.2e-63   1.6e-59  200.0   0.0     2   169    12   180    11   181 0.98 Apo-citrate lyase phosphoribosyl-dephospho-CoA transferase
Exonuc_X-T_C         PF08411.5    269 seq815_BIOID54363    -            499  3.2e-104  347.6   0.1   1   1  5.7e-108  3.9e-104  347.3   0.1     1   268   236   497   236   498 0.99 Exonuclease C-terminal
RNase_T              PF00929.19   164 seq815_BIOID54363    -            499   4.1e-25   88.8   0.0   1   1   1.1e-28   7.7e-25   87.9   0.0     2   162    37   216    36   218 0.95 Exonuclease
DHquinase_I          PF01487.10   224 seq817_BIOID54363    -            252   9.6e-72  241.1   1.0   1   1     8e-76   1.1e-71  240.9   0.7     2   223    20   246    19   247 0.99 Type I 3-dehydroquinase
DeoRC                PF00455.17   162 seq819_BIOID54363    -            251   3.8e-38  130.5   0.0   1   1   1.1e-41   4.8e-38  130.2   0.0     2   161    75   231    74   232 0.97 DeoR C terminal sensor domain
HTH_DeoR             PF08220.7     57 seq819_BIOID54363    -            251   5.9e-21   73.6   0.6   1   1   4.2e-24   1.9e-20   72.0   0.1     1    57     6    62     6    62 0.98 DeoR-like helix-turn-helix domain
HTH_11               PF08279.7     55 seq819_BIOID54363    -            251   1.2e-05   24.7   0.4   1   1   6.5e-09     3e-05   23.4   0.0     5    49    10    52     6    55 0.81 HTH domain
Na_Pi_cotrans        PF02690.10   142 seq821_BIOID54363    -            543   1.6e-44  150.9  30.2   1   2   1.4e-39   9.5e-36  122.5   7.0     1   140    13   148    13   150 0.98 Na+/Pi-cotransporter
Na_Pi_cotrans        PF02690.10   142 seq821_BIOID54363    -            543   1.6e-44  150.9  30.2   2   2   1.6e-13   1.1e-09   38.0  10.2     1   123   139   265   139   284 0.90 Na+/Pi-cotransporter
Methyltransf_26      PF13659.1    117 seq827_BIOID54363    -            257   1.2e-16   60.7   0.0   1   1   1.6e-19     2e-16   59.9   0.0     3   116    59   182    57   183 0.87 Methyltransferase domain
MTS                  PF05175.9    170 seq827_BIOID54363    -            257   6.6e-14   51.5   0.0   1   1   7.9e-17   9.8e-14   50.9   0.0    33   145    58   186    42   204 0.82 Methyltransferase small domain
Methyltransf_18      PF12847.2    112 seq827_BIOID54363    -            257   1.2e-11   45.0   0.0   1   1   1.5e-14   1.9e-11   44.4   0.0     3    84    58   142    57   181 0.79 Methyltransferase domain
Methyltransf_31      PF13847.1    152 seq827_BIOID54363    -            257   1.3e-08   34.5   0.0   1   1   1.3e-11   1.6e-08   34.1   0.0     6   109    59   180    56   217 0.77 Methyltransferase domain
Cons_hypoth95        PF03602.10   183 seq827_BIOID54363    -            257     2e-07   30.4   0.0   1   1   2.2e-10   2.8e-07   30.0   0.0    43   129    57   142    47   168 0.84 Conserved hypothetical protein 95
Methyltransf_25      PF13649.1    101 seq827_BIOID54363    -            257   2.6e-06   27.5   0.0   1   1   3.1e-09   3.9e-06   27.0   0.0     2    74    61   137    60   175 0.79 Methyltransferase domain
Methyltransf_3       PF01596.12   205 seq827_BIOID54363    -            257   1.6e-06   27.2   0.0   1   1   1.8e-09   2.3e-06   26.7   0.0    26   112    38   123    25   134 0.87 O-methyltransferase
UPF0020              PF01170.13   180 seq827_BIOID54363    -            257     3e-06   26.8   0.0   1   1   3.4e-09   4.2e-06   26.3   0.0    53   117    77   138    52   172 0.79 Putative RNA methylase family UPF0020
PrmA                 PF06325.8    295 seq827_BIOID54363    -            257   4.8e-06   25.7   0.1   1   1   5.3e-09   6.6e-06   25.3   0.0   163   232    58   134    50   135 0.78 Ribosomal protein L11 methyltransferase (PrmA)
PCMT                 PF01135.14   210 seq827_BIOID54363    -            257   3.3e-05   23.4   0.0   1   1   3.7e-08   4.6e-05   22.9   0.0    73   136    56   120    46   134 0.86 Protein-L-isoaspartate(D-aspartate) O-methyltransferase (PCMT)
PRMT5                PF05185.11   448 seq827_BIOID54363    -            257   2.6e-05   23.1   0.1   1   1   2.9e-08   3.6e-05   22.7   0.1   193   264    63   133    57   134 0.90 PRMT5 arginine-N-methyltransferase
CitG                 PF01874.11   277 seq828_BIOID54363    -            292   8.7e-84  280.8   0.0   1   1   7.5e-88     1e-83  280.6   0.0     5   276    24   290    20   291 0.97 ATP:dephospho-CoA triphosphoribosyl transferase
Sel1                 PF08238.7     39 seq829_BIOID54363    -             81   1.1e-11   44.8   0.3   1   2   6.2e-14   8.4e-10   38.8   0.1     1    39    27    63    27    63 0.87 Sel1 repeat
Sel1                 PF08238.7     39 seq829_BIOID54363    -             81   1.1e-11   44.8   0.3   2   2    0.0058        79    3.9   0.0     2    10    65    74    64    77 0.78 Sel1 repeat
AsnC_trans_reg       PF01037.16    74 seq832_BIOID54363    -            116   2.1e-24   84.9   0.0   1   1   1.9e-28   2.6e-24   84.6   0.0     1    74    30   104    30   104 0.98 AsnC family
CoA_transf_3         PF02515.12   191 seq833_BIOID54363    -            139   2.2e-15   56.2   0.0   1   1     2e-19   2.7e-15   55.9   0.0     2    64    70   132    69   139 0.92 CoA-transferase family III
NIR_SIR              PF01077.17   157 seq834_BIOID54363    -            570   2.2e-49  166.7   0.0   1   1   1.9e-47   1.3e-43  147.9   0.0     2   157   173   331   172   331 0.98 Nitrite and sulphite reductase 4Fe-4S domain
NIR_SIR_ferr         PF03460.12    69 seq834_BIOID54363    -            570   6.6e-31  105.6   0.0   1   2   2.1e-16   1.4e-12   46.8   0.0    11    67    81   138    73   140 0.92 Nitrite/Sulfite reductase ferredoxin-like half domain
NIR_SIR_ferr         PF03460.12    69 seq834_BIOID54363    -            570   6.6e-31  105.6   0.0   2   2   8.8e-19     6e-15   54.5   0.0     7    68   355   417   350   418 0.94 Nitrite/Sulfite reductase ferredoxin-like half domain
GidB                 PF02527.10   184 seq835_BIOID54363    -            207   7.4e-67  223.9   0.0   1   1   1.3e-70     9e-67  223.6   0.0     1   184    20   200    20   200 0.98 rRNA small subunit methyltransferase G
Methyltransf_31      PF13847.1    152 seq835_BIOID54363    -            207   9.4e-10   38.1   0.0   1   1   5.5e-13   3.8e-09   36.2   0.0     4    94    66   149    64   195 0.82 Methyltransferase domain
DEAD                 PF00270.24   173 seq836_BIOID54363    -            454   2.3e-49  167.0   0.1   1   1   5.9e-52   2.7e-48  163.5   0.0     1   172    25   196    25   197 0.94 DEAD/DEAH box helicase
Helicase_C           PF00271.26    78 seq836_BIOID54363    -            454   8.2e-26   89.5   0.0   1   1   4.8e-29   2.2e-25   88.2   0.0     2    77   264   339   263   340 0.98 Helicase conserved C-terminal domain
HTH_18               PF12833.2     81 seq838_BIOID54363    -            283     6e-21   74.2   1.7   1   1   1.7e-24   1.2e-20   73.2   0.1     1    81   191   270   191   270 0.97 Helix-turn-helix domain
HTH_AraC             PF00165.18    42 seq838_BIOID54363    -            283   2.7e-17   61.8   0.4   1   1   6.6e-15   4.5e-11   42.0   0.0     8    42   234   269   230   269 0.95 Bacterial regulatory helix-turn-helix proteins, AraC family
Ldh_1_N              PF00056.18   142 seq839_BIOID54363    -            334   3.4e-48  162.8   0.9   1   1   7.1e-52   4.9e-48  162.3   0.6     1   141    23   166    23   167 0.97 lactate/malate dehydrogenase, NAD binding domain
Ldh_1_C              PF02866.13   174 seq839_BIOID54363    -            334   8.7e-48  162.2   0.0   1   1   1.8e-51   1.2e-47  161.7   0.0     1   174   169   332   169   332 0.99 lactate/malate dehydrogenase, alpha/beta C-terminal domain
DUF445               PF04286.7    367 seq840_BIOID54363    -            426  8.4e-105  351.1   2.4   1   1    7e-109  9.6e-105  350.9   1.7     1   366    44   417    44   418 0.99 Protein of unknown function (DUF445)
AAA_25               PF13481.1    194 seq843_BIOID54363    -            476   2.1e-26   92.4   0.0   1   1   1.8e-29   3.5e-26   91.6   0.0    10   194    88   242    80   242 0.90 AAA domain
KaiC                 PF06745.8    226 seq843_BIOID54363    -            476   1.7e-18   66.4   0.1   1   1   6.7e-19   1.3e-15   56.9   0.1     2   202    94   277    93   294 0.85 KaiC
ChlI                 PF13541.1    121 seq843_BIOID54363    -            476   5.9e-12   45.0   0.0   1   1   6.9e-15   1.3e-11   43.8   0.0    35   121   364   449   337   449 0.92 Subunit ChlI of Mg-chelatase
Lon_C                PF05362.8    205 seq843_BIOID54363    -            476   4.3e-08   32.5   0.1   1   1     5e-11   9.7e-08   31.4   0.0    94   200   372   471   363   473 0.88 Lon protease (S16) C-terminal proteolytic domain
RecA                 PF00154.16   323 seq843_BIOID54363    -            476   2.4e-05   23.4   0.1   1   1   2.4e-08   4.8e-05   22.4   0.0    17   140    77   195    65   205 0.77 recA bacterial DNA recombination protein
CoA_trans            PF01144.18   217 seq844_BIOID54363    -            531   4.2e-56  189.4   0.2   1   1   7.4e-60     1e-55  188.1   0.1     2   216    16   252    15   253 0.98 Coenzyme A transferase
CoA_transf_3         PF02515.12   191 seq845_BIOID54363    -            294   6.9e-26   90.5   0.5   1   1   7.4e-30     1e-25   90.0   0.3    67   181    26   138    18   147 0.90 CoA-transferase family III
Trehalase            PF01204.13   512 seq847_BIOID54363    -            783   6.5e-13   47.9   0.2   1   1     4e-16   1.8e-12   46.4   0.2   179   489   414   765   408   773 0.83 Trehalase
rve                  PF00665.21   120 seq848_BIOID54363    -            221   6.4e-18   64.8   0.0   1   1   1.7e-21   1.1e-17   64.0   0.0     2    95   125   215   124   220 0.94 Integrase core domain
HTH_21               PF13276.1     60 seq848_BIOID54363    -            221   8.4e-14   51.2   2.4   1   1   1.2e-17   8.4e-14   51.2   1.7     3    60    47   103    44   103 0.92 HTH-like domain
FtsK_SpoIIIE         PF01580.13   205 seq849_BIOID54363    -           1342   3.9e-74  248.4   0.1   1   1   1.8e-77   6.1e-74  247.8   0.1     2   205   961  1174   960  1174 0.98 FtsK/SpoIIIE family
DUF4117              PF13491.1    171 seq849_BIOID54363    -           1342   3.4e-41  140.4  17.3   1   1   1.4e-44   4.8e-41  139.9  12.0     2   171    20   191    19   191 0.95 Domain of unknown function (DUF4117)
Ftsk_gamma           PF09397.5     67 seq849_BIOID54363    -           1342     4e-30  103.2   0.0   1   1   2.6e-33   8.9e-30  102.0   0.0     2    65  1275  1338  1274  1340 0.96 Ftsk gamma domain
MacB_PCD             PF12704.2    232 seq850_BIOID54363    -            399     3e-18   66.1   0.1   1   1   4.4e-22     3e-18   66.1   0.0     9   227    24   237    11   239 0.79 MacB-like periplasmic core domain
FtsX                 PF02687.16   121 seq850_BIOID54363    -            399   2.4e-17   62.7  17.6   1   1   3.9e-21   2.7e-17   62.5  10.1     2   121   269   392   268   392 0.95 FtsX-like permease family
TOBE                 PF03459.12    64 seq853_BIOID54363    -            262   2.3e-30  104.3   0.2   1   2   2.6e-19   1.8e-15   56.6   0.1     1    63   125   188   125   189 0.98 TOBE domain
TOBE                 PF03459.12    64 seq853_BIOID54363    -            262   2.3e-30  104.3   0.2   2   2   7.7e-16   5.3e-12   45.5   0.0     3    64   199   258   197   258 0.97 TOBE domain
HTH_1                PF00126.22    60 seq853_BIOID54363    -            262   6.9e-07   28.7   0.0   1   1   1.9e-10   1.3e-06   27.9   0.0     2    60    20    83    19    83 0.89 Bacterial regulatory helix-turn-helix protein, lysR family
SulA                 PF03846.9    119 seq854_BIOID54363    -            169   2.2e-63  211.1   4.5   1   1   2.2e-67     3e-63  210.7   3.1     2   118     3   119     2   120 0.99 Cell division inhibitor SulA
FliE                 PF02049.13    97 seq855_BIOID54363    -            106   1.4e-27   95.3   4.3   1   1   1.2e-31   1.7e-27   95.1   2.9     6    97    14   106     7   106 0.95 Flagellar hook-basal body complex protein FliE
Na_sulph_symp        PF00939.14   471 seq858_BIOID54363    -            487  1.6e-182  607.4  37.5   1   1  1.4e-186  1.9e-182  607.2  26.0     2   471     6   486     5   486 0.99 Sodium:sulfate symporter transmembrane region
NUDIX                PF00293.23   135 seq859_BIOID54363    -            257   1.9e-21   75.9   0.1   1   1   1.3e-24     6e-21   74.3   0.0     6   125   132   240   127   249 0.90 NUDIX domain
zf-NADH-PPase        PF09297.6     32 seq859_BIOID54363    -            257   2.8e-10   39.4   5.4   1   1     1e-13   4.8e-10   38.6   3.8     1    32    93   124    93   124 0.98 NADH pyrophosphatase zinc ribbon domain
NUDIX-like           PF09296.6     98 seq859_BIOID54363    -            257   3.7e-06   27.0   0.1   1   1   1.6e-09   7.3e-06   26.1   0.1     2    97    11    90    10    91 0.96 NADH pyrophosphatase-like rudimentary NUDIX domain
Iso_dh               PF00180.15   348 seq861_BIOID54363    -            361   1.3e-86  290.6   0.0   1   1   1.1e-90   1.6e-86  290.3   0.0     1   347     6   354     6   355 0.93 Isocitrate/isopropylmalate dehydrogenase
GlgS                 PF08971.6     66 seq863_BIOID54363    -             66   8.9e-42  140.7   0.7   1   1   7.1e-46   9.7e-42  140.6   0.5     1    66     1    66     1    66 0.99 Glycogen synthesis protein
IclR                 PF01614.13   129 seq864_BIOID54363    -            284   1.3e-21   76.5   0.5   1   1     5e-25   3.4e-21   75.1   0.0     5   128   157   272   153   273 0.94 Bacterial transcriptional regulator
HTH_IclR             PF09339.5     52 seq864_BIOID54363    -            284   7.7e-11   41.3   3.3   1   1   2.3e-14   1.6e-10   40.3   0.1     1    51    42    90    42    91 0.96 IclR helix-turn-helix domain
MFS_1                PF07690.11   354 seq865_BIOID54363    -            397   9.2e-14   50.8  42.0   1   1   6.7e-18   9.2e-14   50.8  29.1     2   345    20   350    19   359 0.72 Major Facilitator Superfamily
DUF2002              PF09400.5    111 seq867_BIOID54363    -            114   8.2e-66  218.6   0.2   1   1   6.8e-70   9.3e-66  218.4   0.2     1   110     1   110     1   112 0.99 Protein of unknown function (DUF2002)
MCPsignal            PF00015.16   213 seq868_BIOID54363    -            553   7.1e-74  247.8  41.4   1   1   1.3e-74   5.9e-71  238.2  18.6     1   212   322   515   322   516 0.99 Methyl-accepting chemotaxis protein (MCP) signalling domain
TarH                 PF02203.10   171 seq868_BIOID54363    -            553   2.9e-45  154.0   5.9   1   1   6.3e-49   2.9e-45  154.0   4.1     1   165     1   169     1   175 0.97 Tar ligand binding domain homologue
HAMP                 PF00672.20    70 seq868_BIOID54363    -            553   1.6e-14   53.6   2.2   1   1   3.6e-18   1.6e-14   53.6   1.5     2    69   195   262   194   263 0.96 HAMP domain
Sel1                 PF08238.7     39 seq869_BIOID54363    -             40   4.3e-13   49.3   4.9   1   1   3.4e-17   4.6e-13   49.2   3.4     1    39     2    37     2    37 0.96 Sel1 repeat
DUF1471              PF07338.8     56 seq871_BIOID54363    -            109   5.4e-16   57.8   0.3   1   1   5.3e-20   7.3e-16   57.4   0.2     1    56    52   108    52   108 0.98 Protein of unknown function (DUF1471)
RHS                  PF03527.9     41 seq872_BIOID54363    -            437   4.3e-19   67.9   1.6   1   1   3.1e-23   4.3e-19   67.9   1.1     1    41   180   220   180   220 0.97 RHS protein
Sel1                 PF08238.7     39 seq875_BIOID54363    -            130   8.6e-26   89.7  19.4   1   3   5.5e-12   7.5e-08   32.6   2.7     2    37    10    42     9    44 0.89 Sel1 repeat
Sel1                 PF08238.7     39 seq875_BIOID54363    -            130   8.6e-26   89.7  19.4   2   3   5.3e-15   7.2e-11   42.2   0.3     3    37    47    78    45    80 0.93 Sel1 repeat
Sel1                 PF08238.7     39 seq875_BIOID54363    -            130   8.6e-26   89.7  19.4   3   3   9.8e-10   1.3e-05   25.5   0.1     1    33    81   110    81   115 0.85 Sel1 repeat
HTH_Tnp_IS1          PF12759.2     50 seq876_BIOID54363    -             91   2.2e-32  110.1   0.1   1   1   4.8e-36   3.3e-32  109.6   0.1     1    50    39    88    39    88 0.99 InsA C-terminal domain
Zn_Tnp_IS1           PF03811.8     36 seq876_BIOID54363    -             91   1.1e-21   75.9   4.5   1   1   3.1e-25   2.1e-21   74.9   3.1     1    36     1    36     1    36 0.99 InsA N-terminal domain
DUF333               PF03891.10    50 seq877_BIOID54363    -             88   2.4e-13   49.5   0.4   1   1   2.2e-17   3.1e-13   49.2   0.2     7    50    42    85    36    85 0.91 Domain of unknown function (DUF333)
Multi_Drug_Res       PF00893.14    93 seq879_BIOID54363    -            117   2.4e-34  117.5   5.1   1   1   6.7e-38     3e-34  117.2   3.5     2    93    10   101     9   101 0.99 Small Multidrug Resistance protein
EmrE                 PF13536.1    113 seq879_BIOID54363    -            117   5.6e-07   29.6  10.2   1   1   1.5e-10   6.7e-07   29.3   7.0    36   106    38   110    12   115 0.85 Multidrug resistance efflux transporter
EamA                 PF00892.15   126 seq879_BIOID54363    -            117   1.1e-05   25.3   9.0   1   1   2.9e-09   1.3e-05   25.1   6.2    60   125    43   109     7   110 0.88 EamA-like transporter family
AMP-binding          PF00501.23   418 seq880_BIOID54363    -            522  5.6e-110  367.4   0.0   1   1  9.6e-114  6.5e-110  367.2   0.0     1   418    44   456    44   456 0.98 AMP-binding enzyme
ATP_synt_I           PF03899.10   100 seq881_BIOID54363    -            130   4.8e-14   52.2  13.1   1   1   4.9e-18   6.7e-14   51.7   9.1     1    99    17   112    17   113 0.95 ATP synthase I chain
HTH_Tnp_1            PF01527.15    76 seq885_BIOID54363    -            142   1.2e-08   34.6   1.5   1   1   3.7e-12   2.5e-08   33.6   1.1     7    75    40   109    38   119 0.72 Transposase
HTH_28               PF13518.1     52 seq885_BIOID54363    -            142   2.4e-06   27.2   0.6   1   1   1.2e-09   8.2e-06   25.5   0.4     2    33    46    77    44    80 0.85 Helix-turn-helix domain
ABC_tran             PF00005.22   118 seq886_BIOID54363    -            490   2.4e-28   98.7   0.1   1   2   1.3e-12   2.9e-09   37.1   0.0     2   117    44   163    43   164 0.66 ABC transporter
ABC_tran             PF00005.22   118 seq886_BIOID54363    -            490   2.4e-28   98.7   0.1   2   2   1.5e-19   3.4e-16   59.5   0.0     1   117   300   429   300   430 0.88 ABC transporter
AAA_21               PF13304.1    303 seq886_BIOID54363    -            490   6.4e-20   72.1   9.3   1   1   9.8e-15   2.2e-11   44.1   1.2     4   297   291   460   291   463 0.83 AAA domain
StbA                 PF06406.6    318 seq887_BIOID54363    -            319  7.2e-151  501.4   0.0   1   1  1.2e-154  8.1e-151  501.2   0.0     1   318     1   316     1   316 0.99 StbA protein
URO-D                PF01208.12   343 seq891_BIOID54363    -            354  1.7e-140  467.7   0.0   1   1  1.4e-144  1.9e-140  467.5   0.0     2   342     5   347     4   348 0.98 Uroporphyrinogen decarboxylase (URO-D)
DDE_Tnp_IS1          PF03400.8    131 seq892_BIOID54363    -            125   4.5e-74  246.6   1.5   1   1   3.6e-78   4.9e-74  246.4   1.1     7   131     1   125     1   125 1.00 IS1 transposase
HGD-D                PF06050.8    349 seq894_BIOID54363    -            383  5.3e-101  337.8   0.3   1   1  4.4e-105  6.1e-101  337.6   0.2     1   349    39   383    39   383 0.98 2-hydroxyglutaryl-CoA dehydratase, D-component
DUF1471              PF07338.8     56 seq895_BIOID54363    -             95   1.7e-19   69.1   0.0   1   1   1.8e-23   2.4e-19   68.5   0.0     1    55    38    94    38    95 0.98 Protein of unknown function (DUF1471)
ABC_tran             PF00005.22   118 seq897_BIOID54363    -            233   3.7e-27   94.9   0.0   1   1   8.9e-31   6.1e-27   94.2   0.0     1   117    49   173    49   174 0.94 ABC transporter
AAA_21               PF13304.1    303 seq897_BIOID54363    -            233   1.4e-11   44.8   0.1   1   1   4.4e-13     3e-09   37.1   0.1     1   299    37   206    37   210 0.76 AAA domain
ATP-synt_A           PF00119.15   215 seq899_BIOID54363    -            271   1.6e-64  217.1  20.5   1   1   1.4e-68   1.9e-64  216.9  14.2     1   214    39   265    39   266 0.97 ATP synthase A chain
AAA_28               PF13521.1    163 seq900_BIOID54363    -            417   4.9e-29  101.2   0.0   1   1   2.1e-32   7.2e-29  100.7   0.0     2   163   241   401   240   401 0.92 AAA domain
HTH_3                PF01381.17    55 seq900_BIOID54363    -            417   1.3e-09   37.6   0.1   1   1   1.3e-12   4.5e-09   35.9   0.0     1    52    14    66    14    68 0.95 Helix-turn-helix
HTH_19               PF12844.2     64 seq900_BIOID54363    -            417   2.5e-08   33.7   0.0   1   1     2e-10   6.8e-07   29.1   0.0     3    55    13    66    12    74 0.94 Helix-turn-helix domain
PAPS_reduct          PF01507.14   174 seq901_BIOID54363    -            257   6.4e-52  175.7   0.0   1   1   6.2e-56   8.5e-52  175.3   0.0     2   173    61   232    60   233 0.99 Phosphoadenosine phosphosulfate reductase family
PBP                  PF01161.15   145 seq902_BIOID54363    -            183   6.9e-35  119.9   0.1   1   1   5.7e-39   7.8e-35  119.7   0.1     3   139    34   176    32   182 0.90 Phosphatidylethanolamine-binding protein
DHFR_1               PF00186.14   161 seq903_BIOID54363    -            157     6e-42  142.8   0.0   1   1   4.9e-46   6.7e-42  142.6   0.0     1   161     2   156     2   156 0.93 Dihydrofolate reductase
DGOK                 PF05035.7    287 seq904_BIOID54363    -            334   4.6e-87  291.2   0.0   1   1   3.9e-91   5.3e-87  291.0   0.0     1   287    11   318    11   318 0.95 2-keto-3-deoxy-galactonokinase
rve_2                PF13333.1     52 seq909_BIOID54363    -             47   2.3e-05   24.2   0.0   1   1   3.6e-09   4.9e-05   23.1   0.0     1    31    14    46    14    47 0.86 Integrase core domain
Acyl-CoA_dh_1        PF00441.19   150 seq910_BIOID54363    -            384     2e-46  157.6   4.1   1   1   1.8e-49   6.2e-46  156.0   3.2     1   150   229   378   229   378 0.98 Acyl-CoA dehydrogenase, C-terminal domain
Acyl-CoA_dh_2        PF08028.6    134 seq910_BIOID54363    -            384   1.3e-18   67.4   2.4   1   1   6.2e-22   2.1e-18   66.7   1.7     3   125   246   358   244   361 0.96 Acyl-CoA dehydrogenase, C-terminal domain
Acyl-CoA_dh_N        PF02771.11   113 seq910_BIOID54363    -            384     1e-16   61.4   0.0   1   1   6.4e-20   2.2e-16   60.3   0.0     1   105     7   109     7   115 0.92 Acyl-CoA dehydrogenase, N-terminal domain
Acyl-CoA_dh_M        PF02770.14    52 seq910_BIOID54363    -            384   5.8e-15   54.4   0.0   1   1   3.5e-18   1.2e-14   53.4   0.0     1    50   122   171   122   173 0.98 Acyl-CoA dehydrogenase, middle domain
MFS_1                PF07690.11   354 seq911_BIOID54363    -            412   1.3e-32  112.8  48.8   1   2   3.4e-25   4.6e-21   74.8  20.3     6   232    30   243    25   245 0.84 Major Facilitator Superfamily
MFS_1                PF07690.11   354 seq911_BIOID54363    -            412   1.3e-32  112.8  48.8   2   2   2.4e-15   3.3e-11   42.4  12.3     4   176   222   401   219   411 0.86 Major Facilitator Superfamily
BCCT                 PF02028.12   485 seq914_BIOID54363    -            476  4.8e-125  417.4  33.3   1   1  3.9e-129  5.4e-125  417.2  23.1    51   485     2   439     1   439 0.98 BCCT family transporter
rve_3                PF13683.1     67 seq916_BIOID54363    -            105   1.6e-09   36.9   0.0   1   1   1.5e-13     2e-09   36.7   0.0     2    57    22    77    21    87 0.96 Integrase core domain
PseudoU_synth_2      PF00849.17   164 seq917_BIOID54363    -            290   5.7e-16   58.6   0.1   1   1   3.6e-18   2.5e-14   53.3   0.1     2   164    69   195    68   195 0.85 RNA pseudouridylate synthase
S4                   PF01479.20    48 seq917_BIOID54363    -            290   2.7e-14   52.2   1.5   1   1   1.1e-17   7.6e-14   50.7   0.0     1    48     7    52     7    52 0.98 S4 domain
Helicase_C_2         PF13307.1    167 seq918_BIOID54363    -            761   4.9e-26   91.5   0.0   1   1   2.3e-29   7.7e-26   90.9   0.0     8   165   578   733   571   735 0.93 Helicase C-terminal domain
DEAD                 PF00270.24   173 seq918_BIOID54363    -            761   3.5e-09   36.2   0.1   1   1     2e-09   6.8e-06   25.5   0.0    12    78    88   153    73   171 0.74 DEAD/DEAH box helicase
DEAD_2               PF06733.10   174 seq918_BIOID54363    -            761   1.3e-08   34.3   0.0   1   1   6.7e-12   2.3e-08   33.5   0.0   103   167   245   308   195   314 0.87 DEAD_2
Ribonuclease_T2      PF00445.13   189 seq919_BIOID54363    -            274   4.8e-32  111.0   0.0   1   1   4.8e-36   6.6e-32  110.5   0.0     1   181    40   244    40   252 0.81 Ribonuclease T2 family
tRNA-synt_1_2        PF13603.1    185 seq920_BIOID54363    -            891   1.1e-79  265.9   0.0   1   1   7.3e-83     2e-79  265.0   0.0     1   184   252   434   252   435 0.98 Leucyl-tRNA synthetase, Domain 2
tRNA-synt_1          PF00133.17   601 seq920_BIOID54363    -            891   7.1e-71  238.8   9.0   1   5   1.5e-29   4.1e-26   91.0   0.2     4   178    47   202    44   205 0.88 tRNA synthetases class I (I, L, M and V)
tRNA-synt_1          PF00133.17   601 seq920_BIOID54363    -            891   7.1e-71  238.8   9.0   2   5   6.2e-09   1.7e-05   22.9   0.2   361   412   205   256   201   260 0.95 tRNA synthetases class I (I, L, M and V)
tRNA-synt_1          PF00133.17   601 seq920_BIOID54363    -            891   7.1e-71  238.8   9.0   3   5   2.5e-22   6.8e-19   67.1   0.0   188   349   261   439   256   448 0.79 tRNA synthetases class I (I, L, M and V)
tRNA-synt_1          PF00133.17   601 seq920_BIOID54363    -            891   7.1e-71  238.8   9.0   4   5     9e-11   2.5e-07   29.0   0.0   414   557   448   603   442   604 0.63 tRNA synthetases class I (I, L, M and V)
tRNA-synt_1          PF00133.17   601 seq920_BIOID54363    -            891   7.1e-71  238.8   9.0   5   5   3.9e-10   1.1e-06   26.8   0.0   560   593   649   682   639   690 0.87 tRNA synthetases class I (I, L, M and V)
tRNA-synt_1g         PF09334.6    391 seq920_BIOID54363    -            891   8.1e-34  116.7   0.0   1   2     6e-27   1.6e-23   82.8   0.0     5   218    70   255    66   271 0.83 tRNA synthetases class I (M)
tRNA-synt_1g         PF09334.6    391 seq920_BIOID54363    -            891   8.1e-34  116.7   0.0   2   2   5.7e-09   1.6e-05   23.6   0.0   314   364   637   687   626   701 0.81 tRNA synthetases class I (M)
Anticodon_1          PF08264.8    153 seq920_BIOID54363    -            891   4.9e-17   61.9   0.0   1   1   3.2e-20   8.7e-17   61.1   0.0     3   148   731   852   729   858 0.79 Anticodon-binding domain of tRNA
HTH_18               PF12833.2     81 seq921_BIOID54363    -            265   1.8e-16   59.8   0.1   1   1   5.9e-20   4.1e-16   58.7   0.1     1    80   184   261   184   262 0.97 Helix-turn-helix domain
MacB_PCD             PF12704.2    232 seq922_BIOID54363    -            414   9.2e-26   90.7   0.2   1   1   1.4e-29   9.2e-26   90.7   0.1    11   229    26   241    21   244 0.83 MacB-like periplasmic core domain
FtsX                 PF02687.16   121 seq922_BIOID54363    -            414   1.9e-22   79.1  12.5   1   1   3.4e-26   2.3e-22   78.8   4.5     2   121   274   407   273   407 0.98 FtsX-like permease family
DUF4111              PF13427.1    106 seq923_BIOID54363    -            263   9.1e-41  137.8   0.0   1   1   2.1e-44   1.4e-40  137.2   0.0     1   106   150   257   150   257 0.99 Domain of unknown function (DUF4111)
NTP_transf_2         PF01909.18    93 seq923_BIOID54363    -            263   1.1e-10   41.4   0.1   1   1   4.3e-13     3e-09   36.9   0.0     2    79    14   105    13   117 0.67 Nucleotidyltransferase domain
Plasmid_stab_B       PF10784.4     72 seq925_BIOID54363    -            104   2.1e-25   88.0   0.0   1   1   1.9e-29   2.7e-25   87.6   0.0     1    61     6    66     6    75 0.97 Plasmid stability protein
Histone_HNS          PF00816.16    93 seq927_BIOID54363    -            134   2.2e-20   72.8   7.8   1   1   2.2e-24     3e-20   72.3   5.0     5    93    28   129    24   129 0.87 H-NS histone family
Sigma70_r4_2         PF08281.7     54 seq929_BIOID54363    -            191   1.3e-19   69.2   0.2   1   1   1.1e-22   3.7e-19   67.8   0.2     2    53   129   180   122   181 0.95 Sigma-70, region 4
Sigma70_r2           PF04542.9     71 seq929_BIOID54363    -            191   6.3e-18   64.0   0.2   1   1   3.6e-21   1.2e-17   63.1   0.2     1    71    25    92    25    92 0.96 Sigma-70 region 2
Sigma70_r4           PF04545.11    50 seq929_BIOID54363    -            191     2e-10   39.6   0.0   1   1   1.4e-13   4.9e-10   38.4   0.0     2    47   135   180   134   182 0.95 Sigma-70, region 4
Sigma70_ECF          PF07638.6    185 seq929_BIOID54363    -            191   8.8e-09   35.1   0.1   1   1   8.3e-12   2.9e-08   33.5   0.1     7   181    10   183     3   186 0.71 ECF sigma factor
Endonuclease_5       PF04493.9    206 seq933_BIOID54363    -            223   1.1e-70  237.0   0.0   1   1   9.3e-75   1.3e-70  236.8   0.0     1   205     9   208     9   209 0.99 Endonuclease V
ATP-synt_C           PF00137.16    66 seq934_BIOID54363    -             79   1.1e-16   60.3  13.8   1   1   9.3e-21   1.3e-16   60.1   9.6     2    66     9    77     8    77 0.98 ATP synthase subunit C
MCPsignal            PF00015.16   213 seq936_BIOID54363    -            533     3e-63  213.0  31.8   1   1   6.6e-67     3e-63  213.0  22.0     2   212   321   513   314   514 0.96 Methyl-accepting chemotaxis protein (MCP) signalling domain
TarH                 PF02203.10   171 seq936_BIOID54363    -            533   2.8e-40  137.8   8.1   1   1   6.1e-44   2.8e-40  137.8   5.6     1   168     1   170     1   179 0.96 Tar ligand binding domain homologue
HAMP                 PF00672.20    70 seq936_BIOID54363    -            533   1.8e-08   34.3   0.1   1   1   3.9e-12   1.8e-08   34.3   0.1     3    69   195   260   192   261 0.85 HAMP domain
BcrAD_BadFG          PF01869.15   271 seq937_BIOID54363    -            257   1.5e-67  227.6   0.1   1   1   1.3e-71   1.7e-67  227.4   0.1     1   270     7   249     7   250 0.97 BadF/BadG/BcrA/BcrD ATPase family
HOK_GEF              PF01848.11    43 seq940_BIOID54363    -             50   6.9e-19   66.7   0.7   1   1   5.6e-23   7.6e-19   66.6   0.5     1    43     4    46     4    46 0.99 Hok/gef family
Aldolase             PF01081.14   196 seq941_BIOID54363    -            209   3.7e-31  107.7   0.4   1   1   3.1e-35   4.3e-31  107.5   0.3     4   180     6   183     3   195 0.93 KDPG and KHG aldolase
ECH                  PF00378.15   245 seq942_BIOID54363    -            297   1.7e-81  272.8   0.0   1   1   1.4e-85     2e-81  272.6   0.0     3   245    44   289    42   289 0.99 Enoyl-CoA hydratase/isomerase family
ATP-synt_B           PF00430.13   132 seq944_BIOID54363    -            156   3.3e-35  120.6  18.3   1   1   2.8e-39   3.9e-35  120.4  12.7     1   132     6   137     6   137 0.98 ATP synthase B/B' CF(0)
Epimerase            PF01370.16   236 seq948_BIOID54363    -            352   3.6e-58  196.6   0.0   1   1   3.2e-61   4.4e-58  196.3   0.0     1   236    17   276    17   276 0.97 NAD dependent epimerase/dehydratase family
Epimerase_Csub       PF13950.1     62 seq948_BIOID54363    -            352   3.4e-26   90.8   1.2   1   1   4.2e-29   5.8e-26   90.0   0.9     1    62   289   350   289   350 0.99 UDP-glucose 4-epimerase C-term subunit
3Beta_HSD            PF01073.14   280 seq948_BIOID54363    -            352   5.5e-21   74.3   0.0   1   1   2.1e-23   2.8e-20   72.0   0.0     1   157    18   174    18   181 0.87 3-beta hydroxysteroid dehydrogenase/isomerase family
Polysacc_synt_2      PF02719.10   294 seq948_BIOID54363    -            352   4.1e-18   65.1   0.0   1   1   2.8e-20   3.8e-17   61.9   0.0     1   173    17   196    17   200 0.75 Polysaccharide biosynthesis protein
RmlD_sub_bind        PF04321.12   287 seq948_BIOID54363    -            352   2.1e-14   52.9   0.0   1   1   3.2e-17   4.3e-14   51.9   0.0     1   139    15   177    15   187 0.94 RmlD substrate binding domain
adh_short            PF00106.20   167 seq948_BIOID54363    -            352   7.6e-11   42.0   0.0   1   1   1.1e-13   1.5e-10   41.0   0.0     3   137    17   140    16   152 0.85 short chain dehydrogenase
NAD_binding_10       PF13460.1    183 seq948_BIOID54363    -            352   2.3e-10   40.6   0.0   1   1   2.8e-13   3.8e-10   39.9   0.0     1   140    17   186    17   213 0.80 NADH(P)-binding
NmrA                 PF05368.8    233 seq948_BIOID54363    -            352   4.7e-10   38.9   0.0   1   1   6.6e-11     9e-08   31.5   0.0     1   115    17   149    17   156 0.83 NmrA-like family
NAD_binding_4        PF07993.7    249 seq948_BIOID54363    -            352   4.6e-10   38.7   0.0   1   1   2.9e-12   3.9e-09   35.6   0.0     1   185    19   180    19   232 0.77 Male sterility protein
KR                   PF08659.5    181 seq948_BIOID54363    -            352   6.7e-08   32.2   0.0   1   1   8.5e-11   1.2e-07   31.5   0.0     3   149    17   150    16   153 0.84 KR domain
RseA_N               PF03872.8     87 seq949_BIOID54363    -            216   1.8e-32  111.3   0.6   1   1   2.6e-36   1.8e-32  111.3   0.4     1    87     1    89     1    89 0.98 Anti sigma-E protein RseA, N-terminal domain
RseA_C               PF03873.8     53 seq949_BIOID54363    -            216   3.9e-27   93.7   3.7   1   1   5.7e-31   3.9e-27   93.7   2.6     1    53   131   186   131   186 0.98 Anti sigma-E protein RseA, C-terminal domain
Oxidored_FMN         PF00724.15   341 seq951_BIOID54363    -            672  3.7e-104  348.2   0.0   1   1    3e-107  4.6e-104  347.9   0.0     1   341     5   331     5   331 0.97 NADH:flavin oxidoreductase / NADH oxidase family
Pyr_redox_3          PF13738.1    203 seq951_BIOID54363    -            672   1.4e-13   51.2   0.6   1   1   1.8e-09   2.8e-06   27.4   0.3     1    40   378   416   378   421 0.93 Pyridine nucleotide-disulphide oxidoreductase
Pyr_redox_2          PF07992.9    200 seq951_BIOID54363    -            672   2.5e-12   46.9   1.3   1   1   2.5e-12   3.9e-09   36.5   0.4     2   159   377   535   376   577 0.68 Pyridine nucleotide-disulphide oxidoreductase
NAD_binding_8        PF13450.1     68 seq951_BIOID54363    -            672   2.2e-09   37.0   1.3   1   1   4.7e-12   7.1e-09   35.4   0.0     1    36   379   414   379   435 0.89 NAD(P)-binding Rossmann-like domain
HI0933_like          PF03486.9    409 seq951_BIOID54363    -            672   3.5e-07   28.9   2.4   1   1   5.9e-10     9e-07   27.5   0.2     2    42   376   416   375   418 0.93 HI0933-like protein
FAD_binding_2        PF00890.19   421 seq951_BIOID54363    -            672   8.7e-05   21.4   1.0   1   1   5.8e-08   8.7e-05   21.4   0.7     3    41   378   416   376   419 0.91 FAD binding domain
DctA-YdbH            PF11739.3    207 seq952_BIOID54363    -            879   1.1e-55  188.1   2.2   1   1   1.5e-59   2.1e-55  187.3   0.1     1   207   656   859   656   859 0.99 Dicarboxylate transport
DDE_Tnp_1_assoc      PF13808.1     90 seq954_BIOID54363    -             57   9.9e-19   66.7   0.0   1   1   7.7e-23   1.1e-18   66.6   0.0     1    51     6    56     6    57 0.97 DDE_Tnp_1-associated
Glutaredoxin2_C      PF04399.8    132 seq956_BIOID54363    -            215   1.3e-50  170.2   0.0   1   1   4.8e-54   1.6e-50  169.9   0.0     1   132    84   215    84   215 0.99 Glutaredoxin 2, C terminal domain
GST_N_3              PF13417.1     75 seq956_BIOID54363    -            215     2e-12   47.0   0.0   1   1     1e-15   3.5e-12   46.2   0.0     1    74     3    76     3    82 0.90 Glutathione S-transferase, N-terminal domain
GST_N_2              PF13409.1     70 seq956_BIOID54363    -            215   6.7e-08   32.3   0.0   1   1   3.6e-11   1.2e-07   31.4   0.0     1    68     8    70     8    72 0.88 Glutathione S-transferase, N-terminal domain
GST_N                PF02798.15    76 seq956_BIOID54363    -            215   6.6e-05   22.8   0.0   1   1   4.2e-08   0.00014   21.8   0.0     1    75     1    70     1    71 0.85 Glutathione S-transferase, N-terminal domain
DUF416               PF04222.7    191 seq957_BIOID54363    -            196   2.2e-87  291.0   0.1   1   1   1.8e-91   2.5e-87  290.8   0.0     1   189     4   192     4   194 0.99 Protein of unknown function (DUF416)
GreA_GreB            PF01272.14    77 seq958_BIOID54363    -            136   1.9e-18   65.7   0.0   1   1     2e-22   2.7e-18   65.3   0.0     2    77    50   126    49   126 0.97 Transcription elongation factor, GreA/GreB, C-term
Multi_Drug_Res       PF00893.14    93 seq960_BIOID54363    -            115   3.6e-32  110.5  10.4   1   1   3.3e-36   4.5e-32  110.2   7.2     2    93     3    94     2    94 0.99 Small Multidrug Resistance protein
OSCP                 PF00213.13   172 seq963_BIOID54363    -            177   8.5e-51  172.1   1.0   1   1   6.9e-55   9.4e-51  171.9   0.7     1   171     7   174     7   175 0.97 ATP synthase delta (OSCP) subunit
TctC                 PF03401.9    274 seq968_BIOID54363    -            324   1.5e-61  207.6   0.0   1   1   1.3e-65   1.8e-61  207.3   0.0     1   273    52   321    52   322 0.98 Tripartite tricarboxylate transporter family receptor
DUF3343              PF11823.3     73 seq969_BIOID54363    -             85   1.4e-15   56.1   0.0   1   1   1.2e-19   1.6e-15   55.9   0.0     1    71     1    68     1    70 0.93 Protein of unknown function (DUF3343)
Ring_hydroxyl_A      PF00848.14   209 seq970_BIOID54363    -            374   4.9e-36  124.2   0.6   1   1   9.8e-40   6.7e-36  123.7   0.4     3   205   184   370   182   374 0.91 Ring hydroxylating alpha subunit (catalytic domain)
Rieske               PF00355.21    98 seq970_BIOID54363    -            374   4.8e-21   74.0   0.1   1   1   1.2e-24   7.9e-21   73.3   0.1     1    87    46   130    46   148 0.88 Rieske [2Fe-2S] domain
DDE_Tnp_1            PF01609.16   211 seq971_BIOID54363    -            285   1.8e-29  102.7   0.4   1   1   1.9e-33   2.7e-29  102.1   0.3     3   211     9   250     7   250 0.93 Transposase DDE domain
ROK                  PF00480.15   179 seq972_BIOID54363    -            323   1.6e-45  155.0   0.0   1   1   3.1e-49   2.1e-45  154.6   0.0     1   179    24   214    24   214 0.95 ROK family
Glucokinase          PF02685.11   316 seq972_BIOID54363    -            323   9.7e-10   37.6   0.0   1   1   1.1e-12   7.4e-09   34.7   0.0     4   265    26   276    24   288 0.81 Glucokinase
Syd                  PF07348.7    176 seq973_BIOID54363    -            181   7.2e-65  217.4   0.0   1   1   5.9e-69   8.1e-65  217.3   0.0     2   176     6   179     5   179 0.99 Syd protein (SUKH-2)
Pterin_bind          PF00809.17   210 seq974_BIOID54363    -            308   4.5e-56  189.4   0.0   1   1   4.1e-60   5.6e-56  189.1   0.0     1   210    36   245    36   245 0.98 Pterin binding enzyme
Iso_dh               PF00180.15   348 seq978_BIOID54363    -            416  7.1e-116  386.8   0.0   1   1    6e-120  8.2e-116  386.6   0.0     2   348    29   412    28   412 0.98 Isocitrate/isopropylmalate dehydrogenase
SdiA-regulated       PF06977.6    249 seq980_BIOID54363    -            323   4.1e-90  300.9   0.2   1   1     7e-94   4.8e-90  300.7   0.1     2   249    74   318    73   318 0.98 SdiA-regulated
Phytase-like         PF13449.1    326 seq980_BIOID54363    -            323   1.5e-06   27.5   0.0   1   1   4.4e-09     3e-05   23.3   0.0    83   178   135   220    69   255 0.74 Esterase-like activity of phytase
DUF3251              PF11622.3    165 seq981_BIOID54363    -            179   6.2e-80  266.2   2.0   1   1   5.1e-84   6.9e-80  266.1   1.4     1   157    20   176    20   179 0.99 Protein of unknown function (DUF3251)
Hexapep              PF00132.19    36 seq982_BIOID54363    -            196   2.9e-16   58.0  17.4   1   3   1.1e-09   1.5e-05   24.1   0.3     2    34    11    43    10    45 0.90 Bacterial transferase hexapeptide (six repeats)
Hexapep              PF00132.19    36 seq982_BIOID54363    -            196   2.9e-16   58.0  17.4   2   3     1e-08   0.00014   21.0   2.3     1    30    71    99    71   100 0.94 Bacterial transferase hexapeptide (six repeats)
Hexapep              PF00132.19    36 seq982_BIOID54363    -            196   2.9e-16   58.0  17.4   3   3   9.1e-13   1.2e-08   33.8   0.4     1    35    88   122    88   123 0.95 Bacterial transferase hexapeptide (six repeats)
MucB_RseB            PF03888.9    285 seq983_BIOID54363    -            318  6.5e-123  409.1   0.0   1   1  5.5e-127  7.5e-123  408.9   0.0     1   284    31   314    31   315 0.99 MucB/RseB family
DUF1439              PF07273.7    152 seq984_BIOID54363    -            253     2e-53  180.0   1.0   1   1   1.8e-57   2.5e-53  179.7   0.7     1   152    94   246    94   246 0.99 Protein of unknown function (DUF1439)
ATP-synt_ab          PF00006.20   215 seq988_BIOID54363    -            513   1.5e-72  243.4   0.1   1   1   9.7e-76   2.7e-72  242.6   0.0     1   215   148   375   148   375 0.99 ATP synthase alpha/beta family, nucleotide-binding domain
ATP-synt_ab_C        PF00306.22   113 seq988_BIOID54363    -            513   1.3e-18   67.3   1.3   1   1   9.8e-22   2.7e-18   66.3   0.9     1    95   387   468   387   488 0.87 ATP synthase alpha/beta chain, C terminal domain
ATP-synt_ab_N        PF02874.18    69 seq988_BIOID54363    -            513   2.9e-14   52.9   0.1   1   1   2.3e-17   6.2e-14   51.8   0.1     5    69    28    92    25    92 0.98 ATP synthase alpha/beta family, beta-barrel domain
HAS-barrel           PF09378.5     91 seq988_BIOID54363    -            513   1.3e-06   28.1   0.1   1   1   3.5e-09   9.5e-06   25.3   0.0     6    84    29    89    25   109 0.85 HAS barrel domain
KaiC                 PF06745.8    226 seq988_BIOID54363    -            513   4.6e-05   22.5   0.0   1   1     3e-08   8.2e-05   21.6   0.0     1    71   146   213   146   249 0.85 KaiC
Pmp3                 PF01679.12    51 seq989_BIOID54363    -             52   6.9e-21   73.6   7.8   1   1   5.2e-25   7.1e-21   73.5   5.4     3    49     3    49     1    51 0.95 Proteolipid membrane potential modulator
Bac_DNA_binding      PF00216.16    90 seq990_BIOID54363    -             90   3.2e-33  113.4   1.4   1   1   2.6e-37   3.6e-33  113.3   1.0     1    90     1    90     1    90 0.99 Bacterial DNA-binding protein
HMGL-like            PF00682.14   237 seq993_BIOID54363    -            523     3e-91  305.1   3.0   1   1   7.2e-95   4.9e-91  304.4   2.1     1   236    13   251    13   252 0.99 HMGL-like
LeuA_dimer           PF08502.5    133 seq993_BIOID54363    -            523     4e-39  133.3   0.3   1   1   1.3e-42   8.7e-39  132.2   0.2     1   133   369   500   369   500 0.98 LeuA allosteric (dimerisation) domain
GalP_UDP_transf      PF01087.17   183 seq997_BIOID54363    -            348   8.8e-72  240.8   0.2   1   1   2.9e-75   1.3e-71  240.2   0.1     2   183     3   176     2   176 0.98 Galactose-1-phosphate uridyl transferase, N-terminal domain
GalP_UDP_tr_C        PF02744.12   167 seq997_BIOID54363    -            348   5.5e-71  237.3   0.2   1   1   5.2e-74   2.4e-70  235.3   0.2     2   165   183   345   182   347 0.98 Galactose-1-phosphate uridyl transferase, C-terminal domain
LysM                 PF01476.15    44 seq998_BIOID54363    -            149   5.1e-13   48.5   0.0   1   1   1.4e-16   9.9e-13   47.6   0.0     1    44    99   147    99   147 0.98 LysM domain
BON                  PF04972.12    64 seq998_BIOID54363    -            149   1.4e-09   37.4   2.7   1   1     3e-13     2e-09   36.9   1.9     2    62    29    89    28    91 0.92 BON domain
CheR                 PF01739.13   196 seq1000_BIOID54363   -            286   1.7e-62  210.0   0.0   1   1   5.1e-66   3.5e-62  209.0   0.0     1   194    92   281    92   283 0.96 CheR methyltransferase, SAM binding domain
CheR_N               PF03705.10    57 seq1000_BIOID54363   -            286   4.2e-22   77.1   1.5   1   1   2.1e-25   1.4e-21   75.4   1.0     1    56    23    78    23    79 0.98 CheR methyltransferase, all-alpha domain
ETF                  PF01012.16   164 seq1001_BIOID54363   -            254   7.9e-32  110.1   0.8   1   1   8.3e-36   1.1e-31  109.6   0.6     8   164    28   183    22   183 0.92 Electron transfer flavoprotein domain
DUF1481              PF07356.7    195 seq1004_BIOID54363   -            211   5.4e-71  237.9   0.6   1   1   4.5e-75   6.2e-71  237.7   0.4     1   195    22   207    22   207 0.99 Protein of unknown function (DUF1481)
TctB                 PF07331.6    142 seq1006_BIOID54363   -            168   1.1e-24   86.5  14.4   1   1   9.4e-29   1.3e-24   86.3  10.0     3   142    21   162    19   162 0.98 Tripartite tricarboxylate transporter TctB family
Glycos_trans_3N      PF02885.12    66 seq1007_BIOID54363   -            320   2.8e-15   55.5   0.0   1   1   3.6e-19     5e-15   54.7   0.0     2    65     3    70     2    71 0.97 Glycosyl transferase family, helical bundle domain
AFG1_ATPase          PF03969.11   362 seq1008_BIOID54363   -            375  1.3e-164  547.1   0.1   1   1  1.1e-168  1.5e-164  546.9   0.1     2   362     5   371     4   371 0.99 AFG1-like ATPase
OrfB_IS605           PF01385.14   227 seq1013_BIOID54363   -            251   2.7e-33  115.1   0.3   1   1   5.3e-37   3.6e-33  114.7   0.2     1   175    69   225    69   232 0.97 Probable transposase
HTH_OrfB_IS605       PF12323.3     46 seq1013_BIOID54363   -            251     5e-14   51.2   0.6   1   1   1.3e-17   9.2e-14   50.3   0.4     1    46     1    48     1    48 0.93 Helix-turn-helix domain
SIR2                 PF02146.12   181 seq1015_BIOID54363   -            279     1e-48  165.3   0.0   1   1   9.7e-53   1.3e-48  164.9   0.0     1   181    48   221    48   221 0.90 Sir2 family
Channel_Tsx          PF03502.8    238 seq1016_BIOID54363   -            294   6.8e-68  228.8  24.1   1   1   5.7e-72   7.8e-68  228.6  16.7     2   238    32   294    31   294 0.96 Nucleoside-specific channel-forming protein, Tsx
LolA                 PF03548.10   165 seq1017_BIOID54363   -            204   3.3e-57  192.5   4.4   1   1   2.8e-61   3.8e-57  192.3   3.0     2   165    34   192    33   192 0.99 Outer membrane lipoprotein carrier protein LolA
Acetyltransf_1       PF00583.19    83 seq1018_BIOID54363   -            166   9.2e-15   54.3   0.0   1   1   4.6e-18   1.6e-14   53.5   0.0     5    83    65   144    61   144 0.93 Acetyltransferase (GNAT) family
Acetyltransf_10      PF13673.1    117 seq1018_BIOID54363   -            166   5.4e-13   48.9   0.1   1   1     2e-16   6.9e-13   48.6   0.1     1   117    16   143    16   143 0.83 Acetyltransferase (GNAT) domain
Acetyltransf_7       PF13508.1     79 seq1018_BIOID54363   -            166   6.8e-09   35.6   0.0   1   1   3.1e-12   1.1e-08   35.0   0.0     4    78    57   144    54   145 0.82 Acetyltransferase (GNAT) domain
Acetyltransf_8       PF13523.1    152 seq1018_BIOID54363   -            166   1.3e-06   28.3   0.0   1   1   4.7e-10   1.6e-06   27.9   0.0     2   143    10   150     9   155 0.85 Acetyltransferase (GNAT) domain
Citrate_synt         PF00285.16   356 seq1021_BIOID54363   -            427  8.7e-134  445.6   0.0   1   1  7.2e-138  9.9e-134  445.4   0.0     1   356    46   409    46   409 0.99 Citrate synthase
Fer2                 PF00111.22    78 seq1022_BIOID54363   -            321   2.5e-12   46.2   3.7   1   1   1.6e-15   5.4e-12   45.1   2.6     6    77   242   312   238   313 0.88 2Fe-2S iron-sulfur cluster binding domain
FAD_binding_6        PF00970.19    99 seq1022_BIOID54363   -            321   2.7e-10   40.1   0.0   1   1   2.6e-13   8.9e-10   38.4   0.0     2    97     9   106     8   108 0.90 Oxidoreductase FAD-binding domain
NAD_binding_1        PF00175.16   109 seq1022_BIOID54363   -            321   1.5e-09   38.2   0.0   1   1   2.6e-12   8.9e-09   35.7   0.0     1   108   117   207   117   208 0.81 Oxidoreductase NAD-binding domain
Amidohydro_1         PF01979.15   333 seq1024_BIOID54363   -            348   3.6e-27   95.7   0.0   1   1   3.5e-31   4.8e-27   95.3   0.0     8   295    15   310    10   323 0.91 Amidohydrolase family
DUF1228              PF06779.9     85 seq1025_BIOID54363   -            392   7.6e-32  109.0   5.6   1   1   1.1e-35   7.6e-32  109.0   3.9     1    85    24   110    24   110 0.97 Protein of unknown function (DUF1228)
MFS_1                PF07690.11   354 seq1025_BIOID54363   -            392   3.9e-16   58.6  59.0   1   1   5.7e-20   3.9e-16   58.6  40.9     2   354    21   349    20   349 0.78 Major Facilitator Superfamily
DUF446               PF04287.7    100 seq1027_BIOID54363   -            109   5.8e-34  115.7   2.9   1   1   4.9e-38   6.7e-34  115.5   2.0     2   100     5   104     4   104 0.96 tRNA pseudouridine synthase C
RseC_MucC            PF04246.7    135 seq1028_BIOID54363   -            159   7.7e-41  138.7   1.1   1   1   6.9e-45   9.5e-41  138.4   0.8     1   134     8   141     8   142 0.99 Positive regulator of sigma(E), RseC/MucC
Hydrolase_like       PF13242.1     75 seq1029_BIOID54363   -            191   6.7e-14   51.2   0.1   1   1     3e-17     1e-13   50.6   0.1     1    75   108   179   108   179 0.90 HAD-hyrolase-like
Hydrolase            PF00702.21   204 seq1029_BIOID54363   -            191   3.2e-08   34.2   0.0   1   1   2.2e-11   7.4e-08   33.0   0.0   122   204    32   148    12   148 0.86 haloacid dehalogenase-like hydrolase
PNK3P                PF08645.6    158 seq1029_BIOID54363   -            191   4.4e-08   32.6   0.0   1   1   2.7e-11   9.4e-08   31.5   0.0    21   126    23   137     7   148 0.80 Polynucleotide kinase 3 phosphatase
TctA                 PF01970.11   419 seq1032_BIOID54363   -            496  1.7e-145  484.4  48.9   1   1  1.7e-149  2.3e-145  484.0  33.9     2   419    21   439    20   439 0.97 Tripartite tricarboxylate transporter TctA family
LptE                 PF04390.7    155 seq1034_BIOID54363   -            193   8.2e-34  116.4   0.0   1   1   7.9e-38   1.1e-33  116.0   0.0     2   153    10   159     9   161 0.94 Lipopolysaccharide-assembly
PseudoU_synth_2      PF00849.17   164 seq1037_BIOID54363   -            260   3.4e-30  104.9   0.0   1   1   3.1e-34   4.3e-30  104.5   0.0     2   164    11   170    10   170 0.96 RNA pseudouridylate synthase
ETF_alpha            PF00766.14    86 seq1041_BIOID54363   -            312     1e-30  105.0   0.3   1   1   2.8e-34   1.9e-30  104.1   0.2     2    85   189   273   188   274 0.97 Electron transfer flavoprotein FAD-binding domain
ETF                  PF01012.16   164 seq1041_BIOID54363   -            312   6.6e-25   87.6   0.3   1   1   1.7e-28   1.2e-24   86.8   0.2     2   164     7   153     6   153 0.92 Electron transfer flavoprotein domain
SLT                  PF01464.15   121 seq1042_BIOID54363   -            654     4e-31  106.9   0.1   1   1   5.2e-35   7.1e-31  106.1   0.0     2   116   492   606   491   611 0.95 Transglycosylase SLT domain
CheB_methylest       PF01339.12   182 seq1043_BIOID54363   -            349   2.5e-67  225.7   1.3   1   1   6.2e-71   4.2e-67  224.9   0.2     1   180   158   338   158   340 0.94 CheB methylesterase
Response_reg         PF00072.19   112 seq1043_BIOID54363   -            349   2.3e-24   85.4   0.2   1   1   8.3e-28   5.7e-24   84.1   0.2     1   102     6   109     6   118 0.92 Response regulator receiver domain
GalKase_gal_bdg      PF10509.4     52 seq1045_BIOID54363   -            382   2.5e-23   80.9   0.1   1   1   9.8e-27   4.5e-23   80.1   0.1     2    52     9    59     8    59 0.96 Galactokinase galactose-binding signature
GHMP_kinases_N       PF00288.21    67 seq1045_BIOID54363   -            382   2.7e-14   52.8   0.2   1   1   1.1e-17     5e-14   52.0   0.2     2    66   115   181   114   182 0.94 GHMP kinases N terminal domain
GHMP_kinases_C       PF08544.8     85 seq1045_BIOID54363   -            382   2.4e-13   49.9   0.1   1   1   1.4e-16   6.3e-13   48.6   0.1     2    84   279   361   278   362 0.93 GHMP kinases C terminal
MgsA_C               PF12002.3    168 seq1046_BIOID54363   -            447   3.2e-68  228.5   0.6   1   1   4.5e-71   5.5e-68  227.7   0.4     1   167   268   435   268   436 0.99 MgsA AAA+ ATPase C terminal
AAA                  PF00004.24   132 seq1046_BIOID54363   -            447   2.4e-18   66.4   0.1   1   1   2.3e-20   2.8e-17   63.0   0.0     1   126    53   159    53   165 0.91 ATPase family associated with various cellular activities (AAA)
RuvB_N               PF05496.7    234 seq1046_BIOID54363   -            447   3.5e-16   58.8   0.1   1   1   1.6e-18     2e-15   56.3   0.0    15   133    17   138     7   155 0.79 Holliday junction DNA helicase ruvB N-terminus
AAA_5                PF07728.9    139 seq1046_BIOID54363   -            447   8.9e-08   31.8   0.1   1   1   9.5e-10   1.2e-06   28.2   0.1     2   102    53   143    52   236 0.84 AAA domain (dynein-related subfamily)
AAA_19               PF13245.1     76 seq1046_BIOID54363   -            447   1.4e-07   31.0   0.4   1   1   1.3e-09   1.6e-06   27.6   0.0    10    62    51    95    43   134 0.65 Part of AAA domain
OrfB_Zn_ribbon       PF07282.6     69 seq1048_BIOID54363   -            140   2.6e-26   90.9   0.7   1   1   2.6e-30   3.6e-26   90.5   0.5     1    67    42   109    42   111 0.98 Putative transposase DNA-binding domain
Ivy                  PF08816.6    118 seq1050_BIOID54363   -            157   6.8e-35  119.4   0.1   1   1   6.1e-39   8.4e-35  119.2   0.1     1   118    37   152    37   152 0.98 Inhibitor of vertebrate lysozyme (Ivy)
Usp                  PF00582.21   140 seq1051_BIOID54363   -            142   4.9e-26   91.4   0.4   1   1   4.1e-30   5.6e-26   91.2   0.3     1   140     1   142     1   142 0.97 Universal stress protein family
GTP_EFTU             PF00009.22   188 seq1052_BIOID54363   -            599   7.5e-52  175.3   0.0   1   1   6.2e-55   1.7e-51  174.2   0.0     1   187     2   181     2   182 0.94 Elongation factor Tu GTP binding domain
LepA_C               PF06421.7    108 seq1052_BIOID54363   -            599   6.9e-52  173.7   3.3   1   1   4.3e-55   1.2e-51  173.0   2.3     1   107   487   593   487   594 0.99 GTP-binding protein LepA C-terminus
EFG_C                PF00679.19    89 seq1052_BIOID54363   -            599   3.3e-19   68.4   0.0   1   1   2.5e-22   6.9e-19   67.3   0.0     2    86   399   483   398   486 0.95 Elongation factor G C-terminus
GTP_EFTU_D2          PF03144.20    74 seq1052_BIOID54363   -            599   8.8e-10   38.4   0.3   1   1   7.1e-13   1.9e-09   37.3   0.2     1    74   205   275   205   275 0.86 Elongation factor Tu domain 2
Ras                  PF00071.17   162 seq1052_BIOID54363   -            599   8.7e-05   21.8   0.0   1   1   5.7e-08   0.00016   21.0   0.0    30   160    52   180    42   182 0.79 Ras family
ATP-synt             PF00231.14   290 seq1054_BIOID54363   -            287  2.3e-109  365.1   0.0   1   1  1.9e-113  2.6e-109  364.9   0.0     2   290     3   287     2   287 0.98 ATP synthase
PGI                  PF00342.14   486 seq1055_BIOID54363   -            549  8.9e-235  779.5   0.1   1   1  7.4e-239    1e-234  779.3   0.0     1   486    52   541    52   541 0.99 Phosphoglucose isomerase
DNA_pol3_delta       PF06144.8    172 seq1057_BIOID54363   -            343   1.7e-47  161.0   0.1   1   1   1.9e-51   2.6e-47  160.4   0.1     1   172    21   190    21   190 0.99 DNA polymerase III, delta subunit
Ldh_2                PF02615.9    335 seq1058_BIOID54363   -            361  9.2e-139  461.7   0.0   1   1  7.6e-143    1e-138  461.5   0.0     1   334     5   340     5   341 0.99 Malate/L-lactate dehydrogenase
Iso_dh               PF00180.15   348 seq1061_BIOID54363   -            363  5.7e-140  466.0   0.0   1   1  4.7e-144  6.5e-140  465.8   0.0     1   348     6   355     6   355 0.99 Isocitrate/isopropylmalate dehydrogenase
HATPase_c            PF02518.21   111 seq1062_BIOID54363   -            458   1.5e-27   95.3   0.7   1   1   6.2e-31   4.2e-27   93.9   0.1     2   110   346   449   345   450 0.98 Histidine kinase-, DNA gyrase B-, and HSP90-like ATPase
HisKA                PF00512.20    68 seq1062_BIOID54363   -            458   1.5e-14   53.5   0.4   1   1     8e-18   5.5e-14   51.7   0.0     2    65   238   300   237   302 0.91 His Kinase A (phospho-acceptor) domain
Ribosomal_L13        PF00572.13   128 seq1063_BIOID54363   -            142   4.3e-55  185.0   0.3   1   1   3.6e-59   4.9e-55  184.9   0.2     1   127    15   141    15   142 0.99 Ribosomal protein L13
Lipoprotein_19       PF13617.1     59 seq1064_BIOID54363   -             61   4.8e-27   93.2   0.6   1   1   3.8e-31   5.3e-27   93.1   0.4     1    59     2    60     2    60 0.97 YnbE-like lipoprotein
DinI                 PF06183.8     65 seq1065_BIOID54363   -             81   1.7e-29  101.4   0.1   1   1   1.8e-33   2.5e-29  100.9   0.0     1    65    13    79    13    79 0.98 DinI-like family
Flavodoxin_1         PF00258.20   143 seq1066_BIOID54363   -            149   1.7e-25   89.5   0.0   1   1   1.4e-29     2e-25   89.3   0.0     1   141     6   138     6   140 0.89 Flavodoxin
DUF1318              PF07027.7     95 seq1071_BIOID54363   -            133   3.2e-33  113.7   1.2   1   1   2.9e-37     4e-33  113.4   0.8     2    95    40   132    39   132 0.98 Protein of unknown function (DUF1318)
PAPS_reduct          PF01507.14   174 seq1073_BIOID54363   -            302   8.7e-67  224.1   0.0   1   1   7.6e-71     1e-66  223.9   0.0     1   174    29   257    29   257 0.99 Phosphoadenosine phosphosulfate reductase family
DAO                  PF01266.19   358 seq1075_BIOID54363   -            429     2e-21   76.1   6.3   1   2   1.4e-10   2.2e-07   30.0   0.2     1    37     7    43     7    94 0.78 FAD dependent oxidoreductase
DAO                  PF01266.19   358 seq1075_BIOID54363   -            429     2e-21   76.1   6.3   2   2   3.7e-16   5.7e-13   48.3   0.9   144   356   105   328    99   330 0.62 FAD dependent oxidoreductase
FAD_binding_3        PF01494.14   356 seq1075_BIOID54363   -            429   3.2e-13   49.3   0.9   1   1   4.2e-16   6.4e-13   48.3   0.1     2   191     6   183     5   207 0.81 FAD binding domain
FAD_oxidored         PF12831.2    428 seq1075_BIOID54363   -            429     6e-09   35.3   1.1   1   1   3.9e-12     6e-09   35.3   0.7     1   143     7   157     7   161 0.76 FAD dependent oxidoreductase
HI0933_like          PF03486.9    409 seq1075_BIOID54363   -            429   3.2e-08   32.3   1.3   1   1     9e-11   1.4e-07   30.2   0.9     2   167     7   165     6   174 0.85 HI0933-like protein
NAD_binding_8        PF13450.1     68 seq1075_BIOID54363   -            429   5.3e-07   29.4   1.2   1   1   9.2e-10   1.4e-06   28.1   0.8     1    32    10    41    10    63 0.90 NAD(P)-binding Rossmann-like domain
Thi4                 PF01946.12   230 seq1075_BIOID54363   -            429   6.2e-07   28.6   1.5   1   1   4.2e-09   6.4e-06   25.3   0.4    18    64     6    52     3    57 0.94 Thi4 family
FAD_binding_2        PF00890.19   421 seq1075_BIOID54363   -            429     9e-07   27.9  17.4   1   1   2.6e-08     4e-05   22.5   4.7     1    35     7    41     7    52 0.92 FAD binding domain
Pyr_redox_2          PF07992.9    200 seq1075_BIOID54363   -            429   1.9e-06   27.7   1.8   1   1   3.7e-09   5.7e-06   26.2   1.2     1    90     7    95     7   307 0.83 Pyridine nucleotide-disulphide oxidoreductase
PEP-utilizers_C      PF02896.13   294 seq1077_BIOID54363   -            833    4e-111  370.4   0.0   1   1  1.9e-114  5.3e-111  370.0   0.0     2   293   363   653   362   654 0.99 PEP-utilising enzyme, TIM barrel domain
PTS_EIIA_2           PF00359.17   142 seq1077_BIOID54363   -            833   4.7e-32  110.5   0.0   1   1   3.2e-35   8.8e-32  109.6   0.0     2   141   689   829   688   830 0.97 Phosphoenolpyruvate-dependent sugar phosphotransferase system, EIIA 2
PEP-utilizers        PF00391.18    81 seq1077_BIOID54363   -            833   3.7e-19   67.9   0.0   1   1   4.2e-22   1.2e-18   66.3   0.0     7    81   262   337   259   337 0.93 PEP-utilising enzyme, mobile domain
PTS-HPr              PF00381.14    84 seq1077_BIOID54363   -            833   5.5e-17   61.3   0.0   1   1     5e-20   1.4e-16   60.0   0.0     5    83     6    86     2    87 0.94 PTS HPr component phosphorylation site
PEP-utilisers_N      PF05524.8    123 seq1077_BIOID54363   -            833   8.3e-14   51.3   1.7   1   1   3.3e-17   8.9e-14   51.2   0.0     2   123   119   238   118   238 0.86 PEP-utilising enzyme, N-terminal
Response_reg         PF00072.19   112 seq1078_BIOID54363   -            129   2.4e-31  107.8   0.0   1   1     2e-35   2.8e-31  107.7   0.0     2   111     9   120     8   121 0.98 Response regulator receiver domain
Ribosomal_S9         PF00380.14   121 seq1079_BIOID54363   -            130   1.4e-47  160.8   2.1   1   1   1.1e-51   1.5e-47  160.6   1.5     1   121    10   130    10   130 1.00 Ribosomal protein S9/S16
Fimbrial             PF00419.15   145 seq1082_BIOID54363   -            188   6.2e-19   68.5   1.4   1   1   5.5e-23   7.5e-19   68.2   1.0     1   145    31   188    31   188 0.85 Fimbrial protein
BssS                 PF13991.1     73 seq1083_BIOID54363   -             85   3.8e-34  116.1   0.0   1   1   3.1e-38   4.3e-34  115.9   0.0     1    72    12    83    12    84 0.98 BssS protein family
Aldose_epim          PF01263.15   301 seq1084_BIOID54363   -            346   3.1e-92  308.8   0.0   1   1   2.5e-96   3.4e-92  308.6   0.0     2   301    17   342    16   342 0.99 Aldose 1-epimerase
ATP-synt_ab          PF00006.20   215 seq1085_BIOID54363   -            460   2.5e-64  216.6   0.0   1   1   7.8e-68   3.6e-64  216.1   0.0     1   215   129   342   129   342 0.97 ATP synthase alpha/beta family, nucleotide-binding domain
ATP-synt_ab_C        PF00306.22   113 seq1085_BIOID54363   -            460   9.9e-28   96.7   0.1   1   1     4e-31   1.8e-27   95.9   0.1     2   109   356   458   355   460 0.94 ATP synthase alpha/beta chain, C terminal domain
ATP-synt_ab_N        PF02874.18    69 seq1085_BIOID54363   -            460   3.3e-22   78.3   2.5   1   1   1.5e-25     7e-22   77.3   1.7     1    68     6    72     6    73 0.97 ATP synthase alpha/beta family, beta-barrel domain
CTP_transf_2         PF01467.21   157 seq1090_BIOID54363   -            213   2.8e-41  141.0   0.0   1   1   2.3e-45   3.2e-41  140.8   0.0     1   157     7   187     7   187 0.98 Cytidylyltransferase
CheZ                 PF04344.8    214 seq1092_BIOID54363   -            214   7.9e-76  254.3   5.4   1   1   6.7e-80   9.1e-76  254.1   3.8     3   214    16   214    14   214 0.95 Chemotaxis phosphatase, CheZ
tRNA-synt_2b         PF00587.20   173 seq1094_BIOID54363   -            430   2.9e-38  131.0   0.0   1   1   6.1e-42   4.2e-38  130.5   0.0     2   172   173   349   172   350 0.96 tRNA synthetase class II core domain (G, H, P, S and T)
Seryl_tRNA_N         PF02403.17   108 seq1094_BIOID54363   -            430   4.2e-34  116.6   3.5   1   1     1e-37   6.8e-34  116.0   2.4     1   108     1   107     1   107 0.99 Seryl-tRNA synthetase N-terminal domain
Gate                 PF07670.9    109 seq1095_BIOID54363   -            231   9.6e-12   44.6   2.8   1   1     7e-16   9.6e-12   44.6   2.0     2    93    88   185    87   211 0.74 Nucleoside recognition
MFS_1                PF07690.11   354 seq1096_BIOID54363   -            450   1.5e-54  185.0  52.6   1   1   3.4e-51   1.5e-47  161.9  19.6     1   275    25   318    25   325 0.87 Major Facilitator Superfamily
Sugar_tr             PF00083.19   451 seq1096_BIOID54363   -            450   5.2e-08   31.7  47.9   1   1   1.3e-10     6e-07   28.2  33.2    16   435    21   434    13   439 0.77 Sugar (and other) transporter
MFS_2                PF13347.1    427 seq1096_BIOID54363   -            450   1.1e-07   30.5  12.3   1   1   2.4e-11   1.1e-07   30.5   8.5   150   343   156   377   145   381 0.89 MFS/sugar transport protein
DAO                  PF01266.19   358 seq1097_BIOID54363   -            372   1.2e-57  195.3   0.0   1   1   9.6e-62   1.3e-57  195.2   0.0     1   357     4   352     4   353 0.86 FAD dependent oxidoreductase
Aconitase            PF00330.15   465 seq1098_BIOID54363   -            466  7.3e-198  657.6   0.2   1   1    6e-202  8.2e-198  657.4   0.1     1   465     4   457     4   457 0.99 Aconitase family (aconitate hydratase)
HisG                 PF01634.13   163 seq1101_BIOID54363   -            299   8.2e-55  184.7   0.0   1   1   1.7e-58   1.2e-54  184.1   0.0     1   163    53   221    53   221 0.94 ATP phosphoribosyltransferase
HisG_C               PF08029.6     75 seq1101_BIOID54363   -            299   5.6e-28   96.5   0.1   1   1   2.2e-31   1.5e-27   95.2   0.0     1    75   222   297   222   297 0.98 HisG, C-terminal domain
GTP_EFTU             PF00009.22   188 seq1104_BIOID54363   -            475   5.2e-43  146.5   0.0   1   1   1.4e-46   6.3e-43  146.2   0.0     3   182    27   232    25   312 0.90 Elongation factor Tu GTP binding domain
MMR_HSR1             PF01926.18   114 seq1104_BIOID54363   -            475   4.1e-06   26.6   0.0   1   1   2.3e-09   1.1e-05   25.3   0.0     5   114    33   169    29   173 0.77 50S ribosome-binding GTPase
GTP_EFTU_D2          PF03144.20    74 seq1104_BIOID54363   -            475   2.6e-05   24.1   0.2   1   1   1.2e-08   5.4e-05   23.1   0.1     6    73   265   324   261   325 0.83 Elongation factor Tu domain 2
Bundlin              PF05307.6     97 seq1106_BIOID54363   -            198   1.3e-46  156.2   5.8   1   1   3.8e-50   2.6e-46  155.3   4.1     3    91     8    96     6   100 0.97 Bundlin
PilS                 PF08805.6    133 seq1106_BIOID54363   -            198   6.3e-15   54.7   2.7   1   1   1.8e-18   1.3e-14   53.7   1.9     2   130    49   195    45   198 0.80 PilS N terminal
Usher                PF00577.15   552 seq1107_BIOID54363   -            819    8e-175  582.5  22.1   1   1  2.2e-178  9.9e-175  582.2  15.3     2   551   183   733   182   734 0.97 Type VII secretion system (T7SS), usher protein
PapC_N               PF13954.1    146 seq1107_BIOID54363   -            819     1e-39  135.2   0.1   1   1   5.2e-43   2.4e-39  134.1   0.1     1   145    25   167    25   168 0.95 PapC N-terminal domain
PapC_C               PF13953.1     68 seq1107_BIOID54363   -            819     1e-14   53.7   0.0   1   1   7.5e-18   3.4e-14   52.1   0.0     3    62   746   804   744   810 0.91 PapC C-terminal domain
GST_N_3              PF13417.1     75 seq1110_BIOID54363   -            212     2e-20   72.6   0.1   1   1   1.4e-23   3.8e-20   71.7   0.0     1    75    13    87    13    87 0.98 Glutathione S-transferase, N-terminal domain
GST_N                PF02798.15    76 seq1110_BIOID54363   -            212     2e-17   62.9   0.0   1   1   4.2e-20   1.1e-16   60.5   0.0     2    76    10    81     9    81 0.95 Glutathione S-transferase, N-terminal domain
GST_N_2              PF13409.1     70 seq1110_BIOID54363   -            212   4.3e-14   52.1   0.1   1   1   3.6e-17   9.8e-14   51.0   0.0     4    69    21    81    19    82 0.93 Glutathione S-transferase, N-terminal domain
GST_C                PF00043.20    95 seq1110_BIOID54363   -            212     6e-11   42.0   0.0   1   1   3.3e-14     9e-11   41.5   0.0     2    95   102   194   101   194 0.93 Glutathione S-transferase, C-terminal domain
GST_C_2              PF13410.1     69 seq1110_BIOID54363   -            212   3.1e-09   36.4   0.0   1   1   2.4e-12   6.6e-09   35.4   0.0     3    53   124   174   109   189 0.85 Glutathione S-transferase, C-terminal domain
Sigma54_activat      PF00158.21   168 seq1111_BIOID54363   -            441   1.1e-72  242.8   0.1   1   1   6.6e-76   1.8e-72  242.1   0.1     1   168   141   308   141   308 0.99 Sigma-54 interaction domain
Response_reg         PF00072.19   112 seq1111_BIOID54363   -            441   1.2e-29  102.4   0.2   1   1     9e-33   2.5e-29  101.4   0.1     1   111     8   117     8   118 0.98 Response regulator receiver domain
HTH_8                PF02954.14    42 seq1111_BIOID54363   -            441     2e-14   52.7   0.6   1   1   7.2e-18     2e-14   52.7   0.4     3    39   403   439   401   441 0.93 Bacterial regulatory protein, Fis family
AAA_5                PF07728.9    139 seq1111_BIOID54363   -            441   1.4e-07   31.2   0.0   1   1   9.7e-11   2.7e-07   30.3   0.0     2   123   165   283   164   301 0.84 AAA domain (dynein-related subfamily)
AAA                  PF00004.24   132 seq1111_BIOID54363   -            441   1.6e-05   24.9   0.0   1   1   1.2e-08   3.4e-05   23.9   0.0     1   126   165   296   165   302 0.72 ATPase family associated with various cellular activities (AAA)
Peptidase_S24        PF00717.18    70 seq1113_BIOID54363   -            324   8.7e-21   73.2   0.1   1   1   2.5e-24   1.7e-20   72.2   0.1     1    63    86   159    86   170 0.92 Peptidase S24-like
Peptidase_S26        PF10502.4    138 seq1113_BIOID54363   -            324   6.3e-09   35.3   0.0   1   1   2.1e-11   1.4e-07   30.9   0.0    96   138   260   302   233   302 0.84 Signal peptidase, peptidase S26
Trp_repressor        PF01371.14    88 seq1114_BIOID54363   -             98   2.8e-31  107.1   0.1   1   1   2.3e-35   3.2e-31  106.9   0.0     1    87     7    93     7    94 0.98 Trp repressor protein
His_Phos_1           PF00300.17   158 seq1115_BIOID54363   -            204   8.3e-37  126.5   0.1   1   1   7.3e-41     1e-36  126.3   0.1     1   156     3   155     3   157 0.96 Histidine phosphatase superfamily (branch 1)
Methyltransf_20      PF12147.3    311 seq1118_BIOID54363   -            528  2.3e-149  496.3   0.0   1   1  1.1e-152    3e-149  495.9   0.0     1   311   216   525   216   525 0.99 Putative methyltransferase
Abhydrolase_6        PF12697.2    228 seq1118_BIOID54363   -            528   4.5e-18   65.8   2.3   1   1   4.1e-21   1.1e-17   64.5   1.2    27   218     6   206     3   214 0.70 Alpha/beta hydrolase family
Hydrolase_4          PF12146.3     79 seq1118_BIOID54363   -            528   6.3e-11   41.8   0.0   1   1     1e-12   2.8e-09   36.5   0.0    43    78     3    38     1    39 0.95 Putative lysophospholipase
Methyltransf_18      PF12847.2    112 seq1118_BIOID54363   -            528   1.8e-09   38.0   0.0   1   1   1.5e-12     4e-09   36.9   0.0     4   110   353   462   351   463 0.86 Methyltransferase domain
Abhydrolase_5        PF12695.2    142 seq1118_BIOID54363   -            528   8.9e-09   35.1   0.6   1   1   4.1e-11   1.1e-07   31.5   0.2    29   141     6   203     3   204 0.80 Alpha/beta hydrolase family
DLH                  PF01738.13   218 seq1125_BIOID54363   -            287   8.8e-76  253.8   0.0   1   1     4e-79   1.1e-75  253.5   0.0     1   217    60   283    60   284 0.99 Dienelactone hydrolase family
Abhydrolase_5        PF12695.2    142 seq1125_BIOID54363   -            287   1.4e-15   57.1   0.1   1   1   8.1e-19   2.2e-15   56.5   0.0     2   142    77   255    76   255 0.76 Alpha/beta hydrolase family
Abhydrolase_6        PF12697.2    228 seq1125_BIOID54363   -            287   2.9e-12   46.8   2.3   1   1   1.5e-09     4e-06   26.7   0.0   162   221   192   260   180   266 0.74 Alpha/beta hydrolase family
BAAT_C               PF08840.6    213 seq1125_BIOID54363   -            287   3.4e-08   33.3   0.1   1   1     7e-09   1.9e-05   24.3   0.1   111   177   206   270   191   284 0.82 BAAT / Acyl-CoA thioester hydrolase C terminal
DUF45                PF01863.12   205 seq1126_BIOID54363   -            167   1.7e-11   44.1   0.3   1   1   2.7e-15   1.8e-11   44.1   0.2   143   198    94   149    17   156 0.87 Protein of unknown function DUF45
WLM                  PF08325.5    186 seq1126_BIOID54363   -            167   7.6e-06   25.8   2.9   1   1   1.6e-09   1.1e-05   25.2   1.8    80   118   113   151    96   166 0.83 WLM domain
Bac_export_2         PF01312.14   343 seq1127_BIOID54363   -            382  6.4e-133  442.7   0.0   1   1  5.5e-137  7.5e-133  442.5   0.0     2   343     5   347     4   347 0.99 FlhB HrpN YscU SpaS Family
Phage_GPO            PF05929.6    276 seq1130_BIOID54363   -            289   4.3e-67  226.1   0.5   1   1   3.7e-71     5e-67  225.9   0.4     2   275    21   288    20   289 0.91 Phage capsid scaffolding protein (GPO) serine peptidase
TcpQ                 PF10671.4     85 seq1131_BIOID54363   -            137   6.6e-20   70.6   0.5   1   1   6.5e-24   8.9e-20   70.2   0.3     2    80    54   133    53   136 0.97 Toxin co-regulated pilus biosynthesis protein Q
His_Phos_1           PF00300.17   158 seq1132_BIOID54363   -            250     5e-43  146.7   0.0   1   1   4.8e-47   6.5e-43  146.4   0.0     1   158     5   191     5   191 0.94 Histidine phosphatase superfamily (branch 1)
YjbE                 PF11106.3     80 seq1135_BIOID54363   -             80   1.5e-43  146.4  27.9   1   1   1.2e-47   1.7e-43  146.3  19.3     1    80     1    80     1    80 0.99 Exopolysaccharide production protein YjbE
SspB                 PF04386.8    155 seq1136_BIOID54363   -            165   3.4e-47  159.8   0.0   1   1     3e-51   4.2e-47  159.5   0.0     5   155     8   165     5   165 0.90 Stringent starvation protein B
AMP-binding          PF00501.23   418 seq1138_BIOID54363   -            566  9.3e-100  333.7   0.0   1   1  1.6e-103   1.1e-99  333.5   0.0     1   418    70   482    70   482 0.95 AMP-binding enzyme
DUF4009              PF13193.1     41 seq1138_BIOID54363   -            566     1e-10   40.7   0.4   1   1   3.9e-14   2.6e-10   39.4   0.1     1    28   524   551   524   561 0.90 Domain of unknown function (DUF4009)
Histidinol_dh        PF00815.15   413 seq1139_BIOID54363   -            434  1.9e-180  599.7   1.2   1   1  1.6e-184  2.2e-180  599.5   0.8     2   413    18   428    17   428 0.99 Histidinol dehydrogenase
ATP-synt_DE_N        PF02823.11    80 seq1140_BIOID54363   -            139   1.9e-30  104.2   0.1   1   1   4.2e-34   2.9e-30  103.7   0.1     2    80     6    84     5    84 0.99 ATP synthase, Delta/Epsilon chain, beta-sandwich domain
ATP-synt_DE          PF00401.15    48 seq1140_BIOID54363   -            139   1.4e-16   59.9   5.1   1   1   3.3e-20   2.3e-16   59.2   3.5     1    47    88   134    88   135 0.97 ATP synthase, Delta/Epsilon chain, long alpha-helix domain
DHBP_synthase        PF00926.14   194 seq1141_BIOID54363   -            217     6e-80  266.9   0.8   1   1   4.9e-84   6.7e-80  266.7   0.6     1   194    16   209    16   209 0.99 3,4-dihydroxy-2-butanone 4-phosphate synthase
Amidohydro_5         PF13594.1     68 seq1143_BIOID54363   -            390   1.3e-13   50.4   0.3   1   1   8.8e-17     3e-13   49.2   0.2     1    68    28   100    28   100 0.68 Amidohydrolase
Amidohydro_4         PF13147.1    304 seq1143_BIOID54363   -            390   3.2e-12   46.9   1.0   1   1   3.6e-12   1.2e-08   35.2   0.7     1   304    54   357    54   357 0.77 Amidohydrolase
DUF2770              PF10968.3     36 seq1144_BIOID54363   -             46   1.8e-20   72.2  13.8   1   1   1.6e-24   2.1e-20   71.9   9.6     1    36    10    45    10    45 0.99 Protein of unknown function (DUF2770)
Secretin             PF00263.16   165 seq1146_BIOID54363   -            545     2e-20   72.7   3.1   1   1   2.9e-24     2e-20   72.7   2.2     2   165   370   540   369   540 0.92 Bacterial type II and III secretion system protein
Secretin_N_2         PF07655.8     98 seq1146_BIOID54363   -            545   1.4e-05   25.2   8.3   1   1     2e-09   1.4e-05   25.2   5.7    35    97   215   273   195   274 0.78 Secretin N-terminal domain
DUF218               PF02698.12   155 seq1147_BIOID54363   -            230     4e-22   78.2   0.0   1   1   4.2e-26   5.7e-22   77.7   0.0    17   130    68   177    58   200 0.89 DUF218 domain
DUF2886              PF11102.3    200 seq1148_BIOID54363   -            212   8.5e-56  188.5   0.9   1   1     7e-60   9.5e-56  188.4   0.6     1   199    13   206    13   207 0.97 Protein of unknown function (DUF2886)
MR_MLE_C             PF13378.1    111 seq1150_BIOID54363   -            446   1.9e-26   92.0   0.3   1   1   8.6e-30   3.9e-26   91.0   0.2     1   111   288   400   288   400 0.84 Enolase C-terminal domain-like
MR_MLE               PF01188.16    67 seq1150_BIOID54363   -            446   2.7e-14   53.3   0.3   1   1   8.1e-17   3.7e-13   49.6   0.0     2    66   219   287   218   288 0.92 Mandelate racemase / muconate lactonizing enzyme, C-terminal domain
MR_MLE_N             PF02746.11   117 seq1150_BIOID54363   -            446   5.2e-09   35.9   0.2   1   1     2e-12   9.1e-09   35.2   0.2    30   117    39   136    17   136 0.87 Mandelate racemase / muconate lactonizing enzyme, N-terminal domain
Oligomerisation      PF02410.10   100 seq1152_BIOID54363   -            105   3.4e-33  113.5   0.2   1   1   2.8e-37   3.8e-33  113.3   0.1     4   100     9   104     6   104 0.97 Oligomerisation domain
YedD                 PF13987.1    111 seq1153_BIOID54363   -            138     1e-56  189.1   0.1   1   1   9.2e-61   1.3e-56  188.8   0.1     1   110    26   135    26   136 0.98 YedD-like protein
Aconitase_C          PF00694.14   131 seq1154_BIOID54363   -            201   8.6e-44  148.7   0.0   1   1   8.7e-48   1.2e-43  148.2   0.0     2   129     3   125     2   127 0.97 Aconitase C-terminal domain
Molybdopterin        PF00384.17   432 seq1156_BIOID54363   -            814  9.8e-114  380.3   0.0   1   1  2.6e-117  1.2e-113  380.0   0.0     1   432   119   576   119   576 0.96 Molybdopterin oxidoreductase
Molydop_binding      PF01568.16   109 seq1156_BIOID54363   -            814   4.6e-29  100.2   0.0   1   1   2.4e-32   1.1e-28   99.0   0.0     1   107   695   806   695   808 0.97 Molydopterin dinucleotide binding domain
Molybdop_Fe4S4       PF04879.11    55 seq1156_BIOID54363   -            814   8.6e-18   63.7   0.9   1   1   3.4e-21   1.5e-17   62.9   0.6     1    55    56   116    56   116 0.98 Molybdopterin oxidoreductase Fe4S4 domain
His_Phos_1           PF00300.17   158 seq1158_BIOID54363   -            215   1.1e-38  132.7   0.2   1   1   9.5e-43   1.3e-38  132.4   0.1     1   157     3   156     3   157 0.91 Histidine phosphatase superfamily (branch 1)
Cytochrom_B_N        PF00033.14   188 seq1159_BIOID54363   -            188   1.3e-31  109.2  14.2   1   1   2.2e-35   1.5e-31  109.1   9.8     2   187     8   180     7   181 0.98 Cytochrome b(N-terminal)/b6/petB
Ni_hydr_CYTB         PF01292.15   182 seq1159_BIOID54363   -            188   1.4e-28   99.4  14.2   1   1   2.3e-32   1.6e-28   99.2   9.8     1   181     9   180     9   181 0.92 Prokaryotic cytochrome b561
APS_kinase           PF01583.15   157 seq1161_BIOID54363   -            201   4.6e-73  243.9   0.0   1   1   8.6e-77   5.9e-73  243.5   0.0     1   153    27   179    27   182 0.98 Adenylylsulphate kinase
AAA_33               PF13671.1    143 seq1161_BIOID54363   -            201   4.7e-08   32.9   0.0   1   1     1e-11   6.8e-08   32.3   0.0     1   115    30   143    30   170 0.81 AAA domain
SIS_2                PF13580.1    138 seq1162_BIOID54363   -            246   3.1e-31  107.7   0.3   1   1   9.4e-35   6.4e-31  106.7   0.2    15   138    78   200    56   200 0.92 SIS domain
SIS                  PF01380.17   131 seq1162_BIOID54363   -            246   5.9e-08   32.2   0.0   1   1   2.3e-11   1.6e-07   30.9   0.0    51   104   163   216   152   229 0.91 SIS domain
Phage_cap_P2         PF05125.7    333 seq1163_BIOID54363   -            350  4.4e-108  361.0   0.4   1   1  3.6e-112  4.9e-108  360.8   0.3     2   329    11   343    10   347 0.95 Phage major capsid protein, P2 family
Ribonuclease_3       PF00636.21   114 seq1164_BIOID54363   -            226   5.6e-21   75.0   0.0   1   1   2.4e-24   1.6e-20   73.5   0.0     1   113    38   127    38   128 0.90 Ribonuclease III domain
dsrm                 PF00035.20    67 seq1164_BIOID54363   -            226   8.7e-15   54.9   0.0   1   1   2.1e-18   1.5e-14   54.2   0.0     1    67   156   223   156   223 0.95 Double-stranded RNA binding motif
Hexapep              PF00132.19    36 seq1166_BIOID54363   -            456   3.8e-30  101.9  14.0   1   3   1.3e-09   4.3e-06   25.8   2.5     4    36   268   300   266   300 0.94 Bacterial transferase hexapeptide (six repeats)
Hexapep              PF00132.19    36 seq1166_BIOID54363   -            456   3.8e-30  101.9  14.0   2   3   4.3e-08   0.00015   21.0   0.1     2    32   353   382   352   384 0.94 Bacterial transferase hexapeptide (six repeats)
Hexapep              PF00132.19    36 seq1166_BIOID54363   -            456   3.8e-30  101.9  14.0   3   3   2.8e-12   9.7e-09   34.2   0.2     2    36   395   429   394   429 0.96 Bacterial transferase hexapeptide (six repeats)
NTP_transf_3         PF12804.2    179 seq1166_BIOID54363   -            456   3.4e-20   72.8   0.6   1   1   2.2e-23   7.6e-20   71.7   0.4     1   112     8   122     8   252 0.91 MobA-like NTP transferase domain
NTP_transferase      PF00483.18   248 seq1166_BIOID54363   -            456   1.2e-13   50.8   0.0   1   1   5.2e-17   1.8e-13   50.2   0.0     3   220     9   214     7   220 0.85 Nucleotidyl transferase
IspD                 PF01128.14   221 seq1166_BIOID54363   -            456   1.4e-06   27.8   0.1   1   1   8.5e-10   2.9e-06   26.8   0.0     1    45     6    50     6    78 0.83 Uncharacterized protein family UPF0007
Isochorismatase      PF00857.15   174 seq1167_BIOID54363   -            222   2.8e-48  163.9   0.0   1   1   2.4e-52   3.3e-48  163.7   0.0     1   172    20   213    20   215 0.96 Isochorismatase family
Caps_synth_GfcC      PF06251.6    229 seq1168_BIOID54363   -            277   1.9e-91  305.1   0.0   1   1   1.6e-95   2.2e-91  304.9   0.0     2   229    52   277    51   277 0.99 Capsule biosynthesis GfcC
Thioredoxin_2        PF13098.1    112 seq1169_BIOID54363   -            268   9.4e-11   41.7   0.1   1   1   7.7e-14   5.3e-10   39.3   0.0     7   108   136   261   130   265 0.59 Thioredoxin-like domain
Thioredoxin_4        PF13462.1    163 seq1169_BIOID54363   -            268   3.3e-07   30.3   0.0   1   1   1.2e-10   8.2e-07   29.0   0.0     9    73   130   192   122   248 0.74 Thioredoxin
FHIPEP               PF00771.15   658 seq1170_BIOID54363   -            692    1e-270  899.6   4.1   1   1  8.7e-275  1.2e-270  899.4   2.8     2   657    31   682    30   683 0.98 FHIPEP family
DUF4051              PF13260.1     54 seq1173_BIOID54363   -             64   2.3e-36  122.8   1.8   1   1   1.9e-40   2.6e-36  122.6   1.2     1    54     9    62     9    62 0.98 Protein of unknown function (DUF4051)
Transaldolase        PF00923.14   287 seq1174_BIOID54363   -            220   7.8e-48  162.9   0.1   1   1   1.2e-51   1.7e-47  161.8   0.0     1   244     3   206     3   218 0.94 Transaldolase
GFO_IDH_MocA         PF01408.17   120 seq1175_BIOID54363   -            334   1.3e-28   99.8   0.2   1   1   1.5e-32   2.1e-28   99.1   0.1     1   117     8   124     8   127 0.97 Oxidoreductase family, NAD-binding Rossmann fold
DSPc                 PF00782.15   133 seq1176_BIOID54363   -            451   1.5e-25   89.2   0.0   1   1   8.3e-29   2.8e-25   88.2   0.0     1   132   327   450   327   451 0.96 Dual specificity phosphatase, catalytic domain
PAP2                 PF01569.16   129 seq1176_BIOID54363   -            451   8.1e-11   41.5   3.6   1   1     8e-14   2.7e-10   39.8   2.5     4   126   106   220   100   223 0.86 PAP2 superfamily
PAP2_3               PF14378.1    191 seq1176_BIOID54363   -            451     2e-08   33.9   1.8   1   1   5.7e-12     2e-08   33.9   1.3    71   189   101   211    91   213 0.85 PAP2 superfamily
Y_phosphatase        PF00102.22   236 seq1176_BIOID54363   -            451   1.4e-05   24.4   0.0   1   1   6.2e-09   2.1e-05   23.8   0.0   152   225   376   440   350   446 0.84 Protein-tyrosine phosphatase
YceI                 PF04264.8    164 seq1177_BIOID54363   -            191   5.3e-40  136.9   0.8   1   1   4.4e-44     6e-40  136.7   0.5     2   163    25   187    24   188 0.93 YceI-like domain
DUF3561              PF12084.3    107 seq1181_BIOID54363   -            107   1.1e-51  173.0   8.8   1   1   8.8e-56   1.2e-51  172.8   6.1     1   107     1   107     1   107 0.99 Protein of unknown function (DUF3561)
Aminotran_1_2        PF00155.16   363 seq1183_BIOID54363   -            356   6.7e-68  229.1   0.0   1   1     6e-72   8.2e-68  228.8   0.0    31   363    46   351    30   351 0.94 Aminotransferase class I and II
LysR_substrate       PF03466.15   209 seq1185_BIOID54363   -            303   2.8e-25   88.5   0.1   1   1   5.9e-29     4e-25   88.0   0.1     4   206    99   297    96   299 0.95 LysR substrate binding domain
HTH_1                PF00126.22    60 seq1185_BIOID54363   -            303   1.5e-15   56.5   0.6   1   1   8.4e-19   5.7e-15   54.6   0.0     3    60    15    72    13    72 0.94 Bacterial regulatory helix-turn-helix protein, lysR family
DUF2335              PF10097.4     50 seq1187_BIOID54363   -            155   4.8e-13   48.3   0.0   1   1   7.4e-17     1e-12   47.3   0.0     1    34    55    88    55   100 0.92 Predicted membrane protein (DUF2335)
MMR_HSR1             PF01926.18   114 seq1188_BIOID54363   -            301   7.1e-22   77.4   0.1   1   1   7.3e-25   1.2e-21   76.6   0.1     2   114    11   125    10   125 0.81 50S ribosome-binding GTPase
KH_2                 PF07650.12    78 seq1188_BIOID54363   -            301   2.1e-18   65.5   0.7   1   1   3.5e-21     6e-18   64.0   0.5     1    77   209   285   209   286 0.94 KH domain
FeoB_N               PF02421.13   189 seq1188_BIOID54363   -            301   3.3e-14   52.4   0.1   1   1   2.9e-17   4.9e-14   51.8   0.0     3   164    11   177    10   203 0.82 Ferrous iron transport protein B
GTP_EFTU             PF00009.22   188 seq1188_BIOID54363   -            301   2.2e-10   40.1   0.7   1   1   6.2e-12   1.1e-08   34.6   0.5     6   187    11   174     9   175 0.68 Elongation factor Tu GTP binding domain
Dynamin_N            PF00350.18   168 seq1188_BIOID54363   -            301   8.5e-08   32.0   0.1   1   1   2.7e-08   4.7e-05   23.1   0.1     1    35    11    45    11    58 0.84 Dynamin family
AIG1                 PF04548.11   212 seq1188_BIOID54363   -            301   4.7e-07   29.0   0.0   1   1   4.9e-10   8.4e-07   28.1   0.0     3   109    11   114    10   117 0.74 AIG1 family
PduV-EutP            PF10662.4    143 seq1188_BIOID54363   -            301   9.1e-07   28.3   0.3   1   1   6.9e-09   1.2e-05   24.7   0.2     4   141    11   169     9   171 0.72 Ethanolamine utilisation - propanediol utilisation
Miro                 PF08477.8    119 seq1188_BIOID54363   -            301   1.5e-05   25.3   0.0   1   1   2.4e-08   4.1e-05   23.9   0.0     2   119    11   127    11   127 0.63 Miro-like protein
DUF2877              PF11392.3    111 seq1189_BIOID54363   -            286   1.9e-36  124.5   0.0   1   1   2.1e-40   2.9e-36  123.9   0.0     1   110   168   280   168   281 0.98 Protein of unknown function (DUF2877)
GATase_4             PF13230.1    272 seq1191_BIOID54363   -            255  5.3e-107  356.4   0.0   1   1  1.3e-110  5.9e-107  356.2   0.0     1   252     1   252     1   255 0.99 Glutamine amidotransferases class-II
GATase_2             PF00310.16   361 seq1191_BIOID54363   -            255   3.3e-17   62.1   0.2   1   1   2.1e-15   9.5e-12   44.1   0.1   189   359    65   215    60   217 0.87 Glutamine amidotransferases class-II
Fe-ADH               PF00465.14   366 seq1192_BIOID54363   -            380   9.1e-64  215.2   5.9   1   1   1.6e-67   1.1e-63  214.9   4.1     1   366    21   361    21   361 0.92 Iron-containing alcohol dehydrogenase
Fe-ADH_2             PF13685.1    250 seq1192_BIOID54363   -            380   1.5e-33  116.0   0.1   1   1   2.8e-37   1.9e-33  115.6   0.0     3   250    27   289    25   289 0.82 Iron-containing alcohol dehydrogenase
DUF940               PF06082.6    658 seq1193_BIOID54363   -            698  2.1e-258  859.1  13.7   1   1  1.8e-262  2.4e-258  858.9   9.5     1   658    29   693    29   693 0.97 Bacterial putative lipoprotein (DUF940)
Pili_assembly_N      PF00345.15   122 seq1194_BIOID54363   -            245   8.4e-38  128.7   0.6   1   1   2.4e-41   1.7e-37  127.8   0.1     2   121    24   144    23   145 0.91 Gram-negative pili assembly chaperone, N-terminal domain
Pili_assembly_C      PF02753.12    68 seq1194_BIOID54363   -            245   2.4e-12   46.3   0.3   1   1   1.3e-15   9.1e-12   44.5   0.1     1    64   165   226   165   230 0.94 Gram-negative pili assembly chaperone, C-terminal domain
MR_MLE_C             PF13378.1    111 seq1195_BIOID54363   -            446   3.9e-27   94.2   0.1   1   1   2.1e-30   1.4e-26   92.4   0.1     1   111   289   401   289   401 0.84 Enolase C-terminal domain-like
MR_MLE               PF01188.16    67 seq1195_BIOID54363   -            446   2.9e-10   40.3   0.0   1   1   1.4e-13   9.4e-10   38.7   0.0     4    66   222   288   219   289 0.89 Mandelate racemase / muconate lactonizing enzyme, C-terminal domain
Phage_term_smal      PF05944.7    132 seq1196_BIOID54363   -            266   3.8e-42  142.9   0.1   1   1   5.8e-46   7.9e-42  141.9   0.0     2   132    36   170    35   170 0.95 Phage small terminase subunit
DivIC                PF04977.10    80 seq1198_BIOID54363   -            103   5.7e-30  102.5   0.0   1   1   4.9e-34   6.7e-30  102.2   0.0     1    79    11    89    11    90 0.98 Septum formation initiator
HTH_1                PF00126.22    60 seq1200_BIOID54363   -            300   1.2e-19   69.6   0.0   1   1   3.6e-23   2.4e-19   68.6   0.0     1    59    12    70    12    71 0.97 Bacterial regulatory helix-turn-helix protein, lysR family
LysR_substrate       PF03466.15   209 seq1200_BIOID54363   -            300   6.8e-10   38.2   0.0   1   1   1.4e-13   9.2e-10   37.8   0.0    42   205   135   297   116   300 0.90 LysR substrate binding domain
HrpB_C               PF08482.5    133 seq1203_BIOID54363   -            824   6.9e-56  187.9   0.1   1   1   5.1e-59   1.8e-55  186.6   0.1     1   133   679   811   679   811 1.00 ATP-dependent helicase C-terminal
DEAD                 PF00270.24   173 seq1203_BIOID54363   -            824   5.5e-11   42.1   0.0   1   1   5.1e-14   1.7e-10   40.4   0.0    16   168    37   177    22   182 0.75 DEAD/DEAH box helicase
Helicase_C           PF00271.26    78 seq1203_BIOID54363   -            824   4.1e-10   39.2   0.0   1   1   2.3e-13   7.9e-10   38.3   0.0    10    77   257   342   252   343 0.96 Helicase conserved C-terminal domain
HA2                  PF04408.18   102 seq1203_BIOID54363   -            824     1e-09   38.2   0.1   1   1   6.2e-13   2.1e-09   37.1   0.1     2    62   404   463   403   510 0.85 Helicase associated domain (HA2)
HTH_Tnp_IS1          PF12759.2     50 seq1204_BIOID54363   -             91   2.2e-32  110.1   0.1   1   1   4.8e-36   3.3e-32  109.6   0.1     1    50    39    88    39    88 0.99 InsA C-terminal domain
Zn_Tnp_IS1           PF03811.8     36 seq1204_BIOID54363   -             91   1.1e-21   75.9   4.5   1   1   3.1e-25   2.1e-21   74.9   3.1     1    36     1    36     1    36 0.99 InsA N-terminal domain
LigB                 PF02900.13   272 seq1207_BIOID54363   -            271   1.3e-57  194.8   0.1   1   1     1e-61   1.4e-57  194.6   0.1     1   271    16   270    16   271 0.92 Catalytic LigB subunit of aromatic ring-opening dioxygenase
IspD                 PF01128.14   221 seq1208_BIOID54363   -            236     8e-96  319.7   0.0   1   1   1.3e-99     9e-96  319.5   0.0     1   221     8   229     8   229 0.98 Uncharacterized protein family UPF0007
NTP_transf_3         PF12804.2    179 seq1208_BIOID54363   -            236   7.7e-17   61.9   1.1   1   1   1.7e-20   1.1e-16   61.3   0.8     1   145    10   181    10   208 0.77 MobA-like NTP transferase domain
YbgS                 PF13985.1    122 seq1209_BIOID54363   -            126   1.5e-61  205.5  17.1   1   1   1.2e-65   1.6e-61  205.4  11.8     1   122     3   126     3   126 0.99 YbgS-like protein
CreA                 PF05981.7    129 seq1210_BIOID54363   -            157     1e-57  193.0   0.0   1   1   8.6e-62   1.2e-57  192.8   0.0     1   128    24   156    24   157 0.96 CreA protein
FCD                  PF07729.7    125 seq1211_BIOID54363   -            263   3.3e-22   79.0   7.4   1   1   4.8e-26   3.3e-22   79.0   5.1     3   124   125   246   123   247 0.94 FCD domain
GntR                 PF00392.16    64 seq1211_BIOID54363   -            263   4.7e-21   73.8   0.9   1   1   1.2e-24     8e-21   73.1   0.6     1    64    32    95    32    95 0.97 Bacterial regulatory proteins, gntR family
RecO_N               PF11967.3     80 seq1213_BIOID54363   -            242   4.6e-24   83.9   0.0   1   1   1.1e-27   7.7e-24   83.2   0.0     5    78     4    76     1    78 0.95 Recombination protein O N terminal
RecO_C               PF02565.10   118 seq1213_BIOID54363   -            242   3.3e-20   71.9   0.0   1   1   6.3e-24   4.3e-20   71.6   0.0     3   118    82   226    80   226 0.91 Recombination protein O C terminal
TerC                 PF03741.11   184 seq1214_BIOID54363   -            321   4.2e-57  192.4  13.4   1   1   3.1e-61   4.2e-57  192.4   9.3     1   182    80   282    80   284 0.97 Integral membrane protein TerC family
DDE_Tnp_IS1          PF03400.8    131 seq1215_BIOID54363   -            125   4.5e-74  246.6   1.5   1   1   3.6e-78   4.9e-74  246.4   1.1     7   131     1   125     1   125 1.00 IS1 transposase
SIS                  PF01380.17   131 seq1216_BIOID54363   -            609   1.8e-64  215.0   0.1   1   2   4.2e-36   1.1e-32  112.2   0.0     2   130   290   418   289   419 0.97 SIS domain
SIS                  PF01380.17   131 seq1216_BIOID54363   -            609   1.8e-64  215.0   0.1   2   2   1.2e-32   3.4e-29  100.9   0.0     2   130   462   591   461   592 0.97 SIS domain
GATase_2             PF00310.16   361 seq1216_BIOID54363   -            609   5.2e-26   91.0   0.7   1   2   2.4e-08   6.5e-05   21.6   0.1     1    54     2    44     2    62 0.85 Glutamine amidotransferases class-II
GATase_2             PF00310.16   361 seq1216_BIOID54363   -            609   5.2e-26   91.0   0.7   2   2   1.9e-22   5.2e-19   68.0   0.1   190   293    61   152    50   160 0.95 Glutamine amidotransferases class-II
GATase_6             PF13522.1    133 seq1216_BIOID54363   -            609   2.1e-24   85.8   0.1   1   1   1.3e-27   3.6e-24   85.0   0.1    11   123    65   183    46   193 0.85 Glutamine amidotransferase domain
GATase_7             PF13537.1    124 seq1216_BIOID54363   -            609   2.6e-17   62.6   0.0   1   1   1.7e-20   4.6e-17   61.8   0.0     1   118    72   194    72   199 0.85 Glutamine amidotransferase domain
GATase_4             PF13230.1    272 seq1216_BIOID54363   -            609     2e-07   29.8   0.1   1   1   3.1e-10   8.6e-07   27.7   0.1    59   133    54   128    45   148 0.86 Glutamine amidotransferases class-II
IGPD                 PF00475.13   145 seq1218_BIOID54363   -            355   1.2e-64  216.3   0.3   1   1   6.7e-68   2.3e-64  215.5   0.2     1   145   196   338   196   338 0.99 Imidazoleglycerol-phosphate dehydratase
HAD_2                PF13419.1    176 seq1218_BIOID54363   -            355   1.1e-06   28.8   0.0   1   1     1e-08   3.6e-05   23.9   0.0    76   173    30   145    20   148 0.80 Haloacid dehalogenase-like hydrolase
PNK3P                PF08645.6    158 seq1218_BIOID54363   -            355   6.7e-07   28.7   0.0   1   1   3.5e-10   1.2e-06   27.9   0.0     5   129     8   134     4   183 0.76 Polynucleotide kinase 3 phosphatase
Hydrolase_like       PF13242.1     75 seq1218_BIOID54363   -            355   1.3e-06   27.8   0.0   1   1     8e-10   2.7e-06   26.8   0.0     1    45   102   145   102   149 0.90 HAD-hyrolase-like
Fimbrial             PF00419.15   145 seq1219_BIOID54363   -            363   3.4e-13   49.9   0.3   1   1   1.3e-16   1.8e-12   47.6   0.1     8   145   223   363   212   363 0.88 Fimbrial protein
Ligase_CoA           PF00549.14   153 seq1221_BIOID54363   -            519   1.2e-55  187.2   0.0   1   1   8.9e-59   6.1e-55  184.9   0.0     1   153   350   507   350   507 0.98 CoA-ligase
CoA_binding          PF02629.14    96 seq1221_BIOID54363   -            519   9.7e-20   70.7   0.5   1   1   4.1e-22   2.8e-18   66.0   0.1     2    96   189   285   188   285 0.97 CoA binding domain
DUF2559              PF10832.3     54 seq1222_BIOID54363   -             55   3.6e-37  125.8   3.0   1   1   2.9e-41   3.9e-37  125.6   2.1     1    54     2    55     2    55 0.99 Protein of unknown function (DUF2559)
SgrR_N               PF12793.2    115 seq1223_BIOID54363   -            551   1.3e-38  131.3   4.6   1   1     2e-42   1.3e-38  131.3   3.2     1   115     5   118     5   118 0.98 Sugar transport-related sRNA regulator N-term
SBP_bac_5            PF00496.17   374 seq1223_BIOID54363   -            551   1.7e-29  102.6   0.0   1   1   3.8e-32   2.6e-28   98.7   0.0     1   343   163   446   163   502 0.85 Bacterial extracellular solute-binding proteins, family 5 Middle
Cation_efflux        PF01545.16   285 seq1225_BIOID54363   -            313     7e-78  261.4   6.0   1   1   5.8e-82   7.9e-78  261.2   4.2     1   283    21   294    21   296 0.97 Cation efflux family
Phage_GPL            PF05926.6    140 seq1226_BIOID54363   -            164   4.3e-51  172.3   0.1   1   1   3.6e-55   4.9e-51  172.1   0.1     2   140    26   164    25   164 0.99 Phage head completion protein (GPL)
Fic                  PF02661.13    97 seq1228_BIOID54363   -            200     1e-14   54.8   0.1   1   1   1.5e-18     2e-14   53.9   0.0     6    96    58   152    55   153 0.96 Fic/DOC family
Response_reg         PF00072.19   112 seq1229_BIOID54363   -            229   4.1e-26   91.0   0.0   1   1   9.1e-30   6.2e-26   90.4   0.0     1   111     6   115     6   116 0.98 Response regulator receiver domain
Trans_reg_C          PF00486.23    77 seq1229_BIOID54363   -            229   7.3e-23   80.1   0.0   1   1   1.9e-26   1.3e-22   79.3   0.0     2    77   151   226   150   226 0.94 Transcriptional regulatory protein, C terminal
DUF3521              PF12035.3     35 seq1231_BIOID54363   -             47   4.4e-16   58.3   2.8   1   1   3.7e-20     5e-16   58.1   1.9     1    34     9    42     9    43 0.98 Protein of unknown function (DUF3521)
YgbB                 PF02542.11   157 seq1233_BIOID54363   -            159   1.7e-68  229.2   0.0   1   1   1.4e-72   1.9e-68  229.1   0.0     1   156     1   156     1   157 0.99 YgbB family
Fer4_11              PF13247.1     99 seq1236_BIOID54363   -            205   4.6e-32  109.7  10.9   1   1     3e-35   4.6e-32  109.7   7.5     3    97    60   153    58   155 0.97 4Fe-4S dicluster domain
Fer4_7               PF12838.2     52 seq1236_BIOID54363   -            205   3.9e-13   49.4  26.7   1   1   9.8e-11   1.5e-07   31.5   5.9     2    50    99   147    98   157 0.89 4Fe-4S dicluster domain
Fer4_2               PF12797.2     22 seq1236_BIOID54363   -            205   4.1e-13   48.3  31.6   1   1   6.2e-10   9.5e-07   28.2   0.6     2    20     6    24     5    33 0.89 4Fe-4S binding domain
Fer4                 PF00037.22    24 seq1236_BIOID54363   -            205   5.6e-13   47.7  34.4   1   1   7.7e-11   1.2e-07   30.9   3.3     1    23    92   114    92   115 0.94 4Fe-4S binding domain
Fer4_9               PF13187.1     55 seq1236_BIOID54363   -            205   2.7e-12   46.6  26.8   1   1   2.3e-10   3.6e-07   30.2   7.6     2    53    99   148    98   150 0.95 4Fe-4S dicluster domain
Fer4_6               PF12837.2     24 seq1236_BIOID54363   -            205   7.7e-11   41.2  39.9   1   1   2.7e-09   4.2e-06   26.2   3.2     1    23    91   113    91   114 0.95 4Fe-4S binding domain
Fer4_4               PF12800.2     17 seq1236_BIOID54363   -            205   1.9e-08   33.8  35.8   1   3   1.6e-05     0.025   14.7   1.8     1    15    11    25    11    31 0.91 4Fe-4S binding domain
Fer4_4               PF12800.2     17 seq1236_BIOID54363   -            205   1.9e-08   33.8  35.8   2   3   8.3e-05      0.13   12.5   1.9     2    16    65    81    64    85 0.86 4Fe-4S binding domain
Fer4_4               PF12800.2     17 seq1236_BIOID54363   -            205   1.9e-08   33.8  35.8   3   3   2.6e-07    0.0004   20.3   2.0     2    17    97   112    96   112 0.91 4Fe-4S binding domain
Fer4_3               PF12798.2     15 seq1236_BIOID54363   -            205   9.2e-07   28.8  40.4   1   2   8.7e-06     0.013   15.8   4.2     1    15    67    83    67    83 0.98 4Fe-4S binding domain
Fer4_3               PF12798.2     15 seq1236_BIOID54363   -            205   9.2e-07   28.8  40.4   2   2     4e-05     0.061   13.7   1.6     1    13   126   147   126   149 0.94 4Fe-4S binding domain
DUF3440              PF11922.3    181 seq1237_BIOID54363   -            406   5.3e-56  188.9   0.9   1   2   4.4e-45     2e-41  141.4   0.1     1   106   237   344   237   348 0.96 Domain of unknown function (DUF3440)
DUF3440              PF11922.3    181 seq1237_BIOID54363   -            406   5.3e-56  188.9   0.9   2   2   6.7e-16   3.1e-12   46.3   0.1   137   181   346   387   341   387 0.89 Domain of unknown function (DUF3440)
PAPS_reduct          PF01507.14   174 seq1237_BIOID54363   -            406   4.1e-16   59.1   0.1   1   1   6.8e-19   3.1e-15   56.3   0.1     2   163    30   234    29   237 0.78 Phosphoadenosine phosphosulfate reductase family
FlhE                 PF06366.8    106 seq1238_BIOID54363   -            130   1.3e-42  143.8   0.0   1   1   1.1e-46   1.5e-42  143.6   0.0     1   106    28   130    28   130 0.99 Flagellar protein FlhE
Lip_A_acyltrans      PF03279.8    295 seq1242_BIOID54363   -            306  4.3e-117  390.0   0.0   1   1  3.5e-121  4.8e-117  389.9   0.0     2   295     5   297     4   297 0.99 Bacterial lipid A biosynthesis acyltransferase
DUF1287              PF06940.6    164 seq1243_BIOID54363   -            205   1.9e-77  258.1   0.0   1   1   1.6e-81   2.2e-77  257.9   0.0     1   164    39   202    39   202 0.99 Domain of unknown function (DUF1287)
PdxJ                 PF03740.8    239 seq1246_BIOID54363   -            247  7.4e-106  352.5   4.5   1   1  6.3e-110  8.6e-106  352.3   3.1     2   237     9   242     8   244 0.99 Pyridoxal phosphate biosynthesis protein PdxJ
DHDPS                PF00701.17   289 seq1249_BIOID54363   -            297  2.1e-107  357.9   0.0   1   1  1.8e-111  2.4e-107  357.7   0.0     2   289     5   293     4   293 0.99 Dihydrodipicolinate synthetase family
Phage_tail_X         PF05489.7     60 seq1250_BIOID54363   -             68   2.4e-21   74.8   0.0   1   1   1.9e-25   2.6e-21   74.7   0.0     1    57     3    58     3    61 0.95 Phage Tail Protein X
DUF3418              PF11898.3    586 seq1253_BIOID54363   -           1300  1.3e-241  802.9   0.6   1   1  7.7e-245  1.8e-241  802.5   0.4     2   586   712  1298   711  1298 0.99 Domain of unknown function (DUF3418)
OB_NTP_bind          PF07717.11   111 seq1253_BIOID54363   -           1300   1.1e-24   86.1   0.0   1   1   9.4e-28   2.1e-24   85.2   0.0     2   111   600   699   599   699 0.97 Oligonucleotide/oligosaccharide-binding (OB)-fold
HA2                  PF04408.18   102 seq1253_BIOID54363   -           1300   2.7e-24   85.0   0.0   1   1   2.5e-27   5.8e-24   83.9   0.0     2   101   465   558   464   559 0.90 Helicase associated domain (HA2)
Helicase_C           PF00271.26    78 seq1253_BIOID54363   -           1300   1.1e-10   41.0   0.1   1   1   1.1e-13   2.5e-10   39.9   0.1     2    77   312   403   311   404 0.94 Helicase conserved C-terminal domain
DEAD                 PF00270.24   173 seq1253_BIOID54363   -           1300   5.9e-07   28.9   0.0   1   1     6e-10   1.4e-06   27.7   0.0     7   167    86   233    80   239 0.72 DEAD/DEAH box helicase
TruD                 PF01142.13   378 seq1256_BIOID54363   -            349  1.5e-106  356.1   0.3   1   1  7.5e-110    1e-105  353.4   0.2     5   378     3   337     1   337 0.96 tRNA pseudouridine synthase D (TruD)
DUF2686              PF10887.3    276 seq1257_BIOID54363   -            276  6.7e-166  549.7   0.0   1   1  5.5e-170  7.5e-166  549.5   0.0     1   276     1   276     1   276 1.00 Protein of unknown function (DUF2686)
GATase               PF00117.23   192 seq1258_BIOID54363   -            187   1.8e-61  206.8   0.0   1   1   2.9e-65     2e-61  206.7   0.0     1   190     3   186     3   187 0.96 Glutamine amidotransferase class-I
Peptidase_C26        PF07722.8    217 seq1258_BIOID54363   -            187   6.9e-10   38.6   0.0   1   1   1.4e-13   9.6e-10   38.1   0.0   104   217    70   170    49   170 0.87 Peptidase C26
Phage_holin_3        PF05106.7    100 seq1259_BIOID54363   -            107   2.9e-18   65.5   0.8   1   1   2.5e-22   3.4e-18   65.3   0.5     6   100     7   101     2   101 0.95 Phage holin family (Lysis protein S)
HATPase_c            PF02518.21   111 seq1261_BIOID54363   -            474   1.9e-21   75.7   0.0   1   1   7.1e-25   3.2e-21   74.9   0.0     5   109   367   470   363   472 0.92 Histidine kinase-, DNA gyrase B-, and HSP90-like ATPase
HisKA                PF00512.20    68 seq1261_BIOID54363   -            474     4e-13   49.0   0.3   1   1   2.8e-16   1.3e-12   47.4   0.2     6    67   260   319   256   320 0.91 His Kinase A (phospho-acceptor) domain
HAMP                 PF00672.20    70 seq1261_BIOID54363   -            474   2.2e-11   43.6  11.1   1   1   2.5e-13   1.1e-09   38.1   0.1     2    69   185   251   184   252 0.90 HAMP domain
GATase               PF00117.23   192 seq1264_BIOID54363   -            196   6.2e-28   97.4   0.0   1   1   2.1e-31   7.1e-28   97.2   0.0     1   189     4   194     4   196 0.81 Glutamine amidotransferase class-I
GATase_3             PF07685.9    158 seq1264_BIOID54363   -            196   9.7e-06   25.1   0.0   1   1   4.3e-09   1.5e-05   24.5   0.0     8    79    39   100    32   106 0.87 CobB/CobQ-like glutamine amidotransferase domain
DmsC                 PF04976.7    276 seq1265_BIOID54363   -            308  1.8e-117  391.4  22.9   1   1  1.5e-121    2e-117  391.2  15.9     1   276    22   298    22   298 1.00 DMSO reductase anchor subunit (DmsC)
T2SE                 PF00437.15   272 seq1269_BIOID54363   -            531   1.1e-37  129.2   0.1   1   1   2.4e-41   1.7e-37  128.7   0.0    11   271   119   400   111   401 0.86 Type II/IV secretion system protein
AmoA                 PF05145.7    318 seq1270_BIOID54363   -            363  4.1e-114  380.8  34.5   1   1  4.1e-118  5.6e-114  380.3  23.9     1   317    44   358    44   359 0.99 Putative ammonia monooxygenase
Peptidase_M15_4      PF13539.1     67 seq1272_BIOID54363   -            130   2.4e-14   53.3   0.2   1   1   2.6e-18   3.6e-14   52.8   0.1     4    67    58   123    55   123 0.71 D-alanyl-D-alanine carboxypeptidase
Methyltransf_10      PF05971.7    299 seq1273_BIOID54363   -            335  9.3e-154  510.7   0.0   1   1  1.6e-157  1.1e-153  510.5   0.0     2   299    30   323    29   323 0.99 Protein of unknown function (DUF890)
ACPS                 PF01648.15   113 seq1275_BIOID54363   -            126   6.7e-22   77.4   0.1   1   1   5.5e-26   7.5e-22   77.2   0.0     1   113     5   122     5   122 0.96 4'-phosphopantetheinyl transferase superfamily
DUF479               PF04336.7    106 seq1277_BIOID54363   -            193   3.5e-32  110.5   2.9   1   1   3.8e-36   5.2e-32  110.0   2.0     1   105    81   186    81   187 0.99 Protein of unknown function, DUF479
NLPC_P60             PF00877.14   105 seq1280_BIOID54363   -            257   4.6e-31  106.6   0.0   1   1   1.2e-34   8.2e-31  105.8   0.0     1   105   139   249   139   249 0.98 NlpC/P60 family
DUF1116              PF06545.6    216 seq1281_BIOID54363   -            491  2.8e-101  336.9   0.4   1   1  2.1e-105  2.8e-101  336.9   0.2     1   216   157   372   157   372 1.00 Protein of unknown function (DUF1116)
Aminotran_3          PF00202.16   339 seq1282_BIOID54363   -            406  1.3e-125  418.6   0.0   1   1  2.4e-129  1.6e-125  418.3   0.0     3   338    29   347    27   348 0.99 Aminotransferase class-III
Aminotran_1_2        PF00155.16   363 seq1282_BIOID54363   -            406   2.2e-06   26.7   0.0   1   1   5.5e-10   3.8e-06   25.9   0.0   104   306   155   338    75   373 0.81 Aminotransferase class I and II
His_biosynth         PF00977.16   228 seq1283_BIOID54363   -            245   3.4e-74  248.8   0.3   1   1   8.4e-78   3.8e-74  248.6   0.2     1   228     1   234     1   234 0.98 Histidine biosynthesis protein
Trp_syntA            PF00290.15   259 seq1283_BIOID54363   -            245   1.5e-05   23.4   1.2   1   1     3e-08   0.00014   20.3   0.1   174   232    51   108    33   114 0.88 Tryptophan synthase alpha chain
DUF2570              PF10828.3    110 seq1285_BIOID54363   -            135     4e-05   23.0   0.1   1   1   3.4e-09   4.7e-05   22.8   0.1     3   100     3    99     1   108 0.86 Protein of unknown function (DUF2570)
MFS_1                PF07690.11   354 seq1287_BIOID54363   -            408   5.5e-53  179.8  43.4   1   2   2.9e-36     1e-32  113.2  19.4     2   248    20   256    19   263 0.81 Major Facilitator Superfamily
MFS_1                PF07690.11   354 seq1287_BIOID54363   -            408   5.5e-53  179.8  43.4   2   2   3.8e-24   1.3e-20   73.3  10.1     1   168   224   393   224   407 0.89 Major Facilitator Superfamily
Sugar_tr             PF00083.19   451 seq1287_BIOID54363   -            408   8.8e-15   54.0  29.4   1   2   1.1e-12   3.8e-09   35.5  11.1    10   191    24   192    14   195 0.82 Sugar (and other) transporter
Sugar_tr             PF00083.19   451 seq1287_BIOID54363   -            408   8.8e-15   54.0  29.4   2   2   2.5e-08   8.4e-05   21.2   4.2    46   185   258   391   222   397 0.87 Sugar (and other) transporter
MFS_2                PF13347.1    427 seq1287_BIOID54363   -            408   1.1e-12   46.9  24.8   1   1   4.8e-14   1.6e-10   39.8   3.3   148   315   146   312   137   340 0.80 MFS/sugar transport protein
MFS_1_like           PF12832.2     77 seq1287_BIOID54363   -            408   1.1e-05   25.0   7.2   1   1   3.2e-08   0.00011   21.8   0.2    12    72    26    91    18    95 0.81 MFS_1 like family
MFS_1                PF07690.11   354 seq1289_BIOID54363   -            506   3.5e-38  131.1  60.4   1   2   5.3e-29   3.6e-25   88.3  23.8     2   286    36   298    35   306 0.70 Major Facilitator Superfamily
MFS_1                PF07690.11   354 seq1289_BIOID54363   -            506   3.5e-38  131.1  60.4   2   2   1.3e-15   8.8e-12   44.3  16.6     2   175   291   462   289   500 0.80 Major Facilitator Superfamily
Sugar_tr             PF00083.19   451 seq1289_BIOID54363   -            506   1.1e-26   93.3  11.4   1   1   1.6e-30   1.1e-26   93.3   7.9     2   197    31   210    30   221 0.91 Sugar (and other) transporter
ParBc                PF02195.13    90 seq1291_BIOID54363   -            209   7.6e-16   57.8   0.0   1   1     1e-19   1.4e-15   57.0   0.0     2    90    52   146    51   146 0.96 ParB-like nuclease domain
SurE                 PF01975.12   197 seq1294_BIOID54363   -            253   1.9e-63  213.2   0.0   1   1   1.7e-67   2.4e-63  212.9   0.0     1   195     1   182     1   184 0.93 Survival protein SurE
PsiE                 PF06146.7     69 seq1295_BIOID54363   -            136   1.8e-16   59.9   5.7   1   1   1.3e-20   1.8e-16   59.9   3.9     5    69    62   123    58   123 0.95 Phosphate-starvation-inducible E
SBP_bac_6            PF13343.1    242 seq1298_BIOID54363   -            327   2.2e-17   63.0   3.3   1   1   6.2e-21   2.8e-17   62.7   2.3     1   217    73   288    73   313 0.76 Bacterial extracellular solute-binding protein
SBP_bac_1            PF01547.20   314 seq1298_BIOID54363   -            327   1.1e-16   61.3   6.2   1   1   3.5e-20   1.6e-16   60.8   4.3    14   313    40   272    33   273 0.84 Bacterial extracellular solute-binding protein
SBP_bac_11           PF13531.1    231 seq1298_BIOID54363   -            327     1e-15   57.9   0.3   1   1     3e-19   1.4e-15   57.5   0.2    17   224    41   274    22   277 0.84 Bacterial extracellular solute-binding protein
Kinase-PPPase        PF03618.9    255 seq1300_BIOID54363   -            277   3.4e-82  275.6   0.0   1   1   2.8e-86   3.9e-82  275.4   0.0     1   255     9   267     9   267 0.97 Kinase/pyrophosphorylase
Ribonuc_L-PSP        PF01042.16   121 seq1301_BIOID54363   -            115   4.1e-28   97.4   0.6   1   1   3.4e-32   4.6e-28   97.2   0.4     2   121     4   115     3   115 0.96 Endoribonuclease L-PSP
PBP_like_2           PF12849.2    281 seq1302_BIOID54363   -            346   9.1e-56  189.2   7.2   1   1   1.8e-59   1.2e-55  188.8   5.0    10   278    27   306     8   308 0.91 PBP superfamily domain
PBP_like             PF12727.2    193 seq1302_BIOID54363   -            346   1.6e-10   40.1   0.0   1   1   5.2e-14   3.6e-10   39.0   0.0     3   168    47   236    45   302 0.76 PBP superfamily domain
Autotransporter      PF03797.14   265 seq1304_BIOID54363   -            338   3.1e-44  151.2  16.9   1   1   2.9e-48   3.9e-44  150.8  11.7     3   256    62   324    60   329 0.94 Autotransporter beta-domain
P2_Phage_GpR         PF06891.6    135 seq1305_BIOID54363   -            155   1.7e-37  128.1   0.0   1   1   1.4e-41   1.9e-37  127.9   0.0     1   135     1   130     1   130 0.98 P2 phage tail completion protein R (GpR)
Transgly             PF00912.17   178 seq1306_BIOID54363   -            841   2.6e-56  189.6   0.0   1   1     6e-60   4.1e-56  188.9   0.0    10   177   209   380   198   381 0.95 Transglycosylase
Transpeptidase       PF00905.17   304 seq1306_BIOID54363   -            841   1.2e-25   90.0   0.3   1   1   1.6e-28   1.1e-24   86.9   0.2     2   284   473   725   472   744 0.86 Penicillin binding protein transpeptidase domain
His_biosynth         PF00977.16   228 seq1309_BIOID54363   -            258   1.7e-78  262.9   0.6   1   1   5.5e-82   1.9e-78  262.7   0.4     1   227     5   239     5   240 0.96 Histidine biosynthesis protein
CreD                 PF06123.7    430 seq1310_BIOID54363   -            450  1.9e-156  520.8   0.0   1   1  1.6e-160  2.2e-156  520.6   0.0     2   430     5   428     4   428 0.99 Inner membrane protein CreD
Flagellin_N          PF00669.15   139 seq1311_BIOID54363   -            420   5.3e-42  142.8  19.1   1   1   1.2e-45   5.3e-42  142.8  13.3     1   137     5   141     5   143 0.99 Bacterial flagellin N-terminal helical region
Flagellin_C          PF00700.16    86 seq1311_BIOID54363   -            420   1.2e-29  102.1   7.6   1   1   2.7e-33   1.2e-29  102.1   5.3     2    86   334   418   333   418 0.98 Bacterial flagellin C-terminal helical region
Flagellin_D3         PF08884.6     90 seq1311_BIOID54363   -            420   2.7e-21   75.4  11.0   1   1   5.9e-25   2.7e-21   75.4   7.6     1    89   166   262   166   263 0.95 Flagellin D3 domain
Y1_Tnp               PF01797.11   121 seq1312_BIOID54363   -            165   2.7e-05   23.9   1.8   1   1   1.4e-08    0.0002   21.1   1.3    12   117    20   115    11   119 0.71 Transposase IS200 like
Phage_tail_S         PF05069.8    148 seq1314_BIOID54363   -            214   1.3e-27   96.2   4.0   1   2   2.6e-15   3.6e-11   42.9   1.2     4    61     9    68     6    91 0.85 Phage virion morphogenesis family
Phage_tail_S         PF05069.8    148 seq1314_BIOID54363   -            214   1.3e-27   96.2   4.0   2   2   1.1e-18   1.5e-14   53.8   0.0    59   143   124   205   116   210 0.84 Phage virion morphogenesis family
PCMT                 PF01135.14   210 seq1315_BIOID54363   -            208   2.1e-82  275.6   0.0   1   1   9.1e-86   2.5e-82  275.3   0.0     2   209     5   206     4   207 0.98 Protein-L-isoaspartate(D-aspartate) O-methyltransferase (PCMT)
Methyltransf_18      PF12847.2    112 seq1315_BIOID54363   -            208     3e-08   34.1   0.0   1   1   1.8e-11     5e-08   33.3   0.0     2   108    76   169    75   193 0.82 Methyltransferase domain
Methyltransf_26      PF13659.1    117 seq1315_BIOID54363   -            208   6.9e-07   29.1   0.0   1   1   4.2e-10   1.1e-06   28.4   0.0     2    76    77   147    76   189 0.84 Methyltransferase domain
RrnaAD               PF00398.15   262 seq1315_BIOID54363   -            208     5e-07   28.8   0.0   1   1   2.4e-10   6.6e-07   28.4   0.0    16   116    61   161    54   182 0.81 Ribosomal RNA adenine dimethylase
Methyltransf_31      PF13847.1    152 seq1315_BIOID54363   -            208   1.3e-06   27.9   0.0   1   1   6.9e-10   1.9e-06   27.4   0.0     3    84    75   157    73   201 0.76 Methyltransferase domain
DUF1889              PF08986.5    119 seq1317_BIOID54363   -            119   2.3e-83  276.1   0.8   1   1   1.8e-87   2.5e-83  276.0   0.6     1   119     1   119     1   119 1.00 Domain of unknown function (DUF1889)
T2SF                 PF00482.18   124 seq1318_BIOID54363   -            358   1.1e-25   89.7  10.2   1   2   2.3e-15   3.2e-11   43.1   0.0     4   124    27   149    24   149 0.92 Type II secretion system (T2SS), protein F
T2SF                 PF00482.18   124 seq1318_BIOID54363   -            358   1.1e-25   89.7  10.2   2   2     8e-18   1.1e-13   51.0   0.4     1   122   224   346   224   348 0.97 Type II secretion system (T2SS), protein F
DUF3521              PF12035.3     35 seq1320_BIOID54363   -             54   8.9e-20   70.1   2.8   1   1   9.8e-24   1.3e-19   69.5   1.9     1    35    20    54    20    54 0.98 Protein of unknown function (DUF3521)
BPD_transp_1         PF00528.17   185 seq1321_BIOID54363   -            536   6.9e-16   58.1  36.2   1   1   1.5e-15     2e-11   43.6   6.7     5   182    74   267    70   273 0.83 Binding-protein-dependent transport system inner membrane component
MFS_1                PF07690.11   354 seq1324_BIOID54363   -            382   3.2e-28   98.3  52.3   1   2   3.2e-19   2.2e-15   56.1  19.3     2   238    12   230    11   233 0.79 Major Facilitator Superfamily
MFS_1                PF07690.11   354 seq1324_BIOID54363   -            382   3.2e-28   98.3  52.3   2   2     1e-17   6.8e-14   51.2  13.5     6   174   210   371   206   381 0.89 Major Facilitator Superfamily
Sugar_tr             PF00083.19   451 seq1324_BIOID54363   -            382   1.8e-07   29.9  17.2   1   1   2.7e-11   1.8e-07   29.9  11.9    44   176    39   167    19   184 0.85 Sugar (and other) transporter
AA_kinase            PF00696.23   241 seq1325_BIOID54363   -            330   4.9e-23   81.8   0.0   1   1   4.8e-27   6.6e-23   81.4   0.0     3   232    18   298    16   303 0.85 Amino acid kinase family
MsyB                 PF13984.1    122 seq1326_BIOID54363   -            124   6.7e-67  223.0  12.7   1   1   5.5e-71   7.5e-67  222.8   8.8     1   122     3   124     3   124 0.99 MsyB protein
DAHP_synth_1         PF00793.15   272 seq1328_BIOID54363   -            348  7.9e-103  342.7   0.0   1   1  6.9e-107  9.4e-103  342.4   0.0     8   270    39   336    24   338 0.97 DAHP synthetase I family
PRA-CH               PF01502.13    75 seq1332_BIOID54363   -            203   2.6e-33  113.3   0.0   1   1   7.6e-37   5.2e-33  112.3   0.0     1    74    33   106    33   107 0.99 Phosphoribosyl-AMP cyclohydrolase
PRA-PH               PF01503.12    83 seq1332_BIOID54363   -            203   1.5e-13   50.6   0.5   1   1   3.2e-17   2.2e-13   50.1   0.4     2    82   116   201   115   202 0.96 Phosphoribosyl-ATP pyrophosphohydrolase
BPD_transp_1         PF00528.17   185 seq1336_BIOID54363   -            319   1.5e-17   63.5  20.4   1   1   1.1e-21   1.5e-17   63.5  14.2     3   175    95   304    89   314 0.87 Binding-protein-dependent transport system inner membrane component
NanE                 PF04131.9    192 seq1338_BIOID54363   -            229   6.6e-93  308.8   0.5   1   1   5.7e-97   7.7e-93  308.6   0.4     1   192    35   226    35   226 0.99 Putative N-acetylmannosamine-6-phosphate epimerase
Phage_base_V         PF04717.7     79 seq1340_BIOID54363   -            193   1.7e-25   88.6   0.4   1   1   2.6e-29   3.6e-25   87.5   0.2     1    78    16    90    16    91 0.98 Phage-related baseplate assembly protein
Peptidase_M23        PF01551.17    96 seq1341_BIOID54363   -            379   1.2e-30  105.2   0.9   1   1   1.8e-34   1.2e-30  105.2   0.6     3    96   279   372   277   372 0.96 Peptidase family M23
LysM                 PF01476.15    44 seq1341_BIOID54363   -            379   8.6e-11   41.4   0.4   1   1   2.9e-14     2e-10   40.2   0.0     1    43   123   165   123   166 0.98 LysM domain
Chorismate_bind      PF00425.13   257 seq1342_BIOID54363   -            453   1.9e-91  305.8   0.0   1   1   3.5e-95   2.4e-91  305.5   0.0     2   257   190   443   189   443 0.98 chorismate binding enzyme
Anth_synt_I_N        PF04715.8    140 seq1342_BIOID54363   -            453   7.8e-30  103.6   0.2   1   1   8.9e-33   6.1e-29  100.7   0.0     9   139    22   153    16   154 0.90 Anthranilate synthase component I, N terminal region
Fe-ADH               PF00465.14   366 seq1343_BIOID54363   -            362   5.5e-46  156.7   0.2   1   1   1.2e-49   7.9e-46  156.2   0.2     1   364    12   348    12   350 0.90 Iron-containing alcohol dehydrogenase
Fe-ADH_2             PF13685.1    250 seq1343_BIOID54363   -            362   1.2e-21   77.0   0.0   1   1   2.4e-25   1.6e-21   76.6   0.0     4   250    19   279    17   279 0.85 Iron-containing alcohol dehydrogenase
YecM                 PF06185.7    186 seq1345_BIOID54363   -            188   4.9e-78  260.5   0.0   1   1   4.1e-82   5.6e-78  260.3   0.0     2   186     6   185     5   185 0.98 YecM protein
tRNA_U5-meth_tr      PF05958.6    352 seq1348_BIOID54363   -            433   4.6e-30  104.3   0.0   1   1   5.3e-32   6.6e-29  100.5   0.0    25   351   117   431    95   432 0.74 tRNA (Uracil-5-)-methyltransferase
Methyltransf_31      PF13847.1    152 seq1348_BIOID54363   -            433   5.4e-14   51.9   0.0   1   1   6.8e-17   8.5e-14   51.2   0.0     4   111   287   391   284   424 0.79 Methyltransferase domain
TRAM                 PF01938.15    61 seq1348_BIOID54363   -            433   3.6e-13   48.9   0.1   1   1   4.8e-16     6e-13   48.2   0.1     2    61    11    67    10    67 0.96 TRAM domain
Methyltransf_26      PF13659.1    117 seq1348_BIOID54363   -            433   2.8e-10   40.1   0.1   1   1   4.3e-12   5.3e-09   36.0   0.0     2    81   288   367   287   423 0.87 Methyltransferase domain
Methyltransf_18      PF12847.2    112 seq1348_BIOID54363   -            433   2.5e-08   34.3   0.0   1   1   4.7e-11   5.8e-08   33.1   0.0     1    78   286   364   286   406 0.84 Methyltransferase domain
PCMT                 PF01135.14   210 seq1348_BIOID54363   -            433   1.8e-07   30.8   0.0   1   1   2.9e-10   3.6e-07   29.8   0.0    59   130   272   340   258   351 0.89 Protein-L-isoaspartate(D-aspartate) O-methyltransferase (PCMT)
RrnaAD               PF00398.15   262 seq1348_BIOID54363   -            433   7.6e-07   28.3   0.0   1   1   1.1e-09   1.3e-06   27.5   0.0    14    84   270   342   259   350 0.91 Ribosomal RNA adenine dimethylase
Met_10               PF02475.11   200 seq1348_BIOID54363   -            433     2e-06   27.4   0.0   1   1   2.5e-09   3.1e-06   26.8   0.0    99   173   284   360   267   385 0.79 Met-10+ like-protein
MTS                  PF05175.9    170 seq1348_BIOID54363   -            433   1.2e-05   24.6   0.0   1   1   2.1e-08   2.6e-05   23.5   0.0    24    97   279   350   274   378 0.88 Methyltransferase small domain
Cons_hypoth95        PF03602.10   183 seq1348_BIOID54363   -            433   3.3e-05   23.2   0.0   1   1   5.2e-08   6.5e-05   22.3   0.0    43   122   287   364   277   384 0.91 Conserved hypothetical protein 95
HAD                  PF12710.2    191 seq1351_BIOID54363   -            211     4e-09   36.8   0.0   1   1   4.1e-13   5.6e-09   36.3   0.0     1   186     9   188     9   193 0.61 haloacid dehalogenase-like hydrolase
T2SE                 PF00437.15   272 seq1352_BIOID54363   -            318   1.4e-27   96.2   0.0   1   1   1.4e-31     2e-27   95.7   0.0   114   265   100   259     4   265 0.80 Type II/IV secretion system protein
GPW_gp25             PF04965.9     99 seq1353_BIOID54363   -            116   7.6e-21   73.3   0.0   1   1   7.3e-25     1e-20   73.0   0.0     5    93    17   105    14   111 0.92 Gene 25-like lysozyme
ROK                  PF00480.15   179 seq1357_BIOID54363   -            291   2.8e-54  183.5   0.1   1   1   3.1e-58   4.3e-54  182.9   0.1     1   179     5   183     5   183 0.98 ROK family
Sigma70_r3           PF04539.11    78 seq1359_BIOID54363   -            239   9.3e-20   70.1   1.5   1   1   5.4e-23   1.8e-19   69.2   0.4     2    72    96   166    95   171 0.95 Sigma-70 region 3
Sigma70_r4           PF04545.11    50 seq1359_BIOID54363   -            239     7e-18   63.5   4.4   1   1   1.1e-20   3.6e-17   61.2   1.0     1    49   185   233   185   234 0.98 Sigma-70, region 4
Sigma70_r2           PF04542.9     71 seq1359_BIOID54363   -            239   2.2e-17   62.2   0.5   1   1   1.4e-20   4.7e-17   61.2   0.3     1    70    16    88    16    89 0.98 Sigma-70 region 2
Sigma70_r4_2         PF08281.7     54 seq1359_BIOID54363   -            239   3.7e-10   38.9   2.9   1   1   6.9e-13   2.4e-09   36.4   0.9     1    54   179   232   179   232 0.98 Sigma-70, region 4
AA_permease_2        PF13520.1    426 seq1362_BIOID54363   -            540   1.9e-42  145.2  47.0   1   1   3.9e-46   2.7e-42  144.6  32.6     2   422    75   515    74   526 0.85 Amino acid permease
AA_permease          PF00324.16   479 seq1362_BIOID54363   -            540   1.2e-15   56.7  40.4   1   1   2.4e-19   1.7e-15   56.2  28.0    28   446    99   513    76   536 0.76 Amino acid permease
hemP                 PF10636.4     38 seq1363_BIOID54363   -             63   2.7e-16   58.7   1.9   1   1     9e-20   1.2e-15   56.6   0.9     1    38    26    63    26    63 0.98 Hemin uptake protein hemP
NUDIX                PF00293.23   135 seq1365_BIOID54363   -            209   3.2e-14   52.6   0.2   1   1   3.5e-18   4.7e-14   52.0   0.1     4   127    59   187    56   198 0.87 NUDIX domain
Baseplate_J          PF04865.9    243 seq1367_BIOID54363   -            298   8.4e-49  165.9   2.4   1   1   1.1e-49   1.5e-45  155.3   0.8    96   243   112   258   107   258 0.97 Baseplate J-like protein
CutC                 PF03932.9    202 seq1368_BIOID54363   -            248   8.6e-86  286.2   0.1   1   1   7.6e-90     1e-85  285.9   0.1     2   201     3   200     2   201 0.99 CutC family
Transp_cyt_pur       PF02133.10   439 seq1373_BIOID54363   -            407   2.4e-14   52.6  43.4   1   1   2.3e-18   3.2e-14   52.2  30.0     8   438    10   399     3   400 0.80 Permease for cytosine/purines, uracil, thiamine, allantoin
dCMP_cyt_deam_1      PF00383.17   102 seq1375_BIOID54363   -            178   1.7e-27   94.9   0.0   1   1   1.8e-31   2.4e-27   94.4   0.0     3   101    18   116    16   117 0.96 Cytidine and deoxycytidylate deaminase zinc-binding region
ABC_tran             PF00005.22   118 seq1377_BIOID54363   -            232   1.6e-26   92.8   0.0   1   1   4.2e-30   2.8e-26   92.0   0.0     1   117    39   157    39   158 0.90 ABC transporter
AAA_21               PF13304.1    303 seq1377_BIOID54363   -            232   4.4e-12   46.4   0.1   1   1   2.3e-10   1.6e-06   28.2   0.0   235   298   128   189   120   191 0.92 AAA domain
Sigma70_r2           PF04542.9     71 seq1380_BIOID54363   -            342   4.5e-23   80.5   0.1   1   1   2.9e-26   9.8e-23   79.4   0.1     1    71   106   176   106   176 0.97 Sigma-70 region 2
Sigma70_r3           PF04539.11    78 seq1380_BIOID54363   -            342   3.2e-21   74.8  10.1   1   1   1.1e-23   3.7e-20   71.4   1.4     2    77   186   261   185   262 0.97 Sigma-70 region 3
Sigma70_r4           PF04545.11    50 seq1380_BIOID54363   -            342   4.7e-17   60.9   3.7   1   1   5.5e-19   1.9e-15   55.7   2.0     1    50   274   327   274   327 0.97 Sigma-70, region 4
Sigma70_r1_2         PF00140.15    37 seq1380_BIOID54363   -            342   2.6e-12   46.0   0.1   1   1   2.3e-15   7.9e-12   44.5   0.1     2    35    68   101    67   103 0.95 Sigma-70 factor, region 1.2
Phage_integr_N       PF02899.12    84 seq1384_BIOID54363   -            195     4e-14   52.4   0.3   1   1   9.3e-17   1.3e-12   47.6   0.0     2    81   102   176   101   178 0.93 Phage integrase, N-terminal SAM-like domain
DiS_P_DiS            PF06750.8     92 seq1386_BIOID54363   -            253   9.5e-27   92.5   4.8   1   1   1.4e-30   9.5e-27   92.5   3.3     3    91    18   110    16   111 0.96 Bacterial Peptidase A24 N-terminal domain
Peptidase_A24        PF01478.13   106 seq1386_BIOID54363   -            253   5.9e-18   64.8   7.3   1   1   8.6e-22   5.9e-18   64.8   5.0     3   105   121   224   119   225 0.90 Type IV leader peptidase family
OmpA                 PF00691.15    97 seq1387_BIOID54363   -            282     4e-15   55.8   0.1   1   1   1.1e-18   1.6e-14   53.9   0.0     1    94   141   235   141   238 0.83 OmpA family
DUF386               PF04074.7    153 seq1388_BIOID54363   -            154   2.4e-54  182.9   0.0   1   1   1.9e-58   2.6e-54  182.7   0.0     1   152     1   150     1   151 0.99 Domain of unknown function (DUF386)
DUF1249              PF06853.7    121 seq1389_BIOID54363   -            140   6.9e-46  154.6   0.2   1   1   5.8e-50     8e-46  154.4   0.1     2   118    21   136    20   139 0.97 Protein of unknown function (DUF1249)
NUDIX                PF00293.23   135 seq1390_BIOID54363   -            192   3.9e-16   58.7   0.0   1   1   4.3e-20   5.9e-16   58.2   0.0     4   124    33   151    29   159 0.87 NUDIX domain
TonB_dep_Rec         PF00593.19   276 seq1392_BIOID54363   -            747   7.1e-28   98.1  10.2   1   1     1e-31   7.1e-28   98.1   7.1     1   276   510   746   510   746 0.98 TonB dependent receptor
Plug                 PF07715.10   108 seq1392_BIOID54363   -            747     2e-21   76.2   0.1   1   1   6.6e-25   4.5e-21   75.0   0.1     2   107    76   180    75   181 0.94 TonB-dependent Receptor Plug Domain
DUF218               PF02698.12   155 seq1394_BIOID54363   -            266   5.4e-24   84.3   0.0   1   1   5.8e-28   7.9e-24   83.7   0.0     1   137    36   183    36   208 0.92 DUF218 domain
RelA_SpoT            PF04607.12   116 seq1395_BIOID54363   -            744   1.1e-37  128.5   0.2   1   1   1.3e-40   3.5e-37  126.8   0.0     1   114   251   360   251   362 0.98 Region found in RelA / SpoT proteins
HD_4                 PF13328.1    153 seq1395_BIOID54363   -            744   1.6e-34  118.7   0.8   1   1   1.4e-37   3.9e-34  117.4   0.5    15   152    50   191    35   192 0.91 HD domain
TGS                  PF02824.16    60 seq1395_BIOID54363   -            744     4e-23   80.9   0.1   1   1   5.8e-26   1.6e-22   79.0   0.0     1    60   406   465   406   465 0.99 TGS domain
ACT_4                PF13291.1     80 seq1395_BIOID54363   -            744   1.5e-18   66.7   1.3   1   1   1.4e-21   3.7e-18   65.5   0.9     4    80   664   740   662   740 0.97 ACT domain
ACT                  PF01842.20    66 seq1395_BIOID54363   -            744   7.4e-09   34.7   0.3   1   1   2.7e-12   7.4e-09   34.7   0.2     2    65   668   733   667   734 0.97 ACT domain
Tail_P2_I            PF09684.5    139 seq1397_BIOID54363   -            176   2.2e-52  176.1   0.0   1   1   1.9e-56   2.6e-52  175.9   0.0     1   139     6   142     6   142 0.99 Phage tail protein (Tail_P2_I)
SpoU_methylase       PF00588.14   142 seq1400_BIOID54363   -            228   3.1e-33  114.5   0.0   1   1   3.4e-37   4.7e-33  113.9   0.0     2   142     3   153     2   153 0.87 SpoU rRNA Methylase family
ABC_tran             PF00005.22   118 seq1401_BIOID54363   -            257   2.3e-20   73.0   0.0   1   1   5.2e-24   3.6e-20   72.3   0.0     1   117    50   181    50   182 0.85 ABC transporter
AAA_21               PF13304.1    303 seq1401_BIOID54363   -            257   2.6e-14   53.7   0.0   1   1   1.1e-10   7.3e-07   29.3   0.0   219   298   130   211    97   213 0.82 AAA domain
Metallophos          PF00149.23   201 seq1402_BIOID54363   -            275     1e-14   54.3   1.3   1   1   2.7e-18   1.9e-14   53.4   0.9     2   200    16   206    15   207 0.88 Calcineurin-like phosphoesterase
Metallophos_2        PF12850.2    156 seq1402_BIOID54363   -            275   3.9e-12   46.1   0.0   1   1     9e-16   6.2e-12   45.5   0.0     2   139    16   225    15   239 0.68 Calcineurin-like phosphoesterase superfamily domain
Cytochrom_NNT        PF03264.9    174 seq1405_BIOID54363   -            366   3.3e-65  218.6   3.7   1   1   8.2e-67   3.7e-63  211.9   2.6     6   173     6   174     1   175 0.94 NapC/NirT cytochrome c family, N-terminal region
SBP_bac_3            PF00497.15   225 seq1406_BIOID54363   -            285   4.4e-72  241.8   0.7   1   1   3.8e-76   5.3e-72  241.6   0.5     2   224    63   280    62   281 0.97 Bacterial extracellular solute-binding proteins, family 3
SLT                  PF01464.15   121 seq1407_BIOID54363   -            143   1.3e-22   79.4   0.1   1   1   1.1e-26   1.5e-22   79.2   0.0     2   119    13   136    12   138 0.93 Transglycosylase SLT domain
SDH_alpha            PF03313.10   283 seq1408_BIOID54363   -            454  7.6e-104  346.5   5.6   1   1  1.4e-107  9.8e-104  346.2   3.9     3   282   184   449   182   450 0.96 Serine dehydratase alpha chain
SDH_beta             PF03315.10   158 seq1408_BIOID54363   -            454   8.5e-56  188.2   0.0   1   1   2.2e-59   1.5e-55  187.4   0.0     1   157     3   158     3   159 0.96 Serine dehydratase beta chain
Phage_fiber_2        PF03406.8     44 seq1411_BIOID54363   -            710  2.1e-107  350.4  62.6   1   5   3.5e-25   1.2e-21   75.9   4.2     1    44   173   216   173   216 0.98 Phage tail fibre repeat
Phage_fiber_2        PF03406.8     44 seq1411_BIOID54363   -            710  2.1e-107  350.4  62.6   2   5     3e-26     1e-22   79.3   4.5     1    44   217   260   217   260 0.98 Phage tail fibre repeat
Phage_fiber_2        PF03406.8     44 seq1411_BIOID54363   -            710  2.1e-107  350.4  62.6   3   5   2.2e-23   7.4e-20   70.1   4.2     1    44   261   304   261   304 0.97 Phage tail fibre repeat
Phage_fiber_2        PF03406.8     44 seq1411_BIOID54363   -            710  2.1e-107  350.4  62.6   4   5   4.3e-26   1.5e-22   78.8   5.5     1    44   305   348   305   348 0.97 Phage tail fibre repeat
Phage_fiber_2        PF03406.8     44 seq1411_BIOID54363   -            710  2.1e-107  350.4  62.6   5   5   1.5e-23   5.1e-20   70.7   3.0     1    38   349   386   349   390 0.95 Phage tail fibre repeat
DUF3751              PF12571.3    159 seq1411_BIOID54363   -            710     1e-39  135.8   0.2   1   1   5.9e-43     2e-39  134.8   0.1     3   159     7   157     1   157 0.96 Phage tail-collar fibre protein
Collar               PF07484.7     57 seq1411_BIOID54363   -            710   7.1e-11   41.6   1.0   1   1   7.2e-14   2.5e-10   39.8   0.2     1    56   497   543   497   544 0.96 Phage Tail Collar Domain
Phage_fiber          PF03335.8     14 seq1411_BIOID54363   -            710     9e-09   33.6  55.6   1   7   0.00021      0.72    9.6   1.2     1    14   560   573   560   573 0.89 Phage tail fibre repeat
Phage_fiber          PF03335.8     14 seq1411_BIOID54363   -            710     9e-09   33.6  55.6   2   7   2.7e-05     0.092   12.3   2.2     1    14   592   605   592   605 0.92 Phage tail fibre repeat
Phage_fiber          PF03335.8     14 seq1411_BIOID54363   -            710     9e-09   33.6  55.6   3   7   4.1e-05      0.14   11.7   0.1     1    12   606   617   606   619 0.87 Phage tail fibre repeat
Phage_fiber          PF03335.8     14 seq1411_BIOID54363   -            710     9e-09   33.6  55.6   4   7   0.00031       1.1    9.1   2.9     3    14   647   658   646   658 0.88 Phage tail fibre repeat
Phage_fiber          PF03335.8     14 seq1411_BIOID54363   -            710     9e-09   33.6  55.6   5   7   0.00038       1.3    8.8   1.6     2    12   660   670   659   671 0.89 Phage tail fibre repeat
Phage_fiber          PF03335.8     14 seq1411_BIOID54363   -            710     9e-09   33.6  55.6   6   7   0.00031         1    9.1   0.8     2    11   669   678   668   679 0.86 Phage tail fibre repeat
Phage_fiber          PF03335.8     14 seq1411_BIOID54363   -            710     9e-09   33.6  55.6   7   7   0.00037       1.3    8.8   0.9     2    13   678   689   677   690 0.87 Phage tail fibre repeat
LysR_substrate       PF03466.15   209 seq1412_BIOID54363   -            298   1.4e-24   86.2   0.0   1   1   3.1e-28   2.1e-24   85.6   0.0     2   205    89   290    88   292 0.95 LysR substrate binding domain
HTH_1                PF00126.22    60 seq1412_BIOID54363   -            298   5.4e-16   57.9   0.0   1   1   1.6e-19   1.1e-15   57.0   0.0     3    59     7    63     6    64 0.96 Bacterial regulatory helix-turn-helix protein, lysR family
IMS                  PF00817.15   148 seq1414_BIOID54363   -            351     9e-48  161.7   0.0   1   1   3.2e-51   1.4e-47  161.0   0.0     1   148     7   154     7   154 0.98 impB/mucB/samB family
IMS_C                PF11799.3    137 seq1414_BIOID54363   -            351   2.1e-09   37.7   0.1   1   1   8.2e-13   3.7e-09   36.9   0.0     3    99   211   309   210   327 0.85 impB/mucB/samB family C-terminal
IMS_HHH              PF11798.3     32 seq1414_BIOID54363   -            351   1.3e-08   34.2   0.0   1   1   7.1e-12   3.2e-08   33.0   0.0     1    32   166   197   166   197 0.96 IMS family HHH motif
OsmC                 PF02566.14   100 seq1419_BIOID54363   -            134     3e-19   68.9   0.1   1   1   2.8e-23   3.8e-19   68.6   0.1     2    99    30   127    28   128 0.92 OsmC-like protein
GntP_permease        PF02447.11   441 seq1420_BIOID54363   -            447    9e-166  551.6  52.1   1   1  7.5e-170    1e-165  551.4  36.1     2   441     5   446     4   446 0.98 GntP family permease
Aldedh               PF00171.17   462 seq1422_BIOID54363   -            479  1.9e-164  547.2   1.0   1   1  3.1e-168  2.1e-164  547.1   0.7     8   462    22   475    15   475 0.98 Aldehyde dehydrogenase family
PhoU                 PF01895.14    88 seq1423_BIOID54363   -            241   2.4e-34  117.4   9.6   1   2   8.1e-21   1.1e-16   60.9   1.5     2    86    26   111    25   113 0.96 PhoU domain
PhoU                 PF01895.14    88 seq1423_BIOID54363   -            241   2.4e-34  117.4   9.6   2   2   5.7e-21   7.8e-17   61.3   0.6     1    87   128   212   128   213 0.91 PhoU domain
UPF0227              PF05728.7    187 seq1424_BIOID54363   -            193   9.7e-75  250.2   0.0   1   1   1.6e-78   1.1e-74  250.1   0.0     2   186     4   188     3   189 0.99 Uncharacterised protein family (UPF0227)
Abhydrolase_5        PF12695.2    142 seq1424_BIOID54363   -            193   1.1e-06   28.3   0.0   1   1   2.6e-10   1.8e-06   27.6   0.0     1   141     3   172     3   173 0.67 Alpha/beta hydrolase family
PALP                 PF00291.20   307 seq1426_BIOID54363   -            360   5.1e-39  134.1   0.1   1   1   4.3e-43   5.8e-39  133.9   0.1     5   307    48   348    44   348 0.81 Pyridoxal-phosphate dependent enzyme
Homoserine_dh        PF00742.14   179 seq1427_BIOID54363   -            820   1.7e-51  174.3   0.0   1   1   1.6e-54   4.5e-51  172.9   0.0     1   179   614   811   614   811 0.98 Homoserine dehydrogenase
AA_kinase            PF00696.23   241 seq1427_BIOID54363   -            820   7.9e-45  153.1   0.4   1   1   4.4e-47   1.2e-43  149.3   0.1     3   241     2   284     1   284 0.81 Amino acid kinase family
NAD_binding_3        PF03447.11   117 seq1427_BIOID54363   -            820   4.8e-32  110.7   0.0   1   1   5.4e-35   1.5e-31  109.1   0.0     1   116   472   605   472   606 0.97 Homoserine dehydrogenase, NAD binding domain
ACT_7                PF13840.1     65 seq1427_BIOID54363   -            820   2.2e-20   71.7   1.5   1   2   1.3e-11   3.5e-08   32.7   0.0     5    63   314   374   312   376 0.91 Family description
ACT_7                PF13840.1     65 seq1427_BIOID54363   -            820   2.2e-20   71.7   1.5   2   2   4.9e-13   1.3e-09   37.2   0.3     3    62   393   454   391   457 0.93 Family description
ACT                  PF01842.20    66 seq1427_BIOID54363   -            820   4.2e-17   61.1   0.3   1   2   4.9e-10   1.4e-06   27.5   0.0     6    63   324   376   320   379 0.86 ACT domain
ACT                  PF01842.20    66 seq1427_BIOID54363   -            820   4.2e-17   61.1   0.3   2   2     8e-11   2.2e-07   30.1   0.4     2    53   401   447   400   457 0.79 ACT domain
Bundlin              PF05307.6     97 seq1428_BIOID54363   -            206   1.4e-12   47.1   0.4   1   1   2.1e-16   2.9e-12   46.1   0.3    11    66    11    66     3    94 0.92 Bundlin
PTR2                 PF00854.16   373 seq1429_BIOID54363   -            493   1.2e-73  247.9  15.8   1   1   2.3e-77   1.6e-73  247.5  10.9     2   371    77   424    76   426 0.97 POT family
MFS_1                PF07690.11   354 seq1429_BIOID54363   -            493   8.4e-17   60.8  44.0   1   1   1.1e-19   7.6e-16   57.6  29.2     9   347    22   423    14   431 0.73 Major Facilitator Superfamily
Molybdopterin        PF00384.17   432 seq1430_BIOID54363   -            809  1.2e-102  343.7   0.2   1   1  2.2e-106  1.5e-102  343.4   0.1     1   431    84   550    84   551 0.97 Molybdopterin oxidoreductase
Molydop_binding      PF01568.16   109 seq1430_BIOID54363   -            809   3.5e-23   81.3   0.1   1   1   1.8e-26   1.2e-22   79.6   0.0     1    99   670   776   670   785 0.93 Molydopterin dinucleotide binding domain
DNA_gyraseB          PF00204.20   173 seq1434_BIOID54363   -            630   3.7e-40  136.8   0.0   1   1     2e-43   6.8e-40  135.9   0.0     1   169   218   384   218   388 0.90 DNA gyrase B
DNA_gyraseB_C        PF00986.16    65 seq1434_BIOID54363   -            630   6.4e-25   86.5   2.7   1   1   3.6e-28   1.2e-24   85.6   1.9     2    65   554   620   553   620 0.92 DNA gyrase B subunit, carboxyl terminus
Toprim               PF01751.17    88 seq1434_BIOID54363   -            630   4.4e-16   58.4   0.0   1   1   2.5e-19   8.7e-16   57.4   0.0     1    86   413   522   413   524 0.93 Toprim domain
HATPase_c            PF02518.21   111 seq1434_BIOID54363   -            630   4.7e-13   48.7   0.1   1   1   2.4e-16   8.2e-13   47.9   0.1     2   109    28   170    27   172 0.93 Histidine kinase-, DNA gyrase B-, and HSP90-like ATPase
Flavodoxin_2         PF02525.12   199 seq1435_BIOID54363   -            196   2.2e-39  134.9   0.0   1   1   5.6e-43   2.5e-39  134.7   0.0     2   191     5   181     4   189 0.87 Flavodoxin-like fold
FMN_red              PF03358.10   152 seq1435_BIOID54363   -            196   9.4e-13   47.8   0.0   1   1   2.8e-16   1.3e-12   47.3   0.0     2   117     5   132     5   157 0.86 NADPH-dependent FMN reductase
Flavodoxin_4         PF12682.2    156 seq1435_BIOID54363   -            196     4e-06   26.1   0.1   1   1   1.3e-09   5.7e-06   25.6   0.1    54    99    61   105    15   111 0.82 Flavodoxin
PhdYeFM_antitox      PF02604.14    75 seq1436_BIOID54363   -             97   1.5e-09   37.1   0.1   1   1     2e-13   2.8e-09   36.3   0.1     2    73     8    74     7    79 0.90 Antitoxin Phd_YefM, type II toxin-antitoxin system
PRD                  PF00874.15    90 seq1439_BIOID54363   -            278     9e-47  157.0   2.1   1   2   2.1e-29   1.4e-25   89.0   0.0     2    90    78   164    77   164 0.97 PRD domain
PRD                  PF00874.15    90 seq1439_BIOID54363   -            278     9e-47  157.0   2.1   2   2   1.8e-22   1.2e-18   66.8   0.9     1    89   181   273   181   274 0.96 PRD domain
CAT_RBD              PF03123.10    59 seq1439_BIOID54363   -            278   5.3e-25   86.7   0.5   1   1   1.5e-28     1e-24   85.8   0.3     1    57     3    59     3    61 0.96 CAT RNA binding domain
EAL                  PF00563.15   236 seq1441_BIOID54363   -            532   1.2e-59  201.5   0.2   1   1   2.8e-63   1.9e-59  200.8   0.2     4   236   273   501   270   501 0.93 EAL domain
CSS-motif            PF12792.2    208 seq1441_BIOID54363   -            532   3.8e-41  140.5   0.4   1   1   9.4e-45   6.4e-41  139.8   0.1     3   203    42   242    40   247 0.91 CSS motif domain associated with EAL
YafO_toxin           PF13957.1    109 seq1442_BIOID54363   -            132     2e-34  117.5   0.0   1   1   1.7e-38   2.3e-34  117.3   0.0     1   109    25   132    25   132 0.98 Toxin YafO, type II toxin-antitoxin system
DUF1187              PF06688.6     61 seq1444_BIOID54363   -             39     3e-09   36.7   0.3   1   1   2.4e-13   3.3e-09   36.5   0.2    25    55     1    31     1    36 0.96 Protein of unknown function (DUF1187)
ABC_tran             PF00005.22   118 seq1447_BIOID54363   -            265   1.1e-20   74.1   0.0   1   1   2.3e-24   1.6e-20   73.5   0.0     1   118    51   176    51   176 0.94 ABC transporter
Antitoxin-MazE       PF04014.13    47 seq1448_BIOID54363   -             82   1.8e-11   43.3   0.3   1   1   2.2e-15     3e-11   42.6   0.2     1    46     7    51     7    52 0.95 Antidote-toxin recognition MazE
BPD_transp_1         PF00528.17   185 seq1449_BIOID54363   -            222   1.8e-25   89.4  10.8   1   1   1.7e-29   2.4e-25   89.0   7.5     1   183    33   214    33   216 0.97 Binding-protein-dependent transport system inner membrane component
FGGY_C               PF02782.11   197 seq1450_BIOID54363   -            566   9.2e-35  119.9   0.5   1   1   2.2e-38   1.5e-34  119.2   0.3     4   197   292   501   289   501 0.88 FGGY family of carbohydrate kinases, C-terminal domain
Fels1                PF05666.6     45 seq1452_BIOID54363   -            122   3.3e-39  131.8   3.1   1   2   4.1e-21   5.5e-17   60.7   0.1     2    45    20    62    19    62 0.96 Fels-1 Prophage Protein-like
Fels1                PF05666.6     45 seq1452_BIOID54363   -            122   3.3e-39  131.8   3.1   2   2   1.1e-24   1.5e-20   72.1   0.2     1    45    66   121    66   121 0.98 Fels-1 Prophage Protein-like
PemK                 PF02452.12   110 seq1453_BIOID54363   -            111   3.5e-24   85.0   0.0   1   1   2.8e-28   3.9e-24   84.8   0.0     3   109    10   109     8   110 0.92 PemK-like protein
GATase_5             PF13507.1    259 seq1454_BIOID54363   -           1295  1.2e-103  345.4   0.0   1   1  4.1e-107  1.9e-103  344.7   0.0     1   257  1039  1292  1039  1293 0.97 CobB/CobQ-like glutamine amidotransferase domain
AIRS_C               PF02769.17   153 seq1454_BIOID54363   -           1295   3.3e-47  160.1   2.3   1   2   4.9e-26   2.3e-22   79.5   0.0     2   151   432   589   431   591 0.93 AIR synthase related protein, C-terminal domain
AIRS_C               PF02769.17   153 seq1454_BIOID54363   -           1295   3.3e-47  160.1   2.3   2   2   4.4e-26     2e-22   79.7   0.8     2   150   822   966   821   969 0.92 AIR synthase related protein, C-terminal domain
AIRS                 PF00586.19    96 seq1454_BIOID54363   -           1295   6.9e-28   96.6   3.3   1   1   7.2e-31   3.3e-27   94.4   0.0     1    96   257   389   257   389 0.98 AIR synthase related protein, N-terminal domain
DDE_Tnp_IS1          PF03400.8    131 seq1455_BIOID54363   -            167   5.4e-78  259.3   1.0   1   1   4.7e-82   6.5e-78  259.0   0.7     1   131    37   167    37   167 0.99 IS1 transposase
Acetyltransf_10      PF13673.1    117 seq1456_BIOID54363   -             93   3.4e-10   39.9   0.0   1   1   9.1e-14   4.2e-10   39.6   0.0    48   117     3    67     1    67 0.92 Acetyltransferase (GNAT) domain
Acetyltransf_7       PF13508.1     79 seq1456_BIOID54363   -             93   1.3e-07   31.5   0.0   1   1   4.1e-11   1.9e-07   31.0   0.0     7    78     3    68     1    69 0.88 Acetyltransferase (GNAT) domain
Acetyltransf_1       PF00583.19    83 seq1456_BIOID54363   -             93   5.9e-06   26.1   0.0   1   1   4.8e-09   2.2e-05   24.2   0.0     7    83    10    68     4    68 0.77 Acetyltransferase (GNAT) family
Caudo_TAP            PF02413.12   130 seq1459_BIOID54363   -            205     4e-33  114.2   0.7   1   1   3.9e-37   5.3e-33  113.8   0.5     1   128    72   190    72   192 0.96 Caudovirales tail fibre assembly protein
DDE_Tnp_IS66         PF03050.9    271 seq1463_BIOID54363   -             77     3e-16   59.3   0.0   1   1   2.4e-20   3.3e-16   59.2   0.0    13    89     2    76     1    77 0.94 Transposase IS66 family
MazG                 PF03819.12    74 seq1464_BIOID54363   -            263   1.1e-37  127.7   3.7   1   2   1.3e-31   9.1e-28   95.9   0.0     1    74    27   100    27   100 0.99 MazG nucleotide pyrophosphohydrolase domain
MazG                 PF03819.12    74 seq1464_BIOID54363   -            263   1.1e-37  127.7   3.7   2   2   2.1e-11   1.5e-07   31.1   0.7    10    70   169   227   161   230 0.85 MazG nucleotide pyrophosphohydrolase domain
PTS_EIIA_1           PF00358.15   133 seq1466_BIOID54363   -            625   9.7e-53  177.1   0.6   1   1   3.4e-56   1.6e-52  176.4   0.4     4   132   477   605   474   606 0.98 phosphoenolpyruvate-dependent sugar phosphotransferase system, EIIA 1
PTS_EIIC             PF02378.13   321 seq1466_BIOID54363   -            625   7.9e-29  100.4  29.6   1   1   1.7e-32   7.9e-29  100.4  20.5     2   319   106   388   105   391 0.79 Phosphotransferase system, EIIC
PTS_EIIB             PF00367.15    35 seq1466_BIOID54363   -            625   4.2e-16   57.7   0.1   1   1   1.6e-19   7.5e-16   56.9   0.0     1    34     5    38     5    39 0.97 phosphotransferase system, EIIB
ABC_tran             PF00005.22   118 seq1467_BIOID54363   -            250   6.4e-27   94.1   0.0   1   1   5.1e-30     1e-26   93.5   0.0     1   118    43   173    43   173 0.88 ABC transporter
AAA_21               PF13304.1    303 seq1467_BIOID54363   -            250   1.6e-15   57.7   0.0   1   1   1.6e-11   3.1e-08   33.8   0.0   234   299   142   204   135   207 0.94 AAA domain
AAA_22               PF13401.1    131 seq1467_BIOID54363   -            250   1.3e-08   34.8   0.1   1   1     8e-11   1.6e-07   31.4   0.1     5   121    30   200    26   207 0.83 AAA domain
AAA_16               PF13191.1    166 seq1467_BIOID54363   -            250   7.1e-08   32.8   0.3   1   1   7.7e-11   1.5e-07   31.8   0.2    19   104    26   130    19   215 0.60 AAA ATPase domain
AAA_10               PF12846.2    328 seq1467_BIOID54363   -            250   2.7e-07   30.0   0.0   1   1   1.9e-10   3.7e-07   29.6   0.0     4   191    32   236    30   243 0.65 AAA-like domain
Peripla_BP_2         PF01497.13   238 seq1471_BIOID54363   -            296   1.2e-26   93.1   0.0   1   1     1e-30   1.4e-26   92.9   0.0     1   235    38   270    38   273 0.94 Periplasmic binding protein
Acyl_transf_3        PF01757.17   340 seq1472_BIOID54363   -            385   1.8e-41  142.0  46.4   1   1   1.5e-45     2e-41  141.8  32.2     2   339    10   356     9   357 0.95 Acyltransferase family
UPF0027              PF01139.12   420 seq1473_BIOID54363   -             88   3.8e-12   45.8   0.0   1   1     3e-16   4.1e-12   45.7   0.0     6    60    18    72    13    74 0.91 Uncharacterized protein family UPF0027
DDE_Tnp_IS66         PF03050.9    271 seq1475_BIOID54363   -            107     2e-25   89.4   0.1   1   1   1.8e-29   2.4e-25   89.1   0.1    98   192     1   105     1   106 0.96 Transposase IS66 family
ABC_tran             PF00005.22   118 seq1478_BIOID54363   -            401   5.6e-22   78.2   0.0   1   1   3.6e-25   1.2e-21   77.0   0.0     1   117    73   191    73   192 0.92 ABC transporter
TOBE_2               PF08402.5     75 seq1478_BIOID54363   -            401   9.6e-12   44.6   0.3   1   1   1.2e-14   4.2e-11   42.5   0.1     1    75   313   385   313   385 0.95 TOBE domain
HTH_Tnp_IS1          PF12759.2     50 seq1479_BIOID54363   -             91   2.2e-32  110.1   0.1   1   1   4.8e-36   3.3e-32  109.6   0.1     1    50    39    88    39    88 0.99 InsA C-terminal domain
Zn_Tnp_IS1           PF03811.8     36 seq1479_BIOID54363   -             91   1.1e-21   75.9   4.5   1   1   3.1e-25   2.1e-21   74.9   3.1     1    36     1    36     1    36 0.99 InsA N-terminal domain
RF-1                 PF00472.15   114 seq1481_BIOID54363   -            185   1.3e-23   82.8   1.9   1   1   1.3e-27   1.8e-23   82.3   1.3    10   104    85   178    78   181 0.86 RF-1 domain
GD_AH_C              PF04295.8    397 seq1483_BIOID54363   -            523  6.8e-148  492.4   0.1   1   1  1.1e-151  7.8e-148  492.2   0.0     2   396   117   522   116   523 0.97 D-galactarate dehydratase / Altronate hydrolase, C terminus
SAF                  PF08666.7     63 seq1483_BIOID54363   -            523   5.2e-14   52.2   1.0   1   1   2.3e-17   1.6e-13   50.7   0.2     1    62    22    91    22    92 0.98 SAF domain
YcgL                 PF05166.8     74 seq1488_BIOID54363   -            108     3e-33  113.6   0.1   1   1   2.9e-37     4e-33  113.2   0.1     1    74    14    87    14    87 0.99 YcgL domain
Cytochrom_B_N        PF00033.14   188 seq1489_BIOID54363   -            188   8.4e-25   87.1   9.4   1   1   1.4e-28   9.5e-25   86.9   6.5     3   187    16   184    14   185 0.96 Cytochrome b(N-terminal)/b6/petB
Ni_hydr_CYTB         PF01292.15   182 seq1489_BIOID54363   -            188   1.2e-21   76.8  10.2   1   1     2e-25   1.4e-21   76.6   7.0     1   181    16   184    16   185 0.92 Prokaryotic cytochrome b561
DDE_Tnp_IS1          PF03400.8    131 seq1491_BIOID54363   -            125   4.5e-74  246.6   1.5   1   1   3.6e-78   4.9e-74  246.4   1.1     7   131     1   125     1   125 1.00 IS1 transposase
GHMP_kinases_N       PF00288.21    67 seq1493_BIOID54363   -            310   1.7e-17   63.1   0.3   1   1   5.7e-21   3.9e-17   61.9   0.2     2    67    84   150    83   150 0.95 GHMP kinases N terminal domain
GHMP_kinases_C       PF08544.8     85 seq1493_BIOID54363   -            310   1.8e-11   43.9   2.0   1   1   2.7e-15   1.9e-11   43.9   0.0     2    83   211   287   210   289 0.92 GHMP kinases C terminal
FecCD                PF01032.13   311 seq1495_BIOID54363   -            660  1.4e-144  480.5  85.6   1   2   3.4e-73   4.6e-69  232.5  27.5     7   310    13   324     7   325 0.93 FecCD transport family
FecCD                PF01032.13   311 seq1495_BIOID54363   -            660  1.4e-144  480.5  85.6   2   2   9.7e-80   1.3e-75  253.9  26.2     2   311   358   657   350   657 0.94 FecCD transport family
Autoind_bind         PF03472.10   149 seq1496_BIOID54363   -            240   5.5e-31  106.7   0.1   1   1   1.1e-34   7.4e-31  106.3   0.1     2   141    23   157    22   165 0.92 Autoinducer binding domain
GerE                 PF00196.14    58 seq1496_BIOID54363   -            240   3.4e-23   80.6   0.5   1   1   9.4e-27   6.5e-23   79.7   0.4     2    58   178   234   177   234 0.97 Bacterial regulatory proteins, luxR family
CTP_synth_N          PF06418.9    276 seq1497_BIOID54363   -            545  1.9e-130  433.8   0.0   1   1  8.6e-134    3e-130  433.1   0.0     1   276     3   276     3   276 0.98 CTP synthase N-terminus
GATase               PF00117.23   192 seq1497_BIOID54363   -            545   5.3e-52  175.9   0.0   1   1   2.7e-55   9.2e-52  175.1   0.0     2   192   301   535   300   535 0.90 Glutamine amidotransferase class-I
Peptidase_C26        PF07722.8    217 seq1497_BIOID54363   -            545   1.1e-10   41.2   0.7   1   1   1.8e-13   6.1e-10   38.7   0.1    99   217   365   517   359   517 0.80 Peptidase C26
CbiA                 PF01656.18   195 seq1497_BIOID54363   -            545   1.4e-05   24.4   0.0   1   1   9.4e-09   3.2e-05   23.3   0.0     8   109    14   148     7   178 0.73 CobQ/CobB/MinD/ParA nucleotide binding domain
FAA_hydrolase        PF01557.13   217 seq1498_BIOID54363   -            219   3.5e-56  189.9   0.0   1   1   2.9e-60     4e-56  189.7   0.0     1   208    18   210    18   219 0.93 Fumarylacetoacetate (FAA) hydrolase family
Arabinose_Isome      PF02610.10   359 seq1500_BIOID54363   -            500  6.5e-186  617.3   0.4   1   1  1.1e-189  7.7e-186  617.1   0.3     1   359     1   359     1   359 1.00 L-arabinose isomerase
Arabinose_Iso_C      PF11762.3    115 seq1500_BIOID54363   -            500   4.5e-49  164.7   0.0   1   1   1.3e-52   9.1e-49  163.7   0.0     1   115   362   476   362   476 0.99 L-arabinose isomerase C-terminal domain
LysR_substrate       PF03466.15   209 seq1501_BIOID54363   -            317   3.6e-43  146.9   1.3   1   1   7.6e-47   5.2e-43  146.4   0.9     3   207    86   288    84   290 0.97 LysR substrate binding domain
HTH_1                PF00126.22    60 seq1501_BIOID54363   -            317   3.8e-17   61.6   1.4   1   1   1.4e-20   9.5e-17   60.3   1.0     2    60     5    63     4    63 0.97 Bacterial regulatory helix-turn-helix protein, lysR family
KdgM                 PF06178.8    218 seq1502_BIOID54363   -             61   8.9e-11   41.5   0.0   1   1   7.1e-15   9.7e-11   41.4   0.0     3    45    19    61    17    61 0.95 Oligogalacturonate-specific porin protein (KdgM)
SbcD_C               PF12320.3    100 seq1503_BIOID54363   -            408   4.1e-29  100.4   4.4   1   1   1.6e-32   7.5e-29   99.6   3.1     1    99   282   383   282   384 0.93 Type 5 capsule protein repressor C-terminal domain
Metallophos          PF00149.23   201 seq1503_BIOID54363   -            408   6.7e-13   48.3   0.1   1   1   5.3e-16   2.4e-12   46.5   0.1     1   199     9   232     9   234 0.82 Calcineurin-like phosphoesterase
Metallophos_2        PF12850.2    156 seq1503_BIOID54363   -            408   3.5e-11   43.0   0.1   1   1   5.9e-14   2.7e-10   40.1   0.1     1   149     9   263     9   271 0.67 Calcineurin-like phosphoesterase superfamily domain
LamB                 PF02264.10   398 seq1510_BIOID54363   -            446  1.3e-168  561.0  26.2   1   1  1.1e-172  1.5e-168  560.9  18.2     1   398    28   446    28   446 0.97 LamB porin
PALP                 PF00291.20   307 seq1513_BIOID54363   -            428   1.9e-33  115.8   0.0   1   1     2e-37   2.7e-33  115.3   0.0    30   289    96   366    94   374 0.81 Pyridoxal-phosphate dependent enzyme
KdgM                 PF06178.8    218 seq1514_BIOID54363   -            141     4e-36  124.4  12.3   1   1   6.4e-40   4.4e-36  124.3   8.5    83   216     2   139     1   141 0.96 Oligogalacturonate-specific porin protein (KdgM)
DUF1597              PF07642.6    344 seq1514_BIOID54363   -            141   2.1e-05   23.5   8.3   1   1   6.5e-09   4.5e-05   22.5   5.7   141   242    16   127     6   139 0.82 Outer membrane protein family (DUF1597)
FliB                 PF03692.10    85 seq1515_BIOID54363   -            153   1.3e-08   35.0  10.3   1   1   1.7e-12   2.4e-08   34.2   7.1     2    85    29    97    28    97 0.97 Flagellin N-methylase
MetJ                 PF01340.15   104 seq1517_BIOID54363   -            105   9.5e-70  230.8   0.1   1   1   7.7e-74     1e-69  230.6   0.1     1   104     2   105     2   105 1.00 Met Apo-repressor, MetJ
Glyco_hydro_1        PF00232.13   455 seq1518_BIOID54363   -            464  7.7e-152  505.5   0.2   1   1  6.3e-156  8.6e-152  505.3   0.2     3   454     2   459     1   460 0.95 Glycosyl hydrolase family 1
Kelch_6              PF13964.1     50 seq1522_BIOID54363   -            404   5.9e-15   54.6  16.5   1   1   9.6e-12   2.2e-08   33.8   0.1     1    43   110   156   110   162 0.92 Kelch motif
Kelch_4              PF13418.1     49 seq1522_BIOID54363   -            404   1.4e-14   53.4  27.9   1   1   3.1e-12     7e-09   35.2   0.0     2    46   111   161   110   164 0.87 Galactose oxidase, central domain
Kelch_1              PF01344.20    47 seq1522_BIOID54363   -            404   4.9e-13   48.2   6.6   1   1   1.1e-11   2.4e-08   33.2   0.0     1    43   110   156   110   158 0.95 Kelch motif
Kelch_2              PF07646.10    49 seq1522_BIOID54363   -            404   7.5e-13   47.8   7.4   1   1   2.4e-10   5.4e-07   29.3   0.0     1    45   110   156   110   157 0.94 Kelch motif
Kelch_3              PF13415.1     49 seq1522_BIOID54363   -            404   6.4e-11   41.9  13.3   1   1   4.6e-10     1e-06   28.5   0.0     2    46   121   169   120   172 0.80 Galactose oxidase, central domain
Kelch_5              PF13854.1     42 seq1522_BIOID54363   -            404   7.6e-11   41.6   8.8   1   1   2.1e-09   4.7e-06   26.3   0.0     3    42   109   151   106   151 0.91 Kelch motif
DUF3521              PF12035.3     35 seq1523_BIOID54363   -             85   1.2e-08   34.5   0.1   1   1   1.8e-12   2.5e-08   33.5   0.0     5    35    54    83    54    83 0.98 Protein of unknown function (DUF3521)
OMP_b-brl            PF13505.1    176 seq1526_BIOID54363   -            171   3.9e-27   95.2  13.5   1   1   6.8e-31   4.7e-27   94.9   9.3     2   176     9   171     6   171 0.87 Outer membrane protein beta-barrel domain
Ail_Lom              PF06316.6    199 seq1526_BIOID54363   -            171   1.5e-23   83.2   4.7   1   2   2.2e-18   1.5e-14   53.8   0.9     1   126     1   115     1   127 0.77 Enterobacterial Ail/Lom protein
Ail_Lom              PF06316.6    199 seq1526_BIOID54363   -            171   1.5e-23   83.2   4.7   2   2   2.2e-11   1.5e-07   31.0   0.1   154   199   126   171   120   171 0.93 Enterobacterial Ail/Lom protein
DUF830               PF05708.7    158 seq1529_BIOID54363   -            202   2.5e-45  154.1   0.0   1   1     2e-49   2.8e-45  154.0   0.0     2   157    21   193    20   194 0.97 Orthopoxvirus protein of unknown function (DUF830)
Response_reg         PF00072.19   112 seq1530_BIOID54363   -            218   3.8e-30  104.0   0.1   1   1   1.4e-33   6.2e-30  103.3   0.1     1   111     4   115     4   116 0.98 Response regulator receiver domain
GerE                 PF00196.14    58 seq1530_BIOID54363   -            218   3.4e-22   77.3   2.1   1   1   9.9e-26   4.5e-22   77.0   0.1     2    58   148   204   147   204 0.98 Bacterial regulatory proteins, luxR family
Sigma70_r4_2         PF08281.7     54 seq1530_BIOID54363   -            218   1.6e-06   27.3   0.3   1   1   7.2e-10   3.3e-06   26.3   0.1     9    50   148   188   147   192 0.92 Sigma-70, region 4
Flavodoxin_2         PF02525.12   199 seq1531_BIOID54363   -            184   2.2e-39  134.9   0.0   1   1   1.9e-43   2.6e-39  134.7   0.0     2   196     7   172     6   175 0.91 Flavodoxin-like fold
Toxin_YhaV           PF11663.3    141 seq1533_BIOID54363   -            100   6.5e-42  142.5   0.2   1   1   5.2e-46   7.1e-42  142.3   0.1    46   140     2    98     1    99 0.97 Toxin with endonuclease activity YhaV
SbcCD_C              PF13558.1     90 seq1534_BIOID54363   -           1048   2.5e-19   68.8   0.6   1   1   1.8e-22   8.1e-19   67.2   0.4     5    89   924  1002   920  1003 0.88 Putative exonuclease SbcCD, C subunit
AAA_29               PF13555.1     62 seq1534_BIOID54363   -           1048   2.7e-07   29.9   0.1   1   1   3.8e-10   1.7e-06   27.3   0.0    18    51    26    58    16    69 0.80 P-loop containing region of AAA domain
PTSIIB_sorb          PF03830.10   151 seq1537_BIOID54363   -            323   1.5e-58  196.8   1.4   1   1   3.3e-62   2.2e-58  196.2   1.0     2   149   164   311   163   313 0.99 PTS system sorbose subfamily IIB component
EIIA-man             PF03610.11   116 seq1537_BIOID54363   -            323   2.6e-35  120.8   0.1   1   1   9.9e-39   6.8e-35  119.5   0.0     1   114     4   117     4   119 0.98 PTS system fructose IIA component
Pribosyltran         PF00156.22   125 seq1538_BIOID54363   -            152   2.2e-11   43.4   0.0   1   1   2.3e-15   3.2e-11   42.9   0.0     2   112     4   105     3   112 0.87 Phosphoribosyl transferase domain
Aldolase_II          PF00596.16   183 seq1541_BIOID54363   -            231   8.6e-48  162.2   0.3   1   1   7.7e-52     1e-47  162.0   0.2     2   181     8   196     7   198 0.90 Class II Aldolase and Adducin N-terminal domain
DeoRC                PF00455.17   162 seq1542_BIOID54363   -            265   1.1e-51  174.5   0.5   1   1   5.9e-55     2e-51  173.7   0.4     3   161    85   242    83   243 0.98 DeoR C terminal sensor domain
HTH_DeoR             PF08220.7     57 seq1542_BIOID54363   -            265   7.9e-17   60.4   0.4   1   1   5.5e-20   1.9e-16   59.2   0.2     1    54    16    69    16    72 0.97 DeoR-like helix-turn-helix domain
HTH_11               PF08279.7     55 seq1542_BIOID54363   -            265   9.2e-10   37.9   0.2   1   1   5.9e-13     2e-09   36.8   0.2     1    46    16    60    15    67 0.81 HTH domain
GntR                 PF00392.16    64 seq1542_BIOID54363   -            265   4.1e-05   22.8   1.4   1   1   1.7e-08   5.9e-05   22.3   0.2    23    59    29    64    16    66 0.83 Bacterial regulatory proteins, gntR family
DUF2459              PF09601.5    173 seq1545_BIOID54363   -            208   3.5e-51  173.2   0.0   1   1     3e-55   4.1e-51  172.9   0.0     1   172    37   201    37   202 0.98 Protein of unknown function (DUF2459)
UvrC_HhH_N           PF08459.6    155 seq1547_BIOID54363   -            610   3.5e-52  175.9   0.0   1   1   2.1e-55   7.1e-52  174.9   0.0     1   155   383   542   383   542 0.96 UvrC Helix-hairpin-helix N-terminal
GIY-YIG              PF01541.19    80 seq1547_BIOID54363   -            610   2.9e-12   46.6   0.1   1   1   1.8e-15   6.2e-12   45.6   0.1     2    80    18    93    17    93 0.83 GIY-YIG catalytic domain
HHH                  PF00633.18    30 seq1547_BIOID54363   -            610   1.1e-10   40.4   0.0   1   1     1e-09   3.5e-06   26.2   0.0     2    29   579   606   578   607 0.94 Helix-hairpin-helix motif
UVR                  PF02151.14    36 seq1547_BIOID54363   -            610   1.9e-10   39.7   1.0   1   1   1.2e-13   4.3e-10   38.6   0.7     1    34   204   237   204   239 0.94 UvrB/uvrC motif
Na_H_Exchanger       PF00999.16   384 seq1548_BIOID54363   -            601   4.6e-70  235.9  47.2   1   1     9e-74   6.2e-70  235.5  32.7     3   383    11   373     9   376 0.95 Sodium/hydrogen exchanger family
TrkA_N               PF02254.13   116 seq1548_BIOID54363   -            601     1e-24   86.6   0.1   1   1   2.9e-28     2e-24   85.7   0.0     1   112   403   514   403   517 0.98 TrkA-N domain
MalM                 PF07148.7    136 seq1549_BIOID54363   -            306   2.1e-50  169.5   0.1   1   1   2.4e-54   3.3e-50  168.9   0.0     2   136    75   210    74   210 0.98 Maltose operon periplasmic protein precursor (MalM)
DUF2502              PF10697.4     82 seq1550_BIOID54363   -             98   8.4e-25   86.5  15.4   1   1   7.3e-29     1e-24   86.3  10.7     1    82    25    97    25    97 0.96 Protein of unknown function (DUF2502)
DUF1100              PF06500.6    411 seq1551_BIOID54363   -            414  1.4e-222  738.5   0.0   1   1  3.3e-226  1.5e-222  738.3   0.0     1   411     1   414     1   414 0.99 Alpha/beta hydrolase of unknown function (DUF1100)
Abhydrolase_5        PF12695.2    142 seq1551_BIOID54363   -            414   2.3e-08   33.7   0.0   1   1   9.2e-12   4.2e-08   32.9   0.0     1   121   196   375   196   392 0.75 Alpha/beta hydrolase family
Abhydrolase_6        PF12697.2    228 seq1551_BIOID54363   -            414   2.2e-06   27.6   0.4   1   1   9.9e-10   4.5e-06   26.6   0.1    12   107   208   326   197   390 0.70 Alpha/beta hydrolase family
DUF303               PF03629.13   255 seq1552_BIOID54363   -            326   6.3e-32  110.6   0.0   1   1   5.3e-36   7.3e-32  110.4   0.0     2   201    11   252    10   303 0.78 Domain of unknown function (DUF303)
LamB                 PF02264.10   398 seq1554_BIOID54363   -            538  1.5e-152  508.2  22.1   1   1  2.9e-156    2e-152  507.7  15.3     1   398   127   538   127   538 0.98 LamB porin
Sugarporin_N         PF11471.3     60 seq1554_BIOID54363   -            538     3e-18   65.1   6.8   1   1   7.5e-22   5.1e-18   64.3   4.7     4    59     3    59     1    60 0.91 Maltoporin periplasmic N-terminal extension
DNA_pol_B            PF00136.16   467 seq1555_BIOID54363   -            783   4.7e-49  167.3   0.0   1   2   9.1e-11   6.2e-07   28.4   0.1    42    73   400   430   373   440 0.90 DNA polymerase family B
DNA_pol_B            PF00136.16   467 seq1555_BIOID54363   -            783   4.7e-49  167.3   0.0   2   2   1.3e-43   9.1e-40  136.6   0.0   159   451   490   771   444   779 0.85 DNA polymerase family B
DNA_pol_B_exo1       PF03104.14   317 seq1555_BIOID54363   -            783   7.1e-17   61.1   0.0   1   1   1.5e-19     1e-15   57.3   0.0    65   317    74   296    54   296 0.91 DNA polymerase family B, exonuclease domain
MCPsignal            PF00015.16   213 seq1556_BIOID54363   -            546   1.7e-70  236.8  47.0   1   1   7.7e-73   3.5e-69  232.4  20.0     2   212   333   525   331   526 0.99 Methyl-accepting chemotaxis protein (MCP) signalling domain
TarH                 PF02203.10   171 seq1556_BIOID54363   -            546   1.3e-30  106.3   2.2   1   1   2.9e-34   1.3e-30  106.3   1.5     2   166    12   177    11   189 0.95 Tar ligand binding domain homologue
HAMP                 PF00672.20    70 seq1556_BIOID54363   -            546   2.2e-14   53.2   0.7   1   1   4.7e-18   2.2e-14   53.2   0.5     2    68   205   271   204   273 0.93 HAMP domain
Peptidase_S24        PF00717.18    70 seq1557_BIOID54363   -            139   1.7e-13   49.8   0.0   1   1   1.8e-17   2.5e-13   49.3   0.0     2    68    56   120    55   122 0.91 Peptidase S24-like
HATPase_c            PF02518.21   111 seq1561_BIOID54363   -            496   4.8e-20   71.2   0.0   1   1     2e-23   9.2e-20   70.3   0.0     3   109   383   490   381   492 0.97 Histidine kinase-, DNA gyrase B-, and HSP90-like ATPase
HisKA                PF00512.20    68 seq1561_BIOID54363   -            496     2e-15   56.4   0.4   1   1   4.3e-19     2e-15   56.4   0.3     2    67   271   337   270   338 0.97 His Kinase A (phospho-acceptor) domain
HAMP                 PF00672.20    70 seq1561_BIOID54363   -            496   1.4e-08   34.6   8.1   1   1     2e-11   9.3e-08   32.0   0.1     2    69   197   265   196   266 0.93 HAMP domain
DEAD                 PF00270.24   173 seq1562_BIOID54363   -            756   7.4e-19   67.7   0.0   1   1   5.3e-22   2.4e-18   66.0   0.0     4   168   227   386   224   391 0.83 DEAD/DEAH box helicase
Helicase_C           PF00271.26    78 seq1562_BIOID54363   -            756   7.3e-11   41.6   0.0   1   1     2e-11   9.1e-08   31.7   0.0    20    78   543   613   525   613 0.80 Helicase conserved C-terminal domain
ResIII               PF04851.10   184 seq1562_BIOID54363   -            756   3.6e-10   39.8   0.0   1   1   2.1e-13   9.7e-10   38.4   0.0     3   182   222   383   220   385 0.79 Type III restriction enzyme, res subunit
Tagatose_6_P_K       PF08013.6    424 seq1563_BIOID54363   -            426  2.7e-208  691.5   0.0   1   1  2.2e-212    3e-208  691.3   0.0     1   423     1   424     1   425 1.00 Tagatose 6 phosphate kinase
IMS                  PF00817.15   148 seq1564_BIOID54363   -            422   8.2e-39  132.6   0.0   1   1     6e-42   2.1e-38  131.3   0.0     1   147     5   150     5   151 0.96 impB/mucB/samB family
DUF4113              PF13438.1     75 seq1564_BIOID54363   -            422   1.5e-28   98.3   0.3   1   1   1.9e-31   6.6e-28   96.3   0.0     1    75   347   421   347   421 0.98 Domain of unknown function (DUF4113)
IMS_C                PF11799.3    137 seq1564_BIOID54363   -            422   3.6e-09   37.0   0.0   1   1   2.1e-12   7.2e-09   36.0   0.0     3   122   214   333   212   344 0.90 impB/mucB/samB family C-terminal
IMS_HHH              PF11798.3     32 seq1564_BIOID54363   -            422   1.3e-07   31.0   0.0   1   1   1.1e-10   3.8e-07   29.6   0.0     4    32   172   200   169   200 0.92 IMS family HHH motif
BOF                  PF04076.8    103 seq1567_BIOID54363   -            130   5.9e-46  154.4   1.4   1   1   5.5e-50   7.5e-46  154.0   1.0     1   103    25   127    24   127 0.99 Bacterial OB fold (BOF) protein
Polyketide_cyc       PF03364.15   130 seq1570_BIOID54363   -            158   1.2e-31  109.3   0.0   1   1     2e-35   1.4e-31  109.0   0.0     1   130    23   148    23   148 0.99 Polyketide cyclase / dehydrase and lipid transport
Polyketide_cyc2      PF10604.4    139 seq1570_BIOID54363   -            158   3.1e-11   43.4   0.0   1   1   5.6e-15   3.9e-11   43.1   0.0     1   129    14   146    14   154 0.73 Polyketide cyclase / dehydrase and lipid transport
Pentapeptide_4       PF13599.1     78 seq1572_BIOID54363   -            171   1.9e-19   69.0  17.4   1   1   4.6e-18   2.1e-14   52.9   4.5     6    78    90   165    85   168 0.91 Pentapeptide repeats (9 copies)
Pentapeptide_3       PF13576.1     48 seq1572_BIOID54363   -            171   3.5e-14   52.3  16.2   1   1   3.7e-11   1.7e-07   30.9   1.0     1    39   102   138   102   140 0.96 Pentapeptide repeats (9 copies)
Peripla_BP_2         PF01497.13   238 seq1573_BIOID54363   -            318   7.9e-32  110.1   0.5   1   1   6.8e-36   9.4e-32  109.9   0.3     1   236    49   297    49   299 0.96 Periplasmic binding protein
Crl                  PF07417.7    127 seq1574_BIOID54363   -            133     1e-54  183.5   0.1   1   1   8.7e-59   1.2e-54  183.3   0.1     2   122     3   123     2   131 0.96 Transcriptional regulator Crl
Voltage_CLC          PF00654.15   355 seq1575_BIOID54363   -            473   1.4e-90  303.8  35.9   1   1   1.1e-92   1.5e-88  297.1  20.9     2   354    89   437    88   438 0.94 Voltage gated chloride channel
Radical_SAM          PF04055.16   166 seq1578_BIOID54363   -            320     4e-15   56.2   0.0   1   1   4.8e-19   6.5e-15   55.5   0.0     9   165    54   213    43   214 0.90 Radical SAM superfamily
GyrI-like            PF06445.10   155 seq1580_BIOID54363   -            160   1.4e-30  106.2   0.0   1   1   1.1e-34   1.5e-30  106.1   0.0     2   154     7   159     6   160 0.98 GyrI-like small molecule binding domain
LysE                 PF01810.13   191 seq1581_BIOID54363   -            206   7.4e-46  155.7  14.2   1   1   6.3e-50   8.6e-46  155.5   9.9     1   189    14   202    14   204 0.98 LysE type translocator
DUF2387              PF09526.5     71 seq1582_BIOID54363   -             66   1.3e-22   79.3   3.2   1   1   1.2e-26   1.6e-22   79.0   2.2     2    71     4    63     3    63 0.88 Probable metal-binding protein (DUF2387)
Ub-RnfH              PF03658.9     84 seq1583_BIOID54363   -             96   1.8e-38  130.1   0.1   1   1   1.5e-42     2e-38  130.0   0.1     1    84     5    88     5    88 0.99 RnfH family Ubiquitin
tRNA-synt_2          PF00152.15   335 seq1585_BIOID54363   -            590    8e-132  438.9   0.0   1   1  2.8e-135  9.5e-132  438.6   0.0     2   334   118   558   117   559 0.99 tRNA synthetases class II (D, K and N)
GAD                  PF02938.9     95 seq1585_BIOID54363   -            590   7.3e-32  109.2   0.1   1   1   3.9e-35   1.3e-31  108.4   0.1     1    95   307   406   307   406 0.97 GAD domain
tRNA_anti            PF01336.20    76 seq1585_BIOID54363   -            590   1.3e-16   60.0   0.1   1   1   8.5e-20   2.9e-16   58.9   0.0     1    76    18   102    18   102 0.95 OB-fold nucleic acid binding domain
Esterase             PF00756.15   251 seq1586_BIOID54363   -            398   2.2e-18   66.4   0.0   1   1   1.3e-21   8.9e-18   64.4   0.0     1   153   159   318   159   396 0.74 Putative esterase
CBM_48               PF02922.13    85 seq1586_BIOID54363   -            398   7.6e-12   45.0   0.1   1   1   2.2e-15   1.5e-11   44.0   0.1     7    74    53   113    47   132 0.84 Carbohydrate-binding module 48 (Isoamylase N-terminal domain)
Fe_dep_repr_C        PF02742.10    71 seq1587_BIOID54363   -            155   1.4e-13   50.2   0.9   1   1   1.5e-16   2.9e-13   49.1   0.6     1    57    95   150    95   154 0.95 Iron dependent repressor, metal binding and dimerisation domain
Fe_dep_repress       PF01325.14    60 seq1587_BIOID54363   -            155   6.9e-11   41.8   0.0   1   1   6.3e-14   1.2e-10   40.9   0.0     6    60    38    92    35    92 0.95 Iron dependent repressor, N-terminal DNA binding domain
HTH_24               PF13412.1     48 seq1587_BIOID54363   -            155   1.2e-07   30.9   0.0   1   1     9e-11   1.8e-07   30.3   0.0     3    48    40    85    38    85 0.90 Winged helix-turn-helix DNA-binding
MarR                 PF01047.17    59 seq1587_BIOID54363   -            155   1.7e-06   27.4   0.0   1   1   1.6e-09   3.1e-06   26.6   0.0    11    48    48    85    47    87 0.95 MarR family
SopA                 PF13981.1    135 seq1589_BIOID54363   -            270   1.1e-32  112.8   7.0   1   1   1.2e-36   1.6e-32  112.2   4.9     3   135    37   170    35   170 0.97 SopA-like central domain
FKBP_C               PF00254.23    94 seq1591_BIOID54363   -            196   6.5e-11   41.9   0.0   1   1   7.3e-15     1e-10   41.4   0.0     7    94     5   137     1   137 0.83 FKBP-type peptidyl-prolyl cis-trans isomerase
PTSIIB_sorb          PF03830.10   151 seq1594_BIOID54363   -            169   5.9e-55  185.1   0.3   1   1   4.9e-59   6.7e-55  184.9   0.2     1   149    15   162    15   164 0.99 PTS system sorbose subfamily IIB component
CitMHS               PF03600.11   349 seq1597_BIOID54363   -            372   3.2e-28   98.2  21.5   1   1   4.7e-32   3.2e-28   98.2  14.9    41   321    32   306    12   330 0.89 Citrate transporter
Na_sulph_symp        PF00939.14   471 seq1597_BIOID54363   -            372   1.3e-07   30.8   6.0   1   1   1.8e-11   1.3e-07   30.8   4.1   320   448    41   165    35   183 0.80 Sodium:sulfate symporter transmembrane region
Zn_Tnp_IS91          PF14319.1    111 seq1598_BIOID54363   -            260   2.7e-27   94.3   5.0   1   1   5.7e-31   3.9e-27   93.8   3.5     6   109    14   118     6   121 0.92 Transposase zinc-binding domain
Y2_Tnp               PF04986.8    183 seq1598_BIOID54363   -            260   6.8e-22   77.9   2.2   1   1   1.8e-25   1.2e-21   77.1   1.5     1   116   142   256   142   258 0.95 Putative transposase
Lipoprotein_20       PF13942.1    180 seq1602_BIOID54363   -            237   6.6e-81  270.0   6.0   1   1     6e-85   8.2e-81  269.7   4.2     2   179    44   221    43   222 0.98 YfhG lipoprotein
EII-Sor              PF03609.9    237 seq1605_BIOID54363   -            259   1.2e-79  266.8  26.2   1   1   9.9e-84   1.3e-79  266.6  18.2     1   236     1   236     1   237 1.00 PTS system sorbose-specific iic component
DUF421               PF04239.7     99 seq1606_BIOID54363   -            230   1.4e-24   85.3   0.0   1   1   1.4e-28   1.9e-24   84.9   0.0     1    71   102   171   102   213 0.85 Protein of unknown function (DUF421)
MFS_1                PF07690.11   354 seq1607_BIOID54363   -            422   2.6e-36  125.0  52.6   1   1   3.8e-40   2.6e-36  125.0  36.5     1   340    36   357    36   361 0.89 Major Facilitator Superfamily
Sugar_tr             PF00083.19   451 seq1607_BIOID54363   -            422     6e-10   38.1  18.4   1   1   8.7e-14     6e-10   38.1  12.8    49   191    69   205    30   209 0.95 Sugar (and other) transporter
HATPase_c            PF02518.21   111 seq1610_BIOID54363   -            778     5e-31  106.5   0.1   1   1     1e-33   1.7e-30  104.8   0.1     2   109   395   504   394   506 0.96 Histidine kinase-, DNA gyrase B-, and HSP90-like ATPase
Response_reg         PF00072.19   112 seq1610_BIOID54363   -            778   5.1e-22   77.8   0.1   1   1   8.6e-25   1.5e-21   76.4   0.1     1   111   528   639   528   640 0.93 Response regulator receiver domain
PAS                  PF00989.19   113 seq1610_BIOID54363   -            778   2.9e-18   65.5   0.0   1   1   5.7e-21   9.8e-18   63.8   0.0     2   113   156   266   155   266 0.91 PAS fold
HisKA                PF00512.20    68 seq1610_BIOID54363   -            778   6.2e-17   61.2   1.5   1   1   2.2e-19   3.7e-16   58.7   0.1     2    67   283   346   282   347 0.97 His Kinase A (phospho-acceptor) domain
PAS_4                PF08448.5    110 seq1610_BIOID54363   -            778   2.5e-15   56.3   0.0   1   1   7.7e-18   1.3e-14   54.0   0.0     1   110   161   271   161   271 0.99 PAS fold
Hpt                  PF01627.18    90 seq1610_BIOID54363   -            778   5.7e-13   48.5   2.1   1   1   4.4e-15   7.6e-12   44.9   0.0     3    90   686   771   684   771 0.96 Hpt domain
PAS_9                PF13426.1    104 seq1610_BIOID54363   -            778   8.8e-11   42.0   0.0   1   1   6.1e-13     1e-09   38.5   0.0     1   104   165   268   165   268 0.98 PAS domain
HATPase_c_3          PF13589.1    137 seq1610_BIOID54363   -            778   2.9e-07   30.1   0.0   1   1   3.9e-10   6.7e-07   28.9   0.0     6   114   402   514   397   525 0.79 Histidine kinase-, DNA gyrase B-, and HSP90-like ATPase
GerE                 PF00196.14    58 seq1611_BIOID54363   -            216   3.1e-20   71.1   0.7   1   1   3.9e-24   5.3e-20   70.3   0.5     4    58   156   210   153   210 0.97 Bacterial regulatory proteins, luxR family
Transaldolase        PF00923.14   287 seq1613_BIOID54363   -            338    5e-104  347.3   0.3   1   1  4.2e-108  5.7e-104  347.1   0.2     1   287    35   334    35   334 0.95 Transaldolase
Chor_lyase           PF04345.8    168 seq1614_BIOID54363   -            165   6.6e-31  106.8   0.0   1   1   5.8e-35     8e-31  106.6   0.0    13   163    18   165    12   165 0.90 Chorismate lyase
Fe-S_biosyn          PF01521.15    91 seq1615_BIOID54363   -            114   4.3e-29   99.9   0.0   1   1   3.7e-33     5e-29   99.7   0.0     1    91     9   100     9   100 0.99 Iron-sulphur cluster biosynthesis
RapA_C               PF12137.3    362 seq1616_BIOID54363   -            968  2.7e-161  536.3   1.1   1   1  1.4e-164  3.8e-161  535.8   0.7     1   362   604   966   604   966 1.00 RNA polymerase recycling family C-terminal
SNF2_N               PF00176.18   296 seq1616_BIOID54363   -            968   1.7e-40  138.6   0.0   1   1     2e-43   5.4e-40  136.9   0.0     1   256   157   422   157   468 0.88 SNF2 family N-terminal domain
Helicase_C           PF00271.26    78 seq1616_BIOID54363   -            968   1.3e-13   50.5   0.0   1   1   1.2e-16   3.1e-13   49.2   0.0     3    78   524   601   522   601 0.96 Helicase conserved C-terminal domain
ResIII               PF04851.10   184 seq1616_BIOID54363   -            968   1.7e-08   34.4   0.0   1   1   2.4e-11   6.4e-08   32.5   0.0    24   183   169   317   151   318 0.75 Type III restriction enzyme, res subunit
DEAD                 PF00270.24   173 seq1616_BIOID54363   -            968   4.3e-08   32.7   0.0   1   1   1.6e-10   4.5e-07   29.3   0.0    16   167   172   317   155   321 0.75 DEAD/DEAH box helicase
Glucosamine_iso      PF01182.15   199 seq1617_BIOID54363   -            156   4.5e-11   42.7   0.0   1   1   4.4e-15   6.1e-11   42.3   0.0     5   148    12   144     9   153 0.78 Glucosamine-6-phosphate isomerases/6-phosphogluconolactonase
Y2_Tnp               PF04986.8    183 seq1618_BIOID54363   -            135   1.4e-14   54.1   0.1   1   1   1.5e-18   2.1e-14   53.5   0.1   121   181     1    62     1    64 0.93 Putative transposase
AA_kinase            PF00696.23   241 seq1619_BIOID54363   -            396   4.4e-43  147.4   2.1   1   1   8.2e-47   5.6e-43  147.1   1.5     2   240    35   263    34   264 0.93 Amino acid kinase family
PUA                  PF01472.15    74 seq1619_BIOID54363   -            396     1e-22   79.4   0.1   1   1   4.6e-26   3.1e-22   77.9   0.1     1    74   305   379   305   379 0.98 PUA domain
SBP_bac_5            PF00496.17   374 seq1621_BIOID54363   -            556   1.2e-75  254.6   5.8   1   1   1.5e-79   2.1e-75  253.7   4.1     1   371    96   474    96   476 0.92 Bacterial extracellular solute-binding proteins, family 5 Middle
Sigma54_activat      PF00158.21   168 seq1622_BIOID54363   -            449   2.6e-72  241.6   0.0   1   1   2.3e-75     8e-72  240.0   0.0     1   167   141   307   141   308 0.98 Sigma-54 interaction domain
Response_reg         PF00072.19   112 seq1622_BIOID54363   -            449     3e-29  101.1   0.0   1   1   1.8e-32   6.3e-29  100.1   0.0     1   111    13   122    13   123 0.98 Response regulator receiver domain
AAA_5                PF07728.9    139 seq1622_BIOID54363   -            449   3.6e-06   26.6   0.0   1   1   2.1e-09     7e-06   25.6   0.0     2   119   165   279   164   299 0.74 AAA domain (dynein-related subfamily)
AAA                  PF00004.24   132 seq1622_BIOID54363   -            449   0.00011   22.3   0.0   1   1   7.7e-08   0.00026   21.0   0.0     1   127   165   297   165   302 0.74 ATPase family associated with various cellular activities (AAA)
Peripla_BP_3         PF13377.1    160 seq1624_BIOID54363   -            343   2.5e-44  150.9   0.0   1   1   1.4e-47   4.9e-44  150.0   0.0     1   160   178   339   178   339 0.95 Periplasmic binding protein-like domain
Peripla_BP_1         PF00532.16   279 seq1624_BIOID54363   -            343   2.1e-36  125.4   0.0   1   1   8.3e-40   2.8e-36  125.0   0.0     2   259    70   317    69   335 0.91 Periplasmic binding proteins and sugar binding domain of LacI family
LacI                 PF00356.16    46 seq1624_BIOID54363   -            343   1.6e-19   69.0   0.9   1   1     8e-23   2.7e-19   68.3   0.6     1    46    13    58    13    58 0.98 Bacterial regulatory proteins, lacI family
Peripla_BP_4         PF13407.1    258 seq1624_BIOID54363   -            343   3.5e-14   52.6   0.0   1   1   5.9e-17     2e-13   50.1   0.0     1   257    72   320    72   321 0.86 Periplasmic binding protein domain
DUF1338              PF07063.8    302 seq1625_BIOID54363   -            447   8.6e-96  320.4   0.1   1   1  7.3e-100     1e-95  320.2   0.1     1   302    11   401    11   401 0.98 Domain of unknown function (DUF1338)
EIID-AGA             PF03613.9    264 seq1627_BIOID54363   -            292   2.9e-96  321.3   9.1   1   1  2.4e-100   3.3e-96  321.1   6.3     2   263    35   291    34   292 0.99 PTS system mannose/fructose/sorbose family IID component
CsgE                 PF10627.4    107 seq1628_BIOID54363   -            129   6.8e-36  122.2   0.0   1   1   5.8e-40     8e-36  121.9   0.0     1   107    26   129    26   129 0.99 Curli assembly protein CsgE
UbiA                 PF01040.13   257 seq1629_BIOID54363   -            290   1.1e-40  139.4  25.2   1   1   9.5e-45   1.3e-40  139.1  17.5     2   256    26   277    25   283 0.86 UbiA prenyltransferase family
Phage_GPD            PF05954.6    292 seq1630_BIOID54363   -            412   4.2e-55  186.8   0.1   1   1   3.7e-59   5.1e-55  186.6   0.1     1   292    89   393    89   393 0.90 Phage late control gene D protein (GPD)
Aminotran_5          PF00266.14   371 seq1631_BIOID54363   -            362   2.6e-71  240.1   0.0   1   1   2.2e-75   2.9e-71  240.0   0.0     1   371     4   350     4   350 0.99 Aminotransferase class-V
NUDIX                PF00293.23   135 seq1632_BIOID54363   -            169     1e-21   76.8   0.3   1   1   8.8e-26   1.2e-21   76.6   0.2     3   134    29   166    27   167 0.89 NUDIX domain
FecCD                PF01032.13   311 seq1633_BIOID54363   -            338   1.3e-89  300.0  35.1   1   1   1.2e-93   1.6e-89  299.7  24.3     1   311    23   332    22   332 0.99 FecCD transport family
CsgF                 PF10614.4    142 seq1634_BIOID54363   -            138   2.6e-47  160.2   1.4   1   1   2.4e-51   3.3e-47  159.9   1.0     2   142     4   133     2   133 0.96 Type VIII secretion system (T8SS), CsgF protein
Sigma70_r4_2         PF08281.7     54 seq1635_BIOID54363   -            173   2.5e-15   55.5   0.4   1   1   1.5e-18   5.1e-15   54.5   0.0     2    54   112   164   111   164 0.97 Sigma-70, region 4
Sigma70_r2           PF04542.9     71 seq1635_BIOID54363   -            173   8.4e-12   44.4   0.2   1   1   3.6e-15   1.2e-11   43.9   0.1     1    69    16    81    16    83 0.90 Sigma-70 region 2
Sigma70_r4           PF04545.11    50 seq1635_BIOID54363   -            173   7.6e-08   31.4   0.0   1   1   4.6e-11   1.6e-07   30.4   0.0     2    47   118   163   117   164 0.95 Sigma-70, region 4
Sigma70_ECF          PF07638.6    185 seq1635_BIOID54363   -            173     4e-05   23.2   0.1   1   1   2.7e-08   9.1e-05   22.0   0.1    53   172    42   157    11   164 0.76 ECF sigma factor
DDE_Tnp_1            PF01609.16   211 seq1636_BIOID54363   -            370   2.5e-29  102.2   0.0   1   1   2.3e-33   3.2e-29  101.9   0.0     2   211   107   348   106   348 0.96 Transposase DDE domain
MoCF_biosynth        PF00994.19   144 seq1638_BIOID54363   -            195   9.4e-28   96.2   0.0   1   1   8.5e-32   1.2e-27   95.9   0.0     2   138     8   147     7   152 0.88 Probable molybdopterin binding domain
Transcrip_reg        PF01709.15   234 seq1640_BIOID54363   -            246   9.3e-99  329.1   0.2   1   1  7.7e-103   1.1e-98  329.0   0.1     1   233     5   236     5   237 0.98 Transcriptional regulator
YgbA_NO              PF11756.3    114 seq1641_BIOID54363   -            117   8.3e-45  151.3   2.9   1   1     7e-49   9.6e-45  151.1   2.0     3   112     4   110     2   112 0.96 Nitrous oxide-stimulated promoter
CsgG                 PF03783.9    209 seq1642_BIOID54363   -            277   9.6e-67  223.9   0.0   1   1   8.2e-71   1.1e-66  223.7   0.0     2   208    41   255    40   256 0.98 Curli production assembly/transport component CsgG
Aldedh               PF00171.17   462 seq1643_BIOID54363   -            417   7.7e-21   73.8   3.3   1   1   1.5e-20     2e-16   59.2   0.9    37   298     8   282     2   305 0.80 Aldehyde dehydrogenase family
EIIA-man             PF03610.11   116 seq1645_BIOID54363   -            144   3.5e-33  114.0   0.0   1   1   2.9e-37     4e-33  113.8   0.0     1   114     3   115     3   117 0.97 PTS system fructose IIA component
SPOR                 PF05036.8     76 seq1646_BIOID54363   -            319   3.9e-17   62.0   0.4   1   1   1.3e-20   1.8e-16   59.9   0.0     3    72   246   312   244   315 0.91 Sporulation related domain
FecR                 PF04773.8     98 seq1647_BIOID54363   -            317   2.7e-17   62.6   0.8   1   1   3.1e-21   4.3e-17   62.0   0.6     2    98   110   203   109   203 0.90 FecR protein
P-II                 PF00543.17   102 seq1649_BIOID54363   -            112   1.3e-43  147.5   2.6   1   1     1e-47   1.4e-43  147.3   1.8     1   102     4   105     4   105 0.99 Nitrogen regulatory protein P-II
ABC_tran             PF00005.22   118 seq1650_BIOID54363   -            530   1.4e-36  125.3   0.0   1   2   1.1e-18   1.9e-15   57.1   0.0     1   118    41   184    41   184 0.98 ABC transporter
ABC_tran             PF00005.22   118 seq1650_BIOID54363   -            530   1.4e-36  125.3   0.0   2   2   2.2e-21   3.7e-18   65.8   0.0     1   118   359   467   359   467 0.95 ABC transporter
ABC_tran_2           PF12848.2     85 seq1650_BIOID54363   -            530   3.4e-23   81.1   3.0   1   1   1.8e-23     3e-20   71.7   1.4     2    85   224   309   223   309 0.91 ABC transporter
FadR_C               PF07840.7    164 seq1651_BIOID54363   -            239   6.9e-73  243.5   0.0   1   1   1.9e-76   8.5e-73  243.2   0.0     1   163    72   234    72   235 0.99 FadR C-terminal domain
GntR                 PF00392.16    64 seq1651_BIOID54363   -            239   2.3e-20   71.6   0.0   1   1     1e-23   4.7e-20   70.6   0.0     4    64    11    71     8    71 0.96 Bacterial regulatory proteins, gntR family
EPSP_synthase        PF00275.15   419 seq1652_BIOID54363   -            427    1e-163  544.5   0.0   1   1  8.2e-168  1.1e-163  544.4   0.0     2   419     7   420     6   420 0.97 EPSP synthase (3-phosphoshikimate 1-carboxyvinyltransferase)
FecCD                PF01032.13   311 seq1653_BIOID54363   -            330   4.4e-82  275.2  40.7   1   1   3.8e-86   5.2e-82  275.0  28.2     2   310    19   324    13   325 0.98 FecCD transport family
Amidohydro_4         PF13147.1    304 seq1654_BIOID54363   -            384   6.2e-15   55.8  10.3   1   1   1.7e-17   5.9e-14   52.6   7.2     6   304    53   364    50   364 0.86 Amidohydrolase
Amidohydro_1         PF01979.15   333 seq1654_BIOID54363   -            384   5.5e-15   55.7   1.2   1   1     3e-17     1e-13   51.5   0.8     2   333    54   367    53   367 0.64 Amidohydrolase family
Amidohydro_3         PF07969.6    404 seq1654_BIOID54363   -            384   1.3e-06   27.8   1.2   1   1   1.6e-09   5.5e-06   25.7   0.1   281   403   149   364   142   365 0.85 Amidohydrolase family
Amidohydro_5         PF13594.1     68 seq1654_BIOID54363   -            384   1.6e-05   24.5   0.4   1   1   1.4e-08   4.7e-05   23.0   0.3     3    59    31    77    29   108 0.72 Amidohydrolase
Ogr_Delta            PF04606.7     47 seq1655_BIOID54363   -             86     4e-18   64.6   4.0   1   1   3.8e-22   5.1e-18   64.3   2.8     1    46     3    50     3    51 0.97 Ogr/Delta-like zinc finger
MdoG                 PF04349.7    484 seq1657_BIOID54363   -            551  5.7e-151  502.9   0.1   1   1    5e-155  6.8e-151  502.6   0.1     1   482    45   534    45   536 0.92 Periplasmic glucan biosynthesis protein, MdoG
RuvC                 PF02075.12   149 seq1658_BIOID54363   -            173   1.2e-66  223.0   0.5   1   1     1e-70   1.4e-66  222.7   0.3     1   149     4   150     4   150 1.00 Crossover junction endodeoxyribonuclease RuvC
DNA_topoisoIV        PF00521.15   426 seq1659_BIOID54363   -            752  3.9e-133  444.2   0.0   1   1  6.8e-137  4.6e-133  444.0   0.0     1   426    29   466    29   466 0.97 DNA gyrase/topoisomerase IV, subunit A
DNA_gyraseA_C        PF03989.8     48 seq1659_BIOID54363   -            752   8.5e-11   40.8   0.0   1   2     3e-07     0.002   17.2   0.0     2    41   593   630   592   636 0.91 DNA gyrase C-terminal domain, beta-propeller
DNA_gyraseA_C        PF03989.8     48 seq1659_BIOID54363   -            752   8.5e-11   40.8   0.0   2   2   5.1e-08   0.00035   19.7   0.0     1    36   641   675   641   685 0.95 DNA gyrase C-terminal domain, beta-propeller
RdgC                 PF04381.7    301 seq1662_BIOID54363   -            325  3.6e-134  446.3   2.6   1   1  3.1e-138  4.2e-134  446.1   1.8     1   300    24   323    24   324 1.00 Putative exonuclease, RdgC
Zn_Tnp_IS91          PF14319.1    111 seq1667_BIOID54363   -            136   1.2e-22   79.3   0.7   1   1   2.6e-26   1.8e-22   78.8   0.5    30   109     1    81     1    83 0.95 Transposase zinc-binding domain
Y2_Tnp               PF04986.8    183 seq1667_BIOID54363   -            136   7.8e-10   38.6   3.5   1   1   1.6e-13   1.1e-09   38.2   2.4     1    31   105   135   105   136 0.96 Putative transposase
DJ-1_PfpI            PF01965.19   147 seq1669_BIOID54363   -            220   5.8e-23   80.8   0.2   1   1   5.7e-27   7.8e-23   80.4   0.1     1   145    48   204    48   206 0.85 DJ-1/PfpI family
Proteasome           PF00227.21   190 seq1670_BIOID54363   -            176   1.5e-25   89.4   0.2   1   1     2e-29   2.8e-25   88.6   0.1     5   186     2   168     2   172 0.94 Proteasome subunit
TonB_dep_Rec         PF00593.19   276 seq1671_BIOID54363   -            774   5.7e-23   82.1  17.8   1   1   1.3e-26   5.7e-23   82.1  12.4     2   274   526   771   525   773 0.88 TonB dependent receptor
Plug                 PF07715.10   108 seq1671_BIOID54363   -            774   5.7e-20   71.5   0.4   1   1   4.2e-23   1.9e-19   69.8   0.3     4   108   132   244   129   244 0.87 TonB-dependent Receptor Plug Domain
STN                  PF07660.9     52 seq1671_BIOID54363   -            774   3.4e-10   39.2   0.0   1   1   2.3e-13     1e-09   37.6   0.0     2    52    57   107    56   107 0.95 Secretin and TonB N terminus short domain
Potass_KdpF          PF09604.5     25 seq1673_BIOID54363   -             67     6e-06   25.8   5.9   1   1   4.4e-10     6e-06   25.8   4.1     2    25    44    67    43    67 0.95 F subunit of K+-transporting ATPase (Potass_KdpF)
HD                   PF01966.17   122 seq1675_BIOID54363   -            505   5.3e-11   42.4   0.1   1   1   2.4e-14   1.7e-10   40.8   0.0     1    64    66   146    66   183 0.88 HD domain
Y2_Tnp               PF04986.8    183 seq1677_BIOID54363   -            199   5.4e-26   91.3   0.2   1   1   4.9e-30   6.8e-26   91.0   0.1    71   179     9   119     3   123 0.94 Putative transposase
ABC_tran             PF00005.22   118 seq1678_BIOID54363   -            271   1.5e-22   80.0   0.1   1   1     7e-26   2.4e-22   79.4   0.0     1   118    47   172    47   172 0.92 ABC transporter
AAA_29               PF13555.1     62 seq1678_BIOID54363   -            271   5.2e-07   28.9   0.0   1   1   2.7e-10   9.4e-07   28.1   0.0    15    51    26    61    19    66 0.86 P-loop containing region of AAA domain
AAA_16               PF13191.1    166 seq1678_BIOID54363   -            271   2.3e-06   27.9   0.1   1   1     1e-09   3.6e-06   27.3   0.1    24   158    33   189    20   216 0.68 AAA ATPase domain
N6_N4_Mtase          PF01555.13   231 seq1680_BIOID54363   -            268   2.8e-31  108.6   0.1   1   2   1.9e-12   1.3e-08   34.4   0.0     1   111    45   172    45   179 0.92 DNA methylase
N6_N4_Mtase          PF01555.13   231 seq1680_BIOID54363   -            268   2.8e-31  108.6   0.1   2   2   4.9e-24   3.4e-20   72.4   0.0   169   229   194   253   175   255 0.90 DNA methylase
Methyltransf_26      PF13659.1    117 seq1680_BIOID54363   -            268     9e-17   61.0   0.1   1   2   6.9e-11   4.7e-07   29.7   0.0    49   115    23   120     5   122 0.83 Methyltransferase domain
Methyltransf_26      PF13659.1    117 seq1680_BIOID54363   -            268     9e-17   61.0   0.1   2   2   2.1e-10   1.4e-06   28.1   0.0     1    44   216   258   216   265 0.94 Methyltransferase domain
KdpA                 PF03814.10   552 seq1681_BIOID54363   -            557  9.4e-245  812.7  30.9   1   1  7.9e-249  1.1e-244  812.5  21.4     1   552     9   557     9   557 0.99 Potassium-transporting ATPase A subunit
Xan_ur_permease      PF00860.15   389 seq1682_BIOID54363   -            445   1.3e-42  145.6  51.4   1   1   9.3e-47   1.3e-42  145.6  35.6     3   387    31   404    29   406 0.92 Permease family
PseudoU_synth_2      PF00849.17   164 seq1686_BIOID54363   -            230   3.3e-30  104.9   0.0   1   1     3e-34   4.1e-30  104.6   0.0     1   163    22   169    22   170 0.92 RNA pseudouridylate synthase
AAA_2                PF07724.9    171 seq1687_BIOID54363   -            443   5.3e-52  176.0   0.7   1   2   6.4e-10   1.5e-06   28.1   0.0     5    66    52   113    49   115 0.92 AAA domain (Cdc48 subfamily)
AAA_2                PF07724.9    171 seq1687_BIOID54363   -            443   5.3e-52  176.0   0.7   2   2   3.9e-46   8.9e-43  146.0   0.1    10   171   188   329   170   329 0.89 AAA domain (Cdc48 subfamily)
AAA                  PF00004.24   132 seq1687_BIOID54363   -            443     2e-16   60.2   0.1   1   2   2.2e-10   5.1e-07   29.8   0.0     1    57    53   107    53   142 0.72 ATPase family associated with various cellular activities (AAA)
AAA                  PF00004.24   132 seq1687_BIOID54363   -            443     2e-16   60.2   0.1   2   2   9.6e-10   2.2e-06   27.7   0.0    39   130   226   332   188   334 0.73 ATPase family associated with various cellular activities (AAA)
AAA_5                PF07728.9    139 seq1687_BIOID54363   -            443   7.8e-08   32.0   0.3   1   1   1.4e-09   3.3e-06   26.7   0.0     1    99    52   149    52   206 0.77 AAA domain (dynein-related subfamily)
ClpB_D2-small        PF10431.4     81 seq1687_BIOID54363   -            443   2.3e-06   27.3   0.8   1   1     7e-09   1.6e-05   24.6   0.0     1    62   335   405   335   411 0.90 C-terminal, D2-small domain, of ClpB protein
Transgly             PF00912.17   178 seq1688_BIOID54363   -            242   2.9e-54  182.9   0.0   1   1   2.7e-58   3.7e-54  182.6   0.0     9   178    59   228    50   228 0.96 Transglycosylase
Peptidase_M48        PF01435.13   226 seq1689_BIOID54363   -            262   1.4e-25   90.0   0.0   1   1   1.4e-29     2e-25   89.6   0.0    28   226    80   253    48   253 0.78 Peptidase family M48
SIS                  PF01380.17   131 seq1691_BIOID54363   -            384   6.9e-53  177.6   0.0   1   2     2e-34   2.7e-30  104.5   0.0     2   130    49   188    48   189 0.98 SIS domain
SIS                  PF01380.17   131 seq1691_BIOID54363   -            384   6.9e-53  177.6   0.0   2   2   3.5e-24   4.8e-20   71.3   0.0     3   131   222   357   220   357 0.94 SIS domain
RuvA_N               PF01330.16    61 seq1694_BIOID54363   -            203   5.5e-24   83.6   0.3   1   1   3.1e-27   1.4e-23   82.2   0.0     1    61     1    62     1    62 1.00 RuvA N terminal domain
RuvA_C               PF07499.8     47 seq1694_BIOID54363   -            203   1.4e-15   57.0   2.0   1   1     3e-19   1.4e-15   57.0   1.4     1    45   158   201   158   203 0.95 RuvA, C-terminal domain
SHMT                 PF00464.14   399 seq1696_BIOID54363   -            417  2.1e-192  638.7   0.3   1   1  7.2e-196  2.5e-192  638.5   0.2     1   399     8   386     8   386 0.99 Serine hydroxymethyltransferase
Aminotran_1_2        PF00155.16   363 seq1696_BIOID54363   -            417   1.2e-10   40.7   0.0   1   1     5e-14   1.7e-10   40.2   0.0    55   350    84   368    33   378 0.69 Aminotransferase class I and II
Beta_elim_lyase      PF01212.16   290 seq1696_BIOID54363   -            417   1.5e-06   27.4   0.0   1   1   8.7e-10     3e-06   26.4   0.0    35   166    79   202    49   242 0.79 Beta-eliminating lyase
Aminotran_5          PF00266.14   371 seq1696_BIOID54363   -            417   8.4e-06   24.6   0.0   1   1   3.6e-09   1.2e-05   24.1   0.0    50   207    80   236    38   261 0.73 Aminotransferase class-V
Bundlin              PF05307.6     97 seq1699_BIOID54363   -            208   1.6e-12   46.9   2.3   1   1   1.2e-16   1.6e-12   46.9   1.6    11    73    10    73     2    82 0.90 Bundlin
EamA                 PF00892.15   126 seq1700_BIOID54363   -            296   2.7e-17   62.8  33.8   1   2   3.4e-16   2.3e-12   46.9   8.4     1   123    18   142    18   145 0.90 EamA-like transporter family
EamA                 PF00892.15   126 seq1700_BIOID54363   -            296   2.7e-17   62.8  33.8   2   2   9.1e-09   6.2e-05   22.9   8.8     1   125   159   284   159   285 0.84 EamA-like transporter family
EmrE                 PF13536.1    113 seq1700_BIOID54363   -            296     3e-08   33.7  35.1   1   1   9.4e-12   6.4e-08   32.6   9.2     4   108    42   147    39   151 0.90 Multidrug resistance efflux transporter
DUF465               PF04325.8     49 seq1705_BIOID54363   -             74   2.6e-14   52.5   2.0   1   1   3.5e-18   4.7e-14   51.6   0.9     1    49    19    68    19    68 0.97 Protein of unknown function (DUF465)
HSP70                PF00012.15   602 seq1708_BIOID54363   -            638  4.8e-270  896.5  15.9   1   1  4.1e-274  5.7e-270  896.3  11.0     1   600     4   602     4   604 0.99 Hsp70 protein
Toxin_15             PF07906.8    284 seq1709_BIOID54363   -            471     1e-85  287.5   0.1   1   1   7.6e-87   3.5e-83  279.2   0.0    49   284     2   235     1   235 0.99 ShET2 enterotoxin, N-terminal region
RuvB_N               PF05496.7    234 seq1710_BIOID54363   -            336  9.5e-116  384.7   0.1   1   1  4.3e-119  1.2e-115  384.3   0.0     3   233     8   238     6   239 0.98 Holliday junction DNA helicase ruvB N-terminus
RuvB_C               PF05491.8     76 seq1710_BIOID54363   -            336     3e-33  113.1   0.0   1   1   2.2e-36   6.1e-33  112.1   0.0     1    75   256   330   256   331 0.98 Holliday junction DNA helicase ruvB C-terminus
AAA                  PF00004.24   132 seq1710_BIOID54363   -            336   8.3e-20   71.2   0.0   1   1   6.5e-23   1.8e-19   70.1   0.0     1   130    58   181    58   183 0.94 ATPase family associated with various cellular activities (AAA)
Acetyltransf_3       PF13302.1    142 seq1712_BIOID54363   -            184   2.8e-21   76.1   0.0   1   1   7.3e-25   3.3e-21   75.9   0.0     2   141    16   155    15   156 0.86 Acetyltransferase (GNAT) domain
Acetyltransf_4       PF13420.1    155 seq1712_BIOID54363   -            184   6.7e-11   42.2   0.1   1   1   1.7e-14   7.9e-11   42.0   0.1    24   154    43   175    22   176 0.85 Acetyltransferase (GNAT) domain
Acetyltransf_1       PF00583.19    83 seq1712_BIOID54363   -            184     2e-10   40.4   0.0   1   1   7.4e-14   3.4e-10   39.7   0.0     3    82    79   155    77   156 0.96 Acetyltransferase (GNAT) family
DAGK_prokar          PF01219.14   104 seq1713_BIOID54363   -            122   5.5e-39  131.8   8.1   1   1   4.6e-43   6.3e-39  131.6   5.6     2   104    16   118    15   118 0.99 Prokaryotic diacylglycerol kinase
Cytidylate_kin       PF02224.13   158 seq1714_BIOID54363   -            227     5e-62  207.8   0.4   1   1   1.3e-65     6e-62  207.6   0.2     3   158    63   218    61   218 0.97 Cytidylate kinase
AAA_17               PF13207.1    121 seq1714_BIOID54363   -            227   1.9e-13   51.1   0.0   1   1   1.7e-16   7.9e-13   49.1   0.0     1   120     7   134     7   135 0.85 AAA domain
Cytidylate_kin2      PF13189.1    179 seq1714_BIOID54363   -            227   1.9e-07   31.0   0.0   1   1   1.1e-10   4.9e-07   29.7   0.0     1   155     7   187     7   191 0.78 Cytidylate kinase-like family
PDZ                  PF00595.19    81 seq1716_BIOID54363   -            474   3.1e-29  100.8   8.2   1   2   2.7e-19   9.1e-16   57.6   0.1     7    80   285   367   279   368 0.90 PDZ domain (Also known as DHR or GLGF)
PDZ                  PF00595.19    81 seq1716_BIOID54363   -            474   3.1e-29  100.8   8.2   2   2   3.7e-15   1.3e-11   44.4   2.2    11    81   394   463   385   463 0.89 PDZ domain (Also known as DHR or GLGF)
PDZ_2                PF13180.1     82 seq1716_BIOID54363   -            474     2e-26   91.5   2.4   1   2   1.2e-18   4.1e-15   55.3   0.0    12    82   300   380   285   380 0.88 PDZ domain
PDZ_2                PF13180.1     82 seq1716_BIOID54363   -            474     2e-26   91.5   2.4   2   2   2.5e-12   8.6e-09   35.0   0.4     4    59   399   454   396   471 0.87 PDZ domain
Trypsin_2            PF13365.1    120 seq1716_BIOID54363   -            474   8.2e-21   74.0   0.6   1   1   5.5e-24   1.9e-20   72.9   0.4     1   120   114   250   114   250 0.79 Trypsin-like peptidase domain
Trypsin              PF00089.21   220 seq1716_BIOID54363   -            474   1.4e-20   73.7   0.3   1   1   6.5e-24   2.2e-20   73.0   0.2    21   218   114   275    87   277 0.83 Trypsin
DAO                  PF01266.19   358 seq1718_BIOID54363   -            432   5.6e-74  249.0   0.5   1   1   4.8e-77   6.5e-74  248.8   0.3     2   358     3   397     2   397 0.95 FAD dependent oxidoreductase
Pyr_redox_2          PF07992.9    200 seq1718_BIOID54363   -            432   7.5e-09   35.6   0.3   1   1   3.9e-08   5.3e-05   23.0   0.2     1    36     2    37     2    65 0.92 Pyridine nucleotide-disulphide oxidoreductase
Pyr_redox            PF00070.22    80 seq1718_BIOID54363   -            432   3.2e-08   33.7   0.2   1   1     7e-09   9.6e-06   25.7   0.2     1    33     2    34     2    47 0.91 Pyridine nucleotide-disulphide oxidoreductase
NAD_binding_8        PF13450.1     68 seq1718_BIOID54363   -            432   8.6e-07   28.7   0.1   1   1   5.6e-09   7.6e-06   25.7   0.0     1    34     5    38     5    69 0.85 NAD(P)-binding Rossmann-like domain
ApbA                 PF02558.11   151 seq1718_BIOID54363   -            432   2.3e-05   23.7   0.2   1   1   3.8e-08   5.3e-05   22.6   0.1     1    33     3    34     3    48 0.87 Ketopantoate reductase PanE/ApbA
AlaDh_PNT_C          PF01262.16   168 seq1718_BIOID54363   -            432   0.00013   21.5   0.1   1   1   1.7e-07   0.00023   20.6   0.1    22    59     2    39     1    52 0.85 Alanine dehydrogenase/PNT, C-terminal domain
UbiA                 PF01040.13   257 seq1719_BIOID54363   -            308   1.9e-36  125.4  20.8   1   1   1.8e-40   2.5e-36  125.0  14.4     1   225    21   273    21   306 0.76 UbiA prenyltransferase family
F_bP_aldolase        PF01116.15   287 seq1720_BIOID54363   -            286  9.8e-103  343.0   0.0   1   1    8e-107  1.1e-102  342.9   0.0     4   286     5   283     2   284 0.99 Fructose-bisphosphate aldolase class-II
Acyltransferase      PF01553.16   132 seq1722_BIOID54363   -            245   3.2e-33  113.8   0.0   1   1   3.3e-37   4.6e-33  113.3   0.0     3   132    54   180    52   180 0.95 Acyltransferase
Hydrolase            PF00702.21   204 seq1724_BIOID54363   -            682   3.7e-36  125.4   4.7   1   1   1.1e-39   3.7e-36  125.4   3.3     1   204   301   530   301   530 0.80 haloacid dehalogenase-like hydrolase
E1-E2_ATPase         PF00122.15   230 seq1724_BIOID54363   -            682     3e-35  121.2   0.2   1   1   8.8e-39     3e-35  121.2   0.1     3   230    73   297    71   297 0.93 E1-E2 ATPase
HAD                  PF12710.2    191 seq1724_BIOID54363   -            682   3.2e-14   53.4   0.0   1   1   2.2e-17   7.6e-14   52.1   0.0     2   190   305   526   304   527 0.66 haloacid dehalogenase-like hydrolase
Hydrolase_3          PF08282.7    254 seq1724_BIOID54363   -            682   2.2e-05   24.0   1.2   1   1   4.3e-08   0.00015   21.3   0.3   193   241   501   549   497   556 0.89 haloacid dehalogenase-like hydrolase
LexA_DNA_bind        PF01726.11    65 seq1725_BIOID54363   -            202   6.6e-32  108.7   0.1   1   1   1.5e-35   1.1e-31  108.1   0.1     1    65     1    65     1    65 0.99 LexA DNA binding domain
Peptidase_S24        PF00717.18    70 seq1725_BIOID54363   -            202   8.9e-17   60.3   0.8   1   1   1.9e-20   1.3e-16   59.8   0.5     1    68   114   180   114   182 0.96 Peptidase S24-like
Peripla_BP_2         PF01497.13   238 seq1729_BIOID54363   -            300     2e-31  108.8   0.4   1   1   1.8e-35   2.4e-31  108.5   0.3     1   237    40   269    40   270 0.93 Periplasmic binding protein
S1                   PF00575.18    74 seq1732_BIOID54363   -            557  3.9e-117  382.3  33.3   1   6   7.7e-16     1e-11   44.5   0.6     3    73    19    86    17    87 0.95 S1 RNA binding domain
S1                   PF00575.18    74 seq1732_BIOID54363   -            557  3.9e-117  382.3  33.3   2   6   1.4e-17   1.9e-13   50.1   0.5     3    74   103   171   101   171 0.96 S1 RNA binding domain
S1                   PF00575.18    74 seq1732_BIOID54363   -            557  3.9e-117  382.3  33.3   3   6   3.3e-28   4.6e-24   84.1   0.2     2    74   189   260   188   260 0.97 S1 RNA binding domain
S1                   PF00575.18    74 seq1732_BIOID54363   -            557  3.9e-117  382.3  33.3   4   6   4.2e-26   5.8e-22   77.4   0.2     2    74   274   347   273   347 0.97 S1 RNA binding domain
S1                   PF00575.18    74 seq1732_BIOID54363   -            557  3.9e-117  382.3  33.3   5   6   1.2e-24   1.7e-20   72.7   0.5     2    74   361   434   360   434 0.98 S1 RNA binding domain
S1                   PF00575.18    74 seq1732_BIOID54363   -            557  3.9e-117  382.3  33.3   6   6   1.5e-25   2.1e-21   75.6   0.4     3    74   449   520   447   520 0.98 S1 RNA binding domain
DUF2628              PF10947.3    108 seq1734_BIOID54363   -            126   1.2e-18   66.7   6.8   1   1     1e-22   1.4e-18   66.5   4.7     3   106    18   117    16   119 0.92 Protein of unknown function (DUF2628)
MatE                 PF01554.13   162 seq1736_BIOID54363   -            459   9.6e-39  132.4  30.6   1   2   8.5e-35   1.2e-30  106.2   5.9     1   161    35   195    35   196 0.99 MatE
MatE                 PF01554.13   162 seq1736_BIOID54363   -            459   9.6e-39  132.4  30.6   2   2   5.3e-13   7.3e-09   35.3   6.9     2   143   259   400   259   422 0.91 MatE
PseudoU_synth_2      PF00849.17   164 seq1737_BIOID54363   -            326   1.2e-31  109.6   0.1   1   1   2.7e-35   1.8e-31  109.0   0.1     1   164    92   242    92   242 0.96 RNA pseudouridylate synthase
S4                   PF01479.20    48 seq1737_BIOID54363   -            326   2.4e-12   45.9   0.0   1   1   6.1e-16   4.2e-12   45.1   0.0     1    48    18    65    18    65 0.97 S4 domain
Cu-oxidase_3         PF07732.10   120 seq1738_BIOID54363   -            470   9.6e-27   92.9   0.4   1   1   6.5e-30     3e-26   91.4   0.1     1   118    51   166    51   168 0.96 Multicopper oxidase
Cu-oxidase_2         PF07731.9    138 seq1738_BIOID54363   -            470   4.3e-10   39.1   0.0   1   1   1.9e-13   8.6e-10   38.1   0.0    17   136   367   468   339   470 0.83 Multicopper oxidase
Cu-oxidase           PF00394.17   159 seq1738_BIOID54363   -            470   0.00011   22.0   0.0   1   1   6.4e-08   0.00029   20.6   0.0    63   126   223   287   187   302 0.82 Multicopper oxidase
Methyltransf_6       PF03737.10   154 seq1741_BIOID54363   -            161   4.3e-55  185.6   0.4   1   1   3.5e-59   4.8e-55  185.5   0.2     1   153     1   152     1   153 0.99 Demethylmenaquinone methyltransferase
PTSIIB_sorb          PF03830.10   151 seq1742_BIOID54363   -            158   3.2e-52  176.2   0.7   1   1   2.7e-56   3.6e-52  176.1   0.5     1   150     5   154     5   155 0.98 PTS system sorbose subfamily IIB component
Phage_GPD            PF05954.6    292 seq1743_BIOID54363   -            149   4.6e-06   25.9   0.5   1   1   3.7e-10   5.1e-06   25.7   0.4   193   292     4   114     1   115 0.64 Phage late control gene D protein (GPD)
C4dic_mal_tran       PF03595.12   330 seq1745_BIOID54363   -            366   2.5e-54  184.0  37.2   1   1   2.1e-58   2.9e-54  183.8  25.8     2   329    44   342    43   343 0.97 C4-dicarboxylate transporter/malic acid transport protein
Ala_racemase_N       PF01168.15   217 seq1749_BIOID54363   -            356   1.7e-58  197.6   0.1   1   1   3.2e-62   2.2e-58  197.2   0.1     2   217    10   217     9   217 0.95 Alanine racemase, N-terminal domain
Ala_racemase_C       PF00842.16   129 seq1749_BIOID54363   -            356   2.3e-39  133.6   0.4   1   1   6.2e-43   4.2e-39  132.7   0.3     1   127   232   354   232   356 0.97 Alanine racemase, C-terminal domain
FecCD                PF01032.13   311 seq1752_BIOID54363   -            332   1.5e-86  289.9  30.0   1   1   2.6e-90   1.7e-86  289.7  20.8     2   311    18   330    17   330 0.95 FecCD transport family
ABC-3                PF00950.12   258 seq1752_BIOID54363   -            332   1.3e-07   31.0  11.5   1   1   1.9e-11   1.3e-07   31.0   7.9    50   253   119   326    97   330 0.80 ABC 3 transport family
DUF3289              PF11692.3    277 seq1755_BIOID54363   -            282   3.6e-82  275.6   5.9   1   1   3.1e-86   4.3e-82  275.3   4.1     6   271     9   275     1   280 0.91 Protein of unknown function (DUF3289)
Diacid_rec           PF05651.8    135 seq1756_BIOID54363   -            385   1.9e-52  176.1   0.9   1   1   4.7e-56   3.2e-52  175.4   0.6     1   135     6   140     6   140 0.99 Putative sugar diacid recognition
HTH_30               PF13556.1     59 seq1756_BIOID54363   -            385     3e-23   81.0   2.8   1   1     6e-26   4.1e-22   77.3   1.7     1    59   323   381   323   381 0.98 PucR C-terminal helix-turn-helix domain
HTH_Tnp_1            PF01527.15    76 seq1757_BIOID54363   -             99   7.6e-09   35.2   2.9   1   1   7.1e-13   9.7e-09   34.9   2.0     3    76    11    79     9    79 0.90 Transposase
[truncated: 1,381,046 more chars]
