# Supplementary material for: A domain sequence approach to pangenomics: applications to Escherichia coli
Source: F1000Res. 2013 May 29;1:19. Originally published 2012 Oct 1. [Version 2] doi: 10.12688/f1000research.1-19.v2 (PMC3901455; doi:10.12688/f1000research.1-19.v2)
Supplement: The 347 text files show the results from scanning each of the fasta-files against the Pfam-A database [file f1000research-1-1101-s0002.tgz › Escherichia_coli_12264_BIOID51097.txt]

#                                                                            --- full sequence --- -------------- this domain -------------   hmm coord   ali coord   env coord
# target name        accession   tlen query name           accession   qlen   E-value  score  bias   #  of  c-Evalue  i-Evalue  score  bias  from    to  from    to  from    to  acc description of target
#------------------- ---------- ----- -------------------- ---------- ----- --------- ------ ----- --- --- --------- --------- ------ ----- ----- ----- ----- ----- ----- ----- ---- ---------------------
YadA                 PF03895.10    78 seq1_BIOID51097      -            250   9.5e-27   92.7   5.8   1   1   2.1e-30   9.5e-27   92.7   4.0     1    78   172   250   172   250 0.99 YadA-like C-terminal region
HIM                  PF05662.9     21 seq1_BIOID51097      -            250   2.3e-08   33.3   3.4   1   1   3.4e-10   1.5e-06   27.5   0.3     1    21   118   141   118   141 0.92 Haemagglutinin
Hep_Hag              PF05658.9     28 seq1_BIOID51097      -            250   6.8e-08   32.2  20.5   1   1     2e-09   9.1e-06   25.5   1.3     1    27    38    64    38    65 0.97 Hep_Hag
GPW_gp25             PF04965.9     99 seq2_BIOID51097      -            113   1.5e-17   62.8   0.0   1   1   1.4e-21   1.9e-17   62.4   0.0    15    91     2    78     1    83 0.95 Gene 25-like lysozyme
PP_kinase_C          PF13090.1    353 seq5_BIOID51097      -            216   6.9e-73  245.1   0.0   1   1   5.7e-77   7.8e-73  244.9   0.0   143   352     1   209     1   210 0.98 Polyphosphate kinase C-terminal domain
OEP                  PF02321.13   188 seq6_BIOID51097      -            420   1.5e-26   93.0   9.6   1   2   6.8e-17   9.3e-13   48.0   0.3     4   171    24   187    21   203 0.92 Outer membrane efflux protein
OEP                  PF02321.13   188 seq6_BIOID51097      -            420   1.5e-26   93.0   9.6   2   2   3.7e-17   5.1e-13   48.9   2.4     9   176   233   385   225   395 0.94 Outer membrane efflux protein
Pmp3                 PF01679.12    51 seq7_BIOID51097      -             62   7.6e-08   31.8   7.0   1   1   6.1e-12   8.3e-08   31.7   4.8     4    49     1    47     1    49 0.95 Proteolipid membrane potential modulator
Endonuclease_1       PF04231.8    218 seq11_BIOID51097     -            536   2.2e-36  125.6   0.0   1   1   8.1e-40   5.5e-36  124.3   0.0    24   217     3   178     1   179 0.87 Endonuclease I
fn3                  PF00041.16    85 seq11_BIOID51097     -            536   1.1e-08   34.9   6.7   1   1   2.4e-12   1.6e-08   34.3   3.5     2    81   213   284   212   288 0.81 Fibronectin type III domain
MMR_HSR1             PF01926.18   114 seq12_BIOID51097     -            290   1.3e-13   50.8   0.0   1   1   2.4e-16   5.5e-13   48.7   0.0     2   111    39   150    38   154 0.75 50S ribosome-binding GTPase
DUF258               PF03193.11   161 seq12_BIOID51097     -            290     1e-06   27.9   0.0   1   1   7.3e-10   1.7e-06   27.2   0.0    24   103    24   100     4   117 0.72 Protein of unknown function, DUF258
Sugar_tr             PF00083.19   451 seq17_BIOID51097     -             76   4.1e-07   28.8   2.8   1   1   3.1e-11   4.2e-07   28.7   2.0    82   147     5    75     1    76 0.79 Sugar (and other) transporter
Hexapep              PF00132.19    36 seq21_BIOID51097     -            196   1.7e-16   58.7  14.7   1   3   9.6e-10   1.3e-05   24.3   0.0     3    36    12    45    10    45 0.90 Bacterial transferase hexapeptide (six repeats)
Hexapep              PF00132.19    36 seq21_BIOID51097     -            196   1.7e-16   58.7  14.7   2   3   5.5e-08   0.00075   18.7   1.4     1    34    71   103    71   103 0.97 Bacterial transferase hexapeptide (six repeats)
Hexapep              PF00132.19    36 seq21_BIOID51097     -            196   1.7e-16   58.7  14.7   3   3   1.5e-12     2e-08   33.2   1.9     1    35    88   122    88   123 0.95 Bacterial transferase hexapeptide (six repeats)
Phage_tail_L         PF05100.7    206 seq27_BIOID51097     -            184   1.7e-87  291.7   0.0   1   1   1.4e-91   1.9e-87  291.5   0.0    22   206     2   182     1   182 0.99 Phage minor tail protein L
KOW                  PF00467.24    32 seq28_BIOID51097     -            104   4.4e-06   25.9   3.9   1   1   7.1e-10   9.8e-06   24.8   2.7     2    32     8    37     7    37 0.93 KOW motif
MurB_C               PF02873.11   105 seq29_BIOID51097     -            342   2.9e-41  139.3   0.0   1   1   7.5e-45   5.1e-41  138.5   0.0     1   105   203   330   203   330 0.99 UDP-N-acetylenolpyruvoylglucosamine reductase, C-terminal domain
FAD_binding_4        PF01565.18   139 seq29_BIOID51097     -            342   4.1e-27   94.2   0.1   1   1   1.9e-30   1.3e-26   92.5   0.0     2   138    18   149    17   150 0.91 FAD binding domain
MS_channel           PF00924.13   206 seq31_BIOID51097     -            297   7.7e-55  185.3   1.5   1   1   1.6e-58   1.1e-54  184.7   1.1     4   206    72   267    69   267 0.99 Mechanosensitive ion channel
TM_helix             PF05552.7     53 seq31_BIOID51097     -            297   6.7e-08   31.9   5.6   1   1     3e-11     2e-07   30.4   3.9     2    53    15    65    14    65 0.93 Conserved TM helix
rve                  PF00665.21   120 seq32_BIOID51097     -            288   8.9e-30  103.1   0.0   1   1   6.7e-33   1.8e-29  102.1   0.0     3   119   126   240   124   241 0.96 Integrase core domain
rve_2                PF13333.1     52 seq32_BIOID51097     -            288   3.8e-20   71.5   1.6   1   1     4e-22   1.1e-18   66.9   0.1     1    52   231   287   231   287 0.98 Integrase core domain
rve_3                PF13683.1     67 seq32_BIOID51097     -            288   1.9e-15   55.9   0.0   1   1   1.4e-18   3.8e-15   55.0   0.0     4    67   215   279   212   279 0.96 Integrase core domain
HTH_21               PF13276.1     60 seq32_BIOID51097     -            288     2e-10   40.4   0.1   1   1   3.2e-13   8.8e-10   38.3   0.0     4    59    47   101    44   102 0.90 HTH-like domain
DDE_Tnp_IS240        PF13610.1    140 seq32_BIOID51097     -            288   3.6e-10   39.8   0.0   1   1   2.3e-13   6.3e-10   39.0   0.0     2   129   130   260   129   272 0.88 DDE domain
EAL                  PF00563.15   236 seq34_BIOID51097     -             97   1.4e-17   63.8   0.1   1   1   1.2e-21   1.6e-17   63.6   0.1   173   236     2    66     1    66 0.98 EAL domain
MFS_1                PF07690.11   354 seq37_BIOID51097     -            253   1.1e-14   53.8  27.5   1   1   1.3e-15   6.1e-12   44.8  16.1    22   172    91   245    78   252 0.77 Major Facilitator Superfamily
MFS_2                PF13347.1    427 seq37_BIOID51097     -            253   3.7e-09   35.3   7.1   1   1   8.2e-13   3.7e-09   35.3   4.9   182   343    19   187     4   198 0.77 MFS/sugar transport protein
Sugar_tr             PF00083.19   451 seq37_BIOID51097     -            253   1.1e-07   30.7  18.7   1   1   2.1e-10   9.7e-07   27.5  12.9   222   418    38   223     1   248 0.72 Sugar (and other) transporter
HATPase_c            PF02518.21   111 seq40_BIOID51097     -            572   2.1e-07   30.5   0.0   1   1   7.5e-11     1e-06   28.3   0.0    13    98   428   550   421   568 0.71 Histidine kinase-, DNA gyrase B-, and HSP90-like ATPase
DUF2190              PF09956.4    106 seq41_BIOID51097     -            108   5.9e-29   99.8   6.9   1   1   4.9e-33   6.7e-29   99.6   4.8     1   106     2   107     2   107 0.94 Uncharacterized conserved protein (DUF2190)
HlyD_3               PF13437.1    105 seq42_BIOID51097     -            383     9e-22   77.2   0.0   1   1   1.1e-20   3.7e-17   62.4   0.0     1    96   257   368   257   379 0.81 HlyD family secretion protein
HlyD                 PF00529.15   306 seq42_BIOID51097     -            383   2.7e-14   53.0  12.2   1   1     3e-13     1e-09   38.0   6.3     5   178    80   242    76   250 0.67 HlyD family secretion protein
HlyD_2               PF12700.2    328 seq42_BIOID51097     -            383   8.7e-13   47.9   0.0   1   1   7.1e-16   2.4e-12   46.5   0.0     9   251    63   353    58   361 0.69 HlyD family secretion protein
Biotin_lipoyl_2      PF13533.1     50 seq42_BIOID51097     -            383   1.2e-09   37.5   5.2   1   1   4.4e-11   1.5e-07   30.8   0.1     3    43    78   118    76   134 0.80 Biotin-lipoyl like
ImpA-rel_N           PF06812.7     62 seq45_BIOID51097     -            532     2e-24   85.0   0.4   1   1   4.9e-28   6.7e-24   83.3   0.3     5    61    70   126    66   127 0.96 ImpA-related N-terminal
SecE                 PF00584.15    57 seq48_BIOID51097     -            127   2.4e-21   74.9   1.0   1   1   1.8e-25   2.4e-21   74.9   0.7     2    56    68   122    67   123 0.97 SecE/Sec61-gamma subunits of protein translocation complex
Inositol_P           PF00459.20   271 seq49_BIOID51097     -            267   2.5e-77  259.7   0.0   1   1   2.1e-81   2.8e-77  259.5   0.0     3   268     2   260     1   263 0.97 Inositol monophosphatase family
PAAR_motif           PF05488.8     76 seq51_BIOID51097     -             88   1.4e-23   82.5   4.4   1   1   1.2e-27   1.6e-23   82.3   3.1     5    76     9    81     6    81 0.96 PAAR motif
Ribosomal_L5_C       PF00673.16    95 seq53_BIOID51097     -            179   3.2e-42  142.0   0.0   1   1   7.3e-46     5e-42  141.4   0.0     1    94    84   177    84   178 0.99 ribosomal L5P family C-terminus
Ribosomal_L5         PF00281.14    56 seq53_BIOID51097     -            179   2.8e-25   87.7   0.1   1   1   7.4e-29     5e-25   86.9   0.0     1    56    24    80    23    80 0.98 Ribosomal protein L5
DDE_Tnp_IS66         PF03050.9    271 seq54_BIOID51097     -            126   1.2e-23   83.5   0.0   1   1   2.1e-27   1.5e-23   83.3   0.0   197   270     2    75     1    76 0.97 Transposase IS66 family
DDE_Tnp_IS66_C       PF13817.1     39 seq54_BIOID51097     -            126   2.5e-20   72.0   0.4   1   1   6.5e-24   4.4e-20   71.2   0.3     1    39    82   120    82   120 0.99 IS66 C-terminal element
Ppx-GppA             PF02541.11   285 seq57_BIOID51097     -            513  2.1e-105  351.8   0.1   1   1  4.1e-109  5.5e-105  350.5   0.0     1   284    26   308    26   309 0.99 Ppx/GppA phosphatase family
Prok-JAB             PF14464.1    105 seq59_BIOID51097     -            293   1.6e-20   72.4   0.7   1   1   4.7e-24   3.2e-20   71.5   0.2     3   100    49   146    47   154 0.93 Prokaryotic homologs of the JAB domain
NLPC_P60             PF00877.14   105 seq59_BIOID51097     -            293   3.6e-13   49.1   0.0   1   1     8e-17   5.5e-13   48.5   0.0     7   105   163   270   155   270 0.92 NlpC/P60 family
Dehydratase_LU       PF02286.10   554 seq60_BIOID51097     -            554  2.1e-313 1039.5   0.9   1   1  1.7e-317  2.4e-313 1039.4   0.6     1   553     1   553     1   554 1.00 Dehydratase large subunit
DUF3702              PF12486.3    148 seq62_BIOID51097     -            454   1.5e-49  167.3   9.6   1   1   2.2e-53   1.5e-49  167.3   6.7     2   145   302   444   301   447 0.97 ImpA domain protein
ImpA-rel_N           PF06812.7     62 seq62_BIOID51097     -            454   1.6e-19   69.2   2.6   1   1   7.7e-23   5.3e-19   67.6   0.5     1    60    38    97    38    99 0.98 ImpA-related N-terminal
Gifsy-2              PF13856.1     95 seq63_BIOID51097     -             93   7.9e-27   93.1   0.0   1   1   6.3e-31   8.6e-27   92.9   0.0     1    94     1    89     1    90 0.99 ATP-binding sugar transporter from pro-phage
DUF258               PF03193.11   161 seq64_BIOID51097     -             78   2.3e-05   23.4   0.0   1   1   3.7e-09   2.5e-05   23.4   0.0    23    60    23    61     4    70 0.74 Protein of unknown function, DUF258
ArgK                 PF03308.11   267 seq64_BIOID51097     -             78   0.00013   20.6   0.0   1   1   2.2e-08   0.00015   20.5   0.0    12    51    19    58     5    66 0.85 ArgK protein
Sugar_tr             PF00083.19   451 seq65_BIOID51097     -            432   2.5e-39  135.0  36.5   1   2   1.3e-31   5.8e-28   97.5   6.3     3   194    24   221    22   223 0.90 Sugar (and other) transporter
Sugar_tr             PF00083.19   451 seq65_BIOID51097     -            432   2.5e-39  135.0  36.5   2   2   4.2e-16   1.9e-12   46.4  12.4   225   433   223   421   214   431 0.70 Sugar (and other) transporter
MFS_1                PF07690.11   354 seq65_BIOID51097     -            432   4.3e-31  107.8  59.6   1   1   1.3e-30   5.7e-27   94.2  23.6    31   347    62   382    28   390 0.77 Major Facilitator Superfamily
MFS_2                PF13347.1    427 seq65_BIOID51097     -            432     4e-07   28.6  23.0   1   1   8.7e-11     4e-07   28.6  16.0    53   335    75   357    39   368 0.72 MFS/sugar transport protein
Peptidase_S6         PF02395.11   769 seq67_BIOID51097     -            273   5.5e-62  209.8   1.1   1   1     5e-66   6.9e-62  209.5   0.8     8   232    51   265    43   268 0.89 Immunoglobulin A1 protease
Phage_AlpA           PF05930.7     51 seq68_BIOID51097     -             68   7.3e-20   70.3   0.1   1   1   1.2e-23   8.5e-20   70.1   0.1     1    51    10    59    10    59 0.98 Prophage CP4-57 regulatory protein (AlpA)
HTH_17               PF12728.2     51 seq68_BIOID51097     -             68     9e-07   28.9   0.1   1   1   1.5e-10   1.1e-06   28.7   0.0     9    50    20    62    15    63 0.90 Helix-turn-helix domain
NusG                 PF02357.14    92 seq69_BIOID51097     -            181   5.3e-25   87.3   0.0   1   1   1.1e-28   7.7e-25   86.8   0.0     1    92     7   106     7   106 0.93 Transcription termination factor nusG
KOW                  PF00467.24    32 seq69_BIOID51097     -            181   1.3e-08   33.9   0.1   1   1   9.1e-12   6.2e-08   31.7   0.0     1    28   130   161   130   165 0.86 KOW motif
Aldo_ket_red         PF00248.16   283 seq72_BIOID51097     -            286   3.4e-54  183.4   0.0   1   1   2.9e-58   3.9e-54  183.2   0.0     1   281    15   283    15   285 0.96 Aldo/keto reductase family
Minor_tail_Z         PF06763.6    189 seq74_BIOID51097     -            209   1.1e-84  282.7   8.9   1   1   8.9e-89   1.2e-84  282.5   6.2     1   189     5   208     5   208 1.00 Prophage minor tail protein Z (GPZ)
AMNp_N               PF10423.4    160 seq82_BIOID51097     -            519   9.2e-51  171.4   0.1   1   1     2e-54   1.4e-50  170.9   0.1     2   158    47   205    46   207 0.96 Bacterial AMP nucleoside phosphorylase N-terminus
PNP_UDP_1            PF01048.15   234 seq82_BIOID51097     -            519   5.3e-20   71.2   0.0   1   1   1.2e-23   8.5e-20   70.6   0.0    33   200   297   464   264   487 0.83 Phosphorylase superfamily
Ribosomal_S14        PF00253.16    55 seq83_BIOID51097     -            101   9.1e-25   85.7   0.7   1   1     9e-29   1.2e-24   85.2   0.5     1    55    46   100    46   100 0.98 Ribosomal protein S14p/S29e
OmpA                 PF00691.15    97 seq85_BIOID51097     -            106   4.1e-13   49.4   0.0   1   1   5.7e-17   7.8e-13   48.5   0.0    11    85     5    78     2    90 0.89 OmpA family
ABC_tran             PF00005.22   118 seq90_BIOID51097     -            715     3e-19   69.4   0.0   1   1   8.1e-23   5.6e-19   68.5   0.0     1   118   514   641   514   641 0.94 ABC transporter
ABC_membrane         PF00664.18   275 seq90_BIOID51097     -            715     5e-18   65.3   6.8   1   1   9.9e-22   6.7e-18   64.9   4.7     4   266   157   418   155   427 0.89 ABC transporter transmembrane region
BPL_LplA_LipB        PF03099.14   125 seq91_BIOID51097     -            321   5.1e-21   74.8   0.0   1   1   1.7e-24   7.6e-21   74.2   0.0     4   125    86   208    83   208 0.89 Biotin/lipoate A/B protein ligase family
HTH_11               PF08279.7     55 seq91_BIOID51097     -            321   8.3e-13   47.6   0.0   1   1   4.4e-16     2e-12   46.4   0.0     4    54     9    58     8    59 0.92 HTH domain
BPL_C                PF02237.12    48 seq91_BIOID51097     -            321   1.6e-11   43.5   0.2   1   1   8.9e-15   4.1e-11   42.2   0.1     1    48   271   317   271   317 0.97 Biotin protein ligase C terminal domain
PAPS_reduct          PF01507.14   174 seq93_BIOID51097     -            139   1.1e-07   31.7   0.0   1   1     2e-11   1.4e-07   31.4   0.0     3    52    30    84    28    93 0.88 Phosphoadenosine phosphosulfate reductase family
ATP_bind_3           PF01171.15   182 seq93_BIOID51097     -            139   2.1e-05   23.9   0.0   1   1     4e-09   2.7e-05   23.6   0.0     2    41    29    68    28    93 0.86 PP-loop family
Potass_KdpF          PF09604.5     25 seq94_BIOID51097     -             67     6e-06   25.8   5.9   1   1   4.4e-10     6e-06   25.8   4.1     2    25    44    67    43    67 0.95 F subunit of K+-transporting ATPase (Potass_KdpF)
HTS                  PF04204.11   298 seq95_BIOID51097     -            309  2.3e-131  436.7   0.0   1   1  1.9e-135  2.6e-131  436.6   0.0     1   298     2   299     2   299 1.00 Homoserine O-succinyltransferase
CorA                 PF01544.13   292 seq96_BIOID51097     -            316   4.9e-56  189.7   0.4   1   1   4.4e-60     6e-56  189.5   0.2     4   292    26   312    24   312 0.95 CorA-like Mg2+ transporter protein
Abhydrolase_5        PF12695.2    142 seq98_BIOID51097     -            293   5.3e-27   94.2   0.0   1   1     3e-30   6.7e-27   93.8   0.0     1   141    89   265    89   266 0.89 Alpha/beta hydrolase family
Abhydrolase_6        PF12697.2    228 seq98_BIOID51097     -            293   2.5e-16   60.1   0.3   1   1   6.6e-15   1.5e-11   44.5   0.0     1   102    90   194    90   212 0.88 Alpha/beta hydrolase family
Abhydrolase_1        PF00561.15   230 seq98_BIOID51097     -            293   5.1e-11   42.4   0.2   1   1   2.2e-09   4.9e-06   26.1   0.0     1    79   115   193   115   217 0.91 alpha/beta hydrolase fold
Peptidase_S9         PF00326.16   213 seq98_BIOID51097     -            293   1.2e-10   40.9   0.0   1   1   3.5e-13   7.9e-10   38.1   0.0     8   212   108   291   103   292 0.71 Prolyl oligopeptidase family
Hydrolase_4          PF12146.3     79 seq98_BIOID51097     -            293   2.1e-07   30.5   0.0   1   1   6.9e-10   1.6e-06   27.7   0.0    11    61    82   132    76   149 0.82 Putative lysophospholipase
Ribosomal_S8         PF00410.14   129 seq100_BIOID51097    -            130   2.3e-48  163.1   0.0   1   1   1.8e-52   2.5e-48  163.0   0.0     1   128     5   129     5   130 0.97 Ribosomal protein S8
KdpA                 PF03814.10   552 seq102_BIOID51097    -            557  5.2e-245  813.5  29.2   1   1  4.3e-249  5.9e-245  813.3  20.3     1   552     9   557     9   557 0.99 Potassium-transporting ATPase A subunit
Lambda_tail_I        PF06805.7     82 seq104_BIOID51097    -            193   3.4e-11   42.6   0.0   1   1   4.2e-15   5.7e-11   41.9   0.0    25    82     2    64     1    64 0.97 Bacteriophage lambda tail assembly protein I
Phage_GPD            PF05954.6    292 seq105_BIOID51097    -            843   9.1e-61  205.4   0.2   1   1   4.4e-64   1.5e-60  204.7   0.1     1   289    39   360    39   363 0.93 Phage late control gene D protein (GPD)
DUF2345              PF10106.4    156 seq105_BIOID51097    -            843   4.7e-51  172.3   0.1   1   1   2.3e-54   7.8e-51  171.6   0.1     2   156   610   765   609   765 0.97 Uncharacterized protein conserved in bacteria (DUF2345)
T6SS_Vgr             PF13296.1    109 seq105_BIOID51097    -            843   3.6e-31  107.1   1.1   1   1   1.1e-34   3.6e-31  107.1   0.8     1   108   492   597   492   598 0.96 Putative type VI secretion system Rhs element Vgr
Phage_base_V         PF04717.7     79 seq105_BIOID51097    -            843   8.8e-16   57.5   0.0   1   1   4.8e-19   1.6e-15   56.6   0.0     1    77   392   486   392   488 0.82 Phage-related baseplate assembly protein
Peptidase_S6         PF02395.11   769 seq107_BIOID51097    -            238   1.1e-68  231.9  17.8   1   1   1.1e-72   1.5e-68  231.6  12.3   230   456     6   229     4   232 0.98 Immunoglobulin A1 protease
Ribosomal_L11_N      PF03946.9     60 seq108_BIOID51097    -            142   3.2e-32  109.6   0.3   1   1   8.7e-36   5.9e-32  108.7   0.2     1    60     8    67     8    67 0.99 Ribosomal protein L11, N-terminal domain
Ribosomal_L11        PF00298.14    69 seq108_BIOID51097    -            142   6.6e-29   99.7   2.9   1   1   1.8e-32   1.2e-28   98.8   2.0     1    69    72   140    72   140 0.99 Ribosomal protein L11, RNA binding domain
HemolysinCabind      PF00353.14    18 seq110_BIOID51097    -            637   2.9e-09   36.3  60.7   1   5   0.00018       2.4    8.6   3.3     2    18   370   386   369   386 0.96 Hemolysin-type calcium-binding repeat (2 copies)
HemolysinCabind      PF00353.14    18 seq110_BIOID51097    -            637   2.9e-09   36.3  60.7   2   5   0.00084        11    6.5   0.6     2    12   484   494   483   495 0.92 Hemolysin-type calcium-binding repeat (2 copies)
HemolysinCabind      PF00353.14    18 seq110_BIOID51097    -            637   2.9e-09   36.3  60.7   3   5   8.7e-05       1.2    9.6   0.3     2    18   509   525   508   525 0.92 Hemolysin-type calcium-binding repeat (2 copies)
HemolysinCabind      PF00353.14    18 seq110_BIOID51097    -            637   2.9e-09   36.3  60.7   4   5     1e-07    0.0014   18.7   0.5     2    18   527   543   526   543 0.94 Hemolysin-type calcium-binding repeat (2 copies)
HemolysinCabind      PF00353.14    18 seq110_BIOID51097    -            637   2.9e-09   36.3  60.7   5   5   4.4e-07     0.006   16.7   3.8     1    18   544   561   544   561 0.95 Hemolysin-type calcium-binding repeat (2 copies)
Porin_1              PF00267.16   337 seq111_BIOID51097    -            353  1.1e-140  468.6  25.4   1   1  1.8e-144  1.2e-140  468.4  17.6     1   337    29   353    29   353 0.98 Gram-negative porin
Porin_4              PF13609.1    311 seq111_BIOID51097    -            353   2.7e-21   76.2  31.7   1   1     4e-25   2.7e-21   76.2  22.0     4   304    12   327     7   336 0.75 Gram-negative porin
Phage_tail_U         PF06141.6    133 seq112_BIOID51097    -            132   1.4e-63  212.7   0.3   1   1   1.1e-67   1.5e-63  212.5   0.2     1   133     1   132     1   132 0.99 Phage minor tail protein U
DUF3440              PF11922.3    181 seq113_BIOID51097    -            289   4.2e-56  189.2   2.5   1   2   1.9e-46   1.3e-42  145.2   0.2     1   107   121   232   121   237 0.96 Domain of unknown function (DUF3440)
DUF3440              PF11922.3    181 seq113_BIOID51097    -            289   4.2e-56  189.2   2.5   2   2   1.3e-15     9e-12   44.8   0.1   144   181   237   274   230   274 0.89 Domain of unknown function (DUF3440)
PAPS_reduct          PF01507.14   174 seq113_BIOID51097    -            289   7.8e-08   32.2   0.1   1   1   3.1e-11   2.1e-07   30.8   0.0    97   164    40   119    11   120 0.81 Phosphoadenosine phosphosulfate reductase family
HlyC                 PF02794.11   134 seq117_BIOID51097    -            171   1.2e-49  167.2   0.2   1   1   1.1e-53   1.5e-49  166.9   0.1     2   131     8   135     7   159 0.96 RTX toxin acyltransferase family
Ribosomal_L6         PF00347.18    77 seq119_BIOID51097    -            177   4.8e-40  135.8   0.1   1   2     4e-21   5.5e-17   61.9   0.0     1    77    11    82    11    82 0.98 Ribosomal protein L6
Ribosomal_L6         PF00347.18    77 seq119_BIOID51097    -            177   4.8e-40  135.8   0.1   2   2   2.3e-24   3.2e-20   72.3   0.0     1    76    90   164    90   165 0.98 Ribosomal protein L6
DUF2773              PF10971.3     81 seq121_BIOID51097    -            768   1.8e-43  146.2   2.6   1   1   3.9e-47   5.4e-43  144.7   1.4     1    81   688   768   688   768 0.99 Protein of unknown function (DUF2773)
IcmF-related         PF06761.7    312 seq122_BIOID51097    -           1129   2.8e-69  233.7  14.9   1   1     4e-73   2.8e-69  233.7  10.3     2   311   409   727   408   728 0.97 Intracellular multiplication and human macrophage-killing
DUF1215              PF06744.7    125 seq122_BIOID51097    -           1129   1.6e-33  114.9   0.1   1   1   1.1e-36   7.7e-33  112.6   0.0     6   125   846   965   837   965 0.97 Protein of unknown function (DUF1215)
DDE_Tnp_1_assoc      PF13808.1     90 seq123_BIOID51097    -            232   3.6e-20   71.3   0.0   1   1     1e-23   6.9e-20   70.4   0.0    27    90     1    64     1    64 0.98 DDE_Tnp_1-associated
DDE_Tnp_1            PF01609.16   211 seq123_BIOID51097    -            232   5.8e-17   61.8   0.1   1   1   1.1e-20   7.4e-17   61.5   0.1     3   125    71   189    69   218 0.86 Transposase DDE domain
ESPR                 PF13018.1     24 seq124_BIOID51097    -            242   6.4e-10   38.1   0.1   1   1   8.3e-14   1.1e-09   37.3   0.1     2    24     8    30     8    30 0.98 Extended Signal Peptide of Type V secretion system
Ribosomal_L1         PF00687.16   221 seq127_BIOID51097    -            234   9.2e-50  168.8   0.2   1   1   7.9e-54   1.1e-49  168.6   0.2    13   220    28   220     8   221 0.90 Ribosomal protein L1p/L10e family
Big_2                PF02368.13    79 seq132_BIOID51097    -            249   2.8e-12   46.2   8.9   1   1   1.1e-15   7.3e-12   44.8   6.2     1    76   160   238   160   243 0.95 Bacterial Ig-like domain (group 2)
Peptidase_S6         PF02395.11   769 seq139_BIOID51097    -            886   4.3e-59  200.3   8.0   1   1   9.4e-63   4.3e-59  200.3   5.5   455   765     8   310     4   314 0.91 Immunoglobulin A1 protease
Autotransporter      PF03797.14   265 seq139_BIOID51097    -            886   3.9e-42  144.3   9.9   1   1   8.6e-46   3.9e-42  144.3   6.8     3   260   623   867   621   876 0.89 Autotransporter beta-domain
Pertactin            PF03212.9    121 seq139_BIOID51097    -            886     3e-06   26.8   0.2   1   1   6.6e-10     3e-06   26.8   0.2     9    88   466   544   459   579 0.84 Pertactin
Phage-tail_3         PF13550.1    164 seq143_BIOID51097    -           1172   2.7e-36  124.6   0.0   1   1   1.7e-39   5.6e-36  123.6   0.0     1   162   347   515   347   517 0.94 Putative phage tail protein
DUF3672              PF12421.3    136 seq143_BIOID51097    -           1172   4.9e-34  117.2   1.3   1   1   3.4e-37   1.2e-33  116.0   0.1     1   135   992  1130   992  1131 0.95 Fibronectin type III protein
DUF1983              PF09327.6     81 seq143_BIOID51097    -           1172   1.7e-25   88.6   0.2   1   1   1.5e-28   5.3e-25   87.0   0.1     1    81   888   968   888   968 0.99 Domain of unknown function (DUF1983)
Y_Y_Y                PF07495.8     66 seq143_BIOID51097    -           1172   3.3e-06   26.6   0.1   1   1   4.6e-09   1.6e-05   24.4   0.0    27    65   690   726   679   727 0.83 Y_Y_Y domain
RTX                  PF02382.10   653 seq144_BIOID51097    -            975         0 1091.3  21.1   1   1         0         0 1091.3  14.6    14   653     4   641     1   641 0.99 RTX N-terminal domain
RTX_C                PF08339.5    145 seq144_BIOID51097    -            975   1.5e-25   89.4   1.8   1   1   3.4e-29   1.5e-25   89.4   1.2     1    85   854   945   854   954 0.97 RTX C-terminal domain
HemolysinCabind      PF00353.14    18 seq144_BIOID51097    -            975   1.6e-10   40.2  81.5   1   6   1.5e-05     0.071   13.4   1.1     2    18   717   733   716   733 0.94 Hemolysin-type calcium-binding repeat (2 copies)
HemolysinCabind      PF00353.14    18 seq144_BIOID51097    -            975   1.6e-10   40.2  81.5   2   6    0.0013         6    7.4   2.0     2    18   735   751   734   751 0.87 Hemolysin-type calcium-binding repeat (2 copies)
HemolysinCabind      PF00353.14    18 seq144_BIOID51097    -            975   1.6e-10   40.2  81.5   3   6   3.8e-07    0.0017   18.4   2.1     1    18   752   769   752   769 0.94 Hemolysin-type calcium-binding repeat (2 copies)
HemolysinCabind      PF00353.14    18 seq144_BIOID51097    -            975   1.6e-10   40.2  81.5   4   6   1.9e-06    0.0088   16.2   4.2     1    18   770   787   770   787 0.93 Hemolysin-type calcium-binding repeat (2 copies)
HemolysinCabind      PF00353.14    18 seq144_BIOID51097    -            975   1.6e-10   40.2  81.5   5   6   0.00011      0.51   10.7   4.4     1    18   797   814   797   814 0.92 Hemolysin-type calcium-binding repeat (2 copies)
HemolysinCabind      PF00353.14    18 seq144_BIOID51097    -            975   1.6e-10   40.2  81.5   6   6   6.7e-06     0.031   14.5   5.6     1    18   815   832   815   832 0.94 Hemolysin-type calcium-binding repeat (2 copies)
Dehydratase_MU       PF02288.10   112 seq145_BIOID51097    -            222   6.8e-37  125.5   0.0   1   1   7.8e-41   1.1e-36  124.8   0.0     2   110    66   181    65   183 0.96 Dehydratase medium subunit
Ribosomal_L18p       PF00861.17   119 seq148_BIOID51097    -            117   1.1e-37  128.6   4.6   1   1   9.2e-42   1.3e-37  128.5   3.2     2   119     2   117     1   117 0.95 Ribosomal L18p/L5e family
PRD                  PF00874.15    90 seq149_BIOID51097    -            433   4.7e-25   87.4   0.0   1   2   3.6e-13   4.9e-09   36.0   0.0     2    89   138   224   137   225 0.97 PRD domain
PRD                  PF00874.15    90 seq149_BIOID51097    -            433   4.7e-25   87.4   0.0   2   2   2.6e-17   3.6e-13   49.3   0.0     2    89   247   335   246   336 0.97 PRD domain
Malate_synthase      PF01274.17   523 seq151_BIOID51097    -            539  1.2e-214  713.1   0.0   1   1  9.7e-219  1.3e-214  712.9   0.0     3   522    19   538    17   539 0.99 Malate synthase
PTSIIB_sorb          PF03830.10   151 seq153_BIOID51097    -            323   1.5e-58  196.8   1.4   1   1   3.3e-62   2.2e-58  196.2   1.0     2   149   164   311   163   313 0.99 PTS system sorbose subfamily IIB component
EIIA-man             PF03610.11   116 seq153_BIOID51097    -            323   2.6e-35  120.8   0.1   1   1   9.9e-39   6.8e-35  119.5   0.0     1   114     4   117     4   119 0.98 PTS system fructose IIA component
Tautomerase          PF01361.16    60 seq156_BIOID51097    -             75   3.6e-14   51.9   0.0   1   1   3.7e-18   5.1e-14   51.5   0.0     1    51     2    53     2    55 0.98 Tautomerase enzyme
UvrD_C               PF13361.1    319 seq157_BIOID51097    -            595   3.2e-15   56.3   0.0   1   1   2.7e-11   7.3e-08   32.1   0.0   249   317   521   582   512   584 0.81 UvrD-like helicase C-terminal domain
UvrD-helicase        PF00580.16   315 seq157_BIOID51097    -            595   9.1e-09   34.9   0.0   1   1   4.3e-08   0.00012   21.4   0.0    12   113   235   315   223   339 0.82 UvrD/REP helicase N-terminal domain
UvrD_C_2             PF13538.1    104 seq157_BIOID51097    -            595   1.4e-08   34.6   0.0   1   1   1.4e-11   3.9e-08   33.2   0.0    47   103   517   579   472   580 0.80 Family description
NERD                 PF08378.6    109 seq157_BIOID51097    -            595   1.7e-08   34.6   0.0   1   1   1.2e-11   3.4e-08   33.6   0.0     4    86    17   105    14   136 0.80 Nuclease-related domain
AAA_11               PF13086.1    241 seq159_BIOID51097    -            893   7.8e-27   94.3   0.2   1   1     3e-29   5.9e-26   91.4   0.0     2   237   178   520   177   522 0.80 AAA domain
AAA_12               PF13087.1    199 seq159_BIOID51097    -            893   2.8e-21   75.7   0.4   1   1   4.2e-16   8.2e-13   48.0   0.0   112   196   626   707   610   710 0.84 AAA domain
DUF2726              PF10881.3    126 seq159_BIOID51097    -            893   5.5e-13   48.5   0.0   1   1   1.4e-15   2.7e-12   46.2   0.0    47   112   813   878   791   888 0.89 Protein of unknown function (DUF2726)
AAA_19               PF13245.1     76 seq159_BIOID51097    -            893   5.2e-12   45.2   0.0   1   1   7.5e-15   1.5e-11   43.7   0.0     2    62   185   240   184   258 0.90 Part of AAA domain
Viral_helicase1      PF01443.13   226 seq159_BIOID51097    -            893   1.5e-10   40.9   0.1   1   1   1.8e-08   3.5e-05   23.3   0.0    27   226   453   707   431   707 0.72 Viral (Superfamily 1) RNA helicase
AAA_30               PF13604.1    196 seq159_BIOID51097    -            893   2.2e-08   33.8   0.1   1   1   5.3e-10     1e-06   28.3   0.0     2    67   178   241   177   273 0.85 AAA domain
DUF2075              PF09848.4    352 seq159_BIOID51097    -            893   3.2e-07   29.5   0.0   1   1   8.2e-10   1.6e-06   27.2   0.0     2    62   193   254   192   286 0.80 Uncharacterized conserved protein (DUF2075)
DUF879               PF05947.7    602 seq160_BIOID51097    -            587  1.5e-176  588.1   0.0   1   1  1.4e-180  1.9e-176  587.8   0.0     2   596     6   581     5   585 0.96 Bacterial protein of unknown function (DUF879)
HHA                  PF05321.6     57 seq161_BIOID51097    -             74   7.4e-31  105.9   0.2   1   1   6.6e-35     9e-31  105.6   0.2     2    57    16    71    15    71 0.99 Haemolysin expression modulating protein
Ribosomal_S5         PF00333.15    67 seq163_BIOID51097    -            167   6.6e-32  108.9   1.8   1   1   1.8e-35   1.3e-31  108.0   1.3     1    66    10    75    10    76 0.98 Ribosomal protein S5, N-terminal domain
Ribosomal_S5_C       PF03719.10    74 seq163_BIOID51097    -            167     5e-32  108.8   1.4   1   1   1.3e-35   8.7e-32  108.1   0.9     1    74    85   158    85   158 0.98 Ribosomal protein S5, C-terminal domain
Phage_lambd_GpG      PF06894.6    127 seq164_BIOID51097    -            140   9.7e-54  180.2   0.3   1   1   8.3e-58   1.1e-53  180.0   0.2     1   126     1   125     1   126 0.98 Bacteriophage lambda minor tail protein (GpG)
Transcrip_reg        PF01709.15   234 seq170_BIOID51097    -            238   1.2e-82  276.4   0.7   1   1   9.8e-87   1.3e-82  276.2   0.5     1   233     3   235     3   236 0.98 Transcriptional regulator
Dehydratase_SU       PF02287.10   137 seq172_BIOID51097    -            172   3.9e-66  220.8   2.7   1   1   2.8e-70   3.9e-66  220.8   1.8     5   137    37   169    33   169 0.98 Dehydratase small subunit
Ribosomal_L10        PF00466.15   100 seq174_BIOID51097    -            165   2.5e-26   91.3   0.0   1   1   2.6e-30   3.6e-26   90.8   0.0     3   100     5   101     3   101 0.98 Ribosomal protein L10
Hydrolase            PF00702.21   204 seq180_BIOID51097    -            682     3e-36  125.7   5.5   1   1   1.2e-39   4.2e-36  125.2   3.2     1   204   301   530   301   530 0.80 haloacid dehalogenase-like hydrolase
E1-E2_ATPase         PF00122.15   230 seq180_BIOID51097    -            682   5.6e-35  120.3   0.3   1   1   1.6e-38   5.6e-35  120.3   0.2     3   230    73   297    71   297 0.93 E1-E2 ATPase
HAD                  PF12710.2    191 seq180_BIOID51097    -            682   1.7e-14   54.3   0.0   1   1   1.1e-17   3.9e-14   53.1   0.0     2   190   305   526   304   527 0.66 haloacid dehalogenase-like hydrolase
Hydrolase_3          PF08282.7    254 seq180_BIOID51097    -            682   2.1e-05   24.1   1.3   1   1   4.3e-08   0.00015   21.3   0.3   193   241   501   549   497   556 0.89 haloacid dehalogenase-like hydrolase
Phage_tail_T         PF06223.7    103 seq181_BIOID51097    -            102   6.8e-36  122.6   0.1   1   1     6e-40   8.2e-36  122.4   0.1     6   100     1    99     1   101 0.90 Minor tail protein T
Ribosomal_L30        PF00327.15    52 seq182_BIOID51097    -             59     2e-20   71.9   0.2   1   1   1.6e-24   2.2e-20   71.8   0.1     1    51     4    54     4    55 0.95 Ribosomal protein L30p/L7e
HlyD_3               PF13437.1    105 seq183_BIOID51097    -            444   1.1e-21   77.0   0.1   1   1   1.1e-20   3.6e-17   62.4   0.0     1    97   286   398   286   412 0.80 HlyD family secretion protein
HlyD                 PF00529.15   306 seq183_BIOID51097    -            444   6.1e-14   51.9  11.3   1   1   6.6e-13   2.3e-09   36.8   5.6     5   178   109   271   105   274 0.68 HlyD family secretion protein
HlyD_2               PF12700.2    328 seq183_BIOID51097    -            444   2.2e-12   46.6   0.0   1   1   1.6e-15   5.6e-12   45.3   0.0     9   250    92   381    87   389 0.68 HlyD family secretion protein
Biotin_lipoyl_2      PF13533.1     50 seq183_BIOID51097    -            444   1.7e-09   37.0   6.7   1   1   5.4e-11   1.8e-07   30.5   0.1     3    43   107   147   105   163 0.80 Biotin-lipoyl like
Ribosomal_L18e       PF00828.14   129 seq185_BIOID51097    -            144   2.7e-23   82.6   2.7   1   1   2.7e-27   3.7e-23   82.2   1.9     3   127    27   143    26   144 0.88 Ribosomal protein L18e/L15
Arc                  PF03869.9     50 seq188_BIOID51097    -            109   1.8e-09   36.9   1.0   1   1   2.5e-13   3.4e-09   36.0   0.0     2    45     4    47     3    51 0.95 Arc-like DNA binding domain
Acetyltransf_2       PF00797.12   240 seq190_BIOID51097    -            281   1.1e-81  273.8   0.3   1   1   9.8e-86   1.3e-81  273.5   0.2     1   237    21   256    21   259 0.97 N-acetyltransferase
EII-Sor              PF03609.9    237 seq191_BIOID51097    -            266   7.1e-89  297.0  38.7   1   1   5.9e-93     8e-89  296.8  26.8     1   237     1   238     1   238 1.00 PTS system sorbose-specific iic component
Ribosomal_L12        PF00542.14    68 seq194_BIOID51097    -            121   1.8e-31  107.8   8.6   1   1   2.8e-35   3.8e-31  106.7   6.0     1    68    54   121    54   121 0.99 Ribosomal protein L7/L12 C-terminal domain
DUF3296              PF11726.3    180 seq195_BIOID51097    -            189   1.7e-55  187.2   0.0   1   1   1.4e-59   1.9e-55  187.1   0.0     1   180    11   188    11   188 0.98 Protein of unknown function (DUF3296)
DDR                  PF08841.5    332 seq196_BIOID51097    -            526    3e-170  565.2   1.6   1   1  3.1e-174  4.2e-170  564.7   1.1     1   331   190   520   190   521 0.99 Diol dehydratase reactivase ATPase-like domain
SIS                  PF01380.17   131 seq197_BIOID51097    -            327   1.4e-35  121.5   0.1   1   1   4.4e-39     3e-35  120.5   0.1     2   131    53   184    52   184 0.98 SIS domain
CBS                  PF00571.23    57 seq197_BIOID51097    -            327     1e-19   69.8   0.4   1   2   1.7e-11   1.1e-07   31.2   0.0     1    56   213   268   213   269 0.97 CBS domain
CBS                  PF00571.23    57 seq197_BIOID51097    -            327     1e-19   69.8   0.4   2   2   5.4e-13   3.7e-09   35.9   0.0     2    48   279   325   278   327 0.94 CBS domain
SecY                 PF00344.15   342 seq198_BIOID51097    -            443  3.3e-121  404.2  21.3   1   1  3.3e-125  4.5e-121  403.8  14.7     1   341    76   417    76   418 0.96 SecY translocase
CorA                 PF01544.13   292 seq199_BIOID51097    -             39   9.5e-09   34.5   1.2   1   1   7.6e-13     1e-08   34.4   0.8   256   292     1    35     1    35 0.98 CorA-like Mg2+ transporter protein
Lipase_3             PF01764.20   142 seq200_BIOID51097    -            673   3.1e-23   81.7   0.0   1   1   4.6e-27   6.3e-23   80.7   0.0     1   140   304   441   304   443 0.94 Lipase (class 3)
ICL                  PF00463.16   526 seq204_BIOID51097    -            439  3.2e-200  665.6   1.7   1   2  4.6e-118  3.2e-114  381.9   0.0     1   255    12   262    12   264 0.99 Isocitrate lyase family
ICL                  PF00463.16   526 seq204_BIOID51097    -            439  3.2e-200  665.6   1.7   2   2   1.5e-88     1e-84  284.5   1.0   353   526   262   439   260   439 0.98 Isocitrate lyase family
PEP_mutase           PF13714.1    238 seq204_BIOID51097    -            439   4.8e-19   68.4   0.0   1   1   2.3e-22   1.6e-18   66.7   0.0    26   198    86   320    74   352 0.86 Phosphoenolpyruvate phosphomutase
CDP-OH_P_transf      PF01066.16   101 seq205_BIOID51097    -            201     3e-12   46.6  14.2   1   1   1.5e-15     2e-11   43.9   9.9     3    77    26   122    24   199 0.79 CDP-alcohol phosphatidyltransferase
RNA_pol_Rpb2_6       PF00562.23   386 seq206_BIOID51097    -           1342  4.7e-162  539.0   0.0   1   1  3.5e-162  7.9e-159  528.4   0.1     2   386   716  1264   715  1264 0.98 RNA polymerase Rpb2, domain 6
RNA_pol_Rpb2_7       PF04560.15    83 seq206_BIOID51097    -           1342   5.7e-32  109.6   0.1   1   1   8.2e-35   1.9e-31  108.0   0.0     1    82  1266  1341  1266  1342 0.98 RNA polymerase Rpb2, domain 7
RNA_pol_Rpb2_3       PF04565.11    68 seq206_BIOID51097    -           1342   7.1e-30  102.4   0.0   1   1   7.4e-33   1.7e-29  101.2   0.0     1    68   513   582   513   582 0.98 RNA polymerase Rpb2, domain 3
RNA_pol_Rpb2_45      PF10385.4     66 seq206_BIOID51097    -           1342   4.6e-29   99.9   0.3   1   1   1.5e-31   3.5e-28   97.0   0.2     1    66   591   656   591   656 1.00 RNA polymerase beta subunit external 1 domain
RNA_pol_Rpb2_1       PF04563.10   203 seq206_BIOID51097    -           1342   1.5e-26   92.4   0.0   1   1   1.4e-29   3.1e-26   91.4   0.0     2   203    27   509    26   509 0.98 RNA polymerase beta subunit
RNA_pol_Rpb2_2       PF04561.9    190 seq206_BIOID51097    -           1342   1.6e-25   89.5   0.9   1   2   8.4e-11   1.9e-07   30.5   0.0     1    74   151   225   151   276 0.82 RNA polymerase Rpb2, domain 2
RNA_pol_Rpb2_2       PF04561.9    190 seq206_BIOID51097    -           1342   1.6e-25   89.5   0.9   2   2   1.9e-18   4.4e-15   55.4   0.0    80   190   340   454   329   454 0.88 RNA polymerase Rpb2, domain 2
EIID-AGA             PF03613.9    264 seq207_BIOID51097    -            283  1.4e-114  381.3   0.8   1   1  1.2e-118  1.6e-114  381.2   0.6     1   264    11   281    11   281 0.99 PTS system mannose/fructose/sorbose family IID component
DUF3279              PF11682.3    128 seq209_BIOID51097    -            127   7.2e-54  180.6   1.1   1   1   5.7e-58   7.8e-54  180.5   0.7     1   125     1   124     1   127 0.98 Protein of unknown function (DUF3279)
HTH_Tnp_1            PF01527.15    76 seq210_BIOID51097    -            103   2.8e-09   36.6   0.5   1   1   7.7e-13   3.5e-09   36.3   0.3     2    76     4    79     3    85 0.89 Transposase
HTH_28               PF13518.1     52 seq210_BIOID51097    -            103   2.5e-07   30.4   0.1   1   1     1e-10   4.7e-07   29.5   0.0     1    40    13    53    13    60 0.88 Helix-turn-helix domain
Autotransporter      PF03797.14   265 seq212_BIOID51097    -            127   2.8e-11   43.1   0.2   1   1   2.5e-15   3.4e-11   42.8   0.1   169   248     2    99     1   103 0.96 Autotransporter beta-domain
DUF2633              PF11119.3     59 seq214_BIOID51097    -             57   1.3e-29  101.5   1.4   1   1   1.1e-33   1.4e-29  101.4   1.0     1    52     3    54     3    57 0.95 Protein of unknown function (DUF2633)
DUF3279              PF11682.3    128 seq217_BIOID51097    -            137   1.6e-49  166.5   1.9   1   1   1.4e-53   1.9e-49  166.3   1.3     2   128     3   123     2   123 0.98 Protein of unknown function (DUF3279)
CTP_transf_1         PF01148.15   259 seq218_BIOID51097    -            298   1.8e-59  201.3  21.6   1   1   1.9e-63   2.6e-59  200.8  15.0     3   258    38   295    36   296 0.90 Cytidylyltransferase family
HTH_21               PF13276.1     60 seq219_BIOID51097    -             80     1e-09   38.1   0.1   1   1     1e-13   1.4e-09   37.7   0.0     9    58     4    52     2    56 0.90 HTH-like domain
rve_3                PF13683.1     67 seq223_BIOID51097    -             94   3.4e-15   55.1   0.2   1   1   6.6e-19   4.5e-15   54.7   0.1     3    67    11    76    10    76 0.95 Integrase core domain
rve_2                PF13333.1     52 seq223_BIOID51097    -             94   8.2e-11   41.6   0.5   1   1   1.6e-14   1.1e-10   41.2   0.4     1    50    28    82    28    90 0.91 Integrase core domain
Peptidase_M20        PF01546.23   171 seq224_BIOID51097    -            485   7.1e-22   77.6   0.1   1   1   1.4e-25   9.6e-22   77.2   0.1     1   171    72   481    72   481 0.94 Peptidase family M20/M25/M40
M20_dimer            PF07687.9    109 seq224_BIOID51097    -            485   2.8e-09   36.5   0.0   1   1   1.7e-11   1.2e-07   31.3   0.0    12   107   207   293   200   295 0.85 Peptidase dimerisation domain
KdpC                 PF02669.10   188 seq225_BIOID51097    -            190  4.4e-101  336.1   0.2   1   1  3.6e-105  4.9e-101  336.0   0.1     1   188     1   188     1   188 0.99 K+-transporting ATPase, c chain
Ribosomal_L36        PF00444.13    38 seq226_BIOID51097    -             38   3.7e-21   74.7   9.2   1   1   2.9e-25   3.9e-21   74.6   6.4     1    38     1    38     1    38 1.00 Ribosomal protein L36
ImpA-rel_N           PF06812.7     62 seq227_BIOID51097    -            532     2e-24   85.0   0.4   1   1   4.9e-28   6.7e-24   83.3   0.3     5    61    70   126    66   127 0.96 ImpA-related N-terminal
Rick_17kDa_Anti      PF05433.10    42 seq228_BIOID51097    -            171   3.5e-08   32.8  24.1   1   1   8.3e-12   5.7e-08   32.1  16.7     2    41    72   113    71   114 0.91 Glycine zipper 2TM domain
Gly-zipper_Omp       PF13488.1     46 seq228_BIOID51097    -            171   3.3e-07   29.7  21.1   1   1   7.3e-11     5e-07   29.1  14.6     2    43    72   114    71   117 0.87 Glycine zipper
DUF986               PF06173.7    149 seq230_BIOID51097    -            152   3.7e-65  218.1   6.4   1   1     3e-69   4.1e-65  218.0   4.4     1   148     4   151     4   152 0.99 Protein of unknown function (DUF986)
Peptidase_C39        PF03412.10   131 seq231_BIOID51097    -            176   9.8e-24   83.5   0.1   1   1   9.1e-28   1.2e-23   83.1   0.1    15   130    10   128     4   129 0.95 Peptidase C39 family
Dehydratase_MU       PF02288.10   112 seq232_BIOID51097    -            116   1.6e-36  124.3   0.0   1   1   1.3e-40   1.8e-36  124.1   0.0     2   112     7   112     6   112 0.98 Dehydratase medium subunit
HdeA                 PF06411.6     94 seq235_BIOID51097    -            110   2.6e-26   91.3   0.2   1   1   2.2e-30     3e-26   91.0   0.2     4    94     6    98     3    98 0.91 HdeA/HdeB family
Ribosomal_S13        PF00416.17   106 seq237_BIOID51097    -            118   9.2e-40  135.2   0.4   1   1   7.6e-44     1e-39  135.1   0.3     1   106     3   108     3   108 0.99 Ribosomal protein S13/S18
HTH_Tnp_1            PF01527.15    76 seq240_BIOID51097    -             99   4.2e-17   61.7   0.1   1   1   6.3e-21   4.3e-17   61.7   0.0     3    49    10    57     8    93 0.86 Transposase
HTH_28               PF13518.1     52 seq240_BIOID51097    -             99   6.3e-05   22.7   0.1   1   1   1.3e-08   9.1e-05   22.2   0.0     1    41    18    59    18    65 0.92 Helix-turn-helix domain
Polysacc_deac_1      PF01522.16   124 seq241_BIOID51097    -            672   1.2e-31  108.7   0.0   1   1   2.6e-35   3.5e-31  107.2   0.0     2   123   102   270   101   271 0.92 Polysaccharide deacetylase
DUF218               PF02698.12   155 seq244_BIOID51097    -            259   5.8e-34  116.7   0.0   1   1   5.3e-38   7.3e-34  116.3   0.0     1   142    78   222    78   244 0.90 DUF218 domain
BMC                  PF00936.14    75 seq247_BIOID51097    -             91   1.1e-26   92.1   5.6   1   1     1e-30   1.4e-26   91.8   3.9     1    75     3    79     3    79 0.98 BMC domain
AceK                 PF06315.6    562 seq249_BIOID51097    -            578    7e-240  796.9   0.0   1   1  5.8e-244  7.9e-240  796.7   0.0     1   562     9   568     9   568 0.99 Isocitrate dehydrogenase kinase/phosphatase (AceK)
KdpD                 PF02702.12   211 seq250_BIOID51097    -            327  3.2e-100  333.4   0.0   1   1  2.8e-104  3.8e-100  333.2   0.0     2   211    21   230    20   230 0.99 Osmosensitive K+ channel His kinase sensor domain
Methyltransf_20      PF12147.3    311 seq252_BIOID51097    -            585  1.7e-149  496.7   0.0   1   1  8.1e-153  2.2e-149  496.3   0.0     1   311   273   582   273   582 0.99 Putative methyltransferase
Hydrolase_4          PF12146.3     79 seq252_BIOID51097    -            585   2.5e-27   94.4   0.1   1   1   3.8e-29     1e-25   89.2   0.1     1    78    17    95    17    96 0.98 Putative lysophospholipase
Abhydrolase_6        PF12697.2    228 seq252_BIOID51097    -            585   3.9e-19   69.3   5.0   1   1     3e-22   8.3e-19   68.2   3.0     1   216    36   261    36   273 0.73 Alpha/beta hydrolase family
Abhydrolase_5        PF12695.2    142 seq252_BIOID51097    -            585     1e-10   41.3   1.6   1   1     3e-13   8.2e-10   38.4   0.6     1   141    35   260    35   261 0.82 Alpha/beta hydrolase family
Methyltransf_18      PF12847.2    112 seq252_BIOID51097    -            585   2.3e-09   37.6   0.0   1   1   1.9e-12   5.3e-09   36.5   0.0     4   110   410   519   408   520 0.86 Methyltransferase domain
ABC_membrane         PF00664.18   275 seq253_BIOID51097    -            101   6.5e-16   58.4   1.6   1   1   4.8e-20   6.5e-16   58.4   1.1    38   127    11    99     1   101 0.91 ABC transporter transmembrane region
Ribosomal_S11        PF00411.14   110 seq254_BIOID51097    -            129   5.6e-50  168.0   0.2   1   1   4.9e-54   6.7e-50  167.7   0.1     1   110    19   128    19   128 0.99 Ribosomal protein S11
HdeA                 PF06411.6     94 seq256_BIOID51097    -            112   1.4e-28   98.5   0.5   1   1   1.2e-32   1.6e-28   98.3   0.3     4    93    13   101    10   102 0.90 HdeA/HdeB family
HOK_GEF              PF01848.11    43 seq259_BIOID51097    -             46   7.7e-17   60.2   1.7   1   1   5.8e-21   7.9e-17   60.2   1.2     5    43     6    44     2    44 0.95 Hok/gef family
BMC                  PF00936.14    75 seq261_BIOID51097    -            140   5.7e-21   73.8   1.4   1   1   6.1e-25   8.3e-21   73.3   1.0     1    75     3    80     3    80 0.97 BMC domain
Poly_export          PF02563.11    83 seq262_BIOID51097    -            558   1.1e-17   63.3   0.4   1   1   6.8e-21   4.6e-17   61.4   0.0     6    81    85   161    80   163 0.90 Polysaccharide biosynthesis/export protein
Ring_hydroxyl_A      PF00848.14   209 seq264_BIOID51097    -            453   2.4e-32  112.1   0.0   1   1   4.9e-36   3.4e-32  111.6   0.0     2   208   164   433   163   435 0.90 Ring hydroxylating alpha subunit (catalytic domain)
Rieske               PF00355.21    98 seq264_BIOID51097    -            453   2.5e-24   84.5   0.1   1   1   6.3e-28   4.3e-24   83.7   0.1     1    86    42   125    42   142 0.90 Rieske [2Fe-2S] domain
DUF4102              PF13356.1     89 seq266_BIOID51097    -            458     1e-25   89.3   0.0   1   1   4.4e-29     3e-25   87.8   0.0     1    88    37   123    37   124 0.97 Domain of unknown function (DUF4102)
Phage_integrase      PF00589.17   173 seq266_BIOID51097    -            458   2.7e-24   85.6   0.1   1   1   7.1e-28   4.8e-24   84.8   0.0     8   171   243   418   236   420 0.90 Phage integrase family
DUF204               PF02659.10    67 seq268_BIOID51097    -            206   9.1e-39  131.3  23.3   1   2   1.2e-24   1.7e-20   72.7   1.6     1    67    31    99    31    99 0.98 Domain of unknown function DUF
DUF204               PF02659.10    67 seq268_BIOID51097    -            206   9.1e-39  131.3  23.3   2   2   5.6e-22   7.6e-18   64.2   9.2     1    67   133   196   133   196 0.99 Domain of unknown function DUF
ABC_membrane         PF00664.18   275 seq269_BIOID51097    -            421   2.5e-27   95.8   3.4   1   1   9.3e-31   3.2e-27   95.5   2.3   136   275     1   139     1   139 0.99 ABC transporter transmembrane region
ABC_tran             PF00005.22   118 seq269_BIOID51097    -            421   7.7e-22   77.7   0.0   1   1   4.2e-25   1.4e-21   76.8   0.0     1   118   224   349   224   349 0.96 ABC transporter
AAA_17               PF13207.1    121 seq269_BIOID51097    -            421   2.2e-06   28.3   0.0   1   1   1.1e-09   3.7e-06   27.6   0.0     1    63   212   277   212   369 0.78 AAA domain
phage_tail_N         PF08400.5    134 seq273_BIOID51097    -            466   7.1e-52  174.5   0.3   1   1     4e-55   1.4e-51  173.6   0.2     1   134     1   134     1   134 1.00 Prophage tail fibre N-terminal
Phage_fiber_2        PF03406.8     44 seq273_BIOID51097    -            466   1.2e-20   72.6   4.4   1   1   6.6e-24   2.2e-20   71.8   3.1     1    44   195   238   195   238 0.97 Phage tail fibre repeat
Collagen             PF01391.13    60 seq273_BIOID51097    -            466   1.1e-09   37.5  34.3   1   1   3.5e-13   1.2e-09   37.4  21.5     3    58   135   190   134   194 0.68 Collagen triple helix repeat (20 copies)
CarboxypepD_reg      PF13620.1     82 seq273_BIOID51097    -            466   1.1e-08   34.8   0.6   1   1   8.6e-12   2.9e-08   33.5   0.4     2    74     5    82     4    90 0.85 Carboxypeptidase regulatory-like domain
MgtC                 PF02308.11   135 seq274_BIOID51097    -            215   7.7e-48  161.6   9.8   1   1   8.2e-52   1.1e-47  161.1   6.8     1   128     9   136     9   143 0.96 MgtC family
Ribosomal_S4         PF00163.14    94 seq276_BIOID51097    -            206   4.1e-28   97.4   1.6   1   1     6e-32   4.1e-28   97.4   1.1     1    94     2    95     2    95 0.97 Ribosomal protein S4/S9 N-terminal domain
S4                   PF01479.20    48 seq276_BIOID51097    -            206   6.7e-20   70.1   0.2   1   1   1.9e-23   1.3e-19   69.2   0.1     2    48    97   143    96   143 0.99 S4 domain
PduL                 PF06130.7     71 seq281_BIOID51097    -            210   3.4e-52  174.0   0.1   1   2   4.8e-28   6.6e-24   83.4   0.0     2    71    22   102    21   102 0.98 Propanediol utilisation protein PduL
PduL                 PF06130.7     71 seq281_BIOID51097    -            210   3.4e-52  174.0   0.1   2   2   1.2e-29   1.6e-25   88.5   0.3     2    70   130   197   129   198 0.96 Propanediol utilisation protein PduL
PLA1                 PF02253.10   260 seq283_BIOID51097    -            289   1.6e-93  312.8   5.0   1   1   1.4e-97   1.9e-93  312.5   3.4     8   260    39   286    33   286 0.98 Phospholipase A1
HATPase_c            PF02518.21   111 seq285_BIOID51097    -            566   8.9e-25   86.4   0.0   1   1   4.9e-28   1.7e-24   85.5   0.0     6   110   450   553   446   554 0.97 Histidine kinase-, DNA gyrase B-, and HSP90-like ATPase
DUF4118              PF13493.1    105 seq285_BIOID51097    -            566   3.3e-15   56.0  14.3   1   1   1.6e-18   5.6e-15   55.3   9.9     5   103    79   171    74   173 0.84 Domain of unknown function (DUF4118)
HisKA                PF00512.20    68 seq285_BIOID51097    -            566   5.9e-12   45.2   1.8   1   1   4.1e-15   1.4e-11   44.0   1.2     2    68   336   402   335   402 0.88 His Kinase A (phospho-acceptor) domain
GAF_3                PF13492.1    129 seq285_BIOID51097    -            566   6.7e-10   39.0   0.0   1   1     5e-13   1.7e-09   37.7   0.0     2   129   200   316   199   316 0.85 GAF domain
Polyketide_cyc       PF03364.15   130 seq290_BIOID51097    -            158   1.1e-31  109.3   0.0   1   1   1.9e-35   1.3e-31  109.1   0.0     1   130    23   148    23   148 0.99 Polyketide cyclase / dehydrase and lipid transport
Polyketide_cyc2      PF10604.4    139 seq290_BIOID51097    -            158   8.5e-11   42.0   0.0   1   1   1.5e-14     1e-10   41.7   0.0     1   128    14   145    14   154 0.74 Polyketide cyclase / dehydrase and lipid transport
RNA_pol_A_CTD        PF03118.10    67 seq291_BIOID51097    -            329   1.1e-25   88.7   0.1   1   1   4.3e-29     2e-25   87.8   0.1     2    66   244   308   243   309 0.95 Bacterial RNA polymerase, alpha chain C terminal domain
RNA_pol_L            PF01193.19    82 seq291_BIOID51097    -            329   2.7e-24   84.2   0.0   1   1   9.1e-28   4.1e-24   83.6   0.0     1    81    28   228    28   229 0.99 RNA polymerase Rpb3/Rpb11 dimerisation domain
RNA_pol_A_bac        PF01000.21   111 seq291_BIOID51097    -            329   1.5e-23   83.0   0.3   1   1   7.3e-27   3.3e-23   81.8   0.1     2   109    60   156    58   178 0.90 RNA polymerase Rpb3/RpoA insert domain
PAAR_motif           PF05488.8     76 seq296_BIOID51097    -             88   7.1e-21   73.8   6.8   1   1   5.8e-25     8e-21   73.7   4.7     5    76     9    81     5    81 0.96 PAAR motif
DUF770               PF05591.7    158 seq297_BIOID51097    -            173     1e-51  174.4   2.4   1   1   8.7e-56   1.2e-51  174.2   1.6     2   156    14   166    13   168 0.98 Protein of unknown function (DUF770)
Ub-RnfH              PF03658.9     84 seq299_BIOID51097    -             96   1.8e-38  130.1   0.1   1   1   1.5e-42     2e-38  130.0   0.1     1    84     5    88     5    88 0.99 RnfH family Ubiquitin
Ring_hydroxyl_B      PF00866.13   145 seq300_BIOID51097    -            172   2.4e-47  160.1   5.2   1   1     2e-51   2.7e-47  159.9   3.6     1   145    19   166    19   166 0.98 Ring hydroxylating beta subunit
HlyD                 PF00529.15   306 seq301_BIOID51097    -            446   6.2e-52  176.6   2.1   1   1   2.1e-55   7.2e-52  176.4   1.4     1   305    95   408    95   409 0.98 HlyD family secretion protein
HlyD_3               PF13437.1    105 seq301_BIOID51097    -            446   7.3e-21   74.3   1.9   1   1   4.5e-23   1.5e-19   70.1   0.5     2    98   331   437   330   444 0.85 HlyD family secretion protein
HlyD_2               PF12700.2    328 seq301_BIOID51097    -            446   1.3e-08   34.3   9.1   1   1   7.2e-12   2.5e-08   33.3   6.3     7   241    80   418    77   439 0.74 HlyD family secretion protein
Glyco_tranf_2_3      PF13641.1    230 seq304_BIOID51097    -            324   1.8e-41  142.3   0.0   1   1     1e-44   2.3e-41  142.0   0.0     1   230    75   299    75   299 0.96 Glycosyltransferase like family 2
Glycos_transf_2      PF00535.21   169 seq304_BIOID51097    -            324   1.3e-36  125.6   0.0   1   1   8.2e-40   1.9e-36  125.2   0.0     1   168    78   245    78   246 0.95 Glycosyl transferase family 2
Glyco_trans_2_3      PF13632.1    192 seq304_BIOID51097    -            324   5.5e-28   97.8   0.2   1   1   2.4e-31   5.5e-28   97.8   0.2     1   157   158   312   158   324 0.89 Glycosyl transferase family group 2
Glyco_transf_21      PF13506.1    174 seq304_BIOID51097    -            324   3.5e-15   55.6   0.0   1   1   2.8e-18   6.3e-15   54.8   0.0    18   174   143   298   130   298 0.87 Glycosyl transferase family 21
Chitin_synth_2       PF03142.10   527 seq304_BIOID51097    -            324   2.3e-09   36.1   0.1   1   1   2.6e-10   5.9e-07   28.1   0.0   177   305   131   257    85   261 0.85 Chitin synthase
Glyco_tranf_2_2      PF10111.4    281 seq304_BIOID51097    -            324   2.8e-08   33.0   0.1   1   1   2.2e-11     5e-08   32.2   0.0     1   111    78   178    78   185 0.94 Glycosyltransferase like family 2
DSPc                 PF00782.15   133 seq305_BIOID51097    -            451   5.2e-26   90.6   0.0   1   1   2.8e-29   9.7e-26   89.8   0.0     1   132   327   450   327   451 0.96 Dual specificity phosphatase, catalytic domain
PAP2                 PF01569.16   129 seq305_BIOID51097    -            451   1.6e-09   37.4   4.6   1   1   4.6e-13   1.6e-09   37.4   3.2     4   126   106   220   100   223 0.86 PAP2 superfamily
PAP2_3               PF14378.1    191 seq305_BIOID51097    -            451   4.7e-08   32.6   2.8   1   1   1.4e-11   4.7e-08   32.6   1.9    71   189   101   211    91   213 0.84 PAP2 superfamily
Y_phosphatase        PF00102.22   236 seq305_BIOID51097    -            451   4.9e-06   25.9   0.0   1   1   2.1e-09   7.3e-06   25.3   0.0   152   225   376   440   350   446 0.85 Protein-tyrosine phosphatase
EutN_CcmL            PF03319.8     83 seq306_BIOID51097    -             91   1.9e-27   95.3   0.1   1   1   1.7e-31   2.3e-27   95.0   0.1     1    83     1    87     1    87 0.93 Ethanolamine utilisation protein EutN/carboxysome
DUF879               PF05947.7    602 seq307_BIOID51097    -            587  1.3e-177  591.7   0.0   1   1  1.2e-181  1.6e-177  591.4   0.0     2   596     6   581     5   585 0.96 Bacterial protein of unknown function (DUF879)
RQC                  PF09382.5    106 seq308_BIOID51097    -            611   4.4e-28   96.9   0.0   1   1   4.3e-31   1.2e-27   95.6   0.0     1   104   413   514   413   516 0.97 RQC domain
Helicase_C           PF00271.26    78 seq308_BIOID51097    -            611   4.6e-24   83.9   0.0   1   1   3.3e-24   8.9e-21   73.4   0.1     3    78   258   333   256   333 0.98 Helicase conserved C-terminal domain
HRDC                 PF00570.18    68 seq308_BIOID51097    -            611   8.1e-24   83.0   0.1   1   1     8e-27   2.2e-23   81.6   0.0     2    68   535   601   534   601 0.97 HRDC domain
DEAD                 PF00270.24   173 seq308_BIOID51097    -            611     2e-21   76.0   0.0   1   1   8.2e-24   2.2e-20   72.6   0.0     2   168    30   189    29   194 0.85 DEAD/DEAH box helicase
CTP_transf_3         PF02348.14   217 seq315_BIOID51097    -            246   3.4e-64  216.3   0.0   1   1   6.2e-68   4.3e-64  216.0   0.0     1   217     5   213     5   215 0.98 Cytidylyltransferase
NTP_transf_3         PF12804.2    179 seq315_BIOID51097    -            246   1.2e-11   45.0   0.3   1   1   3.4e-15   2.4e-11   44.0   0.2    14   124    14   129    10   229 0.77 MobA-like NTP transferase domain
DUF877               PF05943.7    423 seq318_BIOID51097    -            522  5.6e-174  578.4   0.0   1   1  4.9e-178  6.7e-174  578.1   0.0     1   423    96   518    96   518 0.99 Protein of unknown function (DUF877)
Cob_adeno_trans      PF01923.13   162 seq319_BIOID51097    -            237   8.1e-54  181.6   0.3   1   1   8.3e-58   1.1e-53  181.1   0.2     1   160     3   166     3   168 0.94 Cobalamin adenosyltransferase
SpoU_methylase       PF00588.14   142 seq322_BIOID51097    -            370   7.3e-29  100.3   0.0   1   1   1.6e-32   1.1e-28   99.7   0.0     3   141   224   361   222   362 0.95 SpoU rRNA Methylase family
SpoU_sub_bind        PF08032.7     76 seq322_BIOID51097    -            370   3.1e-12   46.3   0.0   1   1     1e-15     7e-12   45.2   0.0     2    73   135   206   134   209 0.96 RNA 2'-O ribose methyltransferase substrate binding
DUF4376              PF14301.1    111 seq323_BIOID51097    -            224   1.2e-33  115.4   3.2   1   1   1.1e-37   1.5e-33  115.0   2.2     2   111   102   217   101   217 0.92 Domain of unknown function (DUF4376)
Rieske               PF00355.21    98 seq324_BIOID51097    -            106   1.7e-17   62.6   0.0   1   1   2.8e-21   1.9e-17   62.4   0.0     3    97     4    94     2    95 0.85 Rieske [2Fe-2S] domain
Rieske_2             PF13806.1    104 seq324_BIOID51097    -            106   8.4e-13   47.8   0.0   1   1   1.4e-16   9.7e-13   47.6   0.0    18   103    17    99     4   100 0.82 Rieske-like [2Fe-2S] domain
Ribosomal_L17        PF01196.14    97 seq325_BIOID51097    -            127   6.3e-38  129.1   0.0   1   1   5.5e-42   7.5e-38  128.8   0.0     1    97    20   116    20   116 0.99 Ribosomal protein L17
adh_short            PF00106.20   167 seq329_BIOID51097    -            270   2.1e-22   79.7   0.3   1   1   7.4e-26   3.4e-22   79.0   0.2     2   166     8   174     7   175 0.87 short chain dehydrogenase
adh_short_C2         PF13561.1    243 seq329_BIOID51097    -            270   1.8e-13   50.7   0.0   1   1   4.6e-17   2.1e-13   50.5   0.0     6   225    16   238    13   257 0.75 Enoyl-(Acyl carrier protein) reductase
KR                   PF08659.5    181 seq329_BIOID51097    -            270   2.1e-06   27.4   0.0   1   1   1.2e-09   5.5e-06   26.0   0.0     4   103    10   103     8   122 0.84 KR domain
Phage_integrase      PF00589.17   173 seq331_BIOID51097    -            420   1.3e-26   93.1   0.1   1   1     3e-30     2e-26   92.5   0.1     3   170   205   383   203   385 0.92 Phage integrase family
DUF4102              PF13356.1     89 seq331_BIOID51097    -            420     4e-25   87.4   0.0   1   1     1e-28   7.1e-25   86.6   0.0     2    88     4    89     3    90 0.95 Domain of unknown function (DUF4102)
Peripla_BP_3         PF13377.1    160 seq332_BIOID51097    -            343   1.1e-26   93.6   0.0   1   1   1.1e-29     5e-26   91.4   0.0     2   160   180   343   179   343 0.87 Periplasmic binding protein-like domain
LacI                 PF00356.16    46 seq332_BIOID51097    -            343   9.2e-19   66.6   0.0   1   1   5.8e-22   2.6e-18   65.2   0.0     1    46    14    59    14    59 0.99 Bacterial regulatory proteins, lacI family
Peripla_BP_1         PF00532.16   279 seq332_BIOID51097    -            343   2.9e-15   56.1   0.0   1   1   9.1e-19   4.1e-15   55.6   0.0     2   277    71   336    70   338 0.82 Periplasmic binding proteins and sugar binding domain of LacI family
RNA_pol_Rpb1_1       PF04997.7    338 seq337_BIOID51097    -           1407  1.8e-100  336.3   0.1   1   1  1.8e-103  4.8e-100  335.0   0.1     2   338    15   342    14   342 0.95 RNA polymerase Rpb1, domain 1
RNA_pol_Rpb1_5       PF04998.12   277 seq337_BIOID51097    -           1407   1.1e-80  270.7   0.0   1   1     8e-84   2.2e-80  269.7   0.0     1   276   766  1321   766  1322 1.00 RNA polymerase Rpb1, domain 5
RNA_pol_Rpb1_2       PF00623.15   166 seq337_BIOID51097    -           1407   6.1e-51  172.5   0.0   1   1   5.3e-53   1.5e-49  168.0   0.0     1   166   344   486   344   486 0.95 RNA polymerase Rpb1, domain 2
RNA_pol_Rpb1_3       PF04983.13   157 seq337_BIOID51097    -           1407   1.4e-27   96.2   0.0   1   1   1.2e-30   3.3e-27   95.0   0.0     1   157   489   644   489   644 0.93 RNA polymerase Rpb1, domain 3
RNA_pol_Rpb1_4       PF05000.12   108 seq337_BIOID51097    -           1407   2.5e-18   65.7   0.3   1   1   9.1e-22   2.5e-18   65.7   0.2     2   107   674   763   673   764 0.82 RNA polymerase Rpb1, domain 4
DUF1992              PF09350.5     71 seq339_BIOID51097    -            122   1.1e-22   79.5   0.1   1   1   9.3e-27   1.3e-22   79.2   0.1     1    69     7    74     7   100 0.96 Domain of unknown function (DUF1992)
Response_reg         PF00072.19   112 seq340_BIOID51097    -            225   1.6e-29  102.0   0.0   1   1   3.4e-33   2.3e-29  101.5   0.0     1   111     4   112     4   113 0.98 Response regulator receiver domain
Trans_reg_C          PF00486.23    77 seq340_BIOID51097    -            225   2.1e-22   78.7   0.0   1   1   6.4e-26   4.4e-22   77.6   0.0     2    77   148   223   146   223 0.97 Transcriptional regulatory protein, C terminal
Capsule_synth        PF05159.9    269 seq341_BIOID51097    -            675  1.2e-176  585.5   0.0   1   2   3.8e-94   5.2e-90  301.4   0.0     1   269    37   299    37   299 0.99 Capsule polysaccharide biosynthesis protein
Capsule_synth        PF05159.9    269 seq341_BIOID51097    -            675  1.2e-176  585.5   0.0   2   2   2.4e-88   3.2e-84  282.4   0.0     2   269   366   623   365   623 0.96 Capsule polysaccharide biosynthesis protein
DUF336               PF03928.9    132 seq344_BIOID51097    -             96   1.5e-27   95.8   0.1   1   1   1.2e-31   1.6e-27   95.7   0.1    43   132     1    90     1    90 0.99 Domain of unknown function (DUF336)
DUF932               PF06067.6    239 seq345_BIOID51097    -            273   4.7e-63  212.5   0.0   1   1     4e-67   5.4e-63  212.3   0.0     1   239    37   262    37   262 0.99 Domain of unknown function (DUF932)
MerR_1               PF13411.1     69 seq352_BIOID51097    -            141   5.8e-21   73.9   0.5   1   1   2.1e-24   9.7e-21   73.2   0.3     1    67     2    69     2    70 0.95 MerR HTH family regulatory protein
MerR-DNA-bind        PF09278.6     65 seq352_BIOID51097    -            141   1.3e-20   73.4   6.9   1   1   4.3e-24     2e-20   72.8   4.8     1    65    45   110    45   110 0.97 MerR, DNA binding
MerR                 PF00376.18    38 seq352_BIOID51097    -            141   1.8e-12   46.4   0.0   1   1   7.2e-16   3.3e-12   45.6   0.0     1    38     3    40     3    40 0.99 MerR family regulatory protein
Aldedh               PF00171.17   462 seq353_BIOID51097    -            461   8.1e-30  103.4   0.2   1   1   6.9e-30   9.4e-26   90.0   0.1    29   290    32   289    22   295 0.87 Aldehyde dehydrogenase family
PgaD                 PF13994.1    138 seq354_BIOID51097    -            137   6.1e-31  106.6   5.3   1   1   7.7e-35   1.1e-30  105.8   3.7     1   137     4   126     4   127 0.94 PgaD-like protein
DDE_Tnp_1            PF01609.16   211 seq356_BIOID51097    -            370   2.5e-29  102.2   0.0   1   1   2.3e-33   3.2e-29  101.9   0.0     2   211   107   348   106   348 0.96 Transposase DDE domain
YadA                 PF03895.10    78 seq360_BIOID51097    -            414     2e-20   72.4   5.8   1   1   1.5e-24     2e-20   72.4   4.0     2    78   339   414   338   414 0.98 YadA-like C-terminal region
Pyr_redox_2          PF07992.9    200 seq362_BIOID51097    -            384   5.2e-23   81.8   0.0   1   1   1.3e-25   3.4e-22   79.1   0.0    14   196     2   261     1   265 0.87 Pyridine nucleotide-disulphide oxidoreductase
Pyr_redox            PF00070.22    80 seq362_BIOID51097    -            384   9.8e-18   64.2   0.2   1   1     2e-20   5.4e-17   61.8   0.1     1    77   130   206   130   210 0.92 Pyridine nucleotide-disulphide oxidoreductase
MarR                 PF01047.17    59 seq363_BIOID51097    -            122   2.7e-13   49.3   0.1   1   1   1.4e-16   3.8e-13   48.8   0.0     8    59     2    55     1    55 0.93 MarR family
MarR_2               PF12802.2     62 seq363_BIOID51097    -            122     4e-07   29.4   0.0   1   1     2e-10   5.6e-07   29.0   0.0    10    62     2    54     1    54 0.92 MarR family
TrmB                 PF01978.14    68 seq363_BIOID51097    -            122   6.1e-06   25.7   0.0   1   1   3.5e-09   9.4e-06   25.1   0.0    24    61    15    57     3    62 0.86 Sugar-specific transcriptional regulator TrmB
HTH_27               PF13463.1     68 seq363_BIOID51097    -            122   2.7e-05   24.3   0.0   1   1   1.6e-08   4.4e-05   23.5   0.0    21    68    16    63    14    63 0.96 Winged helix DNA-binding domain
HTH_11               PF08279.7     55 seq363_BIOID51097    -            122   2.9e-05   23.5   0.0   1   1   2.7e-08   7.5e-05   22.2   0.0     6    44     3    42     2    51 0.93 HTH domain
DUF1305              PF06996.6    303 seq366_BIOID51097    -            366   1.5e-77  260.4   0.1   1   1   1.3e-81   1.8e-77  260.2   0.0     3   302    22   326    20   327 0.97 Protein of unknown function (DUF1305)
DUF331               PF03889.8     39 seq368_BIOID51097    -             72   3.2e-21   74.1   0.6   1   1   3.1e-25   4.2e-21   73.8   0.4     1    37     9    45     9    47 0.97 Domain of unknown function
DUF876               PF05936.7    425 seq370_BIOID51097    -            445  6.6e-126  420.0   3.0   1   1  5.4e-130  7.4e-126  419.8   2.1     1   424    18   442    18   443 0.99 Bacterial protein of unknown function (DUF876)
DUF2618              PF10940.3     40 seq371_BIOID51097    -             34   3.4e-09   36.1   4.0   1   1   2.5e-13   3.5e-09   36.1   2.8     3    31     5    33     3    34 0.93 Protein of unknown function (DUF2618)
YobH                 PF13996.1     70 seq374_BIOID51097    -             79   1.7e-36  123.8   1.2   1   1   1.4e-40   1.9e-36  123.6   0.8     1    70     2    71     2    71 0.99 YobH-like protein
LysE                 PF01810.13   191 seq375_BIOID51097    -            206   5.7e-54  182.1  12.2   1   1   4.9e-58   6.7e-54  181.9   8.5     2   190    14   205    13   206 0.98 LysE type translocator
Exonuc_VII_L         PF02601.10   319 seq380_BIOID51097    -            456   3.8e-92  308.7   1.1   1   1   1.1e-95   4.9e-92  308.4   0.7     1   319   126   442   126   442 0.97 Exonuclease VII, large subunit
tRNA_anti_2          PF13742.1     99 seq380_BIOID51097    -            456   1.2e-34  118.0   0.1   1   1   1.3e-37   6.1e-34  115.7   0.0     1    99     9   104     9   104 0.98 OB-fold nucleic acid binding domain
tRNA_anti            PF01336.20    76 seq380_BIOID51097    -            456   9.5e-09   34.8   0.0   1   1   4.6e-12   2.1e-08   33.7   0.0     1    75    30   104    30   105 0.96 OB-fold nucleic acid binding domain
DUF3418              PF11898.3    586 seq382_BIOID51097    -           1300    1e-241  803.3   0.7   1   1  6.2e-245  1.4e-241  802.9   0.5     2   586   712  1298   711  1298 0.99 Domain of unknown function (DUF3418)
OB_NTP_bind          PF07717.11   111 seq382_BIOID51097    -           1300   1.1e-24   86.2   0.0   1   1   9.4e-28   2.1e-24   85.2   0.0     2   111   600   699   599   699 0.97 Oligonucleotide/oligosaccharide-binding (OB)-fold
HA2                  PF04408.18   102 seq382_BIOID51097    -           1300   5.9e-24   83.9   0.0   1   1   5.5e-27   1.3e-23   82.8   0.0     2   101   465   558   464   559 0.90 Helicase associated domain (HA2)
Helicase_C           PF00271.26    78 seq382_BIOID51097    -           1300   1.1e-10   41.0   0.1   1   1   1.1e-13   2.5e-10   39.9   0.1     2    77   312   403   311   404 0.94 Helicase conserved C-terminal domain
DEAD                 PF00270.24   173 seq382_BIOID51097    -           1300   5.9e-07   29.0   0.0   1   1     6e-10   1.4e-06   27.7   0.0     7   167    86   233    80   239 0.72 DEAD/DEAH box helicase
Antirestrict         PF03230.8     94 seq383_BIOID51097    -            157   4.6e-39  132.1   0.2   1   1   4.4e-43     6e-39  131.8   0.1     1    94    60   157    60   157 0.98 Antirestriction protein
OKR_DC_1             PF01276.15   417 seq385_BIOID51097    -            735  6.5e-199  660.5   0.0   1   1  1.7e-202  7.9e-199  660.3   0.0     1   417   112   554   112   554 0.99 Orn/Lys/Arg decarboxylase, major domain
OKR_DC_1_C           PF03711.10   137 seq385_BIOID51097    -            735     2e-53  180.0   0.2   1   1   1.2e-56   5.6e-53  178.5   0.1     1   135   579   710   579   712 0.98 Orn/Lys/Arg decarboxylase, C-terminal domain
OKR_DC_1_N           PF03709.10   115 seq385_BIOID51097    -            735     1e-24   86.6   0.0   1   1   4.1e-28   1.9e-24   85.8   0.0     1   115     7   106     7   106 0.99 Orn/Lys/Arg decarboxylase, N-terminal domain
Phage_integrase      PF00589.17   173 seq388_BIOID51097    -            246   3.3e-27   95.1   0.1   1   1   3.4e-31   4.6e-27   94.6   0.0     2   171    44   217    43   219 0.88 Phage integrase family
AAA_12               PF13087.1    199 seq390_BIOID51097    -           1197     2e-20   72.9   0.0   1   1   2.3e-23   5.3e-20   71.5   0.0    19   198   826   997   811   998 0.81 AAA domain
AAA_11               PF13086.1    241 seq390_BIOID51097    -           1197   1.6e-13   50.7   0.2   1   1   7.9e-10   1.8e-06   27.6   0.1     5   118   264   381   260   496 0.67 AAA domain
PLDc_2               PF13091.1    126 seq390_BIOID51097    -           1197   1.9e-07   30.7   0.0   1   1     2e-10   4.6e-07   29.5   0.0     6   100  1056  1160  1051  1193 0.81 PLD-like domain
AAA_19               PF13245.1     76 seq390_BIOID51097    -           1197   2.2e-06   27.2   0.0   1   1   2.5e-09   5.7e-06   25.8   0.0     2    58   268   331   267   347 0.79 Part of AAA domain
Gly_radical          PF01228.16   106 seq391_BIOID51097    -            127     1e-25   89.9   0.1   1   1   1.1e-29   1.6e-25   89.4   0.0    20   106    16   108     4   108 0.86 Glycine radical
Peptidase_S6         PF02395.11   769 seq395_BIOID51097    -            557  4.2e-223  742.6  18.5   1   1  3.9e-227  5.3e-223  742.3  12.8     6   502    52   538    47   556 0.97 Immunoglobulin A1 protease
RadC                 PF04002.10   123 seq397_BIOID51097    -            158   5.5e-47  158.3   0.0   1   1   4.8e-51   6.5e-47  158.1   0.0     2   123    37   158    36   158 0.98 RadC-like JAB domain
Fe-ADH               PF00465.14   366 seq398_BIOID51097    -            370  7.3e-103  343.9   0.8   1   1  1.2e-106  8.2e-103  343.7   0.6     2   364     8   360     7   362 0.92 Iron-containing alcohol dehydrogenase
Fe-ADH_2             PF13685.1    250 seq398_BIOID51097    -            370   8.7e-18   64.4   0.1   1   1   2.6e-21   1.7e-17   63.4   0.0    12   247    18   260    14   262 0.89 Iron-containing alcohol dehydrogenase
DoxX                 PF07681.7     85 seq399_BIOID51097    -            155   9.8e-17   61.0  14.4   1   1   2.5e-20   1.7e-16   60.2  10.0     1    85    31   113    31   113 0.98 DoxX
SURF4                PF02077.10   267 seq399_BIOID51097    -            155   4.6e-08   32.6   5.5   1   1   2.9e-11     2e-07   30.5   3.8   154   262    30   154    23   155 0.74 SURF4 family
S-methyl_trans       PF02574.11   305 seq401_BIOID51097    -           1227  1.3e-104  349.6   0.1   1   1  9.1e-108  2.5e-104  348.7   0.1     1   304    16   326    16   327 0.98 Homocysteine S-methyltransferase
Met_synt_B12         PF02965.12   136 seq401_BIOID51097    -           1227   9.3e-54  180.5   0.0   1   1   8.9e-57   2.4e-53  179.2   0.0     1   136  1055  1192  1055  1192 0.99 Vitamin B12 dependent methionine synthase, activation domain
Pterin_bind          PF00809.17   210 seq401_BIOID51097    -           1227   1.5e-48  164.8   0.4   1   1   1.7e-51   4.6e-48  163.2   0.3     1   210   356   568   356   568 0.98 Pterin binding enzyme
B12-binding_2        PF02607.12    79 seq401_BIOID51097    -           1227   4.4e-21   74.6   0.0   1   1   6.4e-24   1.8e-20   72.6   0.0     4    79   659   734   657   734 0.96 B12 binding domain
B12-binding          PF02310.14   121 seq401_BIOID51097    -           1227   6.4e-20   71.1   0.2   1   1   1.8e-22     5e-19   68.2   0.1     2    94   748   840   747   851 0.93 B12 binding domain
T6SS-SciN            PF12790.2    142 seq402_BIOID51097    -            178   5.9e-38  129.5   0.0   1   1   4.9e-42   6.8e-38  129.3   0.0     2   141    19   169    18   170 0.98 Type VI secretion lipoprotein
Capsule_synth        PF05159.9    269 seq404_BIOID51097    -            399   3.2e-79  266.0   0.1   1   1   2.8e-83   3.8e-79  265.8   0.1     1   269    82   389    82   389 0.97 Capsule polysaccharide biosynthesis protein
MFS_1                PF07690.11   354 seq407_BIOID51097    -            494   1.3e-52  178.6  56.1   1   1   1.5e-53     7e-50  169.6  33.0     2   353    59   449    58   450 0.90 Major Facilitator Superfamily
Sugar_tr             PF00083.19   451 seq407_BIOID51097    -            494   1.4e-08   33.6  16.2   1   1     3e-12   1.4e-08   33.6  11.3    44   192    86   229    54   232 0.88 Sugar (and other) transporter
MFS_3                PF05977.8    524 seq407_BIOID51097    -            494   0.00022   19.3  14.4   1   1   4.8e-08   0.00022   19.3  10.0    12   214    55   253    47   279 0.90 Transmembrane secretion effector
DUF2077              PF09850.4    206 seq408_BIOID51097    -            114     1e-18   67.3   0.3   1   1   9.7e-23   1.3e-18   67.0   0.2     6    90    12    98    10   101 0.96 Uncharacterized protein conserved in bacteria (DUF2077)
DUF987               PF06174.6     66 seq411_BIOID51097    -             73   2.8e-42  141.9   0.2   1   1   2.3e-46   3.2e-42  141.7   0.1     1    66     1    66     1    66 0.99 Protein of unknown function (DUF987)
Abhydrolase_1        PF00561.15   230 seq415_BIOID51097    -            340   2.3e-31  109.0   0.0   1   1   8.6e-35     3e-31  108.6   0.0     1   228    82   319    82   321 0.97 alpha/beta hydrolase fold
Hydrolase_4          PF12146.3     79 seq415_BIOID51097    -            340     4e-24   84.1   0.5   1   1   1.9e-27   6.4e-24   83.4   0.3     3    79    42   122    40   122 0.90 Putative lysophospholipase
Abhydrolase_6        PF12697.2    228 seq415_BIOID51097    -            340   3.5e-20   72.7   3.3   1   1   1.5e-23   5.2e-20   72.2   2.3     2   220    58   310    57   316 0.72 Alpha/beta hydrolase family
Abhydrolase_5        PF12695.2    142 seq415_BIOID51097    -            340     3e-12   46.3   0.0   1   1   1.5e-15     5e-12   45.6   0.0     1   141    56   305    56   306 0.79 Alpha/beta hydrolase family
GPW_gp25             PF04965.9     99 seq416_BIOID51097    -            143     4e-19   67.8   0.0   1   1   3.9e-23   5.3e-19   67.4   0.0     4    91    27   114    24   119 0.93 Gene 25-like lysozyme
FHIPEP               PF00771.15   658 seq417_BIOID51097    -            579  3.2e-194  646.8   0.2   1   1  2.7e-198  3.7e-194  646.6   0.2   100   657     9   571     7   572 0.96 FHIPEP family
GrpE                 PF01025.14   166 seq418_BIOID51097    -            197   1.4e-47  161.2   3.3   1   1   1.2e-51   1.7e-47  160.9   2.3     5   166    35   194     7   194 0.87 GrpE
DUF2077              PF09850.4    206 seq419_BIOID51097    -             96   1.3e-09   37.6   0.1   1   1   1.1e-13   1.5e-09   37.4   0.1   115   205     2    84     1    85 0.84 Uncharacterized protein conserved in bacteria (DUF2077)
LysR_substrate       PF03466.15   209 seq420_BIOID51097    -            308   3.8e-42  143.6   0.1   1   1   7.3e-46     5e-42  143.2   0.0     3   206   102   303   100   305 0.97 LysR substrate binding domain
HTH_1                PF00126.22    60 seq420_BIOID51097    -            308   3.1e-16   58.7   0.1   1   1   9.5e-20   6.5e-16   57.7   0.1     1    60    18    77    18    77 0.96 Bacterial regulatory helix-turn-helix protein, lysR family
Peptidase_S6         PF02395.11   769 seq421_BIOID51097    -           1330  3.4e-199  663.6  22.3   1   2  2.1e-171  1.4e-167  559.0   8.5     2   494    51   532    50   536 0.96 Immunoglobulin A1 protease
Peptidase_S6         PF02395.11   769 seq421_BIOID51097    -           1330  3.4e-199  663.6  22.3   2   2   3.4e-36   2.3e-32  111.9   1.4   556   764   529   731   523   736 0.87 Immunoglobulin A1 protease
Autotransporter      PF03797.14   265 seq421_BIOID51097    -           1330   4.4e-44  150.7  15.9   1   1   6.4e-48   4.4e-44  150.7  11.0     4   260  1068  1311  1066  1320 0.90 Autotransporter beta-domain
YagB_YeeU_YfjZ       PF06154.6    105 seq422_BIOID51097    -            100   1.8e-48  162.9   0.0   1   1   1.5e-52   2.1e-48  162.8   0.0    12   104     1    93     1    94 0.98 YagB/YeeU/YfjZ family
OMP_b-brl            PF13505.1    176 seq424_BIOID51097    -            289   4.6e-21   75.4  14.8   1   1   1.7e-24   5.9e-21   75.0  10.2     1   176    49   289    49   289 0.79 Outer membrane protein beta-barrel domain
OmpA_membrane        PF01389.12   183 seq424_BIOID51097    -            289   1.2e-08   34.5   4.8   1   1   6.3e-12   2.2e-08   33.7   3.3     5   179    69   289    66   289 0.79 OmpA-like transmembrane domain
Opacity              PF02462.10   132 seq424_BIOID51097    -            289   6.3e-06   25.9   3.9   1   1   1.7e-08   5.7e-05   22.8   2.7    36   116   147   260    85   289 0.65 Opacity family porin protein
OmpW                 PF03922.9    192 seq424_BIOID51097    -            289   0.00011   21.7   0.8   1   1   6.7e-08   0.00023   20.7   0.2    87   192   168   289   154   289 0.85 OmpW family
OmpA                 PF00691.15    97 seq425_BIOID51097    -            566   3.9e-16   59.1   0.0   1   1     5e-20   6.8e-16   58.3   0.0     1    97   448   544   448   544 0.87 OmpA family
Complex1_51K         PF01512.12   151 seq426_BIOID51097    -            447   1.3e-42  144.9   0.1   1   1   8.3e-46   2.8e-42  143.8   0.0     1   150    17   156    17   157 0.98 Respiratory-chain NADH dehydrogenase 51 Kd subunit
RnfC_N               PF13375.1    101 seq426_BIOID51097    -            447   4.1e-15   55.2   0.4   1   1   3.5e-18   1.2e-14   53.7   0.2    22    85   378   442   371   447 0.91 RnfC Barrel sandwich hybrid domain
SLBB                 PF10531.4     59 seq426_BIOID51097    -            447     2e-13   49.8   1.4   1   1   1.3e-16   4.3e-13   48.8   0.9     1    58   169   216   169   217 0.96 SLBB domain
Fer4_17              PF13534.1     61 seq426_BIOID51097    -            447   6.3e-08   32.7   3.9   1   1   3.7e-11   1.3e-07   31.7   2.7     2    60   260   320   259   321 0.94 4Fe-4S dicluster domain
HTH_20               PF12840.2     61 seq427_BIOID51097    -             98   2.4e-16   59.1   0.0   1   1   7.5e-20   3.4e-16   58.6   0.0     3    61     6    69     4    69 0.93 Helix-turn-helix domain
HTH_5                PF01022.15    47 seq427_BIOID51097    -             98   1.4e-07   30.9   1.2   1   1   7.3e-11   3.3e-07   29.7   0.0     1    46    15    63    15    64 0.94 Bacterial regulatory protein, arsR family
HTH_IclR             PF09339.5     52 seq427_BIOID51097    -             98   8.5e-07   28.3   0.2   1   1   3.7e-10   1.7e-06   27.4   0.0    13    51    27    65    23    66 0.93 IclR helix-turn-helix domain
DUF1219              PF06755.7    117 seq428_BIOID51097    -            125   1.1e-59  198.9   0.0   1   1   9.3e-64   1.3e-59  198.7   0.0     1   114     1   114     1   123 0.97 Protein of unknown function (DUF1219)
DEDD_Tnp_IS110       PF01548.12   144 seq429_BIOID51097    -            343   3.1e-31  107.8   0.3   1   1   9.8e-35   6.7e-31  106.7   0.0     2   144    16   148    15   148 0.97 Transposase
Transposase_20       PF02371.11    87 seq429_BIOID51097    -            343   4.3e-23   81.1   0.1   1   1   1.4e-26   9.4e-23   80.0   0.1     1    79   218   297   218   305 0.93 Transposase IS116/IS110/IS902 family
HTH_Tnp_1            PF01527.15    76 seq438_BIOID51097    -            141     9e-17   60.6   0.2   1   1   2.3e-20   1.6e-16   59.8   0.0     3    53    10    61     8    96 0.82 Transposase
HTH_23               PF13384.1     50 seq438_BIOID51097    -            141   3.7e-07   29.4   0.0   1   1     1e-10   6.8e-07   28.6   0.0     5    45    17    58    13    64 0.89 Homeodomain-like domain
Hydrolase_3          PF08282.7    254 seq439_BIOID51097    -            266   2.7e-61  207.2   0.0   1   1   6.7e-65     3e-61  207.0   0.0     1   254     5   260     5   260 0.96 haloacid dehalogenase-like hydrolase
S6PP                 PF05116.8    247 seq439_BIOID51097    -            266     4e-16   58.9   0.0   1   2     4e-09   1.8e-05   24.0   0.0     4    75     4    73     1    91 0.89 Sucrose-6F-phosphate phosphohydrolase
S6PP                 PF05116.8    247 seq439_BIOID51097    -            266     4e-16   58.9   0.0   2   2   7.2e-12   3.3e-08   33.0   0.0   135   218   159   242   141   251 0.83 Sucrose-6F-phosphate phosphohydrolase
Hydrolase            PF00702.21   204 seq439_BIOID51097    -            266   2.6e-11   44.3   0.1   1   1     2e-13   9.2e-10   39.2   0.1     2   204     3   226     2   226 0.59 haloacid dehalogenase-like hydrolase
Cupin_4              PF08007.7    319 seq443_BIOID51097    -            376  1.2e-104  349.9   0.0   1   1    1e-108  1.4e-104  349.7   0.0     2   319    13   313    12   313 0.98 Cupin superfamily protein
AA_permease_2        PF13520.1    426 seq444_BIOID51097    -            439   2.2e-50  171.3  53.8   1   1   3.7e-54   2.6e-50  171.1  37.3     2   415    10   415     9   428 0.91 Amino acid permease
AA_permease          PF00324.16   479 seq444_BIOID51097    -            439   2.4e-20   72.2  46.2   1   1   4.7e-24   3.2e-20   71.8  32.0     5   419    17   403    12   425 0.88 Amino acid permease
TnpB_IS66            PF05717.8    108 seq449_BIOID51097    -            116   1.1e-41  140.5   0.1   1   1   8.6e-46   1.2e-41  140.4   0.0     2   104     7   107     6   111 0.97 IS66 Orf2 like protein
DUF957               PF06117.6     65 seq450_BIOID51097    -             80   2.4e-35  119.7   0.8   1   1     2e-39   2.7e-35  119.6   0.5     1    65    16    80    16    80 0.99 Enterobacterial protein of unknown function (DUF957)
Sulfatase            PF00884.18   379 seq451_BIOID51097    -            500   2.6e-30  105.5   0.1   1   1   2.5e-34   3.4e-30  105.2   0.1     2   307   193   455   192   489 0.82 Sulfatase
Plug                 PF07715.10   108 seq455_BIOID51097    -            682   4.6e-29  100.7   2.2   1   1   8.4e-33   5.7e-29  100.4   0.6     2   108    44   153    43   153 0.97 TonB-dependent Receptor Plug Domain
TonB_dep_Rec         PF00593.19   276 seq455_BIOID51097    -            682   2.5e-26   93.1  14.3   1   1   3.6e-30   2.5e-26   93.1   9.9     1   275   418   680   418   681 0.84 TonB dependent receptor
ABC2_membrane        PF01061.19   209 seq456_BIOID51097    -            258   2.4e-25   88.8  22.2   1   1   1.8e-29   2.4e-25   88.8  15.4     3   207    13   218    11   220 0.84 ABC-2 type transporter
Methyltransf_27      PF13708.1    194 seq460_BIOID51097    -            281   6.3e-77  257.3   0.3   1   1   6.1e-81   8.4e-77  256.9   0.2     2   194    86   278    85   278 0.99 Methyltransferase domain
DDE_Tnp_IS66         PF03050.9    271 seq461_BIOID51097    -            537   1.1e-93  313.3   0.0   1   1   3.1e-97   1.1e-93  313.3   0.0     1   271   196   487   196   487 0.98 Transposase IS66 family
DDE_Tnp_IS66_C       PF13817.1     39 seq461_BIOID51097    -            537   1.3e-19   69.7   0.1   1   1     1e-22   3.5e-19   68.4   0.1     2    39   494   531   493   531 0.99 IS66 C-terminal element
HTH_Tnp_IS66         PF13005.2     59 seq461_BIOID51097    -            537   2.5e-14   52.7   4.0   1   1   7.3e-18   2.5e-14   52.7   2.8     1    59   134   190   134   190 0.98 putative Helix-turn-helix domain of transposase IS66
LZ_Tnp_IS66          PF13007.2     78 seq461_BIOID51097    -            537   4.3e-13   49.6  10.2   1   1   1.3e-16   4.3e-13   49.6   7.0     1    77    59   131    59   132 0.90 Transposase C of IS166 homeodomain
BMC                  PF00936.14    75 seq462_BIOID51097    -            184   4.1e-41  138.4   8.6   1   2   1.3e-25   1.8e-21   75.4   0.1     1    74     3    76     3    77 0.98 BMC domain
BMC                  PF00936.14    75 seq462_BIOID51097    -            184   4.1e-41  138.4   8.6   2   2   1.8e-22   2.5e-18   65.3   3.1     1    75    95   173    95   173 0.97 BMC domain
Colicin_Ia           PF11504.3     72 seq463_BIOID51097    -            368   3.3e-49  164.5   1.9   1   1     1e-52   6.8e-49  163.5   1.3     1    72   128   199   128   199 1.00 Colicin Ia
Colicin              PF01024.14   187 seq463_BIOID51097    -            368   2.2e-21   76.1   6.7   1   1   3.3e-25   2.2e-21   76.1   4.6     1    73   284   356   284   361 0.97 Colicin pore forming domain
EamA                 PF00892.15   126 seq464_BIOID51097    -            299   3.3e-18   65.8  28.8   1   2   5.4e-10   7.4e-06   25.9   9.3     1   124     9   128     9   130 0.91 EamA-like transporter family
EamA                 PF00892.15   126 seq464_BIOID51097    -            299   3.3e-18   65.8  28.8   2   2   2.7e-16   3.8e-12   46.2   5.2     1   123   149   274   149   277 0.89 EamA-like transporter family
DUF796               PF05638.7    134 seq471_BIOID51097    -            163   1.5e-36  125.2   0.1   1   1   1.3e-40   1.8e-36  125.0   0.1     1   134     6   147     6   147 0.96 Protein of unknown function (DUF796)
BMC                  PF00936.14    75 seq474_BIOID51097    -            116     8e-17   60.5   0.3   1   1   8.1e-21   1.1e-16   60.1   0.2     2    73    45   112    44   116 0.95 BMC domain
AAA_21               PF13304.1    303 seq475_BIOID51097    -            223   6.9e-09   35.9   0.1   1   1   1.3e-12   1.8e-08   34.5   0.1     3   299    35   183    33   187 0.92 AAA domain
HTH_3                PF01381.17    55 seq476_BIOID51097    -             74   9.6e-14   50.8   0.1   1   1   3.5e-17   1.2e-13   50.5   0.0     1    55    10    63    10    63 0.98 Helix-turn-helix
HTH_19               PF12844.2     64 seq476_BIOID51097    -             74   2.4e-10   40.2   0.0   1   1   7.9e-14   2.7e-10   40.0   0.0     2    63     8    68     7    69 0.92 Helix-turn-helix domain
HTH_31               PF13560.1     64 seq476_BIOID51097    -             74     5e-08   32.8   0.1   1   1   1.8e-11     6e-08   32.6   0.1     2    59     6    61     5    67 0.95 Helix-turn-helix domain
HTH_26               PF13443.1     63 seq476_BIOID51097    -             74   1.8e-05   24.6   0.0   1   1     6e-09   2.1e-05   24.5   0.0     3    58    11    64     5    69 0.89 Cro/C1-type HTH DNA-binding domain
Methyltransf_26      PF13659.1    117 seq478_BIOID51097    -            257   1.1e-15   57.5   0.0   1   1   1.3e-18     2e-15   56.7   0.0     3   116    59   182    57   183 0.86 Methyltransferase domain
MTS                  PF05175.9    170 seq478_BIOID51097    -            257   2.6e-14   52.8   0.0   1   1   2.6e-17   3.9e-14   52.2   0.0    33   145    58   186    42   204 0.85 Methyltransferase small domain
Methyltransf_18      PF12847.2    112 seq478_BIOID51097    -            257   1.1e-10   41.9   0.0   1   1   1.1e-13   1.7e-10   41.3   0.0     3    80    58   141    57   181 0.76 Methyltransferase domain
Methyltransf_31      PF13847.1    152 seq478_BIOID51097    -            257   1.5e-08   34.2   0.0   1   1   1.3e-11     2e-08   33.8   0.0     6   103    59   174    56   216 0.74 Methyltransferase domain
Cons_hypoth95        PF03602.10   183 seq478_BIOID51097    -            257   9.1e-08   31.5   0.0   1   1   8.2e-11   1.2e-07   31.1   0.0    43   131    57   143    47   175 0.78 Conserved hypothetical protein 95
UPF0020              PF01170.13   180 seq478_BIOID51097    -            257   3.7e-06   26.5   0.0   1   1   3.3e-09     5e-06   26.0   0.0    61   118    81   139    52   173 0.80 Putative RNA methylase family UPF0020
PrmA                 PF06325.8    295 seq478_BIOID51097    -            257   1.2e-05   24.4   0.0   1   1   1.1e-08   1.7e-05   23.9   0.0   163   232    58   134    50   135 0.78 Ribosomal protein L11 methyltransferase (PrmA)
Methyltransf_3       PF01596.12   205 seq478_BIOID51097    -            257   7.6e-05   21.7   0.0   1   1   6.8e-08    0.0001   21.3   0.0    26   111    38   122    25   143 0.86 O-methyltransferase
PCMT                 PF01135.14   210 seq478_BIOID51097    -            257   0.00011   21.7   0.0   1   1     1e-07   0.00016   21.2   0.0    73   139    56   123    46   134 0.84 Protein-L-isoaspartate(D-aspartate) O-methyltransferase (PCMT)
PduV-EutP            PF10662.4    143 seq482_BIOID51097    -            147   3.2e-59  198.4   0.0   1   1   2.6e-63   3.6e-59  198.2   0.0     1   142     1   141     1   142 0.99 Ethanolamine utilisation - propanediol utilisation
AAA_2                PF07724.9    171 seq486_BIOID51097    -            895   1.7e-41  141.8   0.0   1   1   7.6e-44     8e-41  139.6   0.0     2   169   613   777   612   779 0.97 AAA domain (Cdc48 subfamily)
AAA                  PF00004.24   132 seq486_BIOID51097    -            895   5.2e-19   68.6   0.0   1   2   3.2e-12   3.4e-09   36.8   0.0     2   111   241   354   240   376 0.69 ATPase family associated with various cellular activities (AAA)
AAA                  PF00004.24   132 seq486_BIOID51097    -            895   5.2e-19   68.6   0.0   2   2   1.3e-09   1.4e-06   28.4   0.0     2   115   618   741   617   753 0.77 ATPase family associated with various cellular activities (AAA)
AAA_5                PF07728.9    139 seq486_BIOID51097    -            895   1.7e-14   53.6   0.0   1   1   1.4e-12   1.5e-09   37.5   0.0     2   125   617   738   616   753 0.81 AAA domain (dynein-related subfamily)
ClpB_D2-small        PF10431.4     81 seq486_BIOID51097    -            895   8.7e-13   47.8   0.0   1   1   8.9e-15   9.4e-12   44.5   0.0     1    71   784   855   784   863 0.94 C-terminal, D2-small domain, of ClpB protein
AAA_16               PF13191.1    166 seq486_BIOID51097    -            895   3.4e-09   37.1  20.7   1   1   1.1e-10   1.1e-07   32.2   0.2     3   140   219   326   217   350 0.75 AAA ATPase domain
Clp_N                PF02861.15    53 seq486_BIOID51097    -            895   0.00014   21.5   1.4   1   1   1.3e-06    0.0014   18.3   0.1     1    30    22    51    22    54 0.93 Clp amino terminal domain
SRP54                PF00448.17   196 seq491_BIOID51097    -            453   7.9e-76  253.7   0.3   1   1   5.5e-79   1.2e-75  253.1   0.2     1   196   100   296   100   296 0.99 SRP54-type protein, GTPase domain
SRP_SPB              PF02978.14   104 seq491_BIOID51097    -            453   1.1e-36  125.1   7.9   1   1   4.7e-40   1.1e-36  125.1   5.5     2   104   329   427   328   427 0.99 Signal peptide binding domain
SRP54_N              PF02881.14    75 seq491_BIOID51097    -            453   2.1e-21   75.6   0.5   1   1   9.2e-25   2.1e-21   75.6   0.3     1    75     5    82     5    82 0.99 SRP54-type protein, helical bundle domain
CbiA                 PF01656.18   195 seq491_BIOID51097    -            453   2.8e-08   33.2   2.5   1   1   3.8e-11   8.6e-08   31.7   1.3     9   164   110   256   102   288 0.68 CobQ/CobB/MinD/ParA nucleotide binding domain
cobW                 PF02492.14   178 seq491_BIOID51097    -            453   6.4e-05   22.3   0.4   1   1   7.5e-08   0.00017   20.9   0.3     2   152   102   251   100   260 0.79 CobW/HypB/UreG, nucleotide-binding domain
DUF218               PF02698.12   155 seq493_BIOID51097    -            266   3.1e-24   85.1   0.0   1   1   3.3e-28   4.6e-24   84.5   0.0     1   137    36   183    36   208 0.92 DUF218 domain
YkuD                 PF03734.9    146 seq495_BIOID51097    -            246   2.4e-07   30.9   0.2   1   1   4.6e-11   6.2e-07   29.6   0.0     3   139    45   159    43   173 0.72 L,D-transpeptidase catalytic domain
T5orf172             PF10544.4    100 seq504_BIOID51097    -            128     1e-18   67.4   0.0   1   1   1.9e-22   1.3e-18   67.0   0.0     1    98     8   100     8   102 0.94 T5orf172 domain
MUG113               PF13455.1     83 seq504_BIOID51097    -            128   7.3e-12   45.4   0.0   1   1   1.5e-15     1e-11   45.0   0.0     1    82    24   100    24   101 0.92 Meiotically up-regulated gene 113
Na_Pi_cotrans        PF02690.10   142 seq505_BIOID51097    -            543   1.6e-44  150.9  30.2   1   2   1.4e-39   9.5e-36  122.5   7.0     1   140    13   148    13   150 0.98 Na+/Pi-cotransporter
Na_Pi_cotrans        PF02690.10   142 seq505_BIOID51097    -            543   1.6e-44  150.9  30.2   2   2   1.6e-13   1.1e-09   38.0  10.2     1   123   139   265   139   284 0.90 Na+/Pi-cotransporter
MFS_1                PF07690.11   354 seq509_BIOID51097    -            392   9.7e-35  119.8  45.6   1   1   2.1e-37   2.9e-33  114.9  20.1     2   353    20   355    19   356 0.89 Major Facilitator Superfamily
DNA_processg_A       PF02481.10   212 seq510_BIOID51097    -            374   2.3e-72  242.2   0.0   1   1   2.1e-76   2.9e-72  241.9   0.0     2   211    67   274    66   275 0.98 DNA recombination-mediator protein A
Peptidase_S6         PF02395.11   769 seq511_BIOID51097    -            813   2.3e-67  227.6   0.1   1   1   3.3e-71   2.3e-67  227.6   0.1   516   766     4   240     1   243 0.95 Immunoglobulin A1 protease
Autotransporter      PF03797.14   265 seq511_BIOID51097    -            813   4.7e-44  150.6  13.5   1   1   6.9e-48   4.7e-44  150.6   9.4     2   260   549   794   548   803 0.94 Autotransporter beta-domain
Glycos_transf_1      PF00534.15   172 seq512_BIOID51097    -            162   2.2e-14   53.1   0.0   1   1   1.8e-18   2.5e-14   52.9   0.0    28   169     2   134     1   137 0.91 Glycosyl transferases group 1
Meth_synt_2          PF01717.13   324 seq514_BIOID51097    -            753  3.8e-162  538.6   0.0   1   2   1.7e-10   1.2e-06   27.6   0.0   119   186   153   221   113   237 0.83 Cobalamin-independent synthase, Catalytic domain
Meth_synt_2          PF01717.13   324 seq514_BIOID51097    -            753  3.8e-162  538.6   0.0   2   2  7.8e-157  5.3e-153  508.5   0.0     1   324   426   749   426   749 1.00 Cobalamin-independent synthase, Catalytic domain
Meth_synt_1          PF08267.7    311 seq514_BIOID51097    -            753    1e-140  468.3   0.0   1   2  2.6e-129  1.8e-125  418.2   0.0     2   308     5   313     4   316 0.98 Cobalamin-independent synthase, N-terminal domain
Meth_synt_1          PF08267.7    311 seq514_BIOID51097    -            753    1e-140  468.3   0.0   2   2   3.6e-14   2.5e-10   40.0   0.0   141   285   538   690   528   715 0.80 Cobalamin-independent synthase, N-terminal domain
ABC_tran             PF00005.22   118 seq520_BIOID51097    -            372   1.1e-25   90.1   0.0   1   1   6.5e-29     3e-25   88.7   0.0     1   116    51   168    51   170 0.94 ABC transporter
TOBE_2               PF08402.5     75 seq520_BIOID51097    -            372   4.2e-09   36.1   0.0   1   1   2.1e-12   9.7e-09   34.9   0.0     1    75   286   366   286   366 0.85 TOBE domain
UvrD_C               PF13361.1    319 seq521_BIOID51097    -            595   8.2e-17   61.5   0.0   1   2   1.2e-09   2.7e-06   26.9   0.0     3   101   408   510   407   524 0.80 UvrD-like helicase C-terminal domain
UvrD_C               PF13361.1    319 seq521_BIOID51097    -            595   8.2e-17   61.5   0.0   2   2   1.9e-11   4.4e-08   32.8   0.0   249   317   521   582   513   584 0.82 UvrD-like helicase C-terminal domain
UvrD-helicase        PF00580.16   315 seq521_BIOID51097    -            595   7.1e-10   38.5   0.0   1   1   4.1e-08   9.4e-05   21.7   0.0    12   117   235   319   223   335 0.83 UvrD/REP helicase N-terminal domain
NERD                 PF08378.6    109 seq521_BIOID51097    -            595   1.3e-08   34.9   0.0   1   1   1.3e-11   2.9e-08   33.8   0.0     5    85    18   104    15   137 0.78 Nuclease-related domain
UvrD_C_2             PF13538.1    104 seq521_BIOID51097    -            595   2.4e-08   33.9   0.0   1   1   2.6e-11   5.8e-08   32.6   0.0    47   103   517   579   470   580 0.78 Family description
Aldedh               PF00171.17   462 seq523_BIOID51097    -            479  6.7e-165  548.7   1.2   1   1  1.1e-168  7.5e-165  548.6   0.8     8   462    22   475    15   475 0.98 Aldehyde dehydrogenase family
LuxC                 PF05893.9    400 seq523_BIOID51097    -            479   0.00013   20.7   0.0   1   1   3.7e-08   0.00025   19.7   0.0    88   285   142   335   138   356 0.81 Acyl-CoA reductase (LuxC)
Capsule_synth        PF05159.9    269 seq524_BIOID51097    -            510   4.5e-19   68.8   0.2   1   1   5.6e-23   7.7e-19   68.0   0.1    88   246   224   396   194   417 0.86 Capsule polysaccharide biosynthesis protein
YadA                 PF03895.10    78 seq528_BIOID51097    -           1449   1.3e-25   89.0   5.8   1   1   2.9e-29   1.3e-25   89.0   4.0     1    78  1371  1449  1371  1449 0.99 YadA-like C-terminal region
HIM                  PF05662.9     21 seq528_BIOID51097    -           1449   5.7e-25   85.8  47.0   1   2   4.7e-11   2.2e-07   30.2   0.4     1    21   328   351   328   351 0.98 Haemagglutinin
HIM                  PF05662.9     21 seq528_BIOID51097    -           1449   5.7e-25   85.8  47.0   2   2   5.1e-10   2.3e-06   26.9   1.5     1    21  1008  1028  1008  1028 0.98 Haemagglutinin
Hep_Hag              PF05658.9     28 seq528_BIOID51097    -           1449   2.8e-16   58.7 108.7   1   2   1.7e-08   7.9e-05   22.5   0.1     5    26   114   135   113   137 0.93 Hep_Hag
Hep_Hag              PF05658.9     28 seq528_BIOID51097    -           1449   2.8e-16   58.7 108.7   2   2   1.3e-08     6e-05   22.9   1.1     1    27  1237  1263  1237  1264 0.97 Hep_Hag
Ribosomal_S16        PF00886.14    62 seq531_BIOID51097    -             82     6e-26   89.8   0.1   1   1   5.2e-30   7.1e-26   89.5   0.0     1    62     8    68     8    68 0.96 Ribosomal protein S16
DUF494               PF04361.8    155 seq534_BIOID51097    -            157   3.1e-64  215.2   4.2   1   1   2.5e-68   3.4e-64  215.0   2.9     1   155     1   157     1   157 0.98 Protein of unknown function (DUF494)
EamA                 PF00892.15   126 seq536_BIOID51097    -            307   8.4e-36  122.6  40.0   1   2   5.3e-20   7.3e-16   58.2   9.5     1   126    16   145    16   145 0.85 EamA-like transporter family
EamA                 PF00892.15   126 seq536_BIOID51097    -            307   8.4e-36  122.6  40.0   2   2   7.7e-24   1.1e-19   70.6  12.7     1   126   167   291   167   291 0.96 EamA-like transporter family
RimM                 PF01782.13    84 seq537_BIOID51097    -            183   8.8e-28   95.9   0.0   1   1     2e-31   1.3e-27   95.3   0.0     2    84    17    98    16    98 0.98 RimM N-terminal domain
PRC                  PF05239.11    79 seq537_BIOID51097    -            183   8.9e-10   38.1   0.7   1   1   2.1e-13   1.4e-09   37.5   0.5     2    73   105   178   104   182 0.89 PRC-barrel domain
Abhydrolase_6        PF12697.2    228 seq539_BIOID51097    -            254   7.5e-35  120.7   5.2   1   1   3.2e-38   8.7e-35  120.5   3.6     1   227    19   246    19   247 0.79 Alpha/beta hydrolase family
Abhydrolase_1        PF00561.15   230 seq539_BIOID51097    -            254     9e-20   71.1   0.6   1   2   2.8e-15   7.5e-12   45.1   0.2     3    80    45   124    43   184 0.79 alpha/beta hydrolase fold
Abhydrolase_1        PF00561.15   230 seq539_BIOID51097    -            254     9e-20   71.1   0.6   2   2   5.8e-09   1.6e-05   24.4   0.0   173   228   193   248   187   250 0.93 alpha/beta hydrolase fold
Abhydrolase_5        PF12695.2    142 seq539_BIOID51097    -            254     4e-16   58.9   0.2   1   1   3.4e-19   9.3e-16   57.7   0.1     1   141    18   234    18   235 0.85 Alpha/beta hydrolase family
PGAP1                PF07819.8    225 seq539_BIOID51097    -            254   2.2e-09   37.1   0.1   1   1   1.9e-11   5.2e-08   32.6   0.1     3   144    15   138    13   159 0.78 PGAP1-like protein
DUF676               PF05057.9    218 seq539_BIOID51097    -            254   0.00011   21.4   0.0   1   1   6.1e-08   0.00017   20.8   0.0     8   103    19   105    12   121 0.84 Putative serine esterase (DUF676)
BPD_transp_1         PF00528.17   185 seq540_BIOID51097    -            285   1.3e-17   63.8  15.8   1   1   9.2e-22   1.3e-17   63.8  10.9     1   183    83   282    83   284 0.84 Binding-protein-dependent transport system inner membrane component
OmpW                 PF03922.9    192 seq541_BIOID51097    -             35   6.4e-10   38.8   0.0   1   1   4.9e-14   6.7e-10   38.8   0.0   157   192     1    35     1    35 0.97 OmpW family
zf-C4_Topoisom       PF01396.14    39 seq544_BIOID51097    -            180   3.7e-53  176.6  21.2   1   3     1e-19   6.9e-16   57.3   1.0     2    38    13    49    12    50 0.95 Topoisomerase DNA binding C4 zinc finger
zf-C4_Topoisom       PF01396.14    39 seq544_BIOID51097    -            180   3.7e-53  176.6  21.2   2   3   3.8e-22   2.6e-18   65.0   0.4     2    38    62    98    61    99 0.93 Topoisomerase DNA binding C4 zinc finger
zf-C4_Topoisom       PF01396.14    39 seq544_BIOID51097    -            180   3.7e-53  176.6  21.2   3   3   3.5e-19   2.4e-15   55.6   0.8     2    38   104   142   103   143 0.95 Topoisomerase DNA binding C4 zinc finger
Hexapep              PF00132.19    36 seq549_BIOID51097    -            150   1.8e-15   55.5  17.6   1   2   7.1e-12   9.7e-08   31.0   0.1     2    34    28    60    27    61 0.93 Bacterial transferase hexapeptide (six repeats)
Hexapep              PF00132.19    36 seq549_BIOID51097    -            150   1.8e-15   55.5  17.6   2   2   3.3e-08   0.00046   19.4   0.1    16    35    60    79    58    80 0.88 Bacterial transferase hexapeptide (six repeats)
HTH_3                PF01381.17    55 seq550_BIOID51097    -            238   7.4e-17   60.8   0.1   1   1   3.8e-20   1.3e-16   60.0   0.0     1    55    23    77    23    77 0.98 Helix-turn-helix
HTH_19               PF12844.2     64 seq550_BIOID51097    -            238   1.6e-13   50.3   0.0   1   1   8.5e-17   2.9e-13   49.5   0.0     2    63    21    82    20    83 0.97 Helix-turn-helix domain
HTH_31               PF13560.1     64 seq550_BIOID51097    -            238   2.6e-09   37.0   0.0   1   1   1.1e-12   3.9e-09   36.4   0.0     3    45    20    61    18    70 0.91 Helix-turn-helix domain
Peptidase_S24        PF00717.18    70 seq550_BIOID51097    -            238   4.8e-09   35.6   0.0   1   1   2.2e-12   7.4e-09   35.0   0.0     1    69   146   222   146   223 0.93 Peptidase S24-like
tRNA_m1G_MT          PF01746.16   186 seq551_BIOID51097    -            255   4.9e-60  202.2   0.0   1   1   4.3e-64   5.8e-60  201.9   0.0     2   186    23   221    22   221 0.98 tRNA (Guanine-1)-methyltransferase
Sigma70_r4_2         PF08281.7     54 seq556_BIOID51097    -            191   1.3e-19   69.2   0.2   1   1   1.1e-22   3.7e-19   67.8   0.2     2    53   129   180   122   181 0.95 Sigma-70, region 4
Sigma70_r2           PF04542.9     71 seq556_BIOID51097    -            191   6.3e-18   64.0   0.2   1   1   3.6e-21   1.2e-17   63.1   0.2     1    71    25    92    25    92 0.96 Sigma-70 region 2
Sigma70_r4           PF04545.11    50 seq556_BIOID51097    -            191     2e-10   39.6   0.0   1   1   1.4e-13   4.9e-10   38.4   0.0     2    47   135   180   134   182 0.95 Sigma-70, region 4
Sigma70_ECF          PF07638.6    185 seq556_BIOID51097    -            191   8.8e-09   35.1   0.1   1   1   8.3e-12   2.9e-08   33.5   0.1     7   181    10   183     3   186 0.71 ECF sigma factor
Pro_dh               PF01619.13   345 seq559_BIOID51097    -           1342  2.6e-133  444.1   0.0   1   1  5.3e-137  3.6e-133  443.6   0.0     2   344   251   595   250   596 0.99 Proline dehydrogenase
Aldedh               PF00171.17   462 seq559_BIOID51097    -           1342  2.5e-111  372.1   0.4   1   1  6.6e-115  4.5e-111  371.3   0.2     7   450   681  1125   676  1133 0.94 Aldehyde dehydrogenase family
Phage_antitermQ      PF06530.7    126 seq560_BIOID51097    -            140     2e-21   75.7   0.0   1   1   2.2e-25   2.9e-21   75.2   0.0     1   123     2   124     2   126 0.88 Phage antitermination protein Q
DUF1974              PF09317.6    284 seq561_BIOID51097    -            840  2.4e-116  388.0   0.0   1   1    9e-120  3.1e-116  387.6   0.0     1   284   540   818   540   818 1.00 Domain of unknown function (DUF1974)
Acyl-CoA_dh_N        PF02771.11   113 seq561_BIOID51097    -            840   1.5e-15   57.6   0.0   1   1   1.1e-18   3.9e-15   56.2   0.0    27   112   172   258   147   259 0.82 Acyl-CoA dehydrogenase, N-terminal domain
Acyl-CoA_dh_1        PF00441.19   150 seq561_BIOID51097    -            840   1.2e-13   51.3   0.9   1   1   7.2e-17   2.5e-13   50.2   0.6     1   142   386   530   386   534 0.93 Acyl-CoA dehydrogenase, C-terminal domain
Acyl-CoA_dh_M        PF02770.14    52 seq561_BIOID51097    -            840   9.7e-07   28.0   0.0   1   1   5.3e-10   1.8e-06   27.2   0.0     1    51   263   321   263   323 0.96 Acyl-CoA dehydrogenase, middle domain
Sua5_yciO_yrdC       PF01300.13   179 seq562_BIOID51097    -            190   1.2e-42  145.0   0.0   1   1   9.6e-47   1.3e-42  144.9   0.0     2   178    16   189    15   190 0.92 Telomere recombination
YadA                 PF03895.10    78 seq563_BIOID51097    -            170   4.9e-21   74.4   6.6   1   1   6.7e-25   9.1e-21   73.5   4.6     2    78    95   170    94   170 0.98 YadA-like C-terminal region
RHH_1                PF01402.16    39 seq564_BIOID51097    -            120   3.8e-09   35.9   2.0   1   1     5e-13   6.8e-09   35.1   1.4     1    37    75   111    75   113 0.95 Ribbon-helix-helix protein, copG family
BPD_transp_1         PF00528.17   185 seq566_BIOID51097    -            264   5.3e-20   71.5  16.3   1   1   3.9e-24   5.3e-20   71.5  11.3     2   181    75   253    74   257 0.90 Binding-protein-dependent transport system inner membrane component
PqiA                 PF04403.8    160 seq567_BIOID51097    -            427   4.4e-83  276.5  28.0   1   2   1.2e-41   1.7e-37  128.3   5.9     1   160    65   221    65   221 0.96 Paraquat-inducible protein A
PqiA                 PF04403.8    160 seq567_BIOID51097    -            427   4.4e-83  276.5  28.0   2   2   1.1e-49   1.5e-45  154.5   8.0     1   158   262   420   262   422 0.97 Paraquat-inducible protein A
PseudoU_synth_2      PF00849.17   164 seq571_BIOID51097    -            290   9.9e-16   57.8   0.1   1   1   6.3e-18   4.3e-14   52.5   0.1     2   164    69   195    68   195 0.87 RNA pseudouridylate synthase
S4                   PF01479.20    48 seq571_BIOID51097    -            290   2.7e-14   52.1   1.5   1   1   1.1e-17   7.6e-14   50.7   0.0     1    48     7    52     7    52 0.98 S4 domain
RseA_N               PF03872.8     87 seq573_BIOID51097    -            216   1.8e-32  111.3   0.6   1   1   2.6e-36   1.8e-32  111.3   0.4     1    87     1    89     1    89 0.98 Anti sigma-E protein RseA, N-terminal domain
RseA_C               PF03873.8     53 seq573_BIOID51097    -            216   1.8e-26   91.6   3.0   1   1   2.7e-30   1.8e-26   91.6   2.1     1    53   131   186   131   186 0.97 Anti sigma-E protein RseA, C-terminal domain
Molybdop_Fe4S4       PF04879.11    55 seq576_BIOID51097    -            195   2.2e-21   75.3   0.2   1   1   2.6e-24   1.8e-20   72.4   0.1     2    55    44   104    43   104 0.96 Molybdopterin oxidoreductase Fe4S4 domain
Molybdopterin        PF00384.17   432 seq576_BIOID51097    -            195   2.4e-06   26.4   0.1   1   1   4.2e-10   2.9e-06   26.1   0.0     1    35   107   139   107   190 0.79 Molybdopterin oxidoreductase
ImpA-rel_N           PF06812.7     62 seq579_BIOID51097    -            137   3.6e-20   71.3   1.0   1   1   4.1e-24   5.6e-20   70.7   0.7     1    60    38    97    38    99 0.98 ImpA-related N-terminal
Ribosomal_L19        PF01245.15   113 seq580_BIOID51097    -            115   8.8e-51  170.3   2.5   1   1   7.2e-55   9.8e-51  170.1   1.8     2   112     3   113     2   114 0.99 Ribosomal protein L19
Shikimate_dh_N       PF08501.6     83 seq584_BIOID51097    -            281   7.5e-24   83.4   0.0   1   1   1.7e-27   1.2e-23   82.8   0.0     1    83    15    97    15    97 0.99 Shikimate dehydrogenase substrate binding domain
Shikimate_DH         PF01488.15   135 seq584_BIOID51097    -            281   1.2e-14   54.4   0.0   1   1     3e-18     2e-14   53.6   0.0    12    86   128   200   120   222 0.90 Shikimate / quinate 5-dehydrogenase
PapB                 PF03333.8     91 seq585_BIOID51097    -             90   2.3e-31  107.3   1.8   1   1   1.8e-35   2.4e-31  107.2   1.3     9    91     6    88     1    88 0.95 Adhesin biosynthesis transcription regulatory protein
Flavodoxin_1         PF00258.20   143 seq586_BIOID51097    -            176   3.1e-33  114.6   0.1   1   1     1e-36   3.6e-33  114.4   0.0     1   143     6   160     6   160 0.95 Flavodoxin
Flavodoxin_3         PF12641.2    160 seq586_BIOID51097    -            176   1.1e-11   44.3   0.0   1   1   3.6e-15   1.2e-11   44.1   0.0     2   110     6   124     5   164 0.85 Flavodoxin domain
Flavodoxin_5         PF12724.2    143 seq586_BIOID51097    -            176   4.1e-08   33.2   0.0   1   1   1.7e-11   5.7e-08   32.7   0.0     2    84     6    89     5   108 0.83 Flavodoxin domain
DUF1391              PF07151.7     49 seq587_BIOID51097    -            121     1e-23   82.3   0.3   1   1   1.1e-27   1.5e-23   81.8   0.2     1    35    29    63    29    71 0.96 Protein of unknown function (DUF1391)
RIP                  PF00161.14   206 seq590_BIOID51097    -            319   1.9e-41  141.4   0.3   1   1   1.7e-45   2.3e-41  141.1   0.2     1   204    24   232    24   234 0.96 Ribosome inactivating protein
Peptidase_M3         PF01432.15   458 seq594_BIOID51097    -            680  3.2e-177  590.0   0.0   1   1  2.9e-181    4e-177  589.7   0.0     1   457   222   677   222   678 0.99 Peptidase family M3
DUF3702              PF12486.3    148 seq597_BIOID51097    -            371   2.6e-46  156.8   9.6   1   1   1.9e-50   2.6e-46  156.8   6.6     2   147   208   352   207   353 0.97 ImpA domain protein
Phage_GPD            PF05954.6    292 seq598_BIOID51097    -            839   1.3e-58  198.4   0.9   1   1   2.3e-61   7.8e-58  195.8   0.2     1   284    37   353    37   361 0.90 Phage late control gene D protein (GPD)
DUF2345              PF10106.4    156 seq598_BIOID51097    -            839   5.2e-48  162.4   2.0   1   1   2.9e-51     1e-47  161.5   1.4     5   156   611   763   607   763 0.97 Uncharacterized protein conserved in bacteria (DUF2345)
T6SS_Vgr             PF13296.1    109 seq598_BIOID51097    -            839     2e-34  117.6   0.5   1   1   1.2e-37   4.2e-34  116.5   0.3     1   109   490   596   490   596 0.97 Putative type VI secretion system Rhs element Vgr
Phage_base_V         PF04717.7     79 seq598_BIOID51097    -            839     8e-16   57.6   0.0   1   1   4.7e-19   1.6e-15   56.6   0.0     1    77   390   484   390   486 0.82 Phage-related baseplate assembly protein
Dynamin_N            PF00350.18   168 seq599_BIOID51097    -            798   4.9e-19   68.6   0.0   1   1   3.6e-22   2.4e-18   66.3   0.0     1   167    71   299    71   300 0.74 Dynamin family
MMR_HSR1             PF01926.18   114 seq599_BIOID51097    -            798   3.9e-08   33.1   0.2   1   1   6.6e-11   4.5e-07   29.7   0.2     2   114    71   299    70   299 0.73 50S ribosome-binding GTPase
CcdA                 PF07362.7     72 seq600_BIOID51097    -             72   1.6e-27   95.0   0.9   1   1   1.3e-31   1.8e-27   94.8   0.6     1    72     1    72     1    72 0.99 Post-segregation antitoxin CcdA
SBP_bac_8            PF13416.1    281 seq601_BIOID51097    -            348   1.2e-42  146.5   8.4   1   1   5.8e-46   1.6e-42  146.0   5.8     2   278    42   313    41   317 0.91 Bacterial extracellular solute-binding protein
SBP_bac_6            PF13343.1    242 seq601_BIOID51097    -            348   3.7e-41  140.9   3.9   1   1   1.7e-44   4.7e-41  140.5   2.7     4   241    77   323    74   324 0.92 Bacterial extracellular solute-binding protein
SBP_bac_11           PF13531.1    231 seq601_BIOID51097    -            348   2.4e-16   59.9   0.0   1   1   1.4e-19   3.7e-16   59.3   0.0    16   223    42   285    37   293 0.83 Bacterial extracellular solute-binding protein
SBP_bac_1            PF01547.20   314 seq601_BIOID51097    -            348   4.5e-13   49.4  11.1   1   1   2.9e-16     8e-13   48.6   7.7    12   313    40   284    31   285 0.72 Bacterial extracellular solute-binding protein
Lipoprotein_8        PF02030.10   493 seq601_BIOID51097    -            348   1.8e-09   36.5   0.9   1   1   2.1e-12   5.7e-09   34.8   0.0    21    98    22   104     1   114 0.76 Hypothetical lipoprotein (MG045 family)
GerE                 PF00196.14    58 seq602_BIOID51097    -            158   4.2e-05   22.6   0.0   1   1   5.3e-09   7.2e-05   21.9   0.0    25    45   121   141    97   148 0.91 Bacterial regulatory proteins, luxR family
MucB_RseB            PF03888.9    285 seq603_BIOID51097    -            318  1.4e-122  408.0   0.0   1   1  1.2e-126  1.6e-122  407.8   0.0     1   284    31   314    31   315 0.99 MucB/RseB family
Cytochrom_B_N        PF00033.14   188 seq605_BIOID51097    -            188   1.2e-23   83.3  10.8   1   1   2.1e-27   1.4e-23   83.1   7.5     3   187    16   184    14   185 0.94 Cytochrome b(N-terminal)/b6/petB
Ni_hydr_CYTB         PF01292.15   182 seq605_BIOID51097    -            188   9.5e-22   77.1  11.4   1   1   1.6e-25   1.1e-21   76.9   7.9     1   181    16   184    16   185 0.91 Prokaryotic cytochrome b561
Molybdopterin        PF00384.17   432 seq608_BIOID51097    -            803   9.9e-25   87.0   0.0   1   1   3.2e-25   2.2e-21   75.9   0.0   103   379     2   377     1   381 0.85 Molybdopterin oxidoreductase
Molydop_binding      PF01568.16   109 seq608_BIOID51097    -            803   5.6e-17   61.4   0.1   1   1     3e-20     2e-16   59.6   0.1     4   108   681   796   678   797 0.93 Molydopterin dinucleotide binding domain
CcdB                 PF01845.12   102 seq610_BIOID51097    -            101   2.7e-42  142.7   0.0   1   1   2.2e-46     3e-42  142.5   0.0     1   102     1   101     1   101 0.99 CcdB protein
Exonuc_X-T_C         PF08411.5    269 seq612_BIOID51097    -            491    3e-104  347.6   0.1   1   1  5.5e-108  3.8e-104  347.3   0.1     1   268   228   489   228   490 0.99 Exonuclease C-terminal
RNase_T              PF00929.19   164 seq612_BIOID51097    -            491   5.9e-25   88.3   0.0   1   1   1.6e-28   1.1e-24   87.4   0.0     2   162    29   208    28   210 0.95 Exonuclease
DUF1488              PF07369.6     83 seq615_BIOID51097    -             85   3.9e-31  106.6   0.0   1   1   3.1e-35   4.3e-31  106.4   0.0     1    82     4    84     4    85 0.99 Protein of unknown function (DUF1488)
FUR                  PF01475.14   120 seq616_BIOID51097    -            148   4.9e-49  165.1   0.2   1   1   4.3e-53   5.8e-49  164.8   0.1     1   120    10   130    10   130 0.99 Ferric uptake regulator family
Phage_integrase      PF00589.17   173 seq617_BIOID51097    -            269     2e-36  125.1   0.1   1   1     2e-40   2.8e-36  124.6   0.1     1   171    50   242    50   244 0.88 Phage integrase family
PNP_UDP_1            PF01048.15   234 seq618_BIOID51097    -            253   8.2e-42  142.6   1.4   1   1   6.8e-46   9.2e-42  142.4   1.0     2   230    21   247    20   253 0.85 Phosphorylase superfamily
MCE                  PF02470.15    81 seq619_BIOID51097    -            879   1.2e-64  214.1  10.4   1   3   3.5e-21   4.8e-17   61.6   0.1     2    81    48   139    47   139 0.97 mce related protein
MCE                  PF02470.15    81 seq619_BIOID51097    -            879   1.2e-64  214.1  10.4   2   3   1.6e-11   2.2e-07   30.6   0.0     2    76   282   357   281   371 0.88 mce related protein
MCE                  PF02470.15    81 seq619_BIOID51097    -            879   1.2e-64  214.1  10.4   3   3   1.2e-14   1.6e-10   40.7   0.0     4    81   638   726   636   726 0.96 mce related protein
GerE                 PF00196.14    58 seq621_BIOID51097    -            171     3e-10   39.1   0.1   1   1     4e-14   5.5e-10   38.3   0.1     3    54   107   158   105   161 0.96 Bacterial regulatory proteins, luxR family
SLT_beta             PF02258.11    70 seq622_BIOID51097    -             87   1.2e-45  153.0   0.5   1   1   1.1e-49   1.5e-45  152.7   0.3     2    70    19    87    18    87 0.98 Shiga-like toxin beta subunit
OKR_DC_1             PF01276.15   417 seq623_BIOID51097    -            731  8.8e-202  670.0   0.0   1   1  2.3e-205  1.1e-201  669.7   0.0     1   417   121   563   121   563 1.00 Orn/Lys/Arg decarboxylase, major domain
OKR_DC_1_C           PF03711.10   137 seq623_BIOID51097    -            731   6.3e-52  175.1   0.0   1   1   5.3e-55   2.4e-51  173.2   0.0     1   135   588   719   588   721 0.98 Orn/Lys/Arg decarboxylase, C-terminal domain
OKR_DC_1_N           PF03709.10   115 seq623_BIOID51097    -            731     4e-14   52.5   0.0   1   1   1.9e-17   8.5e-14   51.4   0.0     1   114    24   114    24   115 0.89 Orn/Lys/Arg decarboxylase, N-terminal domain
RseC_MucC            PF04246.7    135 seq627_BIOID51097    -            159   7.2e-41  138.8   1.0   1   1   6.4e-45   8.8e-41  138.5   0.7     1   134     8   141     8   142 0.99 Positive regulator of sigma(E), RseC/MucC
Band_7               PF01145.20   179 seq629_BIOID51097    -            375   1.3e-24   86.9   0.2   1   1   4.1e-27   5.6e-23   81.6   0.2     2   178   147   318   146   320 0.94 SPFH domain / Band 7 family
DUF3592              PF12158.3    148 seq630_BIOID51097    -            153   2.5e-16   59.6   0.1   1   1   2.3e-20   3.1e-16   59.3   0.1     8   147     9   139     5   140 0.90 Protein of unknown function (DUF3592)
DicB                 PF05358.6     62 seq631_BIOID51097    -             62   4.1e-37  125.3   0.1   1   1   3.3e-41   4.5e-37  125.2   0.0     1    62     1    62     1    62 1.00 DicB protein
Pmp3                 PF01679.12    51 seq632_BIOID51097    -             62   7.6e-08   31.8   7.0   1   1   6.1e-12   8.3e-08   31.7   4.8     4    49     1    47     1    49 0.95 Proteolipid membrane potential modulator
DUF1482              PF07358.6     57 seq633_BIOID51097    -             62   2.4e-24   84.5   0.0   1   1     2e-28   2.7e-24   84.4   0.0     1    57     4    62     4    62 0.98 Protein of unknown function (DUF1482)
RmuC                 PF02646.11   305 seq636_BIOID51097    -            475  7.2e-112  373.0   2.2   1   1  5.3e-116  7.2e-112  373.0   1.5     1   304   135   437   135   438 0.99 RmuC family
DUF303               PF03629.13   255 seq637_BIOID51097    -            630   1.2e-28   99.9   0.0   1   1   2.5e-32   1.7e-28   99.4   0.0     3   229    83   345    81   383 0.76 Domain of unknown function (DUF303)
DUF1737              PF08410.5     54 seq637_BIOID51097    -            630   2.4e-19   68.7   0.1   1   1     2e-22   1.3e-18   66.3   0.0     1    53     1    53     1    54 0.98 Domain of unknown function (DUF1737)
Viral_helicase1      PF01443.13   226 seq642_BIOID51097    -            573   3.9e-11   42.8   0.2   1   1   1.2e-11   1.9e-08   34.1   0.1    52   222   328   521   318   524 0.77 Viral (Superfamily 1) RNA helicase
DUF2075              PF09848.4    352 seq642_BIOID51097    -            573   3.3e-11   42.6   0.0   1   1   3.2e-14   4.9e-11   42.0   0.0     4   178   237   412   234   455 0.71 Uncharacterized conserved protein (DUF2075)
AAA_22               PF13401.1    131 seq642_BIOID51097    -            573     1e-09   38.4   0.0   1   1   2.7e-12     4e-09   36.5   0.0     7   112   237   358   232   367 0.76 AAA domain
NERD                 PF08378.6    109 seq642_BIOID51097    -            573   1.8e-09   37.7   0.0   1   1   3.1e-12   4.7e-09   36.3   0.0     4    93    16   122    14   144 0.79 Nuclease-related domain
AAA_30               PF13604.1    196 seq642_BIOID51097    -            573   7.7e-08   32.0   0.0   1   1     1e-10   1.5e-07   31.0   0.0     2   160   220   400   219   410 0.84 AAA domain
KaiC                 PF06745.8    226 seq642_BIOID51097    -            573   5.2e-07   28.8   0.0   1   1   7.6e-09   1.2e-05   24.4   0.0    18    60   233   274   226   341 0.89 KaiC
AAA_19               PF13245.1     76 seq642_BIOID51097    -            573   1.6e-06   27.6   0.0   1   1   2.3e-09   3.5e-06   26.5   0.0     6    75   230   295   226   296 0.78 Part of AAA domain
MCPsignal            PF00015.16   213 seq645_BIOID51097    -            546   1.6e-70  236.8  47.1   1   1   9.5e-73   4.3e-69  232.1  20.2     2   212   333   525   328   526 0.98 Methyl-accepting chemotaxis protein (MCP) signalling domain
TarH                 PF02203.10   171 seq645_BIOID51097    -            546   1.3e-30  106.3   2.2   1   1   2.9e-34   1.3e-30  106.3   1.5     2   166    12   177    11   189 0.95 Tar ligand binding domain homologue
HAMP                 PF00672.20    70 seq645_BIOID51097    -            546   2.8e-14   52.9   0.6   1   1   6.2e-18   2.8e-14   52.9   0.4     2    68   205   271   204   273 0.93 HAMP domain
Exo_endo_phos        PF03372.18   251 seq647_BIOID51097    -            363     2e-18   67.0   0.0   1   1   1.9e-22   2.6e-18   66.7   0.0     3   251   105   310   103   310 0.79 Endonuclease/Exonuclease/phosphatase family
GTP_EFTU             PF00009.22   188 seq648_BIOID51097    -            599   7.5e-52  175.3   0.0   1   1   6.2e-55   1.7e-51  174.2   0.0     1   187     2   181     2   182 0.94 Elongation factor Tu GTP binding domain
LepA_C               PF06421.7    108 seq648_BIOID51097    -            599   6.9e-52  173.7   3.3   1   1   4.3e-55   1.2e-51  173.0   2.3     1   107   487   593   487   594 0.99 GTP-binding protein LepA C-terminus
EFG_C                PF00679.19    89 seq648_BIOID51097    -            599   3.3e-19   68.4   0.0   1   1   2.5e-22   6.9e-19   67.3   0.0     2    86   399   483   398   486 0.95 Elongation factor G C-terminus
GTP_EFTU_D2          PF03144.20    74 seq648_BIOID51097    -            599   8.8e-10   38.4   0.3   1   1   7.1e-13   1.9e-09   37.3   0.2     1    74   205   275   205   275 0.86 Elongation factor Tu domain 2
Ras                  PF00071.17   162 seq648_BIOID51097    -            599   8.7e-05   21.8   0.0   1   1   5.7e-08   0.00016   21.0   0.0    30   160    52   180    42   182 0.79 Ras family
SAM_MT               PF04445.8    235 seq650_BIOID51097    -            250  9.8e-115  381.5   0.0   1   1  8.1e-119  1.1e-114  381.3   0.0     3   234    16   247    14   248 0.99 Putative SAM-dependent methyltransferase
SmpA_OmlA            PF04355.8     71 seq653_BIOID51097    -            257   2.8e-17   61.9   0.0   1   1   6.1e-21   4.2e-17   61.4   0.0     1    69    52   120    52   122 0.93 SmpA / OmlA family
OmpA                 PF00691.15    97 seq653_BIOID51097    -            257   3.4e-15   56.1   0.0   1   1   8.8e-19     6e-15   55.3   0.0     1    85   146   229   146   241 0.91 OmpA family
CN_hydrolase         PF00795.17   184 seq655_BIOID51097    -            256   2.8e-13   49.5   0.0   1   1   3.1e-17   4.3e-13   48.9   0.0     5   179     9   161     5   166 0.84 Carbon-nitrogen hydrolase
Nuc-transf           PF10127.4    247 seq656_BIOID51097    -            263   2.2e-99  331.6   0.0   1   1  1.8e-103   2.5e-99  331.5   0.0     1   246    10   256    10   257 0.99 Predicted nucleotidyltransferase
YjcZ                 PF13990.1    270 seq658_BIOID51097    -            301    5e-118  393.0   6.2   1   1  4.1e-122  5.6e-118  392.8   4.3     1   270    26   296    26   296 1.00 YjcZ-like protein
ROK                  PF00480.15   179 seq659_BIOID51097    -            397   1.2e-27   96.8   0.0   1   1   1.2e-31   1.6e-27   96.3   0.0    26   179   111   267    85   267 0.89 ROK family
DUF2235              PF09994.4    277 seq660_BIOID51097    -            560   7.2e-27   94.3   0.1   1   2   6.3e-13   8.6e-09   35.0   0.4     4   113    39   210    36   219 0.78 Uncharacterized conserved protein (DUF2235)
DUF2235              PF09994.4    277 seq660_BIOID51097    -            560   7.2e-27   94.3   0.1   2   2   1.8e-19   2.5e-15   56.4   0.0   154   260   221   325   211   341 0.79 Uncharacterized conserved protein (DUF2235)
DUF3950              PF13132.1     30 seq661_BIOID51097    -             66   1.5e-17   62.6   0.1   1   1   1.5e-21   2.1e-17   62.2   0.1     1    30    21    50    21    50 0.98 Domain of unknown function (DUF3950)
NUDIX                PF00293.23   135 seq662_BIOID51097    -            257   1.9e-21   75.9   0.1   1   1   1.3e-24     6e-21   74.3   0.0     6   125   132   240   127   249 0.90 NUDIX domain
zf-NADH-PPase        PF09297.6     32 seq662_BIOID51097    -            257   2.8e-10   39.4   5.4   1   1     1e-13   4.8e-10   38.6   3.8     1    32    93   124    93   124 0.98 NADH pyrophosphatase zinc ribbon domain
NUDIX-like           PF09296.6     98 seq662_BIOID51097    -            257   3.7e-06   27.0   0.1   1   1   1.6e-09   7.3e-06   26.1   0.1     2    97    11    90    10    91 0.96 NADH pyrophosphatase-like rudimentary NUDIX domain
Fer4_11              PF13247.1     99 seq663_BIOID51097    -            294   1.2e-29  101.9  13.1   1   1   1.8e-32   2.2e-29  101.1   5.5     2    98    92   188    91   189 0.94 4Fe-4S dicluster domain
Form-deh_trans       PF09163.6     44 seq663_BIOID51097    -            294   7.8e-20   69.9   0.0   1   1   1.1e-22   1.4e-19   69.1   0.0     1    44   246   289   246   290 0.96 Formate dehydrogenase N, transmembrane
Fer4_7               PF12838.2     52 seq663_BIOID51097    -            294   4.9e-15   55.5  25.2   1   1   8.3e-11     1e-07   32.0   5.6     1    50    38   114    38   117 0.90 4Fe-4S dicluster domain
Fer4_9               PF13187.1     55 seq663_BIOID51097    -            294   3.3e-13   49.5  27.2   1   1   4.6e-11   5.7e-08   32.7   7.7     1    55   132   184   132   184 0.97 4Fe-4S dicluster domain
Fer4_10              PF13237.1     52 seq663_BIOID51097    -            294   2.6e-12   46.2  27.8   1   1   3.4e-11   4.2e-08   32.7   7.1     2    52    93   144    92   144 0.86 4Fe-4S dicluster domain
Fer4_2               PF12797.2     22 seq663_BIOID51097    -            294   3.3e-10   39.1  34.5   1   1   6.4e-09     8e-06   25.3   2.4     4    20    33    49    31    51 0.91 4Fe-4S binding domain
Fer4_3               PF12798.2     15 seq663_BIOID51097    -            294   9.7e-08   31.9  41.1   1   3   0.00035      0.43   11.1   3.8     1    15   100   117   100   117 0.89 4Fe-4S binding domain
Fer4_3               PF12798.2     15 seq663_BIOID51097    -            294   9.7e-08   31.9  41.1   2   3   6.7e-05     0.083   13.3   2.9     1    14   133   146   133   147 0.94 4Fe-4S binding domain
Fer4_3               PF12798.2     15 seq663_BIOID51097    -            294   9.7e-08   31.9  41.1   3   3   3.4e-06    0.0042   17.4   2.5     1    15   160   183   160   183 0.98 4Fe-4S binding domain
Fer4_4               PF12800.2     17 seq663_BIOID51097    -            294   3.1e-07   30.0  31.6   1   2   4.7e-05     0.059   13.6   1.8     3    15    38    50    36    56 0.91 4Fe-4S binding domain
Fer4_4               PF12800.2     17 seq663_BIOID51097    -            294   3.1e-07   30.0  31.6   2   2     1e-07   0.00013   21.9   1.8     1    17   130   146   130   146 0.92 4Fe-4S binding domain
Fer4                 PF00037.22    24 seq663_BIOID51097    -            294   3.1e-07   29.6  37.3   1   1   4.1e-08   5.1e-05   22.5   2.0     5    22   130   147   126   149 0.87 4Fe-4S binding domain
DDE_Tnp_Tn3          PF01526.12   388 seq665_BIOID51097    -            114   4.9e-31  107.6   0.0   1   1   4.5e-35   6.2e-31  107.2   0.0   300   387    19   106     9   106 0.98 Tn3 transposase DDE domain
DAHP_synth_1         PF00793.15   272 seq667_BIOID51097    -            379  2.6e-102  341.0   0.0   1   1  2.3e-106  3.2e-102  340.7   0.0     8   271    64   363    43   364 0.96 DAHP synthetase I family
Ubie_methyltran      PF01209.13   233 seq669_BIOID51097    -            251  5.9e-114  378.8   0.0   1   1  5.4e-117  6.7e-114  378.6   0.0     2   233    15   250    14   250 0.99 ubiE/COQ5 methyltransferase family
Methyltransf_31      PF13847.1    152 seq669_BIOID51097    -            251   3.9e-23   81.5   0.0   1   1   4.7e-26   5.8e-23   81.0   0.0     3   113    63   179    61   229 0.81 Methyltransferase domain
Methyltransf_11      PF08241.7     95 seq669_BIOID51097    -            251   1.5e-21   76.5   0.1   1   1   3.2e-24   3.9e-21   75.2   0.0     1    94    68   167    68   168 0.97 Methyltransferase domain
Methyltransf_23      PF13489.1    162 seq669_BIOID51097    -            251   5.1e-19   68.4   0.0   1   1   5.9e-22   7.3e-19   67.9   0.0    20   160    61   233    43   235 0.85 Methyltransferase domain
Methyltransf_25      PF13649.1    101 seq669_BIOID51097    -            251   9.4e-17   61.1   0.0   1   1     2e-19   2.5e-16   59.7   0.0     1   101    67   164    67   164 0.93 Methyltransferase domain
Methyltransf_12      PF08242.7     99 seq669_BIOID51097    -            251     4e-14   52.7   0.0   1   1   6.8e-17   8.4e-14   51.7   0.0     1    99    68   166    68   166 0.93 Methyltransferase domain
Methyltransf_18      PF12847.2    112 seq669_BIOID51097    -            251   2.3e-13   50.5   0.0   1   1   3.3e-16   4.1e-13   49.7   0.0     2   109    64   168    63   171 0.88 Methyltransferase domain
Methyltransf_26      PF13659.1    117 seq669_BIOID51097    -            251   5.2e-09   36.0   0.0   1   1   8.1e-12     1e-08   35.1   0.0     1   114    64   169    64   171 0.91 Methyltransferase domain
PCMT                 PF01135.14   210 seq669_BIOID51097    -            251   4.5e-07   29.5   0.0   1   1   5.7e-10   7.1e-07   28.8   0.0    71   171    61   168    51   179 0.86 Protein-L-isoaspartate(D-aspartate) O-methyltransferase (PCMT)
MTS                  PF05175.9    170 seq669_BIOID51097    -            251   5.3e-06   25.8   0.0   1   1   7.6e-09   9.5e-06   24.9   0.0    31   140    63   169    53   188 0.85 Methyltransferase small domain
Nol1_Nop2_Fmu        PF01189.12   283 seq672_BIOID51097    -            481  6.8e-109  363.4   0.0   1   2   6.4e-31   1.7e-27   96.3   0.0    12   177    42   210    31   211 0.88 NOL1/NOP2/sun family
Nol1_Nop2_Fmu        PF01189.12   283 seq672_BIOID51097    -            481  6.8e-109  363.4   0.0   2   2   8.4e-85   2.3e-81  273.1   0.0     9   282   201   480   201   481 0.99 NOL1/NOP2/sun family
Nol1_Nop2_Fmu_2      PF13636.1    102 seq672_BIOID51097    -            481   7.3e-23   80.4   0.0   1   1   4.6e-26   1.3e-22   79.7   0.0     3   102   368   470   366   470 0.91 pre-rRNA processing and ribosome biogenesis
Methyltransf_26      PF13659.1    117 seq672_BIOID51097    -            481   3.2e-07   30.2   0.2   1   1   3.1e-10   8.4e-07   28.9   0.1     2   116   121   249   120   250 0.87 Methyltransferase domain
Methyltransf_18      PF12847.2    112 seq672_BIOID51097    -            481   5.6e-07   30.0   0.0   1   1   3.8e-10     1e-06   29.1   0.0     3   112   121   249   119   249 0.87 Methyltransferase domain
Patatin              PF01734.17   204 seq673_BIOID51097    -            356   6.2e-21   75.1   3.2   1   1   2.4e-24   3.3e-20   72.7   2.2     1   199     9   237     9   242 0.77 Patatin-like phospholipase
URO-D                PF01208.12   343 seq676_BIOID51097    -            354  1.6e-140  467.8   0.0   1   1  1.3e-144  1.8e-140  467.6   0.0     2   342     5   347     4   348 0.98 Uroporphyrinogen decarboxylase (URO-D)
Cytochrom_B_N        PF00033.14   188 seq677_BIOID51097    -            217   1.4e-20   73.3  19.2   1   1   2.5e-24   1.7e-20   73.0  13.3     4   188    10   186     7   186 0.92 Cytochrome b(N-terminal)/b6/petB
Ni_hydr_CYTB         PF01292.15   182 seq677_BIOID51097    -            217   1.4e-18   66.8  17.8   1   1   2.5e-22   1.7e-18   66.5  12.3     5   182    13   186     9   186 0.89 Prokaryotic cytochrome b561
Peptidase_S24        PF00717.18    70 seq679_BIOID51097    -            324   8.7e-21   73.2   0.1   1   1   2.5e-24   1.7e-20   72.2   0.1     1    63    86   159    86   170 0.92 Peptidase S24-like
Peptidase_S26        PF10502.4    138 seq679_BIOID51097    -            324   6.3e-09   35.3   0.0   1   1   2.1e-11   1.4e-07   30.9   0.0    96   138   260   302   233   302 0.84 Signal peptidase, peptidase S26
rve_3                PF13683.1     67 seq681_BIOID51097    -            113   6.7e-18   63.8   0.1   1   1   1.9e-21   8.9e-18   63.4   0.1     2    67    35   101    34   101 0.98 Integrase core domain
rve_2                PF13333.1     52 seq681_BIOID51097    -            113   1.2e-13   50.7   1.2   1   1   4.2e-17   1.9e-13   50.1   0.8     1    51    53   108    53   109 0.93 Integrase core domain
rve                  PF00665.21   120 seq681_BIOID51097    -            113   1.8e-12   47.2   0.0   1   1   5.6e-16   2.5e-12   46.8   0.0    61   119     4    62     1    63 0.90 Integrase core domain
SCP2                 PF02036.12   101 seq683_BIOID51097    -            201     2e-20   72.8   0.0   1   1   2.2e-24     3e-20   72.2   0.0     1   100    15   112    15   113 0.97 SCP-2 sterol transfer family
HTH_33               PF13592.1     60 seq685_BIOID51097    -            295   6.5e-23   79.9   0.1   1   1   3.4e-26   1.2e-22   79.0   0.0     1    60    97   156    97   156 0.97 Winged helix-turn helix
DDE_3                PF13358.1    146 seq685_BIOID51097    -            295   3.9e-17   62.2   0.1   1   1   6.6e-20   2.3e-16   59.7   0.0     2   103   168   270   167   283 0.93 DDE superfamily endonuclease
HTH_29               PF13551.1    113 seq685_BIOID51097    -            295   2.5e-13   50.0   0.0   1   1   2.8e-16   9.6e-13   48.1   0.0     1   113    32   131    32   131 0.90 Winged helix-turn helix
HTH_23               PF13384.1     50 seq685_BIOID51097    -            295   1.1e-06   27.9   0.0   1   1   9.9e-10   3.4e-06   26.4   0.0     2    45    27    70    26    76 0.91 Homeodomain-like domain
Adenine_deam_C       PF13382.1    171 seq686_BIOID51097    -            588   5.2e-57  191.5   0.0   1   1   2.9e-60     8e-57  190.9   0.0    24   171   434   581   416   581 0.95 Adenine deaminase C-terminal domain
Amidohydro_1         PF01979.15   333 seq686_BIOID51097    -            588   3.5e-38  131.9   0.0   1   1   4.8e-41   1.3e-37  130.0   0.0     2   333    82   347    81   347 0.95 Amidohydrolase family
Amidohydro_5         PF13594.1     68 seq686_BIOID51097    -            588   2.2e-12   46.4   0.2   1   1   2.9e-15   7.9e-12   44.7   0.1     1    68    52   115    52   115 0.85 Amidohydrolase
Amidohydro_4         PF13147.1    304 seq686_BIOID51097    -            588   3.1e-11   43.7   0.2   1   1   8.7e-12   2.4e-08   34.2   0.1     1   304    76   344    76   344 0.77 Amidohydrolase
Lysis_S              PF04971.7     68 seq687_BIOID51097    -             71   1.6e-47  158.9   0.5   1   1   1.3e-51   1.8e-47  158.7   0.3     1    68     4    71     4    71 1.00 Lysis protein S
Bac_luciferase       PF00296.15   307 seq689_BIOID51097    -            382   6.9e-69  232.1   0.4   1   1   6.1e-73   8.4e-69  231.9   0.3     1   302    20   339    20   344 0.93 Luciferase-like monooxygenase
DUF465               PF04325.8     49 seq690_BIOID51097    -             75   2.5e-10   39.7   4.7   1   1   3.4e-14   4.6e-10   38.9   3.1     1    47    19    66    19    68 0.94 Protein of unknown function (DUF465)
Colicin_im           PF03857.8    138 seq691_BIOID51097    -            177   2.5e-32  111.3  13.4   1   1   1.9e-36   2.5e-32  111.3   9.3     2   136    42   176    41   177 0.96 Colicin immunity protein
PDH                  PF02153.12   258 seq694_BIOID51097    -            373   4.6e-32  110.7   0.0   1   1   2.5e-35   1.1e-31  109.5   0.0    38   257   135   344   124   345 0.93 Prephenate dehydrogenase
CM_2                 PF01817.16    81 seq694_BIOID51097    -            373   4.6e-24   84.2   0.2   1   1   2.2e-27     1e-23   83.1   0.1     1    80     9    88     9    89 0.98 Chorismate mutase type II
Phage_lysozyme       PF00959.14   110 seq695_BIOID51097    -            177   3.3e-29  101.2   0.0   1   1   3.2e-33   4.4e-29  100.8   0.0     1   110    48   166    48   166 0.98 Phage lysozyme
DUF2931              PF11153.3    216 seq697_BIOID51097    -            225   5.9e-49  166.2   0.7   1   1     5e-53   6.8e-49  166.0   0.5     3   216     5   223     3   223 0.97 Protein of unknown function (DUF2931)
Exc                  PF07825.6     77 seq701_BIOID51097    -             82   6.4e-08   32.1   0.1   1   1   5.1e-12   6.9e-08   32.0   0.1     4    70     6    74     3    81 0.88 Excisionase-like protein
ABC1                 PF03109.11   119 seq705_BIOID51097    -            546   1.9e-35  121.3   0.0   1   1   2.7e-39   3.7e-35  120.3   0.0     4   119   115   232   112   232 0.97 ABC1 family
Endonuclease_5       PF04493.9    206 seq708_BIOID51097    -            223   1.1e-70  237.0   0.0   1   1   9.3e-75   1.3e-70  236.8   0.0     1   205     9   208     9   209 0.99 Endonuclease V
Phage_integ_N        PF09003.5     81 seq711_BIOID51097    -            376   1.9e-28   97.8   0.2   1   1   6.4e-32   4.4e-28   96.6   0.1     3    77     2    76     1    84 0.95 Bacteriophage lambda integrase, N-terminal domain
Phage_integrase      PF00589.17   173 seq711_BIOID51097    -            376   2.7e-15   56.3   0.0   1   1   6.9e-19   4.7e-15   55.5   0.0     2   170   193   367   192   370 0.87 Phage integrase family
DUF1338              PF07063.8    302 seq712_BIOID51097    -            447   8.6e-96  320.4   0.1   1   1  7.4e-100     1e-95  320.2   0.1     1   302    11   401    11   401 0.98 Domain of unknown function (DUF1338)
BON                  PF04972.12    64 seq713_BIOID51097    -            191   3.6e-27   93.7   5.4   1   2     3e-16   4.1e-12   45.5   0.1     3    62    53   113    51   115 0.95 BON domain
BON                  PF04972.12    64 seq713_BIOID51097    -            191   3.6e-27   93.7   5.4   2   2   1.3e-17   1.8e-13   49.9   1.0     1    57   129   184   129   188 0.97 BON domain
Phage_lysis          PF03245.8    125 seq715_BIOID51097    -            155   6.2e-49  165.0   9.4   1   1   5.2e-53   7.1e-49  164.8   6.5     1   124    29   153    29   154 0.99 Bacteriophage lysis protein
Ribonuclease_3       PF00636.21   114 seq719_BIOID51097    -            226   5.6e-21   75.0   0.0   1   1   2.4e-24   1.6e-20   73.5   0.0     1   113    38   127    38   128 0.90 Ribonuclease III domain
dsrm                 PF00035.20    67 seq719_BIOID51097    -            226   8.7e-15   54.9   0.0   1   1   2.1e-18   1.5e-14   54.2   0.0     1    67   156   223   156   223 0.95 Double-stranded RNA binding motif
DUF1480              PF07351.8     80 seq720_BIOID51097    -             78   3.5e-42  142.1   0.0   1   1   2.8e-46   3.8e-42  142.0   0.0     3    79     2    77     1    78 0.98 Protein of unknown function (DUF1480)
YcaO                 PF02624.11   332 seq721_BIOID51097    -            586   2.9e-79  266.8   0.0   1   1   3.9e-83   5.3e-79  265.9   0.0     1   331    58   391    58   392 0.97 YcaO-like family
Isochorismatase      PF00857.15   174 seq726_BIOID51097    -            244   3.5e-42  144.1   0.0   1   1   3.6e-46   4.9e-42  143.7   0.0     1   173    32   229    32   230 0.96 Isochorismatase family
RHH_2                PF03693.9     81 seq728_BIOID51097    -             85   6.3e-08   32.5   0.5   1   1     8e-12   1.1e-07   31.7   0.1     4    49     6    51     3    56 0.91 Uncharacterised protein family (UPF0156)
DEDD_Tnp_IS110       PF01548.12   144 seq729_BIOID51097    -            205   3.4e-23   81.7   0.0   1   1   3.4e-27   4.7e-23   81.3   0.0     1   138     9   145     9   151 0.94 Transposase
DUF1482              PF07358.6     57 seq731_BIOID51097    -             91     5e-32  109.1   0.1   1   1   4.4e-36     6e-32  108.9   0.1     1    57    29    86    29    86 0.99 Protein of unknown function (DUF1482)
DUF416               PF04222.7    191 seq732_BIOID51097    -            196   3.7e-87  290.2   0.1   1   1     3e-91   4.2e-87  290.1   0.0     1   189     4   192     4   194 0.99 Protein of unknown function (DUF416)
Globin               PF00042.17   108 seq734_BIOID51097    -            403   3.4e-15   56.1   0.0   1   1   1.7e-18   7.7e-15   55.0   0.0     2   107    14   109    13   110 0.96 Globin
NAD_binding_1        PF00175.16   109 seq734_BIOID51097    -            403   1.8e-14   54.0   0.0   1   1   7.5e-18   3.4e-14   53.2   0.0     1   108   271   379   271   380 0.82 Oxidoreductase NAD-binding domain
FAD_binding_6        PF00970.19    99 seq734_BIOID51097    -            403     1e-13   51.0   0.0   1   1   4.8e-17   2.2e-13   50.0   0.0     2    97   162   259   161   261 0.90 Oxidoreductase FAD-binding domain
UspB                 PF10625.4    107 seq735_BIOID51097    -            111   2.6e-52  174.9   0.8   1   1   2.2e-56     3e-52  174.7   0.6     1   107     1   107     1   107 0.99 Universal stress protein B (UspB)
Plasmid_stabil       PF05016.9     90 seq736_BIOID51097    -             99   1.2e-09   38.2   0.1   1   1     1e-13   1.4e-09   38.1   0.1     1    90     5    94     5    94 0.92 Plasmid stabilisation system protein
MMR_HSR1             PF01926.18   114 seq739_BIOID51097    -            301   8.7e-22   77.1   0.1   1   1   8.9e-25   1.5e-21   76.3   0.1     2   114    11   125    10   125 0.81 50S ribosome-binding GTPase
KH_2                 PF07650.12    78 seq739_BIOID51097    -            301   2.1e-18   65.5   0.7   1   1   3.5e-21     6e-18   64.0   0.5     1    77   209   285   209   286 0.94 KH domain
FeoB_N               PF02421.13   189 seq739_BIOID51097    -            301   6.7e-14   51.4   0.1   1   1   5.9e-17     1e-13   50.8   0.0     3   164    11   177    10   203 0.82 Ferrous iron transport protein B
GTP_EFTU             PF00009.22   188 seq739_BIOID51097    -            301   2.9e-10   39.7   0.7   1   1   8.2e-12   1.4e-08   34.2   0.5     6   187    11   174     9   175 0.68 Elongation factor Tu GTP binding domain
Dynamin_N            PF00350.18   168 seq739_BIOID51097    -            301   4.4e-08   33.0   0.2   1   1   2.8e-08   4.8e-05   23.0   0.1     1    35    11    45    11    57 0.84 Dynamin family
AIG1                 PF04548.11   212 seq739_BIOID51097    -            301   5.1e-07   28.9   0.0   1   1   5.3e-10     9e-07   28.0   0.0     3   108    11   113    10   117 0.74 AIG1 family
PduV-EutP            PF10662.4    143 seq739_BIOID51097    -            301     1e-06   28.1   0.3   1   1   7.9e-09   1.3e-05   24.5   0.2     4   141    11   169     9   171 0.72 Ethanolamine utilisation - propanediol utilisation
Miro                 PF08477.8    119 seq739_BIOID51097    -            301   1.8e-05   25.0   0.0   1   1   2.9e-08   4.9e-05   23.6   0.0     2   119    11   127    11   127 0.64 Miro-like protein
Ribonuc_L-PSP        PF01042.16   121 seq750_BIOID51097    -            128   2.4e-32  111.1   0.0   1   1   2.1e-36   2.9e-32  110.8   0.0     4   120    13   125    10   126 0.97 Endoribonuclease L-PSP
Bac_DNA_binding      PF00216.16    90 seq752_BIOID51097    -             90   3.2e-33  113.4   1.4   1   1   2.6e-37   3.6e-33  113.3   1.0     1    90     1    90     1    90 0.99 Bacterial DNA-binding protein
PGI                  PF00342.14   486 seq755_BIOID51097    -            549  1.3e-234  779.0   0.1   1   1  1.1e-238  1.5e-234  778.8   0.0     1   486    52   541    52   541 0.99 Phosphoglucose isomerase
MttA_Hcf106          PF02416.11    53 seq759_BIOID51097    -             89   6.9e-16   56.9   0.6   1   1   8.2e-20   1.1e-15   56.3   0.4     1    52     4    55     4    83 0.90 mttA/Hcf106 family
MdoG                 PF04349.7    484 seq760_BIOID51097    -            551    1e-150  502.0   0.1   1   1  9.1e-155  1.2e-150  501.8   0.1     1   482    45   534    45   536 0.92 Periplasmic glucan biosynthesis protein, MdoG
Abhydrolase_6        PF12697.2    228 seq761_BIOID51097    -            266   2.4e-34  119.1   4.2   1   1   6.1e-38   2.8e-34  118.8   2.9     1   227    16   249    16   250 0.79 Alpha/beta hydrolase family
Abhydrolase_1        PF00561.15   230 seq761_BIOID51097    -            266     1e-16   61.1   0.4   1   1   2.1e-18   9.4e-15   54.6   0.2     1   228    40   251    40   253 0.79 alpha/beta hydrolase fold
Abhydrolase_5        PF12695.2    142 seq761_BIOID51097    -            266   4.6e-16   58.7   1.1   1   1   4.9e-19   2.2e-15   56.5   0.8     1   141    15   237    15   238 0.74 Alpha/beta hydrolase family
DUF1481              PF07356.7    195 seq765_BIOID51097    -            211   5.4e-71  237.9   0.6   1   1   4.5e-75   6.2e-71  237.7   0.4     1   195    22   207    22   207 0.99 Protein of unknown function (DUF1481)
RecO_N               PF11967.3     80 seq769_BIOID51097    -            242   4.6e-24   83.9   0.0   1   1   1.1e-27   7.7e-24   83.2   0.0     5    78     4    76     1    78 0.95 Recombination protein O N terminal
RecO_C               PF02565.10   118 seq769_BIOID51097    -            242   8.8e-21   73.8   0.0   1   1   1.7e-24   1.2e-20   73.4   0.0     3   118    82   226    80   226 0.91 Recombination protein O C terminal
UPF0259              PF06790.6    248 seq773_BIOID51097    -            247  1.6e-102  342.0  19.0   1   1  1.3e-106  1.8e-102  341.9  13.2     1   247     1   246     1   247 0.99 Uncharacterised protein family (UPF0259)
DUF905               PF06006.7     71 seq774_BIOID51097    -             77   3.8e-35  118.9   0.0   1   1   3.1e-39   4.2e-35  118.8   0.0     2    71     7    76     6    76 0.97 Bacterial protein of unknown function (DUF905)
TatC                 PF00902.13   215 seq777_BIOID51097    -            258     3e-68  229.3  21.2   1   1   3.1e-72   4.2e-68  228.8  14.7     2   215    11   221    10   221 0.99 Sec-independent protein translocase protein (TatC)
Form_Nir_trans       PF01226.12   250 seq778_BIOID51097    -            343   3.7e-82  274.8  27.6   1   1   3.2e-86   4.4e-82  274.6  19.1     1   250    70   336    70   336 0.98 Formate/nitrite transporter
Nitroreductase       PF00881.19   165 seq780_BIOID51097    -            163   4.2e-16   59.0   0.0   1   1   3.8e-20   5.2e-16   58.7   0.0     5   149    18   158    14   161 0.89 Nitroreductase family
DUF932               PF06067.6    239 seq781_BIOID51097    -            273   5.3e-62  209.1   0.0   1   1   4.4e-66   6.1e-62  208.9   0.0     1   239    37   262    37   262 0.99 Domain of unknown function (DUF932)
PdxJ                 PF03740.8    239 seq782_BIOID51097    -            247  7.4e-106  352.5   4.5   1   1  6.3e-110  8.6e-106  352.3   3.1     2   237     9   242     8   244 0.99 Pyridoxal phosphate biosynthesis protein PdxJ
Methyltransf_4       PF02390.12   197 seq783_BIOID51097    -            239   1.8e-65  219.5   0.0   1   1   1.6e-69   2.2e-65  219.3   0.0     5   197    49   238    42   238 0.97 Putative methyltransferase
PHP                  PF02811.14   175 seq784_BIOID51097    -            293   6.9e-33  113.7   0.1   1   1   6.7e-37   9.1e-33  113.3   0.1     1   169    10   233    10   239 0.92 PHP domain
Glucosamine_iso      PF01182.15   199 seq792_BIOID51097    -            266   9.1e-25   87.4   0.0   1   1   8.8e-29   1.2e-24   87.0   0.0     4   198    15   216    12   217 0.85 Glucosamine-6-phosphate isomerases/6-phosphogluconolactonase
IspA                 PF04279.10   176 seq793_BIOID51097    -            179     6e-72  241.1  22.8   1   1   4.9e-76   6.7e-72  241.0  15.8     1   175     1   175     1   176 0.99 Intracellular septation protein A
HI0933_like          PF03486.9    409 seq794_BIOID51097    -            400  3.9e-156  519.5   0.0   1   1  2.3e-159  4.4e-156  519.3   0.0     2   408     5   392     4   393 0.98 HI0933-like protein
Pyr_redox_3          PF13738.1    203 seq794_BIOID51097    -            400     2e-11   44.2   0.0   1   1   2.5e-14   4.8e-11   42.9   0.0     1   141     7   166     7   189 0.71 Pyridine nucleotide-disulphide oxidoreductase
FAD_binding_2        PF00890.19   421 seq794_BIOID51097    -            400     1e-10   40.9   2.5   1   1   6.2e-10   1.2e-06   27.5   0.2     1    45     5    49     5    56 0.94 FAD binding domain
Pyr_redox_2          PF07992.9    200 seq794_BIOID51097    -            400   1.3e-09   38.1   0.0   1   1   4.7e-12   9.1e-09   35.3   0.0     1   197     5   370     5   373 0.72 Pyridine nucleotide-disulphide oxidoreductase
NAD_binding_8        PF13450.1     68 seq794_BIOID51097    -            400   2.2e-05   24.2   1.1   1   1   2.5e-08   4.8e-05   23.1   0.8     1    32     8    39     8    50 0.95 NAD(P)-binding Rossmann-like domain
HATPase_c            PF02518.21   111 seq800_BIOID51097    -            458   1.5e-28   98.5   0.8   1   1   6.1e-32   4.2e-28   97.1   0.1     2   110   346   449   345   450 0.98 Histidine kinase-, DNA gyrase B-, and HSP90-like ATPase
HisKA                PF00512.20    68 seq800_BIOID51097    -            458   1.5e-14   53.5   0.4   1   1     8e-18   5.5e-14   51.7   0.0     2    65   238   300   237   302 0.91 His Kinase A (phospho-acceptor) domain
Flavin_Reduct        PF01613.13   154 seq801_BIOID51097    -            164   1.1e-30  106.4   0.2   1   1   8.9e-35   1.2e-30  106.2   0.1     1   153    13   159    13   160 0.93 Flavin reductase like domain
TatD_DNase           PF01026.16   255 seq803_BIOID51097    -            264     8e-70  234.8   0.0   1   1   6.6e-74   9.1e-70  234.6   0.0     1   255     6   261     6   261 0.98 TatD related DNase
Acyl_transf_3        PF01757.17   340 seq805_BIOID51097    -            357   1.2e-31  109.6  42.6   1   1   1.1e-35   1.4e-31  109.4  29.6     3   337     7   326     5   329 0.92 Acyltransferase family
MFS_1                PF07690.11   354 seq806_BIOID51097    -            348   1.6e-38  132.3  25.7   1   1   2.8e-42   1.9e-38  132.0  17.8     1   350     8   328     8   332 0.82 Major Facilitator Superfamily
Sugar_tr             PF00083.19   451 seq806_BIOID51097    -            348   4.2e-12   45.2  10.1   1   1   6.1e-16   4.2e-12   45.2   7.0    44   187    36   173    10   178 0.88 Sugar (and other) transporter
DUF469               PF04320.9    101 seq808_BIOID51097    -            108   6.5e-42  142.2   0.5   1   1   5.4e-46   7.3e-42  142.1   0.4     1   101     7   107     7   107 1.00 Protein with unknown function (DUF469)
ACPS                 PF01648.15   113 seq809_BIOID51097    -            126   9.5e-22   76.9   0.1   1   1   7.7e-26   1.1e-21   76.7   0.0     1   113     5   122     5   122 0.96 4'-phosphopantetheinyl transferase superfamily
HisG                 PF01634.13   163 seq810_BIOID51097    -            299   8.2e-55  184.7   0.0   1   1   1.7e-58   1.2e-54  184.1   0.0     1   163    53   221    53   221 0.94 ATP phosphoribosyltransferase
HisG_C               PF08029.6     75 seq810_BIOID51097    -            299   5.6e-28   96.5   0.1   1   1   2.2e-31   1.5e-27   95.2   0.0     1    75   222   297   222   297 0.98 HisG, C-terminal domain
DUF465               PF04325.8     49 seq812_BIOID51097    -             74   2.6e-14   52.5   2.0   1   1   3.5e-18   4.7e-14   51.6   0.9     1    49    19    68    19    68 0.97 Protein of unknown function (DUF465)
PFL                  PF02901.10   648 seq813_BIOID51097    -            728  6.5e-210  698.7   0.2   1   1  1.2e-213  8.3e-210  698.4   0.1     4   648    23   614    13   614 0.98 Pyruvate formate lyase
Gly_radical          PF01228.16   106 seq813_BIOID51097    -            728   5.6e-30  103.7   0.0   1   1   2.8e-33   1.9e-29  102.0   0.0     1    91   630   726   630   728 0.97 Glycine radical
Sua5_yciO_yrdC       PF01300.13   179 seq815_BIOID51097    -            206   1.2e-47  161.3   0.0   1   1   1.1e-51   1.4e-47  161.0   0.0     2   179    23   198    22   198 0.95 Telomere recombination
YjbE                 PF11106.3     80 seq816_BIOID51097    -             80   1.5e-43  146.4  27.9   1   1   1.2e-47   1.7e-43  146.3  19.3     1    80     1    80     1    80 0.99 Exopolysaccharide production protein YjbE
4HBT                 PF03061.17    79 seq818_BIOID51097    -            132   4.9e-18   64.9   0.3   1   1   4.7e-22   6.5e-18   64.5   0.2     1    74    26    98    26   102 0.96 Thioesterase superfamily
Xan_ur_permease      PF00860.15   389 seq820_BIOID51097    -            442  6.9e-105  350.6  53.8   1   1    5e-109  6.9e-105  350.6  37.3     2   386    31   401    30   404 0.97 Permease family
PseudoU_synth_2      PF00849.17   164 seq821_BIOID51097    -            326   8.2e-32  110.1   0.1   1   1   1.8e-35   1.2e-31  109.6   0.1     1   164    92   242    92   242 0.96 RNA pseudouridylate synthase
S4                   PF01479.20    48 seq821_BIOID51097    -            326   2.4e-12   45.9   0.0   1   1   6.1e-16   4.2e-12   45.1   0.0     1    48    18    65    18    65 0.97 S4 domain
Antirestrict         PF03230.8     94 seq822_BIOID51097    -            157   2.6e-38  129.7   0.2   1   1   2.4e-42   3.3e-38  129.4   0.1     1    94    60   157    60   157 0.98 Antirestriction protein
DNA_pol3_theta       PF06440.6     75 seq823_BIOID51097    -             82   1.8e-38  129.8   0.3   1   1   1.5e-42   2.1e-38  129.6   0.2     3    74     9    80     7    81 0.97 DNA polymerase III, theta subunit
DUF3521              PF12035.3     35 seq824_BIOID51097    -             46   4.6e-10   39.0   0.3   1   1   4.6e-14   6.3e-10   38.6   0.2     1    35     1    28     1    28 0.99 Protein of unknown function (DUF3521)
Acetyltransf_3       PF13302.1    142 seq825_BIOID51097    -            178   2.8e-21   76.2   0.0   1   1   7.2e-25   3.3e-21   75.9   0.0     2   141    11   150    10   151 0.86 Acetyltransferase (GNAT) domain
Acetyltransf_4       PF13420.1    155 seq825_BIOID51097    -            178   6.9e-11   42.2   0.1   1   1   1.8e-14     8e-11   41.9   0.0    25   154    39   170    22   171 0.85 Acetyltransferase (GNAT) domain
Acetyltransf_1       PF00583.19    83 seq825_BIOID51097    -            178     2e-10   40.4   0.0   1   1   6.8e-14   3.1e-10   39.8   0.0     3    82    74   150    72   151 0.96 Acetyltransferase (GNAT) family
Amidohydro_1         PF01979.15   333 seq827_BIOID51097    -            382   2.2e-39  135.9   0.3   1   1   7.4e-43   2.5e-39  135.7   0.2     1   332    50   363    50   364 0.94 Amidohydrolase family
Amidohydro_4         PF13147.1    304 seq827_BIOID51097    -            382   9.8e-13   48.6   0.1   1   1   3.2e-15   1.1e-11   45.2   0.1     2   304    46   361    45   361 0.72 Amidohydrolase
Amidohydro_3         PF07969.6    404 seq827_BIOID51097    -            382   1.5e-05   24.2   0.1   1   1   9.1e-09   3.1e-05   23.2   0.0   368   403   326   361   305   362 0.90 Amidohydrolase family
Amidohydro_5         PF13594.1     68 seq827_BIOID51097    -            382   4.9e-05   22.9   0.0   1   1   3.9e-08   0.00013   21.5   0.0     1    66    21    93    21   111 0.65 Amidohydrolase
DUF2884              PF11101.3    229 seq830_BIOID51097    -            239   1.7e-59  200.8   2.3   1   1   1.4e-63     2e-59  200.6   1.6     1   215    24   234    24   239 0.98 Protein of unknown function (DUF2884)
DUF2886              PF11102.3    200 seq831_BIOID51097    -            212   6.1e-56  189.0   0.9   1   1     5e-60   6.9e-56  188.8   0.6     1   199    13   206    13   207 0.98 Protein of unknown function (DUF2886)
OsmC                 PF02566.14   100 seq832_BIOID51097    -            143   1.5e-19   69.9   0.1   1   1   1.4e-23   1.9e-19   69.5   0.0     2    99    42   139    41   140 0.89 OsmC-like protein
CN_hydrolase         PF00795.17   184 seq833_BIOID51097    -            218   3.8e-14   52.3   0.0   1   1   3.4e-18   4.7e-14   52.0   0.0     1   119     5   114     5   150 0.92 Carbon-nitrogen hydrolase
RadC                 PF04002.10   123 seq835_BIOID51097    -            163   7.7e-46  154.6   0.0   1   1   7.4e-50     1e-45  154.2   0.0     2   123    42   163    41   163 0.98 RadC-like JAB domain
PseudoU_synth_2      PF00849.17   164 seq836_BIOID51097    -            299   3.6e-16   59.3   0.0   1   1     3e-19   2.1e-15   56.8   0.0     2   161    78   208    77   211 0.83 RNA pseudouridylate synthase
S4                   PF01479.20    48 seq836_BIOID51097    -            299   1.1e-11   43.8   0.2   1   1   4.2e-15   2.9e-11   42.5   0.1     2    43    13    52    12    66 0.93 S4 domain
Histidinol_dh        PF00815.15   413 seq838_BIOID51097    -            434  2.3e-182  606.1   0.9   1   1  1.9e-186  2.6e-182  605.9   0.6     2   413    18   428    17   428 0.99 Histidinol dehydrogenase
Aminotran_1_2        PF00155.16   363 seq839_BIOID51097    -            407   1.1e-14   54.0   0.0   1   1   1.3e-18   1.8e-14   53.3   0.0   154   359   189   395    42   399 0.83 Aminotransferase class I and II
TRCF                 PF03461.10   101 seq840_BIOID51097    -           1164   3.3e-29  100.7   0.0   1   1     1e-31   2.8e-28   97.6   0.0     1    97  1021  1117  1021  1121 0.95 TRCF domain
CarD_CdnL_TRCF       PF02559.11    98 seq840_BIOID51097    -           1164   2.6e-28   97.8   0.0   1   1   2.7e-31   7.3e-28   96.3   0.0     1    98   492   589   492   589 0.98 CarD-like/TRCF domain
DEAD                 PF00270.24   173 seq840_BIOID51097    -           1164   3.3e-24   85.1   0.1   1   1   3.3e-27   9.1e-24   83.7   0.0     1   169   618   778   618   782 0.87 DEAD/DEAH box helicase
Helicase_C           PF00271.26    78 seq840_BIOID51097    -           1164     1e-16   60.4   0.9   1   1   2.8e-18   7.7e-15   54.4   0.3     8    77   852   922   848   923 0.96 Helicase conserved C-terminal domain
ResIII               PF04851.10   184 seq840_BIOID51097    -           1164   9.8e-12   44.9   0.0   1   1   7.3e-15     2e-11   43.9   0.0     3   182   616   774   614   776 0.81 Type III restriction enzyme, res subunit
Sigma54_activat      PF00158.21   168 seq841_BIOID51097    -            441   1.9e-72  242.0   0.1   1   1   1.1e-75   3.1e-72  241.4   0.1     1   168   141   308   141   308 0.99 Sigma-54 interaction domain
Response_reg         PF00072.19   112 seq841_BIOID51097    -            441   7.2e-30  103.1   0.2   1   1   5.4e-33   1.5e-29  102.1   0.1     1   111     8   117     8   118 0.98 Response regulator receiver domain
HTH_8                PF02954.14    42 seq841_BIOID51097    -            441     2e-14   52.7   0.6   1   1   7.2e-18     2e-14   52.7   0.4     3    39   403   439   401   441 0.93 Bacterial regulatory protein, Fis family
AAA_5                PF07728.9    139 seq841_BIOID51097    -            441   1.3e-07   31.3   0.0   1   1   9.9e-11   2.7e-07   30.2   0.0     2   123   165   283   164   300 0.84 AAA domain (dynein-related subfamily)
AAA                  PF00004.24   132 seq841_BIOID51097    -            441   3.6e-05   23.8   0.0   1   1     3e-08   8.2e-05   22.6   0.0     1   111   165   283   165   301 0.76 ATPase family associated with various cellular activities (AAA)
Caps_synth_GfcC      PF06251.6    229 seq843_BIOID51097    -            245     1e-90  302.7   0.0   1   1   8.6e-95   1.2e-90  302.6   0.0     2   229    20   245    19   245 0.99 Capsule biosynthesis GfcC
Cu-oxidase_4         PF02578.10   233 seq844_BIOID51097    -            243   4.4e-78  261.4   0.0   1   1   3.7e-82     5e-78  261.2   0.0     2   233    20   242    19   242 0.97 Multi-copper polyphenol oxidoreductase laccase
UbiD                 PF01977.11   407 seq845_BIOID51097    -            497  2.5e-165  549.7   0.0   1   1  2.1e-169  2.8e-165  549.6   0.0     2   407    14   437    13   437 0.95 3-octaprenyl-4-hydroxybenzoate carboxy-lyase
DUF987               PF06174.6     66 seq846_BIOID51097    -             73   2.4e-43  145.3   0.2   1   1     2e-47   2.7e-43  145.1   0.1     1    66     1    66     1    66 0.99 Protein of unknown function (DUF987)
RNase_T              PF00929.19   164 seq848_BIOID51097    -            220     4e-18   66.1   0.0   1   1   7.2e-22   9.8e-18   64.8   0.0     2   164     4   147     3   147 0.91 Exonuclease
Asparaginase         PF00710.15   313 seq850_BIOID51097    -            348     2e-88  296.1   3.8   1   1   1.7e-92   2.3e-88  295.9   2.6     1   313    25   342    25   342 0.96 Asparaginase
HTH_Tnp_1            PF01527.15    76 seq851_BIOID51097    -             49     2e-12   46.7   0.0   1   1   1.6e-16   2.2e-12   46.6   0.0     3    42    10    49     8    49 0.96 Transposase
YCII                 PF03795.9     95 seq852_BIOID51097    -            130   3.1e-29  100.8   0.0   1   1   5.4e-33   3.7e-29  100.6   0.0     2    95    34   127    33   127 0.99 YCII-related domain
ROK                  PF00480.15   179 seq854_BIOID51097    -            406   1.5e-59  200.7   0.2   1   1   5.1e-63   3.5e-59  199.5   0.0     1   179    90   274    90   274 0.99 ROK family
MarR                 PF01047.17    59 seq854_BIOID51097    -            406   8.4e-08   31.7   0.0   1   1     4e-11   2.8e-07   30.0   0.0    10    48    25    63    18    67 0.94 MarR family
C4dic_mal_tran       PF03595.12   330 seq859_BIOID51097    -            366   4.8e-54  183.1  37.2   1   1     4e-58   5.5e-54  182.9  25.8     2   329    44   342    43   343 0.97 C4-dicarboxylate transporter/malic acid transport protein
DUF940               PF06082.6    658 seq860_BIOID51097    -            698  4.3e-258  858.1  13.4   1   1  3.5e-262  4.8e-258  857.9   9.3     1   658    29   693    29   693 0.97 Bacterial putative lipoprotein (DUF940)
UvrD-helicase        PF00580.16   315 seq862_BIOID51097    -            510   2.6e-13   49.8   0.2   1   1   3.1e-12   1.1e-08   34.7   0.0   252   306   195   246   181   255 0.86 UvrD/REP helicase N-terminal domain
UvrD_C               PF13361.1    319 seq862_BIOID51097    -            510     2e-10   40.5   0.1   1   1   9.6e-14   3.3e-10   39.8   0.0   238   314   403   476   342   480 0.74 UvrD-like helicase C-terminal domain
UvrD_C_2             PF13538.1    104 seq862_BIOID51097    -            510   1.4e-09   37.9   0.0   1   1     9e-13   3.1e-09   36.7   0.0    50   103   410   476   358   477 0.66 Family description
Clp_N                PF02861.15    53 seq865_BIOID51097    -            451   2.7e-29  100.7   1.8   1   2     4e-17   1.8e-13   50.0   0.1     1    53    21    73    21    73 0.98 Clp amino terminal domain
Clp_N                PF02861.15    53 seq865_BIOID51097    -            451   2.7e-29  100.7   1.8   2   2   5.5e-17   2.5e-13   49.5   0.1     1    53    98   149    98   149 0.96 Clp amino terminal domain
AAA                  PF00004.24   132 seq865_BIOID51097    -            451   7.8e-15   55.1   0.0   1   1   5.2e-18   2.4e-14   53.5   0.0     2   128   207   341   206   345 0.82 ATPase family associated with various cellular activities (AAA)
AAA_16               PF13191.1    166 seq865_BIOID51097    -            451   1.2e-07   32.1   2.4   1   1   9.7e-11   4.4e-07   30.2   0.2     2   141   184   285   183   311 0.81 AAA ATPase domain
TrkA_N               PF02254.13   116 seq867_BIOID51097    -            423   8.1e-21   74.0   0.2   1   1   1.8e-24   1.2e-20   73.4   0.2     1   116   252   371   252   371 0.93 TrkA-N domain
Ion_trans_2          PF07885.11    79 seq867_BIOID51097    -            423   5.5e-15   54.7   7.5   1   1   8.1e-19   5.5e-15   54.7   5.2     2    74   155   227   154   232 0.89 Ion channel
YagB_YeeU_YfjZ       PF06154.6    105 seq868_BIOID51097    -            154   1.5e-53  179.3   0.0   1   1   1.4e-57   1.9e-53  179.0   0.0     2   103    46   147    45   149 0.98 YagB/YeeU/YfjZ family
FMN_red              PF03358.10   152 seq869_BIOID51097    -            198   8.1e-15   54.5   0.0   1   1   3.1e-18   1.1e-14   54.1   0.0    14   144    13   143     2   149 0.85 NADPH-dependent FMN reductase
Flavodoxin_1         PF00258.20   143 seq869_BIOID51097    -            198   2.8e-11   43.4   0.1   1   1   1.4e-14   4.8e-11   42.7   0.0     1   138     6   130     6   135 0.81 Flavodoxin
Flavodoxin_2         PF02525.12   199 seq869_BIOID51097    -            198     1e-05   25.0   0.0   1   1   3.9e-09   1.3e-05   24.6   0.0     2   138     3   117     2   147 0.74 Flavodoxin-like fold
Aminotran_1_2        PF00155.16   363 seq870_BIOID51097    -            356   4.6e-68  229.7   0.0   1   1     4e-72   5.5e-68  229.4   0.0    31   363    46   351    30   351 0.94 Aminotransferase class I and II
Rhodanese            PF00581.15   113 seq873_BIOID51097    -            334   1.6e-36  124.9   0.0   1   2   5.6e-22   7.7e-18   64.7   0.0     2   112    62   181    61   182 0.86 Rhodanese-like domain
Rhodanese            PF00581.15   113 seq873_BIOID51097    -            334   1.6e-36  124.9   0.0   2   2     6e-20   8.2e-16   58.2   0.0    11   112   219   324   210   325 0.85 Rhodanese-like domain
DUF1202              PF06717.6    308 seq874_BIOID51097    -            335  1.1e-174  579.8  15.4   1   1  9.4e-179  1.3e-174  579.6  10.7     1   307    13   322    13   323 0.99 Protein of unknown function (DUF1202)
DUF4049              PF13258.1    318 seq875_BIOID51097    -            412  2.9e-119  397.6   6.2   1   1  2.2e-123  2.9e-119  397.6   4.3     1   192   209   400   209   407 0.98 Domain of unknown function (DUF4049)
Radical_SAM          PF04055.16   166 seq876_BIOID51097    -            255   2.2e-32  112.4   0.1   1   1   6.3e-36   2.8e-32  112.0   0.1     1   158    33   187    33   193 0.96 Radical SAM superfamily
Fer4_12              PF13353.1    139 seq876_BIOID51097    -            255   1.4e-18   67.2   0.0   1   1   4.1e-22   1.9e-18   66.8   0.0     1   134    25   155    25   160 0.86 4Fe-4S single cluster domain
Fer4_14              PF13394.1    117 seq876_BIOID51097    -            255   1.1e-10   41.4   0.1   1   1   4.4e-14     2e-10   40.6   0.0     5    91    36   120    32   145 0.84 4Fe-4S single cluster domain
DUF1219              PF06755.7    117 seq878_BIOID51097    -            125   1.6e-60  201.6   0.0   1   1   1.3e-64   1.8e-60  201.4   0.0     1   113     1   113     1   122 0.97 Protein of unknown function (DUF1219)
HTH_3                PF01381.17    55 seq879_BIOID51097    -            210   5.3e-14   51.6   0.0   1   1   5.8e-14     2e-10   40.2   0.0     1    51   141   191   141   195 0.96 Helix-turn-helix
HTH_19               PF12844.2     64 seq879_BIOID51097    -            210   2.3e-09   37.0   0.0   1   1   2.7e-11   9.1e-08   31.9   0.0     3    63   140   200   139   201 0.97 Helix-turn-helix domain
HTH_31               PF13560.1     64 seq879_BIOID51097    -            210   1.2e-08   34.8   0.0   1   1   4.6e-10   1.6e-06   28.0   0.0     5    57   140   191   137   197 0.91 Helix-turn-helix domain
YccJ                 PF13993.1     69 seq880_BIOID51097    -             75   3.5e-42  142.2   2.1   1   1   2.9e-46   3.9e-42  142.0   1.5     1    69     7    75     7    75 0.99 YccJ-like protein
NAD_binding_1        PF00175.16   109 seq881_BIOID51097    -            233   9.6e-21   74.2   0.0   1   1   2.3e-24   1.6e-20   73.6   0.0     1   108   108   211   108   212 0.97 Oxidoreductase NAD-binding domain
FAD_binding_6        PF00970.19    99 seq881_BIOID51097    -            233   7.9e-09   35.4   0.0   1   1   1.8e-12   1.2e-08   34.8   0.0     1    76     5    74     5    97 0.77 Oxidoreductase FAD-binding domain
Hydrolase_6          PF13344.1    101 seq882_BIOID51097    -            250   5.2e-23   80.7   0.0   1   1     3e-26     1e-22   79.7   0.0     1   101     6   105     6   105 0.98 Haloacid dehalogenase-like hydrolase
Hydrolase_like       PF13242.1     75 seq882_BIOID51097    -            250   2.4e-19   68.6   0.0   1   1   2.4e-22   8.1e-19   67.0   0.0     2    74   174   246   173   247 0.97 HAD-hyrolase-like
HAD_2                PF13419.1    176 seq882_BIOID51097    -            250   2.8e-10   40.6   0.0   1   1   3.2e-08   0.00011   22.4   0.0   131   176   174   220   136   220 0.90 Haloacid dehalogenase-like hydrolase
Hydrolase            PF00702.21   204 seq882_BIOID51097    -            250   1.7e-09   38.4   0.0   1   1   4.2e-11   1.4e-07   32.1   0.0     1   204     3   214     3   214 0.62 haloacid dehalogenase-like hydrolase
TehB                 PF03848.9    192 seq883_BIOID51097    -            197  1.4e-102  340.6   0.1   1   1  7.9e-106  1.5e-102  340.5   0.0     1   192     1   193     1   193 0.99 Tellurite resistance protein TehB
Methyltransf_23      PF13489.1    162 seq883_BIOID51097    -            197   4.7e-12   45.7   0.0   1   1   2.9e-15   5.6e-12   45.5   0.0    20   115    28   133    10   173 0.77 Methyltransferase domain
Methyltransf_11      PF08241.7     95 seq883_BIOID51097    -            197   6.5e-12   45.6   0.0   1   1   6.8e-15   1.3e-11   44.6   0.0     1    93    35   130    35   132 0.96 Methyltransferase domain
Methyltransf_12      PF08242.7     99 seq883_BIOID51097    -            197   9.1e-11   42.0   0.0   1   1   7.4e-14   1.4e-10   41.3   0.0     1    98    35   129    35   130 0.95 Methyltransferase domain
Methyltransf_31      PF13847.1    152 seq883_BIOID51097    -            197   1.9e-10   40.4   0.0   1   1   1.2e-13   2.3e-10   40.1   0.0     5   110    32   134    29   183 0.89 Methyltransferase domain
MTS                  PF05175.9    170 seq883_BIOID51097    -            197   1.1e-09   37.7   0.0   1   1   7.2e-13   1.4e-09   37.4   0.0    23   106    22   103     3   145 0.83 Methyltransferase small domain
Methyltransf_18      PF12847.2    112 seq883_BIOID51097    -            197     6e-08   33.1   0.0   1   1   4.9e-11   9.5e-08   32.4   0.0     2   107    31   130    30   135 0.74 Methyltransferase domain
IGPD                 PF00475.13   145 seq886_BIOID51097    -            355   6.5e-65  217.2   0.4   1   1   3.3e-68   1.1e-64  216.5   0.3     1   145   196   338   196   338 0.99 Imidazoleglycerol-phosphate dehydratase
HAD_2                PF13419.1    176 seq886_BIOID51097    -            355   5.7e-07   29.8   0.0   1   1   5.3e-09   1.8e-05   24.9   0.0    76   173    30   145    19   148 0.81 Haloacid dehalogenase-like hydrolase
PNK3P                PF08645.6    158 seq886_BIOID51097    -            355   9.8e-07   28.2   0.0   1   1     5e-10   1.7e-06   27.4   0.0     5   129     8   134     4   183 0.77 Polynucleotide kinase 3 phosphatase
Hydrolase_like       PF13242.1     75 seq886_BIOID51097    -            355   1.8e-06   27.4   0.0   1   1   1.1e-09   3.9e-06   26.3   0.0     1    44   102   144   102   148 0.90 HAD-hyrolase-like
Peptidase_S49_N      PF08496.5    155 seq887_BIOID51097    -            349   2.9e-64  215.4   3.5   1   1   6.3e-68   2.9e-64  215.4   2.4     1   155     1   158     1   158 0.98 Peptidase family S49 N-terminal
Peptidase_S49        PF01343.13   154 seq887_BIOID51097    -            349   1.2e-50  171.1   2.2   1   1   3.1e-54   1.4e-50  170.9   0.0     2   153   161   310   160   311 0.98 Peptidase family S49
SDH_sah              PF01972.11   286 seq887_BIOID51097    -            349   1.7e-05   23.6   1.8   1   1   5.1e-09   2.3e-05   23.2   0.0    89   163   133   208   119   225 0.81 Serine dehydrogenase proteinase
AAA_2                PF07724.9    171 seq889_BIOID51097    -            415     1e-56  191.4   0.0   1   1   8.2e-60   2.2e-56  190.3   0.0     1   171   154   318   154   318 0.98 AAA domain (Cdc48 subfamily)
ClpB_D2-small        PF10431.4     81 seq889_BIOID51097    -            415   2.1e-29  101.1   0.3   1   1   2.1e-32   5.8e-29   99.7   0.2     1    80   324   403   324   404 0.98 C-terminal, D2-small domain, of ClpB protein
AAA_5                PF07728.9    139 seq889_BIOID51097    -            415   4.1e-14   52.3   0.0   1   1   6.1e-17   1.7e-13   50.3   0.0     2   124   159   279   158   287 0.85 AAA domain (dynein-related subfamily)
AAA                  PF00004.24   132 seq889_BIOID51097    -            415     6e-12   45.7   0.0   1   1   8.4e-15   2.3e-11   43.9   0.0     2   117   160   285   159   296 0.86 ATPase family associated with various cellular activities (AAA)
Sigma54_activat      PF00158.21   168 seq889_BIOID51097    -            415   5.3e-08   32.3   0.0   1   1   8.7e-11   2.4e-07   30.2   0.0    23   156   157   289   128   300 0.77 Sigma-54 interaction domain
TraI_2               PF07514.6    327 seq890_BIOID51097    -            495   4.3e-34  117.6   0.0   1   1   9.1e-37   6.2e-33  113.8   0.0     1   225    32   245    32   268 0.94 Putative helicase
DUF1528              PF07515.6    106 seq890_BIOID51097    -            495   7.8e-19   67.5   0.0   1   1   1.8e-22   1.2e-18   66.9   0.0     1   105   393   493   393   494 0.94 Protein of unknown function (DUF1528)
Plasmid_stabil       PF05016.9     90 seq897_BIOID51097    -             95     3e-15   56.2   0.2   1   1   2.4e-19   3.3e-15   56.1   0.1     1    90     4    91     4    91 0.86 Plasmid stabilisation system protein
DUF4049              PF13258.1    318 seq898_BIOID51097    -            117   1.2e-56  191.8   0.2   1   1     1e-60   1.4e-56  191.7   0.1   205   318     1   114     1   114 1.00 Domain of unknown function (DUF4049)
PLDc_2               PF13091.1    126 seq899_BIOID51097    -            486   1.1e-32  112.3   0.0   1   2   5.6e-15   2.5e-11   43.2   0.0     1    94   134   242   134   255 0.90 PLD-like domain
PLDc_2               PF13091.1    126 seq899_BIOID51097    -            486   1.1e-32  112.3   0.0   2   2   3.1e-22   1.4e-18   66.7   0.0     7   113   332   445   326   456 0.88 PLD-like domain
PLDc                 PF00614.17    28 seq899_BIOID51097    -            486   2.2e-15   55.7   0.0   1   2   2.5e-10   1.1e-06   28.0   0.0     2    28   220   246   219   246 0.93 Phospholipase D Active site motif
PLDc                 PF00614.17    28 seq899_BIOID51097    -            486   2.2e-15   55.7   0.0   2   2   1.5e-09   6.9e-06   25.5   0.0     2    28   400   426   399   426 0.95 Phospholipase D Active site motif
PLDc_N               PF13396.1     46 seq899_BIOID51097    -            486   8.2e-06   25.2   6.4   1   1   4.3e-09   1.9e-05   24.0   4.4     2    44    17    59    16    60 0.89 Phospholipase_D-nuclease N-terminal
Asn_synthase         PF00733.16   255 seq900_BIOID51097    -            464   2.8e-63  213.6   0.2   1   1   2.3e-66   6.2e-63  212.5   0.0     1   231   211   424   211   430 0.97 Asparagine synthase
GATase_7             PF13537.1    124 seq900_BIOID51097    -            464   2.5e-42  143.4   0.0   1   1     2e-45   5.4e-42  142.3   0.0     1   123    48   166    48   167 0.96 Glutamine amidotransferase domain
GATase_6             PF13522.1    133 seq900_BIOID51097    -            464   3.2e-37  127.3   0.0   1   1   3.6e-40   9.9e-37  125.7   0.0     1   133    33   161    33   161 0.98 Glutamine amidotransferase domain
DUF3700              PF12481.3    228 seq900_BIOID51097    -            464   4.2e-11   42.3   0.0   1   1   2.9e-14     8e-11   41.4   0.0    83   204    76   193    57   204 0.80 Aluminium induced protein
DUF3313              PF11769.3    201 seq901_BIOID51097    -            222   9.3e-66  220.9   0.1   1   1   7.7e-70   1.1e-65  220.7   0.1     1   199    16   214    16   216 0.99 Protein of unknown function (DUF3313)
LysR_substrate       PF03466.15   209 seq904_BIOID51097    -            302   8.5e-34  116.3   0.0   1   1   1.7e-37   1.1e-33  115.9   0.0     4   206    91   290    88   292 0.96 LysR substrate binding domain
HTH_1                PF00126.22    60 seq904_BIOID51097    -            302   1.2e-19   69.6   0.6   1   1     4e-23   2.7e-19   68.5   0.4     3    59     7    63     5    64 0.96 Bacterial regulatory helix-turn-helix protein, lysR family
Peripla_BP_3         PF13377.1    160 seq906_BIOID51097    -            313   8.4e-21   74.5   0.0   1   1   7.1e-24   3.3e-20   72.5   0.0     2   129   180   309   179   312 0.88 Periplasmic binding protein-like domain
LacI                 PF00356.16    46 seq906_BIOID51097    -            313   1.1e-18   66.4   0.0   1   1     5e-22   2.3e-18   65.4   0.0     1    46    14    59    14    59 0.99 Bacterial regulatory proteins, lacI family
Peripla_BP_1         PF00532.16   279 seq906_BIOID51097    -            313   9.2e-14   51.1   0.0   1   1   2.8e-17   1.3e-13   50.7   0.0     2   211    71   278    70   305 0.79 Periplasmic binding proteins and sugar binding domain of LacI family
DUF1391              PF07151.7     49 seq908_BIOID51097    -             50     2e-34  116.7   1.3   1   1   1.5e-38   2.1e-34  116.6   0.9     1    49     2    50     2    50 0.98 Protein of unknown function (DUF1391)
GATase               PF00117.23   192 seq910_BIOID51097    -            196   6.2e-28   97.4   0.0   1   1   2.1e-31   7.1e-28   97.2   0.0     1   189     4   194     4   196 0.81 Glutamine amidotransferase class-I
GATase_3             PF07685.9    158 seq910_BIOID51097    -            196   9.7e-06   25.1   0.0   1   1   4.3e-09   1.5e-05   24.5   0.0     8    79    39   100    32   106 0.87 CobB/CobQ-like glutamine amidotransferase domain
DUF4049              PF13258.1    318 seq911_BIOID51097    -            540  5.3e-157  521.6   3.2   1   1  5.8e-161  7.9e-157  521.0   2.2     1   318   194   503   194   503 0.99 Domain of unknown function (DUF4049)
PsiE                 PF06146.7     69 seq913_BIOID51097    -            136   1.8e-16   59.9   5.7   1   1   1.3e-20   1.8e-16   59.9   3.9     5    69    62   123    58   123 0.95 Phosphate-starvation-inducible E
YkuD                 PF03734.9    146 seq916_BIOID51097    -            319   3.5e-20   72.6   0.0   1   1     9e-24   6.1e-20   71.8   0.0     3   146   102   239   100   239 0.78 L,D-transpeptidase catalytic domain
LysM                 PF01476.15    44 seq916_BIOID51097    -            319   4.1e-07   29.6   0.0   1   1   1.1e-10   7.8e-07   28.7   0.0     2    44    46    90    45    90 0.94 LysM domain
His_biosynth         PF00977.16   228 seq918_BIOID51097    -            245   5.3e-76  254.7   0.2   1   1   1.7e-79   5.9e-76  254.6   0.2     1   228     1   234     1   234 0.98 Histidine biosynthesis protein
Trp_syntA            PF00290.15   259 seq918_BIOID51097    -            245   1.9e-06   26.4   1.0   1   1     1e-08   3.5e-05   22.2   0.1   174   232    51   108    33   114 0.88 Tryptophan synthase alpha chain
Phage_integrase      PF00589.17   173 seq919_BIOID51097    -            356   2.8e-19   69.3   0.0   1   1   1.4e-22   9.4e-19   67.6   0.0    25   169   168   324   138   328 0.84 Phage integrase family
Phage_integr_N2      PF13495.1     85 seq919_BIOID51097    -            356     2e-07   31.0   0.0   1   1   9.9e-11   6.8e-07   29.4   0.0     6    75    28    97    23   105 0.90 Phage integrase, N-terminal SAM-like domain
DicB                 PF05358.6     62 seq920_BIOID51097    -             62   4.3e-33  112.4   0.1   1   1   3.4e-37   4.7e-33  112.3   0.0     1    62     1    62     1    62 0.99 DicB protein
Topoisom_bac         PF01131.15   403 seq922_BIOID51097    -            881  4.3e-131  437.3   0.7   1   1  2.3e-134  7.7e-131  436.5   0.5     2   403   171   579   170   579 0.93 DNA topoisomerase
Topo_Zn_Ribbon       PF08272.6     42 seq922_BIOID51097    -            881   3.1e-39  131.9   0.3   1   2   1.5e-19   5.2e-16   57.5   0.0     2    42   772   811   771   811 0.96 Topoisomerase I zinc-ribbon-like
Topo_Zn_Ribbon       PF08272.6     42 seq922_BIOID51097    -            881   3.1e-39  131.9   0.3   2   2   1.3e-23   4.6e-20   70.5   1.2     1    41   838   878   838   879 0.97 Topoisomerase I zinc-ribbon-like
Toprim               PF01751.17    88 seq922_BIOID51097    -            881   3.4e-26   90.8   0.0   1   1   2.1e-29   7.2e-26   89.7   0.0     2    88    19   156    18   156 0.98 Toprim domain
zf-C4_Topoisom       PF01396.14    39 seq922_BIOID51097    -            881   4.1e-19   67.6  16.9   1   2   3.6e-09   1.2e-05   24.5   0.3     3    27   612   636   610   653 0.84 Topoisomerase DNA binding C4 zinc finger
zf-C4_Topoisom       PF01396.14    39 seq922_BIOID51097    -            881   4.1e-19   67.6  16.9   2   2   6.9e-15   2.4e-11   42.8   1.9     2    38   723   758   722   759 0.94 Topoisomerase DNA binding C4 zinc finger
OrfB_IS605           PF01385.14   227 seq923_BIOID51097    -            402   1.1e-51  175.2   3.6   1   1   3.3e-55   1.5e-51  174.8   2.5     1   224    69   275    69   278 0.98 Probable transposase
OrfB_Zn_ribbon       PF07282.6     69 seq923_BIOID51097    -            402   8.9e-26   89.2   0.7   1   1   6.3e-29   2.9e-25   87.6   0.5     1    67   304   371   304   373 0.98 Putative transposase DNA-binding domain
HTH_OrfB_IS605       PF12323.3     46 seq923_BIOID51097    -            402   4.2e-13   48.2   0.8   1   1   9.3e-17   4.2e-13   48.2   0.5     1    46     1    48     1    48 0.95 Helix-turn-helix domain
DUF1482              PF07358.6     57 seq926_BIOID51097    -             62   5.3e-24   83.4   0.0   1   1   4.2e-28   5.8e-24   83.3   0.0     1    57     4    62     4    62 0.98 Protein of unknown function (DUF1482)
DUF440               PF04269.7    103 seq928_BIOID51097    -            109   2.9e-46  155.6   1.8   1   1   2.3e-50   3.2e-46  155.4   1.3     2   103     7   109     3   109 0.98 Protein of unknown function, DUF440
TerC                 PF03741.11   184 seq930_BIOID51097    -            540   4.9e-49  166.1  13.4   1   1   1.6e-52   7.4e-49  165.5   9.3     1   183    27   216    27   217 0.94 Integral membrane protein TerC family
CorC_HlyC            PF03471.12    81 seq930_BIOID51097    -            540   2.5e-20   71.9   0.1   1   1     6e-23   2.7e-19   68.6   0.0     2    79   453   529   452   531 0.93 Transporter associated domain
CBS                  PF00571.23    57 seq930_BIOID51097    -            540   7.2e-16   57.4   1.3   1   2   8.5e-09   3.9e-05   23.1   0.4     1    53   315   371   315   374 0.94 CBS domain
CBS                  PF00571.23    57 seq930_BIOID51097    -            540   7.2e-16   57.4   1.3   2   2   9.7e-12   4.4e-08   32.5   0.0     3    53   382   432   381   436 0.93 CBS domain
BMC                  PF00936.14    75 seq934_BIOID51097    -             94   2.1e-25   88.0   7.0   1   1   1.8e-29   2.4e-25   87.8   4.9     1    75     4    80     4    80 0.98 BMC domain
TisB_toxin           PF13939.1     28 seq936_BIOID51097    -             29   4.8e-16   57.9  11.3   1   1   3.7e-20   5.1e-16   57.8   7.8     1    28     1    28     1    28 0.99 Toxin TisB, type I toxin-antitoxin system
His_biosynth         PF00977.16   228 seq937_BIOID51097    -            258     2e-78  262.6   0.6   1   1   6.6e-82   2.2e-78  262.5   0.4     1   227     5   239     5   240 0.96 Histidine biosynthesis protein
MFS_1                PF07690.11   354 seq940_BIOID51097    -            396     2e-39  135.2  46.6   1   1   4.4e-43     2e-39  135.2  32.3     2   352    16   351    15   353 0.83 Major Facilitator Superfamily
MFS_3                PF05977.8    524 seq940_BIOID51097    -            396   6.8e-08   30.9   6.3   1   1   1.5e-11   6.8e-08   30.9   4.3    32   206    32   201     5   207 0.84 Transmembrane secretion effector
TRI12                PF06609.8    599 seq940_BIOID51097    -            396   2.8e-06   25.7   4.5   1   1   6.2e-10   2.8e-06   25.7   3.1    87   212    54   179    14   190 0.80 Fungal trichothecene efflux pump (TRI12)
ATP-grasp            PF02222.17   172 seq941_BIOID51097    -            392   3.1e-56  189.3   0.0   1   1   1.8e-59   4.8e-56  188.6   0.0     2   171   123   294   122   295 0.98 ATP-grasp domain
ATP-grasp_4          PF13535.1    184 seq941_BIOID51097    -            392   7.7e-19   68.0   0.0   1   1   5.6e-22   1.5e-18   67.0   0.0    10   179   120   284   110   289 0.86 ATP-grasp domain
Dala_Dala_lig_C      PF07478.8    203 seq941_BIOID51097    -            392   4.2e-08   32.7   0.0   1   1   1.6e-10   4.4e-07   29.3   0.0    24   175   138   284   112   295 0.75 D-ala D-ala ligase C-terminus
ATP-grasp_3          PF02655.9    161 seq941_BIOID51097    -            392   1.7e-07   31.1   0.0   1   1   1.9e-10   5.2e-07   29.5   0.0     9   159   118   285   113   287 0.83 ATP-grasp domain
CPSase_L_D2          PF02786.12   211 seq941_BIOID51097    -            392   2.1e-06   27.0   0.0   1   1   1.3e-09   3.6e-06   26.3   0.0    14    89   125   198   114   218 0.82 Carbamoyl-phosphate synthase L chain, ATP binding domain
DnaJ_C               PF01556.13    81 seq942_BIOID51097    -            306   8.5e-28   95.9   0.6   1   1     4e-22   2.7e-18   65.5   0.0     1    75   210   280   210   286 0.89 DnaJ C terminal domain
DnaJ                 PF00226.26    64 seq942_BIOID51097    -            306     6e-25   86.6   0.9   1   1   1.9e-28   1.3e-24   85.5   0.6     1    64     5    66     5    66 0.99 DnaJ domain
TetR_N               PF00440.18    47 seq943_BIOID51097    -            236   1.8e-14   53.0   0.2   1   1     3e-18   4.1e-14   51.8   0.2     2    47    51    96    50    96 0.97 Bacterial regulatory proteins, tetR family
HlyD                 PF00529.15   306 seq948_BIOID51097    -            355   1.1e-39  136.4  25.5   1   1   4.6e-43   1.3e-39  136.2  17.7     2   306    47   339    46   339 0.96 HlyD family secretion protein
HlyD_2               PF12700.2    328 seq948_BIOID51097    -            355   3.6e-19   68.9   1.7   1   1   1.9e-22   5.1e-19   68.4   1.2    13   239    39   290    37   308 0.78 HlyD family secretion protein
HlyD_3               PF13437.1    105 seq948_BIOID51097    -            355   5.3e-18   65.1   0.1   1   1   1.8e-16   4.8e-13   49.2   0.0     2    97   214   319   213   326 0.86 HlyD family secretion protein
Biotin_lipoyl_2      PF13533.1     50 seq948_BIOID51097    -            355     4e-10   39.0   2.9   1   1   1.5e-13     4e-10   39.0   2.0     2    46    47    95    44   110 0.83 Biotin-lipoyl like
Plug                 PF07715.10   108 seq949_BIOID51097    -            694   1.1e-30  105.9   0.5   1   1     4e-34   2.8e-30  104.7   0.3     3   108   120   226   118   226 0.97 TonB-dependent Receptor Plug Domain
TonB_dep_Rec         PF00593.19   276 seq949_BIOID51097    -            694   5.2e-25   88.7  16.1   1   1   7.6e-29   5.2e-25   88.7  11.2     5   276   474   693   470   693 0.74 TonB dependent receptor
MerR_2               PF13591.1     84 seq954_BIOID51097    -            101   6.9e-30  102.3   0.3   1   1   5.7e-34   7.9e-30  102.1   0.2     1    84     8    92     8    92 0.95 MerR HTH family regulatory protein
Peptidase_M24        PF00557.19   205 seq958_BIOID51097    -            443   1.5e-43  148.7   0.1   1   1   1.4e-47   1.9e-43  148.3   0.1     1   205   168   430   168   430 0.82 Metallopeptidase family M24
Methyltransf_27      PF13708.1    194 seq959_BIOID51097    -            148   3.9e-17   62.3   0.1   1   1   4.7e-21   6.4e-17   61.5   0.0     2    64    86   148    85   148 0.97 Methyltransferase domain
SBP_bac_3            PF00497.15   225 seq961_BIOID51097    -            518   1.5e-30  105.9   0.0   1   1   6.4e-34   2.9e-30  105.0   0.0    10   224    52   267    45   268 0.91 Bacterial extracellular solute-binding proteins, family 3
SLT                  PF01464.15   121 seq961_BIOID51097    -            518   4.8e-27   93.7   0.1   1   1   1.7e-30     8e-27   93.0   0.1     5   118   295   404   292   407 0.95 Transglycosylase SLT domain
Lysozyme_like        PF13702.1    160 seq961_BIOID51097    -            518   1.5e-06   27.7   0.0   1   1   1.2e-09   5.3e-06   25.8   0.0     8   100   291   391   283   448 0.65 Lysozyme-like
ABC2_membrane_3      PF12698.2    344 seq962_BIOID51097    -            911   1.6e-41  142.3   6.2   1   1   1.1e-44   2.5e-41  141.7   4.3    12   343   569   903   560   904 0.88 ABC-2 family transporter protein
ABC_tran             PF00005.22   118 seq962_BIOID51097    -            911   4.6e-37  126.8   0.0   1   2   5.1e-21   1.2e-17   64.2   0.0     1   118    52   176    52   176 0.89 ABC transporter
ABC_tran             PF00005.22   118 seq962_BIOID51097    -            911   4.6e-37  126.8   0.0   2   2   1.1e-19   2.6e-16   59.9   0.0     1   118   316   436   316   436 0.90 ABC transporter
AAA_21               PF13304.1    303 seq962_BIOID51097    -            911   7.7e-22   78.4   1.5   1   1   7.7e-10   1.8e-06   28.0   0.0   220   297   391   466   341   466 0.79 AAA domain
ABC2_membrane_2      PF12679.2    277 seq962_BIOID51097    -            911   1.8e-19   69.5   6.4   1   1   1.6e-22   3.6e-19   68.5   4.5    72   275   675   909   551   910 0.78 ABC-2 family transporter protein
ABC2_membrane        PF01061.19   209 seq962_BIOID51097    -            911   4.1e-17   61.9  13.0   1   1     3e-20   6.8e-17   61.2   7.2    52   207   711   874   680   876 0.85 ABC-2 type transporter
ABC2_membrane_4      PF12730.2    232 seq962_BIOID51097    -            911   1.6e-09   37.1  12.6   1   1   1.2e-12   2.8e-09   36.3   8.7    50   227   718   898   549   906 0.60 ABC-2 family transporter protein
HTH_3                PF01381.17    55 seq964_BIOID51097    -            178     6e-17   61.1   0.0   1   1   3.7e-20   8.5e-17   60.6   0.0     1    53    12    64    12    66 0.97 Helix-turn-helix
HTH_31               PF13560.1     64 seq964_BIOID51097    -            178   1.2e-10   41.2   0.0   1   1   8.8e-14     2e-10   40.5   0.0     4    57    10    62     8    74 0.94 Helix-turn-helix domain
HTH_19               PF12844.2     64 seq964_BIOID51097    -            178   9.9e-10   38.2   0.0   1   1   6.5e-13   1.5e-09   37.6   0.0     3    59    11    67     9    71 0.95 Helix-turn-helix domain
Cupin_2              PF07883.6     71 seq964_BIOID51097    -            178   8.4e-10   37.9   0.3   1   1   6.6e-13   1.5e-09   37.0   0.2     4    69   105   171   102   173 0.92 Cupin domain
HTH_26               PF13443.1     63 seq964_BIOID51097    -            178   5.3e-06   26.4   0.0   1   1   3.5e-09     8e-06   25.8   0.0     2    59    12    68    11    72 0.93 Cro/C1-type HTH DNA-binding domain
HTH_25               PF13413.1     62 seq964_BIOID51097    -            178   4.6e-06   26.0   0.0   1   1   3.4e-09   7.9e-06   25.3   0.0     2    35    12    45    11    49 0.94 Helix-turn-helix domain
LysR_substrate       PF03466.15   209 seq967_BIOID51097    -            324   7.5e-43  145.9   0.0   1   1   1.5e-46     1e-42  145.5   0.0     5   206    92   293    90   296 0.95 LysR substrate binding domain
HTH_1                PF00126.22    60 seq967_BIOID51097    -            324   5.4e-16   57.9   0.0   1   1   1.4e-19   9.6e-16   57.1   0.0     1    60     3    64     3    64 0.97 Bacterial regulatory helix-turn-helix protein, lysR family
ABC_tran             PF00005.22   118 seq968_BIOID51097    -            511   5.7e-30  104.0   0.0   1   2   1.7e-21   1.2e-17   64.2   0.0     1   118    51   169    51   169 0.95 ABC transporter
ABC_tran             PF00005.22   118 seq968_BIOID51097    -            511   5.7e-30  104.0   0.0   2   2   3.3e-13   2.3e-09   37.5   0.0     3   117   305   431   303   432 0.74 ABC transporter
DUF4224              PF13986.1     47 seq970_BIOID51097    -             83   5.2e-16   57.7   0.0   1   1   6.2e-20   8.5e-16   57.1   0.0     2    46     5    49     4    50 0.97 Domain of unknown function (DUF4224)
Methyltransf_27      PF13708.1    194 seq971_BIOID51097    -             81     1e-20   73.9   0.1   1   1   8.4e-25   1.1e-20   73.8   0.0   121   190     1    70     1    73 0.97 Methyltransferase domain
Radical_SAM          PF04055.16   166 seq972_BIOID51097    -            474   4.8e-30  104.7   0.0   1   1   1.7e-33   7.9e-30  104.0   0.0     1   166   151   325   151   325 0.97 Radical SAM superfamily
UPF0004              PF00919.15    98 seq972_BIOID51097    -            474   7.8e-29   99.2   0.0   1   1     3e-32   1.4e-28   98.4   0.0     1    98     4   104     4   104 0.95 Uncharacterized protein family UPF0004
TRAM                 PF01938.15    61 seq972_BIOID51097    -            474   4.6e-20   71.0   0.1   1   1   2.3e-23   1.1e-19   69.9   0.1     1    61   378   440   378   440 0.96 TRAM domain
Peptidase_U32        PF01136.14   233 seq974_BIOID51097    -            667   1.3e-70  236.8   0.1   1   1   3.6e-71   2.4e-67  226.1   0.0     2   231    93   319    92   321 0.90 Peptidase family U32
DUF3656              PF12392.3    122 seq974_BIOID51097    -            667   2.4e-26   92.1   0.0   1   1   6.9e-30   4.7e-26   91.1   0.0     2   122   405   522   404   522 0.97 Collagenase
Isochorismatase      PF00857.15   174 seq975_BIOID51097    -            208   1.5e-24   86.7   0.0   1   1   2.7e-28   3.7e-24   85.4   0.0     2   172    14   165    13   166 0.92 Isochorismatase family
Phage_integrase      PF00589.17   173 seq977_BIOID51097    -            339   5.9e-11   42.2   0.1   1   1   9.3e-15   1.3e-10   41.1   0.0     2   171   167   326   166   328 0.84 Phage integrase family
Transposase_mut      PF00872.13   381 seq980_BIOID51097    -            136   3.4e-05   22.4   0.0   1   1   3.3e-09   4.5e-05   22.0   0.0   340   379    23    62    16    64 0.95 Transposase, Mutator family
Plasmid_stabil       PF05016.9     90 seq982_BIOID51097    -             93   5.6e-16   58.6   0.1   1   1   4.5e-20   6.1e-16   58.4   0.1     1    90     4    92     4    92 0.90 Plasmid stabilisation system protein
UPF0029              PF01205.14   110 seq983_BIOID51097    -            204   4.9e-37  125.8   0.0   1   1   9.3e-41   6.4e-37  125.4   0.0     1   109    17   125    17   126 0.98 Uncharacterized protein family UPF0029
DUF1949              PF09186.6     56 seq983_BIOID51097    -            204   6.1e-16   57.6   0.0   1   1   1.8e-19   1.2e-15   56.6   0.0     1    55   141   195   141   196 0.98 Domain of unknown function (DUF1949)
RNase_T              PF00929.19   164 seq986_BIOID51097    -            282   7.1e-24   84.8   0.0   1   1   6.6e-28     9e-24   84.4   0.0     1   163   105   262   105   263 0.95 Exonuclease
TetR_C_2             PF08361.6    121 seq988_BIOID51097    -            220   1.4e-46  157.1   0.6   1   1   5.2e-50   2.4e-46  156.4   0.1     1   120    84   202    84   203 0.99 MAATS-type transcriptional repressor, C-terminal region
TetR_N               PF00440.18    47 seq988_BIOID51097    -            220   2.1e-18   65.5   0.0   1   1   1.3e-21   5.9e-18   64.1   0.0     1    47    16    62    16    62 0.98 Bacterial regulatory proteins, tetR family
TetR_C_4             PF08359.6    133 seq988_BIOID51097    -            220   2.3e-06   27.4   0.1   1   1   1.9e-09   8.7e-06   25.5   0.0    72   126   139   193   121   201 0.91 YsiA-like protein, C-terminal region
TrkH                 PF02386.11   339 seq991_BIOID51097    -            483     4e-78  262.2  24.7   1   1   8.1e-82   1.1e-77  260.8  11.1     2   339   153   481   152   481 0.99 Cation transport protein
RNase_H              PF00075.19   132 seq994_BIOID51097    -            155   2.8e-41  140.8   0.0   1   1   2.3e-45   3.2e-41  140.6   0.0     2   131     3   141     2   142 0.92 RNase H
BPD_transp_2         PF02653.11   267 seq995_BIOID51097    -            342   8.3e-46  155.9  43.3   1   1   8.5e-50   1.2e-45  155.5  30.0     5   267    40   301    36   301 0.97 Branched-chain amino acid transport system / permease component
Bax1-I               PF01027.15   205 seq1000_BIOID51097   -            219   9.5e-40  136.2  32.5   1   1     8e-44   1.1e-39  136.0  22.5     2   205    19   213    18   213 0.86 Inhibitor of apoptosis-promoting Bax1
PhoH                 PF02562.11   205 seq1001_BIOID51097   -            359     8e-97  322.2   0.0   1   1  1.5e-100     1e-96  321.9   0.0     2   205   131   334   130   334 0.99 PhoH-like protein
AAA_30               PF13604.1    196 seq1001_BIOID51097   -            359   7.3e-08   32.1   0.0   1   1   5.1e-11   3.5e-07   29.8   0.0     4   133   136   287   134   289 0.84 AAA domain
PTS_EIIA_2           PF00359.17   142 seq1006_BIOID51097   -            147   3.8e-34  117.3   0.0   1   1   3.2e-38   4.3e-34  117.1   0.0     2   141     5   146     4   147 0.95 Phosphoenolpyruvate-dependent sugar phosphotransferase system, EIIA 2
Aconitase            PF00330.15   465 seq1007_BIOID51097   -            891  1.3e-186  620.5   0.0   1   1  2.3e-190  1.6e-186  620.2   0.0     1   465    57   562    57   562 0.99 Aconitase family (aconitate hydratase)
Aconitase_C          PF00694.14   131 seq1007_BIOID51097   -            891   7.6e-49  165.0   0.0   1   1   2.7e-52   1.8e-48  163.8   0.0     3   130   691   818   689   819 0.98 Aconitase C-terminal domain
T2SE                 PF00437.15   272 seq1008_BIOID51097   -            351   2.3e-41  141.4   0.0   1   1   2.7e-45   3.7e-41  140.6   0.0    74   265    98   285    32   291 0.84 Type II/IV secretion system protein
ABC2_membrane_3      PF12698.2    344 seq1009_BIOID51097   -            375   1.7e-33  115.9  13.1   1   1   6.2e-37   2.1e-33  115.6   9.1    12   343    28   365    24   366 0.81 ABC-2 family transporter protein
ABC2_membrane        PF01061.19   209 seq1009_BIOID51097   -            375   6.5e-28   97.2  13.4   1   1   1.9e-31   6.5e-28   97.2   9.3    25   209   139   337   118   337 0.83 ABC-2 type transporter
ABC2_membrane_2      PF12679.2    277 seq1009_BIOID51097   -            375   1.8e-16   59.7   9.4   1   1     7e-20   2.4e-16   59.3   6.5     5   274    13   369     9   370 0.78 ABC-2 family transporter protein
ABC2_membrane_4      PF12730.2    232 seq1009_BIOID51097   -            375   8.4e-11   41.3  10.3   1   1   3.5e-14   1.2e-10   40.8   7.1     4   231    16   361    13   365 0.65 ABC-2 family transporter protein
PTS_IIB              PF02302.12    90 seq1010_BIOID51097   -             95   6.3e-12   45.6   1.0   1   1   5.1e-16   6.9e-12   45.5   0.7     1    86     2    83     2    87 0.83 PTS system, Lactose/Cellobiose specific IIB subunit
DsrC                 PF04358.8    109 seq1011_BIOID51097   -            128   4.4e-46  155.5   0.0   1   1   3.7e-50     5e-46  155.3   0.0     3   109    22   128    20   128 0.98 DsrC like protein
SIS                  PF01380.17   131 seq1012_BIOID51097   -            306   1.7e-30  105.2   0.5   1   1   4.3e-34     3e-30  104.4   0.3     1   131   152   282   152   282 0.99 SIS domain
HTH_6                PF01418.12    77 seq1012_BIOID51097   -            306   1.1e-29  101.9   0.2   1   1   3.1e-33   2.1e-29  100.9   0.1     1    76    25   100    25   101 0.98 Helix-turn-helix domain, rpiR family
BPD_transp_2         PF02653.11   267 seq1013_BIOID51097   -            330   4.7e-47  160.0  43.0   1   1   4.2e-51   5.8e-47  159.7  29.8     3   267    36   305    34   305 0.94 Branched-chain amino acid transport system / permease component
Lactamase_B          PF00753.22   194 seq1015_BIOID51097   -            251   1.6e-33  115.8   0.3   1   1     3e-37   2.1e-33  115.5   0.2     3   194     9   165     7   165 0.94 Metallo-beta-lactamase superfamily
Lactamase_B_2        PF12706.2    194 seq1015_BIOID51097   -            251   1.1e-08   34.7   0.0   1   1   2.4e-12   1.7e-08   34.1   0.0     3   188    25   199    23   204 0.62 Beta-lactamase superfamily domain
EIIC-GAT             PF03611.9    415 seq1016_BIOID51097   -            418  8.5e-145  482.5  42.7   1   1  7.1e-149  9.7e-145  482.3  29.6     2   415     9   406     8   406 0.99 PTS system sugar-specific permease component
UPF0054              PF02130.12   145 seq1019_BIOID51097   -            155   1.6e-43  147.3   0.0   1   1   1.3e-47   1.8e-43  147.1   0.0    13   144    22   144     9   145 0.88 Uncharacterized protein family UPF0054
Flavodoxin_5         PF12724.2    143 seq1020_BIOID51097   -            181   1.8e-51  173.8   0.0   1   1   2.4e-55   3.3e-51  172.9   0.0     1   142     4   152     4   153 0.95 Flavodoxin domain
GGDEF                PF00990.16   161 seq1022_BIOID51097   -           1105   3.8e-45  153.2   0.3   1   1   4.2e-48   7.2e-45  152.3   0.2     1   160   682   838   682   839 0.97 GGDEF domain
MASE1                PF05231.9    299 seq1022_BIOID51097   -           1105   1.4e-33  116.0  42.2   1   1   8.4e-37   1.4e-33  116.0  29.3     2   298    19   294    18   295 0.88 MASE1
PAS_9                PF13426.1    104 seq1022_BIOID51097   -           1105   1.7e-29  102.1   0.0   1   2   1.3e-15   2.2e-12   47.1   0.0     3   104   314   416   312   416 0.96 PAS domain
PAS_9                PF13426.1    104 seq1022_BIOID51097   -           1105   1.7e-29  102.1   0.0   2   2   3.7e-12   6.4e-09   36.0   0.0     2   104   566   670   565   670 0.92 PAS domain
PAS_3                PF08447.6     91 seq1022_BIOID51097   -           1105   5.1e-26   90.4   0.0   1   2   9.6e-13   1.6e-09   37.5   0.0     4    89   327   409   324   411 0.93 PAS fold
PAS_3                PF08447.6     91 seq1022_BIOID51097   -           1105   5.1e-26   90.4   0.0   2   2   1.3e-13   2.3e-10   40.3   0.0     2    91   452   537   451   537 0.96 PAS fold
PAS_4                PF08448.5    110 seq1022_BIOID51097   -           1105   5.6e-24   84.1   0.0   1   2   4.4e-10   7.5e-07   29.0   0.0     7   110   314   419   309   419 0.90 PAS fold
PAS_4                PF08448.5    110 seq1022_BIOID51097   -           1105   5.6e-24   84.1   0.0   2   2   1.1e-13     2e-10   40.5   0.0     1   109   561   672   561   673 0.94 PAS fold
PAS                  PF00989.19   113 seq1022_BIOID51097   -           1105   2.4e-23   81.9   0.1   1   2   1.7e-12     3e-09   36.5   0.0     2   113   303   414   302   414 0.91 PAS fold
PAS                  PF00989.19   113 seq1022_BIOID51097   -           1105   2.4e-23   81.9   0.1   2   2   5.8e-11   9.9e-08   31.6   0.0     7   113   561   668   555   668 0.94 PAS fold
EAL                  PF00563.15   236 seq1022_BIOID51097   -           1105   2.2e-19   69.7   0.3   1   1   3.5e-22     6e-19   68.3   0.2    37   234   896  1088   891  1090 0.92 EAL domain
PAS_8                PF13188.1     64 seq1022_BIOID51097   -           1105   5.6e-12   44.9   0.0   1   2   4.4e-07   0.00075   19.1   0.0     2    51   303   358   302   371 0.72 PAS domain
PAS_8                PF13188.1     64 seq1022_BIOID51097   -           1105   5.6e-12   44.9   0.0   2   2   1.6e-07   0.00027   20.5   0.0     1    52   555   607   555   619 0.80 PAS domain
UPF0150              PF03681.10    48 seq1024_BIOID51097   -            145   1.2e-12   47.0   0.1   1   1   2.8e-16   1.9e-12   46.4   0.1     1    45     9    53     9    56 0.95 Uncharacterised protein family (UPF0150)
HTH_3                PF01381.17    55 seq1024_BIOID51097   -            145   2.1e-07   30.5   0.1   1   1   4.7e-11   3.2e-07   29.9   0.1     7    53    95   141    89   143 0.93 Helix-turn-helix
ABC_tran             PF00005.22   118 seq1027_BIOID51097   -            401   5.6e-22   78.2   0.0   1   1   3.6e-25   1.2e-21   77.0   0.0     1   117    73   191    73   192 0.92 ABC transporter
TOBE_2               PF08402.5     75 seq1027_BIOID51097   -            401   9.6e-12   44.6   0.3   1   1   1.2e-14   4.2e-11   42.5   0.1     1    75   313   385   313   385 0.95 TOBE domain
CorC_HlyC            PF03471.12    81 seq1029_BIOID51097   -            292   3.5e-24   84.3   0.4   1   1   1.6e-27   1.1e-23   82.7   0.0     2    79   206   281   205   283 0.94 Transporter associated domain
CBS                  PF00571.23    57 seq1029_BIOID51097   -            292   1.2e-21   75.9   3.1   1   2   4.4e-14     3e-10   39.5   0.1     1    52    69   123    69   128 0.96 CBS domain
CBS                  PF00571.23    57 seq1029_BIOID51097   -            292   1.2e-21   75.9   3.1   2   2   3.1e-13   2.1e-09   36.7   0.3     4    56   138   189   135   190 0.92 CBS domain
Methyltrans_SAM      PF10672.4    286 seq1030_BIOID51097   -            314   5.6e-32  110.6   0.0   1   1   3.7e-35   7.2e-32  110.2   0.0    12   266    28   289    21   299 0.86 S-adenosylmethionine-dependent methyltransferase
Cons_hypoth95        PF03602.10   183 seq1030_BIOID51097   -            314   1.5e-12   47.1   0.0   1   1   1.1e-15   2.2e-12   46.6   0.0    39   123   134   220   129   248 0.89 Conserved hypothetical protein 95
Methyltransf_31      PF13847.1    152 seq1030_BIOID51097   -            314   6.3e-11   41.9   0.1   1   1   5.4e-14     1e-10   41.2   0.0    21   118   154   267   138   296 0.74 Methyltransferase domain
Methyltransf_26      PF13659.1    117 seq1030_BIOID51097   -            314   8.1e-10   38.6   0.0   1   1   7.1e-13   1.4e-09   37.8   0.0     2   116   140   258   139   259 0.84 Methyltransferase domain
MTS                  PF05175.9    170 seq1030_BIOID51097   -            314   4.1e-07   29.4   0.0   1   1   3.2e-10   6.2e-07   28.8   0.0    55   154   161   271   135   281 0.77 Methyltransferase small domain
Methyltransf_18      PF12847.2    112 seq1030_BIOID51097   -            314   1.1e-06   29.1   0.1   1   1   1.2e-09   2.3e-06   28.0   0.0    12   109   149   255   138   258 0.69 Methyltransferase domain
Met_10               PF02475.11   200 seq1030_BIOID51097   -            314     6e-06   25.8   0.0   1   1   4.2e-09   8.1e-06   25.4   0.0    70   182   105   224    37   242 0.84 Met-10+ like-protein
GntR                 PF00392.16    64 seq1031_BIOID51097   -            273   2.4e-15   55.6   0.1   1   1   6.2e-19   8.5e-15   53.8   0.0     1    64     3    66     3    66 0.98 Bacterial regulatory proteins, gntR family
LysM                 PF01476.15    44 seq1032_BIOID51097   -            452   1.7e-28   98.0   0.0   1   2   3.2e-18   2.2e-14   52.9   0.0     1    43   343   384   343   385 0.98 LysM domain
LysM                 PF01476.15    44 seq1032_BIOID51097   -            452   1.7e-28   98.0   0.0   2   2   1.6e-13   1.1e-09   37.9   0.0     1    42   402   441   402   443 0.90 LysM domain
SLT                  PF01464.15   121 seq1032_BIOID51097   -            452   5.8e-26   90.2   0.1   1   1   1.4e-29   9.4e-26   89.5   0.1     2   118   103   215   102   218 0.97 Transglycosylase SLT domain
Peripla_BP_4         PF13407.1    258 seq1034_BIOID51097   -            340   2.7e-53  180.8   4.3   1   1   2.5e-57   3.4e-53  180.5   3.0     1   256    30   285    30   287 0.95 Periplasmic binding protein domain
HicB                 PF05534.7     51 seq1036_BIOID51097   -            119   1.3e-19   69.3   0.0   1   1   1.6e-23   2.2e-19   68.6   0.0     1    51    60   112    60   112 0.99 HicB family
HTH_6                PF01418.12    77 seq1042_BIOID51097   -            289   3.5e-33  113.0   0.2   1   1   3.7e-36   1.7e-32  110.8   0.0     1    76     1    76     1    77 0.99 Helix-turn-helix domain, rpiR family
SIS                  PF01380.17   131 seq1042_BIOID51097   -            289   2.9e-27   94.7   0.1   1   1   1.1e-30     5e-27   93.9   0.1     2   130   125   252   124   253 0.98 SIS domain
SIS_2                PF13580.1    138 seq1042_BIOID51097   -            289     1e-12   47.7   0.9   1   1   1.2e-11   5.3e-08   32.5   0.0    99   138   171   210   157   210 0.89 SIS domain
Response_reg         PF00072.19   112 seq1044_BIOID51097   -            230   1.4e-26   92.5   0.1   1   1   5.1e-30   3.5e-26   91.2   0.0     1   112     5   114     5   114 0.98 Response regulator receiver domain
Trans_reg_C          PF00486.23    77 seq1044_BIOID51097   -            230   1.4e-16   60.0   0.2   1   1   4.4e-20     3e-16   58.9   0.1     1    77   153   225   153   225 0.97 Transcriptional regulatory protein, C terminal
HTH_AraC             PF00165.18    42 seq1048_BIOID51097   -            121   1.4e-20   72.3   0.8   1   2   3.4e-10   2.3e-06   27.1   0.1     1    41    19    58    19    59 0.93 Bacterial regulatory helix-turn-helix proteins, AraC family
HTH_AraC             PF00165.18    42 seq1048_BIOID51097   -            121   1.4e-20   72.3   0.8   2   2   1.8e-15   1.2e-11   43.9   0.0     2    41    70   107    68   108 0.94 Bacterial regulatory helix-turn-helix proteins, AraC family
HTH_18               PF12833.2     81 seq1048_BIOID51097   -            121   2.8e-16   59.2   0.0   1   1   5.8e-20     4e-16   58.7   0.0     2    78    33   106    32   109 0.94 Helix-turn-helix domain
CN_hydrolase         PF00795.17   184 seq1049_BIOID51097   -            512   5.4e-26   90.9   0.0   1   1   6.6e-30   9.1e-26   90.2   0.0     2   184   224   412   223   412 0.89 Carbon-nitrogen hydrolase
Aminotran_1_2        PF00155.16   363 seq1050_BIOID51097   -            203   6.8e-17   61.3   0.0   1   1   5.7e-21   7.8e-17   61.1   0.0   175   348     2   180     1   194 0.88 Aminotransferase class I and II
LamB                 PF02264.10   398 seq1053_BIOID51097   -            446  8.4e-169  561.7  25.0   1   1  6.9e-173  9.5e-169  561.5  17.3     1   398    28   446    28   446 0.97 LamB porin
YccV-like            PF08755.6    100 seq1054_BIOID51097   -            105   3.6e-25   87.6   0.0   1   1   2.9e-29     4e-25   87.5   0.0     2    99     4   101     3   102 0.96 Hemimethylated DNA-binding protein YccV like
FxsA                 PF04186.8    120 seq1056_BIOID51097   -            158   1.1e-36  124.9   8.3   1   1   9.6e-41   1.3e-36  124.7   5.7     1   113     6   118     6   127 0.93 FxsA cytoplasmic membrane protein
HTH_AraC             PF00165.18    42 seq1058_BIOID51097   -            297   9.6e-22   76.0   0.1   1   2   2.3e-14   1.1e-10   40.9   0.0     1    41   193   233   193   234 0.96 Bacterial regulatory helix-turn-helix proteins, AraC family
HTH_AraC             PF00165.18    42 seq1058_BIOID51097   -            297   9.6e-22   76.0   0.1   2   2   7.3e-12   3.3e-08   32.9   0.0     1    41   245   283   245   284 0.93 Bacterial regulatory helix-turn-helix proteins, AraC family
HTH_18               PF12833.2     81 seq1058_BIOID51097   -            297     8e-17   61.0   0.1   1   1   2.7e-20   1.2e-16   60.4   0.0     2    80   207   284   206   285 0.94 Helix-turn-helix domain
AraC_binding         PF02311.14   136 seq1058_BIOID51097   -            297   5.2e-07   29.3   0.1   1   1   2.8e-10   1.3e-06   28.0   0.1    27    90    65   128    55   204 0.87 AraC-like ligand binding domain
DeoC                 PF01791.4    236 seq1059_BIOID51097   -            291     2e-16   59.8   0.1   1   1   1.9e-20   2.6e-16   59.5   0.1     1   235    51   258    51   259 0.90 DeoC/LacD family aldolase
PK                   PF00224.16   348 seq1060_BIOID51097   -            527  1.3e-143  477.7   4.3   1   1  2.5e-147  1.7e-143  477.3   3.0     2   345    53   394    52   397 0.98 Pyruvate kinase, barrel domain
PK_C                 PF02887.11   117 seq1060_BIOID51097   -            527   1.7e-31  108.0   1.5   1   1   7.7e-35   5.3e-31  106.4   1.1     2   116   410   524   409   525 0.98 Pyruvate kinase, alpha/beta domain
SBP_bac_8            PF13416.1    281 seq1063_BIOID51097   -            381   1.9e-26   93.3   4.0   1   1   5.3e-30   2.4e-26   92.9   2.8     2   265    56   326    55   333 0.83 Bacterial extracellular solute-binding protein
SBP_bac_1            PF01547.20   314 seq1063_BIOID51097   -            381   1.9e-20   73.7   6.0   1   1   5.7e-24   2.6e-20   73.2   4.2    14   313    56   312    45   313 0.83 Bacterial extracellular solute-binding protein
SBP_bac_6            PF13343.1    242 seq1063_BIOID51097   -            381   7.6e-17   61.3   1.9   1   1   1.7e-15   7.8e-12   44.9   0.1   107   216   215   325   179   350 0.85 Bacterial extracellular solute-binding protein
Fe-ADH               PF00465.14   366 seq1065_BIOID51097   -            891  4.1e-112  374.3   0.3   1   1  1.4e-115  6.4e-112  373.7   0.2     1   361   457   849   457   854 0.93 Iron-containing alcohol dehydrogenase
Aldedh               PF00171.17   462 seq1065_BIOID51097   -            891   1.6e-27   95.8   2.6   1   1   2.2e-30     1e-26   93.2   1.8    26   426     4   399     1   406 0.78 Aldehyde dehydrogenase family
Fe-ADH_2             PF13685.1    250 seq1065_BIOID51097   -            891   1.3e-18   67.0   1.2   1   2   2.8e-12   1.3e-08   34.3   0.0    12    94   473   555   464   562 0.92 Iron-containing alcohol dehydrogenase
Fe-ADH_2             PF13685.1    250 seq1065_BIOID51097   -            891   1.3e-18   67.0   1.2   2   2   8.6e-11   3.9e-07   29.5   0.9    98   247   588   739   580   741 0.93 Iron-containing alcohol dehydrogenase
DUF2057              PF09829.4    189 seq1066_BIOID51097   -            220     8e-48  162.4   0.0   1   1   6.7e-52   9.1e-48  162.3   0.0     2   189    22   213    21   213 0.98 Uncharacterized protein conserved in bacteria (DUF2057)
PAP2                 PF01569.16   129 seq1068_BIOID51097   -            254   2.5e-28   98.2   1.2   1   1   1.8e-32   2.5e-28   98.2   0.9     6   126    78   232    73   234 0.89 PAP2 superfamily
ABM                  PF03992.11    78 seq1069_BIOID51097   -             96   5.4e-16   58.2   0.1   1   1   4.4e-20     6e-16   58.1   0.1     1    77     1    76     1    77 0.95 Antibiotic biosynthesis monooxygenase
Peptidase_S6         PF02395.11   769 seq1070_BIOID51097   -           1363  2.6e-212  707.0  31.5   1   1  5.6e-216  2.6e-212  707.0  21.8     8   765    51   787    43   791 0.93 Immunoglobulin A1 protease
Autotransporter      PF03797.14   265 seq1070_BIOID51097   -           1363   7.3e-42  143.4  10.8   1   1   1.6e-45   7.3e-42  143.4   7.5     4   260  1101  1344  1099  1353 0.90 Autotransporter beta-domain
Pertactin            PF03212.9    121 seq1070_BIOID51097   -           1363   2.9e-06   26.8   0.4   1   1   6.3e-10   2.9e-06   26.8   0.3     8    88   942  1021   936  1056 0.84 Pertactin
TonB_dep_Rec         PF00593.19   276 seq1073_BIOID51097   -            729   3.1e-30  105.9  22.3   1   1   4.6e-34   3.1e-30  105.9  15.5     1   275   493   727   493   728 0.87 TonB dependent receptor
Plug                 PF07715.10   108 seq1073_BIOID51097   -            729     6e-14   52.1   0.4   1   1   8.8e-18     6e-14   52.1   0.3     2   106    75   175    74   177 0.93 TonB-dependent Receptor Plug Domain
HATPase_c            PF02518.21   111 seq1075_BIOID51097   -            914   3.5e-29  100.6   0.0   1   1   4.2e-32   1.1e-28   98.9   0.0     1   110   557   662   557   663 0.98 Histidine kinase-, DNA gyrase B-, and HSP90-like ATPase
HisKA                PF00512.20    68 seq1075_BIOID51097   -            914   2.1e-16   59.5   0.2   1   1   7.7e-20   2.1e-16   59.5   0.1     2    68   444   508   443   508 0.93 His Kinase A (phospho-acceptor) domain
Response_reg         PF00072.19   112 seq1075_BIOID51097   -            914   1.4e-14   53.8   0.1   1   1   2.8e-17   7.8e-14   51.5   0.0     1   107   684   790   684   795 0.95 Response regulator receiver domain
Hpt                  PF01627.18    90 seq1075_BIOID51097   -            914     4e-11   42.6   0.9   1   1   1.5e-14     4e-11   42.6   0.6     1    85   827   907   827   910 0.92 Hpt domain
HAMP                 PF00672.20    70 seq1075_BIOID51097   -            914     8e-09   35.4   0.4   1   1   2.9e-12     8e-09   35.4   0.3     1    68   334   402   334   407 0.85 HAMP domain
Methyltransf_23      PF13489.1    162 seq1076_BIOID51097   -            252   6.1e-19   68.1   0.0   1   1   6.3e-22   8.7e-19   67.6   0.0     2   159    13   176     9   178 0.82 Methyltransferase domain
Methyltransf_31      PF13847.1    152 seq1076_BIOID51097   -            252   1.7e-16   60.0   0.0   1   1   1.6e-19   2.2e-16   59.6   0.0     5   117    33   145    29   200 0.83 Methyltransferase domain
Methyltransf_18      PF12847.2    112 seq1076_BIOID51097   -            252   1.3e-15   57.7   0.0   1   1     5e-18   6.9e-15   55.4   0.0     5   111    35   130    31   131 0.90 Methyltransferase domain
Methyltransf_11      PF08241.7     95 seq1076_BIOID51097   -            252     2e-15   56.9   0.0   1   1   8.4e-18   1.1e-14   54.4   0.0     2    94    37   127    36   128 0.97 Methyltransferase domain
Methyltransf_12      PF08242.7     99 seq1076_BIOID51097   -            252   2.6e-11   43.7   0.0   1   1   3.1e-14   4.3e-11   43.0   0.0     2    99    37   126    36   126 0.91 Methyltransferase domain
Methyltransf_25      PF13649.1    101 seq1076_BIOID51097   -            252   6.5e-11   42.3   0.0   1   1   1.4e-13   1.9e-10   40.8   0.0     1   101    35   124    35   124 0.89 Methyltransferase domain
MTS                  PF05175.9    170 seq1076_BIOID51097   -            252   9.7e-06   24.9   0.0   1   1     1e-08   1.4e-05   24.4   0.0    19   106    20   101    11   137 0.82 Methyltransferase small domain
Methyltransf_2       PF00891.13   241 seq1076_BIOID51097   -            252   0.00016   20.8   0.0   1   1   1.7e-07   0.00023   20.3   0.0    91   163    22    98     9   110 0.87 O-methyltransferase
MalM                 PF07148.7    136 seq1077_BIOID51097   -            306   2.3e-50  169.4   0.1   1   1   2.4e-54   3.3e-50  168.9   0.0     2   136    75   210    74   210 0.98 Maltose operon periplasmic protein precursor (MalM)
MGS                  PF02142.17    95 seq1078_BIOID51097   -            155   4.5e-18   64.8   0.0   1   1   4.4e-22     6e-18   64.4   0.0     2    95    29   121    28   121 0.96 MGS-like domain
ABC_tran             PF00005.22   118 seq1080_BIOID51097   -            337   2.2e-22   79.5   0.0   1   1   2.5e-25   1.1e-21   77.2   0.0     1   117    44   162    44   163 0.88 ABC transporter
TOBE_2               PF08402.5     75 seq1080_BIOID51097   -            337   1.2e-16   60.3   0.0   1   1     6e-20   2.7e-16   59.1   0.0     2    73   257   331   256   333 0.92 TOBE domain
DUF1049              PF06305.6     68 seq1081_BIOID51097   -            102   1.3e-25   88.5   0.7   1   1   9.6e-30   1.3e-25   88.5   0.5     1    66    22    87    22    89 0.97 Protein of unknown function (DUF1049)
Cpn10                PF00166.16    93 seq1082_BIOID51097   -             97   5.2e-29   99.9   1.8   1   1   4.2e-33   5.7e-29   99.7   1.3     1    93     2    95     2    95 0.97 Chaperonin 10 Kd subunit
TPR_7                PF13176.1     36 seq1083_BIOID51097   -            389     1e-13   49.8  11.5   1   1   1.8e-05     0.025   14.2   0.0     1    27    71    97    71   106 0.82 Tetratricopeptide repeat
TPR_2                PF07719.12    34 seq1083_BIOID51097   -            389   1.8e-12   46.0   7.2   1   1   1.4e-05     0.019   14.7   0.0     5    32   218   245   214   247 0.88 Tetratricopeptide repeat
Apc3                 PF12895.2     84 seq1083_BIOID51097   -            389   7.3e-10   38.7   1.4   1   1   1.3e-09   1.8e-06   27.8   0.1     4    83   156   239   153   240 0.89 Anaphase-promoting complex, cyclosome, subunit 3
TPR_1                PF00515.23    34 seq1083_BIOID51097   -            389   4.6e-09   35.3   2.5   1   1   2.6e-05     0.035   13.5   0.0     7    32   220   245   214   247 0.89 Tetratricopeptide repeat
TPR_8                PF13181.1     34 seq1083_BIOID51097   -            389   1.4e-07   30.6   1.1   1   1   1.7e-05     0.024   14.3   0.0     5    29   218   242   214   246 0.89 Tetratricopeptide repeat
LysR_substrate       PF03466.15   209 seq1084_BIOID51097   -            304     8e-44  149.1   0.0   1   1   1.8e-47   1.2e-43  148.5   0.0     2   208    89   293    88   294 0.93 LysR substrate binding domain
HTH_1                PF00126.22    60 seq1084_BIOID51097   -            304   1.7e-21   75.6   0.8   1   1   1.3e-24   8.6e-21   73.3   0.8     3    60     7    64     5    64 0.97 Bacterial regulatory helix-turn-helix protein, lysR family
Cpn60_TCP1           PF00118.19   488 seq1085_BIOID51097   -            548  1.2e-126  423.1  10.9   1   1  9.8e-131  1.3e-126  422.9   7.5     1   486    23   523    23   525 0.94 TCP-1/cpn60 chaperonin family
HSP70                PF00012.15   602 seq1087_BIOID51097   -            450   6.5e-25   86.9   0.0   1   2   5.2e-19   7.1e-15   53.8   0.0     2   207     3   228     2   259 0.76 Hsp70 protein
HSP70                PF00012.15   602 seq1087_BIOID51097   -            450   6.5e-25   86.9   0.0   2   2   8.8e-12   1.2e-07   29.9   0.0   250   352   329   423   305   448 0.80 Hsp70 protein
BPD_transp_1         PF00528.17   185 seq1088_BIOID51097   -            313   1.4e-16   60.4  19.2   1   1   9.9e-21   1.4e-16   60.4  13.3     2   179   106   307   105   310 0.89 Binding-protein-dependent transport system inner membrane component
SopA                 PF13981.1    135 seq1089_BIOID51097   -            442   9.4e-31  106.5   5.8   1   1   5.9e-34     2e-30  105.4   4.0     3   135   209   342   207   342 0.97 SopA-like central domain
Pentapeptide_4       PF13599.1     78 seq1089_BIOID51097   -            442   4.7e-17   61.4  18.0   1   1   1.6e-16   5.6e-13   48.3   4.0     6    78    90   165    85   169 0.92 Pentapeptide repeats (9 copies)
OMPdecase            PF00215.19   226 seq1092_BIOID51097   -            291   4.1e-54  183.2   0.0   1   1   3.5e-58   4.8e-54  183.0   0.0     1   226    61   283    61   283 0.96 Orotidine 5'-phosphate decarboxylase / HUMPS family
Nterm_IS4            PF13006.2     98 seq1094_BIOID51097   -             61     5e-10   39.1   0.1   1   1     4e-14   5.5e-10   39.0   0.0     4    45    19    60    16    61 0.94 Insertion element 4 transposase N-terminal
Nterm_IS4            PF13006.2     98 seq1095_BIOID51097   -             76   4.6e-12   45.6   0.0   1   1   3.7e-16   5.1e-12   45.5   0.0    49    98    17    66     3    66 0.88 Insertion element 4 transposase N-terminal
UTRA                 PF07702.8    141 seq1096_BIOID51097   -            238   1.5e-31  108.7   0.0   1   1   7.3e-35   2.5e-31  108.0   0.0     1   140    86   224    86   225 0.98 UTRA domain
GntR                 PF00392.16    64 seq1096_BIOID51097   -            238   4.8e-20   70.6   2.4   1   1   1.4e-23   4.9e-20   70.6   0.0     2    63     3    64     2    65 0.98 Bacterial regulatory proteins, gntR family
HTH_DeoR             PF08220.7     57 seq1096_BIOID51097   -            238   9.8e-06   24.9   0.2   1   1   1.9e-08   6.5e-05   22.2   0.0    18    50    29    61    29    68 0.92 DeoR-like helix-turn-helix domain
SBP_bac_3            PF00497.15   225 seq1097_BIOID51097   -            302   4.8e-48  163.2   0.8   1   1   8.8e-52     6e-48  162.9   0.5     1   224    42   271    42   272 0.93 Bacterial extracellular solute-binding proteins, family 3
NMT1                 PF09084.6    216 seq1097_BIOID51097   -            302     2e-05   24.1   0.4   1   1   1.6e-08   0.00011   21.7   0.1    20   141    85   199    81   218 0.82 NMT1/THI5 like
BPD_transp_1         PF00528.17   185 seq1099_BIOID51097   -            264   4.4e-13   49.0  14.3   1   1   3.2e-17   4.4e-13   49.0   9.9     2   167    80   247    79   258 0.78 Binding-protein-dependent transport system inner membrane component
DeoRC                PF00455.17   162 seq1102_BIOID51097   -            260   4.1e-30  104.4   0.0   1   1   8.2e-34   5.6e-30  103.9   0.0    10   161    84   235    76   236 0.98 DeoR C terminal sensor domain
HTH_DeoR             PF08220.7     57 seq1102_BIOID51097   -            260   6.1e-09   35.1   0.4   1   1   1.8e-12   1.2e-08   34.2   0.3     1    45     8    52     8    62 0.87 DeoR-like helix-turn-helix domain
DUF4156              PF13698.1     93 seq1104_BIOID51097   -            121   4.1e-32  109.8   0.1   1   1   3.6e-36   4.9e-32  109.5   0.0     2    93    27   119    26   119 0.98 Domain of unknown function (DUF4156)
Fer4_5               PF12801.2     48 seq1105_BIOID51097   -            357     4e-21   74.4   6.6   1   2   2.7e-17   7.4e-14   51.1   0.3     2    47    97   142    96   143 0.93 4Fe-4S binding domain
Fer4_5               PF12801.2     48 seq1105_BIOID51097   -            357     4e-21   74.4   6.6   2   2   5.7e-12   1.6e-08   34.1   0.7     2    48   201   247   200   247 0.83 4Fe-4S binding domain
Fer4_10              PF13237.1     52 seq1105_BIOID51097   -            357   1.1e-06   28.2  14.5   1   1     4e-10   1.1e-06   28.2  10.0     2    52   244   289   243   289 0.94 4Fe-4S dicluster domain
DUF307               PF03733.8     53 seq1107_BIOID51097   -            148   1.5e-33  114.8  23.8   1   2   1.7e-17   2.3e-13   50.2   2.4     1    53     3    55     3    55 0.97 Domain of unknown function (DUF307)
DUF307               PF03733.8     53 seq1107_BIOID51097   -            148   1.5e-33  114.8  23.8   2   2   5.9e-24     8e-20   70.9   8.6     1    53    76   128    76   128 0.98 Domain of unknown function (DUF307)
SUI1                 PF01253.17    83 seq1108_BIOID51097   -            108   1.6e-22   78.9   1.9   1   1   1.4e-26   1.9e-22   78.7   1.3     2    82    28   104    27   105 0.95 Translation initiation factor SUI1
Chor_lyase           PF04345.8    168 seq1113_BIOID51097   -            165   6.6e-31  106.8   0.0   1   1   5.8e-35     8e-31  106.6   0.0    13   163    18   165    12   165 0.90 Chorismate lyase
Aldedh               PF00171.17   462 seq1114_BIOID51097   -            474  1.6e-166  554.1   0.1   1   1  1.3e-170  1.8e-166  553.9   0.1     3   462    13   470    11   470 0.97 Aldehyde dehydrogenase family
DEDD_Tnp_IS110       PF01548.12   144 seq1116_BIOID51097   -            326   2.4e-42  143.9   0.1   1   1   1.4e-45   9.3e-42  141.9   0.0     1   144     7   151     7   151 0.99 Transposase
Transposase_20       PF02371.11    87 seq1116_BIOID51097   -            326   1.1e-27   95.7   0.4   1   1     3e-31     2e-27   94.9   0.3     2    85   196   280   195   282 0.96 Transposase IS116/IS110/IS902 family
FUSC-like            PF12805.2    284 seq1118_BIOID51097   -            720  2.8e-112  374.1   5.9   1   1  6.2e-116  2.8e-112  374.1   4.1     1   284    69   348    69   348 0.98 FUSC-like inner membrane protein yccS
FUSC_2               PF13515.1    128 seq1118_BIOID51097   -            720   5.6e-27   94.0  13.0   1   1   1.2e-30   5.6e-27   94.0   9.0     3   127   406   528   404   529 0.93 Fusaric acid resistance protein-like
BPD_transp_1         PF00528.17   185 seq1120_BIOID51097   -            246   1.5e-27   96.1   7.7   1   1   1.1e-31   1.5e-27   96.1   5.3     4   184    46   238    43   239 0.96 Binding-protein-dependent transport system inner membrane component
UbiA                 PF01040.13   257 seq1124_BIOID51097   -            290   1.1e-40  139.4  25.2   1   1   9.5e-45   1.3e-40  139.1  17.5     2   256    26   277    25   283 0.86 UbiA prenyltransferase family
ABC_tran             PF00005.22   118 seq1131_BIOID51097   -            251   3.4e-21   75.6   0.0   1   1   8.5e-25   5.8e-21   74.9   0.0     1   118    44   149    44   149 0.90 ABC transporter
AAA_21               PF13304.1    303 seq1131_BIOID51097   -            251   2.8e-10   40.5   0.0   1   1   4.8e-11   3.3e-07   30.4   0.0     4   302    35   184    32   186 0.87 AAA domain
BPD_transp_1         PF00528.17   185 seq1132_BIOID51097   -            224   1.2e-18   67.2  19.4   1   1   1.1e-22   1.5e-18   66.8  13.5     1   183    34   223    12   224 0.92 Binding-protein-dependent transport system inner membrane component
DUF1040              PF06288.8     86 seq1136_BIOID51097   -             89   1.6e-46  156.3   0.5   1   1   1.3e-50   1.8e-46  156.2   0.3     1    86     1    86     1    86 1.00 Protein of unknown function (DUF1040)
Hexapep              PF00132.19    36 seq1138_BIOID51097   -            150   1.8e-15   55.5  17.6   1   2   7.1e-12   9.7e-08   31.0   0.1     2    34    28    60    27    61 0.93 Bacterial transferase hexapeptide (six repeats)
Hexapep              PF00132.19    36 seq1138_BIOID51097   -            150   1.8e-15   55.5  17.6   2   2   3.3e-08   0.00046   19.4   0.1    16    35    60    79    58    80 0.88 Bacterial transferase hexapeptide (six repeats)
Histone_HNS          PF00816.16    93 seq1142_BIOID51097   -            137   1.1e-19   70.5   6.3   1   1     1e-23   1.4e-19   70.2   3.8     2    91    25   127    24   130 0.91 H-NS histone family
APH                  PF01636.18   239 seq1143_BIOID51097   -            328   2.2e-41  142.0   1.9   1   1     5e-45   3.4e-41  141.4   1.3     2   232    31   259    30   269 0.82 Phosphotransferase enzyme family
EcKinase             PF02958.15   293 seq1143_BIOID51097   -            328   0.00012   21.2   0.0   1   1     3e-08   0.00021   20.4   0.0   197   280   176   252   149   257 0.79 Ecdysteroid kinase
DUF2684              PF10885.3     89 seq1147_BIOID51097   -             83   6.2e-48  160.4   0.3   1   1   4.9e-52   6.7e-48  160.3   0.2     1    79     1    79     1    83 0.97 Protein of unknown function (DUF2684)
Hexapep              PF00132.19    36 seq1148_BIOID51097   -            192   1.2e-13   49.7  10.9   1   1   8.5e-14   1.2e-09   37.1   4.4     1    36   151   186   151   186 0.96 Bacterial transferase hexapeptide (six repeats)
ABC_tran             PF00005.22   118 seq1149_BIOID51097   -            241   6.7e-27   94.0   0.0   1   1   1.4e-30   9.4e-27   93.6   0.0     1   118    41   165    41   165 0.94 ABC transporter
ABC-3                PF00950.12   258 seq1151_BIOID51097   -            261   9.1e-88  293.7  25.8   1   1   1.5e-91     1e-87  293.5  17.9     2   257     2   257     1   258 0.99 ABC 3 transport family
FecCD                PF01032.13   311 seq1151_BIOID51097   -            261     7e-07   28.2  27.3   1   1     1e-10     7e-07   28.2  18.9   103   309    56   255    29   257 0.76 FecCD transport family
CSD                  PF00313.17    66 seq1154_BIOID51097   -             70   2.3e-22   78.3   0.0   1   1   1.9e-26   2.5e-22   78.2   0.0     1    65     5    69     5    70 0.98 'Cold-shock' DNA-binding domain
YqgB                 PF11036.3     43 seq1157_BIOID51097   -             48   3.2e-33  112.8   0.7   1   1   2.6e-37   3.6e-33  112.6   0.5     1    43     6    48     6    48 0.99 Virulence promoting factor
EAL                  PF00563.15   236 seq1158_BIOID51097   -            646   8.8e-33  113.6   0.1   1   1   2.9e-36     2e-32  112.4   0.1     8   234   407   628   400   630 0.92 EAL domain
GGDEF                PF00990.16   161 seq1158_BIOID51097   -            646   5.2e-32  110.5   0.1   1   1   1.4e-35   9.9e-32  109.6   0.1     1   160   224   380   224   381 0.96 GGDEF domain
Orn_Arg_deC_N        PF02784.11   251 seq1160_BIOID51097   -            452   4.9e-72  242.0   0.1   1   1   4.5e-76   6.2e-72  241.6   0.1     2   251    99   368    98   368 0.98 Pyridoxal-dependent decarboxylase, pyridoxal binding domain
rve                  PF00665.21   120 seq1161_BIOID51097   -            293   9.1e-24   83.7   0.0   1   1   3.4e-27   1.6e-23   82.9   0.0     3   119   124   244   122   245 0.96 Integrase core domain
rve_3                PF13683.1     67 seq1161_BIOID51097   -            293   3.4e-17   61.6   0.0   1   1   1.3e-20   6.1e-17   60.7   0.0     4    67   219   282   216   282 0.95 Integrase core domain
HTH_21               PF13276.1     60 seq1161_BIOID51097   -            293   9.3e-16   57.4   0.2   1   1     6e-19   2.7e-15   55.9   0.1     3    55    51   106    48   115 0.83 HTH-like domain
MFS_1                PF07690.11   354 seq1163_BIOID51097   -            419   1.7e-27   95.9  64.9   1   2   4.2e-19   5.7e-15   54.8  29.6     3   271    38   291    33   294 0.82 Major Facilitator Superfamily
MFS_1                PF07690.11   354 seq1163_BIOID51097   -            419   1.7e-27   95.9  64.9   2   2   2.1e-16   2.8e-12   45.9  14.2    35   184   268   414   266   418 0.90 Major Facilitator Superfamily
DSBA                 PF01323.15   193 seq1164_BIOID51097   -            208   6.8e-32  110.4   3.3   1   1   7.9e-35   5.4e-31  107.5   2.3     1   192    40   197    40   198 0.95 DSBA-like thioredoxin domain
Thioredoxin_4        PF13462.1    163 seq1164_BIOID51097   -            208   4.4e-10   39.7   0.0   1   1   9.2e-14   6.3e-10   39.1   0.0    16   149    40   180    33   191 0.69 Thioredoxin
IU_nuc_hydro         PF01156.14   314 seq1167_BIOID51097   -            311  1.2e-101  339.9   0.1   1   1  9.7e-106  1.3e-101  339.8   0.1     3   311     4   308     2   311 0.95 Inosine-uridine preferring nucleoside hydrolase
Abi                  PF02517.11    92 seq1168_BIOID51097   -            142   6.4e-15   54.9   9.0   1   1   8.2e-19   1.1e-14   54.1   6.2     4    91    39   130    34   131 0.91 CAAX protease self-immunity
DUF2886              PF11102.3    200 seq1170_BIOID51097   -            214     5e-63  212.1   1.7   1   1   4.1e-67   5.6e-63  212.0   1.1     1   200    13   210    13   210 0.99 Protein of unknown function (DUF2886)
DUF1375              PF07119.7     76 seq1171_BIOID51097   -            135     1e-21   76.4   0.9   1   1   1.2e-25   1.6e-21   75.7   0.6     6    75    40   102    31   103 0.92 Protein of unknown function (DUF1375)
DUF2566              PF10753.4     55 seq1172_BIOID51097   -             82   3.4e-29  100.3   5.3   1   1   3.3e-33   4.5e-29  100.0   3.7     1    55    28    82    28    82 0.99 Protein of unknown function (DUF2566)
SulA                 PF03846.9    119 seq1173_BIOID51097   -            169   2.2e-63  211.1   4.5   1   1   2.2e-67     3e-63  210.7   3.1     2   118     3   119     2   120 0.99 Cell division inhibitor SulA
DUF945               PF06097.6    459 seq1175_BIOID51097   -            476  9.8e-106  354.1  12.9   1   1  8.6e-110  1.2e-105  353.8   8.9     3   459     4   467     2   467 0.98 Bacterial protein of unknown function (DUF945)
DUF2526              PF10735.4     77 seq1177_BIOID51097   -             77   3.1e-47  158.3   5.7   1   1   2.5e-51   3.4e-47  158.2   4.0     1    77     1    77     1    77 1.00 Protein of unknown function (DUF2526)
Caps_synth_GfcC      PF06251.6    229 seq1178_BIOID51097   -            248   1.1e-81  273.2   0.1   1   1     9e-86   1.2e-81  273.1   0.1     1   228    21   247    21   248 0.99 Capsule biosynthesis GfcC
HSP70                PF00012.15   602 seq1179_BIOID51097   -            556  9.2e-116  387.0   0.0   1   2   9.1e-20   6.2e-16   57.3   0.0     1    74     7    81     7    86 0.95 Hsp70 protein
HSP70                PF00012.15   602 seq1179_BIOID51097   -            556  9.2e-116  387.0   0.0   2   2  8.6e-102   5.9e-98  328.2   0.0   108   557    87   543    80   555 0.90 Hsp70 protein
FGGY_C               PF02782.11   197 seq1179_BIOID51097   -            556   0.00012   21.7   0.0   1   1   2.9e-08    0.0002   20.9   0.0   145   194   293   343   261   346 0.88 FGGY family of carbohydrate kinases, C-terminal domain
Orn_DAP_Arg_deC      PF00278.17   116 seq1180_BIOID51097   -            204   2.7e-30  104.3   0.0   1   1   2.9e-34   3.9e-30  103.8   0.0    23   115    27   132     4   133 0.89 Pyridoxal-dependent decarboxylase, C-terminal sheet domain
Elong-fact-P_C       PF09285.6     56 seq1183_BIOID51097   -            188   5.3e-27   92.8   1.0   1   1   2.4e-30   1.1e-26   91.8   0.2     1    56   131   186   131   186 0.99 Elongation factor P, C-terminal
EFP                  PF01132.15    55 seq1183_BIOID51097   -            188   3.2e-24   84.2   0.1   1   1   1.2e-27   5.5e-24   83.4   0.0     3    55    71   123    69   123 0.97 Elongation factor P (EF-P) OB domain
EFP_N                PF08207.7     58 seq1183_BIOID51097   -            188   5.8e-24   83.6   0.0   1   1   4.5e-27     2e-23   81.8   0.0     3    57     7    61     5    62 0.97 Elongation factor P (EF-P) KOW-like domain
DUF1281              PF06924.6    134 seq1186_BIOID51097   -            298   2.3e-59  198.5   0.0   1   1   2.5e-63   3.4e-59  197.9   0.0     1   134     9   142     9   142 0.99 Protein of unknown function (DUF1281)
OmpA_membrane        PF01389.12   183 seq1187_BIOID51097   -            374   1.2e-75  252.9   1.7   1   1   4.3e-79     2e-75  252.2   0.4     1   183    47   223    47   223 0.97 OmpA-like transmembrane domain
OMP_b-brl            PF13505.1    176 seq1187_BIOID51097   -            374   1.6e-24   86.6   6.7   1   1   3.5e-28   1.6e-24   86.6   4.6     2   176    32   219    31   219 0.81 Outer membrane protein beta-barrel domain
OmpA                 PF00691.15    97 seq1187_BIOID51097   -            374   8.3e-23   80.5   0.0   1   1   4.9e-26   2.2e-22   79.1   0.0     1    95   250   345   250   347 0.96 OmpA family
DAGK_prokar          PF01219.14   104 seq1188_BIOID51097   -            122   5.5e-39  131.8   8.1   1   1   4.6e-43   6.3e-39  131.6   5.6     2   104    16   118    15   118 0.99 Prokaryotic diacylglycerol kinase
HlyD_2               PF12700.2    328 seq1189_BIOID51097   -            462   2.8e-26   92.3   1.8   1   1     1e-29   3.5e-26   92.0   1.2     9   328   121   423   113   423 0.82 HlyD family secretion protein
HlyD                 PF00529.15   306 seq1189_BIOID51097   -            462   2.2e-22   79.6  16.5   1   1   8.2e-26   2.8e-22   79.2  11.2     1   241   133   358   133   423 0.85 HlyD family secretion protein
HlyD_3               PF13437.1    105 seq1189_BIOID51097   -            462     9e-17   61.2   4.0   1   1   1.5e-14   5.2e-11   42.7   0.6     1   101   244   349   244   354 0.93 HlyD family secretion protein
Biotin_lipoyl_2      PF13533.1     50 seq1189_BIOID51097   -            462   7.4e-14   51.0   6.2   1   1   2.4e-16   8.3e-13   47.6   0.2     2    50   134   182   133   182 0.97 Biotin-lipoyl like
DUF940               PF06082.6    658 seq1190_BIOID51097   -            698    4e-257  854.9  10.5   1   1  3.3e-261  4.5e-257  854.7   7.3     2   657    33   691    32   692 0.96 Bacterial putative lipoprotein (DUF940)
Entericidin          PF08085.6     21 seq1193_BIOID51097   -             41   5.3e-09   35.3   0.0   1   1   4.6e-13   6.3e-09   35.1   0.0     1    21    20    40    20    40 0.99 Entericidin EcnA/B family
MreB_Mbl             PF06723.8    327 seq1194_BIOID51097   -            367  1.1e-150  500.5   3.4   1   1  4.2e-154  1.4e-150  500.2   2.4     2   324    31   358    30   360 0.99 MreB/Mbl protein
HSP70                PF00012.15   602 seq1194_BIOID51097   -            367   3.5e-13   48.2   0.2   1   1   2.2e-16   7.4e-13   47.1   0.0   136   241   128   227   104   241 0.86 Hsp70 protein
Actin                PF00022.14   393 seq1194_BIOID51097   -            367   9.3e-11   40.6   0.0   1   1   1.8e-10   6.1e-07   28.0   0.0    45   211    72   246    31   258 0.79 Actin
FtsA                 PF14450.1    120 seq1194_BIOID51097   -            367   1.3e-08   34.6   0.2   1   1   1.4e-11   4.7e-08   32.7   0.0     2    98   182   339   181   348 0.92 Cell division protein FtsA
LexA_DNA_bind        PF01726.11    65 seq1196_BIOID51097   -            202   6.6e-32  108.7   0.1   1   1   1.5e-35   1.1e-31  108.1   0.1     1    65     1    65     1    65 0.99 LexA DNA binding domain
Peptidase_S24        PF00717.18    70 seq1196_BIOID51097   -            202   8.9e-17   60.3   0.8   1   1   1.9e-20   1.3e-16   59.8   0.5     1    68   114   180   114   182 0.96 Peptidase S24-like
DUF830               PF05708.7    158 seq1197_BIOID51097   -            233   4.8e-44  150.0   0.0   1   1   4.4e-48     6e-44  149.6   0.0     2   158    42   218    41   218 0.98 Orthopoxvirus protein of unknown function (DUF830)
Entericidin          PF08085.6     21 seq1199_BIOID51097   -             48   1.2e-08   34.2   2.6   1   1   1.2e-12   1.7e-08   33.7   1.8     1    21    23    43    23    43 0.98 Entericidin EcnA/B family
FAD_binding_3        PF01494.14   356 seq1200_BIOID51097   -            360   9.4e-10   37.9   0.1   1   1   9.5e-10   1.3e-05   24.3   0.0   148   179   141   172   115   241 0.83 FAD binding domain
LysR_substrate       PF03466.15   209 seq1202_BIOID51097   -            293   3.9e-45  153.4   0.1   1   1     9e-49   6.1e-45  152.7   0.0     2   204    85   282    84   284 0.98 LysR substrate binding domain
HTH_1                PF00126.22    60 seq1202_BIOID51097   -            293   2.5e-18   65.4   0.9   1   1   6.9e-22   4.7e-18   64.5   0.6     1    60     3    62     3    62 0.97 Bacterial regulatory helix-turn-helix protein, lysR family
ADH_zinc_N           PF00107.21   130 seq1203_BIOID51097   -            353   6.6e-18   64.3   0.0   1   1   1.6e-21   1.1e-17   63.7   0.0     1   122   169   304   169   311 0.92 Zinc-binding dehydrogenase
ADH_zinc_N_2         PF13602.1    127 seq1203_BIOID51097   -            353     6e-07   30.2   0.0   1   1   1.6e-10   1.1e-06   29.4   0.0     1   127   202   347   202   347 0.78 Zinc-binding dehydrogenase
Pyr_redox_2          PF07992.9    200 seq1205_BIOID51097   -            321     1e-32  113.5   0.1   1   1   5.5e-36   1.2e-32  113.2   0.1     1   198     8   291     8   293 0.92 Pyridine nucleotide-disulphide oxidoreductase
Pyr_redox            PF00070.22    80 seq1205_BIOID51097   -            321   1.6e-19   69.9   1.8   1   1   1.9e-21   4.3e-18   65.3   0.5     1    79   148   225   148   229 0.93 Pyridine nucleotide-disulphide oxidoreductase
Pyr_redox_3          PF13738.1    203 seq1205_BIOID51097   -            321   1.7e-17   64.0   0.0   1   1   2.6e-18     6e-15   55.7   0.0    34   200    17   179    13   181 0.81 Pyridine nucleotide-disulphide oxidoreductase
Multi_Drug_Res       PF00893.14    93 seq1206_BIOID51097   -            105   5.3e-33  113.2  10.3   1   1   4.9e-37   6.7e-33  112.9   7.2     1    93     1    93     1    93 0.99 Small Multidrug Resistance protein
MatE                 PF01554.13   162 seq1207_BIOID51097   -            441   9.5e-39  132.5  30.6   1   2   7.8e-35   1.1e-30  106.3   5.9     1   161    17   177    17   178 0.99 MatE
MatE                 PF01554.13   162 seq1207_BIOID51097   -            441   9.5e-39  132.5  30.6   2   2   4.9e-13   6.7e-09   35.4   6.9     2   143   241   382   241   404 0.91 MatE
SirA                 PF01206.12    70 seq1209_BIOID51097   -             81   2.3e-26   91.0   0.0   1   1   1.9e-30   2.6e-26   90.8   0.0     1    70    10    79    10    79 0.98 SirA-like protein
SEC-C                PF02810.10    21 seq1210_BIOID51097   -            154     2e-13   49.4  11.9   1   2   3.9e-11   5.4e-07   28.8   0.5     1    20     1    20     1    21 0.94 SEC-C motif
SEC-C                PF02810.10    21 seq1210_BIOID51097   -            154     2e-13   49.4  11.9   2   2     7e-10   9.6e-06   24.8   3.1     1    14   134   147   134   148 0.91 SEC-C motif
N6_N4_Mtase          PF01555.13   231 seq1211_BIOID51097   -            227   7.7e-35  120.3   0.0   1   1   2.4e-36   1.6e-32  112.7   0.0     1   228    21   200    21   203 0.93 DNA methylase
MFS_2                PF13347.1    427 seq1212_BIOID51097   -            479  3.8e-128  427.4  39.0   1   1  3.1e-132  4.3e-128  427.2  27.0     1   426    29   450    28   451 0.97 MFS/sugar transport protein
ACR_tran             PF00873.14  1021 seq1213_BIOID51097   -           1040         0 1230.6  34.0   1   1         0         0 1230.4  23.5     2  1020    13  1022    12  1023 1.00 AcrB/AcrD/AcrF family
SecD_SecF            PF02355.11   189 seq1213_BIOID51097   -           1040   2.7e-08   33.1  32.4   1   1   3.3e-09   2.2e-05   23.6  10.9    36   183   348   495   333   501 0.81 Protein export membrane protein
Arginase             PF00491.16   275 seq1215_BIOID51097   -            283   1.3e-83  280.3   0.5   1   1   1.1e-87   1.6e-83  280.1   0.3     1   274    10   274    10   275 0.92 Arginase family
MreC                 PF04085.9    152 seq1217_BIOID51097   -            367     1e-47  161.2   0.3   1   1   1.1e-51   1.4e-47  160.7   0.2     1   150   122   270   122   272 0.99 rod shape-determining protein MreC
Formyl_trans_N       PF00551.14   181 seq1218_BIOID51097   -            280   5.8e-55  185.5   0.0   1   1   1.1e-58   7.3e-55  185.2   0.0     2   181    86   262    85   262 0.99 Formyl transferase
ACT                  PF01842.20    66 seq1218_BIOID51097   -            280   1.1e-07   31.0   0.0   1   1   3.3e-11   2.2e-07   30.0   0.0     2    63     8    69     7    72 0.91 ACT domain
AAA_32               PF13654.1    509 seq1220_BIOID51097   -            586   5.5e-18   64.8   0.0   1   1   1.1e-21   7.5e-18   64.3   0.0   322   469   140   286    68   322 0.85 AAA domain
Lon_C                PF05362.8    205 seq1220_BIOID51097   -            586   2.2e-10   40.1   0.0   1   1     5e-14   3.4e-10   39.4   0.0   108   203   435   541   431   543 0.81 Lon protease (S16) C-terminal proteolytic domain
ABC_membrane         PF00664.18   275 seq1222_BIOID51097   -            588   1.9e-38  132.3   3.2   1   1   5.4e-42   2.5e-38  131.9   2.2     3   259    26   279    24   296 0.93 ABC transporter transmembrane region
ABC_tran             PF00005.22   118 seq1222_BIOID51097   -            588   7.7e-18   64.8   0.0   1   1   3.2e-21   1.5e-17   63.9   0.0     1   117   390   513   390   514 0.92 ABC transporter
DNA_pol_A            PF00476.15   383 seq1223_BIOID51097   -            928  2.7e-160  533.0   0.0   1   1  1.1e-163  3.7e-160  532.6   0.0     2   383   548   927   547   927 0.99 DNA polymerase family A
5_3_exonuc_N         PF02739.11   169 seq1223_BIOID51097   -            928   1.7e-59  199.8   0.0   1   1   1.1e-62   3.9e-59  198.7   0.0     2   169     8   169     7   169 0.99 5'-3' exonuclease, N-terminal resolvase-like domain
DNA_pol_A_exo1       PF01612.15   174 seq1223_BIOID51097   -            928   6.4e-45  152.5   0.1   1   1   3.6e-48   1.2e-44  151.6   0.1     1   174   330   517   330   517 0.97 3'-5' exonuclease
5_3_exonuc           PF01367.15   101 seq1223_BIOID51097   -            928     3e-31  107.5   0.0   1   1   2.2e-34   7.5e-31  106.2   0.0     1    99   171   275   171   277 0.97 5'-3' exonuclease, C-terminal SAM fold
ABC_tran             PF00005.22   118 seq1224_BIOID51097   -            343   2.1e-27   95.6   0.0   1   1   1.3e-30   4.4e-27   94.6   0.0     1   118    45   169    45   169 0.95 ABC transporter
NIL                  PF09383.5     76 seq1224_BIOID51097   -            343   7.6e-23   79.7   0.0   1   1   4.6e-26   1.6e-22   78.7   0.0     4    76   268   340   266   340 0.98 NIL domain
AAA_21               PF13304.1    303 seq1224_BIOID51097   -            343   1.3e-12   48.1   0.1   1   1   1.8e-11     6e-08   32.8   0.0   220   298   124   200    87   205 0.84 AAA domain
FCD                  PF07729.7    125 seq1225_BIOID51097   -            221   1.7e-23   83.2   2.5   1   1   3.4e-27   2.3e-23   82.7   1.7     2   124    85   209    84   210 0.96 FCD domain
GntR                 PF00392.16    64 seq1225_BIOID51097   -            221   9.4e-12   44.0   0.1   1   1   3.9e-15   2.7e-11   42.6   0.1     2    64    13    74    12    74 0.95 Bacterial regulatory proteins, gntR family
DUF1380              PF07128.7    139 seq1227_BIOID51097   -            144   1.1e-74  248.7   1.1   1   1   9.1e-79   1.2e-74  248.5   0.8     1   139     1   138     1   138 1.00 Protein of unknown function (DUF1380)
Poly_export          PF02563.11    83 seq1229_BIOID51097   -            379   7.6e-29   99.1   0.6   1   1   6.8e-32   4.7e-28   96.6   0.1     4    82    77   166    74   167 0.87 Polysaccharide biosynthesis/export protein
SLBB                 PF10531.4     59 seq1229_BIOID51097   -            379   6.1e-17   61.1   1.0   1   2     4e-11   2.7e-07   30.2   0.0     3    47   174   219   172   225 0.93 SLBB domain
SLBB                 PF10531.4     59 seq1229_BIOID51097   -            379   6.1e-17   61.1   1.0   2   2   8.6e-11   5.8e-07   29.1   0.1     1    53   256   307   256   313 0.92 SLBB domain
Sigma54_activat      PF00158.21   168 seq1230_BIOID51097   -            946     1e-46  158.3   0.0   1   1   9.1e-50   4.1e-46  156.3   0.0     1   156   125   288   125   295 0.89 Sigma-54 interaction domain
PRD                  PF00874.15    90 seq1230_BIOID51097   -            946   9.8e-14   51.1   1.8   1   1   8.3e-12   3.8e-08   33.2   0.4     2    87   860   944   852   946 0.77 PRD domain
AAA_5                PF07728.9    139 seq1230_BIOID51097   -            946   2.8e-06   26.9   0.0   1   1   2.2e-09     1e-05   25.1   0.0     1   100   150   260   150   289 0.78 AAA domain (dynein-related subfamily)
CsbD                 PF05532.7     53 seq1231_BIOID51097   -             69   1.5e-21   75.6   8.3   1   1   1.3e-25   1.8e-21   75.4   5.8     1    53     4    56     4    56 0.97 CsbD-like
MreD                 PF04093.7    160 seq1235_BIOID51097   -            162   1.2e-46  158.3  22.1   1   1     1e-50   1.4e-46  158.1  15.3     2   160     5   155     4   155 0.99 rod shape-determining protein MreD
Glyco_hydro_31       PF01055.21   451 seq1236_BIOID51097   -            772  6.3e-124  413.9   3.8   1   1  1.4e-127  9.4e-124  413.3   2.7     1   450   239   668   239   669 0.95 Glycosyl hydrolases family 31
Gal_mutarotas_2      PF13802.1     68 seq1236_BIOID51097   -            772   1.5e-18   66.3   1.1   1   1   8.4e-22   5.7e-18   64.4   0.1     1    67   159   218   159   219 0.94 Galactose mutarotase-like
MFS_1                PF07690.11   354 seq1238_BIOID51097   -            396   3.6e-34  117.9  59.3   1   1   2.6e-38   3.6e-34  117.9  41.1     2   353    19   349    18   350 0.89 Major Facilitator Superfamily
BPD_transp_1         PF00528.17   185 seq1239_BIOID51097   -            217   9.7e-21   74.0  20.3   1   1   7.1e-25   9.7e-21   74.0  14.1     2   181    32   216    27   217 0.85 Binding-protein-dependent transport system inner membrane component
Maf                  PF02545.9    195 seq1241_BIOID51097   -            197   1.2e-71  239.7   0.0   1   1     1e-75   1.4e-71  239.5   0.0     2   194     3   191     2   192 0.98 Maf-like protein
LMWPc                PF01451.16   138 seq1246_BIOID51097   -            148   4.2e-43  146.8   0.0   1   1   3.4e-47   4.7e-43  146.7   0.0     1   138     9   143     9   143 0.98 Low molecular weight phosphotyrosine protein phosphatase
Sel1                 PF08238.7     39 seq1247_BIOID51097   -            184     1e-29  102.1   8.7   1   3   2.3e-13   3.2e-09   37.0   0.1     3    38    65    98    63    99 0.86 Sel1 repeat
Sel1                 PF08238.7     39 seq1247_BIOID51097   -            184     1e-29  102.1   8.7   2   3   2.7e-14   3.6e-10   40.0   0.1     1    39   100   135   100   135 0.96 Sel1 repeat
Sel1                 PF08238.7     39 seq1247_BIOID51097   -            184     1e-29  102.1   8.7   3   3   9.5e-11   1.3e-06   28.7   0.2     1    38   136   170   136   171 0.91 Sel1 repeat
FabA                 PF07977.8    138 seq1248_BIOID51097   -            208   9.2e-51  170.8   0.0   1   1   8.4e-55   1.1e-50  170.5   0.0     1   137    65   194    65   195 0.98 FabA-like domain
DUF2713              PF10897.3    246 seq1249_BIOID51097   -            338  1.1e-166  552.0   4.9   1   1  1.2e-170  1.7e-166  551.4   3.4     1   246    93   338    93   338 1.00 Protein of unknown function (DUF2713)
Lipoprotein_9        PF03180.9    237 seq1250_BIOID51097   -            271    1e-100  335.4   2.9   1   1  1.7e-104  1.1e-100  335.2   2.0     1   237    33   271    33   271 0.99 NLPA lipoprotein
OpuAC                PF04069.7    257 seq1250_BIOID51097   -            271   8.9e-05   21.8   1.0   1   1   1.8e-08   0.00013   21.3   0.7     2   113    32   132    31   261 0.83 Substrate binding domain of ABC-type glycine betaine transport system
ABC_tran             PF00005.22   118 seq1251_BIOID51097   -            573   1.2e-23   83.5   0.0   1   1     9e-27   4.1e-23   81.8   0.0     1   117   380   502   380   503 0.89 ABC transporter
ABC_membrane         PF00664.18   275 seq1251_BIOID51097   -            573   1.9e-07   30.6  11.6   1   1   2.3e-10     1e-06   28.2   8.1    65   271    84   289    17   292 0.80 ABC transporter transmembrane region
RNase_E_G            PF10150.4    271 seq1252_BIOID51097   -            489  3.6e-113  377.1   2.0   1   1  6.1e-117  4.2e-113  376.9   0.8     1   271   124   394   124   394 0.99 Ribonuclease E/G family
S1                   PF00575.18    74 seq1252_BIOID51097   -            489   4.1e-17   61.9   0.3   1   1   3.8e-20   2.6e-16   59.3   0.0     3    73    37   121    35   122 0.97 S1 RNA binding domain
Antirestrict         PF03230.8     94 seq1254_BIOID51097   -            141     1e-30  105.4   0.0   1   1   9.4e-35   1.3e-30  105.1   0.0     1    94    42   141    42   141 0.93 Antirestriction protein
Wzz                  PF02706.10   152 seq1255_BIOID51097   -            726   1.3e-52  177.4   2.5   1   1   1.4e-55   3.8e-52  176.0   0.1     1   152    16   252    16   252 0.99 Chain length determinant protein
GNVR                 PF13807.1     82 seq1255_BIOID51097   -            726   8.2e-34  115.1   2.4   1   1   5.6e-37   1.5e-33  114.2   0.2     1    82   367   448   367   448 0.98 G-rich domain on putative tyrosine kinase
AAA_31               PF13614.1    157 seq1255_BIOID51097   -            726   1.9e-21   76.5   0.0   1   1   1.5e-24   4.1e-21   75.4   0.0     2   148   533   671   532   675 0.91 AAA domain
CbiA                 PF01656.18   195 seq1255_BIOID51097   -            726   1.2e-09   37.7   0.0   1   1     1e-12   2.9e-09   36.5   0.0     2   109   535   655   534   712 0.67 CobQ/CobB/MinD/ParA nucleotide binding domain
DUF1380              PF07128.7    139 seq1258_BIOID51097   -            139   5.5e-07   29.3   0.2   1   1   4.4e-11     6e-07   29.2   0.2     1   106     1   103     1   132 0.88 Protein of unknown function (DUF1380)
ACR_tran             PF00873.14  1021 seq1261_BIOID51097   -           1025         0 1226.7  15.6   1   1         0         0 1226.5  10.8     2  1020     4  1008     3  1009 0.99 AcrB/AcrD/AcrF family
MMPL                 PF03176.10   333 seq1261_BIOID51097   -           1025     8e-13   47.6  20.1   1   2   4.8e-11   2.2e-07   29.7   5.7   138   313   327   501   226   521 0.83 MMPL family
MMPL                 PF03176.10   333 seq1261_BIOID51097   -           1025     8e-13   47.6  20.1   2   2   5.5e-09   2.5e-05   23.0   2.8    73   306   785  1012   689  1024 0.76 MMPL family
SecD_SecF            PF02355.11   189 seq1261_BIOID51097   -           1025   5.9e-12   45.0  19.3   1   2     3e-10   1.4e-06   27.5   6.0    35   186   336   489   317   492 0.80 Protein export membrane protein
SecD_SecF            PF02355.11   189 seq1261_BIOID51097   -           1025   5.9e-12   45.0  19.3   2   2   8.1e-09   3.7e-05   22.8   2.0    25   183   844  1005   831  1022 0.87 Protein export membrane protein
DUF2500              PF10694.4    110 seq1263_BIOID51097   -            119   5.8e-36  122.7   0.0   1   1   4.7e-40   6.5e-36  122.5   0.0     1   108     5   115     5   117 0.98 Protein of unknown function (DUF2500)
UPF0066              PF01980.11   120 seq1270_BIOID51097   -            235   2.9e-40  136.8   0.0   1   1   3.5e-44   4.8e-40  136.1   0.0     1   118    18   142    18   144 0.95 Uncharacterised protein family UPF0066
Dus                  PF01207.12   310 seq1271_BIOID51097   -            345  7.9e-100  333.5   0.0   1   1  6.8e-104  9.3e-100  333.3   0.0     2   308    30   340    29   342 0.98 Dihydrouridine synthase (Dus)
PQQ_2                PF13360.1    238 seq1272_BIOID51097   -            353   1.2e-07   31.2   1.3   1   1     2e-10   5.5e-07   29.1   0.8     3   236    69   308    67   310 0.71 PQQ-like domain
MarR                 PF01047.17    59 seq1273_BIOID51097   -            144   5.2e-18   64.3   0.0   1   1   1.9e-21   8.8e-18   63.6   0.0     1    59    38    96    38    96 0.98 MarR family
MarR_2               PF12802.2     62 seq1273_BIOID51097   -            144   1.4e-13   50.1   0.0   1   1   5.2e-17   2.4e-13   49.4   0.0     1    62    36    95    36    95 0.98 MarR family
HTH_27               PF13463.1     68 seq1273_BIOID51097   -            144   3.5e-09   36.7   0.0   1   1   1.8e-12   8.1e-09   35.5   0.0     1    68    38   104    38   104 0.93 Winged helix DNA-binding domain
Isochorismatase      PF00857.15   174 seq1274_BIOID51097   -            188     2e-38  131.9   0.0   1   1   1.7e-42   2.3e-38  131.7   0.0     1   173     9   182     9   183 0.86 Isochorismatase family
DUF3971              PF13116.1    289 seq1277_BIOID51097   -           1266   1.1e-94  317.0   2.1   1   1   1.9e-97   1.3e-93  313.4   1.1     2   289   505   789   504   789 0.98 Protein of unknown function
AsmA_2               PF13502.1    220 seq1277_BIOID51097   -           1266   1.4e-60  204.2  11.3   1   1   3.4e-61   2.3e-57  193.7   0.3     1   220  1009  1252  1009  1252 0.95 AsmA-like C-terminal region
EIIA-man             PF03610.11   116 seq1278_BIOID51097   -            142     3e-16   59.4   0.0   1   1   2.6e-20   3.5e-16   59.1   0.0     2   115    13   122    12   123 0.94 PTS system fructose IIA component
Leu_Phe_trans        PF03588.9    173 seq1280_BIOID51097   -            234   5.7e-75  250.1   0.0   1   1   4.9e-79   6.7e-75  249.8   0.0     2   173    35   204    34   204 0.99 Leucyl/phenylalanyl-tRNA protein transferase
HTH_18               PF12833.2     81 seq1281_BIOID51097   -            129   1.1e-19   70.2   0.3   1   1   2.1e-23   1.4e-19   69.8   0.2     2    79    34   110    33   112 0.96 Helix-turn-helix domain
HTH_AraC             PF00165.18    42 seq1281_BIOID51097   -            129   5.4e-18   64.0   0.2   1   2     2e-09   1.4e-05   24.6   0.0     1    42    20    61    20    61 0.97 Bacterial regulatory helix-turn-helix proteins, AraC family
HTH_AraC             PF00165.18    42 seq1281_BIOID51097   -            129   5.4e-18   64.0   0.2   2   2     2e-13   1.4e-09   37.3   0.0     2    41    73   110    68   111 0.93 Bacterial regulatory helix-turn-helix proteins, AraC family
DUF72                PF01904.13   230 seq1285_BIOID51097   -            272   1.4e-52  178.5   1.0   1   1   1.3e-56   1.8e-52  178.3   0.7    11   229    21   251    11   252 0.90 Protein of unknown function DUF72
tRNA-synt_2b         PF00587.20   173 seq1288_BIOID51097   -            572   2.1e-42  144.5   0.0   1   1   6.6e-46     3e-42  144.0   0.0     3   169    51   215    49   219 0.97 tRNA synthetase class II core domain (G, H, P, S and T)
YbaK                 PF04073.10   123 seq1288_BIOID51097   -            572   5.9e-27   93.8   0.1   1   1   2.4e-30   1.1e-26   92.9   0.1     1   119   257   376   257   379 0.96 YbaK / prolyl-tRNA synthetases associated domain
HGTP_anticodon       PF03129.15    94 seq1288_BIOID51097   -            572   7.3e-22   77.0   0.1   1   1   3.7e-25   1.7e-21   75.8   0.1     1    93   475   568   475   569 0.97 Anticodon binding domain
SRP54                PF00448.17   196 seq1289_BIOID51097   -            527   2.3e-80  268.5   2.2   1   1   1.3e-83   5.9e-80  267.2   1.5     1   195   323   523   323   524 0.99 SRP54-type protein, GTPase domain
SRP54_N              PF02881.14    75 seq1289_BIOID51097   -            527   1.1e-16   60.5   2.6   1   1   2.4e-20   1.1e-16   60.5   1.8     1    75   229   305   229   305 0.95 SRP54-type protein, helical bundle domain
Zeta_toxin           PF06414.7    201 seq1289_BIOID51097   -            527   2.3e-07   30.0   0.1   1   1   1.2e-10   5.6e-07   28.7   0.1    10   131   317   442   309   446 0.80 Zeta toxin
PTSIIB_sorb          PF03830.10   151 seq1290_BIOID51097   -            161   1.7e-44  151.2   0.0   1   1   1.4e-48   1.9e-44  151.0   0.0     1   150     3   152     3   153 0.99 PTS system sorbose subfamily IIB component
MarB                 PF13999.1     66 seq1292_BIOID51097   -             72   6.1e-35  118.4   0.5   1   1     5e-39   6.8e-35  118.3   0.3     2    66     6    70     5    70 0.98 MarB protein
DUF3560              PF12083.3    126 seq1295_BIOID51097   -            453   5.4e-44  149.1   8.5   1   1   9.2e-48   1.3e-43  147.9   5.9     3   126    88   212    86   212 0.98 Domain of unknown function (DUF3560)
Phageshock_PspG      PF09583.5     65 seq1296_BIOID51097   -             80   2.3e-25   88.3  25.4   1   1   1.9e-29   2.6e-25   88.1  17.6     1    64     1    64     1    65 0.98 Phage shock protein G (Phageshock_PspG)
YihI                 PF04220.7    169 seq1297_BIOID51097   -            169   3.4e-56  189.0  15.5   1   1   2.8e-60   3.9e-56  188.9  10.8     3   167     5   165     2   167 0.94 Der GTPase activator (YihI)
EII-Sor              PF03609.9    237 seq1299_BIOID51097   -            249   7.8e-65  218.3  23.7   1   1   6.4e-69   8.7e-65  218.1  16.4     6   236     5   238     1   239 0.97 PTS system sorbose-specific iic component
Sel1                 PF08238.7     39 seq1300_BIOID51097   -            325   1.7e-68  225.4  47.7   1   8   1.4e-12     2e-08   34.5   0.1     2    39    26    61    25    61 0.87 Sel1 repeat
Sel1                 PF08238.7     39 seq1300_BIOID51097   -            325   1.7e-68  225.4  47.7   2   8   6.8e-08   0.00093   19.6   0.1     2    39    63    97    62    97 0.76 Sel1 repeat
Sel1                 PF08238.7     39 seq1300_BIOID51097   -            325   1.7e-68  225.4  47.7   3   8   1.8e-08   0.00024   21.5   0.0     3    38   100   130    98   131 0.85 Sel1 repeat
Sel1                 PF08238.7     39 seq1300_BIOID51097   -            325   1.7e-68  225.4  47.7   4   8   2.5e-15   3.5e-11   43.2   3.2     2    39   133   167   132   167 0.96 Sel1 repeat
Sel1                 PF08238.7     39 seq1300_BIOID51097   -            325   1.7e-68  225.4  47.7   5   8   5.5e-13   7.5e-09   35.8   0.4     1    39   168   203   168   203 0.95 Sel1 repeat
Sel1                 PF08238.7     39 seq1300_BIOID51097   -            325   1.7e-68  225.4  47.7   6   8   2.8e-12   3.8e-08   33.6   3.1     2    39   205   239   204   239 0.89 Sel1 repeat
Sel1                 PF08238.7     39 seq1300_BIOID51097   -            325   1.7e-68  225.4  47.7   7   8   2.2e-14     3e-10   40.2   0.3     3    37   242   273   240   275 0.93 Sel1 repeat
Sel1                 PF08238.7     39 seq1300_BIOID51097   -            325   1.7e-68  225.4  47.7   8   8     4e-09   5.5e-05   23.5   0.1     1    33   276   305   276   310 0.85 Sel1 repeat
eIF-1a               PF01176.14    65 seq1301_BIOID51097   -             72   5.3e-29   99.3   0.0   1   1   4.3e-33   5.9e-29   99.1   0.0     1    65     5    70     5    70 0.98 Translation initiation factor 1A / IF-1
MAPEG                PF01124.13   129 seq1303_BIOID51097   -            131   1.3e-26   92.5   9.3   1   1   1.1e-30   1.5e-26   92.3   6.5     1   129     3   120     3   120 0.98 MAPEG family
tRNA-synt_2          PF00152.15   335 seq1306_BIOID51097   -            335   5.4e-70  235.6   0.0   1   1     5e-74   6.9e-70  235.3   0.0    21   333    25   333    14   335 0.88 tRNA synthetases class II (D, K and N)
Methyltransf_18      PF12847.2    112 seq1307_BIOID51097   -            247   7.1e-15   55.4   0.0   1   1   7.3e-18   1.1e-14   54.8   0.0     2   110    57   163    56   165 0.92 Methyltransferase domain
Methyltransf_11      PF08241.7     95 seq1307_BIOID51097   -            247   6.9e-12   45.5   0.0   1   1   9.1e-15   1.4e-11   44.6   0.0     2    95    62   162    61   162 0.95 Methyltransferase domain
Methyltransf_31      PF13847.1    152 seq1307_BIOID51097   -            247   1.5e-10   40.7   0.0   1   1   1.3e-13     2e-10   40.3   0.0     3   110    56   164    54   215 0.86 Methyltransferase domain
Methyltransf_25      PF13649.1    101 seq1307_BIOID51097   -            247   1.2e-09   38.3   0.0   1   1   1.6e-12   2.4e-09   37.3   0.0     1   101    60   158    60   158 0.89 Methyltransferase domain
Methyltransf_12      PF08242.7     99 seq1307_BIOID51097   -            247   3.7e-09   36.8   0.0   1   1     4e-12     6e-09   36.1   0.0     2    99    62   160    61   160 0.91 Methyltransferase domain
Methyltransf_23      PF13489.1    162 seq1307_BIOID51097   -            247   3.3e-07   30.0   0.0   1   1   3.4e-10   5.2e-07   29.3   0.0    14   131    51   181    36   228 0.68 Methyltransferase domain
MTS                  PF05175.9    170 seq1307_BIOID51097   -            247   1.7e-05   24.1   0.0   1   1   1.6e-08   2.4e-05   23.6   0.0    23   166    49   190    44   194 0.78 Methyltransferase small domain
Ubie_methyltran      PF01209.13   233 seq1307_BIOID51097   -            247   1.9e-05   23.7   0.0   1   1   2.3e-08   3.5e-05   22.9   0.0    45   154    54   165    48   240 0.80 ubiE/COQ5 methyltransferase family
Radical_SAM          PF04055.16   166 seq1308_BIOID51097   -            457   3.7e-15   56.3   0.0   1   1     8e-19   5.4e-15   55.8   0.0     2   164    57   227    56   229 0.79 Radical SAM superfamily
HemN_C               PF06969.11    66 seq1308_BIOID51097   -            457     4e-12   45.8   0.3   1   1   2.7e-15   1.8e-11   43.7   0.0     1    66   363   431   363   431 0.94 HemN C-terminal domain
LacAB_rpiB           PF02502.13   140 seq1309_BIOID51097   -            212   3.2e-32  110.9   0.1   1   1   7.4e-36   5.1e-32  110.3   0.0     1   137     2   158     2   161 0.94 Ribose/Galactose Isomerase
DUF3666              PF12408.3     48 seq1309_BIOID51097   -            212   5.4e-22   76.5   0.1   1   1   1.3e-25   9.2e-22   75.7   0.1     2    48   163   209   162   209 0.97 Ribose-5-phosphate isomerase
EIID-AGA             PF03613.9    264 seq1310_BIOID51097   -            285   3.7e-87  291.4   7.2   1   1   3.1e-91   4.2e-87  291.3   5.0     2   264    19   285    18   285 0.98 PTS system mannose/fructose/sorbose family IID component
ABC_tran             PF00005.22   118 seq1311_BIOID51097   -            222   1.2e-28   99.7   0.0   1   1     4e-32   2.8e-28   98.5   0.0     1   117    42   165    42   166 0.97 ABC transporter
AAA_21               PF13304.1    303 seq1311_BIOID51097   -            222   3.8e-11   43.3   0.0   1   1   1.6e-10   1.1e-06   28.7   0.0   181   302   101   200    58   201 0.76 AAA domain
Maf                  PF02545.9    195 seq1312_BIOID51097   -            207   1.6e-64  216.5   0.0   1   1   1.4e-68   1.9e-64  216.2   0.0     2   189    16   201    15   205 0.98 Maf-like protein
MFS_1                PF07690.11   354 seq1314_BIOID51097   -            471   3.5e-50  170.6  50.3   1   1   5.2e-54   3.5e-50  170.6  34.8     1   353    15   405    15   406 0.91 Major Facilitator Superfamily
MFS_3                PF05977.8    524 seq1314_BIOID51097   -            471   6.3e-10   37.6  13.8   1   1   9.2e-14   6.3e-10   37.6   9.6    20   187    20   183     6   246 0.85 Transmembrane secretion effector
Methyltransf_26      PF13659.1    117 seq1316_BIOID51097   -            187   2.4e-12   46.8   0.1   1   1   2.1e-15   7.2e-12   45.2   0.0     2   114    52   147    51   150 0.90 Methyltransferase domain
Methyltransf_18      PF12847.2    112 seq1316_BIOID51097   -            187   4.1e-08   33.6   0.0   1   1   2.5e-11   8.4e-08   32.6   0.0     4   109    53   146    50   148 0.89 Methyltransferase domain
MTS                  PF05175.9    170 seq1316_BIOID51097   -            187   9.9e-08   31.4   0.0   1   1   3.9e-11   1.3e-07   31.0   0.0    31   141    50   149    41   166 0.84 Methyltransferase small domain
RrnaAD               PF00398.15   262 seq1316_BIOID51097   -            187   1.5e-06   27.3   0.0   1   1   5.6e-10   1.9e-06   26.9   0.0    11   113    31   128    28   148 0.88 Ribosomal RNA adenine dimethylase
DUF830               PF05708.7    158 seq1317_BIOID51097   -            274     2e-17   63.5   0.0   1   1   5.2e-21   3.5e-17   62.7   0.0     2   123    65   220    64   239 0.95 Orthopoxvirus protein of unknown function (DUF830)
NLPC_P60             PF00877.14   105 seq1317_BIOID51097   -            274   2.3e-09   36.9   0.0   1   1   1.8e-09   1.2e-05   24.9   0.0    14    96    28   121    22   130 0.85 NlpC/P60 family
DnaB_C               PF03796.10   265 seq1318_BIOID51097   -            471  4.1e-108  360.1   0.2   1   1  1.2e-111  5.4e-108  359.7   0.1     1   263   206   463   206   465 0.97 DnaB-like helicase C terminal domain
DnaB                 PF00772.16   103 seq1318_BIOID51097   -            471   8.7e-38  128.2   0.0   1   1   4.2e-41   1.9e-37  127.1   0.0     1   103    26   128    26   128 0.99 DnaB-like helicase N terminal domain
AAA_25               PF13481.1    194 seq1318_BIOID51097   -            471     1e-13   51.0   0.1   1   1   3.6e-17   1.6e-13   50.3   0.0    29   190   220   386   179   390 0.84 AAA domain
Methyltransf_9       PF08003.6    315 seq1319_BIOID51097   -            323  7.7e-174  576.6   0.1   1   1  3.8e-177  8.6e-174  576.4   0.0     1   315     7   322     7   322 1.00 Protein of unknown function (DUF1698)
Methyltransf_23      PF13489.1    162 seq1319_BIOID51097   -            323   4.5e-11   42.5   0.0   1   1   3.6e-14   8.1e-11   41.7   0.0    12   159   114   269   103   272 0.71 Methyltransferase domain
Methyltransf_18      PF12847.2    112 seq1319_BIOID51097   -            323     6e-08   33.1   0.0   1   1     6e-11   1.4e-07   31.9   0.0     2   111   123   226   122   227 0.86 Methyltransferase domain
Methyltransf_31      PF13847.1    152 seq1319_BIOID51097   -            323   5.3e-08   32.4   0.0   1   1   4.4e-11     1e-07   31.5   0.0     5   112   124   228   121   276 0.90 Methyltransferase domain
Methyltransf_11      PF08241.7     95 seq1319_BIOID51097   -            323   1.8e-05   24.9   0.0   1   1   1.5e-08   3.4e-05   24.1   0.0     1    94   127   223   127   224 0.81 Methyltransferase domain
CMAS                 PF02353.15   273 seq1319_BIOID51097   -            323   0.00013   21.0   0.0   1   1   1.1e-07   0.00025   20.1   0.0    50   171   110   231   105   268 0.79 Mycolic acid cyclopropane synthetase
AA_permease_2        PF13520.1    426 seq1322_BIOID51097   -            514     5e-32  110.8  61.7   1   1   9.9e-36   6.7e-32  110.4  42.8     2   419    23   482    22   497 0.77 Amino acid permease
AA_permease          PF00324.16   479 seq1322_BIOID51097   -            514   5.4e-14   51.2  53.2   1   1   5.2e-17   3.5e-13   48.5  36.9    12   446    33   479    22   498 0.70 Amino acid permease
SelA                 PF03841.8    367 seq1325_BIOID51097   -            369   7.1e-21   74.2   0.6   1   1   3.1e-24   2.1e-20   72.6   0.4     1   271    14   269    14   312 0.82 L-seryl-tRNA selenium transferase
Beta_elim_lyase      PF01212.16   290 seq1325_BIOID51097   -            369   9.8e-06   24.7   0.7   1   1   3.1e-09   2.1e-05   23.7   0.5   144   272   169   282   111   292 0.77 Beta-eliminating lyase
tRNA-synt_1_2        PF13603.1    185 seq1326_BIOID51097   -            907   1.1e-79  265.9   0.0   1   1   7.5e-83     2e-79  265.0   0.0     1   184   268   450   268   451 0.98 Leucyl-tRNA synthetase, Domain 2
tRNA-synt_1          PF00133.17   601 seq1326_BIOID51097   -            907     1e-70  238.3   8.9   1   5   1.5e-29   4.2e-26   91.0   0.2     4   178    63   218    60   221 0.88 tRNA synthetases class I (I, L, M and V)
tRNA-synt_1          PF00133.17   601 seq1326_BIOID51097   -            907     1e-70  238.3   8.9   2   5   6.8e-09   1.9e-05   22.8   0.2   361   411   221   271   217   275 0.95 tRNA synthetases class I (I, L, M and V)
tRNA-synt_1          PF00133.17   601 seq1326_BIOID51097   -            907     1e-70  238.3   8.9   3   5   2.6e-22     7e-19   67.1   0.0   188   349   277   455   272   464 0.79 tRNA synthetases class I (I, L, M and V)
tRNA-synt_1          PF00133.17   601 seq1326_BIOID51097   -            907     1e-70  238.3   8.9   4   5   1.2e-10   3.2e-07   28.6   0.0   414   557   464   619   459   621 0.63 tRNA synthetases class I (I, L, M and V)
tRNA-synt_1          PF00133.17   601 seq1326_BIOID51097   -            907     1e-70  238.3   8.9   5   5     4e-10   1.1e-06   26.8   0.0   560   593   665   698   655   706 0.87 tRNA synthetases class I (I, L, M and V)
tRNA-synt_1g         PF09334.6    391 seq1326_BIOID51097   -            907   8.9e-34  116.6   0.0   1   2   6.2e-27   1.7e-23   82.8   0.0     5   218    86   271    82   287 0.83 tRNA synthetases class I (M)
tRNA-synt_1g         PF09334.6    391 seq1326_BIOID51097   -            907   8.9e-34  116.6   0.0   2   2   5.8e-09   1.6e-05   23.6   0.0   314   364   653   703   642   717 0.81 tRNA synthetases class I (M)
Anticodon_1          PF08264.8    153 seq1326_BIOID51097   -            907     5e-17   61.9   0.0   1   1   3.3e-20   8.9e-17   61.1   0.0     3   148   747   868   745   874 0.79 Anticodon-binding domain of tRNA
GST_N_3              PF13417.1     75 seq1327_BIOID51097   -            205   6.5e-09   35.7   0.0   1   1   1.7e-12   1.1e-08   35.0   0.0    15    72    17    79    13    84 0.88 Glutathione S-transferase, N-terminal domain
GST_N_2              PF13409.1     70 seq1327_BIOID51097   -            205   4.2e-06   26.5   0.0   1   1   1.1e-09   7.3e-06   25.7   0.0     9    67    16    74    12    77 0.89 Glutathione S-transferase, N-terminal domain
FtsX                 PF02687.16   121 seq1328_BIOID51097   -            361   6.3e-12   45.2  13.7   1   1   8.2e-16   1.1e-11   44.3   7.3     2   116   236   350   234   356 0.81 FtsX-like permease family
Glt_symporter        PF03616.9    368 seq1332_BIOID51097   -            401  3.1e-163  542.3  24.6   1   1  2.3e-167  3.1e-163  542.3  17.0     1   368     2   366     2   366 0.98 Sodium/glutamate symporter
HATPase_c            PF02518.21   111 seq1337_BIOID51097   -            467   5.2e-24   84.0   0.0   1   1   2.4e-27   1.1e-23   82.9   0.0     1   111   349   460   349   460 0.98 Histidine kinase-, DNA gyrase B-, and HSP90-like ATPase
HAMP                 PF00672.20    70 seq1337_BIOID51097   -            467   1.5e-17   63.4   0.4   1   1   3.3e-21   1.5e-17   63.4   0.2     2    69   168   235   167   236 0.96 HAMP domain
HisKA                PF00512.20    68 seq1337_BIOID51097   -            467   9.5e-14   51.0   0.2   1   1   2.1e-17   9.5e-14   51.0   0.1     1    68   240   304   240   304 0.97 His Kinase A (phospho-acceptor) domain
SSB                  PF00436.20   104 seq1339_BIOID51097   -            173   1.1e-38  131.2   0.2   1   1     1e-42   1.4e-38  130.8   0.2     1   101     6   109     6   112 0.96 Single-strand binding protein family
DUF1341              PF07071.6    218 seq1340_BIOID51097   -            247   2.9e-92  308.0   0.1   1   1   2.4e-96   3.3e-92  307.8   0.1     1   217     7   226     7   227 0.99 Protein of unknown function (DUF1341)
Ala_racemase_N       PF01168.15   217 seq1342_BIOID51097   -            359   3.1e-61  206.5   0.0   1   1   5.7e-65   3.9e-61  206.2   0.0     1   217     8   219     8   219 0.94 Alanine racemase, N-terminal domain
Ala_racemase_C       PF00842.16   129 seq1342_BIOID51097   -            359     8e-40  135.1   0.1   1   1   1.8e-43   1.2e-39  134.5   0.1     1   129   234   358   234   358 0.97 Alanine racemase, C-terminal domain
PmbA_TldD            PF01523.11   293 seq1345_BIOID51097   -            481   4.8e-75  252.4   1.1   1   1   5.3e-79   7.2e-75  251.8   0.8     1   293    34   332    34   332 0.92 Putative modulator of DNA gyrase
Sigma70_r2           PF04542.9     71 seq1346_BIOID51097   -            284   4.6e-19   67.6   0.0   1   1   1.3e-22   9.1e-19   66.7   0.0     1    70    53   122    53   123 0.97 Sigma-70 region 2
Sigma70_r4           PF04545.11    50 seq1346_BIOID51097   -            284   3.6e-18   64.4   1.1   1   1   1.3e-20   9.1e-17   59.9   0.2     1    50   228   280   228   280 0.97 Sigma-70, region 4
DUF905               PF06006.7     71 seq1349_BIOID51097   -             77   7.2e-38  127.6   0.2   1   1   5.9e-42     8e-38  127.5   0.1     2    71     9    77     8    77 0.98 Bacterial protein of unknown function (DUF905)
Phage_GPD            PF05954.6    292 seq1351_BIOID51097   -            358   1.3e-62  211.4   0.1   1   1   1.2e-66   1.7e-62  211.1   0.0     2   289    40   338    39   341 0.90 Phage late control gene D protein (GPD)
RNase_E_G            PF10150.4    271 seq1352_BIOID51097   -           1061  9.1e-101  336.5   0.0   1   1    2e-104  9.1e-101  336.5   0.0     1   270   121   392   121   393 0.98 Ribonuclease E/G family
PNPase_C             PF12111.3     39 seq1352_BIOID51097   -           1061     5e-18   63.9   8.5   1   1   1.1e-21     5e-18   63.9   5.9     1    39  1021  1059  1021  1059 0.98 Polyribonucleotide phosphorylase C terminal
S1                   PF00575.18    74 seq1352_BIOID51097   -           1061   1.3e-16   60.3   0.0   1   1   6.3e-20   2.9e-16   59.2   0.0     2    73    36   118    35   119 0.97 S1 RNA binding domain
ParBc                PF02195.13    90 seq1354_BIOID51097   -            654   1.4e-21   76.2   0.0   1   1   2.3e-25   3.1e-21   75.1   0.0     1    89    36   131    36   132 0.97 ParB-like nuclease domain
CSD                  PF00313.17    66 seq1355_BIOID51097   -             74   2.9e-29  100.5   0.2   1   1   2.3e-33   3.2e-29  100.3   0.1     2    64     3    65     2    67 0.96 'Cold-shock' DNA-binding domain
Response_reg         PF00072.19   112 seq1356_BIOID51097   -            240   8.2e-25   86.8   0.0   1   1   1.8e-28   1.2e-24   86.3   0.0     1   112    13   122    13   122 0.98 Response regulator receiver domain
Trans_reg_C          PF00486.23    77 seq1356_BIOID51097   -            240     1e-22   79.6   0.1   1   1   2.7e-26   1.8e-22   78.8   0.0     2    77   157   232   156   232 0.96 Transcriptional regulatory protein, C terminal
Aminotran_1_2        PF00155.16   363 seq1357_BIOID51097   -            411   1.2e-86  290.7   0.0   1   1     1e-90   1.4e-86  290.6   0.0     2   362    41   406    40   407 0.98 Aminotransferase class I and II
UPF0253              PF06786.7     66 seq1359_BIOID51097   -             66   1.7e-35  120.8   1.8   1   1   1.3e-39   1.8e-35  120.7   1.3     1    66     1    66     1    66 0.99 Uncharacterised protein family (UPF0253)
Peripla_BP_6         PF13458.1    343 seq1360_BIOID51097   -            367   5.6e-57  193.5   6.3   1   1   1.5e-60   6.7e-57  193.2   4.4     2   325    26   344    25   361 0.94 Periplasmic binding protein
ANF_receptor         PF01094.23   349 seq1360_BIOID51097   -            367   2.5e-47  161.3   0.0   1   1   6.4e-51   2.9e-47  161.1   0.0     4   348    47   357    44   358 0.92 Receptor family ligand binding region
Peripla_BP_5         PF13433.1    364 seq1360_BIOID51097   -            367   1.4e-20   73.2   0.0   1   1     4e-24   1.8e-20   72.8   0.0     1   323    26   343    26   350 0.91 Periplasmic binding protein domain
ROF                  PF07073.7     80 seq1361_BIOID51097   -             86   1.2e-24   86.0   0.0   1   1   9.8e-29   1.3e-24   85.8   0.0     1    80     9    83     9    83 0.97 Modulator of Rho-dependent transcription termination (ROF)
LptE                 PF04390.7    155 seq1362_BIOID51097   -            193   8.2e-34  116.4   0.0   1   1   7.9e-38   1.1e-33  116.0   0.0     2   153    10   159     9   161 0.94 Lipopolysaccharide-assembly
Phage_base_V         PF04717.7     79 seq1363_BIOID51097   -            356     6e-28   96.4   0.2   1   1   8.4e-32   1.2e-27   95.5   0.1     1    77    20   112    20   114 0.92 Phage-related baseplate assembly protein
Transketolase_N      PF00456.16   333 seq1364_BIOID51097   -            673  6.7e-171  567.4   0.2   1   1  2.8e-174  9.5e-171  566.9   0.1     2   333    14   344    13   344 1.00 Transketolase, thiamine diphosphate binding domain
Transket_pyr         PF02779.19   178 seq1364_BIOID51097   -            673   1.5e-44  151.4   0.5   1   1     1e-47   3.4e-44  150.3   0.0     2   176   364   534   363   536 0.96 Transketolase, pyrimidine binding domain
Transketolase_C      PF02780.15   124 seq1364_BIOID51097   -            673     3e-17   62.6   0.1   1   1   1.9e-20   6.4e-17   61.5   0.1     1   124   550   665   550   665 0.94 Transketolase, C-terminal domain
DXP_synthase_N       PF13292.1    270 seq1364_BIOID51097   -            673   2.6e-09   36.2   0.0   1   1   4.5e-09   1.5e-05   23.9   0.0    15   179    11   203     7   209 0.80 1-deoxy-D-xylulose-5-phosphate synthase
DUF1508              PF07411.7     49 seq1367_BIOID51097   -            123   7.8e-48  159.5   6.0   1   2   1.2e-27   1.7e-23   81.6   0.2     1    49    23    71    23    71 0.97 Domain of unknown function (DUF1508)
DUF1508              PF07411.7     49 seq1367_BIOID51097   -            123   7.8e-48  159.5   6.0   2   2   2.5e-27   3.4e-23   80.7   0.9     1    48    74   121    74   122 0.97 Domain of unknown function (DUF1508)
DNA_pol3_delta       PF06144.8    172 seq1369_BIOID51097   -            343   2.3e-48  163.8   0.1   1   1   2.6e-52   3.6e-48  163.2   0.1     1   172    21   190    21   190 0.99 DNA polymerase III, delta subunit
UTRA                 PF07702.8    141 seq1372_BIOID51097   -            232   1.1e-32  112.5   0.0   1   1   3.3e-36   1.5e-32  112.0   0.0     2   136    87   220    86   225 0.97 UTRA domain
GntR                 PF00392.16    64 seq1372_BIOID51097   -            232     1e-19   69.5   0.0   1   1   3.8e-23   1.7e-19   68.8   0.0     3    64     4    65     3    65 0.98 Bacterial regulatory proteins, gntR family
HTH_DeoR             PF08220.7     57 seq1372_BIOID51097   -            232   2.6e-05   23.5   0.1   1   1     1e-08   4.6e-05   22.7   0.0    19    55    30    66    27    68 0.91 DeoR-like helix-turn-helix domain
DUF1778              PF08681.6     80 seq1374_BIOID51097   -             88     2e-29  101.1   0.4   1   1   1.6e-33   2.2e-29  100.9   0.3     1    79     8    86     8    87 0.98 Protein of unknown function (DUF1778)
RHH_2                PF03693.9     81 seq1375_BIOID51097   -             98   9.6e-21   73.6   0.4   1   1   1.7e-24   1.2e-20   73.3   0.2     1    75    16    92    16    97 0.92 Uncharacterised protein family (UPF0156)
RHH_1                PF01402.16    39 seq1375_BIOID51097   -             98     8e-05   22.2   2.1   1   1   1.4e-08   9.3e-05   22.0   0.4     2    39    20    58    19    58 0.94 Ribbon-helix-helix protein, copG family
DUF1656              PF07869.7     58 seq1376_BIOID51097   -             90   1.5e-20   72.6  10.5   1   1   1.5e-24     2e-20   72.1   7.3     2    58    29    85    28    85 0.97 Protein of unknown function (DUF1656)
RHS_repeat           PF05593.9     38 seq1377_BIOID51097   -           1402   1.8e-61  203.1 121.9   1   7   3.3e-09   2.2e-05   24.3   0.6     6    37   413   444   412   446 0.89 RHS Repeat
RHS_repeat           PF05593.9     38 seq1377_BIOID51097   -           1402   1.8e-61  203.1 121.9   2   7   2.1e-11   1.4e-07   31.3   2.8     1    37   429   466   429   467 0.98 RHS Repeat
RHS_repeat           PF05593.9     38 seq1377_BIOID51097   -           1402   1.8e-61  203.1 121.9   3   7   1.8e-10   1.3e-06   28.3   3.0     1    38   493   532   493   532 0.92 RHS Repeat
RHS_repeat           PF05593.9     38 seq1377_BIOID51097   -           1402   1.8e-61  203.1 121.9   4   7   4.5e-10   3.1e-06   27.0   0.0     1    36   537   572   537   573 0.92 RHS Repeat
RHS_repeat           PF05593.9     38 seq1377_BIOID51097   -           1402   1.8e-61  203.1 121.9   5   7   1.7e-13   1.2e-09   37.9   1.8     1    37   579   615   579   616 0.97 RHS Repeat
RHS_repeat           PF05593.9     38 seq1377_BIOID51097   -           1402   1.8e-61  203.1 121.9   6   7   1.2e-09   8.3e-06   25.7   0.2     1    37   621   656   621   657 0.97 RHS Repeat
RHS_repeat           PF05593.9     38 seq1377_BIOID51097   -           1402   1.8e-61  203.1 121.9   7   7   2.2e-10   1.5e-06   28.1   0.6     1    29   950   987   950   998 0.90 RHS Repeat
RHS                  PF03527.9     41 seq1377_BIOID51097   -           1402   3.7e-21   74.4   5.8   1   1   1.5e-23     1e-19   69.8   0.6     1    40  1154  1193  1154  1194 0.97 RHS protein
Acetyltransf_7       PF13508.1     79 seq1378_BIOID51097   -            175   4.9e-09   36.1   0.0   1   1   1.1e-12   7.3e-09   35.5   0.0    11    78    55   150    30   151 0.84 Acetyltransferase (GNAT) domain
Acetyltransf_1       PF00583.19    83 seq1378_BIOID51097   -            175   1.2e-05   25.1   0.1   1   1   2.9e-09     2e-05   24.4   0.0    26    82    91   149    39   150 0.84 Acetyltransferase (GNAT) family
HisKA_3              PF07730.8     68 seq1379_BIOID51097   -            598   5.9e-19   68.0   0.9   1   1   1.7e-22   5.9e-19   68.0   0.6     1    64   390   453   390   457 0.97 Histidine kinase
PilJ                 PF13675.1    112 seq1379_BIOID51097   -            598   7.2e-19   68.0  14.0   1   1     3e-22     1e-18   67.5   1.3     2   108    34   131    33   135 0.91 Type IV pili methyl-accepting chemotaxis transducer N-term
HATPase_c            PF02518.21   111 seq1379_BIOID51097   -            598   1.7e-15   56.6   0.1   1   1   1.2e-18   4.1e-15   55.3   0.1     4   108   497   583   494   586 0.92 Histidine kinase-, DNA gyrase B-, and HSP90-like ATPase
HAMP                 PF00672.20    70 seq1379_BIOID51097   -            598   2.8e-11   43.3   3.2   1   1   8.1e-15   2.8e-11   43.3   2.2     4    69   159   224   158   225 0.93 HAMP domain
Plasmid_stabil       PF05016.9     90 seq1380_BIOID51097   -             98   6.7e-13   48.7   0.0   1   1   5.5e-17   7.5e-13   48.5   0.0     1    89     4    90     4    91 0.92 Plasmid stabilisation system protein
HlyD                 PF00529.15   306 seq1381_BIOID51097   -            310   2.3e-46  158.4  12.9   1   2   1.1e-18   3.8e-15   55.8   1.6     2    68    47   113    46   115 0.93 HlyD family secretion protein
HlyD                 PF00529.15   306 seq1381_BIOID51097   -            310   2.3e-46  158.4  12.9   2   2   1.2e-34   3.9e-31  108.3   4.8   103   306   101   285   100   285 0.97 HlyD family secretion protein
Biotin_lipoyl_2      PF13533.1     50 seq1381_BIOID51097   -            310   5.8e-19   67.3   7.3   1   1   6.8e-22   2.3e-18   65.4   1.3     2    50    47    95    46    95 0.97 Biotin-lipoyl like
HlyD_2               PF12700.2    328 seq1381_BIOID51097   -            310   1.9e-17   63.3   0.5   1   1   7.3e-21   2.5e-17   62.9   0.3    22   272    48   272    43   275 0.84 HlyD family secretion protein
HlyD_3               PF13437.1    105 seq1381_BIOID51097   -            310   1.4e-15   57.3   1.0   1   1   1.4e-14   4.7e-11   42.8   0.0     1    94   156   249   156   278 0.83 HlyD family secretion protein
CTP_transf_2         PF01467.21   157 seq1383_BIOID51097   -            213   2.8e-41  141.0   0.0   1   1   2.3e-45   3.2e-41  140.8   0.0     1   157     7   187     7   187 0.98 Cytidylyltransferase
PsiA                 PF06952.6    238 seq1384_BIOID51097   -            239  6.2e-114  378.8   7.7   1   1  5.1e-118    7e-114  378.7   5.3     1   237     1   236     1   237 1.00 PsiA protein
MOSC                 PF03473.12   133 seq1385_BIOID51097   -            369   3.7e-36  123.3   0.0   1   1   1.3e-39   6.1e-36  122.7   0.0     5   133   132   263   128   263 0.96 MOSC domain
MOSC_N               PF03476.11   120 seq1385_BIOID51097   -            369   4.7e-30  103.6   0.0   1   1   1.8e-33   8.3e-30  102.8   0.0     1   119     1   116     1   117 0.97 MOSC N-terminal beta barrel domain
Fer2                 PF00111.22    78 seq1385_BIOID51097   -            369     3e-14   52.3   1.1   1   1   1.3e-17     6e-14   51.4   0.8     6    78   296   362   291   362 0.79 2Fe-2S iron-sulfur cluster binding domain
Peptidase_U32        PF01136.14   233 seq1386_BIOID51097   -            453   6.2e-95  316.4   0.0   1   1     6e-99   8.2e-95  316.0   0.0     1   232    75   344    75   345 0.98 Peptidase family U32
Acid_phosphat_B      PF03767.9    230 seq1387_BIOID51097   -            237   2.6e-50  170.8   0.0   1   1   2.1e-54   2.9e-50  170.6   0.0     2   229    11   220    10   221 0.96 HAD superfamily, subfamily IIIB (Acid phosphatase)
Phage_AlpA           PF05930.7     51 seq1388_BIOID51097   -             92   1.6e-17   62.8   0.1   1   1   3.1e-21   2.1e-17   62.4   0.1     1    51    34    83    34    83 0.97 Prophage CP4-57 regulatory protein (AlpA)
HTH_17               PF12728.2     51 seq1388_BIOID51097   -             92   2.5e-06   27.5   0.1   1   1   4.9e-10   3.3e-06   27.1   0.0     9    50    44    86    39    87 0.89 Helix-turn-helix domain
His_Phos_1           PF00300.17   158 seq1390_BIOID51097   -            204   4.1e-37  127.5   0.1   1   1   3.6e-41   4.9e-37  127.3   0.1     1   156     3   155     3   157 0.96 Histidine phosphatase superfamily (branch 1)
FUSC                 PF04632.7    650 seq1392_BIOID51097   -            655  2.1e-149  498.8  20.0   1   1  5.4e-153  2.5e-149  498.6  13.9     2   649    11   651    10   654 0.97 Fusaric acid resistance protein family
FUSC_2               PF13515.1    128 seq1392_BIOID51097   -            655     7e-17   61.4  38.1   1   1   2.7e-18   1.2e-14   54.1  11.4     1   127    23   162    21   163 0.87 Fusaric acid resistance protein-like
ALMT                 PF11744.3    406 seq1392_BIOID51097   -            655   0.00013   20.6   3.0   1   1   2.8e-08   0.00013   20.6   2.1    10   189    10   183     3   230 0.70 Aluminium activated malate transporter
PTS_EIIA_2           PF00359.17   142 seq1395_BIOID51097   -            147   4.5e-28   97.6   0.0   1   1   3.7e-32   5.1e-28   97.4   0.0     2   141     6   146     5   147 0.92 Phosphoenolpyruvate-dependent sugar phosphotransferase system, EIIA 2
GTP_EFTU             PF00009.22   188 seq1398_BIOID51097   -            607     1e-56  191.2   0.0   1   1   7.2e-60     2e-56  190.3   0.0     2   187     4   195     3   196 0.96 Elongation factor Tu GTP binding domain
EFG_C                PF00679.19    89 seq1398_BIOID51097   -            607   1.9e-21   75.6   0.0   1   1   1.6e-24   4.3e-21   74.4   0.0     3    83   397   477   395   483 0.96 Elongation factor G C-terminus
GTP_EFTU_D2          PF03144.20    74 seq1398_BIOID51097   -            607   7.4e-10   38.6   3.2   1   1   8.1e-13   2.2e-09   37.1   2.2     1    74   219   289   219   289 0.94 Elongation factor Tu domain 2
MMR_HSR1             PF01926.18   114 seq1398_BIOID51097   -            607   1.3e-05   25.0   0.2   1   1   1.5e-08   4.1e-05   23.4   0.0     2   113     8   128     7   129 0.55 50S ribosome-binding GTPase
Peripla_BP_6         PF13458.1    343 seq1399_BIOID51097   -            240   5.3e-40  137.6   1.0   1   1   1.4e-43   6.4e-40  137.4   0.7     2   189    26   215    25   229 0.96 Periplasmic binding protein
ANF_receptor         PF01094.23   349 seq1399_BIOID51097   -            240     1e-36  126.4   0.0   1   1   2.8e-40   1.3e-36  126.1   0.0     4   178    47   217    44   222 0.95 Receptor family ligand binding region
Peripla_BP_5         PF13433.1    364 seq1399_BIOID51097   -            240   2.3e-16   59.3   0.0   1   1   6.3e-20   2.9e-16   59.0   0.0     1   191    26   218    26   230 0.94 Periplasmic binding protein domain
MFS_1                PF07690.11   354 seq1401_BIOID51097   -            395   1.4e-28   99.5  51.5   1   1   2.4e-32   1.6e-28   99.3  27.4     2   344    13   341    12   344 0.82 Major Facilitator Superfamily
HOK_GEF              PF01848.11    43 seq1402_BIOID51097   -             71   1.4e-23   81.7   2.6   1   1   1.3e-27   1.7e-23   81.5   1.8     2    43    26    67    25    67 0.97 Hok/gef family
UPF0047              PF01894.12   118 seq1403_BIOID51097   -            138   4.5e-39  132.8   0.0   1   1   3.7e-43   5.1e-39  132.6   0.0     1   117    17   135    17   136 0.97 Uncharacterised protein family UPF0047
PTS_EIIC             PF02378.13   321 seq1404_BIOID51097   -            462     1e-21   77.0  31.9   1   1   1.5e-25     1e-21   77.0  22.1     2   321    19   277    18   277 0.94 Phosphotransferase system, EIIC
PTS_IIB              PF02302.12    90 seq1404_BIOID51097   -            462   1.2e-12   48.0   0.2   1   1   4.4e-16     3e-12   46.6   0.0     1    90   372   455   372   455 0.94 PTS system, Lactose/Cellobiose specific IIB subunit
DUF535               PF04393.8    288 seq1405_BIOID51097   -            330  1.9e-104  348.5   0.5   1   1  1.6e-108  2.2e-104  348.3   0.3     5   288    44   328    40   328 0.98 Protein of unknown function (DUF535)
Response_reg         PF00072.19   112 seq1406_BIOID51097   -            216   3.4e-31  107.4   0.1   1   1   1.5e-34   5.1e-31  106.8   0.0     1   111     9   120     9   121 0.98 Response regulator receiver domain
GerE                 PF00196.14    58 seq1406_BIOID51097   -            216   6.4e-23   79.7   0.4   1   1   3.8e-26   1.3e-22   78.7   0.3     2    57   154   209   153   210 0.97 Bacterial regulatory proteins, luxR family
Sigma70_r4_2         PF08281.7     54 seq1406_BIOID51097   -            216   3.3e-10   39.1   0.1   1   1     2e-13   6.7e-10   38.1   0.0     9    54   154   198   151   198 0.95 Sigma-70, region 4
Sigma70_r4           PF04545.11    50 seq1406_BIOID51097   -            216   1.1e-06   27.6   0.4   1   1   7.6e-10   2.6e-06   26.5   0.1     3    49   154   199   153   200 0.93 Sigma-70, region 4
Oligomerisation      PF02410.10   100 seq1407_BIOID51097   -            105   3.4e-33  113.5   0.2   1   1   2.8e-37   3.8e-33  113.3   0.1     4   100     9   104     6   104 0.97 Oligomerisation domain
DUF419               PF04237.8     92 seq1409_BIOID51097   -            118   1.2e-22   79.9   0.1   1   1   1.1e-26   1.5e-22   79.6   0.0     1    91    10   102    10   103 0.98 Protein of unknown function (DUF419)
Peripla_BP_6         PF13458.1    343 seq1410_BIOID51097   -            138   1.3e-15   57.4   0.2   1   1   2.2e-19   1.5e-15   57.3   0.1   207   342     2   132     1   133 0.88 Periplasmic binding protein
ANF_receptor         PF01094.23   349 seq1410_BIOID51097   -            138   1.7e-06   27.0   0.0   1   1   2.7e-10   1.9e-06   26.9   0.0   196   349     2   129     1   129 0.88 Receptor family ligand binding region
SPOUT_MTase          PF02590.12   155 seq1413_BIOID51097   -            155   4.9e-52  175.6   0.0   1   1     4e-56   5.5e-52  175.4   0.0     1   155     1   153     1   153 0.99 Predicted SPOUT methyltransferase
Peptidase_C26        PF07722.8    217 seq1414_BIOID51097   -            254   3.3e-69  232.5   0.0   1   1   5.6e-73   3.8e-69  232.3   0.0     1   217     8   224     8   224 0.96 Peptidase C26
GATase               PF00117.23   192 seq1414_BIOID51097   -            254   8.2e-12   44.8   0.0   1   1   1.6e-15   1.1e-11   44.4   0.0    43   190    62   241    31   243 0.69 Glutamine amidotransferase class-I
BPD_transp_2         PF02653.11   267 seq1417_BIOID51097   -            308   1.1e-68  231.0  41.8   1   1   9.1e-73   1.2e-68  230.8  29.0     1   267    11   292    11   292 0.98 Branched-chain amino acid transport system / permease component
Transpeptidase       PF00905.17   304 seq1418_BIOID51097   -            633   2.1e-90  302.7   0.1   1   1   4.1e-94   2.8e-90  302.3   0.0     2   304   272   609   271   609 0.97 Penicillin binding protein transpeptidase domain
PBP_dimer            PF03717.10   190 seq1418_BIOID51097   -            633   1.8e-42  145.3   1.0   1   1   3.8e-46   2.6e-42  144.8   0.7     2   189    64   239    63   240 0.95 Penicillin-binding Protein dimerisation domain
DAGK_cat             PF00781.19   130 seq1421_BIOID51097   -            299   1.6e-26   92.1   0.3   1   1   3.7e-30   2.5e-26   91.4   0.2     3   129     8   131     6   132 0.96 Diacylglycerol kinase catalytic domain
NAD_kinase           PF01513.16   285 seq1421_BIOID51097   -            299   7.2e-06   24.8   0.1   1   1   1.3e-09   8.6e-06   24.6   0.1    64   134    45   121    12   196 0.82 ATP-NAD kinase
Cupin_2              PF07883.6     71 seq1422_BIOID51097   -            185     9e-18   63.4   0.1   1   1   5.2e-21   1.4e-17   62.8   0.1     2    69   111   178   110   180 0.94 Cupin domain
HTH_3                PF01381.17    55 seq1422_BIOID51097   -            185   1.1e-14   53.9   0.4   1   1   5.9e-18   1.6e-14   53.3   0.2     2    55    13    66    12    66 0.97 Helix-turn-helix
HTH_31               PF13560.1     64 seq1422_BIOID51097   -            185     1e-10   41.4   0.0   1   1     6e-14   1.6e-10   40.8   0.0     3    60     9    65     7    68 0.95 Helix-turn-helix domain
HTH_19               PF12844.2     64 seq1422_BIOID51097   -            185   1.7e-10   40.6   0.0   1   1     1e-13   2.7e-10   40.0   0.0     1    62     9    70     9    72 0.96 Helix-turn-helix domain
RNase_T              PF00929.19   164 seq1423_BIOID51097   -            204   4.9e-34  117.8   0.0   1   1   4.2e-38   5.7e-34  117.6   0.0     1   163    32   193    32   194 0.97 Exonuclease
ADH_zinc_N           PF00107.21   130 seq1424_BIOID51097   -            425   1.4e-18   66.6   0.1   1   1   4.7e-22   3.2e-18   65.4   0.0     1   128   186   329   186   331 0.95 Zinc-binding dehydrogenase
ADH_N                PF08240.7    109 seq1424_BIOID51097   -            425     9e-08   31.7   0.1   1   1   3.8e-11   2.6e-07   30.2   0.0     2    66    27    98    26   108 0.79 Alcohol dehydrogenase GroES-like domain
Barstar              PF01337.13    90 seq1425_BIOID51097   -             90   1.7e-19   69.3   0.4   1   1   1.4e-23   1.9e-19   69.1   0.3     1    84     4    82     4    87 0.96 Barstar (barnase inhibitor)
UTRA                 PF07702.8    141 seq1428_BIOID51097   -            236   2.1e-20   72.6   0.0   1   1   5.6e-24   3.8e-20   71.8   0.0     1   140    91   230    91   231 0.97 UTRA domain
GntR                 PF00392.16    64 seq1428_BIOID51097   -            236   6.3e-20   70.2   0.0   1   1   1.4e-23   9.4e-20   69.7   0.0     2    64     8    70     7    70 0.97 Bacterial regulatory proteins, gntR family
BPD_transp_2         PF02653.11   267 seq1431_BIOID51097   -            425   4.9e-58  196.0  28.1   1   1   7.1e-62   4.9e-58  196.0  19.5     3   267   112   398   110   398 0.99 Branched-chain amino acid transport system / permease component
DUF3382              PF11862.3    101 seq1431_BIOID51097   -            425     3e-23   81.5   6.4   1   1   4.4e-27     3e-23   81.5   4.4     4   101     5   103     2   103 0.98 Domain of unknown function (DUF3382)
DUF932               PF06067.6    239 seq1435_BIOID51097   -            298   1.5e-68  230.5   0.0   1   1   1.4e-72   1.9e-68  230.2   0.0     1   239    61   287    61   287 0.99 Domain of unknown function (DUF932)
Ribosomal_L34        PF00468.12    44 seq1437_BIOID51097   -             46   5.1e-25   86.7  10.1   1   1   4.1e-29   5.5e-25   86.6   7.0     1    44     1    44     1    44 0.99 Ribosomal protein L34
tRNA-synt_1d         PF00750.14   354 seq1438_BIOID51097   -            577  4.5e-149  495.9   0.3   1   1  1.2e-152  5.6e-149  495.6   0.2     1   354    95   446    95   446 0.99 tRNA synthetases class I (R)
DALR_1               PF05746.10   119 seq1438_BIOID51097   -            577   3.8e-36  123.5   0.4   1   1   4.5e-39     2e-35  121.1   0.3     1   119   460   577   460   577 0.98 DALR anticodon binding domain
Arg_tRNA_synt_N      PF03485.11    85 seq1438_BIOID51097   -            577   2.4e-22   79.1   0.2   1   1   2.4e-25   1.1e-21   77.0   0.1     3    85     7    87     1    87 0.91 Arginyl tRNA synthetase N terminal domain
Ribonuclease_P       PF00825.13   111 seq1439_BIOID51097   -            108   2.9e-29  101.0   0.3   1   1   2.3e-33   3.2e-29  100.9   0.2     9   109     3   100     1   102 0.97 Ribonuclease P
Aldedh               PF00171.17   462 seq1441_BIOID51097   -            495  5.2e-171  568.9   0.0   1   1  8.6e-175  5.9e-171  568.7   0.0     4   462    31   489    28   489 0.97 Aldehyde dehydrogenase family
AP_endonuc_2         PF01261.19   211 seq1444_BIOID51097   -            326   3.1e-14   52.6   0.1   1   1   3.4e-18   4.7e-14   52.0   0.1     1   204    41   222    41   229 0.91 Xylose isomerase-like TIM barrel
DrsE                 PF02635.10   117 seq1447_BIOID51097   -            117   3.9e-23   81.6   0.0   1   1   3.2e-27   4.4e-23   81.5   0.0     2   117     3   117     2   117 0.94 DsrE/DsrF-like family
DNA_ligase_aden      PF01653.13   315 seq1451_BIOID51097   -            560   2.4e-82  276.2   0.0   1   1   4.6e-86   3.2e-82  275.8   0.0     2   314    29   307    28   308 0.98 NAD-dependent DNA ligase adenylation domain
DNA_ligase_OB        PF03120.11    82 seq1451_BIOID51097   -            560   1.2e-26   92.0   0.2   1   1   3.4e-30   2.3e-26   91.1   0.2     2    80   311   391   310   393 0.95 NAD-dependent DNA ligase OB-fold domain
60KD_IMP             PF02096.15   196 seq1452_BIOID51097   -            548   3.4e-67  225.7  14.3   1   1   2.5e-71   3.4e-67  225.7   9.9     1   193   352   533   352   536 0.94 60Kd inner membrane protein
FBPase_glpX          PF03320.8    309 seq1453_BIOID51097   -            321  2.7e-124  413.7   1.0   1   1  2.2e-128  2.9e-124  413.5   0.7     3   309     3   321     1   321 0.99 Bacterial fructose-1,6-bisphosphatase, glpX-encoded
FTSW_RODA_SPOVE      PF01098.14   359 seq1457_BIOID51097   -            351  2.2e-123  411.4  30.3   1   1  1.8e-127  2.5e-123  411.2  21.0     5   358     3   345     1   346 0.96 Cell cycle protein
ABC_tran             PF00005.22   118 seq1458_BIOID51097   -            255   7.7e-24   84.2   0.0   1   1   2.9e-27   1.3e-23   83.4   0.0     1   117    45   181    45   182 0.96 ABC transporter
BCA_ABC_TP_C         PF12399.3     23 seq1458_BIOID51097   -            255   3.8e-11   42.2   0.1   1   1     2e-14   9.3e-11   41.0   0.0     3    23   233   253   231   253 0.95 Branched-chain amino acid ATP-binding cassette transporter
MIP                  PF00230.15   227 seq1459_BIOID51097   -            231   4.3e-49  166.9  19.6   1   1   3.5e-53   4.9e-49  166.7  13.6     8   227     2   223     1   223 0.90 Major intrinsic protein
Ldh_1_N              PF00056.18   142 seq1461_BIOID51097   -            334   3.4e-48  162.8   0.9   1   1   7.1e-52   4.9e-48  162.3   0.6     1   141    23   166    23   167 0.97 lactate/malate dehydrogenase, NAD binding domain
Ldh_1_C              PF02866.13   174 seq1461_BIOID51097   -            334   1.9e-47  161.1   0.0   1   1   3.9e-51   2.7e-47  160.6   0.0     1   174   169   332   169   332 0.99 lactate/malate dehydrogenase, alpha/beta C-terminal domain
CinA                 PF02464.12   155 seq1462_BIOID51097   -            172   2.8e-47  159.9   1.0   1   1   2.3e-51   3.2e-47  159.7   0.7     2   155    18   171    17   171 0.98 Competence-damaged protein
DDE_Tnp_1            PF01609.16   211 seq1463_BIOID51097   -            302   2.6e-27   95.6   0.0   1   1   6.9e-31   4.7e-27   94.8   0.0    46   211    60   267    53   267 0.91 Transposase DDE domain
DDE_Tnp_1_assoc      PF13808.1     90 seq1463_BIOID51097   -            302     4e-18   64.7   0.0   1   1   1.4e-21   9.3e-18   63.5   0.0     1    57     6    62     6    77 0.93 DDE_Tnp_1-associated
MFS_1                PF07690.11   354 seq1464_BIOID51097   -            421   5.4e-23   81.1  40.2   1   1   5.8e-27   7.9e-23   80.6  23.2    22   351    33   365    25   366 0.79 Major Facilitator Superfamily
DAO                  PF01266.19   358 seq1467_BIOID51097   -            426   5.6e-72  242.4   0.2   1   1   2.8e-75   6.4e-72  242.2   0.1     1   358    29   381    29   381 0.96 FAD dependent oxidoreductase
Thi4                 PF01946.12   230 seq1467_BIOID51097   -            426   1.8e-07   30.3   0.1   1   1   1.5e-10   3.5e-07   29.4   0.1     9    64    19    75    12    80 0.90 Thi4 family
NAD_binding_8        PF13450.1     68 seq1467_BIOID51097   -            426   2.9e-06   27.0   1.0   1   1   4.8e-09   1.1e-05   25.2   0.7     1    42    32    71    32    85 0.82 NAD(P)-binding Rossmann-like domain
FAD_binding_3        PF01494.14   356 seq1467_BIOID51097   -            426   8.4e-06   24.9   0.9   1   1   3.7e-09   8.4e-06   24.9   0.6     2    33    28    59    27    71 0.94 FAD binding domain
FAD_binding_2        PF00890.19   421 seq1467_BIOID51097   -            426   2.4e-05   23.2   0.8   1   1   1.7e-08   3.8e-05   22.5   0.5     1    43    29    71    29    80 0.85 FAD binding domain
MtlR                 PF05068.7    170 seq1468_BIOID51097   -            169   8.3e-72  240.0   0.2   1   1   6.7e-76   9.2e-72  239.8   0.2     1   169     1   168     1   169 0.99 Mannitol repressor
Carb_kinase          PF01256.12   242 seq1469_BIOID51097   -            515   6.1e-83  277.6   4.2   1   1   5.5e-86   3.7e-82  275.1   1.2     2   242   258   496   257   496 0.99 Carbohydrate kinase
YjeF_N               PF03853.10   173 seq1469_BIOID51097   -            515   7.8e-47  158.9   0.1   1   1     2e-50   1.4e-46  158.1   0.0     2   173    35   199    34   199 0.98 YjeF-related protein N-terminus
ABC_tran             PF00005.22   118 seq1470_BIOID51097   -            237   1.2e-20   73.8   0.0   1   1   3.1e-24   2.1e-20   73.1   0.0     1   116    45   164    45   166 0.90 ABC transporter
SSB                  PF00436.20   104 seq1471_BIOID51097   -            178   8.4e-43  144.3   0.5   1   1   7.4e-47     1e-42  144.1   0.4     1   103     6   112     6   113 0.97 Single-strand binding protein family
Tra_M                PF05261.6    127 seq1472_BIOID51097   -            157   2.5e-54  182.5   2.1   1   1   2.5e-58   3.4e-54  182.1   1.5     1   122    35   156    35   157 0.99 TraM protein
DUF1311              PF07007.7     95 seq1473_BIOID51097   -            162   6.7e-20   70.8   1.9   1   1   6.2e-24   8.5e-20   70.5   1.3     1    95    34   145    34   145 0.85 Protein of unknown function (DUF1311)
SPOR                 PF05036.8     76 seq1475_BIOID51097   -            362   4.8e-17   61.7   2.1   1   1   1.7e-20   1.1e-16   60.5   1.5     1    75   287   359   287   360 0.92 Sporulation related domain
DPBB_1               PF03330.13    78 seq1475_BIOID51097   -            362   2.3e-15   56.2   0.0   1   1     7e-19   4.8e-15   55.2   0.0     2    76    79   166    78   167 0.86 Rare lipoprotein A (RlpA)-like double-psi beta-barrel
Na_Ca_ex             PF01699.19   139 seq1476_BIOID51097   -            395   2.8e-08   33.3  12.0   1   1   2.1e-12   2.8e-08   33.3   8.3     3   138   263   392   261   393 0.78 Sodium/calcium exchanger protein
DUF340               PF03956.8    191 seq1479_BIOID51097   -            315   3.4e-72  241.6  27.5   1   1     3e-73     4e-69  231.6  11.8     2   190   128   314   127   315 0.99 Membrane protein of unknown function (DUF340)
TrmE_N               PF10396.4    114 seq1481_BIOID51097   -            454   2.6e-43  146.5   0.0   1   1   3.9e-46   7.6e-43  144.9   0.0     1   114     6   120     6   120 0.99 GTP-binding protein TrmE N-terminus
GTPase_Cys_C         PF12631.2     73 seq1481_BIOID51097   -            454   1.4e-22   79.7   3.2   1   1   1.5e-25     3e-22   78.6   0.2     3    73   381   451   379   451 0.98 Catalytic cysteine-containing C-terminus of GTPase, MnmE
MMR_HSR1             PF01926.18   114 seq1481_BIOID51097   -            454   3.9e-22   78.2   0.0   1   1   4.7e-25   9.1e-22   77.1   0.0     1   114   218   336   218   336 0.77 50S ribosome-binding GTPase
Miro                 PF08477.8    119 seq1481_BIOID51097   -            454   3.5e-11   43.5   0.0   1   1   5.6e-14   1.1e-10   41.9   0.0     1   119   218   338   218   338 0.85 Miro-like protein
FeoB_N               PF02421.13   189 seq1481_BIOID51097   -            454   7.4e-09   34.9   0.0   1   1   2.4e-10   4.7e-07   29.0   0.0     2    89   218   306   217   311 0.84 Ferrous iron transport protein B
DUF3521              PF12035.3     35 seq1483_BIOID51097   -             39   2.3e-08   33.5   0.1   1   1     3e-12   4.1e-08   32.8   0.1     1    35     6    37     6    37 0.84 Protein of unknown function (DUF3521)
SBP_bac_8            PF13416.1    281 seq1488_BIOID51097   -            438     3e-45  155.0  14.1   1   1   5.2e-49   3.6e-45  154.7   9.8     2   278    44   368    43   371 0.79 Bacterial extracellular solute-binding protein
SBP_bac_1            PF01547.20   314 seq1488_BIOID51097   -            438   6.5e-39  134.3  13.0   1   1   1.3e-42   8.6e-39  133.9   9.0    10   313    41   337    34   338 0.87 Bacterial extracellular solute-binding protein
Aminotran_3          PF00202.16   339 seq1489_BIOID51097   -            421  4.2e-108  361.0   0.6   1   1  7.6e-112  5.2e-108  360.7   0.4     3   338    27   359    25   360 0.97 Aminotransferase class-III
Aminotran_1_2        PF00155.16   363 seq1489_BIOID51097   -            421   2.5e-05   23.3   0.1   1   1   2.1e-08   0.00014   20.8   0.0    38   277    77   322    40   362 0.61 Aminotransferase class I and II
DUF3969              PF13108.1    108 seq1490_BIOID51097   -             64     2e-12   46.6   0.1   1   1   1.4e-16     2e-12   46.6   0.1    48   103     4    59     1    64 0.88 Protein of unknown function (DUF3969)
EAL                  PF00563.15   236 seq1491_BIOID51097   -            528   1.3e-65  221.0   0.4   1   1   2.9e-69     2e-65  220.5   0.3     2   235   273   505   272   506 0.96 EAL domain
CSS-motif            PF12792.2    208 seq1491_BIOID51097   -            528   2.2e-38  131.5   1.0   1   1   4.6e-42   3.2e-38  131.0   0.7     2   207    37   246    36   247 0.91 CSS motif domain associated with EAL
UPF0079              PF02367.12   123 seq1493_BIOID51097   -            153   3.3e-45  152.5   0.0   1   1   2.8e-49   3.9e-45  152.3   0.0     1   121    14   134    14   136 0.98 Uncharacterised P-loop hydrolase UPF0079
Peptidase_S11        PF00768.15   241 seq1494_BIOID51097   -            403   5.8e-99  330.1   0.1   1   1  1.7e-102   7.6e-99  329.7   0.1     4   240    38   272    35   273 0.98 D-alanyl-D-alanine carboxypeptidase
PBP5_C               PF07943.8     91 seq1494_BIOID51097   -            403   2.6e-25   88.1   0.0   1   1   9.9e-29   4.5e-25   87.3   0.0     1    91   292   383   292   383 0.99 Penicillin-binding protein 5, C-terminal domain
Beta-lactamase2      PF13354.1    197 seq1494_BIOID51097   -            403   2.6e-08   33.4   0.0   1   1   7.9e-12   3.6e-08   32.9   0.0     2   141    55   206    54   249 0.81 Beta-lactamase enzyme family
Prismane             PF03063.15   516 seq1495_BIOID51097   -            550  1.1e-155  518.8   0.0   1   1  9.2e-160  1.3e-155  518.6   0.0     1   516     1   548     1   548 0.98 Prismane/CO dehydrogenase family
TraA                 PF05513.6    119 seq1497_BIOID51097   -            121   2.7e-56  188.7   9.8   1   1   2.2e-60     3e-56  188.6   6.8     1   119     1   120     1   120 0.98 TraA
Ldr_toxin            PF13940.1     35 seq1498_BIOID51097   -             44   3.1e-23   81.1   4.6   1   1   2.6e-27   3.6e-23   80.9   3.2     1    35    10    44    10    44 1.00 Toxin Ldr, type I toxin-antitoxin system
Amidase_3            PF01520.13   175 seq1499_BIOID51097   -            445   3.8e-49  166.6   0.0   1   1   9.5e-53   6.5e-49  165.9   0.0     1   174   194   413   194   414 0.99 N-acetylmuramoyl-L-alanine amidase
TraL                 PF07178.6     95 seq1501_BIOID51097   -            103   5.3e-35  119.2   0.6   1   1   4.3e-39   5.9e-35  119.0   0.4     1    95     9   103     9   103 0.99 TraL protein
adh_short            PF00106.20   167 seq1504_BIOID51097   -            248   2.5e-34  118.4   0.0   1   1   1.2e-37   3.2e-34  118.1   0.0     2   166     2   165     1   166 0.93 short chain dehydrogenase
adh_short_C2         PF13561.1    243 seq1504_BIOID51097   -            248   2.5e-14   53.5   0.0   1   1   1.1e-17   3.1e-14   53.2   0.0     3   222     9   218     7   232 0.89 Enoyl-(Acyl carrier protein) reductase
KR                   PF08659.5    181 seq1504_BIOID51097   -            248   2.2e-13   50.1   0.0   1   1   1.1e-16   3.1e-13   49.6   0.0     3   173     3   170     2   177 0.89 KR domain
Epimerase            PF01370.16   236 seq1504_BIOID51097   -            248   1.4e-06   27.8   0.1   1   1   1.6e-09   4.3e-06   26.2   0.0     1   117     3   135     3   176 0.80 NAD dependent epimerase/dehydratase family
NAD_binding_10       PF13460.1    183 seq1504_BIOID51097   -            248   2.8e-06   27.3   0.0   1   1   1.3e-09   3.7e-06   26.9   0.0     1    60     3    67     3   173 0.77 NADH(P)-binding
Ldr_toxin            PF13940.1     35 seq1505_BIOID51097   -             28   1.2e-17   63.2   5.9   1   1     9e-22   1.2e-17   63.2   4.1     8    35     1    28     1    28 0.99 Toxin Ldr, type I toxin-antitoxin system
TraE                 PF05309.6    187 seq1506_BIOID51097   -            188   8.6e-74  246.6   0.5   1   1   7.1e-78   9.8e-74  246.4   0.4     1   187     1   187     1   187 0.99 TraE protein
Beta_elim_lyase      PF01212.16   290 seq1507_BIOID51097   -            476   1.8e-97  325.8   0.0   1   1  3.1e-101   2.1e-97  325.6   0.0     1   289    54   442    54   443 0.99 Beta-eliminating lyase
BPD_transp_1         PF00528.17   185 seq1508_BIOID51097   -            295     4e-20   71.9  20.8   1   1   2.9e-24     4e-20   71.9  14.4     3   184    88   293    86   294 0.90 Binding-protein-dependent transport system inner membrane component
DUF493               PF04359.9     85 seq1509_BIOID51097   -             87   2.5e-31  107.7   0.0   1   1     2e-35   2.7e-31  107.6   0.0     2    85     6    87     5    87 0.98 Protein of unknown function (DUF493)
Ldr_toxin            PF13940.1     35 seq1511_BIOID51097   -             44   6.8e-23   80.0   5.5   1   1   5.6e-27   7.7e-23   79.8   3.8     1    35    10    44    10    44 1.00 Toxin Ldr, type I toxin-antitoxin system
FCD                  PF07729.7    125 seq1512_BIOID51097   -            228   1.6e-26   92.9   5.9   1   1   3.5e-30   2.4e-26   92.3   4.1     5   124    89   208    87   209 0.99 FCD domain
GntR                 PF00392.16    64 seq1512_BIOID51097   -            228   9.3e-18   63.3   0.0   1   1   3.6e-21   2.4e-17   61.9   0.0     3    64    15    75    13    75 0.98 Bacterial regulatory proteins, gntR family
TraK                 PF06586.6    234 seq1513_BIOID51097   -            223   8.7e-68  227.8   0.1   1   1     7e-72   9.6e-68  227.6   0.1    18   234     4   216     1   216 0.98 TraK protein
BPL_LplA_LipB        PF03099.14   125 seq1515_BIOID51097   -            213     1e-18   67.4   0.0   1   1   1.1e-22   1.4e-18   66.9   0.0    15   125    57   159    47   159 0.85 Biotin/lipoate A/B protein ligase family
Fer2                 PF00111.22    78 seq1516_BIOID51097   -            322   1.3e-14   53.5   2.5   1   1   5.9e-18   2.7e-14   52.5   1.7     8    77   248   315   242   316 0.87 2Fe-2S iron-sulfur cluster binding domain
FAD_binding_6        PF00970.19    99 seq1516_BIOID51097   -            322   2.6e-11   43.3   0.0   1   1     1e-14   4.6e-11   42.5   0.0     2    98    12   105    11   106 0.88 Oxidoreductase FAD-binding domain
NAD_binding_1        PF00175.16   109 seq1516_BIOID51097   -            322   5.7e-09   36.3   0.0   1   1   2.5e-12   1.1e-08   35.4   0.0     1   107   116   210   116   212 0.86 Oxidoreductase NAD-binding domain
DNA_mis_repair       PF01119.14   119 seq1517_BIOID51097   -            615   5.2e-37  125.8   0.0   1   1   2.5e-40   8.6e-37  125.1   0.0     2   118   213   330   212   331 0.95 DNA mismatch repair protein, C-terminal domain
MutL_C               PF08676.6    144 seq1517_BIOID51097   -            615   1.6e-23   82.7   0.2   1   1   4.7e-27   1.6e-23   82.7   0.1     2   134   435   563   434   572 0.92 MutL C terminal dimerisation domain
HATPase_c_3          PF13589.1    137 seq1517_BIOID51097   -            615   2.5e-14   52.9   0.0   1   1   1.3e-17   4.4e-14   52.2   0.0     4   103    24   123    21   142 0.81 Histidine kinase-, DNA gyrase B-, and HSP90-like ATPase
HATPase_c            PF02518.21   111 seq1517_BIOID51097   -            615     3e-11   42.9   0.0   1   1     2e-14   6.9e-11   41.7   0.0     2    80    19    96    18   147 0.79 Histidine kinase-, DNA gyrase B-, and HSP90-like ATPase
RNase_PH             PF01138.16   132 seq1518_BIOID51097   -            238   2.8e-27   95.5   0.0   1   1   6.9e-31   4.7e-27   94.7   0.0     1   129    10   140    10   142 0.93 3' exoribonuclease family, domain 1
RNase_PH_C           PF03725.10    68 seq1518_BIOID51097   -            238   8.9e-13   47.8   0.7   1   1   2.4e-16   1.6e-12   47.0   0.5     1    66   157   222   157   224 0.96 3' exoribonuclease family, domain 2
MerR-DNA-bind        PF09278.6     65 seq1520_BIOID51097   -            154     7e-15   55.0   0.1   1   1   2.6e-18   1.2e-14   54.3   0.0     2    65    55   119    54   119 0.96 MerR, DNA binding
MerR                 PF00376.18    38 seq1520_BIOID51097   -            154   4.6e-14   51.5   0.3   1   1   2.5e-17   1.1e-13   50.3   0.1     1    38    13    49    13    49 0.98 MerR family regulatory protein
MerR_1               PF13411.1     69 seq1520_BIOID51097   -            154   2.8e-12   46.1   0.0   1   1     1e-15   4.6e-12   45.4   0.0     2    65    13    76    12    78 0.96 MerR HTH family regulatory protein
BPD_transp_1         PF00528.17   185 seq1524_BIOID51097   -            281   1.6e-22   79.7  18.4   1   1   1.2e-26   1.6e-22   79.7  12.7     3   183    93   276    91   278 0.94 Binding-protein-dependent transport system inner membrane component
PspA_IM30            PF04012.7    221 seq1525_BIOID51097   -            222   6.9e-48  162.8  32.6   1   1     6e-52   8.2e-48  162.5  22.6     1   220     2   217     2   219 0.97 PspA/IM30 family
TrbI                 PF03743.9    187 seq1527_BIOID51097   -            484   4.5e-40  137.0   1.4   1   1   7.8e-44   1.1e-39  135.8   0.3     2   187   214   410   213   410 0.96 Bacterial conjugation TrbI-like protein
AFG1_ATPase          PF03969.11   362 seq1529_BIOID51097   -            375  2.6e-165  549.4   0.1   1   1  2.2e-169  2.9e-165  549.3   0.1     2   362     5   371     4   371 0.99 AFG1-like ATPase
YdfZ                 PF14001.1     64 seq1531_BIOID51097   -             67     2e-33  114.3   0.1   1   1   1.6e-37   2.2e-33  114.1   0.1     1    64     2    65     2    65 0.99 YdfZ protein
Trp_Tyr_perm         PF03222.8    394 seq1532_BIOID51097   -            415  1.7e-149  497.8  35.6   1   1  1.4e-153  1.9e-149  497.6  24.7     1   394     7   403     7   403 0.99 Tryptophan/tyrosine permease family
LysR_substrate       PF03466.15   209 seq1533_BIOID51097   -            317   9.6e-18   63.9   0.0   1   1   1.9e-21   1.3e-17   63.4   0.0     5   207   116   316   114   317 0.95 LysR substrate binding domain
HTH_1                PF00126.22    60 seq1533_BIOID51097   -            317   1.2e-14   53.6   0.0   1   1   3.1e-18   2.1e-14   52.8   0.0     1    59    31    89    31    90 0.96 Bacterial regulatory helix-turn-helix protein, lysR family
Pribosyltran         PF00156.22   125 seq1535_BIOID51097   -            213   1.2e-16   60.4   0.1   1   1   2.2e-20   3.1e-16   59.1   0.0     3   123    39   152    37   154 0.94 Phosphoribosyl transferase domain
ABC_tran             PF00005.22   118 seq1537_BIOID51097   -            356   2.5e-22   79.3   0.0   1   1   1.7e-25     6e-22   78.1   0.0     1   117    44   162    44   163 0.91 ABC transporter
TOBE_2               PF08402.5     75 seq1537_BIOID51097   -            356   4.6e-09   36.0   0.1   1   1   5.5e-12   1.9e-08   34.0   0.0     1    75   278   348   278   348 0.92 TOBE domain
TPP_enzyme_N         PF02776.13   172 seq1541_BIOID51097   -            572   4.2e-43  146.6   0.9   1   1   1.3e-45     6e-42  142.9   0.1     2   170     4   170     3   172 0.98 Thiamine pyrophosphate enzyme, N-terminal TPP binding domain
TPP_enzyme_C         PF02775.16   153 seq1541_BIOID51097   -            572   4.1e-41  139.9   1.1   1   1   2.3e-44   1.1e-40  138.6   0.3     1   153   379   525   379   525 0.96 Thiamine pyrophosphate enzyme, C-terminal TPP binding domain
TPP_enzyme_M         PF00205.17   137 seq1541_BIOID51097   -            572   3.9e-27   94.5   0.0   1   1     2e-30     9e-27   93.3   0.0     2   137   192   319   191   319 0.96 Thiamine pyrophosphate enzyme, central domain
Xan_ur_permease      PF00860.15   389 seq1543_BIOID51097   -            449   1.7e-88  296.6  48.3   1   1   1.6e-92   2.1e-88  296.3  33.5     1   388    26   409    26   410 0.99 Permease family
PspB                 PF06667.7     75 seq1544_BIOID51097   -             74   1.2e-31  108.3   0.4   1   1   9.5e-36   1.3e-31  108.2   0.3     1    74     1    73     1    74 0.97 Phage shock protein B
Gp_dh_C              PF02800.15   157 seq1545_BIOID51097   -            339   3.9e-53  179.0   0.2   1   1   7.8e-57   5.3e-53  178.5   0.1     1   157   160   316   160   316 0.99 Glyceraldehyde 3-phosphate dehydrogenase, C-terminal domain
Gp_dh_N              PF00044.19   151 seq1545_BIOID51097   -            339   8.1e-53  178.3   0.1   1   1   3.3e-56   2.3e-52  176.8   0.0     1   151     3   155     3   155 0.99 Glyceraldehyde 3-phosphate dehydrogenase, NAD binding domain
PspC                 PF04024.7     61 seq1548_BIOID51097   -            119   3.6e-19   67.8   0.5   1   1   3.4e-23   4.6e-19   67.5   0.3     1    60     7    68     7    69 0.92 PspC domain
Phageshock_PspD      PF09584.5     66 seq1552_BIOID51097   -             77   2.4e-31  107.0   4.5   1   1   2.2e-35     3e-31  106.8   3.1     1    64    14    75    14    77 0.98 Phage shock protein PspD (Phageshock_PspD)
FMN_red              PF03358.10   152 seq1556_BIOID51097   -            191   7.3e-36  122.8   0.0   1   1   1.4e-39   9.8e-36  122.4   0.0     1   148     1   141     1   144 0.94 NADPH-dependent FMN reductase
Flavodoxin_2         PF02525.12   199 seq1556_BIOID51097   -            191   7.5e-07   28.7   0.0   1   1   2.1e-10   1.5e-06   27.7   0.0     1   103     1    91     1   129 0.85 Flavodoxin-like fold
IPPT                 PF01715.12   253 seq1557_BIOID51097   -            316  8.7e-108  359.0   0.0   1   1  1.5e-111    1e-107  358.7   0.0     2   252    45   297    44   298 0.99 IPP transferase
IPT                  PF01745.11   233 seq1557_BIOID51097   -            316   6.5e-07   28.6   0.0   1   1   1.7e-08   0.00012   21.2   0.0     5   100    14   109    10   120 0.80 Isopentenyl transferase
Ribosomal_L13        PF00572.13   128 seq1558_BIOID51097   -            142   4.3e-55  185.0   0.3   1   1   3.6e-59   4.9e-55  184.9   0.2     1   127    15   141    15   142 0.99 Ribosomal protein L13
TraP                 PF07296.6    202 seq1559_BIOID51097   -            186   1.3e-67  226.5   0.1   1   1   1.1e-71   1.5e-67  226.4   0.0    11   202     3   186     1   186 0.96 TraP protein
Radical_SAM          PF04055.16   166 seq1560_BIOID51097   -            321   1.7e-14   54.2   0.0   1   1   1.9e-18   2.6e-14   53.6   0.0     4   165    91   251    88   252 0.91 Radical SAM superfamily
Rhodanese            PF00581.15   113 seq1562_BIOID51097   -            104   1.2e-14   54.5   0.0   1   1   1.1e-18   1.5e-14   54.1   0.0    16   109    23    96    20    99 0.88 Rhodanese-like domain
GDPD                 PF03009.12   255 seq1563_BIOID51097   -            247   3.7e-45  154.3   0.0   1   1   3.2e-49   4.3e-45  154.0   0.0     1   254    12   238    12   239 0.95 Glycerophosphoryl diester phosphodiesterase family
MFS_1                PF07690.11   354 seq1564_BIOID51097   -            391   1.2e-43  149.1  38.0   1   1   2.7e-47   1.2e-43  149.1  26.4     3   350    10   342     8   346 0.86 Major Facilitator Superfamily
Sugar_tr             PF00083.19   451 seq1564_BIOID51097   -            391     8e-13   47.6   6.8   1   1   1.8e-16     8e-13   47.6   4.7    42   191    34   177    21   186 0.87 Sugar (and other) transporter
TRI12                PF06609.8    599 seq1564_BIOID51097   -            391   4.7e-07   28.2   3.6   1   1     1e-10   4.7e-07   28.2   2.5    66   216    25   176     6   223 0.77 Fungal trichothecene efflux pump (TRI12)
PGK                  PF00162.14   384 seq1565_BIOID51097   -            387  8.1e-142  472.2   0.3   1   1  6.7e-146  9.2e-142  472.0   0.2     2   384     6   373     5   373 0.99 Phosphoglycerate kinase
Ribosomal_S9         PF00380.14   121 seq1567_BIOID51097   -            130   1.4e-47  160.8   2.1   1   1   1.1e-51   1.5e-47  160.6   1.5     1   121    10   130    10   130 1.00 Ribosomal protein S9/S16
NMT1                 PF09084.6    216 seq1568_BIOID51097   -            333   2.8e-14   53.1   0.0   1   1   2.4e-17   6.5e-14   51.9   0.0    29   147    78   197    71   261 0.85 NMT1/THI5 like
SBP_bac_3            PF00497.15   225 seq1568_BIOID51097   -            333     2e-13   50.0   0.0   1   1   5.9e-13   1.6e-09   37.2   0.0    87   212   125   250   118   259 0.83 Bacterial extracellular solute-binding proteins, family 3
NMT1_2               PF13379.1    252 seq1568_BIOID51097   -            333     4e-12   45.9   0.1   1   1   1.9e-15   5.2e-12   45.5   0.0     4   248    39   266    36   270 0.83 NMT1-like family
Phosphonate-bd       PF12974.2    243 seq1568_BIOID51097   -            333   9.4e-10   38.1   0.1   1   1   5.7e-13   1.6e-09   37.4   0.0    41   171    82   204    63   278 0.82 ABC transporter, phosphonate, periplasmic substrate-binding protein
OpuAC                PF04069.7    257 seq1568_BIOID51097   -            333     4e-08   32.8   0.0   1   1   2.1e-11   5.7e-08   32.3   0.0     3   235    43   260    41   282 0.77 Substrate binding domain of ABC-type glycine betaine transport system
SAF_2                PF13144.1    196 seq1570_BIOID51097   -            219   3.6e-40  137.4   0.5   1   1     6e-44   4.1e-40  137.2   0.4     3   194    26   215    24   217 0.93 SAF-like
SAF                  PF08666.7     63 seq1570_BIOID51097   -            219   1.4e-07   31.6   0.0   1   1   7.2e-11   4.9e-07   29.9   0.0     2    61    96   155    95   157 0.94 SAF domain
Alpha-amylase        PF00128.19   316 seq1571_BIOID51097   -            568   1.4e-18   67.3   0.0   1   1   7.1e-21   9.7e-17   61.2   0.0    21   271    93   347    83   351 0.76 Alpha amylase, catalytic domain
Na_H_Exchanger       PF00999.16   384 seq1572_BIOID51097   -            549   3.4e-72  242.9  43.6   1   1   3.1e-76   4.2e-72  242.6  30.2     2   383     8   421     5   422 0.91 Sodium/hydrogen exchanger family
TraV                 PF09676.5    119 seq1573_BIOID51097   -            171   2.4e-38  131.3   1.2   1   1   2.1e-42   2.8e-38  131.1   0.8     3   119    25   165    23   165 0.98 Type IV conjugative transfer system lipoprotein (TraV)
Beta_elim_lyase      PF01212.16   290 seq1576_BIOID51097   -            333   9.6e-92  307.0   0.1   1   1   2.7e-95   1.2e-91  306.7   0.1     1   285     3   280     3   285 0.97 Beta-eliminating lyase
Aminotran_1_2        PF00155.16   363 seq1576_BIOID51097   -            333   4.2e-09   35.7   0.0   1   1   1.5e-12   6.9e-09   35.0   0.0    38   327    28   303     4   325 0.77 Aminotransferase class I and II
LSM                  PF01423.17    68 seq1577_BIOID51097   -            102   7.6e-09   34.8   0.2   1   1   1.1e-12   1.4e-08   33.9   0.1     6    68    17    64    10    64 0.85 LSM domain
Nuc_H_symport        PF03825.11   400 seq1580_BIOID51097   -            418  3.6e-182  605.4  34.4   1   1  5.9e-186  4.1e-182  605.2  23.8     1   395     1   400     1   405 0.99 Nucleoside H+ symporter
MFS_1                PF07690.11   354 seq1580_BIOID51097   -            418   6.6e-20   71.0  69.5   1   1   2.4e-20   1.6e-16   59.8  31.8     2   353     8   353     7   354 0.72 Major Facilitator Superfamily
GST_N_3              PF13417.1     75 seq1581_BIOID51097   -            212     2e-20   72.6   0.1   1   1   1.4e-23   3.8e-20   71.7   0.0     1    75    13    87    13    87 0.98 Glutathione S-transferase, N-terminal domain
GST_N                PF02798.15    76 seq1581_BIOID51097   -            212     2e-17   62.9   0.0   1   1   4.2e-20   1.1e-16   60.5   0.0     2    76    10    81     9    81 0.95 Glutathione S-transferase, N-terminal domain
GST_N_2              PF13409.1     70 seq1581_BIOID51097   -            212   4.3e-14   52.1   0.1   1   1   3.6e-17   9.8e-14   51.0   0.0     4    69    21    81    19    82 0.93 Glutathione S-transferase, N-terminal domain
GST_C                PF00043.20    95 seq1581_BIOID51097   -            212     6e-11   42.0   0.0   1   1   3.3e-14     9e-11   41.5   0.0     2    95   102   194   101   194 0.93 Glutathione S-transferase, C-terminal domain
GST_C_2              PF13410.1     69 seq1581_BIOID51097   -            212   3.1e-09   36.4   0.0   1   1   2.4e-12   6.6e-09   35.4   0.0     3    53   124   174   109   189 0.85 Glutathione S-transferase, C-terminal domain
FlgM                 PF04316.8     57 seq1583_BIOID51097   -             97   2.2e-11   43.4   0.5   1   1   2.5e-15   3.4e-11   42.8   0.3     2    56    40    89    25    90 0.84 Anti-sigma-28 factor, FlgM
MMR_HSR1             PF01926.18   114 seq1585_BIOID51097   -            426   3.4e-21   75.2   0.1   1   1   3.3e-24   9.1e-21   73.8   0.1     2   114   200   318   199   318 0.83 50S ribosome-binding GTPase
GTP-bdg_N            PF13167.1     95 seq1585_BIOID51097   -            426   1.6e-15   56.9   0.0   1   1   1.4e-18   3.8e-15   55.6   0.0     8    95    25   112    18   112 0.96 GTP-binding GTPase N-terminal
FeoB_N               PF02421.13   189 seq1585_BIOID51097   -            426     1e-08   34.5   0.1   1   1   7.5e-12   2.1e-08   33.5   0.0     2   168   199   369   198   390 0.81 Ferrous iron transport protein B
Arf                  PF00025.16   175 seq1585_BIOID51097   -            426   1.2e-05   24.4   0.6   1   1   2.8e-08   7.6e-05   21.9   0.4    19   132   202   326   190   360 0.79 ADP-ribosylation factor family
LysR_substrate       PF03466.15   209 seq1586_BIOID51097   -            319     1e-15   57.3   0.2   1   1   2.1e-19   1.5e-15   56.7   0.1    21   206   112   313    92   316 0.89 LysR substrate binding domain
HTH_1                PF00126.22    60 seq1586_BIOID51097   -            319   1.7e-14   53.1   0.0   1   1   4.8e-18   3.2e-14   52.2   0.0     1    57    10    66    10    67 0.96 Bacterial regulatory helix-turn-helix protein, lysR family
Bac_luciferase       PF00296.15   307 seq1587_BIOID51097   -            381   2.5e-80  269.7   4.3   1   1   2.3e-84   3.1e-80  269.4   3.0     3   306     5   325     3   326 0.98 Luciferase-like monooxygenase
zf-dskA_traR         PF01258.12    36 seq1588_BIOID51097   -             73   1.7e-13   49.8   2.7   1   1   1.9e-17   2.5e-13   49.3   1.9     5    36    35    67    30    67 0.91 Prokaryotic dksA/traR C4-type zinc finger
G_glu_transpept      PF01019.16   510 seq1589_BIOID51097   -            580  3.4e-187  622.8   0.6   1   1  2.9e-191  3.9e-187  622.6   0.4     2   508    64   572    63   574 0.99 Gamma-glutamyltranspeptidase
FlgN                 PF05130.7    143 seq1590_BIOID51097   -            138   3.2e-26   92.1   9.9   1   1   2.7e-30   3.7e-26   91.9   6.9     1   143     1   128     1   128 0.96 FlgN protein
F_bP_aldolase        PF01116.15   287 seq1593_BIOID51097   -            359   1.2e-97  326.3   0.0   1   1    1e-101   1.4e-97  326.1   0.0     2   284    15   356    14   359 0.95 Fructose-bisphosphate aldolase class-II
SspB                 PF04386.8    155 seq1594_BIOID51097   -            165   3.4e-47  159.8   0.0   1   1     3e-51   4.2e-47  159.5   0.0     5   155     8   165     5   165 0.90 Stringent starvation protein B
NAD_binding_10       PF13460.1    183 seq1595_BIOID51097   -            476   4.9e-19   68.9   0.1   1   1   3.3e-22   7.5e-19   68.3   0.0     1   160     5   165     5   193 0.88 NADH(P)-binding
Epimerase            PF01370.16   236 seq1595_BIOID51097   -            476   2.5e-13   49.8   0.0   1   1   5.8e-16   1.3e-12   47.5   0.0     1   121     5   116     5   132 0.89 NAD dependent epimerase/dehydratase family
NmrA                 PF05368.8    233 seq1595_BIOID51097   -            476   3.4e-10   39.4   0.0   1   1   1.8e-13   4.2e-10   39.1   0.0     1   227     5   228     5   303 0.80 NmrA-like family
3Beta_HSD            PF01073.14   280 seq1595_BIOID51097   -            476   7.2e-07   28.0   0.0   1   1   4.7e-10   1.1e-06   27.4   0.0     1   118     6   113     6   124 0.78 3-beta hydroxysteroid dehydrogenase/isomerase family
DUF2867              PF11066.3    149 seq1595_BIOID51097   -            476   2.7e-06   27.0   0.0   1   1   3.3e-09   7.5e-06   25.6   0.0    42   148   358   463   332   463 0.88 Protein of unknown function (DUF2867)
adh_short            PF00106.20   167 seq1595_BIOID51097   -            476   3.6e-06   26.8   0.2   1   1   3.8e-09   8.7e-06   25.6   0.1     3    89     5    78     3   114 0.87 short chain dehydrogenase
RadC                 PF04002.10   123 seq1598_BIOID51097   -            224   7.9e-47  157.8   0.0   1   1   7.8e-51   1.1e-46  157.4   0.0     2   123   103   224   102   224 0.98 RadC-like JAB domain
CRCB                 PF02537.10   117 seq1602_BIOID51097   -            127   2.8e-29  101.2  12.7   1   1   2.3e-33   3.2e-29  101.0   8.8     2   116     6   118     5   119 0.95 CrcB-like protein
SBP_bac_1            PF01547.20   314 seq1603_BIOID51097   -            430   2.3e-38  132.5   4.0   1   1   4.6e-42   3.1e-38  132.1   2.7     7   310    43   325    36   329 0.88 Bacterial extracellular solute-binding protein
SBP_bac_8            PF13416.1    281 seq1603_BIOID51097   -            430   3.9e-30  105.4   9.7   1   1   7.7e-34   5.2e-30  105.0   6.7     1   276    48   355    48   360 0.77 Bacterial extracellular solute-binding protein
ADP_ribosyl_GH       PF03747.9    289 seq1604_BIOID51097   -            334   8.2e-63  212.7   2.2   1   1     7e-67   9.5e-63  212.5   1.5     1   287     8   303     8   305 0.95 ADP-ribosylglycohydrolase
BPD_transp_1         PF00528.17   185 seq1609_BIOID51097   -            263   1.5e-27   96.2  13.0   1   1   1.1e-31   1.5e-27   96.2   9.0     1   181    80   247    76   251 0.97 Binding-protein-dependent transport system inner membrane component
Band_7               PF01145.20   179 seq1611_BIOID51097   -            419   4.9e-33  114.4   1.1   1   1   1.2e-36   8.4e-33  113.6   0.7     1   178    98   271    98   272 0.96 SPFH domain / Band 7 family
HflK_N               PF12221.3     42 seq1611_BIOID51097   -            419   7.8e-17   60.6  18.5   1   1   4.1e-20   2.8e-16   58.8  12.8     1    42     1    60     1    60 0.96 Bacterial membrane protein N terminal
Ribosomal_L28        PF00830.14    61 seq1612_BIOID51097   -             78   1.1e-29  101.9   1.4   1   1   8.9e-34   1.2e-29  101.7   1.0     1    61     3    63     3    63 0.99 Ribosomal L28 family
TraC_F_IV            PF11130.3    235 seq1613_BIOID51097   -            876   2.7e-58  197.0   0.0   1   1   1.3e-61   4.5e-58  196.3   0.0     2   235    38   278    37   278 0.98 F pilus assembly Type-IV secretion system for plasmid transfer
AAA_10               PF12846.2    328 seq1613_BIOID51097   -            876   3.6e-43  147.9   0.1   1   1   1.9e-46   6.5e-43  147.1   0.1     1   322   480   773   480   775 0.83 AAA-like domain
DUF87                PF01935.12   229 seq1613_BIOID51097   -            876   1.3e-05   25.0   0.0   1   1   1.1e-08   3.6e-05   23.5   0.0    26   222   483   670   469   677 0.77 Domain of unknown function DUF87
Resolvase            PF00239.16   141 seq1614_BIOID51097   -            196   5.2e-40  136.4   0.5   1   1   1.6e-43   7.3e-40  135.9   0.0     1   140     4   144     4   145 0.92 Resolvase, N terminal domain
HTH_7                PF02796.10    45 seq1614_BIOID51097   -            196     2e-11   43.4   0.0   1   1   1.1e-14     5e-11   42.1   0.0     1    44   147   190   147   191 0.96 Helix-turn-helix domain of resolvase
HTH_28               PF13518.1     52 seq1614_BIOID51097   -            196   2.4e-05   24.0   0.0   1   1   1.4e-08   6.4e-05   22.7   0.0     2    37   157   192   156   195 0.87 Helix-turn-helix domain
MS_channel           PF00924.13   206 seq1615_BIOID51097   -            286   4.3e-59  199.2   3.1   1   1   6.3e-63   4.3e-59  199.2   2.1     3   206    72   268    70   268 0.99 Mechanosensitive ion channel
TM_helix             PF05552.7     53 seq1615_BIOID51097   -            286   1.4e-14   53.3   6.9   1   1     2e-18   1.4e-14   53.3   4.8     2    53    15    66    14    66 0.97 Conserved TM helix
FMN_red              PF03358.10   152 seq1616_BIOID51097   -            188   3.1e-39  133.7   0.0   1   1   5.8e-43     4e-39  133.4   0.0     2   147     6   149     5   153 0.94 NADPH-dependent FMN reductase
Flavodoxin_2         PF02525.12   199 seq1616_BIOID51097   -            188   8.5e-09   35.0   0.0   1   1   1.7e-12   1.2e-08   34.6   0.0    10   136    14   118     6   144 0.69 Flavodoxin-like fold
Ribosomal_L33        PF00471.15    48 seq1617_BIOID51097   -             55     9e-24   83.3   1.5   1   1   7.4e-28     1e-23   83.2   1.0     1    48     6    53     6    53 0.99 Ribosomal protein L33
ABC_tran             PF00005.22   118 seq1619_BIOID51097   -            255   2.6e-22   79.2   0.0   1   1   6.4e-26   4.4e-22   78.5   0.0     1   117    51   160    51   161 0.92 ABC transporter
Epimerase            PF01370.16   236 seq1620_BIOID51097   -            349   2.3e-27   95.8   0.0   1   1     3e-30   8.3e-27   94.0   0.0     1   235    15   246    15   247 0.91 NAD dependent epimerase/dehydratase family
NAD_binding_10       PF13460.1    183 seq1620_BIOID51097   -            349   1.9e-18   67.0   0.0   1   1   9.5e-22   2.6e-18   66.5   0.0     1   151    15   188    15   202 0.85 NADH(P)-binding
3Beta_HSD            PF01073.14   280 seq1620_BIOID51097   -            349   2.3e-18   65.8   0.0   1   1     1e-21   2.8e-18   65.4   0.0     1   271    16   268    16   276 0.89 3-beta hydroxysteroid dehydrogenase/isomerase family
RmlD_sub_bind        PF04321.12   287 seq1620_BIOID51097   -            349   1.1e-10   40.8   0.0   1   1   9.7e-14   2.7e-10   39.5   0.0     1   241    13   274    13   288 0.85 RmlD substrate binding domain
NAD_binding_4        PF07993.7    249 seq1620_BIOID51097   -            349   2.3e-10   39.6   0.0   1   1   3.2e-13   8.7e-10   37.8   0.0    63   200    58   185    17   227 0.79 Male sterility protein
PfkB                 PF00294.19   301 seq1621_BIOID51097   -            321   7.3e-51  172.9   0.0   1   1   6.4e-55   8.8e-51  172.6   0.0     4   294    19   305    16   311 0.90 pfkB family carbohydrate kinase
LolB                 PF03550.9    157 seq1622_BIOID51097   -            207   4.5e-56  188.6   1.6   1   1   4.4e-60   6.1e-56  188.2   1.1     2   157    49   204    48   204 0.99 Outer membrane lipoprotein LolB
Fapy_DNA_glyco       PF01149.19   116 seq1623_BIOID51097   -            269     7e-31  106.8   0.0   1   1   2.4e-34   1.1e-30  106.2   0.0     1   115     2   114     2   115 0.96 Formamidopyrimidine-DNA glycosylase N-terminal domain
H2TH                 PF06831.9     93 seq1623_BIOID51097   -            269   1.1e-29  101.9   0.0   1   1   3.7e-33   1.7e-29  101.2   0.0     1    89   129   217   129   220 0.97 Formamidopyrimidine-DNA glycosylase H2TH domain
zf-FPG_IleRS         PF06827.9     30 seq1623_BIOID51097   -            269   1.4e-08   34.0   4.3   1   1   5.7e-12   2.6e-08   33.2   3.0     1    29   241   269   241   269 0.98 Zinc finger found in FPG and IleRS
BPD_transp_1         PF00528.17   185 seq1624_BIOID51097   -            293   7.9e-24   84.0  16.9   1   1   5.8e-28   7.9e-24   84.0  11.7     2   171    88   282    87   285 0.88 Binding-protein-dependent transport system inner membrane component
Band_7               PF01145.20   179 seq1627_BIOID51097   -            334   1.4e-37  129.2   0.7   1   1   1.5e-41   2.1e-37  128.6   0.5     2   178    22   243    21   245 0.97 SPFH domain / Band 7 family
FCD                  PF07729.7    125 seq1628_BIOID51097   -            263   3.3e-22   79.0   7.4   1   1   4.8e-26   3.3e-22   79.0   5.1     3   124   125   246   123   247 0.94 FCD domain
GntR                 PF00392.16    64 seq1628_BIOID51097   -            263   4.7e-21   73.8   0.9   1   1   1.2e-24     8e-21   73.1   0.6     1    64    32    95    32    95 0.97 Bacterial regulatory proteins, gntR family
GHMP_kinases_N       PF00288.21    67 seq1629_BIOID51097   -            283   2.5e-10   40.1   0.1   1   1   7.4e-14   5.1e-10   39.1   0.1     1    66    91   148    91   149 0.87 GHMP kinases N terminal domain
GHMP_kinases_C       PF08544.8     85 seq1629_BIOID51097   -            283   9.9e-07   28.7   0.0   1   1     3e-10     2e-06   27.7   0.0    28    81   214   263   191   266 0.83 GHMP kinases C terminal
LysE                 PF01810.13   191 seq1631_BIOID51097   -            211     2e-59  200.0  15.9   1   1   1.6e-63   2.2e-59  199.8  11.0     2   190    14   201    13   202 0.96 LysE type translocator
DcuC                 PF03606.10   463 seq1633_BIOID51097   -            461  1.3e-137  458.8  49.1   1   1  2.1e-141  1.4e-137  458.6  34.0     2   462     6   451     5   452 0.99 C4-dicarboxylate anaerobic carrier
DctM                 PF06808.7    416 seq1633_BIOID51097   -            461   1.3e-08   33.7  42.1   1   1   1.9e-12   1.3e-08   33.7  29.2    97   412   124   449   117   453 0.79 DctM-like transporters
BPD_transp_1         PF00528.17   185 seq1634_BIOID51097   -            280   2.2e-17   63.0  17.9   1   1   1.6e-21   2.2e-17   63.0  12.4     2   178    89   267    88   271 0.81 Binding-protein-dependent transport system inner membrane component
SIMPL                PF04402.9    210 seq1638_BIOID51097   -            246   2.4e-48  164.6   7.2   1   1   2.1e-52   2.9e-48  164.4   5.0     1   210    30   232    30   232 0.93 Protein of unknown function (DUF541)
DHDPS                PF00701.17   289 seq1640_BIOID51097   -            297  5.3e-107  356.6   0.0   1   1  4.3e-111  5.9e-107  356.4   0.0     2   289     5   293     4   293 0.99 Dihydrodipicolinate synthetase family
DUF2065              PF09838.4     57 seq1641_BIOID51097   -             65   9.4e-23   79.5   3.3   1   1   7.6e-27     1e-22   79.4   2.3     1    57     5    61     5    61 0.98 Uncharacterized protein conserved in bacteria (DUF2065)
Pribosyltran_N       PF13793.1    116 seq1642_BIOID51097   -            337     4e-49  165.0   0.2   1   1   6.8e-51   4.6e-47  158.4   0.0     1   116    26   143    26   143 0.98 N-terminal domain of ribose phosphate pyrophosphokinase
Pribosyltran         PF00156.22   125 seq1642_BIOID51097   -            337   3.9e-16   58.7   0.3   1   1   1.6e-19   1.1e-15   57.3   0.2    23   119   180   266   171   272 0.88 Phosphoribosyl transferase domain
HAD_2                PF13419.1    176 seq1643_BIOID51097   -            221   7.9e-22   78.2   0.0   1   1   1.4e-25   9.3e-22   78.0   0.0     1   176     7   185     7   185 0.89 Haloacid dehalogenase-like hydrolase
ADH_zinc_N           PF00107.21   130 seq1644_BIOID51097   -            350   1.9e-25   88.8   0.0   1   1   2.2e-29   3.1e-25   88.1   0.0     1   101   168   269   168   297 0.89 Zinc-binding dehydrogenase
Adenylsucc_synt      PF00709.16   421 seq1645_BIOID51097   -            432  3.4e-177  589.2   0.0   1   1  2.8e-181  3.9e-177  588.9   0.0     2   420     5   424     4   425 0.99 Adenylosuccinate synthetase
TrbI_Ftype           PF09677.5    111 seq1649_BIOID51097   -            128   1.9e-50  169.2   0.4   1   1   1.7e-54   2.3e-50  168.9   0.3     1   111    15   125    15   125 0.99 Type-F conjugative transfer system protein (TrbI_Ftype)
HTH_1                PF00126.22    60 seq1651_BIOID51097   -            298   1.1e-14   53.7   0.1   1   1   1.3e-16   8.9e-13   47.6   0.0     2    60     7    65     6    65 0.96 Bacterial regulatory helix-turn-helix protein, lysR family
LysR_substrate       PF03466.15   209 seq1651_BIOID51097   -            298   4.1e-11   42.2   0.0   1   1   7.5e-15   5.1e-11   41.9   0.0     2   194    89   282    88   292 0.86 LysR substrate binding domain
PfkB                 PF00294.19   301 seq1652_BIOID51097   -            300   2.6e-62  210.5   0.6   1   1   2.2e-66     3e-62  210.3   0.4     3   299     5   287     3   289 0.93 pfkB family carbohydrate kinase
MFS_1                PF07690.11   354 seq1655_BIOID51097   -            506   3.5e-38  131.1  60.4   1   2   5.3e-29   3.6e-25   88.3  23.8     2   286    36   298    35   306 0.70 Major Facilitator Superfamily
MFS_1                PF07690.11   354 seq1655_BIOID51097   -            506   3.5e-38  131.1  60.4   2   2   1.3e-15   8.8e-12   44.3  16.6     2   175   291   462   289   500 0.80 Major Facilitator Superfamily
Sugar_tr             PF00083.19   451 seq1655_BIOID51097   -            506   1.1e-26   93.3  11.4   1   1   1.6e-30   1.1e-26   93.3   7.9     2   197    31   210    30   221 0.91 Sugar (and other) transporter
MFS_1                PF07690.11   354 seq1656_BIOID51097   -            412   1.7e-32  112.4  48.9   1   2   9.7e-25   6.6e-21   74.3  20.4     6   232    30   243    25   245 0.82 Major Facilitator Superfamily
MFS_1                PF07690.11   354 seq1656_BIOID51097   -            412   1.7e-32  112.4  48.9   2   2   4.3e-15   2.9e-11   42.6  12.2     4   176   222   401   219   411 0.86 Major Facilitator Superfamily
Sugar_tr             PF00083.19   451 seq1656_BIOID51097   -            412   0.00011   20.8   7.2   1   1   1.5e-08   0.00011   20.8   5.0    63   188    73   191    68   202 0.89 Sugar (and other) transporter
TraW_N               PF12477.3     31 seq1658_BIOID51097   -            210   3.7e-10   39.3   0.2   1   1     4e-14   5.5e-10   38.7   0.2     1    30     1    30     1    31 0.97 Sex factor F TraW protein N terminal
Sulfate_transp       PF00916.15   280 seq1660_BIOID51097   -            559   3.6e-71  239.2  10.3   1   1   7.9e-75   3.6e-71  239.2   7.1     1   279   119   409   119   410 0.96 Sulfate transporter family
Sulfate_tra_GLY      PF13792.1     84 seq1660_BIOID51097   -            559   1.5e-24   85.3   5.5   1   1   3.3e-28   1.5e-24   85.3   3.8     6    82    20    95    12    97 0.96 Sulfate transporter N-terminal domain with GLY motif
STAS                 PF01740.16   117 seq1660_BIOID51097   -            559   5.5e-12   45.0   0.0   1   1   2.1e-15   9.4e-12   44.2   0.0     4   116   453   554   451   555 0.95 STAS domain
ABC_tran             PF00005.22   118 seq1661_BIOID51097   -            275   1.3e-25   89.9   0.0   1   1   3.3e-29   2.3e-25   89.1   0.0     1   118    75   203    75   203 0.91 ABC transporter
AAA_21               PF13304.1    303 seq1661_BIOID51097   -            275   1.5e-14   54.5   0.4   1   1     1e-12   6.9e-09   35.9   0.0   233   297   171   232   146   236 0.85 AAA domain
AP_endonuc_2         PF01261.19   211 seq1662_BIOID51097   -            262     3e-23   82.1   0.2   1   1   2.5e-27   3.4e-23   81.9   0.1     1   210    19   218    19   243 0.89 Xylose isomerase-like TIM barrel
UPF0167              PF03691.9    176 seq1664_BIOID51097   -            195     1e-78  262.6   7.8   1   1   9.1e-83   1.3e-78  262.3   5.4     3   176     6   195     4   195 0.98 Uncharacterised protein family (UPF0167)
GFO_IDH_MocA         PF01408.17   120 seq1665_BIOID51097   -            345   3.5e-27   95.2   0.0   1   1   1.2e-30   5.7e-27   94.5   0.0     1   117     3   120     3   123 0.96 Oxidoreductase family, NAD-binding Rossmann fold
GFO_IDH_MocA_C       PF02894.12   115 seq1665_BIOID51097   -            345   6.7e-14   51.5   0.0   1   1   2.5e-17   1.1e-13   50.7   0.0     1   113   135   237   135   239 0.92 Oxidoreductase family, C-terminal alpha/beta domain
NAD_binding_3        PF03447.11   117 seq1665_BIOID51097   -            345   5.9e-07   29.7   0.0   1   1   2.8e-10   1.3e-06   28.6   0.0    26   114    33   119    19   120 0.83 Homoserine dehydrogenase, NAD binding domain
TraU                 PF06834.6    280 seq1666_BIOID51097   -            126     1e-16   60.8   0.0   1   1   8.1e-21   1.1e-16   60.6   0.0     2    73    29   116    28   126 0.90 TraU protein
DeoRC                PF00455.17   162 seq1669_BIOID51097   -            268   2.4e-50  170.1   1.3   1   1   2.7e-53   3.1e-50  169.8   0.9     2   161    85   244    84   245 0.99 DeoR C terminal sensor domain
HTH_DeoR             PF08220.7     57 seq1669_BIOID51097   -            268   5.8e-23   80.0   0.9   1   1   5.1e-26   5.8e-23   80.0   0.6     1    56    18    73    18    74 0.97 DeoR-like helix-turn-helix domain
HTH_11               PF08279.7     55 seq1669_BIOID51097   -            268   6.4e-10   38.4   0.1   1   1     1e-12   1.2e-09   37.5   0.1     4    44    21    60    18    67 0.87 HTH domain
MarR_2               PF12802.2     62 seq1669_BIOID51097   -            268   3.5e-07   29.6   0.1   1   1   7.3e-10   8.3e-07   28.4   0.1     5    61    17    70    11    71 0.88 MarR family
MarR                 PF01047.17    59 seq1669_BIOID51097   -            268   4.7e-07   29.2   0.1   1   1   8.8e-10     1e-06   28.2   0.0     8    50    22    64    16    66 0.94 MarR family
HTH_27               PF13463.1     68 seq1669_BIOID51097   -            268   5.2e-06   26.5   0.1   1   1   1.1e-08   1.2e-05   25.4   0.0     2    53    16    66    16    77 0.89 Winged helix DNA-binding domain
GntR                 PF00392.16    64 seq1669_BIOID51097   -            268   8.6e-06   24.9   0.0   1   1   1.7e-08   1.9e-05   23.8   0.0    27    60    34    67    26    70 0.93 Bacterial regulatory proteins, gntR family
HTH_24               PF13412.1     48 seq1669_BIOID51097   -            268   2.2e-05   23.6   0.1   1   1   4.6e-08   5.2e-05   22.4   0.1     7    48    21    62    16    62 0.95 Winged helix-turn-helix DNA-binding
Glyco_transf_9       PF01075.12   247 seq1670_BIOID51097   -            254   1.1e-55  188.4   0.0   1   1   9.2e-60   1.3e-55  188.2   0.0    25   246     2   228     1   229 0.98 Glycosyltransferase family 9 (heptosyltransferase)
Rrf2                 PF02082.15    83 seq1672_BIOID51097   -            141   2.1e-25   88.5   0.1   1   1   2.4e-29   3.3e-25   87.9   0.1     1    82     1    82     1    83 0.99 Transcriptional regulator
TraU                 PF06834.6    280 seq1674_BIOID51097   -            204   3.2e-62  210.0   0.5   1   1   2.6e-66   3.5e-62  209.9   0.4    92   279     2   203     1   204 0.98 TraU protein
NAPRTase             PF04095.11   245 seq1675_BIOID51097   -            416   3.6e-79  265.4   0.0   1   1   3.5e-83   4.8e-79  264.9   0.0     1   244   185   410   185   411 0.99 Nicotinate phosphoribosyltransferase (NAPRTase) family
SBP_bac_3            PF00497.15   225 seq1676_BIOID51097   -            243   5.9e-68  228.3   0.8   1   1   4.9e-72   6.7e-68  228.1   0.6     1   224    23   242    23   243 0.96 Bacterial extracellular solute-binding proteins, family 3
GFO_IDH_MocA         PF01408.17   120 seq1678_BIOID51097   -            351   4.2e-32  111.0   0.1   1   1   2.1e-35   9.5e-32  109.9   0.0     1   118    10   128    10   130 0.97 Oxidoreductase family, NAD-binding Rossmann fold
GFO_IDH_MocA_C       PF02894.12   115 seq1678_BIOID51097   -            351   1.9e-12   46.8   0.0   1   1   8.1e-16   3.7e-12   45.9   0.0     1   112   142   250   142   253 0.94 Oxidoreductase family, C-terminal alpha/beta domain
NAD_binding_3        PF03447.11   117 seq1678_BIOID51097   -            351   1.2e-05   25.5   0.0   1   1   1.6e-08   7.5e-05   22.9   0.0    16   112    31   124    16   129 0.80 Homoserine dehydrogenase, NAD binding domain
RNB                  PF00773.14   325 seq1680_BIOID51097   -            827    5e-105  351.2   0.0   1   1  2.1e-108  7.3e-105  350.7   0.0     1   325   274   602   274   602 0.97 RNB domain
OB_RNB               PF08206.6     58 seq1680_BIOID51097   -            827   1.9e-29  100.8   9.9   1   2   2.4e-25   8.1e-22   76.3   0.1     1    58   101   158   101   158 0.99 Ribonuclease B OB domain
OB_RNB               PF08206.6     58 seq1680_BIOID51097   -            827   1.9e-29  100.8   9.9   2   2     2e-09   6.7e-06   25.4   0.0     6    58   172   227   170   227 0.96 Ribonuclease B OB domain
S1                   PF00575.18    74 seq1680_BIOID51097   -            827   8.7e-20   70.4   0.4   1   1   6.9e-23   2.4e-19   69.0   0.3     2    73   655   738   654   739 0.98 S1 RNA binding domain
HTH_12               PF08461.5     66 seq1680_BIOID51097   -            827   1.7e-13   49.9   0.8   1   1   1.1e-16   3.8e-13   48.8   0.5     2    64    37    97    36    99 0.93 Ribonuclease R winged-helix domain
Glutaredoxin2_C      PF04399.8    132 seq1681_BIOID51097   -            215   1.3e-50  170.2   0.0   1   1   4.8e-54   1.6e-50  169.9   0.0     1   132    84   215    84   215 0.99 Glutaredoxin 2, C terminal domain
GST_N_3              PF13417.1     75 seq1681_BIOID51097   -            215     2e-12   47.0   0.0   1   1     1e-15   3.5e-12   46.2   0.0     1    74     3    76     3    82 0.90 Glutathione S-transferase, N-terminal domain
GST_N_2              PF13409.1     70 seq1681_BIOID51097   -            215   6.7e-08   32.3   0.0   1   1   3.6e-11   1.2e-07   31.4   0.0     1    68     8    70     8    72 0.88 Glutathione S-transferase, N-terminal domain
GST_N                PF02798.15    76 seq1681_BIOID51097   -            215   6.6e-05   22.8   0.0   1   1   4.2e-08   0.00014   21.8   0.0     1    75     1    70     1    71 0.85 Glutathione S-transferase, N-terminal domain
NanE                 PF04131.9    192 seq1682_BIOID51097   -            229   8.2e-93  308.5   0.5   1   1   7.1e-97   9.7e-93  308.3   0.4     1   192    35   226    35   226 0.99 Putative N-acetylmannosamine-6-phosphate epimerase
Glycos_transf_1      PF00534.15   172 seq1683_BIOID51097   -            374   1.4e-35  122.1   0.0   1   1   4.2e-39   1.9e-35  121.6   0.0     2   171   183   350   182   351 0.98 Glycosyl transferases group 1
Glyco_trans_1_4      PF13692.1    135 seq1683_BIOID51097   -            374   6.6e-13   48.8   0.0   1   1   2.7e-16   1.2e-12   47.9   0.0     7   118   201   318   196   337 0.79 Glycosyl transferases group 1
Glyco_trans_4_4      PF13579.1    160 seq1683_BIOID51097   -            374     5e-07   29.8   1.1   1   1   3.3e-10   1.5e-06   28.3   0.1     1   160    14   168    14   168 0.79 Glycosyl transferase 4-like domain
HAD_2                PF13419.1    176 seq1687_BIOID51097   -            199   4.9e-29  101.7   0.1   1   1   1.7e-32   5.7e-29  101.5   0.1     2   176     4   184     3   184 0.85 Haloacid dehalogenase-like hydrolase
Hydrolase_like       PF13242.1     75 seq1687_BIOID51097   -            199   2.5e-08   33.3   0.0   1   1   1.6e-11   5.5e-08   32.2   0.0     2    50   139   186   138   198 0.93 HAD-hyrolase-like
Hydrolase            PF00702.21   204 seq1687_BIOID51097   -            199   1.8e-06   28.4   0.0   1   1   6.1e-10   2.1e-06   28.3   0.0   109   203    73   177     6   178 0.76 haloacid dehalogenase-like hydrolase
Pirin                PF02678.11   107 seq1688_BIOID51097   -            231   2.2e-36  123.8   0.5   1   1   4.9e-40   3.3e-36  123.2   0.4     3   107     5   119     3   119 0.94 Pirin
Cupin_2              PF07883.6     71 seq1688_BIOID51097   -            231   4.1e-07   29.2   0.9   1   1   1.6e-10   1.1e-06   27.9   0.2     5    67    48   114    46   120 0.84 Cupin domain
BPD_transp_1         PF00528.17   185 seq1689_BIOID51097   -            238   1.4e-15   57.1  12.1   1   1   1.1e-19   1.4e-15   57.1   8.4     1   183    25   230    22   232 0.89 Binding-protein-dependent transport system inner membrane component
DUF1439              PF07273.7    152 seq1690_BIOID51097   -            253     2e-53  180.0   1.0   1   1   1.8e-57   2.5e-53  179.7   0.7     1   152    94   246    94   246 0.99 Protein of unknown function (DUF1439)
NicO                 PF03824.11   282 seq1695_BIOID51097   -            274   1.3e-57  195.2  20.2   1   1   3.1e-61   1.4e-57  195.0  14.0     1   280    13   273    13   274 0.95 High-affinity nickel-transport protein
DUF2910              PF11139.3    214 seq1695_BIOID51097   -            274     2e-08   33.5   0.1   1   1   8.2e-12   3.7e-08   32.6   0.1    34   213    53   269    21   270 0.87 Protein of unknown function (DUF2910)
DsbD_2               PF13386.1    199 seq1695_BIOID51097   -            274   1.7e-07   31.1  18.2   1   1   6.6e-11     3e-07   30.2   1.1   107   186   157   240   140   247 0.87 Family description
ROK                  PF00480.15   179 seq1697_BIOID51097   -            291   7.6e-55  185.3   0.1   1   1   8.4e-59   1.1e-54  184.8   0.1     1   179     5   183     5   183 0.98 ROK family
Glyco_hydro_65m      PF03632.10   370 seq1698_BIOID51097   -            755  1.1e-128  428.8   0.0   1   1  3.5e-132  1.6e-128  428.4   0.0     2   370   299   677   298   677 0.97 Glycosyl hydrolase family 65 central catalytic domain
Glyco_hydro_65N      PF03636.10   255 seq1698_BIOID51097   -            755   3.1e-63  213.3   0.0   1   1   9.6e-67   4.4e-63  212.8   0.0     1   255     6   241     6   241 0.96 Glycosyl hydrolase family 65, N-terminal domain
Glyco_hydro_65C      PF03633.10    54 seq1698_BIOID51097   -            755   1.2e-13   50.8   0.0   1   1   1.1e-16   4.9e-13   48.8   0.0     1    50   681   727   681   731 0.95 Glycosyl hydrolase family 65, C-terminal domain
Virul_fac_BrkB       PF03631.10   260 seq1699_BIOID51097   -            290     1e-55  188.8  24.6   1   1   8.7e-60   1.2e-55  188.6  17.0     2   258    29   274    28   276 0.88 Virulence factor BrkB
Citrate_ly_lig       PF08218.6    182 seq1700_BIOID51097   -            352   3.5e-81  270.9   0.0   1   1   8.9e-85   6.1e-81  270.1   0.0     1   182   147   333   147   333 0.99 Citrate lyase ligase C-terminal domain
Pept_tRNA_hydro      PF01195.14   184 seq1703_BIOID51097   -            194   5.3e-64  214.9   0.0   1   1   4.3e-68   5.9e-64  214.8   0.0     1   184     5   189     5   189 0.99 Peptidyl-tRNA hydrolase
tRNA-synt_2          PF00152.15   335 seq1705_BIOID51097   -            481   2.5e-71  240.0   0.0   1   1   4.6e-75   3.2e-71  239.7   0.0     4   334   135   476   132   477 0.88 tRNA synthetases class II (D, K and N)
tRNA_anti            PF01336.20    76 seq1705_BIOID51097   -            481     1e-12   47.6   0.1   1   1   3.9e-16   2.7e-12   46.2   0.1     1    75    35   114    35   115 0.95 OB-fold nucleic acid binding domain
Cytochrom_C552       PF02335.10   435 seq1706_BIOID51097   -            441  9.2e-173  574.8   8.0   1   1  1.7e-176  1.1e-172  574.5   5.5     3   433     6   435     4   437 0.98 Cytochrome c552
TrbC_Ftype           PF09673.5    113 seq1707_BIOID51097   -            217   4.6e-28   96.9   0.0   1   1   6.7e-32   9.1e-28   96.0   0.0     2   112    99   195    98   196 0.97 Type-F conjugative transfer system pilin assembly protein
BPD_transp_1         PF00528.17   185 seq1708_BIOID51097   -            222   1.9e-12   46.9  16.4   1   1   1.1e-15   1.5e-11   44.0  11.5     3   182    32   214    14   217 0.90 Binding-protein-dependent transport system inner membrane component
Kdo                  PF06293.9    206 seq1710_BIOID51097   -            265   2.5e-69  232.3   0.1   1   1   2.2e-73   2.9e-69  232.1   0.0     1   206    19   230    19   230 0.99 Lipopolysaccharide kinase (Kdo/WaaP) family
Peripla_BP_1         PF00532.16   279 seq1712_BIOID51097   -            331   3.3e-30  105.1   0.0   1   1   1.2e-33   4.3e-30  104.7   0.0     2   259    64   309    63   319 0.93 Periplasmic binding proteins and sugar binding domain of LacI family
Peripla_BP_3         PF13377.1    160 seq1712_BIOID51097   -            331   1.9e-24   86.3   0.0   1   1   5.5e-27   1.9e-23   83.1   0.0     5   159   176   330   172   331 0.84 Periplasmic binding protein-like domain
LacI                 PF00356.16    46 seq1712_BIOID51097   -            331   5.1e-18   64.2   0.0   1   1   3.1e-21   1.1e-17   63.2   0.0     2    46     8    52     7    52 0.98 Bacterial regulatory proteins, lacI family
Peripla_BP_4         PF13407.1    258 seq1712_BIOID51097   -            331   3.4e-12   46.1   0.0   1   1   1.3e-15   4.4e-12   45.7   0.0     1   217    66   275    66   309 0.88 Periplasmic binding protein domain
Amidohydro_1         PF01979.15   333 seq1713_BIOID51097   -            348   2.9e-27   96.1   0.0   1   1   2.7e-31   3.8e-27   95.7   0.0     8   295    15   310    10   323 0.91 Amidohydrolase family
DUF386               PF04074.7    153 seq1715_BIOID51097   -            154   3.3e-54  182.4   0.0   1   1   2.7e-58   3.6e-54  182.3   0.0     1   152     1   150     1   151 0.99 Domain of unknown function (DUF386)
YchF-GTPase_C        PF06071.8     84 seq1716_BIOID51097   -            363   4.7e-41  138.3   0.6   1   1   1.8e-44     8e-41  137.6   0.4     1    84   279   362   279   362 0.99 Protein of unknown function (DUF933)
MMR_HSR1             PF01926.18   114 seq1716_BIOID51097   -            363   9.2e-19   67.4   0.0   1   1     5e-22   2.3e-18   66.1   0.0     1    89     4   109     4   208 0.81 50S ribosome-binding GTPase
FeoB_N               PF02421.13   189 seq1716_BIOID51097   -            363   8.1e-09   34.8   0.0   1   1   8.5e-12   3.9e-08   32.6   0.0     2    43     4    45     3    53 0.91 Ferrous iron transport protein B
Tyr_Deacylase        PF02580.11   145 seq1717_BIOID51097   -            145   6.3e-55  185.0   0.1   1   1   5.1e-59     7e-55  184.8   0.0     2   144     3   144     2   145 0.99 D-Tyr-tRNA(Tyr) deacylase
DUF3315              PF11776.3     52 seq1718_BIOID51097   -            112   6.4e-23   79.9   0.2   1   1   7.5e-27     1e-22   79.2   0.1     1    51    52   102    52   103 0.98 Domain of unknown function (DUF3315)
ACP                  PF06857.6     87 seq1721_BIOID51097   -             98   1.2e-33  114.7   0.1   1   1   9.9e-38   1.4e-33  114.5   0.1     1    86     2    87     2    88 0.98 Malonate decarboxylase delta subunit (MdcD)
Glyco_transf_8       PF01501.15   250 seq1724_BIOID51097   -            335   4.1e-57  193.2   6.8   1   1     6e-61   4.1e-57  193.2   4.7     2   250    29   275    28   275 0.96 Glycosyl transferase family 8
Glyco_transf_8C      PF08437.5     57 seq1724_BIOID51097   -            335   4.5e-24   84.1   7.8   1   1   1.3e-27     9e-24   83.1   5.4     1    57   277   333   277   333 0.99 Glycosyl transferase family 8 C-terminal
SBP_bac_3            PF00497.15   225 seq1725_BIOID51097   -            260   1.4e-71  240.1   0.3   1   1   2.4e-75   1.6e-71  240.0   0.2     1   224    40   259    40   260 0.96 Bacterial extracellular solute-binding proteins, family 3
YiiD_Cterm           PF09500.5    144 seq1726_BIOID51097   -            329   6.7e-49  165.0   0.0   1   1   2.9e-52   9.9e-49  164.4   0.0     1   143   174   313   174   314 0.99 Putative thioesterase (yiiD_Cterm)
Acetyltransf_7       PF13508.1     79 seq1726_BIOID51097   -            329   8.3e-13   48.1   0.0   1   1   4.5e-16   1.5e-12   47.3   0.0     3    77    60   138    58   140 0.87 Acetyltransferase (GNAT) domain
Acetyltransf_1       PF00583.19    83 seq1726_BIOID51097   -            329   2.9e-12   46.3   0.0   1   1   2.4e-15   8.2e-12   44.8   0.0     2    82    66   138    65   139 0.96 Acetyltransferase (GNAT) family
Acetyltransf_10      PF13673.1    117 seq1726_BIOID51097   -            329   1.6e-08   34.5   0.0   1   1   7.8e-12   2.7e-08   33.8   0.0    38   117    55   138    16   138 0.81 Acetyltransferase (GNAT) domain
HpcH_HpaI            PF03328.9    221 seq1728_BIOID51097   -            302   5.4e-81  270.5   0.2   1   1   1.5e-84   2.1e-80  268.6   0.0     1   221    15   234    15   234 0.99 HpcH/HpaI aldolase/citrate lyase family
SKI                  PF01202.17   158 seq1732_BIOID51097   -            175   1.3e-13   51.0   0.0   1   1   4.5e-17   1.5e-13   50.7   0.0     1   156    17   170    17   172 0.80 Shikimate kinase
AAA_33               PF13671.1    143 seq1732_BIOID51097   -            175   6.5e-09   35.7   0.0   1   1   2.7e-12   9.4e-09   35.1   0.0     3   121    12   127    10   144 0.79 AAA domain
APS_kinase           PF01583.15   157 seq1732_BIOID51097   -            175   2.5e-06   27.1   0.0   1   1     9e-10   3.1e-06   26.8   0.0     6   116    12   120     7   148 0.80 Adenylylsulphate kinase
DinI                 PF06183.8     65 seq1734_BIOID51097   -             81   1.7e-29  101.4   0.1   1   1   1.8e-33   2.5e-29  100.9   0.0     1    65    13    79    13    79 0.98 DinI-like family
SpoU_methylase       PF00588.14   142 seq1735_BIOID51097   -            243     7e-42  142.5   0.0   1   1   1.9e-45   1.3e-41  141.6   0.0     2   142    96   236    95   236 0.96 SpoU rRNA Methylase family
SpoU_sub_bind        PF08032.7     76 seq1735_BIOID51097   -            243   3.1e-19   68.7   0.1   1   1   2.9e-22     2e-18   66.2   0.0     1    72     4    76     4    80 0.96 RNA 2'-O ribose methyltransferase substrate binding
Paired_CXXCH_1       PF09699.5     41 seq1736_BIOID51097   -            188   1.5e-07   30.7  26.1   1   1   1.9e-08   6.6e-05   22.2   3.7     4    40   133   171   129   172 0.78 Doubled CXXCH motif (Paired_CXXCH_1)
TraN                 PF06986.6    248 seq1741_BIOID51097   -            616   2.2e-76  256.4  19.6   1   1   1.6e-80   2.2e-76  256.4  13.6     6   247   322   566   317   567 0.95 Type-1V conjugative transfer system mating pair stabilisation
GntP_permease        PF02447.11   441 seq1745_BIOID51097   -            446  1.1e-166  554.6  44.7   1   1  2.7e-170  1.2e-166  554.4  31.0     2   438     5   441     4   445 0.98 GntP family permease
CitMHS               PF03600.11   349 seq1745_BIOID51097   -            446   2.5e-11   42.6  32.8   1   1   9.8e-15   4.5e-11   41.8  22.8     6   329    14   375     9   393 0.72 Citrate transporter
DUF401               PF04165.7    386 seq1745_BIOID51097   -            446   1.3e-07   30.9   4.7   1   1   2.8e-11   1.3e-07   30.9   3.3   223   367   270   422   267   444 0.78 Protein of unknown function (DUF401)
Fer4_11              PF13247.1     99 seq1746_BIOID51097   -            223   1.4e-26   92.1  10.8   1   1     1e-29   1.4e-26   92.1   7.5     2    98    84   181    83   182 0.95 4Fe-4S dicluster domain
Fer4_7               PF12838.2     52 seq1746_BIOID51097   -            223     4e-17   62.2  26.6   1   2   2.1e-12   2.9e-09   37.0   5.6     2    52    46   108    45   108 0.75 4Fe-4S dicluster domain
Fer4_7               PF12838.2     52 seq1746_BIOID51097   -            223     4e-17   62.2  26.6   2   2   1.5e-09   2.1e-06   27.9   8.5     2    52   125   176   124   176 0.81 4Fe-4S dicluster domain
Fer4_9               PF13187.1     55 seq1746_BIOID51097   -            223   1.2e-15   57.3  25.1   1   2   4.7e-10   6.4e-07   29.4   4.8     2    54    46   108    45   111 0.87 4Fe-4S dicluster domain
Fer4_9               PF13187.1     55 seq1746_BIOID51097   -            223   1.2e-15   57.3  25.1   2   2     2e-11   2.8e-08   33.7   7.1     2    54   125   176   124   177 0.96 4Fe-4S dicluster domain
Fer4                 PF00037.22    24 seq1746_BIOID51097   -            223   3.5e-13   48.4  40.5   1   1   2.7e-09   3.7e-06   26.1   2.2     2    21   119   138   118   141 0.90 4Fe-4S binding domain
Fer4_10              PF13237.1     52 seq1746_BIOID51097   -            223   3.3e-12   45.8  50.0   1   2   7.1e-09   9.7e-06   25.1   8.5     7    52    90   136    84   136 0.93 4Fe-4S dicluster domain
Fer4_10              PF13237.1     52 seq1746_BIOID51097   -            223   3.3e-12   45.8  50.0   2   2   2.1e-09   2.9e-06   26.8   7.1     4    52   120   173   117   173 0.85 4Fe-4S dicluster domain
Fer4_2               PF12797.2     22 seq1746_BIOID51097   -            223     4e-10   38.8  36.2   1   1   9.6e-09   1.3e-05   24.6   1.2     2    20    38    56    37    64 0.89 4Fe-4S binding domain
Fer4_3               PF12798.2     15 seq1746_BIOID51097   -            223   1.6e-09   37.5  44.1   1   3   2.8e-05     0.039   14.4   5.2     1    15    92   108    92   108 0.98 4Fe-4S binding domain
Fer4_3               PF12798.2     15 seq1746_BIOID51097   -            223   1.6e-09   37.5  44.1   2   3   0.00027      0.37   11.3   3.7     1    13   125   137   125   139 0.94 4Fe-4S binding domain
Fer4_3               PF12798.2     15 seq1746_BIOID51097   -            223   1.6e-09   37.5  44.1   3   3   2.6e-07   0.00036   20.7   1.5     1    15   152   176   152   176 0.98 4Fe-4S binding domain
Fer4_4               PF12800.2     17 seq1746_BIOID51097   -            223   4.8e-07   29.4  37.0   1   3    0.0002      0.27   11.5   1.9     3    15    45    57    43    61 0.90 4Fe-4S binding domain
Fer4_4               PF12800.2     17 seq1746_BIOID51097   -            223   4.8e-07   29.4  37.0   2   3   0.00016      0.22   11.8   3.0     2    17    90   107    89   107 0.86 4Fe-4S binding domain
Fer4_4               PF12800.2     17 seq1746_BIOID51097   -            223   4.8e-07   29.4  37.0   3   3   1.9e-06    0.0026   17.8   2.4     2    17   123   138   122   138 0.91 4Fe-4S binding domain
HAD_2                PF13419.1    176 seq1747_BIOID51097   -            219   1.6e-22   80.5   0.0   1   1   4.1e-26   1.9e-22   80.2   0.0     1   176     6   190     6   190 0.87 Haloacid dehalogenase-like hydrolase
Hydrolase            PF00702.21   204 seq1747_BIOID51097   -            219   8.8e-11   42.6   0.0   1   1   2.8e-14   1.3e-10   42.0   0.0     3   203     5   183     3   184 0.83 haloacid dehalogenase-like hydrolase
Hydrolase_like       PF13242.1     75 seq1747_BIOID51097   -            219   5.4e-07   29.1   0.0   1   1   2.2e-10     1e-06   28.2   0.0     3    56   146   198   144   207 0.93 HAD-hyrolase-like
BssS                 PF13991.1     73 seq1748_BIOID51097   -             57   6.5e-21   73.7   0.0   1   1     5e-25   6.9e-21   73.6   0.0    18    72     1    55     1    56 0.97 BssS protein family
Porin_1              PF00267.16   337 seq1749_BIOID51097   -            362  5.3e-128  426.8  27.9   1   1  8.8e-132    6e-128  426.7  19.3     1   337    28   362    28   362 0.97 Gram-negative porin
Porin_4              PF13609.1    311 seq1749_BIOID51097   -            362   2.2e-18   66.7  44.5   1   1   6.1e-22   4.1e-18   65.8  30.9     6   303    13   335     7   362 0.73 Gram-negative porin
WaaY                 PF06176.6    229 seq1750_BIOID51097   -            235  6.1e-124  411.5  14.1   1   1    5e-128  6.8e-124  411.4   9.8     1   229     1   229     1   229 1.00 Lipopolysaccharide core biosynthesis protein (WaaY)
CitF                 PF04223.7    466 seq1751_BIOID51097   -            524  2.8e-274  909.7   2.0   1   1  2.4e-278  3.2e-274  909.5   1.4     1   466    57   522    57   522 1.00 Citrate lyase, alpha subunit (CitF)
DUF2170              PF09938.4    140 seq1753_BIOID51097   -            133   1.5e-42  144.1   1.5   1   1   1.2e-46   1.7e-42  143.9   1.0     3   139     2   132     1   133 0.96 Uncharacterized protein conserved in bacteria (DUF2170)
Pertactin            PF03212.9    121 seq1759_BIOID51097   -            961   2.6e-39  133.5   3.4   1   1   3.9e-43   2.6e-39  133.5   2.4     1   120   494   615   494   616 0.98 Pertactin
Autotransporter      PF03797.14   265 seq1759_BIOID51097   -            961   2.2e-35  122.1  23.2   1   1   3.2e-39   2.2e-35  122.1  16.1     2   263   695   946   694   948 0.96 Autotransporter beta-domain
NrfD                 PF03916.9    313 seq1762_BIOID51097   -            318  6.2e-112  373.9  32.3   1   1  5.1e-116  6.9e-112  373.7  22.4     2   313     5   318     4   318 0.99 Polysulphide reductase, NrfD
ABC_tran             PF00005.22   118 seq1763_BIOID51097   -            360     1e-20   74.1   0.0   1   1   7.3e-24     2e-20   73.2   0.0     1   117    44   162    44   163 0.93 ABC transporter
TOBE                 PF03459.12    64 seq1763_BIOID51097   -            360   9.2e-09   35.1   0.0   1   1   1.2e-08   3.3e-05   23.7   0.0     4    64   295   350   292   350 0.92 TOBE domain
TOBE_2               PF08402.5     75 seq1763_BIOID51097   -            360   1.5e-08   34.4   0.0   1   1   1.1e-11   2.9e-08   33.4   0.0     2    75   282   351   281   351 0.88 TOBE domain
PspA_IM30            PF04012.7    221 seq1764_BIOID51097   -            232   4.3e-57  192.8  28.8   1   1   3.5e-61   4.8e-57  192.7  20.0     1   221     2   232     2   232 0.97 PspA/IM30 family
DAO                  PF01266.19   358 seq1765_BIOID51097   -            227   2.9e-29  101.9   0.0   1   1   2.3e-33   3.2e-29  101.8   0.0   147   357     4   207     1   208 0.78 FAD dependent oxidoreductase
Glyco_transf_8       PF01501.15   250 seq1766_BIOID51097   -            337   4.4e-51  173.4   6.7   1   1     1e-54   6.8e-51  172.8   4.6     2   250    30   278    29   278 0.97 Glycosyl transferase family 8
Glyco_transf_8C      PF08437.5     57 seq1766_BIOID51097   -            337   1.6e-21   75.9   8.9   1   1   5.9e-25     4e-21   74.6   6.2     1    57   280   336   280   336 0.99 Glycosyl transferase family 8 C-terminal
Aminotran_1_2        PF00155.16   363 seq1773_BIOID51097   -            396     3e-96  322.4   0.0   1   1  2.5e-100   3.4e-96  322.2   0.0     3   363    28   392    26   392 0.98 Aminotransferase class I and II
Usp                  PF00582.21   140 seq1774_BIOID51097   -            142     1e-14   54.7   0.0   1   1   8.6e-19   1.2e-14   54.6   0.0     2   140     3   138     2   138 0.96 Universal stress protein family
TrbE                 PF11100.3     66 seq1775_BIOID51097   -             85   6.1e-31  105.9   2.7   1   1   5.2e-35   7.1e-31  105.7   1.9     1    65     9    73     9    74 0.97 Conjugal transfer protein TrbE
DUF2491              PF10679.4    212 seq1776_BIOID51097   -            219   6.2e-70  234.3   0.0   1   1     5e-74   6.8e-70  234.2   0.0     2   212     5   217     1   217 0.98 Protein of unknown function (DUF2491)
DUF2770              PF10968.3     36 seq1777_BIOID51097   -             46   1.8e-20   72.2  13.8   1   1   1.6e-24   2.1e-20   71.9   9.6     1    36    10    45    10    45 0.99 Protein of unknown function (DUF2770)
HTH_31               PF13560.1     64 seq1779_BIOID51097   -             96   6.8e-11   42.0   0.0   1   1   7.9e-14   3.6e-10   39.7   0.0     4    46    35    76    34    93 0.82 Helix-turn-helix domain
HTH_3                PF01381.17    55 seq1779_BIOID51097   -             96   3.2e-09   36.3   0.1   1   1     2e-12   9.2e-09   34.9   0.0     1    38    37    74    37    85 0.96 Helix-turn-helix
HTH_19               PF12844.2     64 seq1779_BIOID51097   -             96     2e-08   34.0   0.0   1   1   2.1e-11   9.4e-08   31.8   0.0     3    55    36    87    36    95 0.83 Helix-turn-helix domain
TraF                 PF13728.1    215 seq1780_BIOID51097   -            270   1.5e-78  263.0   0.5   1   1   1.3e-82   1.8e-78  262.8   0.3     1   215    46   260    46   260 1.00 F plasmid transfer operon protein
CitX                 PF03802.9    170 seq1781_BIOID51097   -            183   1.4e-59  200.2   0.0   1   1   1.2e-63   1.6e-59  200.0   0.0     2   169    12   180    11   181 0.98 Apo-citrate lyase phosphoribosyl-dephospho-CoA transferase
Cytochrom_C_asm      PF01578.15   214 seq1783_BIOID51097   -            552   1.3e-49  168.5  21.2   1   1   9.4e-54   1.3e-49  168.5  14.7     1   212    72   279    72   281 0.97 Cytochrome C assembly protein
Glycos_transf_1      PF00534.15   172 seq1785_BIOID51097   -            380   1.5e-41  141.5   0.0   1   1   6.7e-45     3e-41  140.5   0.0     3   164   181   349   179   378 0.95 Glycosyl transferases group 1
Glyco_trans_1_4      PF13692.1    135 seq1785_BIOID51097   -            380   6.9e-18   64.9   0.0   1   1   6.7e-19     3e-15   56.4   0.0     4   134   195   343   193   344 0.82 Glycosyl transferases group 1
Glyco_trans_1_2      PF13524.1     92 seq1785_BIOID51097   -            380   9.9e-07   28.8   0.0   1   1   5.4e-10   2.5e-06   27.5   0.0    11    91   290   372   275   373 0.90 Glycosyl transferases group 1
Porin_OmpG           PF09381.5    301 seq1786_BIOID51097   -            301  2.9e-219  725.8  13.9   1   1  7.2e-223  3.3e-219  725.6   9.6     1   301     1   301     1   301 1.00 Outer membrane protein G (OmpG)
DUF481               PF04338.7    210 seq1786_BIOID51097   -            301   5.9e-06   26.0   2.4   1   1   1.3e-09   5.9e-06   26.0   1.7    93   197    95   206    91   212 0.85 Protein of unknown function, DUF481
Cytochrom_B_N        PF00033.14   188 seq1787_BIOID51097   -            188   1.3e-31  109.3  13.7   1   1   2.1e-35   1.4e-31  109.1   9.5     2   187     8   180     7   181 0.98 Cytochrome b(N-terminal)/b6/petB
Ni_hydr_CYTB         PF01292.15   182 seq1787_BIOID51097   -            188   1.3e-28   99.5  13.7   1   1   2.3e-32   1.6e-28   99.2   9.5     1   181     9   180     9   181 0.93 Prokaryotic cytochrome b561
Peptidase_M24        PF00557.19   205 seq1788_BIOID51097   -            264   2.2e-49  167.8   0.2   1   1   1.8e-53   2.5e-49  167.6   0.2     1   205    12   242    12   242 0.86 Metallopeptidase family M24
Semialdhyde_dhC      PF02774.13   184 seq1790_BIOID51097   -            387   5.3e-61  205.5   0.0   1   1   9.7e-65   6.6e-61  205.2   0.0     1   184   164   373   164   373 0.97 Semialdehyde dehydrogenase, dimerisation domain
Semialdhyde_dh       PF01118.19   121 seq1790_BIOID51097   -            387     2e-23   82.8   0.0   1   1   5.3e-27   3.6e-23   82.0   0.0     1   119    23   140    23   142 0.90 Semialdehyde dehydrogenase, NAD binding domain
DUF350               PF03994.9     54 seq1791_BIOID51097   -            132   1.6e-31  107.6  11.9   1   2   2.3e-22   3.1e-18   65.1   0.4     1    53    13    65    13    66 0.98 Domain of Unknown Function (DUF350)
DUF350               PF03994.9     54 seq1791_BIOID51097   -            132   1.6e-31  107.6  11.9   2   2   8.5e-17   1.2e-12   47.2   3.4     1    54    78   130    78   130 0.99 Domain of Unknown Function (DUF350)
CitG                 PF01874.11   277 seq1793_BIOID51097   -            292   8.7e-84  280.8   0.0   1   1   7.5e-88     1e-83  280.6   0.0     5   276    24   290    20   291 0.97 ATP:dephospho-CoA triphosphoribosyl transferase
YceI                 PF04264.8    164 seq1796_BIOID51097   -            191   2.9e-39  134.5   0.6   1   1   2.5e-43   3.4e-39  134.3   0.4     2   163    25   187    24   188 0.93 YceI-like domain
RHH_1                PF01402.16    39 seq1798_BIOID51097   -             81   4.8e-11   41.9   0.5   1   1   5.7e-15   7.7e-11   41.2   0.4     2    39    15    52    14    52 0.96 Ribbon-helix-helix protein, copG family
DUF1190              PF06693.6    165 seq1800_BIOID51097   -            212   3.9e-36  124.4   3.2   1   1   3.5e-40   4.8e-36  124.1   2.2     1   165    63   212    63   212 0.91 Protein of unknown function (DUF1190)
DUF3521              PF12035.3     35 seq1801_BIOID51097   -             87   7.3e-16   57.6   1.3   1   1   5.3e-20   7.3e-16   57.6   0.9     1    35     6    40     6    40 0.98 Protein of unknown function (DUF3521)
GlnD_UR_UTase        PF08335.6    142 seq1804_BIOID51097   -            890   7.7e-40  135.8   0.3   1   1   2.8e-43   7.7e-40  135.8   0.2     1   142   192   331   192   331 0.98 GlnD PII-uridylyltransferase
ACT                  PF01842.20    66 seq1804_BIOID51097   -            890   4.6e-20   70.5   0.2   1   2   8.3e-12   2.3e-08   33.2   0.0     1    55   708   763   708   767 0.91 ACT domain
ACT                  PF01842.20    66 seq1804_BIOID51097   -            890   4.6e-20   70.5   0.2   2   2   2.7e-12   7.4e-09   34.8   0.1     3    63   817   874   815   877 0.82 ACT domain
HD                   PF01966.17   122 seq1804_BIOID51097   -            890     4e-15   55.7   0.2   1   1   4.4e-18   1.2e-14   54.2   0.1     1   121   468   601   468   602 0.93 HD domain
NTP_transf_2         PF01909.18    93 seq1804_BIOID51097   -            890   2.9e-11   43.3   0.0   1   1   2.7e-14   7.3e-11   42.1   0.0    11    92    78   168    68   169 0.84 Nucleotidyltransferase domain
DUF294               PF03445.8    169 seq1804_BIOID51097   -            890   1.7e-05   24.1   0.1   1   1   6.5e-08   0.00018   20.8   0.0     3    88    43   124    41   139 0.84 Putative nucleotidyltransferase DUF294
Rib_5-P_isom_A       PF06026.9    173 seq1810_BIOID51097   -            231   2.7e-63  212.2   0.5   1   1   2.6e-67   3.5e-63  211.9   0.3     3   173    61   227    59   227 0.98 Ribose 5-phosphate isomerase A (phosphoriboisomerase A)
Na_sulph_symp        PF00939.14   471 seq1811_BIOID51097   -            487  1.6e-182  607.4  37.5   1   1  1.4e-186  1.9e-182  607.2  26.0     2   471     6   486     5   486 0.99 Sodium:sulfate symporter transmembrane region
GSP_synth            PF03738.9     97 seq1813_BIOID51097   -            387   1.5e-25   89.1   0.0   1   1   3.7e-29     5e-25   87.4   0.0     2    97   172   263   171   263 0.93 Glutathionylspermidine synthase preATP-grasp
CcmH                 PF03918.9    148 seq1815_BIOID51097   -            127   5.8e-47  158.2   0.8   1   1     5e-51   6.8e-47  158.0   0.6     4   125     7   126     4   127 0.91 Cytochrome C biogenesis protein
TraQ                 PF09679.5     93 seq1816_BIOID51097   -             93   9.2e-50  166.4   0.4   1   1   7.4e-54     1e-49  166.2   0.3     1    93     1    93     1    93 0.99 Type-F conjugative transfer system pilin chaperone (TraQ)
CBM_48               PF02922.13    85 seq1817_BIOID51097   -            728   1.8e-29  101.4   0.0   1   1   5.3e-30   2.4e-26   91.4   0.0     2    85   125   207   124   207 0.95 Carbohydrate-binding module 48 (Isoamylase N-terminal domain)
Alpha-amylase_C      PF02806.13    96 seq1817_BIOID51097   -            728   3.4e-22   78.2   0.0   1   1   1.5e-25   6.8e-22   77.2   0.0     1    92   628   724   628   728 0.92 Alpha amylase, C-terminal all-beta domain
Alpha-amylase        PF00128.19   316 seq1817_BIOID51097   -            728   9.4e-15   54.6   0.0   1   1   2.5e-15   1.1e-11   44.5   0.0    10    82   273   346   267   371 0.88 Alpha amylase, catalytic domain
TraF                 PF13728.1    215 seq1820_BIOID51097   -            184   5.2e-14   52.1   0.6   1   1   5.2e-18   7.2e-14   51.6   0.0   121   206    73   162    64   170 0.87 F plasmid transfer operon protein
TPR_11               PF13414.1     69 seq1821_BIOID51097   -            198   3.6e-15   55.2   9.6   1   1   2.2e-15     1e-11   44.1   4.9     1    68    71   140    71   141 0.90 TPR repeat
TPR_2                PF07719.12    34 seq1821_BIOID51097   -            198     2e-06   27.1  11.9   1   2   6.1e-07    0.0028   17.3   1.1     2    32    74   104    73   106 0.90 Tetratricopeptide repeat
TPR_2                PF07719.12    34 seq1821_BIOID51097   -            198     2e-06   27.1  11.9   2   2   4.4e-06      0.02   14.6   0.0     3    31   146   174   144   176 0.93 Tetratricopeptide repeat
TPR_1                PF00515.23    34 seq1821_BIOID51097   -            198   6.2e-06   25.4   9.1   1   1   1.7e-07   0.00075   18.8   0.7     2    32    74   104    73   106 0.91 Tetratricopeptide repeat
DUF463               PF04317.7    443 seq1824_BIOID51097   -            478  1.6e-187  623.3   0.0   1   1  1.4e-191  1.9e-187  623.1   0.0     1   443    33   477    33   477 0.99 YcjX-like family, DUF463
2-Hacid_dh_C         PF02826.14   178 seq1825_BIOID51097   -            410   1.5e-50  170.7   0.0   1   1   8.2e-54   2.8e-50  169.8   0.0     2   178   118   294   117   294 0.93 D-isomer specific 2-hydroxyacid dehydrogenase, NAD binding domain
2-Hacid_dh           PF00389.25   133 seq1825_BIOID51097   -            410   7.1e-38  128.9   0.0   1   1   3.3e-41   1.1e-37  128.3   0.0     2   133    14   326    13   326 0.99 D-isomer specific 2-hydroxyacid dehydrogenase, catalytic domain
ACT                  PF01842.20    66 seq1825_BIOID51097   -            410   1.7e-10   40.0   0.1   1   1   2.1e-13   7.2e-10   38.0   0.0     7    66   344   402   339   402 0.95 ACT domain
NAD_binding_2        PF03446.10   162 seq1825_BIOID51097   -            410   2.2e-06   27.5   0.7   1   1   7.7e-09   2.6e-05   24.0   0.0     2   112   152   258   151   265 0.92 NAD binding domain of 6-phosphogluconate dehydrogenase
Lip_A_acyltrans      PF03279.8    295 seq1828_BIOID51097   -            306  4.3e-117  390.0   0.0   1   1  3.5e-121  4.8e-117  389.9   0.0     2   295     5   297     4   297 0.99 Bacterial lipid A biosynthesis acyltransferase
Acyl-CoA_dh_1        PF00441.19   150 seq1829_BIOID51097   -            546   1.1e-32  113.0   0.9   1   1   2.2e-35     1e-31  109.9   0.3     1   148   290   443   290   445 0.97 Acyl-CoA dehydrogenase, C-terminal domain
Acyl-CoA_dh_M        PF02770.14    52 seq1829_BIOID51097   -            546   4.8e-14   51.4   0.0   1   1     2e-17   8.9e-14   50.6   0.0     1    51   186   236   186   238 0.96 Acyl-CoA dehydrogenase, middle domain
Acyl-CoA_dh_2        PF08028.6    134 seq1829_BIOID51097   -            546   1.4e-08   34.9   0.2   1   1   1.3e-11   5.8e-08   32.9   0.0    10   123   314   423   308   432 0.86 Acyl-CoA dehydrogenase, C-terminal domain
SDF                  PF00375.13   390 seq1832_BIOID51097   -            437  2.2e-120  401.8  38.4   1   1  1.8e-124  2.5e-120  401.7  26.6     1   390     8   411     8   411 0.97 Sodium:dicarboxylate symporter family
Ribonuclease_T2      PF00445.13   189 seq1833_BIOID51097   -            274   4.8e-32  111.0   0.0   1   1   4.8e-36   6.6e-32  110.5   0.0     1   181    40   244    40   252 0.81 Ribonuclease T2 family
TraH                 PF06122.6    361 seq1836_BIOID51097   -            457  1.3e-116  389.2   5.4   1   1  1.2e-120  1.6e-116  388.9   3.7     1   361    29   378    29   378 0.96 Conjugative relaxosome accessory transposon protein
DUF697               PF05128.7    162 seq1837_BIOID51097   -            353   4.1e-54  182.3   0.2   1   1     3e-58   4.1e-54  182.3   0.1     2   161   183   341   182   342 0.98 Domain of unknown function (DUF697)
MFS_1                PF07690.11   354 seq1838_BIOID51097   -            364     2e-40  138.5  32.6   1   1   7.3e-44   2.5e-40  138.2  22.6     2   298    20   311    19   330 0.84 Major Facilitator Superfamily
MFS_2                PF13347.1    427 seq1838_BIOID51097   -            364   1.9e-13   49.4  20.5   1   1   3.7e-14   1.3e-10   40.2   2.4   148   310   146   309   137   322 0.83 MFS/sugar transport protein
Sugar_tr             PF00083.19   451 seq1838_BIOID51097   -            364   3.7e-11   42.1  21.2   1   1   8.4e-13   2.9e-09   35.9  11.1    10   191    24   192    14   195 0.82 Sugar (and other) transporter
MFS_1_like           PF12832.2     77 seq1838_BIOID51097   -            364     1e-05   25.1   7.6   1   1   2.7e-08   9.1e-05   22.0   0.4    11    74    25    93    18    96 0.81 MFS_1 like family
Dak1                 PF02733.12   326 seq1840_BIOID51097   -            366  8.9e-139  461.4   0.0   1   1  7.4e-143    1e-138  461.2   0.0     1   325    26   365    26   366 0.99 Dak1 domain
CBM_48               PF02922.13    85 seq1841_BIOID51097   -            657   3.9e-21   74.7   0.0   1   1   1.1e-24   7.8e-21   73.8   0.0     1    85    11    97    11    97 0.89 Carbohydrate-binding module 48 (Isoamylase N-terminal domain)
Alpha-amylase        PF00128.19   316 seq1841_BIOID51097   -            657   2.1e-19   69.9   0.0   1   1   2.5e-20   1.7e-16   60.3   0.0    10   312   185   522   183   527 0.73 Alpha amylase, catalytic domain
GreA_GreB            PF01272.14    77 seq1842_BIOID51097   -            136   1.9e-18   65.7   0.0   1   1     2e-22   2.7e-18   65.3   0.0     2    77    50   126    49   126 0.97 Transcription elongation factor, GreA/GreB, C-term
tRNA-synt_1g         PF09334.6    391 seq1843_BIOID51097   -            680  2.4e-156  520.2   0.1   1   1  1.1e-159    3e-156  519.8   0.0     1   390    11   400    11   401 0.98 tRNA synthetases class I (M)
tRNA_bind            PF01588.15    95 seq1843_BIOID51097   -            680   1.5e-22   79.0   0.0   1   1   1.2e-25   3.4e-22   77.9   0.0     1    94   584   677   584   678 0.98 Putative tRNA binding domain
tRNA-synt_1          PF00133.17   601 seq1843_BIOID51097   -            680   2.6e-18   65.2   1.5   1   1   3.1e-15   8.5e-12   43.7   0.1    25   103    11    88     3   116 0.83 tRNA synthetases class I (I, L, M and V)
tRNA-synt_1e         PF01406.14   301 seq1843_BIOID51097   -            680   3.5e-14   52.4   0.4   1   2   5.3e-09   1.4e-05   24.2   0.0    10   120    11   122     3   135 0.87 tRNA synthetases class I (C) catalytic domain
tRNA-synt_1e         PF01406.14   301 seq1843_BIOID51097   -            680   3.5e-14   52.4   0.4   2   2   1.5e-09   4.2e-06   25.9   0.0   213   282   297   365   290   383 0.82 tRNA synthetases class I (C) catalytic domain
TraG_N               PF07916.6    466 seq1847_BIOID51097   -            947  5.9e-120  400.7  14.7   1   1  4.3e-124  5.9e-120  400.7  10.2     1   465     3   457     3   458 0.97 TraG-like protein, N-terminal region
DUF3461              PF11944.3    125 seq1852_BIOID51097   -            128   6.5e-59  197.1   2.9   1   1   5.3e-63   7.2e-59  196.9   2.0     1   125     1   125     1   125 1.00 Protein of unknown function (DUF3461)
PAS_8                PF13188.1     64 seq1853_BIOID51097   -            157   2.6e-06   26.9   0.0   1   1   9.7e-10   6.7e-06   25.6   0.0     3    50    82   133    81   143 0.80 PAS domain
ACT                  PF01842.20    66 seq1853_BIOID51097   -            157   0.00012   21.3   0.0   1   1   2.8e-08   0.00019   20.7   0.0     2    64     2    61     1    63 0.88 ACT domain
Radical_SAM          PF04055.16   166 seq1854_BIOID51097   -            320     4e-15   56.2   0.0   1   1   4.8e-19   6.5e-15   55.5   0.0     9   165    54   213    43   214 0.90 Radical SAM superfamily
MsyB                 PF13984.1    122 seq1855_BIOID51097   -            124   6.7e-67  223.0  12.7   1   1   5.5e-71   7.5e-67  222.8   8.8     1   122     3   124     3   124 0.99 MsyB protein
Dak2                 PF02734.12   175 seq1856_BIOID51097   -            210   3.6e-58  195.9   0.3   1   1     3e-62   4.1e-58  195.7   0.2     1   173    32   204    32   206 0.98 DAK2 domain
Sigma54_activat      PF00158.21   168 seq1860_BIOID51097   -            355     2e-56  189.9   0.0   1   1   4.4e-60     3e-56  189.3   0.0     2   167    49   207    48   208 0.98 Sigma-54 interaction domain
AAA                  PF00004.24   132 seq1860_BIOID51097   -            355   1.6e-05   24.9   0.0   1   1   5.8e-09   3.9e-05   23.7   0.0     1   111    72   183    72   202 0.85 ATPase family associated with various cellular activities (AAA)
Abhydrolase_5        PF12695.2    142 seq1861_BIOID51097   -            249   7.4e-19   67.8   0.0   1   1   4.9e-22   9.6e-19   67.4   0.0     2   130    30   215    29   231 0.78 Alpha/beta hydrolase family
Abhydrolase_6        PF12697.2    228 seq1861_BIOID51097   -            249   2.9e-16   59.9   3.0   1   1   5.9e-19   1.1e-15   57.9   2.1     1   205    30   215    30   242 0.66 Alpha/beta hydrolase family
Peptidase_S9         PF00326.16   213 seq1861_BIOID51097   -            249   2.6e-11   43.0   0.0   1   1   1.7e-14   3.2e-11   42.7   0.0    43   190    86   234    43   249 0.74 Prolyl oligopeptidase family
DLH                  PF01738.13   218 seq1861_BIOID51097   -            249   5.2e-06   25.7   0.0   1   1   1.7e-08   3.3e-05   23.1   0.0     2   188    13   231    12   234 0.84 Dienelactone hydrolase family
BAAT_C               PF08840.6    213 seq1861_BIOID51097   -            249   1.5e-05   24.7   0.0   1   1   4.1e-08   8.1e-05   22.3   0.0    21   165   106   235    98   244 0.75 BAAT / Acyl-CoA thioester hydrolase C terminal
UPF0149              PF03695.8    178 seq1862_BIOID51097   -            192   4.7e-42  143.7   1.4   1   1   3.9e-46   5.4e-42  143.5   1.0     1   175    10   177    10   180 0.94 Uncharacterised protein family (UPF0149)
EIIA-man             PF03610.11   116 seq1863_BIOID51097   -            472   2.4e-26   91.9   2.7   1   1   1.4e-29   4.9e-26   90.9   1.8     2   116     4   121     3   121 0.98 PTS system fructose IIA component
PEP-utilisers_N      PF05524.8    123 seq1863_BIOID51097   -            472   1.8e-23   82.5   0.7   1   1   5.3e-27   1.8e-23   82.5   0.5    12   122   257   368   256   369 0.96 PEP-utilising enzyme, N-terminal
PTS-HPr              PF00381.14    84 seq1863_BIOID51097   -            472   4.1e-20   71.3   0.6   1   1     4e-23   1.4e-19   69.6   0.0     5    83   159   237   155   238 0.96 PTS HPr component phosphorylation site
PEP-utilizers        PF00391.18    81 seq1863_BIOID51097   -            472   1.1e-16   60.0   0.0   1   1   7.5e-20   2.6e-16   58.8   0.0     3    79   388   464   386   466 0.92 PEP-utilising enzyme, mobile domain
HtrL_YibB            PF09612.5    279 seq1864_BIOID51097   -            290    6e-116  386.5   3.4   1   1  5.1e-120  6.9e-116  386.3   2.3     1   278     6   281     6   282 0.99 Bacterial protein of unknown function (HtrL_YibB)
NTP_transferase      PF00483.18   248 seq1866_BIOID51097   -            443   2.2e-70  236.6   0.0   1   1     4e-74   2.7e-70  236.3   0.0     2   246    34   303    33   305 0.97 Nucleotidyl transferase
NTP_transf_3         PF12804.2    179 seq1866_BIOID51097   -            443   5.5e-07   29.8   0.0   1   1   1.3e-10   8.8e-07   29.1   0.0     1   121    34   178    34   246 0.79 MobA-like NTP transferase domain
HATPase_c            PF02518.21   111 seq1869_BIOID51097   -            778     5e-31  106.5   0.1   1   1     1e-33   1.7e-30  104.8   0.1     2   109   395   504   394   506 0.96 Histidine kinase-, DNA gyrase B-, and HSP90-like ATPase
Response_reg         PF00072.19   112 seq1869_BIOID51097   -            778   5.1e-22   77.8   0.1   1   1   8.6e-25   1.5e-21   76.4   0.1     1   111   528   639   528   640 0.93 Response regulator receiver domain
PAS                  PF00989.19   113 seq1869_BIOID51097   -            778   2.9e-18   65.5   0.0   1   1   5.7e-21   9.8e-18   63.8   0.0     2   113   156   266   155   266 0.91 PAS fold
HisKA                PF00512.20    68 seq1869_BIOID51097   -            778   6.2e-17   61.2   1.5   1   1   2.2e-19   3.7e-16   58.7   0.1     2    67   283   346   282   347 0.97 His Kinase A (phospho-acceptor) domain
PAS_4                PF08448.5    110 seq1869_BIOID51097   -            778   2.5e-15   56.3   0.0   1   1   7.7e-18   1.3e-14   54.0   0.0     1   110   161   271   161   271 0.99 PAS fold
Hpt                  PF01627.18    90 seq1869_BIOID51097   -            778   5.7e-13   48.5   2.1   1   1   4.4e-15   7.6e-12   44.9   0.0     3    90   686   771   684   771 0.96 Hpt domain
PAS_9                PF13426.1    104 seq1869_BIOID51097   -            778   8.8e-11   42.0   0.0   1   1   6.1e-13     1e-09   38.5   0.0     1   104   165   268   165   268 0.98 PAS domain
HATPase_c_3          PF13589.1    137 seq1869_BIOID51097   -            778   2.9e-07   30.1   0.0   1   1   3.9e-10   6.7e-07   28.9   0.0     6   114   402   514   397   525 0.79 Histidine kinase-, DNA gyrase B-, and HSP90-like ATPase
Usp                  PF00582.21   140 seq1872_BIOID51097   -            142   4.6e-26   91.5   0.5   1   1   3.8e-30   5.2e-26   91.3   0.3     1   140     1   142     1   142 0.97 Universal stress protein family
[truncated: 1,494,432 more chars]
