# Supplementary material for: A domain sequence approach to pangenomics: applications to Escherichia coli
Source: F1000Res. 2013 May 29;1:19. Originally published 2012 Oct 1. [Version 2] doi: 10.12688/f1000research.1-19.v2 (PMC3901455; doi:10.12688/f1000research.1-19.v2)
Supplement: The 347 text files show the results from scanning each of the fasta-files against the Pfam-A database [file f1000research-1-1101-s0002.tgz › Escherichia_coli_12741_BIOID51085.txt]

#                                                                            --- full sequence --- -------------- this domain -------------   hmm coord   ali coord   env coord
# target name        accession   tlen query name           accession   qlen   E-value  score  bias   #  of  c-Evalue  i-Evalue  score  bias  from    to  from    to  from    to  acc description of target
#------------------- ---------- ----- -------------------- ---------- ----- --------- ------ ----- --- --- --------- --------- ------ ----- ----- ----- ----- ----- ----- ----- ---- ---------------------
Transposase_mut      PF00872.13   381 seq1_BIOID51085      -            340   5.8e-95  317.9   0.0   1   1   9.8e-99   6.7e-95  317.7   0.0    12   318    13   316     1   331 0.93 Transposase, Mutator family
MULE                 PF10551.4     93 seq1_BIOID51085      -            340   4.1e-12   45.9   0.0   1   1   3.1e-15   2.1e-11   43.6   0.0    15    91   181   260   169   262 0.83 MULE transposase domain
PerC                 PF06069.6     90 seq5_BIOID51085      -             89   1.6e-35  120.8   0.0   1   1   1.3e-39   1.7e-35  120.7   0.0     6    89     2    87     1    88 0.98 PerC transcriptional activator
Phage_base_V         PF04717.7     79 seq8_BIOID51085      -            452   2.4e-26   91.3   0.1   1   1     9e-30   6.1e-26   90.0   0.1     1    77    49   141    49   143 0.92 Phage-related baseplate assembly protein
Gp5_C                PF06715.7     24 seq8_BIOID51085      -            452   2.2e-09   36.4  27.6   1   1   2.7e-08   0.00019   21.0   1.8     2    24   183   205   182   205 0.97 Gp5 C-terminal repeat (3 copies)
Phage_base_V         PF04717.7     79 seq9_BIOID51085      -            243   8.6e-27   92.7   0.2   1   1   1.4e-30   1.9e-26   91.7   0.1     1    77    49   141    49   143 0.92 Phage-related baseplate assembly protein
rve                  PF00665.21   120 seq12_BIOID51085     -            128   5.9e-12   45.6   0.0   1   1   2.2e-15     1e-11   44.8   0.0    49   119     3    72     1    73 0.94 Integrase core domain
rve_3                PF13683.1     67 seq12_BIOID51085     -            128   9.8e-12   44.1   0.0   1   1   3.3e-15   1.5e-11   43.4   0.0     7    67    50   110    45   110 0.93 Integrase core domain
rve_2                PF13333.1     52 seq12_BIOID51085     -            128   6.6e-07   29.1   0.0   1   1   2.4e-10   1.1e-06   28.4   0.0     1    44    63   109    63   117 0.87 Integrase core domain
Repair_PSII          PF04536.9    119 seq13_BIOID51085     -             85   2.3e-05   24.1   0.3   1   1   2.2e-09   3.1e-05   23.7   0.2     2    34    39    71    38    80 0.94 Repair protein
DUF3969              PF13108.1    108 seq16_BIOID51085     -            119   8.5e-20   70.3   0.1   1   1   7.2e-24   9.8e-20   70.1   0.1    21   107    26   112    17   113 0.95 Protein of unknown function (DUF3969)
TnpB_IS66            PF05717.8    108 seq22_BIOID51085     -            115   1.1e-43  146.8   0.0   1   1   9.2e-48   1.3e-43  146.7   0.0     2   107     7   110     6   111 0.96 IS66 Orf2 like protein
Resolvase            PF00239.16   141 seq23_BIOID51085     -            199   1.7e-51  173.6   0.1   1   1   4.5e-55     3e-51  172.8   0.0     2   140     3   135     2   136 0.98 Resolvase, N terminal domain
HTH_7                PF02796.10    45 seq23_BIOID51085     -            199   1.7e-11   43.7   0.5   1   1   5.9e-15   4.1e-11   42.4   0.3     1    43   138   180   138   181 0.98 Helix-turn-helix domain of resolvase
TraU                 PF06834.6    280 seq25_BIOID51085     -            147   1.2e-35  122.8   0.0   1   1   9.7e-40   1.3e-35  122.7   0.0   159   279    28   146     6   147 0.93 TraU protein
HTH_28               PF13518.1     52 seq30_BIOID51085     -            177   1.2e-15   57.0   0.2   1   2   4.8e-09   1.6e-05   24.6   0.1     4    50    22    69    20    69 0.94 Helix-turn-helix domain
HTH_28               PF13518.1     52 seq30_BIOID51085     -            177   1.2e-15   57.0   0.2   2   2   8.2e-11   2.8e-07   30.2   0.0     1    38    74   113    74   124 0.91 Helix-turn-helix domain
HTH_Tnp_1            PF01527.15    76 seq30_BIOID51085     -            177   1.5e-11   43.9   0.3   1   1     3e-12     1e-08   34.8   0.1     3    58    66   139    64   173 0.77 Transposase
Phage_portal_2       PF05136.8    355 seq33_BIOID51085     -            319   1.3e-50  171.8   0.3   1   1   1.2e-54   1.7e-50  171.4   0.2   189   355     4   187     1   187 0.97 Phage portal protein, lambda family
Phage-tail_3         PF13550.1    164 seq34_BIOID51085     -            465   3.1e-40  137.5   0.0   1   1   3.5e-44   4.8e-40  136.9   0.0     1   162   183   351   183   353 0.94 Putative phage tail protein
TerB                 PF05099.8    140 seq37_BIOID51085     -            143     7e-15   54.8   5.4   1   1   7.8e-19   1.1e-14   54.2   3.7     9   131    11   138     2   141 0.80 Tellurite resistance protein TerB
Tape_meas_lam_C      PF09718.5     78 seq39_BIOID51085     -            242   2.5e-21   75.2   5.9   1   1   4.5e-25   6.1e-21   73.9   4.1     1    78    15    92    15    92 0.98 Lambda phage tail tape-measure protein (Tape_meas_lam_C)
Phage_min_tail       PF05939.8    109 seq41_BIOID51085     -            109   3.1e-38  129.9   0.0   1   1   2.5e-42   3.4e-38  129.8   0.0     1   109     1   109     1   109 0.99 Phage minor tail protein
DEDD_Tnp_IS110       PF01548.12   144 seq45_BIOID51085     -            358   1.6e-25   89.3   0.1   1   1   9.7e-29   6.6e-25   87.3   0.0     2   138    12   146    11   151 0.93 Transposase
Transposase_20       PF02371.11    87 seq45_BIOID51085     -            358     8e-12   44.9   0.1   1   1   2.5e-15   1.7e-11   43.9   0.0    10    86   239   315   233   316 0.93 Transposase IS116/IS110/IS902 family
DDE_Tnp_IS66         PF03050.9    271 seq47_BIOID51085     -            523  1.2e-102  342.6   0.3   1   1  3.5e-106  1.2e-102  342.6   0.2     1   270   186   472   186   473 0.99 Transposase IS66 family
DDE_Tnp_IS66_C       PF13817.1     39 seq47_BIOID51085     -            523   3.3e-19   68.4   0.4   1   1   3.6e-22   1.2e-18   66.6   0.3     1    39   479   517   479   517 0.98 IS66 C-terminal element
HTH_Tnp_IS66         PF13005.2     59 seq47_BIOID51085     -            523   8.8e-17   60.5   7.9   1   1   5.5e-20   1.9e-16   59.5   5.5     2    59   125   180   124   180 0.98 putative Helix-turn-helix domain of transposase IS66
LZ_Tnp_IS66          PF13007.2     78 seq47_BIOID51085     -            523   1.5e-12   47.8   7.7   1   1   1.2e-15     4e-12   46.5   5.3     2    77    46   121    45   122 0.83 Transposase C of IS166 homeodomain
phage_tail_N         PF08400.5    134 seq49_BIOID51085     -            269   3.2e-47  159.4  11.3   1   1   8.8e-51     6e-47  158.5   0.0     1   134     1   134     1   137 0.98 Prophage tail fibre N-terminal
CarboxypepD_reg      PF13620.1     82 seq49_BIOID51085     -            269   2.7e-07   30.4   0.6   1   1   8.8e-11     6e-07   29.3   0.0     1    75     4    83     4    91 0.83 Carboxypeptidase regulatory-like domain
Phage_Nu1            PF07471.7    164 seq53_BIOID51085     -            181   2.1e-92  306.8   1.3   1   1   1.7e-96   2.4e-92  306.6   0.9     1   164     1   164     1   164 0.99 Phage DNA packaging protein Nu1
Phage_tail_L         PF05100.7    206 seq59_BIOID51085     -            232   2.5e-97  323.8   0.2   1   1  2.2e-101     3e-97  323.6   0.1     1   206    29   230    29   230 0.99 Phage minor tail protein L
PerC                 PF06069.6     90 seq61_BIOID51085     -             95   2.5e-33  113.8   3.4   1   1     2e-37   2.8e-33  113.7   2.4     1    89     1    89     1    90 0.99 PerC transcriptional activator
DUF3927              PF13064.1     46 seq62_BIOID51085     -             54   4.2e-22   77.2  12.5   1   1   3.4e-26   4.6e-22   77.1   8.6     1    46     3    48     3    48 0.98 Protein of unknown function (DUF3927)
DUF977               PF06163.6    127 seq64_BIOID51085     -            140   4.7e-60  200.8   0.1   1   1   3.8e-64   5.2e-60  200.6   0.1     1   126     1   135     1   136 0.99 Bacterial protein of unknown function (DUF977)
RVT_1                PF00078.22   214 seq65_BIOID51085     -            239   7.3e-25   87.4   0.0   1   1   2.1e-28   1.4e-24   86.5   0.0   122   214     9   111     4   111 0.97 Reverse transcriptase (RNA-dependent DNA polymerase)
GIIM                 PF08388.6     80 seq65_BIOID51085     -            239   4.1e-15   55.2   9.3   1   1   1.2e-18   8.1e-15   54.2   5.7     3    75   139   209   137   215 0.85 Group II intron, maturase-specific domain
rve                  PF00665.21   120 seq67_BIOID51085     -            250   2.2e-25   88.9   0.0   1   1   1.8e-28   4.9e-25   87.8   0.0     2   120    88   204    87   204 0.96 Integrase core domain
rve_2                PF13333.1     52 seq67_BIOID51085     -            250   7.9e-20   70.5   4.6   1   1   6.3e-23   1.7e-19   69.4   3.2     1    52   194   249   194   249 0.96 Integrase core domain
rve_3                PF13683.1     67 seq67_BIOID51085     -            250   2.5e-17   62.0   0.2   1   1   2.6e-20   7.2e-17   60.5   0.1     1    67   175   241   175   241 0.98 Integrase core domain
HTH_21               PF13276.1     60 seq67_BIOID51085     -            250   1.3e-15   56.9   6.5   1   1   9.9e-19   2.7e-15   55.9   4.5     7    60    14    66     9    67 0.92 HTH-like domain
DDE_Tnp_IS240        PF13610.1    140 seq67_BIOID51085     -            250   3.9e-07   30.0   0.1   1   1   2.1e-10   5.9e-07   29.4   0.1     2   137    93   231    92   234 0.88 DDE domain
GTP_EFTU             PF00009.22   188 seq69_BIOID51085     -            528   9.5e-45  152.2   0.0   1   1   3.3e-48   1.5e-44  151.5   0.0     3   187    12   276    10   277 0.92 Elongation factor Tu GTP binding domain
GTP_EFTU_D2          PF03144.20    74 seq69_BIOID51085     -            528   2.7e-11   43.3   0.1   1   1   2.6e-14   1.2e-10   41.2   0.0     2    74   313   379   312   379 0.97 Elongation factor Tu domain 2
DUF4123              PF13503.1    124 seq72_BIOID51085     -            254   1.2e-17   63.8   1.8   1   1   1.5e-21     2e-17   63.1   1.2     4   122    35   159    34   161 0.87 Domain of unknown function (DUF4123)
Phage_Nu1            PF07471.7    164 seq73_BIOID51085     -            174   8.6e-28   96.7   0.3   1   1   1.3e-31   1.8e-27   95.6   0.2     3   162    11   154     9   156 0.87 Phage DNA packaging protein Nu1
HTH_Tnp_IS1          PF12759.2     50 seq75_BIOID51085     -             91   2.2e-32  110.1   0.1   1   1   4.8e-36   3.3e-32  109.6   0.1     1    50    39    88    39    88 0.99 InsA C-terminal domain
Zn_Tnp_IS1           PF03811.8     36 seq75_BIOID51085     -             91   1.1e-21   75.9   4.5   1   1   3.1e-25   2.1e-21   74.9   3.1     1    36     1    36     1    36 0.99 InsA N-terminal domain
Phage_min_tail       PF05939.8    109 seq80_BIOID51085     -            109   1.3e-37  127.9   0.0   1   1   1.1e-41   1.4e-37  127.8   0.0     1   109     1   109     1   109 0.99 Phage minor tail protein
DUF2813              PF11398.3    373 seq81_BIOID51085     -            552  6.4e-154  512.4   0.0   1   1    2e-157  8.9e-154  511.9   0.0     1   373     1   375     1   375 0.99 Protein of unknown function (DUF2813)
Terminase_GpA        PF05876.7    557 seq82_BIOID51085     -            465  5.1e-133  444.2   0.4   1   1  4.6e-137  6.3e-133  443.9   0.3     1   403    39   458    39   461 0.97 Phage terminase large subunit (GpA)
PhoPQ_related        PF10142.4    367 seq83_BIOID51085     -            495  4.7e-117  390.4   0.4   1   1    4e-121  5.5e-117  390.2   0.3     2   367    36   409    35   409 0.97 PhoPQ-activated pathogenicity-related protein
SUKH-4               PF14435.1    180 seq85_BIOID51085     -            161   6.9e-21   74.6   0.3   1   1   6.6e-25     9e-21   74.2   0.2    55   180    10   129     2   129 0.88 SUKH-4 immunity protein
HTH_Tnp_1            PF01527.15    76 seq86_BIOID51085     -            225     2e-20   72.3   0.0   1   1   1.3e-23   5.8e-20   70.9   0.0     2    69   101   172   100   179 0.87 Transposase
Peptidase_S49        PF01343.13   154 seq88_BIOID51085     -            439   6.8e-47  158.9   0.7   1   1   1.9e-50   1.3e-46  158.0   0.5     2   151   149   297   148   300 0.96 Peptidase family S49
DDE_Tnp_IS1          PF03400.8    131 seq91_BIOID51085     -            125   4.5e-74  246.6   1.5   1   1   3.6e-78   4.9e-74  246.4   1.1     7   131     1   125     1   125 1.00 IS1 transposase
Phage_fiber_2        PF03406.8     44 seq94_BIOID51085     -            410   4.7e-11   42.0   0.3   1   1   8.2e-15   1.1e-10   40.8   0.2     9    43     2    36     1    37 0.94 Phage tail fibre repeat
Prok-JAB             PF14464.1    105 seq95_BIOID51085     -            247   7.3e-20   70.3   0.2   1   1   1.8e-23   1.2e-19   69.6   0.1     3    96     3    98     1   109 0.92 Prokaryotic homologs of the JAB domain
NLPC_P60             PF00877.14   105 seq95_BIOID51085     -            247   1.6e-13   50.2   0.0   1   1   3.4e-17   2.3e-13   49.7   0.0     1   104   111   223   111   224 0.92 NlpC/P60 family
Phage_tail_L         PF05100.7    206 seq96_BIOID51085     -             66   8.2e-10   38.0   0.2   1   1     8e-14   1.1e-09   37.6   0.1     1    33    29    61    29    66 0.89 Phage minor tail protein L
TrbC_Ftype           PF09673.5    113 seq97_BIOID51085     -            217   1.3e-28   98.7   0.0   1   1     2e-32   2.7e-28   97.7   0.0     2   113    99   196    98   196 0.97 Type-F conjugative transfer system pilin assembly protein
Lysis_S              PF04971.7     68 seq99_BIOID51085     -             71   5.2e-46  154.0   0.4   1   1   4.2e-50   5.8e-46  153.9   0.3     1    68     4    71     4    71 0.99 Lysis protein S
Terminase_GpA        PF05876.7    557 seq100_BIOID51085    -            641  8.3e-178  592.0   0.4   1   1  7.7e-182    1e-177  591.7   0.3     1   547    39   600    39   607 0.97 Phage terminase large subunit (GpA)
Phage_min_tail       PF05939.8    109 seq102_BIOID51085    -            109   1.9e-38  130.6   0.0   1   1   1.5e-42   2.1e-38  130.5   0.0     1   109     1   109     1   109 0.99 Phage minor tail protein
Peptidase_C58        PF03543.9    204 seq105_BIOID51085    -            181   4.3e-06   26.2   0.0   1   1   6.8e-10   9.2e-06   25.1   0.0   126   176    99   149    69   162 0.79 Yersinia/Haemophilus virulence surface antigen
DUF3521              PF12035.3     35 seq107_BIOID51085    -             57   7.9e-18   63.8   1.0   1   1   1.1e-21   1.5e-17   62.9   0.7     1    35     6    40     6    40 0.98 Protein of unknown function (DUF3521)
HDPD                 PF02924.9    118 seq112_BIOID51085    -            112   2.4e-16   59.4   1.3   1   1     2e-20   2.8e-16   59.2   0.9     3   114     6   108     4   111 0.91 Bacteriophage lambda head decoration protein D
Bro-N                PF02498.12    87 seq113_BIOID51085    -            278   2.2e-07   30.9   0.0   1   1   5.3e-11   7.2e-07   29.2   0.0     1    75    14   105    14   113 0.74 BRO family, N-terminal domain
Phage_tail_L         PF05100.7    206 seq114_BIOID51085    -            117   2.6e-51  173.5   0.3   1   1   2.1e-55   2.9e-51  173.4   0.2    89   206     2   115     1   115 0.99 Phage minor tail protein L
DDE_Tnp_1_assoc      PF13808.1     90 seq116_BIOID51085    -            146   1.9e-31  107.4   0.0   1   1   1.9e-35   2.6e-31  107.0   0.0     2    89     1    88     1    89 0.97 DDE_Tnp_1-associated
TnpB_IS66            PF05717.8    108 seq121_BIOID51085    -            115   1.1e-43  146.8   0.0   1   1   9.2e-48   1.3e-43  146.7   0.0     2   107     7   110     6   111 0.96 IS66 Orf2 like protein
rve                  PF00665.21   120 seq125_BIOID51085    -             68   1.1e-09   38.2   0.0   1   1     9e-14   1.2e-09   38.1   0.0    11    79     2    68     1    68 0.96 Integrase core domain
Phage_cap_E          PF03864.10   329 seq133_BIOID51085    -            350   4.9e-64  216.1   0.1   1   1   4.1e-68   5.6e-64  216.0   0.0     1   328    13   348    13   349 0.93 Phage major capsid protein E
Prok-JAB             PF14464.1    105 seq135_BIOID51085    -            247   1.5e-19   69.3   0.1   1   1   3.7e-23   2.5e-19   68.6   0.1     3    96     3    98     1   109 0.93 Prokaryotic homologs of the JAB domain
NLPC_P60             PF00877.14   105 seq135_BIOID51085    -            247   5.7e-14   51.6   0.0   1   1   1.1e-17   7.9e-14   51.2   0.0     1   104   111   223   111   224 0.93 NlpC/P60 family
Cro                  PF09048.5     59 seq136_BIOID51085    -             66   7.7e-33  111.8   0.0   1   1   6.2e-37   8.5e-33  111.6   0.0     1    59     1    60     1    60 0.98 Cro
Lambda_tail_I        PF06805.7     82 seq137_BIOID51085    -            180   1.8e-13   49.9   0.0   1   1   2.1e-17   2.9e-13   49.3   0.0    25    82     2    64     1    64 0.98 Bacteriophage lambda tail assembly protein I
DUF3304              PF11745.3    118 seq138_BIOID51085    -            154   6.5e-28   97.1   0.1   1   1   5.6e-32   7.6e-28   96.9   0.0    11   118     5   125     1   125 0.95 Protein of unknown function (DUF3304)
DUF905               PF06006.7     71 seq141_BIOID51085    -             77   1.3e-34  117.2   0.0   1   1   1.1e-38   1.5e-34  117.0   0.0     2    71     7    76     6    76 0.97 Bacterial protein of unknown function (DUF905)
DDE_Tnp_1            PF01609.16   211 seq145_BIOID51085    -             69   2.8e-05   23.6   0.1   1   1   2.2e-09     3e-05   23.6   0.1   138   197     5    68     2    69 0.91 Transposase DDE domain
DDE_Tnp_IS66         PF03050.9    271 seq147_BIOID51085    -            523  1.2e-102  342.6   0.3   1   1  3.5e-106  1.2e-102  342.6   0.2     1   270   186   472   186   473 0.99 Transposase IS66 family
DDE_Tnp_IS66_C       PF13817.1     39 seq147_BIOID51085    -            523   3.3e-19   68.4   0.4   1   1   3.6e-22   1.2e-18   66.6   0.3     1    39   479   517   479   517 0.98 IS66 C-terminal element
HTH_Tnp_IS66         PF13005.2     59 seq147_BIOID51085    -            523   8.8e-17   60.5   7.9   1   1   5.5e-20   1.9e-16   59.5   5.5     2    59   125   180   124   180 0.98 putative Helix-turn-helix domain of transposase IS66
LZ_Tnp_IS66          PF13007.2     78 seq147_BIOID51085    -            523   1.5e-12   47.8   7.7   1   1   1.2e-15     4e-12   46.5   5.3     2    77    46   121    45   122 0.83 Transposase C of IS166 homeodomain
DUF3672              PF12421.3    136 seq150_BIOID51085    -            394   9.2e-45  152.0   1.3   1   1   1.3e-48   9.2e-45  152.0   0.9     1   135   211   352   211   353 0.93 Fibronectin type III protein
DUF1983              PF09327.6     81 seq150_BIOID51085    -            394   8.8e-28   95.9   2.8   1   1     4e-31   2.8e-27   94.3   0.9     1    81   107   187   107   187 0.99 Domain of unknown function (DUF1983)
DUF770               PF05591.7    158 seq154_BIOID51085    -            158   4.8e-46  156.0   0.3   1   1   4.3e-50   5.8e-46  155.8   0.2     2   147     8   149     7   154 0.97 Protein of unknown function (DUF770)
Phage_CII            PF05269.6     91 seq156_BIOID51085    -             97     2e-48  162.1   1.2   1   1   1.7e-52   2.3e-48  162.0   0.9     1    91     1    91     1    91 1.00 Bacteriophage CII protein
DUF932               PF06067.6    239 seq159_BIOID51085    -            261   3.4e-56  190.1   0.0   1   1     3e-60   4.1e-56  189.8   0.0     1   217    36   239    36   252 0.98 Domain of unknown function (DUF932)
HDPD                 PF02924.9    118 seq160_BIOID51085    -            112   8.1e-16   57.7   1.1   1   1   6.8e-20   9.3e-16   57.5   0.8     4   114     7   108     4   111 0.87 Bacteriophage lambda head decoration protein D
Prok-JAB             PF14464.1    105 seq162_BIOID51085    -            247   7.6e-20   70.3   0.2   1   1   1.9e-23   1.3e-19   69.5   0.1     3    96     3    98     1   108 0.92 Prokaryotic homologs of the JAB domain
NLPC_P60             PF00877.14   105 seq162_BIOID51085    -            247     2e-13   49.9   0.0   1   1     4e-17   2.7e-13   49.5   0.0     1   104   111   223   111   224 0.93 NlpC/P60 family
DUF3304              PF11745.3    118 seq163_BIOID51085    -            184   2.8e-31  108.0   0.1   1   1   2.5e-35   3.4e-31  107.7   0.0     2   118    26   155    25   155 0.97 Protein of unknown function (DUF3304)
DUF4376              PF14301.1    111 seq164_BIOID51085    -            192   9.8e-31  106.0   0.7   1   1   1.2e-34   1.6e-30  105.3   0.5     2   110    72   186    71   187 0.92 Domain of unknown function (DUF4376)
TraU                 PF06834.6    280 seq166_BIOID51085    -            147   1.2e-35  122.8   0.0   1   1   9.7e-40   1.3e-35  122.7   0.0   159   279    28   146     6   147 0.93 TraU protein
TraN                 PF06986.6    248 seq171_BIOID51085    -            634   4.8e-76  255.2  19.2   1   1   3.5e-80   4.8e-76  255.2  13.3     6   247   340   584   335   585 0.95 Type-1V conjugative transfer system mating pair stabilisation
Glyco_trans_1_3      PF13528.1    318 seq174_BIOID51085    -            386   1.6e-08   34.0   0.0   1   1   9.5e-11   1.3e-06   27.7   0.0   243   315   278   351   187   352 0.88 Glycosyl transferase family 1
Phage_rep_O          PF04492.8    100 seq176_BIOID51085    -            299   7.7e-40  135.0   0.0   1   1   9.4e-44   1.3e-39  134.3   0.0     3   100    18   115    16   115 0.99 Bacteriophage replication protein O
Terminase_GpA        PF05876.7    557 seq178_BIOID51085    -             72     2e-07   29.6   0.1   1   1   1.8e-11   2.4e-07   29.3   0.1   517   547     2    31     1    39 0.86 Phage terminase large subunit (GpA)
HTH_28               PF13518.1     52 seq180_BIOID51085    -            143   2.1e-09   37.0   0.1   1   1   5.1e-13   3.5e-09   36.3   0.0    10    51    40    81    37    87 0.92 Helix-turn-helix domain
HTH_23               PF13384.1     50 seq180_BIOID51085    -            143   1.1e-06   28.0   0.0   1   1   2.9e-10     2e-06   27.1   0.0     7    50    33    75    28    75 0.88 Homeodomain-like domain
DDE_Tnp_1            PF01609.16   211 seq182_BIOID51085    -            117   6.9e-10   38.7   0.1   1   1   6.4e-14   8.8e-10   38.3   0.1   138   211     5    82     2    82 0.97 Transposase DDE domain
UPF0126              PF03458.8     81 seq183_BIOID51085    -            205   1.5e-44  149.3  24.6   1   2   3.2e-25   4.3e-21   74.1   4.6     2    78     4    80     3    83 0.96 UPF0126 domain
UPF0126              PF03458.8     81 seq183_BIOID51085    -            205   1.5e-44  149.3  24.6   2   2   1.8e-28   2.5e-24   84.5   4.1     1    79    89   166    89   168 0.97 UPF0126 domain
BON                  PF04972.12    64 seq184_BIOID51085    -            201   6.9e-39  131.3  16.3   1   2   7.5e-23     1e-18   66.7   3.7     1    63    60   122    60   123 0.98 BON domain
BON                  PF04972.12    64 seq184_BIOID51085    -            201   6.9e-39  131.3  16.3   2   2     5e-24   6.9e-20   70.4   2.2     1    62   139   200   139   201 0.97 BON domain
Lambda_tail_I        PF06805.7     82 seq185_BIOID51085    -            190   1.3e-14   53.7   0.0   1   1   1.6e-18   2.3e-14   52.8   0.0    25    82     2    64     1    64 0.98 Bacteriophage lambda tail assembly protein I
DUF877               PF05943.7    423 seq187_BIOID51085    -            492  5.1e-178  591.7   0.0   1   1  4.3e-182  5.9e-178  591.5   0.0     1   423    65   488    65   488 0.99 Protein of unknown function (DUF877)
Phage_cap_E          PF03864.10   329 seq188_BIOID51085    -            350   1.8e-63  214.3   0.2   1   1   1.5e-67     2e-63  214.2   0.1     1   328    13   348    13   349 0.93 Phage major capsid protein E
gpW                  PF02831.10    68 seq190_BIOID51085    -             68   9.5e-37  124.2   1.1   1   1   7.6e-41     1e-36  124.1   0.8     1    68     1    68     1    68 0.99 gpW
PAAR_motif           PF05488.8     76 seq192_BIOID51085    -             94   1.4e-21   76.1   0.6   1   1   2.5e-25   1.7e-21   75.8   0.4    12    76    20    88     4    88 0.90 PAAR motif
DUF3304              PF11745.3    118 seq195_BIOID51085    -            185   8.1e-30  103.3   0.1   1   1   7.7e-34     1e-29  102.9   0.0     2   118    26   156    25   156 0.94 Protein of unknown function (DUF3304)
Packaging_FI         PF14000.1    125 seq196_BIOID51085    -            132     8e-45  151.9   2.9   1   1   6.5e-49   8.9e-45  151.8   2.0     1   125     2   129     2   129 0.99 DNA packaging protein FI
HTH_Tnp_1            PF01527.15    76 seq198_BIOID51085    -             90   1.2e-11   44.2   0.7   1   1   2.1e-15   1.4e-11   44.0   0.5     1    76     1    76     1    76 0.94 Transposase
HTH_28               PF13518.1     52 seq198_BIOID51085    -             90   4.7e-05   23.1   0.0   1   1   1.1e-08   7.7e-05   22.4   0.0     1    38    10    48    10    57 0.88 Helix-turn-helix domain
Lambda_tail_I        PF06805.7     82 seq202_BIOID51085    -            190   1.1e-14   53.8   0.0   1   1   1.5e-18     2e-14   53.0   0.0    25    82     2    64     1    64 0.98 Bacteriophage lambda tail assembly protein I
DUF2859              PF11072.3    142 seq203_BIOID51085    -            170   2.9e-41  140.1   0.0   1   1   2.4e-45   3.3e-41  139.9   0.0     1   141    29   168    29   169 0.98 Protein of unknown function (DUF2859)
Fimbrial             PF00419.15   145 seq204_BIOID51085    -            186   3.7e-06   27.1   0.1   1   1   3.4e-10   4.7e-06   26.7   0.0     3   145    33   186    31   186 0.75 Fimbrial protein
Peptidase_M23        PF01551.17    96 seq205_BIOID51085    -            253   7.4e-14   51.4   0.0   1   1   2.4e-17   1.7e-13   50.3   0.0     2    91   128   216   127   222 0.90 Peptidase family M23
PG_binding_1         PF01471.13    57 seq205_BIOID51085    -            253   1.7e-11   43.8   0.0   1   1   4.4e-15     3e-11   42.9   0.0    22    57    25    60    10    60 0.94 Putative peptidoglycan binding domain
PAAR_motif           PF05488.8     76 seq206_BIOID51085    -             94     4e-21   74.6   0.2   1   1   4.2e-25   5.8e-21   74.1   0.1    12    76    20    88     3    88 0.89 PAAR motif
Antirestrict         PF03230.8     94 seq207_BIOID51085    -            161     3e-38  129.5   0.2   1   1     3e-42   4.1e-38  129.1   0.1     1    94    64   161    64   161 0.96 Antirestriction protein
gpW                  PF02831.10    68 seq208_BIOID51085    -             68   3.5e-37  125.6   1.1   1   1   2.7e-41   3.8e-37  125.5   0.8     1    68     1    68     1    68 0.99 gpW
Caudo_TAP            PF02413.12   130 seq212_BIOID51085    -             78   6.7e-18   64.9   0.1   1   1   6.9e-22   9.5e-18   64.5   0.0    75   120     9    54     6    57 0.96 Caudovirales tail fibre assembly protein
Phage-tail_3         PF13550.1    164 seq213_BIOID51085    -            450   1.2e-24   86.8   0.0   1   1   1.5e-28   2.1e-24   86.0   0.0     1   109   330   442   330   444 0.96 Putative phage tail protein
DUF421               PF04239.7     99 seq214_BIOID51085    -            230   1.4e-24   85.3   0.0   1   1   1.3e-28   1.8e-24   84.9   0.0     1    71   102   171   102   214 0.85 Protein of unknown function (DUF421)
DUF1328              PF07043.8     39 seq215_BIOID51085    -             72   2.4e-12   46.5  24.5   1   1   2.4e-16   3.3e-12   46.0  17.0     1    39    25    63    25    63 0.99 Protein of unknown function (DUF1328)
Phage_attach         PF05354.6    117 seq216_BIOID51085    -            117   3.5e-63  210.2   0.1   1   1   5.7e-67   3.9e-63  210.1   0.1     1   117     1   117     1   117 1.00 Phage Head-Tail Attachment
Gifsy-2              PF13856.1     95 seq216_BIOID51085    -            117   1.9e-31  107.9   0.0   1   1   3.2e-35   2.2e-31  107.7   0.0     1    95     4   105     4   105 0.99 ATP-binding sugar transporter from pro-phage
Ail_Lom              PF06316.6    199 seq219_BIOID51085    -            199  2.5e-122  405.6   4.3   1   1  4.2e-126  2.8e-122  405.4   3.0     1   199     1   199     1   199 1.00 Enterobacterial Ail/Lom protein
OMP_b-brl            PF13505.1    176 seq219_BIOID51085    -            199   1.5e-25   90.0   6.7   1   1   2.5e-29   1.7e-25   89.8   4.7     2   176    11   199     8   199 0.85 Outer membrane protein beta-barrel domain
Phage_lambda_P       PF06992.6    233 seq222_BIOID51085    -            233  1.5e-167  554.5   4.5   1   1  1.2e-171  1.6e-167  554.3   3.1     1   233     1   233     1   233 1.00 Replication protein P
DUF2235              PF09994.4    277 seq224_BIOID51085    -            422   5.5e-46  157.0   0.0   1   2   8.7e-17   1.2e-12   47.7   0.0     3    86    67   149    64   157 0.90 Uncharacterized conserved protein (DUF2235)
DUF2235              PF09994.4    277 seq224_BIOID51085    -            422   5.5e-46  157.0   0.0   2   2   8.6e-30   1.2e-25   90.3   0.0   168   275   249   370   239   372 0.85 Uncharacterized conserved protein (DUF2235)
HlyD_2               PF12700.2    328 seq232_BIOID51085    -            371     8e-34  117.1   4.2   1   1   2.1e-37   9.6e-34  116.8   2.9     1   328    40   362    40   362 0.88 HlyD family secretion protein
HlyD                 PF00529.15   306 seq232_BIOID51085    -            371   1.4e-16   60.5  13.8   1   1   3.9e-20   1.8e-16   60.2   9.6     1   167    60   233    60   306 0.92 HlyD family secretion protein
HlyD_3               PF13437.1    105 seq232_BIOID51085    -            371   3.7e-15   56.0   7.7   1   1   1.4e-17   6.3e-14   52.0   0.1     1    97   185   285   185   305 0.87 HlyD family secretion protein
Patatin              PF01734.17   204 seq234_BIOID51085    -            357   2.6e-22   79.6   0.2   1   1   1.5e-25   2.1e-21   76.6   0.2     1   203    27   195    27   196 0.91 Patatin-like phospholipase
RadC                 PF04002.10   123 seq235_BIOID51085    -            158   5.3e-47  158.4   0.0   1   1   4.6e-51   6.2e-47  158.1   0.0     2   123    37   158    36   158 0.98 RadC-like JAB domain
Glycos_transf_1      PF00534.15   172 seq236_BIOID51085    -            415   2.7e-34  117.9   0.0   1   1   8.8e-38     4e-34  117.3   0.0     7   172   214   384   209   384 0.97 Glycosyl transferases group 1
Glyco_trans_1_4      PF13692.1    135 seq236_BIOID51085    -            415   1.7e-14   53.9   0.0   1   1   1.1e-17   4.8e-14   52.5   0.0     8   135   228   370   225   370 0.82 Glycosyl transferases group 1
Glyco_trans_1_2      PF13524.1     92 seq236_BIOID51085    -            415   2.7e-09   37.0   0.0   1   1   2.2e-12   9.8e-09   35.2   0.0     9    90   315   398   296   403 0.91 Glycosyl transferases group 1
Usher                PF00577.15   552 seq237_BIOID51085    -            814  3.2e-150  501.3  21.1   1   1  6.1e-154  4.2e-150  500.9  14.6     2   552   188   736   187   736 0.96 Type VII secretion system (T7SS), usher protein
PapC_N               PF13954.1    146 seq237_BIOID51085    -            814   2.7e-32  111.2   0.0   1   1     1e-35   6.8e-32  109.9   0.0     2   146    40   178    39   178 0.94 PapC N-terminal domain
Phage-tail_3         PF13550.1    164 seq239_BIOID51085    -            689   5.6e-40  136.6   0.0   1   1   7.8e-44   1.1e-39  135.7   0.0     1   161   330   497   330   500 0.94 Putative phage tail protein
Minor_tail_Z         PF06763.6    189 seq240_BIOID51085    -            177   3.6e-78  261.4  13.9   1   1   3.3e-82   4.5e-78  261.1   9.6     1   189     3   177     3   177 0.97 Prophage minor tail protein Z (GPZ)
HTH_Tnp_1            PF01527.15    76 seq241_BIOID51085    -            108   9.4e-11   41.4   0.7   1   1   2.8e-14   3.8e-10   39.4   0.5     1    74     1    87     1    88 0.86 Transposase
Packaging_FI         PF14000.1    125 seq246_BIOID51085    -            132   1.2e-42  144.8   2.0   1   1     1e-46   1.4e-42  144.7   1.4     1   125     2   129     2   129 0.99 DNA packaging protein FI
DDE_Tnp_IS66_C       PF13817.1     39 seq249_BIOID51085    -             61   2.2e-09   37.0   0.5   1   1   2.2e-13     3e-09   36.6   0.3    15    39    36    60    31    60 0.93 IS66 C-terminal element
phage_tail_N         PF08400.5    134 seq251_BIOID51085    -            366   8.5e-46  154.8   0.0   1   1   1.9e-49   8.5e-46  154.8   0.0     1   134     1   134     1   137 0.97 Prophage tail fibre N-terminal
Phage_fiber_2        PF03406.8     44 seq251_BIOID51085    -            366   2.1e-15   55.9   0.2   1   1   4.7e-19   2.1e-15   55.9   0.1     1    39   280   318   280   319 0.97 Phage tail fibre repeat
Aminotran_5          PF00266.14   371 seq257_BIOID51085    -            362   3.5e-71  239.7   0.0   1   1   2.9e-75     4e-71  239.6   0.0     1   371     4   350     4   350 0.99 Aminotransferase class-V
Phage_attach         PF05354.6    117 seq260_BIOID51085    -            117   1.8e-62  207.9   0.1   1   1   2.9e-66     2e-62  207.8   0.0     1   117     1   117     1   117 1.00 Phage Head-Tail Attachment
Gifsy-2              PF13856.1     95 seq260_BIOID51085    -            117   7.1e-31  106.0   0.0   1   1   1.2e-34   8.1e-31  105.9   0.0     1    95     4   105     4   105 0.99 ATP-binding sugar transporter from pro-phage
DUF987               PF06174.6     66 seq261_BIOID51085    -             73   9.6e-42  140.2   0.2   1   1   7.9e-46   1.1e-41  140.0   0.1     1    66     1    66     1    66 0.99 Protein of unknown function (DUF987)
Phage_tail_U         PF06141.6    133 seq262_BIOID51085    -            131   6.1e-64  213.8   0.9   1   1   4.9e-68   6.7e-64  213.7   0.6     1   133     1   131     1   131 0.99 Phage minor tail protein U
TrbE                 PF11100.3     66 seq265_BIOID51085    -             85   1.3e-28   98.4   3.0   1   1   1.1e-32   1.6e-28   98.2   2.0     1    65     9    73     9    74 0.97 Conjugal transfer protein TrbE
Rep_3                PF01051.16   218 seq266_BIOID51085    -            325   4.8e-22   78.4   0.1   1   1   5.3e-26   7.3e-22   77.8   0.1     4   210    11   265     9   271 0.86 Initiator Replication protein
OKR_DC_1             PF01276.15   417 seq268_BIOID51085    -            739  2.2e-201  668.7   0.0   1   1    6e-205  2.7e-201  668.4   0.0     1   417   129   571   129   571 1.00 Orn/Lys/Arg decarboxylase, major domain
OKR_DC_1_C           PF03711.10   137 seq268_BIOID51085    -            739   4.5e-52  175.6   0.0   1   1   5.4e-55   2.5e-51  173.2   0.0     1   135   596   727   596   729 0.98 Orn/Lys/Arg decarboxylase, C-terminal domain
OKR_DC_1_N           PF03709.10   115 seq268_BIOID51085    -            739   9.4e-14   51.3   0.0   1   1   4.1e-17   1.9e-13   50.3   0.0     1   114    32   122    32   123 0.90 Orn/Lys/Arg decarboxylase, N-terminal domain
NinB                 PF05772.7    127 seq269_BIOID51085    -            146     2e-53  179.2   0.1   1   1   1.7e-57   2.4e-53  179.0   0.1     2   127     8   129     7   129 0.99 NinB protein
Minor_tail_Z         PF06763.6    189 seq270_BIOID51085    -            185   1.2e-83  279.3  14.0   1   1     1e-87   1.4e-83  279.0   9.7     1   175     3   178     3   184 0.98 Prophage minor tail protein Z (GPZ)
TraF                 PF13728.1    215 seq275_BIOID51085    -            247     3e-78  262.0   0.2   1   1   2.5e-82   3.4e-78  261.9   0.2     1   215    23   237    23   237 1.00 F plasmid transfer operon protein
Big_2                PF02368.13    79 seq277_BIOID51085    -            250   2.4e-10   40.0  10.9   1   1   3.4e-14   2.4e-10   40.0   7.5     1    76   160   237   160   244 0.95 Bacterial Ig-like domain (group 2)
YbhQ                 PF11076.3    135 seq280_BIOID51085    -            136   4.3e-79  262.5  13.2   1   1   3.7e-83   5.1e-79  262.3   9.1     1   134     1   132     1   134 0.98 Putative inner membrane protein YbhQ
TatD_DNase           PF01026.16   255 seq281_BIOID51085    -            260   2.9e-66  223.1   0.0   1   1   2.4e-70   3.3e-66  222.9   0.0     1   255     6   257     6   257 0.98 TatD related DNase
HTH_Tnp_1            PF01527.15    76 seq282_BIOID51085    -            124   4.2e-19   68.1   0.6   1   1     9e-23   6.1e-19   67.6   0.4     2    74    23   102    22   104 0.89 Transposase
HTH_28               PF13518.1     52 seq282_BIOID51085    -            124   1.8e-06   27.6   0.5   1   1   5.4e-10   3.7e-06   26.6   0.0     1    43    32    75    32    78 0.93 Helix-turn-helix domain
MacB_PCD             PF12704.2    232 seq284_BIOID51085    -            648   1.7e-54  184.7   3.3   1   1     5e-58   1.7e-54  184.7   2.3     1   231   261   491   261   492 0.94 MacB-like periplasmic core domain
ABC_tran             PF00005.22   118 seq284_BIOID51085    -            648   1.7e-21   76.6   0.0   1   1   9.8e-25   3.4e-21   75.7   0.0     1   117    48   172    48   173 0.94 ABC transporter
FtsX                 PF02687.16   121 seq284_BIOID51085    -            648   2.4e-21   75.5  10.3   1   1   7.1e-25   2.4e-21   75.5   7.1     2   121   527   641   526   641 0.97 FtsX-like permease family
AAA_21               PF13304.1    303 seq284_BIOID51085    -            648   7.8e-12   45.6   0.1   1   1   5.4e-10   1.8e-06   27.9   0.0   220   300   128   205    81   208 0.88 AAA domain
Ivy                  PF08816.6    118 seq287_BIOID51085    -            157   2.8e-34  117.5   0.1   1   1   2.5e-38   3.4e-34  117.2   0.1     1   118    37   152    37   152 0.98 Inhibitor of vertebrate lysozyme (Ivy)
DUF904               PF06005.7     72 seq288_BIOID51085    -             79     3e-28   97.7  17.2   1   1   2.6e-32   3.6e-28   97.5  11.9     1    72     1    79     1    79 0.99 Protein of unknown function (DUF904)
YagB_YeeU_YfjZ       PF06154.6    105 seq289_BIOID51085    -             32   1.3e-11   44.5   0.1   1   1   9.7e-16   1.3e-11   44.5   0.1    80   104     2    26     1    27 0.94 YagB/YeeU/YfjZ family
Glycos_transf_1      PF00534.15   172 seq291_BIOID51085    -            389   2.3e-25   88.9   0.0   1   1   1.3e-28   3.6e-25   88.2   0.0    16   169   201   357   189   360 0.94 Glycosyl transferases group 1
Glyco_trans_1_4      PF13692.1    135 seq291_BIOID51085    -            389   2.4e-24   85.9   0.1   1   1   2.4e-27   6.6e-24   84.4   0.0     2   133   200   344   199   346 0.88 Glycosyl transferases group 1
Glyco_trans_4_4      PF13579.1    160 seq291_BIOID51085    -            389   5.3e-14   52.5   0.1   1   1   3.3e-17   9.1e-14   51.7   0.0     2   160    19   184    18   184 0.79 Glycosyl transferase 4-like domain
Glyco_transf_4       PF13439.1    177 seq291_BIOID51085    -            389     1e-09   38.2   0.0   1   1   1.4e-12   3.7e-09   36.4   0.0    11   176    17   190    14   191 0.87 Glycosyltransferase Family 4
Glyco_trans_1_2      PF13524.1     92 seq291_BIOID51085    -            389   5.3e-09   36.1   0.0   1   1   3.9e-12   1.1e-08   35.1   0.0    13    90   295   373   274   374 0.93 Glycosyl transferases group 1
Dam                  PF05869.6    181 seq292_BIOID51085    -            175   6.3e-62  208.0   0.2   1   1   5.1e-66     7e-62  207.9   0.2     2   175     3   172     2   175 0.98 DNA N-6-adenine-methyltransferase (Dam)
Abi                  PF02517.11    92 seq293_BIOID51085    -             93   5.4e-06   26.3   1.6   1   1   4.6e-10   6.3e-06   26.1   1.1    35    87    32    83    18    88 0.80 CAAX protease self-immunity
DUF879               PF05947.7    602 seq294_BIOID51085    -            600  1.9e-134  449.1   0.0   1   1  1.6e-138  2.2e-134  448.9   0.0     1   599     4   597     4   600 0.92 Bacterial protein of unknown function (DUF879)
Phage_tail_U         PF06141.6    133 seq296_BIOID51085    -            131   1.7e-63  212.3   0.3   1   1   1.4e-67   1.9e-63  212.2   0.2     1   133     1   131     1   131 0.99 Phage minor tail protein U
DUF1219              PF06755.7    117 seq297_BIOID51085    -             78   5.5e-31  106.4   0.0   1   1   4.4e-35   6.1e-31  106.2   0.0    48   114     1    67     1    76 0.95 Protein of unknown function (DUF1219)
HOK_GEF              PF01848.11    43 seq298_BIOID51085    -             95   1.2e-17   62.8   5.3   1   1   1.1e-21   1.5e-17   62.4   3.7     1    43    24    66    24    66 0.98 Hok/gef family
Guanylate_kin        PF00625.16   183 seq300_BIOID51085    -            207   1.6e-70  236.1   0.0   1   1   1.3e-74   1.8e-70  235.9   0.0     2   183     4   186     3   186 0.98 Guanylate kinase
HTH_21               PF13276.1     60 seq301_BIOID51085    -            100     3e-15   55.8   0.4   1   1   3.6e-19     5e-15   55.1   0.3    19    57    25    67    18    70 0.86 HTH-like domain
EPSP_synthase        PF00275.15   419 seq304_BIOID51085    -            427  1.1e-164  547.7   0.0   1   1  9.1e-169  1.2e-164  547.5   0.0     2   419     7   420     6   420 0.97 EPSP synthase (3-phosphoshikimate 1-carboxyvinyltransferase)
Antitoxin-MazE       PF04014.13    47 seq308_BIOID51085    -             85   9.6e-05   21.9   0.0   1   1   8.9e-09   0.00012   21.5   0.0     1    46     7    51     7    52 0.94 Antidote-toxin recognition MazE
Phage_lambd_GpG      PF06894.6    127 seq310_BIOID51085    -            143   2.7e-55  185.2   0.8   1   1   2.3e-59   3.2e-55  185.0   0.6     1   127     1   127     1   127 0.98 Bacteriophage lambda minor tail protein (GpG)
DUF2591              PF10765.4    109 seq313_BIOID51085    -            121     1e-32  112.4   0.0   1   1   8.3e-37   1.1e-32  112.3   0.0     1   109     3   116     3   116 0.96 Protein of unknown function (DUF2591)
PemK                 PF02452.12   110 seq314_BIOID51085    -            110   4.4e-25   87.9   0.0   1   1   3.5e-29   4.8e-25   87.7   0.0     1   109     2   108     2   109 0.92 PemK-like protein
DUF3672              PF12421.3    136 seq318_BIOID51085    -            545   3.5e-45  153.3   2.9   1   1   5.2e-49   3.5e-45  153.3   2.0     1   136   362   504   362   504 0.94 Fibronectin type III protein
DUF1983              PF09327.6     81 seq318_BIOID51085    -            545   1.1e-27   95.6   1.3   1   1   6.7e-31   4.6e-27   93.6   0.9     1    81   258   338   258   338 0.99 Domain of unknown function (DUF1983)
DUF957               PF06117.6     65 seq319_BIOID51085    -             80   2.4e-35  119.7   0.8   1   1     2e-39   2.7e-35  119.6   0.5     1    65    16    80    16    80 0.99 Enterobacterial protein of unknown function (DUF957)
RNA_pol_Rpb6         PF01192.17    57 seq320_BIOID51085    -             91     1e-17   63.4   0.1   1   1   9.7e-22   1.3e-17   63.1   0.1     1    56     7    62     7    63 0.95 RNA polymerase Rpb6
Phage_tail_T         PF06223.7    103 seq321_BIOID51085    -            137   2.2e-40  137.0   0.6   1   1   1.2e-39   1.6e-35  121.4   0.2     6   100     1    99     1   101 0.91 Minor tail protein T
NinF                 PF05810.7     58 seq323_BIOID51085    -             58   1.6e-32  110.9   5.6   1   1   1.2e-36   1.7e-32  110.8   3.9     1    58     1    57     1    58 0.96 NinF protein
FxsA                 PF04186.8    120 seq324_BIOID51085    -            158   1.1e-36  124.9   8.3   1   1   9.6e-41   1.3e-36  124.7   5.7     1   113     6   118     6   127 0.93 FxsA cytoplasmic membrane protein
ABC_membrane         PF00664.18   275 seq326_BIOID51085    -            604   2.6e-33  115.4   2.6   1   1   7.2e-37   3.3e-33  115.1   1.8     4   272    26   306    23   309 0.90 ABC transporter transmembrane region
ABC_tran             PF00005.22   118 seq326_BIOID51085    -            604   1.9e-21   76.4   0.0   1   1   7.5e-25   3.4e-21   75.6   0.0     1   116   400   524   400   526 0.94 ABC transporter
DUF968               PF06147.6    200 seq327_BIOID51085    -            349   4.6e-78  261.6   0.1   1   1   5.5e-82   7.6e-78  260.8   0.1     2   199   130   345   129   346 0.99 Protein of unknown function (DUF968)
Pili_assembly_N      PF00345.15   122 seq330_BIOID51085    -            263   7.5e-34  116.0   0.0   1   1   2.6e-37   1.8e-33  114.7   0.0     2   121    36   150    35   151 0.91 Gram-negative pili assembly chaperone, N-terminal domain
Pili_assembly_C      PF02753.12    68 seq330_BIOID51085    -            263   4.6e-17   61.5   0.2   1   1   1.4e-20   9.3e-17   60.5   0.1     1    64   171   232   171   257 0.95 Gram-negative pili assembly chaperone, C-terminal domain
TraQ                 PF09679.5     93 seq331_BIOID51085    -             94   3.1e-49  164.7   0.5   1   1   2.6e-53   3.5e-49  164.5   0.4     1    93     2    94     2    94 0.99 Type-F conjugative transfer system pilin chaperone (TraQ)
HD_4                 PF13328.1    153 seq332_BIOID51085    -            702   6.5e-54  181.6   1.2   1   1   2.4e-57   6.5e-54  181.6   0.8     2   152    27   175    26   176 0.97 HD domain
RelA_SpoT            PF04607.12   116 seq332_BIOID51085    -            702   1.1e-36  125.2   0.5   1   1   1.1e-39   3.1e-36  123.7   0.0     1   115   235   345   235   346 0.98 Region found in RelA / SpoT proteins
TGS                  PF02824.16    60 seq332_BIOID51085    -            702   6.3e-22   77.0   0.0   1   1   5.6e-25   1.5e-21   75.8   0.0     1    60   388   447   388   447 0.99 TGS domain
ACT_4                PF13291.1     80 seq332_BIOID51085    -            702   9.6e-19   67.3   2.7   1   1   8.8e-22   2.4e-18   66.1   1.1     2    80   622   699   621   699 0.97 ACT domain
HD                   PF01966.17   122 seq332_BIOID51085    -            702   1.3e-13   50.9   1.9   1   1   1.7e-16   4.7e-13   49.0   0.3     1   122    45   144    45   144 0.81 HD domain
Methyltransf_27      PF13708.1    194 seq333_BIOID51085    -            280   2.4e-76  255.5   0.1   1   1   2.3e-80   3.2e-76  255.0   0.1     2   194    86   278    85   278 0.99 Methyltransferase domain
DUF4376              PF14301.1    111 seq334_BIOID51085    -            188   4.8e-30  103.8   0.4   1   1   5.9e-34     8e-30  103.1   0.3     2   106    72   182    71   185 0.91 Domain of unknown function (DUF4376)
NinG                 PF05766.7    189 seq335_BIOID51085    -            203     1e-74  250.2  17.2   1   1   8.9e-79   1.2e-74  250.0  12.0     1   186     1   197     1   203 0.94 Bacteriophage Lambda NinG protein
Phage_GPD            PF05954.6    292 seq336_BIOID51085    -            413   1.3e-55  188.5   0.2   1   1   1.2e-59   1.6e-55  188.2   0.1     1   292    89   394    89   394 0.90 Phage late control gene D protein (GPD)
TMP_2                PF06791.8    210 seq339_BIOID51085    -            836   2.5e-65  219.9  13.0   1   1   3.6e-69   2.5e-65  219.9   9.0     2   209    50   257    49   258 0.98 Prophage tail length tape measure protein
Tape_meas_lam_C      PF09718.5     78 seq339_BIOID51085    -            836   8.2e-21   73.5   5.6   1   1   1.2e-24   8.2e-21   73.5   3.9     1    78   632   709   632   709 0.98 Lambda phage tail tape-measure protein (Tape_meas_lam_C)
Phage_lambd_GpG      PF06894.6    127 seq340_BIOID51085    -             59   1.4e-15   56.9   0.1   1   1   1.1e-19   1.5e-15   56.8   0.1     1    40     1    40     1    51 0.90 Bacteriophage lambda minor tail protein (GpG)
TraF                 PF13728.1    215 seq342_BIOID51085    -            178   4.5e-13   49.0   0.0   1   1   3.9e-17   5.3e-13   48.8   0.0   121   205    67   155    37   164 0.89 F plasmid transfer operon protein
Phage_lambd_GpG      PF06894.6    127 seq344_BIOID51085    -             92   3.3e-29  100.9   0.1   1   1   2.7e-33   3.7e-29  100.8   0.1    50   126     1    77     1    78 0.96 Bacteriophage lambda minor tail protein (GpG)
Phage_tail_T         PF06223.7    103 seq347_BIOID51085    -            122   2.4e-47  159.4   0.3   1   1     2e-51   2.8e-47  159.2   0.2     1    96    11   106    11   112 0.98 Minor tail protein T
Peptidase_M48        PF01435.13   226 seq348_BIOID51085    -            262   1.4e-25   90.0   0.0   1   1   1.4e-29     2e-25   89.6   0.0    28   226    80   253    48   253 0.78 Peptidase family M48
Phage_NinH           PF06322.6     64 seq349_BIOID51085    -             68   2.9e-42  142.0   0.3   1   1   2.3e-46   3.1e-42  141.8   0.2     1    63     1    63     1    64 0.98 Phage NinH protein
HTH_3                PF01381.17    55 seq350_BIOID51085    -            194   5.7e-17   61.1   0.3   1   1   1.3e-19   3.7e-16   58.6   0.5     2    55    19    72    18    72 0.96 Helix-turn-helix
HTH_31               PF13560.1     64 seq350_BIOID51085    -            194   4.3e-12   45.9   0.1   1   1   2.4e-15   6.5e-12   45.3   0.1     2    58    14    69    13    78 0.92 Helix-turn-helix domain
HTH_19               PF12844.2     64 seq350_BIOID51085    -            194   5.7e-12   45.3   0.1   1   1   3.3e-15     9e-12   44.7   0.1     3    62    17    76    15    77 0.94 Helix-turn-helix domain
HTH_26               PF13443.1     63 seq350_BIOID51085    -            194   3.6e-09   36.5   0.1   1   1   2.4e-12   6.7e-09   35.7   0.1     4    58    20    73    17    79 0.93 Cro/C1-type HTH DNA-binding domain
DUF1305              PF06996.6    303 seq352_BIOID51085    -            320   2.3e-50  171.2   0.0   1   1   2.1e-54   2.8e-50  170.9   0.0     4   297    16   300    13   309 0.92 Protein of unknown function (DUF1305)
Metallophos          PF00149.23   201 seq354_BIOID51085    -            247   1.4e-17   63.7   1.2   1   1   3.2e-21   2.2e-17   63.0   0.8     2   198    38   211    37   213 0.88 Calcineurin-like phosphoesterase
Metallophos_2        PF12850.2    156 seq354_BIOID51085    -            247     3e-07   30.2   0.1   1   1   8.6e-11   5.9e-07   29.3   0.1     3   136    39   229    38   234 0.57 Calcineurin-like phosphoesterase superfamily domain
ORF6N                PF10543.4     88 seq357_BIOID51085    -            284   1.9e-26   91.8   0.1   1   1   6.1e-30   4.1e-26   90.7   0.0     2    88    14    98    13    98 0.96 ORF6N domain
ANT                  PF03374.9    112 seq357_BIOID51085    -            284     5e-07   29.6   0.1   1   1   8.3e-10   5.7e-06   26.2   0.0    18   107   166   257   151   260 0.80 Phage antirepressor protein KilAC domain
RusA                 PF05866.6    116 seq361_BIOID51085    -            119   2.6e-20   72.8   0.0   1   1   2.2e-24     3e-20   72.6   0.0     1   116     7   116     7   116 0.90 Endodeoxyribonuclease RusA
TMP_2                PF06791.8    210 seq362_BIOID51085    -            516   1.9e-66  223.5  13.2   1   1   1.4e-70   1.9e-66  223.5   9.1     2   209    36   243    35   244 0.97 Prophage tail length tape measure protein
ClpS                 PF02617.12    82 seq364_BIOID51085    -            106   8.1e-35  118.3   0.1   1   1     7e-39   9.6e-35  118.0   0.1     2    82    23   103    22   103 0.98 ATP-dependent Clp protease adaptor protein ClpS
Ogr_Delta            PF04606.7     47 seq367_BIOID51085    -             86     4e-18   64.6   4.0   1   1   3.8e-22   5.1e-18   64.3   2.8     1    46     3    50     3    51 0.97 Ogr/Delta-like zinc finger
Ail_Lom              PF06316.6    199 seq368_BIOID51085    -            199  8.5e-120  397.3   4.9   1   1  2.1e-123  9.5e-120  397.2   3.4     1   199     1   199     1   199 1.00 Enterobacterial Ail/Lom protein
OMP_b-brl            PF13505.1    176 seq368_BIOID51085    -            199   1.4e-25   90.1   5.5   1   1   3.8e-29   1.7e-25   89.8   3.8     2   176    11   199     9   199 0.87 Outer membrane protein beta-barrel domain
OmpA_membrane        PF01389.12   183 seq368_BIOID51085    -            199   0.00018   20.9   0.2   1   1   6.5e-08    0.0003   20.2   0.1    14   148    23   178    18   181 0.79 OmpA-like transmembrane domain
Phage_antiter_Q      PF06323.6    230 seq370_BIOID51085    -            221  1.5e-103  345.0   3.2   1   1  1.2e-107  1.6e-103  344.9   2.2     1   221     1   220     1   221 0.99 Phage antitermination protein Q
TraH                 PF06122.6    361 seq371_BIOID51085    -            457  1.6e-116  389.0   4.5   1   1  1.5e-120    2e-116  388.6   3.1     1   361    29   378    29   378 0.96 Conjugative relaxosome accessory transposon protein
Enterotoxin_ST       PF02048.11    54 seq372_BIOID51085    -             72   2.5e-14   53.1  11.9   1   1   2.4e-18   3.3e-14   52.7   8.3     6    54    22    71    19    71 0.89 Heat-stable enterotoxin ST
Phage_antitermQ      PF06530.7    126 seq373_BIOID51085    -            172     1e-45  154.2   0.1   1   1   1.9e-49   1.3e-45  153.8   0.0     1   125     3   136     3   137 0.96 Phage antitermination protein Q
DUF1133              PF06576.6    176 seq373_BIOID51085    -            172   5.4e-09   35.3   3.5   1   1   3.1e-10   2.1e-06   26.8   0.0    94   176    56   150    32   150 0.78 Protein of unknown function (DUF1133)
AAA_2                PF07724.9    171 seq374_BIOID51085    -            758   2.6e-51  173.8   0.0   1   1   1.5e-50   1.5e-47  161.6   0.0     1   171   486   647   486   647 0.97 AAA domain (Cdc48 subfamily)
ClpB_D2-small        PF10431.4     81 seq374_BIOID51085    -            758   4.8e-25   87.1   0.0   1   1   1.5e-27   1.5e-24   85.5   0.0     1    81   653   733   653   733 0.98 C-terminal, D2-small domain, of ClpB protein
AAA                  PF00004.24   132 seq374_BIOID51085    -            758   1.7e-24   86.3   0.1   1   2   4.1e-16     4e-13   49.5   0.0     2   125   211   342   210   347 0.76 ATPase family associated with various cellular activities (AAA)
AAA                  PF00004.24   132 seq374_BIOID51085    -            758   1.7e-24   86.3   0.1   2   2   5.9e-11   5.7e-08   32.9   0.0     2   111   492   607   491   621 0.85 ATPase family associated with various cellular activities (AAA)
AAA_5                PF07728.9    139 seq374_BIOID51085    -            758   4.2e-19   68.5   0.0   1   1   2.9e-16   2.8e-13   49.6   0.0     2   125   491   609   490   619 0.89 AAA domain (dynein-related subfamily)
Clp_N                PF02861.15    53 seq374_BIOID51085    -            758   2.3e-16   59.3   1.3   1   1     1e-17   9.9e-15   54.1   0.7     1    52    13    62    13    63 0.97 Clp amino terminal domain
AAA_16               PF13191.1    166 seq374_BIOID51085    -            758   1.6e-13   51.2   6.7   1   1     6e-11   5.8e-08   33.1   0.0     1    95   187   287   187   355 0.80 AAA ATPase domain
Sigma54_activat      PF00158.21   168 seq374_BIOID51085    -            758   1.3e-12   47.3   0.2   1   2     1e-07   9.8e-05   21.7   0.0     2   105   189   290   188   328 0.85 Sigma-54 interaction domain
Sigma54_activat      PF00158.21   168 seq374_BIOID51085    -            758   1.3e-12   47.3   0.2   2   2   3.1e-08   3.1e-05   23.4   0.0    22   148   484   612   460   618 0.77 Sigma-54 interaction domain
Fimbrial_K88         PF02432.10   241 seq375_BIOID51085    -            255     6e-32  110.8   5.2   1   1   6.4e-35   8.8e-31  107.0   3.6     2   241    31   255    30   255 0.79 Fimbrial, major and minor subunit
Cytidylate_kin       PF02224.13   158 seq376_BIOID51085    -            227     5e-62  207.8   0.4   1   1   1.3e-65     6e-62  207.6   0.2     3   158    63   218    61   218 0.97 Cytidylate kinase
AAA_17               PF13207.1    121 seq376_BIOID51085    -            227   2.2e-13   50.9   0.0   1   1   2.1e-16   9.5e-13   48.8   0.0     1   120     7   134     7   135 0.85 AAA domain
Cytidylate_kin2      PF13189.1    179 seq376_BIOID51085    -            227     2e-07   30.9   0.0   1   1   1.2e-10   5.4e-07   29.5   0.0     1   155     7   187     7   191 0.78 Cytidylate kinase-like family
Phage_GPD            PF05954.6    292 seq381_BIOID51085    -            660   4.5e-38  130.9   0.0   1   1   1.1e-41   7.2e-38  130.3   0.0     1   269    37   317    37   327 0.86 Phage late control gene D protein (GPD)
Phage_base_V         PF04717.7     79 seq381_BIOID51085    -            660   2.2e-24   85.0   0.1   1   1   1.5e-27     1e-23   82.9   0.0     1    77   366   459   366   461 0.90 Phage-related baseplate assembly protein
SIS_2                PF13580.1    138 seq382_BIOID51085    -            246   3.4e-31  107.6   0.2   1   1     1e-34   6.9e-31  106.6   0.2    15   138    78   200    56   200 0.92 SIS domain
SIS                  PF01380.17   131 seq382_BIOID51085    -            246   7.8e-08   31.8   0.0   1   1     3e-11   2.1e-07   30.5   0.0    51   104   163   216   152   230 0.92 SIS domain
Lar_restr_allev      PF14354.1     61 seq384_BIOID51085    -             70   3.3e-14   52.8   1.7   1   1   2.9e-18     4e-14   52.5   1.1     2    61    13    67    12    67 0.88 Restriction alleviation protein Lar
APH                  PF01636.18   239 seq385_BIOID51085    -            441     4e-14   52.8   0.5   1   1   4.6e-18   6.3e-14   52.1   0.4    11   225   164   370   156   387 0.72 Phosphotransferase enzyme family
HOK_GEF              PF01848.11    43 seq386_BIOID51085    -             46   1.7e-17   62.3   1.3   1   1   1.3e-21   1.8e-17   62.2   0.9     2    43     3    44     2    44 0.96 Hok/gef family
Cpn10                PF00166.16    93 seq391_BIOID51085    -             97   5.2e-29   99.9   1.8   1   1   4.2e-33   5.7e-29   99.7   1.3     1    93     2    95     2    95 0.97 Chaperonin 10 Kd subunit
Phage_ASH            PF10554.4    108 seq392_BIOID51085    -            342   9.9e-39  131.9   2.8   1   2     2e-31   1.4e-27   96.0   0.1     1   102    15   106    15   115 0.96 Ash protein family
Phage_ASH            PF10554.4    108 seq392_BIOID51085    -            342   9.9e-39  131.9   2.8   2   2   9.1e-13   6.2e-09   36.0   0.4    45   101   170   228   139   238 0.84 Ash protein family
Phage_pRha           PF09669.5     92 seq392_BIOID51085    -            342   1.1e-12   48.0   0.0   1   1   4.2e-16   2.9e-12   46.6   0.0     2    91   243   327   242   328 0.93 Phage regulatory protein Rha (Phage_pRha)
phage_tail_N         PF08400.5    134 seq393_BIOID51085    -            696   4.1e-46  155.8   0.0   1   1     9e-50   4.1e-46  155.8   0.0     1   134     1   134     1   137 0.98 Prophage tail fibre N-terminal
Phage_fiber_2        PF03406.8     44 seq393_BIOID51085    -            696   1.8e-16   59.3   0.3   1   1   3.9e-20   1.8e-16   59.3   0.2     1    43   280   322   280   323 0.96 Phage tail fibre repeat
rve                  PF00665.21   120 seq394_BIOID51085    -            177   2.2e-20   72.8   0.0   1   1   4.7e-24   3.2e-20   72.3   0.0    10   119     6   119     2   120 0.94 Integrase core domain
rve_3                PF13683.1     67 seq394_BIOID51085    -            177   6.9e-18   63.8   0.1   1   1   2.4e-21   1.6e-17   62.6   0.0     2    67    92   157    91   157 0.98 Integrase core domain
TM2                  PF05154.11    51 seq395_BIOID51085    -            100   1.8e-15   56.7   5.0   1   1   3.4e-19   2.3e-15   56.4   3.5     2    40    33    70    32    85 0.93 TM2 domain
zf-ribbon_3          PF13248.1     26 seq395_BIOID51085    -            100   1.6e-06   27.0   3.2   1   1   3.2e-10   2.2e-06   26.5   2.2     2    26     4    28     3    28 0.94 zinc-ribbon domain
SpoU_methylase       PF00588.14   142 seq396_BIOID51085    -            229   5.9e-37  126.5   0.1   1   1   1.2e-40   8.3e-37  126.0   0.1     2   142    20   159    19   159 0.96 SpoU rRNA Methylase family
SpoU_methylas_C      PF12105.3     57 seq396_BIOID51085    -            229   1.1e-25   88.7   1.7   1   1   2.2e-29   1.5e-25   88.3   0.4     1    57   163   221   163   221 0.99 SpoU, rRNA methylase, C-terminal
DeoC                 PF01791.4    236 seq398_BIOID51085    -            259   3.8e-61  206.2   1.8   1   1     3e-65   4.1e-61  206.1   1.2     3   230    12   240    10   246 0.94 DeoC/LacD family aldolase
Cpn60_TCP1           PF00118.19   488 seq399_BIOID51085    -            548  1.2e-126  423.1  10.9   1   1  9.8e-131  1.3e-126  422.9   7.5     1   486    23   523    23   525 0.94 TCP-1/cpn60 chaperonin family
Lysis_S              PF04971.7     68 seq401_BIOID51085    -             71   1.5e-47  159.0   0.5   1   1   1.2e-51   1.6e-47  158.9   0.4     1    68     4    71     4    71 1.00 Lysis protein S
IstB_IS21            PF01695.12   178 seq403_BIOID51085    -            168   9.3e-42  142.3   0.1   1   1   2.4e-45   1.1e-41  142.0   0.0    46   176    17   147     7   149 0.97 IstB-like ATP binding protein
Bac_DnaA             PF00308.13   219 seq403_BIOID51085    -            168   1.1e-07   31.6   0.0   1   1   3.3e-11   1.5e-07   31.1   0.0    37   138    21   119     6   126 0.90 Bacterial dnaA  protein
DUF815               PF05673.8    250 seq403_BIOID51085    -            168   2.2e-05   23.3   0.1   1   1   6.3e-09   2.9e-05   23.0   0.0    52   124    17    96     7   120 0.77 Protein of unknown function (DUF815)
S1                   PF00575.18    74 seq404_BIOID51085    -            557  3.9e-117  382.3  33.3   1   6   7.7e-16     1e-11   44.5   0.6     3    73    19    86    17    87 0.95 S1 RNA binding domain
S1                   PF00575.18    74 seq404_BIOID51085    -            557  3.9e-117  382.3  33.3   2   6   1.4e-17   1.9e-13   50.1   0.5     3    74   103   171   101   171 0.96 S1 RNA binding domain
S1                   PF00575.18    74 seq404_BIOID51085    -            557  3.9e-117  382.3  33.3   3   6   3.3e-28   4.6e-24   84.1   0.2     2    74   189   260   188   260 0.97 S1 RNA binding domain
S1                   PF00575.18    74 seq404_BIOID51085    -            557  3.9e-117  382.3  33.3   4   6   4.2e-26   5.8e-22   77.4   0.2     2    74   274   347   273   347 0.97 S1 RNA binding domain
S1                   PF00575.18    74 seq404_BIOID51085    -            557  3.9e-117  382.3  33.3   5   6   1.2e-24   1.7e-20   72.7   0.5     2    74   361   434   360   434 0.98 S1 RNA binding domain
S1                   PF00575.18    74 seq404_BIOID51085    -            557  3.9e-117  382.3  33.3   6   6   1.5e-25   2.1e-21   75.6   0.4     3    74   449   520   447   520 0.98 S1 RNA binding domain
IstB_IS21            PF01695.12   178 seq405_BIOID51085    -            168   1.9e-38  131.5   0.0   1   1   3.5e-42   2.4e-38  131.2   0.0    46   176    17   147     8   149 0.96 IstB-like ATP binding protein
Bac_DnaA             PF00308.13   219 seq405_BIOID51085    -            168   2.5e-05   23.9   0.0   1   1   4.9e-09   3.4e-05   23.5   0.0    42   138    26   119     9   126 0.89 Bacterial dnaA  protein
Transposase_mut      PF00872.13   381 seq406_BIOID51085    -            215   9.2e-54  182.3   0.0   1   1   7.7e-58   1.1e-53  182.1   0.0    12   210    13   208     1   210 0.89 Transposase, Mutator family
Tape_meas_lam_C      PF09718.5     78 seq407_BIOID51085    -            361   1.3e-20   72.9   5.9   1   1   9.4e-25   1.3e-20   72.9   4.1     1    78   134   211   134   211 0.98 Lambda phage tail tape-measure protein (Tape_meas_lam_C)
Fimbrial_K88         PF02432.10   241 seq408_BIOID51085    -            265   4.4e-66  222.6   1.6   1   1   3.7e-70   5.1e-66  222.4   1.1     1   241    31   265    31   265 0.99 Fimbrial, major and minor subunit
HTH_Tnp_1            PF01527.15    76 seq409_BIOID51085    -             99   9.8e-09   34.9   4.5   1   1   8.9e-13   1.2e-08   34.6   3.1     3    76    11    79     9    91 0.92 Transposase
Phage_lysozyme       PF00959.14   110 seq410_BIOID51085    -            165     4e-32  110.6   0.1   1   1   3.6e-36   4.9e-32  110.3   0.1     1   109    48   154    48   155 0.98 Phage lysozyme
GATase_4             PF13230.1    272 seq412_BIOID51085    -            255  2.2e-107  357.7   0.0   1   1  5.2e-111  2.4e-107  357.5   0.0     1   252     1   252     1   255 0.99 Glutamine amidotransferases class-II
GATase_2             PF00310.16   361 seq412_BIOID51085    -            255   1.2e-17   63.5   0.1   1   1     8e-16   3.6e-12   45.5   0.1   189   359    65   215    60   217 0.87 Glutamine amidotransferases class-II
GATase_6             PF13522.1    133 seq412_BIOID51085    -            255   1.2e-06   28.3   0.0   1   1   4.5e-10   2.1e-06   27.6   0.0    11    98    70   156    57   184 0.72 Glutamine amidotransferase domain
Phage_min_tail       PF05939.8    109 seq413_BIOID51085    -            109   1.6e-36  124.4   0.1   1   1   1.3e-40   1.8e-36  124.3   0.1     1   109     1   109     1   109 0.99 Phage minor tail protein
Methyltransf_26      PF13659.1    117 seq415_BIOID51085    -            173   1.2e-07   31.6   0.0   1   1   2.3e-11   1.5e-07   31.2   0.0    49   115    23   120     5   122 0.83 Methyltransferase domain
N6_N4_Mtase          PF01555.13   231 seq415_BIOID51085    -            173   4.5e-06   26.1   0.0   1   1   8.4e-10   5.7e-06   25.8   0.0     1    88    45   149    45   165 0.93 DNA methylase
DEAD                 PF00270.24   173 seq417_BIOID51085    -            704   8.1e-24   83.8   0.2   1   1   3.8e-25   8.7e-22   77.2   0.0     4   169   284   445   281   449 0.80 DEAD/DEAH box helicase
Helicase_C           PF00271.26    78 seq417_BIOID51085    -            704   5.5e-17   61.2   0.0   1   1   2.2e-18   5.1e-15   54.9   0.0     3    77   524   599   522   600 0.95 Helicase conserved C-terminal domain
ResIII               PF04851.10   184 seq417_BIOID51085    -            704   8.7e-09   35.3   0.0   1   1   9.1e-12   2.1e-08   34.1   0.0    29   182   304   441   278   443 0.75 Type III restriction enzyme, res subunit
tRNA_anti            PF01336.20    76 seq417_BIOID51085    -            704     2e-07   30.5   0.0   1   1   1.9e-10   4.3e-07   29.5   0.0     2    74    74   145    73   147 0.96 OB-fold nucleic acid binding domain
SecA_DEAD            PF07517.9    266 seq417_BIOID51085    -            704   5.9e-07   28.9   0.0   1   1   5.5e-10   1.3e-06   27.8   0.0    95   163   305   373   241   409 0.87 SecA DEAD-like domain
SNF2_N               PF00176.18   296 seq417_BIOID51085    -            704   5.3e-05   22.1   0.0   1   1   4.3e-08   9.8e-05   21.2   0.0    27   172   308   446   285   451 0.80 SNF2 family N-terminal domain
TraG_N               PF07916.6    466 seq418_BIOID51085    -            947  2.7e-119  398.5  12.1   1   1    2e-123  2.7e-119  398.5   8.4     1   460     3   452     3   458 0.96 TraG-like protein, N-terminal region
HTH_21               PF13276.1     60 seq420_BIOID51085    -            159   1.5e-10   40.7   0.1   1   1   1.1e-14   1.5e-10   40.7   0.1     4    59    43    97    40    98 0.90 HTH-like domain
Phage_tail_L         PF05100.7    206 seq423_BIOID51085    -            232     3e-97  323.6   0.0   1   1  2.6e-101   3.5e-97  323.4   0.0     1   206    29   230    29   230 0.99 Phage minor tail protein L
APH                  PF01636.18   239 seq426_BIOID51085    -            337   1.2e-06   28.3   0.2   1   1   1.2e-10   1.7e-06   27.8   0.2    93   212   142   262    89   283 0.66 Phosphotransferase enzyme family
Phage_lysis          PF03245.8    125 seq427_BIOID51085    -            145   2.3e-43  147.0   6.6   1   1     2e-47   2.8e-43  146.7   4.6    10   125    31   144    23   144 0.93 Bacteriophage lysis protein
Transposase_mut      PF00872.13   381 seq428_BIOID51085    -             68   1.1e-21   76.7   0.0   1   1   1.8e-25   1.3e-21   76.5   0.0   210   270     3    63     2    67 0.97 Transposase, Mutator family
MULE                 PF10551.4     93 seq428_BIOID51085    -             68   3.4e-09   36.6   0.0   1   1   5.9e-13     4e-09   36.3   0.0    41    91     5    55     2    57 0.77 MULE transposase domain
Glycos_transf_3      PF00591.16   254 seq430_BIOID51085    -            440     3e-61  206.7   0.4   1   1   9.1e-65   4.1e-61  206.3   0.2     2   253    79   332    78   333 0.98 Glycosyl transferase family, a/b domain
PYNP_C               PF07831.8     75 seq430_BIOID51085    -            440   1.6e-25   88.1   0.2   1   1     7e-29   3.2e-25   87.2   0.1     1    74   350   423   350   424 0.98 Pyrimidine nucleoside phosphorylase C-terminal domain
Glycos_trans_3N      PF02885.12    66 seq430_BIOID51085    -            440   5.1e-15   54.7   1.2   1   1   1.8e-18   8.4e-15   53.9   0.1     3    66     5    68     3    68 0.98 Glycosyl transferase family, helical bundle domain
N6_N4_Mtase          PF01555.13   231 seq433_BIOID51085    -             83   2.2e-21   76.2   0.0   1   1     4e-25   2.7e-21   75.9   0.0   169   229     9    68     2    70 0.92 DNA methylase
Methyltransf_26      PF13659.1    117 seq433_BIOID51085    -             83   9.7e-08   31.9   0.0   1   1   1.9e-11   1.3e-07   31.5   0.0     1    44    31    73    31    81 0.93 Methyltransferase domain
adh_short            PF00106.20   167 seq434_BIOID51085    -            240   2.6e-30  105.4   0.6   1   1   7.5e-34   2.6e-30  105.4   0.4     1   165     3   168     3   170 0.95 short chain dehydrogenase
KR                   PF08659.5    181 seq434_BIOID51085    -            240   7.2e-12   45.2   0.9   1   1   1.5e-14   5.1e-11   42.4   0.2     3   174     5   178     4   185 0.82 KR domain
adh_short_C2         PF13561.1    243 seq434_BIOID51085    -            240   3.6e-11   43.2   0.1   1   1   1.4e-14   4.6e-11   42.8   0.1     5   200    11   199     9   228 0.87 Enoyl-(Acyl carrier protein) reductase
NAD_binding_10       PF13460.1    183 seq434_BIOID51085    -            240   4.9e-07   29.8   0.2   1   1   2.3e-10   7.8e-07   29.1   0.1     1   182     5   221     5   222 0.75 NADH(P)-binding
HTH_Tnp_1            PF01527.15    76 seq436_BIOID51085    -             92   3.9e-20   71.4   0.0   1   1   1.1e-23   4.8e-20   71.1   0.0     1    75     1    71     1    72 0.96 Transposase
HTH_23               PF13384.1     50 seq436_BIOID51085    -             92   3.2e-08   32.8   0.0   1   1   1.3e-11   5.7e-08   32.0   0.0     9    47    13    49     7    52 0.89 Homeodomain-like domain
HTH_28               PF13518.1     52 seq436_BIOID51085    -             92     1e-07   31.6   0.3   1   1     4e-11   1.8e-07   30.8   0.1     3    37    12    46    10    57 0.90 Helix-turn-helix domain
Fimbrial_K88         PF02432.10   241 seq437_BIOID51085    -            254   7.2e-76  254.6   0.3   1   1     6e-80   8.1e-76  254.4   0.2     1   241    28   254    28   254 0.99 Fimbrial, major and minor subunit
Prok-JAB             PF14464.1    105 seq438_BIOID51085    -            334   2.4e-19   68.7   0.2   1   1   6.9e-23   4.7e-19   67.7   0.2     3    96    90   185    88   196 0.91 Prokaryotic homologs of the JAB domain
NLPC_P60             PF00877.14   105 seq438_BIOID51085    -            334   5.7e-14   51.6   0.0   1   1   1.2e-17   8.4e-14   51.1   0.0     1   104   198   310   198   311 0.94 NlpC/P60 family
N6_N4_Mtase          PF01555.13   231 seq440_BIOID51085    -            361   2.2e-42  145.0   0.0   1   1   9.4e-46   6.4e-42  143.4   0.0     1   229    29   340    29   342 0.78 DNA methylase
Methyltransf_26      PF13659.1    117 seq440_BIOID51085    -            361   6.4e-13   48.6   0.0   1   1   9.6e-12   6.5e-08   32.4   0.0    51   116     9    82     3    83 0.81 Methyltransferase domain
Phage_min_tail       PF05939.8    109 seq441_BIOID51085    -            109   1.3e-37  127.9   0.0   1   1   1.1e-41   1.4e-37  127.8   0.0     1   109     1   109     1   109 0.99 Phage minor tail protein
Ureidogly_hydro      PF04115.7    165 seq446_BIOID51085    -            160   1.7e-52  177.0   0.0   1   1   1.4e-56   1.9e-52  176.8   0.0     3   159     2   153     1   158 0.95 Ureidoglycolate hydrolase
Phage_tail_L         PF05100.7    206 seq448_BIOID51085    -            232   1.6e-97  324.5   0.2   1   1  1.4e-101   1.9e-97  324.2   0.2     1   206    29   230    29   230 0.99 Phage minor tail protein L
rve_3                PF13683.1     67 seq449_BIOID51085    -            180   1.1e-27   95.2   0.5   1   1   3.7e-31   2.5e-27   94.0   0.4     1    67    96   162    96   162 0.98 Integrase core domain
rve                  PF00665.21   120 seq449_BIOID51085    -            180   1.5e-21   76.5   0.0   1   1   3.3e-25   2.2e-21   76.0   0.0     3   120    11   125     9   125 0.95 Integrase core domain
DUF4156              PF13698.1     93 seq450_BIOID51085    -            121   4.1e-32  109.8   0.1   1   1   3.6e-36   4.9e-32  109.5   0.0     2    93    27   119    26   119 0.98 Domain of unknown function (DUF4156)
DUF4104              PF13372.1    185 seq451_BIOID51085    -            439   2.5e-09   37.0   0.7   1   1   2.9e-13     4e-09   36.3   0.5    10   180   247   409   196   414 0.81 Domain of unknown function (DUF4104)
DUF2560              PF10834.3     80 seq453_BIOID51085    -             80   5.5e-49  163.9   2.0   1   1   4.4e-53     6e-49  163.8   1.4     1    80     1    80     1    80 1.00 Protein of unknown function (DUF2560)
IstB_IS21            PF01695.12   178 seq455_BIOID51085    -            292   1.8e-15   56.6   0.0   1   1     4e-19   2.7e-15   56.1   0.0    43   167   140   268   104   271 0.80 IstB-like ATP binding protein
Bac_DnaA             PF00308.13   219 seq455_BIOID51085    -            292   5.1e-07   29.4   0.0   1   1   1.2e-10   7.9e-07   28.8   0.0     6   157   112   270   109   276 0.80 Bacterial dnaA  protein
DUF4376              PF14301.1    111 seq456_BIOID51085    -            194   2.6e-31  107.9   0.3   1   1   2.7e-35   3.8e-31  107.3   0.2     2   110    72   186    71   187 0.91 Domain of unknown function (DUF4376)
PAAR_motif           PF05488.8     76 seq459_BIOID51085    -             99   9.6e-21   73.4   8.8   1   1   2.4e-23   1.7e-19   69.4   2.1     7    76    24    92    18    92 0.96 PAAR motif
Bac_DNA_binding      PF00216.16    90 seq461_BIOID51085    -             94   2.1e-30  104.4   0.0   1   1   1.7e-34   2.3e-30  104.3   0.0     1    90     1    91     1    91 0.97 Bacterial DNA-binding protein
IclR                 PF01614.13   129 seq464_BIOID51085    -            271   1.9e-40  137.3   0.0   1   1   4.5e-44   3.1e-40  136.7   0.0     2   128   140   263   139   264 0.98 Bacterial transcriptional regulator
HTH_IclR             PF09339.5     52 seq464_BIOID51085    -            271   1.2e-12   47.1   0.1   1   1   5.9e-16     4e-12   45.4   0.0     1    51    23    73    23    74 0.98 IclR helix-turn-helix domain
NLPC_P60             PF00877.14   105 seq467_BIOID51085    -            252   4.3e-31  106.7   0.0   1   1   1.2e-34   7.9e-31  105.8   0.0     1   105   134   244   134   244 0.98 NlpC/P60 family
Lambda_tail_I        PF06805.7     82 seq470_BIOID51085    -            181   5.8e-12   45.1   0.0   1   1   7.3e-16     1e-11   44.3   0.0    25    82     2    64     1    64 0.97 Bacteriophage lambda tail assembly protein I
ImpA-rel_N           PF06812.7     62 seq471_BIOID51085    -            358   4.9e-21   74.1   0.2   1   1   6.4e-25   8.8e-21   73.3   0.2     1    61    57   117    57   118 0.98 ImpA-related N-terminal
Metalloenzyme        PF01676.13   262 seq472_BIOID51085    -            407   1.2e-57  195.1   0.0   1   1   9.9e-62   1.4e-57  194.9   0.0     1   261     2   405     2   406 0.97 Metalloenzyme superfamily
Phage_CP76           PF06892.6    162 seq473_BIOID51085    -            169   1.7e-63  212.6   0.2   1   1   1.4e-67   1.9e-63  212.4   0.1     1   161     3   160     3   161 0.99 Phage regulatory protein CII (CP76)
Methyltransf_4       PF02390.12   197 seq476_BIOID51085    -            239   1.8e-65  219.5   0.0   1   1   1.6e-69   2.2e-65  219.3   0.0     5   197    49   238    42   238 0.97 Putative methyltransferase
Competence           PF03772.11   271 seq477_BIOID51085    -            754   2.6e-54  184.0  37.2   1   1   5.6e-58   2.6e-54  184.0  25.8     3   268   202   469   200   475 0.93 Competence protein
Lactamase_B          PF00753.22   194 seq477_BIOID51085    -            754   8.3e-13   48.3   0.0   1   1   3.2e-16   1.5e-12   47.5   0.0     4   176   507   671   504   688 0.89 Metallo-beta-lactamase superfamily
DUF4131              PF13567.1    176 seq477_BIOID51085    -            754   5.5e-08   32.3   3.0   1   1   1.2e-11   5.5e-08   32.3   2.1     1   163    11   157    11   169 0.85 Domain of unknown function (DUF4131)
DEAD                 PF00270.24   173 seq480_BIOID51085    -            454   3.9e-49  166.2   0.1   1   1     1e-51   4.7e-48  162.8   0.0     1   173    25   197    25   197 0.94 DEAD/DEAH box helicase
Helicase_C           PF00271.26    78 seq480_BIOID51085    -            454   8.1e-26   89.5   0.0   1   1   4.8e-29   2.2e-25   88.2   0.0     2    77   264   339   263   340 0.98 Helicase conserved C-terminal domain
ResIII               PF04851.10   184 seq480_BIOID51085    -            454   7.2e-05   22.5   0.0   1   1   4.4e-08    0.0002   21.1   0.0     4   182    24   190    22   192 0.74 Type III restriction enzyme, res subunit
Terminase_6          PF03237.10   384 seq481_BIOID51085    -            499   2.1e-88  296.5   0.5   1   1   1.8e-92   2.5e-88  296.3   0.4     1   384    57   471    57   471 0.97 Terminase-like family
DnaB_C               PF03796.10   265 seq484_BIOID51085    -            463   3.2e-71  239.1   0.0   1   1     1e-74   4.7e-71  238.6   0.0     2   255   177   423   176   433 0.95 DnaB-like helicase C terminal domain
AAA_25               PF13481.1    194 seq484_BIOID51085    -            463   1.2e-08   34.4   0.1   1   1   5.2e-12   2.4e-08   33.4   0.0    15   186   177   350   167   356 0.84 AAA domain
DnaB                 PF00772.16   103 seq484_BIOID51085    -            463   8.5e-06   25.4   0.0   1   1   4.4e-09     2e-05   24.2   0.0     6    81     9    87     6   105 0.79 DnaB-like helicase N terminal domain
Transposase_20       PF02371.11    87 seq486_BIOID51085    -            313   3.2e-22   78.3   0.0   1   1     1e-25     7e-22   77.2   0.0     1    76   184   259   184   272 0.93 Transposase IS116/IS110/IS902 family
DEDD_Tnp_IS110       PF01548.12   144 seq486_BIOID51085    -            313   4.8e-22   78.0   0.2   1   1   1.5e-25     1e-21   77.0   0.2    36   143     9   110     3   111 0.92 Transposase
DUF2724              PF10893.3     68 seq488_BIOID51085    -             66   7.3e-40  134.5   0.7   1   1   5.8e-44   7.9e-40  134.4   0.5     1    68     1    66     1    66 0.98 Protein of unknown function (DUF2724)
TPP_enzyme_N         PF02776.13   172 seq491_BIOID51085    -            623   1.6e-54  183.8   2.5   1   1   4.8e-56   2.2e-52  176.9   0.9     1   170    34   203    34   205 0.98 Thiamine pyrophosphate enzyme, N-terminal TPP binding domain
TPP_enzyme_C         PF02775.16   153 seq491_BIOID51085    -            623   7.4e-36  122.9   0.2   1   1   1.7e-37   7.6e-34  116.3   0.0     2   153   423   583   422   583 0.96 Thiamine pyrophosphate enzyme, C-terminal TPP binding domain
TPP_enzyme_M         PF00205.17   137 seq491_BIOID51085    -            623   1.9e-35  121.4   0.5   1   1   1.3e-38   5.9e-35  119.8   0.0     1   136   223   358   223   359 0.94 Thiamine pyrophosphate enzyme, central domain
Phage-tail_3         PF13550.1    164 seq493_BIOID51085    -            811   1.3e-37  129.0   0.0   1   1   1.8e-41   2.5e-37  128.0   0.0     1   162   330   498   330   500 0.94 Putative phage tail protein
Oxidored_q6          PF01058.17   131 seq496_BIOID51085    -            381     8e-29   99.7   0.3   1   1   9.4e-33   1.3e-28   99.1   0.2     1   130    71   216    71   217 0.95 NADH ubiquinone oxidoreductase, 20 Kd subunit
UDPG_MGDP_dh_N       PF03721.9    185 seq498_BIOID51085    -            390     1e-38  132.4   0.1   1   1   5.2e-42   2.4e-38  131.2   0.0     1   179     1   168     1   177 0.93 UDP-glucose/GDP-mannose dehydrogenase family, NAD binding domain
UDPG_MGDP_dh         PF00984.14    96 seq498_BIOID51085    -            390   1.2e-27   95.8   0.0   1   1   5.3e-31   2.4e-27   94.8   0.0     3    95   192   284   190   285 0.97 UDP-glucose/GDP-mannose dehydrogenase family, central domain
UDPG_MGDP_dh_C       PF03720.10   106 seq498_BIOID51085    -            390   8.7e-09   35.3   0.6   1   1   3.9e-11   1.8e-07   31.1   0.1     3    82   304   377   302   387 0.88 UDP-glucose/GDP-mannose dehydrogenase family, UDP binding domain
DUF469               PF04320.9    101 seq499_BIOID51085    -            108   6.5e-42  142.2   0.5   1   1   5.4e-46   7.3e-42  142.1   0.4     1   101     7   107     7   107 1.00 Protein with unknown function (DUF469)
MFS_1                PF07690.11   354 seq501_BIOID51085    -            452   4.7e-50  170.1  64.8   1   2   1.6e-38   1.1e-34  119.6  17.3     2   241    28   287    27   289 0.87 Major Facilitator Superfamily
MFS_1                PF07690.11   354 seq501_BIOID51085    -            452   4.7e-50  170.1  64.8   2   2     9e-22   6.1e-18   64.5  22.0     1   179   259   437   259   448 0.91 Major Facilitator Superfamily
Sugar_tr             PF00083.19   451 seq501_BIOID51085    -            452   3.2e-28   98.3  35.0   1   1   1.7e-29   1.1e-25   89.9   5.5     5   264    26   263    22   287 0.82 Sugar (and other) transporter
DUF2732              PF10809.3     77 seq503_BIOID51085    -             77   5.5e-36  121.8   5.6   1   1   4.4e-40     6e-36  121.7   3.9     1    77     1    77     1    77 1.00 Protein of unknown function (DUF2732)
TraS                 PF10624.4    164 seq504_BIOID51085    -            167  8.6e-102  337.4   1.6   1   1  7.1e-106  9.7e-102  337.2   1.1     1   164     3   166     3   166 1.00 Plasmid conjugative transfer entry exclusion protein TraS
PNP_UDP_1            PF01048.15   234 seq508_BIOID51085    -            258   4.4e-43  146.8   1.3   1   1   3.8e-47   5.2e-43  146.5   0.9     2   213    35   236    34   253 0.88 Phosphorylase superfamily
zf-dskA_traR         PF01258.12    36 seq509_BIOID51085    -             75   2.2e-11   43.1   4.6   1   1   1.6e-15   2.2e-11   43.1   3.2     4    35    32    64    28    65 0.90 Prokaryotic dksA/traR C4-type zinc finger
NA37                 PF04245.8    326 seq511_BIOID51085    -            335  1.9e-103  346.0   0.0   1   1  1.6e-107  2.2e-103  345.9   0.0     2   326    10   329     9   329 0.97 37-kD nucleoid-associated bacterial protein
DUF2884              PF11101.3    229 seq512_BIOID51085    -            239   1.5e-59  201.0   2.4   1   1   1.2e-63   1.7e-59  200.9   1.7     1   215    24   234    24   239 0.98 Protein of unknown function (DUF2884)
PseudoU_synth_2      PF00849.17   164 seq513_BIOID51085    -            326   8.1e-32  110.2   0.1   1   1   1.8e-35   1.2e-31  109.6   0.1     1   164    92   242    92   242 0.96 RNA pseudouridylate synthase
S4                   PF01479.20    48 seq513_BIOID51085    -            326   2.4e-12   45.9   0.0   1   1   6.1e-16   4.2e-12   45.1   0.0     1    48    18    65    18    65 0.97 S4 domain
DUF876               PF05936.7    425 seq515_BIOID51085    -            186   1.3e-23   83.0   0.0   1   1   1.1e-27   1.5e-23   82.8   0.0   237   406     3   174     1   180 0.92 Bacterial protein of unknown function (DUF876)
DUF3927              PF13064.1     46 seq516_BIOID51085    -             50   2.4e-19   68.4  10.1   1   1   1.9e-23   2.6e-19   68.3   7.0     2    46     3    47     2    47 0.96 Protein of unknown function (DUF3927)
MethyltransfD12      PF02086.10   260 seq518_BIOID51085    -            285   3.5e-72  242.8   0.7   1   1   2.9e-76     4e-72  242.7   0.5     1   260     7   244     7   244 0.97 D12 class N6 adenine-specific DNA methyltransferase
Abhydrolase_6        PF12697.2    228 seq520_BIOID51085    -            382     3e-12   46.8   0.2   1   1     2e-15   9.1e-12   45.2   0.1    18   220   110   362    97   366 0.76 Alpha/beta hydrolase family
Abhydrolase_5        PF12695.2    142 seq520_BIOID51085    -            382   1.5e-11   44.0   0.4   1   1   3.4e-14   1.5e-10   40.8   0.2    14   141   105   357    90   358 0.78 Alpha/beta hydrolase family
Peptidase_S15        PF02129.13   272 seq520_BIOID51085    -            382   8.2e-05   22.0   0.1   1   1   3.6e-08   0.00016   21.0   0.0     2   140    71   201    71   359 0.67 X-Pro dipeptidyl-peptidase (S15 family)
TraT                 PF05818.7    215 seq521_BIOID51085    -            237   9.1e-89  296.4   7.1   1   1   7.6e-93     1e-88  296.2   4.9     1   215    26   237    26   237 0.99 Enterobacterial TraT complement resistance protein
PhdYeFM_antitox      PF02604.14    75 seq527_BIOID51085    -             63   1.2e-05   24.6   0.0   1   1   9.8e-10   1.3e-05   24.5   0.0    21    67     6    52     4    61 0.87 Antitoxin Phd_YefM, type II toxin-antitoxin system
NiFeSe_Hases         PF00374.14   507 seq532_BIOID51085    -            597  1.5e-243  809.0   0.0   1   1  1.2e-247  1.7e-243  808.8   0.0     1   507    54   582    54   582 0.98 Nickel-dependent hydrogenase
Plasmid_stabil       PF05016.9     90 seq533_BIOID51085    -             93   1.9e-13   50.4   0.8   1   1   1.8e-17   2.5e-13   50.1   0.6     2    87     6    82     5    84 0.93 Plasmid stabilisation system protein
Fimbrial_K88         PF02432.10   241 seq534_BIOID51085    -            299   3.3e-28   98.6   1.6   1   1   4.6e-32   6.3e-28   97.7   1.1     1   240    42   298    42   299 0.78 Fimbrial, major and minor subunit
Xan_ur_permease      PF00860.15   389 seq536_BIOID51085    -            463  4.2e-113  377.6  38.8   1   1  4.1e-117  5.7e-113  377.2  26.9     2   388    34   427    33   428 0.97 Permease family
Elong-fact-P_C       PF09285.6     56 seq538_BIOID51085    -            188   5.3e-27   92.8   1.0   1   1   2.4e-30   1.1e-26   91.8   0.2     1    56   131   186   131   186 0.99 Elongation factor P, C-terminal
EFP                  PF01132.15    55 seq538_BIOID51085    -            188   3.2e-24   84.2   0.1   1   1   1.2e-27   5.5e-24   83.4   0.0     3    55    71   123    69   123 0.97 Elongation factor P (EF-P) OB domain
EFP_N                PF08207.7     58 seq538_BIOID51085    -            188   5.8e-24   83.6   0.0   1   1   4.5e-27     2e-23   81.8   0.0     3    57     7    61     5    62 0.97 Elongation factor P (EF-P) KOW-like domain
RusA                 PF05866.6    116 seq539_BIOID51085    -            124   1.5e-20   73.6   0.0   1   1   1.3e-24   1.7e-20   73.4   0.0     1   116     7   116     7   116 0.89 Endodeoxyribonuclease RusA
DUF754               PF05449.6     83 seq541_BIOID51085    -             95   5.8e-29   99.8   2.8   1   1   4.7e-33   6.5e-29   99.6   1.9     1    81    11    91    11    93 0.98 Protein of unknown function (DUF754)
SopA_C               PF13979.1    172 seq544_BIOID51085    -            670   7.1e-61  204.6   5.5   1   1   2.1e-64   1.5e-60  203.6   3.2     2   171   495   669   494   670 0.97 SopA-like catalytic domain
SopA                 PF13981.1    135 seq544_BIOID51085    -            670   3.1e-25   88.6   2.2   1   1   4.5e-29   3.1e-25   88.6   1.5     2   132   259   388   258   390 0.96 SopA-like central domain
Asparaginase         PF00710.15   313 seq546_BIOID51085    -            348   3.6e-89  298.6   4.1   1   1     3e-93   4.2e-89  298.4   2.9     1   313    25   342    25   342 0.96 Asparaginase
Cu-oxidase_4         PF02578.10   233 seq548_BIOID51085    -            243   1.1e-78  263.4   0.0   1   1   9.2e-83   1.3e-78  263.2   0.0     2   233    20   242    19   242 0.97 Multi-copper polyphenol oxidoreductase laccase
Glyco_hydro_108      PF05838.7     83 seq549_BIOID51085    -            184     1e-28   99.1   0.1   1   1   4.2e-32   2.9e-28   97.7   0.0     1    83     9    94     9    94 0.98 Glycosyl hydrolase 108
PG_binding_3         PF09374.5     72 seq549_BIOID51085    -            184   8.1e-21   73.6   0.0   1   1   1.7e-24   1.2e-20   73.1   0.0     2    71    98   181    97   182 0.97 Predicted Peptidoglycan domain
Cupin_2              PF07883.6     71 seq550_BIOID51085    -            342   5.5e-30  102.5   0.2   1   1   1.3e-26   4.4e-23   80.4   0.1     1    69    91   159    91   161 0.97 Cupin domain
AraC_binding         PF02311.14   136 seq550_BIOID51085    -            342   6.4e-08   32.2   0.1   1   1   5.3e-08   0.00018   21.0   0.0    14    65    99   151    92   158 0.89 AraC-like ligand binding domain
Phage_GPA            PF05840.8    371 seq553_BIOID51085    -            804  4.2e-146  486.3   0.1   1   1  7.2e-150  9.9e-146  485.0   0.0     1   370   188   562   188   563 0.99 Bacteriophage replication gene A protein (GPA)
Antiterm             PF03589.8     95 seq554_BIOID51085    -            273   6.1e-56  186.4   9.0   1   2   6.6e-27     9e-23   80.0   0.0     2    95    15   111    14   111 0.97 Antitermination protein
Antiterm             PF03589.8     95 seq554_BIOID51085    -            273   6.1e-56  186.4   9.0   2   2   6.9e-37   9.5e-33  112.0   0.1     2    94   178   269   177   270 0.98 Antitermination protein
ABC_membrane         PF00664.18   275 seq555_BIOID51085    -            582   2.7e-55  187.6  14.5   1   1   1.1e-58   3.9e-55  187.0  10.0     6   275    29   298    24   298 0.94 ABC transporter transmembrane region
ABC_tran             PF00005.22   118 seq555_BIOID51085    -            582   2.2e-22   79.5   0.3   1   1   1.8e-25   6.1e-22   78.0   0.0     1   118   383   509   383   509 0.98 ABC transporter
DDE_Tnp_IS66_C       PF13817.1     39 seq557_BIOID51085    -            119   3.1e-20   71.7   0.3   1   1   7.5e-24   5.2e-20   71.0   0.2     2    39    76   113    75   113 0.99 IS66 C-terminal element
DDE_Tnp_IS66         PF03050.9    271 seq557_BIOID51085    -            119   1.5e-18   66.9   0.0   1   1   2.5e-22   1.7e-18   66.7   0.0   205   271     3    69     1    69 0.95 Transposase IS66 family
AP_endonuc_2         PF01261.19   211 seq559_BIOID51085    -            258     8e-34  116.6   0.1   1   1   7.1e-38   9.6e-34  116.4   0.1     1   211    21   219    21   219 0.96 Xylose isomerase-like TIM barrel
Entericidin          PF08085.6     21 seq561_BIOID51085    -             41   5.3e-09   35.3   0.0   1   1   4.6e-13   6.3e-09   35.1   0.0     1    21    20    40    20    40 0.99 Entericidin EcnA/B family
Transposase_mut      PF00872.13   381 seq562_BIOID51085    -            340   5.8e-95  317.9   0.0   1   1   9.8e-99   6.7e-95  317.7   0.0    12   318    13   316     1   331 0.93 Transposase, Mutator family
MULE                 PF10551.4     93 seq562_BIOID51085    -            340   4.1e-12   45.9   0.0   1   1   3.1e-15   2.1e-11   43.6   0.0    15    91   181   260   169   262 0.83 MULE transposase domain
MFS_1                PF07690.11   354 seq563_BIOID51085    -            397     1e-32  113.1  67.2   1   1   1.3e-31   8.6e-28   96.9  38.8     2   333    24   336    23   343 0.82 Major Facilitator Superfamily
Sugar_tr             PF00083.19   451 seq563_BIOID51085    -            397   1.7e-05   23.5  52.4   1   1   1.5e-08   9.9e-05   20.9  13.2    59   189    66   190    54   196 0.90 Sugar (and other) transporter
Peptidase_S6         PF02395.11   769 seq564_BIOID51085    -           1299  1.5e-278  925.9  34.9   1   1  1.7e-282  2.3e-278  925.3  24.2     3   768    46   811    44   812 0.96 Immunoglobulin A1 protease
Entericidin          PF08085.6     21 seq565_BIOID51085    -             48   1.2e-08   34.2   2.6   1   1   1.2e-12   1.7e-08   33.7   1.8     1    21    23    43    23    43 0.98 Entericidin EcnA/B family
DUF3672              PF12421.3    136 seq568_BIOID51085    -            393   3.4e-41  140.4   0.1   1   1     5e-45   3.4e-41  140.4   0.0     1   136   211   352   211   352 0.89 Fibronectin type III protein
DUF1983              PF09327.6     81 seq568_BIOID51085    -            393   2.8e-27   94.3   1.3   1   1     4e-31   2.8e-27   94.3   0.9     1    81   107   187   107   187 0.99 Domain of unknown function (DUF1983)
AAA_2                PF07724.9    171 seq569_BIOID51085    -            861   3.2e-58  196.3   0.0   1   1   7.1e-59   8.8e-56  188.3   0.0     1   171   600   764   600   764 0.98 AAA domain (Cdc48 subfamily)
ClpB_D2-small        PF10431.4     81 seq569_BIOID51085    -            861   1.1e-28   98.8   2.2   1   1   1.4e-31   1.7e-28   98.2   0.2     1    80   770   849   770   850 0.98 C-terminal, D2-small domain, of ClpB protein
AAA                  PF00004.24   132 seq569_BIOID51085    -            861   5.6e-28   97.6   0.0   1   2   5.7e-17   7.1e-14   52.0   0.0     2   128   207   341   206   345 0.82 ATPase family associated with various cellular activities (AAA)
AAA                  PF00004.24   132 seq569_BIOID51085    -            861   5.6e-28   97.6   0.0   2   2   6.4e-14     8e-11   42.1   0.0     2   117   606   731   605   742 0.86 ATPase family associated with various cellular activities (AAA)
Clp_N                PF02861.15    53 seq569_BIOID51085    -            861     2e-27   94.7   6.1   1   2   3.4e-16   4.2e-13   48.8   0.1     1    53    21    73    21    73 0.98 Clp amino terminal domain
Clp_N                PF02861.15    53 seq569_BIOID51085    -            861     2e-27   94.7   6.1   2   2   4.7e-16   5.8e-13   48.4   0.1     1    53    98   149    98   149 0.96 Clp amino terminal domain
AAA_5                PF07728.9    139 seq569_BIOID51085    -            861   2.5e-19   69.2   0.8   1   1   3.9e-16   4.9e-13   48.8   0.0     2   124   605   725   604   766 0.87 AAA domain (dynein-related subfamily)
AAA_16               PF13191.1    166 seq569_BIOID51085    -            861   5.2e-11   43.0   7.3   1   1   9.9e-10   1.2e-06   28.8   0.2     2   141   184   285   183   310 0.81 AAA ATPase domain
Sigma54_activat      PF00158.21   168 seq569_BIOID51085    -            861   7.3e-10   38.4   0.1   1   1   7.2e-10     9e-07   28.4   0.0    23   156   603   735   574   746 0.78 Sigma-54 interaction domain
Multi_Drug_Res       PF00893.14    93 seq571_BIOID51085    -            105   5.3e-33  113.2  10.3   1   1   4.9e-37   6.7e-33  112.9   7.2     1    93     1    93     1    93 0.99 Small Multidrug Resistance protein
rve                  PF00665.21   120 seq573_BIOID51085    -            390   8.1e-18   64.5   0.0   1   1   1.1e-21   1.6e-17   63.6   0.0     3   120   113   240   112   240 0.93 Integrase core domain
NAD_binding_2        PF03446.10   162 seq576_BIOID51085    -            292   4.2e-49  166.4   0.7   1   1   1.4e-52   9.6e-49  165.2   0.3     2   161     1   160     1   162 0.97 NAD binding domain of 6-phosphogluconate dehydrogenase
F420_oxidored        PF03807.12    96 seq576_BIOID51085    -            292   4.2e-07   30.1   0.2   1   1   3.2e-10   2.2e-06   27.8   0.1     1    93     2    92     2    94 0.81 NADP oxidoreductase coenzyme F420-dependent
DUF1202              PF06717.6    308 seq577_BIOID51085    -            335  2.1e-174  578.9  15.8   1   1  1.8e-178  2.4e-174  578.7  10.9     1   307    13   322    13   323 0.99 Protein of unknown function (DUF1202)
FAA_hydrolase        PF01557.13   217 seq578_BIOID51085    -            233   6.2e-48  162.9   0.0   1   1   5.6e-52   7.7e-48  162.6   0.0     1   216    27   232    27   233 0.89 Fumarylacetoacetate (FAA) hydrolase family
AsmA                 PF05170.9    604 seq582_BIOID51085    -            577  2.2e-166  554.9   7.6   1   1  6.1e-170  2.8e-166  554.5   5.3     1   565     9   558     9   574 0.98 AsmA family
Ribosomal_L31        PF01197.13    69 seq583_BIOID51085    -             70   1.4e-30  104.9   0.2   1   1   1.1e-34   1.5e-30  104.8   0.1     1    67     1    65     1    67 0.98 Ribosomal protein L31
Cytochrom_B_N        PF00033.14   188 seq589_BIOID51085    -            235   3.4e-37  127.5  20.7   1   1   5.6e-41   3.8e-37  127.3  14.4     2   188    12   220    11   220 0.98 Cytochrome b(N-terminal)/b6/petB
Ni_hydr_CYTB         PF01292.15   182 seq589_BIOID51085    -            235   4.9e-36  123.7  18.5   1   1   8.2e-40   5.6e-36  123.5  12.8     2   182    14   220    13   220 0.95 Prokaryotic cytochrome b561
Phage-scaffold       PF09306.5    304 seq592_BIOID51085    -            303  1.3e-202  671.4  14.8   1   1    1e-206  1.4e-202  671.2  10.3     1   304     1   303     1   303 1.00 Bacteriophage, scaffolding protein
TrwB_AAD_bind        PF10412.4    386 seq595_BIOID51085    -            714  2.8e-148  493.5   0.0   1   1  1.3e-151  3.5e-148  493.2   0.0     2   386   172   561   171   561 0.99 Type IV secretion-system coupling protein DNA-binding domain
TraD_N               PF12615.3    101 seq595_BIOID51085    -            714   4.1e-33  113.6  11.9   1   1   6.1e-36   1.7e-32  111.6   8.0     1   101    31   129    31   129 0.99 F sex factor protein N terminal
TraG-D_C             PF12696.2    128 seq595_BIOID51085    -            714     1e-18   67.2   0.0   1   1   6.8e-22   1.9e-18   66.4   0.0     1   127   419   541   419   542 0.86 TraM recognition site of TraD and TraG
AAA_10               PF12846.2    328 seq595_BIOID51085    -            714   2.1e-10   40.2   0.0   1   1     8e-12   2.2e-08   33.6   0.0     3   318   187   491   186   498 0.72 AAA-like domain
T4SS-DNA_transf      PF02534.9    469 seq595_BIOID51085    -            714   9.7e-08   30.8   0.0   1   1   9.5e-11   2.6e-07   29.4   0.0   264   361   382   476   198   500 0.83 Type IV secretory system Conjugative DNA transfer
Hydrolase_3          PF08282.7    254 seq596_BIOID51085    -            368   8.2e-14   51.6   0.1   1   1   9.2e-16   4.2e-12   46.0   0.0   187   250   295   357   274   361 0.88 haloacid dehalogenase-like hydrolase
HAD                  PF12710.2    191 seq596_BIOID51085    -            368   8.6e-13   48.7   0.0   1   1   2.1e-16   9.7e-13   48.5   0.0    46   191   192   327    41   327 0.79 haloacid dehalogenase-like hydrolase
Hydrolase            PF00702.21   204 seq596_BIOID51085    -            368   8.3e-11   42.6   0.6   1   1   2.5e-14   1.1e-10   42.2   0.4    65   204   170   330    99   330 0.77 haloacid dehalogenase-like hydrolase
DDE_3                PF13358.1    146 seq597_BIOID51085    -            343   2.1e-20   72.8   0.2   1   1   7.3e-23     2e-19   69.6   0.0     2   139   177   311   176   316 0.96 DDE superfamily endonuclease
HTH_29               PF13551.1    113 seq597_BIOID51085    -            343   2.1e-14   53.4   0.1   1   1   1.5e-17     4e-14   52.5   0.1     1   112    30   139    30   140 0.95 Winged helix-turn helix
HTH_32               PF13565.1     77 seq597_BIOID51085    -            343   4.9e-10   39.9   0.5   1   1   1.8e-13   4.9e-10   39.9   0.4     1    77    56   136    56   136 0.85 Homeodomain-like domain
HTH_23               PF13384.1     50 seq597_BIOID51085    -            343   3.4e-10   39.1   0.3   1   1   4.1e-12   1.1e-08   34.3   0.0     3    50    26    73    24    73 0.95 Homeodomain-like domain
HTH_28               PF13518.1     52 seq597_BIOID51085    -            343   1.1e-07   31.5   0.4   1   1   4.5e-10   1.2e-06   28.2   0.1     1    49    29    81    29    84 0.89 Helix-turn-helix domain
GST_N_3              PF13417.1     75 seq598_BIOID51085    -            215   7.7e-17   61.1   0.0   1   1   6.1e-20   1.7e-16   60.1   0.0     1    73     4    80     4    89 0.91 Glutathione S-transferase, N-terminal domain
GST_N_2              PF13409.1     70 seq598_BIOID51085    -            215     8e-11   41.6   0.0   1   1   8.8e-14   2.4e-10   40.1   0.0     3    69    11    76     9    77 0.89 Glutathione S-transferase, N-terminal domain
GST_N                PF02798.15    76 seq598_BIOID51085    -            215   1.7e-08   34.3   0.0   1   1     2e-11   5.5e-08   32.7   0.0     3    75     2    75     1    76 0.93 Glutathione S-transferase, N-terminal domain
GST_C_2              PF13410.1     69 seq598_BIOID51085    -            215     4e-08   32.9   0.0   1   1   3.6e-11   9.8e-08   31.6   0.0    10    69   135   194   125   194 0.85 Glutathione S-transferase, C-terminal domain
GST_C                PF00043.20    95 seq598_BIOID51085    -            215   7.8e-07   28.8   0.0   1   1     8e-10   2.2e-06   27.4   0.0    37    95   140   199   109   199 0.78 Glutathione S-transferase, C-terminal domain
DUF3987              PF13148.1    375 seq599_BIOID51085    -            517  7.5e-109  363.6   0.0   1   1  6.5e-113  8.9e-109  363.3   0.0     2   374    52   419    51   420 0.98 Protein of unknown function (DUF3987)
LpxK                 PF02606.9    326 seq600_BIOID51085    -            328    4e-110  367.6   0.0   1   1  3.6e-114  4.9e-110  367.4   0.0     2   323    13   319    12   324 0.95 Tetraacyldisaccharide-1-P 4'-kinase
HTH_Tnp_1            PF01527.15    76 seq601_BIOID51085    -             99   3.3e-19   68.4   0.0   1   1   6.6e-23   4.5e-19   68.0   0.0     3    54    38    89    36    95 0.89 Transposase
HTH_28               PF13518.1     52 seq601_BIOID51085    -             99   8.3e-05   22.3   0.0   1   1   1.7e-08   0.00012   21.8   0.0     2    41    47    87    46    91 0.83 Helix-turn-helix domain
Helicase_C_2         PF13307.1    167 seq605_BIOID51085    -            753   4.8e-26   91.5   0.0   1   1   2.2e-29   7.6e-26   90.9   0.0     8   165   570   725   563   727 0.93 Helicase C-terminal domain
DEAD                 PF00270.24   173 seq605_BIOID51085    -            753   6.1e-09   35.4   0.1   1   1     2e-09   6.7e-06   25.5   0.0    12    78    80   145    65   163 0.74 DEAD/DEAH box helicase
DEAD_2               PF06733.10   174 seq605_BIOID51085    -            753   1.3e-08   34.3   0.0   1   1   7.2e-12   2.5e-08   33.4   0.0   104   167   238   300   208   306 0.86 DEAD_2
Ail_Lom              PF06316.6    199 seq606_BIOID51085    -            199  8.2e-120  397.4   4.3   1   1  1.3e-123  9.2e-120  397.2   3.0     1   199     1   199     1   199 1.00 Enterobacterial Ail/Lom protein
OMP_b-brl            PF13505.1    176 seq606_BIOID51085    -            199   5.6e-25   88.1   6.4   1   1   9.7e-29   6.6e-25   87.9   4.5     7   176    16   199     6   199 0.84 Outer membrane protein beta-barrel domain
Transp_cyt_pur       PF02133.10   439 seq607_BIOID51085    -            484  1.8e-139  464.9  44.0   1   1  1.5e-143  2.1e-139  464.7  30.5     1   439    19   457    19   457 0.99 Permease for cytosine/purines, uracil, thiamine, allantoin
HycI                 PF01750.13   130 seq608_BIOID51085    -            195   3.6e-38  129.9   0.0   1   1   3.2e-42   4.3e-38  129.6   0.0     1   128    23   150    23   152 0.98 Hydrogenase maturation protease
IstB_IS21            PF01695.12   178 seq609_BIOID51085    -            264   3.4e-73  244.7   0.2   1   1   1.9e-76   5.3e-73  244.1   0.0     1   177    51   227    51   228 0.99 IstB-like ATP binding protein
Bac_DnaA             PF00308.13   219 seq609_BIOID51085    -            264   3.5e-10   39.7   0.0   1   1   1.9e-13   5.2e-10   39.2   0.0    36   139    99   199    71   208 0.88 Bacterial dnaA  protein
AAA                  PF00004.24   132 seq609_BIOID51085    -            264   3.5e-07   30.3   0.0   1   1   4.2e-10   1.1e-06   28.6   0.0     1    74   100   174   100   199 0.78 ATPase family associated with various cellular activities (AAA)
AFG1_ATPase          PF03969.11   362 seq609_BIOID51085    -            264   6.7e-05   21.7   0.0   1   1   3.2e-08   8.9e-05   21.3   0.0    64   228    99   259    56   263 0.78 AFG1-like ATPase
TnpB_IS66            PF05717.8    108 seq611_BIOID51085    -            115   1.1e-43  146.8   0.0   1   1   9.2e-48   1.3e-43  146.7   0.0     2   107     7   110     6   111 0.96 IS66 Orf2 like protein
N6_N4_Mtase          PF01555.13   231 seq613_BIOID51085    -            352   1.4e-43  148.8   0.0   1   1   5.2e-47   3.6e-43  147.5   0.0     1   230    29   341    29   342 0.79 DNA methylase
Methyltransf_26      PF13659.1    117 seq613_BIOID51085    -            352     3e-13   49.7   0.0   1   1     2e-12   1.4e-08   34.6   0.0    51   116     9    82     6    83 0.81 Methyltransferase domain
FAD_binding_3        PF01494.14   356 seq614_BIOID51085    -            397   1.4e-25   89.9   0.6   1   1   6.8e-29   1.9e-25   89.5   0.4     3   353     6   346     4   349 0.78 FAD binding domain
FAD_oxidored         PF12831.2    428 seq614_BIOID51085    -            397   1.3e-07   30.9   0.8   1   1   7.4e-11     2e-07   30.3   0.6     3   128     8   145     7   163 0.71 FAD dependent oxidoreductase
DAO                  PF01266.19   358 seq614_BIOID51085    -            397   2.3e-07   29.9  10.0   1   1   2.6e-10   7.1e-07   28.3   3.3     2    35     7    41     6    49 0.93 FAD dependent oxidoreductase
NAD_binding_8        PF13450.1     68 seq614_BIOID51085    -            397   9.2e-06   25.4   2.2   1   1   3.4e-09   9.2e-06   25.4   1.5     1    32     9    40     9    53 0.95 NAD(P)-binding Rossmann-like domain
GIDA                 PF01134.17   392 seq614_BIOID51085    -            397   4.9e-05   22.2   0.2   1   1   2.2e-08     6e-05   21.9   0.1     3    36     8    43     6   159 0.65 Glucose inhibited division protein A
PseudoU_synth_2      PF00849.17   164 seq615_BIOID51085    -            231   9.7e-18   64.4   0.0   1   1   3.6e-21   2.4e-17   63.1   0.0     2   164    62   192    61   192 0.89 RNA pseudouridylate synthase
S4                   PF01479.20    48 seq615_BIOID51085    -            231   6.4e-09   34.9   0.1   1   1   1.8e-12   1.2e-08   34.0   0.1     1    47     1    46     1    47 0.91 S4 domain
P22_CoatProtein      PF11651.3    414 seq617_BIOID51085    -            431  1.9e-138  461.4   0.9   1   1  1.5e-142  2.1e-138  461.3   0.6     1   413     1   427     1   428 0.99 P22 coat protein - gene protein 5
Cys_Met_Meta_PP      PF01053.15   386 seq619_BIOID51085    -            445  9.8e-140  465.0   0.0   1   1  2.5e-143  1.1e-139  464.8   0.0     1   385    65   439    65   440 0.99 Cys/Met metabolism PLP-dependent enzyme
Aminotran_1_2        PF00155.16   363 seq619_BIOID51085    -            445   7.9e-08   31.5   0.0   1   1   2.6e-11   1.2e-07   30.9   0.0    49   192   116   237   102   270 0.84 Aminotransferase class I and II
Aminotran_5          PF00266.14   371 seq619_BIOID51085    -            445   9.3e-05   21.2   0.0   1   1   3.5e-08   0.00016   20.4   0.0    68   201   132   257   103   273 0.84 Aminotransferase class-V
HyaE                 PF07449.6    107 seq621_BIOID51085    -            132   1.5e-39  134.1   0.0   1   1   1.2e-43   1.7e-39  133.9   0.0     1   107    10   116    10   116 0.99 Hydrogenase-1 expression protein HyaE
DDE_Tnp_IS66         PF03050.9    271 seq622_BIOID51085    -            335   2.5e-41  141.5   3.2   1   1   8.3e-44   3.8e-40  137.7   0.0     1   116   186   312   186   325 0.97 Transposase IS66 family
HTH_Tnp_IS66         PF13005.2     59 seq622_BIOID51085    -            335   5.8e-17   61.1   7.9   1   1   2.2e-20   9.9e-17   60.4   5.5     2    59   125   180   124   180 0.98 putative Helix-turn-helix domain of transposase IS66
LZ_Tnp_IS66          PF13007.2     78 seq622_BIOID51085    -            335   7.2e-13   48.8   7.7   1   1   4.2e-16   1.9e-12   47.5   5.3     2    77    46   121    45   122 0.83 Transposase C of IS166 homeodomain
DinI                 PF06183.8     65 seq623_BIOID51085    -             85   1.7e-25   88.7   0.2   1   1   1.7e-29   2.3e-25   88.2   0.1     1    64    21    84    21    85 0.97 DinI-like family
DUF1006              PF06224.7    348 seq625_BIOID51085    -            410   7.9e-88  294.8  14.5   1   1     7e-92   9.6e-88  294.6  10.0     4   348    16   381     6   381 0.91 Protein of unknown function (DUF1006)
AAA_25               PF13481.1    194 seq626_BIOID51085    -            476   2.1e-26   92.4   0.0   1   1   1.8e-29   3.5e-26   91.6   0.0    10   194    88   242    80   242 0.90 AAA domain
KaiC                 PF06745.8    226 seq626_BIOID51085    -            476   1.7e-18   66.4   0.1   1   1   6.7e-19   1.3e-15   56.9   0.1     2   202    94   277    93   294 0.85 KaiC
ChlI                 PF13541.1    121 seq626_BIOID51085    -            476   5.9e-12   45.0   0.0   1   1   6.9e-15   1.3e-11   43.8   0.0    35   121   364   449   337   449 0.92 Subunit ChlI of Mg-chelatase
Lon_C                PF05362.8    205 seq626_BIOID51085    -            476   4.3e-08   32.5   0.1   1   1     5e-11   9.7e-08   31.4   0.0    94   200   372   471   363   473 0.88 Lon protease (S16) C-terminal proteolytic domain
RecA                 PF00154.16   323 seq626_BIOID51085    -            476   2.4e-05   23.4   0.1   1   1   2.4e-08   4.8e-05   22.4   0.0    17   140    77   195    65   205 0.77 recA bacterial DNA recombination protein
HupH_C               PF04809.8    120 seq628_BIOID51085    -            305   3.2e-49  165.5   0.0   1   2   8.5e-11   1.2e-06   28.2   0.0     6    95    70   159    67   172 0.80 HupH hydrogenase expression protein, C-terminal conserved region
HupH_C               PF04809.8    120 seq628_BIOID51085    -            305   3.2e-49  165.5   0.0   2   2   5.3e-44   7.2e-40  135.3   0.0     1   119   183   299   183   300 0.99 HupH hydrogenase expression protein, C-terminal conserved region
MFS_1                PF07690.11   354 seq631_BIOID51085    -            396   1.1e-45  155.8  55.1   1   1   1.6e-49   1.1e-45  155.8  38.2     2   353    16   358    15   359 0.86 Major Facilitator Superfamily
Sugar_tr             PF00083.19   451 seq631_BIOID51085    -            396   7.2e-12   44.4  15.7   1   1   1.1e-15   7.2e-12   44.4  10.9    48   191    47   184    35   189 0.95 Sugar (and other) transporter
Amidohydro_4         PF13147.1    304 seq634_BIOID51085    -            453   1.1e-29  104.2   0.1   1   1   8.2e-33   2.8e-29  102.9   0.1     1   304    45   389    45   389 0.86 Amidohydrolase
Amidohydro_1         PF01979.15   333 seq634_BIOID51085    -            453   2.2e-19   70.1   0.0   1   1   1.5e-21   5.2e-18   65.6   0.0     1   332    50   391    50   392 0.70 Amidohydrolase family
Amidohydro_5         PF13594.1     68 seq634_BIOID51085    -            453   4.1e-17   61.6   0.9   1   1   2.9e-20   9.8e-17   60.4   0.6     1    68    23    88    23    88 0.84 Amidohydrolase
DDE_Tnp_IS66         PF03050.9    271 seq635_BIOID51085    -            182   5.9e-43  146.9   0.5   1   1     1e-46   7.1e-43  146.6   0.4   143   270     1   131     1   132 0.98 Transposase IS66 family
DDE_Tnp_IS66_C       PF13817.1     39 seq635_BIOID51085    -            182   1.1e-19   69.9   0.4   1   1   3.9e-23   2.7e-19   68.7   0.3     1    39   138   176   138   176 0.98 IS66 C-terminal element
Transposase_mut      PF00872.13   381 seq637_BIOID51085    -            402  1.7e-119  398.6   0.0   1   1  2.7e-123  1.9e-119  398.5   0.0    12   379    13   377     1   379 0.94 Transposase, Mutator family
MULE                 PF10551.4     93 seq637_BIOID51085    -            402   8.7e-12   44.9   0.0   1   1   6.1e-15   4.2e-11   42.7   0.0    16    91   185   260   171   262 0.83 MULE transposase domain
RIP                  PF00161.14   206 seq638_BIOID51085    -            319   1.9e-41  141.3   0.3   1   1   1.7e-45   2.4e-41  141.1   0.2     1   204    24   232    24   234 0.96 Ribosome inactivating protein
Homoserine_dh        PF00742.14   179 seq640_BIOID51085    -            810   7.4e-51  172.2   0.0   1   1   2.5e-54   1.1e-50  171.6   0.0     1   178   608   803   608   804 0.99 Homoserine dehydrogenase
AA_kinase            PF00696.23   241 seq640_BIOID51085    -            810   1.8e-42  145.4   0.0   1   1   8.3e-46   3.8e-42  144.3   0.0     2   238    12   284    11   287 0.89 Amino acid kinase family
NAD_binding_3        PF03447.11   117 seq640_BIOID51085    -            810   3.5e-24   85.3   0.0   1   1   1.8e-27   8.4e-24   84.1   0.0     1   116   465   599   465   600 0.98 Homoserine dehydrogenase, NAD binding domain
AsnC_trans_reg       PF01037.16    74 seq643_BIOID51085    -            164   1.9e-24   85.0   0.1   1   1   1.4e-27   6.5e-24   83.3   0.0     1    74    78   152    78   152 0.98 AsnC family
HTH_24               PF13412.1     48 seq643_BIOID51085    -            164   2.3e-21   74.8   0.2   1   1   1.1e-24     5e-21   73.7   0.1     1    48    12    59    12    59 0.98 Winged helix-turn-helix DNA-binding
HTH_AsnC-type        PF13404.1     42 seq643_BIOID51085    -            164   2.6e-20   71.5   0.4   1   1     9e-24   4.1e-20   70.9   0.2     1    42    12    53    12    53 0.99 AsnC-type helix-turn-helix domain
Bac_Ubq_Cox          PF01654.12   436 seq645_BIOID51085    -            514  1.8e-184  613.0  24.7   1   1  1.8e-188  2.4e-184  612.6  17.1     1   435     7   502     7   503 0.97 Bacterial Cytochrome Ubiquinol Oxidase
P22_Tail-4           PF11650.3    160 seq647_BIOID51085    -            166     2e-69  232.1   0.0   1   1   1.6e-73   2.2e-69  231.9   0.0     1   159     1   165     1   166 0.98 P22 tail accessory factor
DUF4145              PF13643.1     87 seq648_BIOID51085    -            232   4.6e-11   42.3   0.0   1   1   5.2e-15   7.2e-11   41.6   0.0     4    84   114   203   111   206 0.85 Domain of unknown function (DUF4145)
Trm112p              PF03966.11    68 seq649_BIOID51085    -             60   5.7e-09   36.1   0.4   1   1   9.5e-13   1.3e-08   34.9   0.3     1    68     2    41     2    41 0.97 Trm112p-like protein
AAA_28               PF13521.1    163 seq652_BIOID51085    -            417   4.9e-29  101.2   0.0   1   1   2.1e-32   7.2e-29  100.7   0.0     2   163   241   401   240   401 0.92 AAA domain
HTH_3                PF01381.17    55 seq652_BIOID51085    -            417   9.2e-10   38.1   0.1   1   1     9e-13   3.1e-09   36.4   0.1     1    52    14    66    14    68 0.95 Helix-turn-helix
HTH_19               PF12844.2     64 seq652_BIOID51085    -            417   1.8e-08   34.2   0.0   1   1   1.3e-10   4.6e-07   29.6   0.0     3    55    13    66    12    74 0.94 Helix-turn-helix domain
HTH_31               PF13560.1     64 seq652_BIOID51085    -            417   1.2e-06   28.4   0.0   1   1   7.9e-10   2.7e-06   27.3   0.0    12    56    20    64     1    70 0.89 Helix-turn-helix domain
CTP_transf_3         PF02348.14   217 seq653_BIOID51085    -            248   5.4e-69  232.0   0.0   1   1   9.2e-73   6.3e-69  231.7   0.0     1   217     4   221     4   221 0.98 Cytidylyltransferase
NTP_transf_3         PF12804.2    179 seq653_BIOID51085    -            248   1.1e-14   54.9   0.6   1   1   2.8e-18   1.9e-14   54.1   0.4    16   179    19   240    10   240 0.85 MobA-like NTP transferase domain
Glycos_trans_3N      PF02885.12    66 seq654_BIOID51085    -            320   2.8e-15   55.5   0.0   1   1   3.6e-19     5e-15   54.7   0.0     2    65     3    70     2    71 0.97 Glycosyl transferase family, helical bundle domain
TrwC                 PF08751.6    297 seq656_BIOID51085    -           1778   7.9e-86  288.0   0.7   1   1     4e-89   1.8e-85  286.8   0.5     2   296    29   309    28   310 0.97 TrwC relaxase
TraI                 PF07057.6    126 seq656_BIOID51085    -           1778     9e-58  193.6   0.0   1   1   5.9e-61   2.7e-57  192.0   0.0     1   126  1456  1582  1456  1582 0.98 DNA helicase TraI
AAA_30               PF13604.1    196 seq656_BIOID51085    -           1778   1.8e-41  141.8  15.0   1   1   6.8e-43   3.1e-39  134.4   1.2     1   186   990  1178   990  1184 0.93 AAA domain
FtsK_SpoIIIE         PF01580.13   205 seq658_BIOID51085    -           1368   4.1e-74  248.3   0.1   1   1   1.9e-77   6.3e-74  247.7   0.1     2   205   987  1200   986  1200 0.98 FtsK/SpoIIIE family
DUF4117              PF13491.1    171 seq658_BIOID51085    -           1368   3.5e-41  140.3  17.3   1   1   1.5e-44     5e-41  139.8  12.0     2   171    20   191    19   191 0.95 Domain of unknown function (DUF4117)
Ftsk_gamma           PF09397.5     67 seq658_BIOID51085    -           1368   4.1e-30  103.1   0.0   1   1   2.7e-33   9.1e-30  102.0   0.0     2    65  1301  1364  1300  1366 0.96 Ftsk gamma domain
Phage_stabilise      PF11134.3    469 seq659_BIOID51085    -            472  4.5e-280  928.8   0.0   1   1  3.7e-284  5.1e-280  928.6   0.0     1   469     4   472     4   472 1.00 Phage stabilisation protein
YejG                 PF13989.1    107 seq660_BIOID51085    -            114   1.9e-49  166.0   0.0   1   1   1.6e-53   2.1e-49  165.9   0.0     1   106     4   109     4   110 0.99 YejG-like protein
SLT_beta             PF02258.11    70 seq662_BIOID51085    -             89   4.1e-46  154.5   0.5   1   1   3.6e-50     5e-46  154.3   0.4     2    70    19    87    18    87 0.98 Shiga-like toxin beta subunit
Phage_Nu1            PF07471.7    164 seq663_BIOID51085    -            174   8.6e-28   96.7   0.3   1   1   1.3e-31   1.8e-27   95.6   0.2     3   162    11   154     9   156 0.87 Phage DNA packaging protein Nu1
Xan_ur_permease      PF00860.15   389 seq668_BIOID51085    -            433   1.7e-97  326.2  33.0   1   1  1.5e-101     2e-97  326.0  22.9     2   387     9   394     8   396 0.97 Permease family
Terminase_GpA        PF05876.7    557 seq677_BIOID51085    -            216   1.1e-38  132.8   0.0   1   1   9.9e-43   1.4e-38  132.5   0.0     1   139    39   176    39   179 0.97 Phage terminase large subunit (GpA)
Ldh_2                PF02615.9    335 seq679_BIOID51085    -            361  3.4e-138  459.8   0.0   1   1  2.8e-142  3.9e-138  459.6   0.0     1   334     5   340     5   341 0.99 Malate/L-lactate dehydrogenase
T2SE                 PF00437.15   272 seq680_BIOID51085    -            326   1.8e-41  141.7   0.0   1   1   4.3e-45   2.9e-41  141.0   0.0    74   265    73   260     9   266 0.83 Type II/IV secretion system protein
HHA                  PF05321.6     57 seq681_BIOID51085    -             46   1.5e-19   69.7   0.1   1   1   1.2e-23   1.6e-19   69.6   0.1    15    57     1    43     1    43 0.98 Haemolysin expression modulating protein
DUF1044              PF06296.7    120 seq682_BIOID51085    -            136   1.8e-09   37.3   0.1   1   1   1.8e-13   2.4e-09   36.9   0.0    18    99    47   131    31   134 0.74 Protein of unknown function (DUF1044)
Cyto_ox_2            PF02322.10   328 seq683_BIOID51085    -            378  8.4e-112  373.4  34.5   1   1    7e-116  9.6e-112  373.2  23.9     1   328     6   362     6   362 0.99 Cytochrome oxidase subunit II
Lysis_S              PF04971.7     68 seq684_BIOID51085    -             71   8.2e-47  156.6   0.6   1   1   6.6e-51     9e-47  156.5   0.4     1    68     4    71     4    71 1.00 Lysis protein S
Sigma54_activat      PF00158.21   168 seq685_BIOID51085    -            328   1.1e-63  213.5   0.0   1   1   4.2e-67   1.4e-63  213.1   0.0     2   168     5   173     4   173 0.96 Sigma-54 interaction domain
HTH_8                PF02954.14    42 seq685_BIOID51085    -            328   1.6e-08   33.8   0.5   1   1   4.6e-12   1.6e-08   33.8   0.3     7    40   284   317   280   319 0.92 Bacterial regulatory protein, Fis family
Terminase_GpA        PF05876.7    557 seq692_BIOID51085    -            205   1.1e-58  198.8   1.6   1   1     9e-63   1.2e-58  198.7   1.1   182   363     2   202     1   204 0.94 Phage terminase large subunit (GpA)
HTH_3                PF01381.17    55 seq693_BIOID51085    -             94   5.9e-10   38.7   0.1   1   1   2.7e-13   1.2e-09   37.6   0.1     1    45    35    79    35    81 0.92 Helix-turn-helix
HTH_19               PF12844.2     64 seq693_BIOID51085    -             94   2.2e-09   37.1   0.0   1   1   9.5e-13   4.3e-09   36.1   0.0     4    41    35    74    35    91 0.85 Helix-turn-helix domain
HTH_31               PF13560.1     64 seq693_BIOID51085    -             94   6.3e-07   29.3   0.1   1   1     3e-10   1.4e-06   28.2   0.0     7    51    36    79    33    81 0.88 Helix-turn-helix domain
HHA                  PF05321.6     57 seq699_BIOID51085    -             70   4.5e-32  109.8   0.2   1   1   3.8e-36   5.2e-32  109.6   0.1     1    57    11    67    11    67 0.99 Haemolysin expression modulating protein
Gly_kinase           PF02595.10   378 seq701_BIOID51085    -            381  1.9e-180  599.4  19.8   1   1  1.6e-184  2.1e-180  599.2  13.7     1   377     1   377     1   378 1.00 Glycerate kinase family
DUF3296              PF11726.3    180 seq705_BIOID51085    -            189   1.5e-54  184.1   0.0   1   1   1.3e-58   1.7e-54  183.9   0.0     2   180    12   188    11   188 0.98 Protein of unknown function (DUF3296)
Terminase_GpA        PF05876.7    557 seq706_BIOID51085    -             74   4.4e-17   61.5   0.1   1   1   3.5e-21   4.9e-17   61.3   0.1   357   425     1    69     1    73 0.96 Phage terminase large subunit (GpA)
tRNA-synt_2          PF00152.15   335 seq709_BIOID51085    -            335   4.7e-70  235.8   0.0   1   1   4.4e-74     6e-70  235.5   0.0    21   333    25   333    14   335 0.88 tRNA synthetases class II (D, K and N)
DUF3296              PF11726.3    180 seq710_BIOID51085    -            199   7.5e-31  106.9   0.8   1   1   6.4e-35   8.8e-31  106.7   0.5     2   180    19   176    18   176 0.90 Protein of unknown function (DUF3296)
FliE                 PF02049.13    97 seq712_BIOID51085    -            113   1.2e-23   82.8   5.1   1   1   1.6e-27   2.2e-23   81.9   3.5     5    97    21   113    10   113 0.93 Flagellar hook-basal body complex protein FliE
YbgT_YccB            PF08173.6     28 seq716_BIOID51085    -             30   3.4e-12   45.8   4.6   1   1   2.6e-16   3.5e-12   45.7   3.2     1    27     1    27     1    28 0.97 Membrane bound YbgT-like protein
DUF2824              PF11039.3    151 seq718_BIOID51085    -            151  1.4e-105  349.4   1.2   1   1  1.1e-109  1.5e-105  349.2   0.8     1   151     1   151     1   151 1.00 Protein of unknown function (DUF2824)
His_Phos_2           PF00328.17   347 seq720_BIOID51085    -            442   4.9e-41  141.0   0.0   1   1   4.3e-45   5.8e-41  140.8   0.0     1   345    39   383    39   387 0.87 Histidine phosphatase superfamily (branch 2)
Phage_lysozyme       PF00959.14   110 seq721_BIOID51085    -            177   4.8e-29  100.7   0.0   1   1   4.6e-33   6.2e-29  100.3   0.0     1   110    48   166    48   166 0.97 Phage lysozyme
Methyltransf_31      PF13847.1    152 seq722_BIOID51085    -            261     6e-21   74.5   0.0   1   1   7.9e-24   8.3e-21   74.0   0.0     3   152    44   199    42   199 0.81 Methyltransferase domain
Methyltransf_23      PF13489.1    162 seq722_BIOID51085    -            261   5.1e-19   68.4   0.0   1   1   7.4e-22   7.8e-19   67.8   0.0    13   121    34   159    22   207 0.70 Methyltransferase domain
Methyltransf_18      PF12847.2    112 seq722_BIOID51085    -            261   2.3e-17   63.4   0.1   1   1   4.1e-20   4.3e-17   62.5   0.0     3   108    46   146    44   149 0.93 Methyltransferase domain
Methyltransf_11      PF08241.7     95 seq722_BIOID51085    -            261     3e-17   62.7   0.0   1   1     6e-20   6.3e-17   61.7   0.0     1    94    49   146    49   147 0.95 Methyltransferase domain
Methyltransf_12      PF08242.7     99 seq722_BIOID51085    -            261   2.2e-15   56.8   0.0   1   1   3.8e-18     4e-15   55.9   0.0     1    99    49   145    49   145 0.83 Methyltransferase domain
Methyltransf_26      PF13659.1    117 seq722_BIOID51085    -            261   8.4e-11   41.8   0.3   1   1   5.3e-13   5.5e-10   39.1   0.1     2   114    46   148    45   151 0.92 Methyltransferase domain
Ubie_methyltran      PF01209.13   233 seq722_BIOID51085    -            261   6.9e-11   41.5   0.0   1   1   8.3e-14   8.7e-11   41.2   0.0    31   152    27   148     6   185 0.83 ubiE/COQ5 methyltransferase family
Methyltransf_25      PF13649.1    101 seq722_BIOID51085    -            261   9.8e-10   38.6   0.0   1   1   1.6e-12   1.7e-09   37.8   0.0     1   101    48   143    48   143 0.90 Methyltransferase domain
Methyltransf_15      PF09445.5    164 seq722_BIOID51085    -            261   1.1e-07   31.4   0.0   1   1   1.5e-10   1.6e-07   30.9   0.0     3    74    47   116    45   121 0.90 RNA cap guanine-N2 methyltransferase
MTS                  PF05175.9    170 seq722_BIOID51085    -            261   1.1e-06   28.0   0.1   1   1   1.5e-09   1.6e-06   27.4   0.0    31   112    44   122    27   176 0.77 Methyltransferase small domain
DREV                 PF05219.7    265 seq722_BIOID51085    -            261   4.7e-05   22.2   0.0   1   1   8.4e-08   8.8e-05   21.3   0.0    92   182    42   143    24   155 0.77 DREV methyltransferase
CMAS                 PF02353.15   273 seq722_BIOID51085    -            261   0.00015   20.8   0.0   1   1     2e-07   0.00021   20.3   0.0    64   163    46   146     5   166 0.80 Mycolic acid cyclopropane synthetase
YscJ_FliF            PF01514.12   207 seq723_BIOID51085    -            548     6e-49  165.9   0.4   1   1   1.8e-52   1.3e-48  164.8   0.3     9   201    32   225    21   232 0.91 Secretory protein of YscJ/FliF family
YscJ_FliF_C          PF08345.6    160 seq723_BIOID51085    -            548   1.5e-37  128.8   0.1   1   1   4.4e-41     3e-37  127.9   0.1     1   160   259   418   259   418 0.88 Flagellar M-ring protein C-terminal
Terminase_GpA        PF05876.7    557 seq725_BIOID51085    -             72     2e-07   29.6   0.1   1   1   1.8e-11   2.4e-07   29.3   0.1   517   547     2    31     1    39 0.86 Phage terminase large subunit (GpA)
DUF1440              PF07274.7    136 seq727_BIOID51085    -            204   3.9e-55  185.4   2.3   1   1   3.4e-59   4.7e-55  185.1   1.6     1   136    26   182    26   182 0.99 Protein of unknown function (DUF1440)
DUF3279              PF11682.3    128 seq735_BIOID51085    -            137   1.1e-47  160.6   1.6   1   1   9.3e-52   1.3e-47  160.4   1.1     2   128     3   123     2   123 0.98 Protein of unknown function (DUF3279)
MFS_1                PF07690.11   354 seq736_BIOID51085    -            394   3.6e-37  127.8  48.2   1   1   7.6e-39     1e-34  119.7  21.1     2   353    20   357    19   358 0.88 Major Facilitator Superfamily
Phage_GPO            PF05929.6    276 seq738_BIOID51085    -            277  1.1e-128  428.2   3.9   1   1  8.9e-133  1.2e-128  428.0   2.7     1   276     5   277     5   277 0.98 Phage capsid scaffolding protein (GPO) serine peptidase
KicB                 PF03882.9    440 seq739_BIOID51085    -            440  2.4e-269  893.0  10.9   1   1    2e-273  2.7e-269  892.8   7.6     1   440     1   440     1   440 1.00 KicB killing factor
AA_permease_2        PF13520.1    426 seq740_BIOID51085    -            505   5.3e-33  114.0  60.3   1   1   1.1e-36   7.2e-33  113.6  41.8     2   419    14   473    13   487 0.77 Amino acid permease
AA_permease          PF00324.16   479 seq740_BIOID51085    -            505   1.4e-14   53.2  52.0   1   1   1.4e-17   9.5e-14   50.4  36.1    14   446    26   470    14   489 0.72 Amino acid permease
rve                  PF00665.21   120 seq742_BIOID51085    -            106   3.3e-10   39.9   0.0   1   1   2.8e-14   3.9e-10   39.7   0.0    31   119     1    89     1    90 0.97 Integrase core domain
Phage_lysis          PF03245.8    125 seq743_BIOID51085    -            155   3.3e-44  149.7   9.3   1   1   2.8e-48   3.8e-44  149.5   6.5     1   125    29   154    29   154 0.99 Bacteriophage lysis protein
SLT                  PF01464.15   121 seq747_BIOID51085    -            645   5.2e-32  109.7   0.1   1   1   6.6e-36     9e-32  108.9   0.0     2   116   483   597   482   602 0.95 Transglycosylase SLT domain
Rz1                  PF06085.6     40 seq749_BIOID51085    -             38     2e-16   59.0   3.6   1   1   1.6e-20   2.2e-16   58.8   2.5    10    40     1    31     1    31 0.97 Lipoprotein Rz1 precursor
FliG_C               PF01706.11   110 seq753_BIOID51085    -            336   5.7e-30  103.4  13.6   1   1   9.8e-33   6.7e-29   99.9   2.1     1   110   219   328   219   328 0.99 FliG C-terminal domain
Phage_cap_P2         PF05125.7    333 seq754_BIOID51085    -            352  8.7e-147  488.2   0.5   1   1  7.3e-151  9.9e-147  488.0   0.3     1   333     6   340     6   340 0.97 Phage major capsid protein, P2 family
LolA                 PF03548.10   165 seq756_BIOID51085    -            204   3.3e-57  192.5   4.4   1   1   2.8e-61   3.8e-57  192.3   3.0     2   165    34   192    33   192 0.99 Outer membrane lipoprotein carrier protein LolA
HTH_Tnp_1            PF01527.15    76 seq757_BIOID51085    -            111   9.2e-15   54.2   0.0   1   1     1e-18   1.4e-14   53.6   0.0    17    69     2    58     1    68 0.85 Transposase
DUF3279              PF11682.3    128 seq759_BIOID51085    -            127   5.2e-51  171.4   1.1   1   1   4.1e-55   5.6e-51  171.3   0.8     1   125     1   124     1   127 0.98 Protein of unknown function (DUF3279)
EamA                 PF00892.15   126 seq760_BIOID51085    -            307   7.5e-36  122.8  40.5   1   2   4.7e-20   6.5e-16   58.4   9.7     1   126    16   145    16   145 0.85 EamA-like transporter family
EamA                 PF00892.15   126 seq760_BIOID51085    -            307   7.5e-36  122.8  40.5   2   2   7.7e-24   1.1e-19   70.6  12.8     1   126   167   291   167   291 0.96 EamA-like transporter family
MukE                 PF04288.8    235 seq762_BIOID51085    -            234  1.1e-133  443.1   0.2   1   1  9.3e-138  1.3e-133  442.9   0.2     1   235    10   234    10   234 0.99 MukE-like family
Sugar_tr             PF00083.19   451 seq764_BIOID51085    -            432   6.2e-39  133.7  36.8   1   2   8.7e-32     6e-28   97.5   6.3     3   194    24   221    22   224 0.90 Sugar (and other) transporter
Sugar_tr             PF00083.19   451 seq764_BIOID51085    -            432   6.2e-39  133.7  36.8   2   2   6.2e-16   4.3e-12   45.2  12.5   225   433   223   421   214   431 0.69 Sugar (and other) transporter
MFS_1                PF07690.11   354 seq764_BIOID51085    -            432   3.8e-31  108.0  59.8   1   1   1.3e-30   9.1e-27   93.6  23.6    32   347    63   382    30   389 0.78 Major Facilitator Superfamily
DUF3279              PF11682.3    128 seq765_BIOID51085    -            141   8.7e-49  164.2   2.0   1   1   7.3e-53     1e-48  164.0   1.4     2   128     3   123     2   123 0.98 Protein of unknown function (DUF3279)
DUF2645              PF10840.3    103 seq767_BIOID51085    -            104   3.3e-47  158.7   8.5   1   1   2.7e-51   3.7e-47  158.6   5.9     1   103     1   103     1   103 1.00 Protein of unknown function (DUF2645)
MgsA_C               PF12002.3    168 seq768_BIOID51085    -            447   9.6e-68  226.9   0.8   1   1   1.3e-70   1.7e-67  226.2   0.5     1   167   268   435   268   436 0.99 MgsA AAA+ ATPase C terminal
AAA                  PF00004.24   132 seq768_BIOID51085    -            447   2.4e-18   66.4   0.1   1   1   2.3e-20   2.8e-17   63.0   0.0     1   126    53   159    53   165 0.91 ATPase family associated with various cellular activities (AAA)
RuvB_N               PF05496.7    234 seq768_BIOID51085    -            447   3.5e-16   58.8   0.1   1   1   1.6e-18     2e-15   56.3   0.0    15   133    17   138     7   155 0.79 Holliday junction DNA helicase ruvB N-terminus
AAA_5                PF07728.9    139 seq768_BIOID51085    -            447   8.9e-08   31.8   0.1   1   1   9.5e-10   1.2e-06   28.2   0.1     2   102    53   143    52   236 0.84 AAA domain (dynein-related subfamily)
AAA_19               PF13245.1     76 seq768_BIOID51085    -            447   1.4e-07   31.0   0.4   1   1   1.3e-09   1.6e-06   27.6   0.0    10    62    51    95    43   134 0.65 Part of AAA domain
FliH                 PF02108.11   128 seq771_BIOID51085    -            236   1.2e-30  105.9   0.1   1   1   2.3e-34   1.6e-30  105.5   0.1     2   128    97   221    96   221 0.97 Flagellar assembly protein FliH
Phage_term_smal      PF05944.7    132 seq772_BIOID51085    -            216   3.6e-42  143.0   0.3   1   1   3.5e-46   4.8e-42  142.6   0.2     1   131    34   163    34   164 0.99 Phage small terminase subunit
MukB                 PF04310.7    227 seq773_BIOID51085    -           1486  2.4e-146  484.9   0.7   1   1    1e-149  4.7e-146  483.9   0.1     1   227     1   227     1   227 1.00 MukB N-terminal
SbcCD_C              PF13558.1     90 seq773_BIOID51085    -           1486   5.1e-14   51.8   0.3   1   1   4.7e-17   2.2e-13   49.8   0.0     1    89  1335  1424  1335  1425 0.88 Putative exonuclease SbcCD, C subunit
AAA_29               PF13555.1     62 seq773_BIOID51085    -           1486   5.2e-13   48.2   0.2   1   1   2.7e-16   1.2e-12   47.0   0.2     2    61     8    66     7    67 0.90 P-loop containing region of AAA domain
Phage_Nu1            PF07471.7    164 seq776_BIOID51085    -            169   4.2e-18   65.2   0.0   1   1   4.3e-22   5.8e-18   64.7   0.0    72   163    59   150    45   151 0.88 Phage DNA packaging protein Nu1
Trp_repressor        PF01371.14    88 seq779_BIOID51085    -             98   2.8e-31  107.1   0.1   1   1   2.3e-35   3.2e-31  106.9   0.0     1    87     7    93     7    94 0.98 Trp repressor protein
ATP-synt_ab          PF00006.20   215 seq783_BIOID51085    -            445   2.5e-63  213.3   0.0   1   1   2.4e-67   3.3e-63  212.9   0.0     2   215   147   357   146   357 0.99 ATP synthase alpha/beta family, nucleotide-binding domain
TraX                 PF05857.6    219 seq784_BIOID51085    -            245   1.4e-52  178.4  11.3   1   1   1.1e-56   1.6e-52  178.2   7.8     2   218    29   244    28   245 0.96 TraX protein
rve_2                PF13333.1     52 seq785_BIOID51085    -             68   3.1e-07   30.2   0.0   1   1   5.3e-11   3.6e-07   30.0   0.0     1    50     2    56     2    58 0.87 Integrase core domain
rve_3                PF13683.1     67 seq785_BIOID51085    -             68   7.9e-07   28.4   0.0   1   1   1.5e-10     1e-06   28.0   0.0    19    67     1    50     1    50 0.96 Integrase core domain
Phage_GPL            PF05926.6    140 seq786_BIOID51085    -            154   5.1e-56  188.2   0.1   1   1   4.2e-60   5.7e-56  188.1   0.1     1   140    15   154    15   154 0.99 Phage head completion protein (GPL)
Terminase_GpA        PF05876.7    557 seq788_BIOID51085    -            654  7.3e-180  598.8   0.1   1   1  6.9e-184  9.5e-180  598.5   0.1     1   547    51   613    51   621 0.98 Phage terminase large subunit (GpA)
AAA_5                PF07728.9    139 seq789_BIOID51085    -            685   5.3e-15   55.2   0.0   1   1     2e-15   1.4e-11   44.1   0.0    25   139   386   516   380   516 0.88 AAA domain (dynein-related subfamily)
UvrD_C               PF13361.1    319 seq792_BIOID51085    -            595   5.7e-18   65.3   0.0   1   2     3e-10   6.7e-07   28.9   0.0     3   101   408   510   407   524 0.81 UvrD-like helicase C-terminal domain
UvrD_C               PF13361.1    319 seq792_BIOID51085    -            595   5.7e-18   65.3   0.0   2   2   5.2e-12   1.2e-08   34.7   0.0   248   317   520   582   513   584 0.84 UvrD-like helicase C-terminal domain
NERD                 PF08378.6    109 seq792_BIOID51085    -            595   6.3e-09   35.9   0.0   1   1   5.9e-12   1.4e-08   34.9   0.0     4    85    17   104    15   137 0.78 Nuclease-related domain
UvrD_C_2             PF13538.1    104 seq792_BIOID51085    -            595   2.3e-08   33.9   0.0   1   1   2.6e-11   5.9e-08   32.6   0.0    46   103   511   579   463   580 0.77 Family description
tRNA-synt_2b         PF00587.20   173 seq797_BIOID51085    -            430   2.9e-38  131.0   0.0   1   1   6.1e-42   4.2e-38  130.5   0.0     2   172   173   349   172   350 0.96 tRNA synthetase class II core domain (G, H, P, S and T)
Seryl_tRNA_N         PF02403.17   108 seq797_BIOID51085    -            430   4.2e-34  116.6   3.5   1   1     1e-37   6.8e-34  116.0   2.4     1   108     1   107     1   107 0.99 Seryl-tRNA synthetase N-terminal domain
Phage_tail_X         PF05489.7     60 seq798_BIOID51085    -             67   2.9e-33  113.0   0.1   1   1   2.5e-37   3.4e-33  112.8   0.1     1    59     1    59     1    60 0.98 Phage Tail Protein X
Ligase_CoA           PF00549.14   153 seq800_BIOID51085    -            555   4.6e-52  175.5   0.6   1   1   1.2e-55   8.5e-52  174.7   0.0     1   152   336   491   336   492 0.98 CoA-ligase
CoA_binding          PF02629.14    96 seq800_BIOID51085    -            555   9.4e-16   57.9   0.0   1   1   1.7e-18   1.1e-14   54.5   0.1     3    96   193   288   191   288 0.96 CoA binding domain
HlyC                 PF02794.11   134 seq801_BIOID51085    -            171   3.9e-50  168.8   0.1   1   1   3.5e-54   4.7e-50  168.5   0.1     2   131     8   135     7   159 0.96 RTX toxin acyltransferase family
His_Phos_1           PF00300.17   158 seq803_BIOID51085    -            215   7.7e-39  133.1   0.1   1   1   6.8e-43   9.3e-39  132.9   0.1     1   157     3   156     3   157 0.93 Histidine phosphatase superfamily (branch 1)
ProQ                 PF04352.8    115 seq805_BIOID51085    -            186   3.8e-30  103.7   2.6   1   1   1.2e-32   7.9e-29   99.4   0.0     6   113    73   180    68   181 0.96 ProQ/FINO family
FinO_N               PF12602.3     72 seq805_BIOID51085    -            186   8.4e-25   86.7  13.1   1   1   2.6e-28   1.8e-24   85.7   9.1     1    72     1    62     1    62 0.98 Fertility inhibition protein N terminal
Methyltransf_10      PF05971.7    299 seq806_BIOID51085    -            338  1.2e-153  510.3   0.0   1   1  2.1e-157  1.5e-153  510.1   0.0     2   299    33   326    32   326 0.99 Protein of unknown function (DUF890)
MTS                  PF05175.9    170 seq806_BIOID51085    -            338   3.4e-05   23.1   0.0   1   1   1.1e-08   7.3e-05   22.1   0.0    23   115   124   225   116   235 0.77 Methyltransferase small domain
Phage_lysozyme       PF00959.14   110 seq808_BIOID51085    -            171   7.3e-24   84.0   0.0   1   1   6.6e-28   9.1e-24   83.7   0.0     1   110    54   160    54   160 0.98 Phage lysozyme
TPR_3                PF07720.7     36 seq809_BIOID51085    -            165   1.2e-17   63.1  11.9   1   2   1.1e-13   1.5e-09   37.2   2.5     1    36    39    72    39    72 0.96 Tetratricopeptide repeat
TPR_3                PF07720.7     36 seq809_BIOID51085    -            165   1.2e-17   63.1  11.9   2   2   1.3e-11   1.8e-07   30.6   0.8     2    25    74    97    73   106 0.91 Tetratricopeptide repeat
RTX                  PF02382.10   653 seq810_BIOID51085    -            997         0 1077.2  20.4   1   1         0         0 1077.2  14.2    14   653     4   641     1   641 0.99 RTX N-terminal domain
RTX_C                PF08339.5    145 seq810_BIOID51085    -            997   1.3e-33  115.6   9.5   1   1   2.8e-37   1.3e-33  115.6   6.6     1   144   853   996   853   997 0.96 RTX C-terminal domain
HemolysinCabind      PF00353.14    18 seq810_BIOID51085    -            997   2.7e-10   39.5  86.0   1   6   1.6e-05     0.072   13.3   1.1     2    18   717   733   716   733 0.94 Hemolysin-type calcium-binding repeat (2 copies)
HemolysinCabind      PF00353.14    18 seq810_BIOID51085    -            997   2.7e-10   39.5  86.0   2   6   1.8e-05      0.08   13.2   4.0     2    18   735   751   734   751 0.92 Hemolysin-type calcium-binding repeat (2 copies)
HemolysinCabind      PF00353.14    18 seq810_BIOID51085    -            997   2.7e-10   39.5  86.0   3   6   3.9e-07    0.0018   18.3   2.1     1    18   752   769   752   769 0.94 Hemolysin-type calcium-binding repeat (2 copies)
HemolysinCabind      PF00353.14    18 seq810_BIOID51085    -            997   2.7e-10   39.5  86.0   4   6     2e-06     0.009   16.1   4.2     1    18   770   787   770   787 0.93 Hemolysin-type calcium-binding repeat (2 copies)
HemolysinCabind      PF00353.14    18 seq810_BIOID51085    -            997   2.7e-10   39.5  86.0   5   6    0.0037        17    6.0   3.5     1    13   797   809   797   811 0.91 Hemolysin-type calcium-binding repeat (2 copies)
HemolysinCabind      PF00353.14    18 seq810_BIOID51085    -            997   2.7e-10   39.5  86.0   6   6   6.9e-06     0.031   14.5   5.6     1    18   814   831   814   831 0.94 Hemolysin-type calcium-binding repeat (2 copies)
FliJ                 PF02050.11   123 seq812_BIOID51085    -            144   1.3e-08   34.8   3.4   1   1   9.5e-13   1.3e-08   34.8   2.3    38   122    52   136    41   137 0.92 Flagellar FliJ protein
P63C                 PF10546.4     94 seq814_BIOID51085    -            339   6.1e-18   64.4   0.8   1   1   7.9e-22   1.1e-17   63.6   0.1     2    94   215   304   214   304 0.90 P63C domain
CTP_transf_2         PF01467.21   157 seq818_BIOID51085    -            134     5e-12   46.0   0.0   1   1   1.3e-15   9.1e-12   45.1   0.0     1   117     5   115     5   126 0.71 Cytidylyltransferase
Metallophos          PF00149.23   201 seq820_BIOID51085    -            334   1.9e-17   63.2   0.7   1   1   4.9e-21   3.4e-17   62.4   0.5     2   200    24   252    23   253 0.88 Calcineurin-like phosphoesterase
PGA_cap              PF09587.5    250 seq820_BIOID51085    -            334   8.9e-07   28.4   0.0   1   1   2.1e-10   1.4e-06   27.7   0.0    57   228    81   253    52   266 0.70 Bacterial capsule synthesis protein PGA_cap
SseC                 PF04888.7    306 seq821_BIOID51085    -            593   2.9e-10   39.8  30.1   1   1   2.2e-14   2.9e-10   39.8  20.9     2   287   265   580   264   592 0.80 Secretion system effector C (SseC) like family
P2_Phage_GpR         PF06891.6    135 seq824_BIOID51085    -            143   1.4e-41  141.3   0.0   1   1   1.1e-45   1.5e-41  141.2   0.0     1   122     1   119     1   131 0.96 P2 phage tail completion protein R (GpR)
HHA                  PF05321.6     57 seq825_BIOID51085    -             69   9.1e-28   96.0   0.0   1   1   7.6e-32     1e-27   95.8   0.0     1    57    10    66    10    66 0.99 Haemolysin expression modulating protein
Molybdopterin        PF00384.17   432 seq826_BIOID51085    -            814  1.1e-113  380.1   0.0   1   1  3.1e-117  1.4e-113  379.7   0.0     1   432   119   576   119   576 0.96 Molybdopterin oxidoreductase
Molydop_binding      PF01568.16   109 seq826_BIOID51085    -            814   3.2e-29  100.8   0.0   1   1   1.7e-32   7.7e-29   99.5   0.0     1   107   695   806   695   808 0.97 Molydopterin dinucleotide binding domain
Molybdop_Fe4S4       PF04879.11    55 seq826_BIOID51085    -            814   8.5e-18   63.8   0.9   1   1   3.4e-21   1.5e-17   62.9   0.6     1    55    56   116    56   116 0.98 Molybdopterin oxidoreductase Fe4S4 domain
gpW                  PF02831.10    68 seq828_BIOID51085    -             68   2.2e-33  113.4   2.3   1   1   1.8e-37   2.4e-33  113.3   1.6     1    68     1    68     1    68 0.99 gpW
McrBC                PF10117.4    321 seq831_BIOID51085    -            428   2.3e-97  325.6   0.9   1   1    2e-101   2.8e-97  325.4   0.7     1   321    59   383    59   383 0.97 McrBC 5-methylcytosine restriction system component
DUF2726              PF10881.3    126 seq832_BIOID51085    -            196   4.1e-27   94.1   0.1   1   1   4.4e-31     6e-27   93.6   0.1     2   111    59   171    58   184 0.93 Protein of unknown function (DUF2726)
Phage_portal_2       PF05136.8    355 seq833_BIOID51085    -            530  1.4e-107  359.2   0.1   1   1  1.2e-111  1.6e-107  358.9   0.1     1   355    26   398    26   398 0.98 Phage portal protein, lambda family
DUF1116              PF06545.6    216 seq834_BIOID51085    -            419   8.4e-99  328.8   1.5   1   1  8.5e-103   1.2e-98  328.4   1.0     1   216    87   303    87   303 0.99 Protein of unknown function (DUF1116)
Phage_tail_S         PF05069.8    148 seq835_BIOID51085    -            150   1.1e-42  145.2   2.9   1   1   8.7e-47   1.2e-42  145.0   2.0     2   147     3   146     2   147 0.98 Phage virion morphogenesis family
CreA                 PF05981.7    129 seq836_BIOID51085    -            157     1e-57  193.0   0.0   1   1   8.6e-62   1.2e-57  192.8   0.0     1   128    24   156    24   157 0.96 CreA protein
ImpA-rel_N           PF06812.7     62 seq837_BIOID51085    -            146   2.9e-19   68.4   0.8   1   1   3.2e-23   4.4e-19   67.8   0.6     1    60    38    97    38    99 0.98 ImpA-related N-terminal
Arc                  PF03869.9     50 seq838_BIOID51085    -             74   1.5e-30  104.4   0.3   1   1   1.3e-34   1.8e-30  104.1   0.2     1    50    25    74    25    74 0.98 Arc-like DNA binding domain
5_nucleotid_C        PF02872.13   156 seq840_BIOID51085    -            189   4.5e-41  140.3   0.3   1   1   1.1e-44   1.5e-40  138.5   0.0    16   155    10   148     1   149 0.89 5'-nucleotidase, C-terminal domain
DUF3702              PF12486.3    148 seq842_BIOID51085    -            307     4e-39  133.5   1.4   1   1   2.9e-43     4e-39  133.5   1.0     2   144   164   305   163   307 0.96 ImpA domain protein
Response_reg         PF00072.19   112 seq843_BIOID51085    -            229   1.4e-26   92.5   0.0   1   1   3.1e-30   2.1e-26   91.9   0.0     1   111     6   115     6   116 0.98 Response regulator receiver domain
Trans_reg_C          PF00486.23    77 seq843_BIOID51085    -            229   6.2e-23   80.3   0.0   1   1   1.9e-26   1.3e-22   79.3   0.0     2    77   151   226   150   226 0.94 Transcriptional regulatory protein, C terminal
P22_AR_N             PF10547.4    120 seq844_BIOID51085    -            322   1.2e-55  186.3   0.3   1   1   2.8e-59   1.9e-55  185.7   0.2     1   120    32   151    32   151 0.99 P22_AR N-terminal domain
P22_AR_C             PF10548.4     74 seq844_BIOID51085    -            322   5.2e-26   90.2   0.0   1   1   1.6e-29   1.1e-25   89.1   0.0     2    74   222   294   221   294 0.97 P22AR C-terminal domain
DUF2684              PF10885.3     89 seq848_BIOID51085    -             83   8.6e-49  163.1   0.4   1   1   6.7e-53   9.2e-49  163.1   0.3     1    79     1    79     1    83 0.97 Protein of unknown function (DUF2684)
Phage_base_V         PF04717.7     79 seq849_BIOID51085    -            213   2.2e-25   88.2   0.2   1   1   2.7e-29   3.7e-25   87.5   0.1     1    79    40   115    40   115 0.98 Phage-related baseplate assembly protein
DUF2877              PF11392.3    111 seq852_BIOID51085    -            271     2e-28   98.6   0.0   1   1   2.9e-32     4e-28   97.7   0.0     1   110   158   265   158   266 0.89 Protein of unknown function (DUF2877)
HATPase_c            PF02518.21   111 seq853_BIOID51085    -            474   1.8e-21   75.8   0.0   1   1   6.6e-25     3e-21   75.1   0.0     3   109   365   470   363   472 0.93 Histidine kinase-, DNA gyrase B-, and HSP90-like ATPase
HisKA                PF00512.20    68 seq853_BIOID51085    -            474     4e-13   49.0   0.3   1   1   2.8e-16   1.3e-12   47.4   0.2     6    67   260   319   256   320 0.91 His Kinase A (phospho-acceptor) domain
HAMP                 PF00672.20    70 seq853_BIOID51085    -            474   2.5e-11   43.4  10.9   1   1   2.9e-13   1.3e-09   37.9   0.1     2    69   185   251   184   252 0.88 HAMP domain
HOK_GEF              PF01848.11    43 seq855_BIOID51085    -             49   2.1e-18   65.2   2.8   1   1   1.7e-22   2.3e-18   65.1   1.9     1    43     3    45     3    45 0.99 Hok/gef family
LZ_Tnp_IS66          PF13007.2     78 seq856_BIOID51085    -             77   1.9e-06   28.2   1.0   1   1   1.4e-10   1.9e-06   28.2   0.7     1    25    52    75    52    77 0.90 Transposase C of IS166 homeodomain
MTHFR                PF02219.12   287 seq857_BIOID51085    -            296  3.9e-109  364.0   0.0   1   1  3.2e-113  4.4e-109  363.8   0.0     4   287    14   291    11   291 0.97 Methylenetetrahydrofolate reductase
Peptidase_S49        PF01343.13   154 seq859_BIOID51085    -            501   7.6e-47  158.8   0.6   1   1   9.6e-51   1.3e-46  158.0   0.4     2   152   145   294   144   296 0.97 Peptidase family S49
YqgB                 PF11036.3     43 seq861_BIOID51085    -             48   1.1e-30  104.7   0.4   1   1     9e-35   1.2e-30  104.5   0.3     1    43     6    48     6    48 0.99 Virulence promoting factor
HTH_Tnp_1            PF01527.15    76 seq862_BIOID51085    -            108   5.5e-11   42.1   1.1   1   1   1.6e-14   2.2e-10   40.2   0.8     1    74     1    87     1    88 0.86 Transposase
Head_binding         PF09008.5    114 seq863_BIOID51085    -            640   1.2e-61  205.6   4.2   1   1   8.5e-66   1.2e-61  205.6   2.9     2   114     2   115     1   115 0.97 Head binding
GPW_gp25             PF04965.9     99 seq864_BIOID51085    -            119   4.9e-20   70.7   0.0   1   1   4.2e-24   5.7e-20   70.5   0.0     3    90    14   101    12   109 0.92 Gene 25-like lysozyme
Orn_Arg_deC_N        PF02784.11   251 seq867_BIOID51085    -            658   1.2e-71  240.7   0.1   1   1   2.3e-75   1.6e-71  240.3   0.1     2   251    99   368    98   368 0.98 Pyridoxal-dependent decarboxylase, pyridoxal binding domain
Orn_DAP_Arg_deC      PF00278.17   116 seq867_BIOID51085    -            658   3.1e-30  104.1   0.0   1   1   8.5e-34   5.8e-30  103.2   0.0     1   115   371   586   371   587 0.85 Pyridoxal-dependent decarboxylase, C-terminal sheet domain
YkuD                 PF03734.9    146 seq868_BIOID51085    -            615   6.2e-30  104.2   0.1   1   1   1.5e-33   9.9e-30  103.5   0.0     4   140   377   543   374   571 0.94 L,D-transpeptidase catalytic domain
PG_binding_1         PF01471.13    57 seq868_BIOID51085    -            615   1.4e-09   37.6   0.2   1   1   1.1e-10   7.2e-07   28.9   0.0    25    57   316   348   308   348 0.93 Putative peptidoglycan binding domain
RepB-RCR_reg         PF10723.4     85 seq869_BIOID51085    -             82   1.3e-36  124.0   1.7   1   1   2.1e-40   1.4e-36  123.9   1.2     1    79     1    79     1    82 0.98 Replication regulatory protein RepB
RHH_1                PF01402.16    39 seq869_BIOID51085    -             82     1e-05   25.0   0.0   1   1   2.6e-09   1.8e-05   24.3   0.0     6    36    48    78    46    80 0.94 Ribbon-helix-helix protein, copG family
ABC_membrane         PF00664.18   275 seq870_BIOID51085    -            390   1.7e-40  139.0  12.7   1   1   3.8e-44   2.6e-40  138.4   8.8     9   235   157   384   149   388 0.93 ABC transporter transmembrane region
Peptidase_C39        PF03412.10   131 seq870_BIOID51085    -            390   1.3e-23   83.0   0.1   1   1   3.1e-27   2.1e-23   82.4   0.1    14   130     9   128     3   129 0.94 Peptidase C39 family
HTH_21               PF13276.1     60 seq871_BIOID51085    -            160   4.2e-17   61.8   3.9   1   1   7.9e-21   1.1e-16   60.4   2.7     2    60    47   104    45   104 0.94 HTH-like domain
AA_kinase            PF00696.23   241 seq872_BIOID51085    -            298   1.4e-24   86.8   0.0   1   1   1.8e-28   2.5e-24   86.0   0.0     1   239     2   277     2   279 0.82 Amino acid kinase family
Baseplate_J          PF04865.9    243 seq873_BIOID51085    -            302     1e-58  198.4   5.5   1   1   3.9e-61   5.4e-57  192.8   3.8     2   243    86   262    85   262 0.97 Baseplate J-like protein
Fer4_11              PF13247.1     99 seq875_BIOID51085    -            205   4.6e-32  109.7  10.9   1   1     3e-35   4.6e-32  109.7   7.5     3    97    60   153    58   155 0.97 4Fe-4S dicluster domain
Fer4_7               PF12838.2     52 seq875_BIOID51085    -            205   3.9e-13   49.4  26.7   1   1   9.8e-11   1.5e-07   31.5   5.9     2    50    99   147    98   157 0.89 4Fe-4S dicluster domain
Fer4_2               PF12797.2     22 seq875_BIOID51085    -            205   4.1e-13   48.3  31.6   1   1   6.2e-10   9.5e-07   28.2   0.6     2    20     6    24     5    33 0.89 4Fe-4S binding domain
Fer4                 PF00037.22    24 seq875_BIOID51085    -            205   5.6e-13   47.7  34.4   1   1   7.7e-11   1.2e-07   30.9   3.3     1    23    92   114    92   115 0.94 4Fe-4S binding domain
Fer4_9               PF13187.1     55 seq875_BIOID51085    -            205   2.7e-12   46.6  26.8   1   1   2.3e-10   3.6e-07   30.2   7.6     2    53    99   148    98   150 0.95 4Fe-4S dicluster domain
Fer4_6               PF12837.2     24 seq875_BIOID51085    -            205   7.7e-11   41.2  39.9   1   1   2.7e-09   4.2e-06   26.2   3.2     1    23    91   113    91   114 0.95 4Fe-4S binding domain
Fer4_4               PF12800.2     17 seq875_BIOID51085    -            205   1.9e-08   33.8  35.8   1   3   1.6e-05     0.025   14.7   1.8     1    15    11    25    11    31 0.91 4Fe-4S binding domain
Fer4_4               PF12800.2     17 seq875_BIOID51085    -            205   1.9e-08   33.8  35.8   2   3   8.3e-05      0.13   12.5   1.9     2    16    65    81    64    85 0.86 4Fe-4S binding domain
Fer4_4               PF12800.2     17 seq875_BIOID51085    -            205   1.9e-08   33.8  35.8   3   3   2.6e-07    0.0004   20.3   2.0     2    17    97   112    96   112 0.91 4Fe-4S binding domain
Fer4_3               PF12798.2     15 seq875_BIOID51085    -            205   9.2e-07   28.8  40.4   1   2   8.7e-06     0.013   15.8   4.2     1    15    67    83    67    83 0.98 4Fe-4S binding domain
Fer4_3               PF12798.2     15 seq875_BIOID51085    -            205   9.2e-07   28.8  40.4   2   2     4e-05     0.061   13.7   1.6     1    13   126   147   126   149 0.94 4Fe-4S binding domain
IncFII_repA          PF02387.10   281 seq876_BIOID51085    -            289   1.4e-98  329.4   0.0   1   1  1.2e-102   1.7e-98  329.1   0.0     3   271     9   269     1   276 0.98 IncFII RepA protein family
PAPS_reduct          PF01507.14   174 seq879_BIOID51085    -            110   5.5e-08   32.7   0.0   1   1     1e-11     7e-08   32.3   0.0     3    52    35    88    33    95 0.88 Phosphoadenosine phosphosulfate reductase family
ATP_bind_3           PF01171.15   182 seq879_BIOID51085    -            110   2.4e-05   23.7   0.0   1   1   4.3e-09   2.9e-05   23.5   0.0     2    43    34    76    33    98 0.81 PP-loop family
IpaD                 PF06511.6    337 seq882_BIOID51085    -            449   4.2e-33  114.6   4.4   1   1     4e-37   5.5e-33  114.2   2.7    80   337   145   447    64   447 0.75 Invasion plasmid antigen IpaD
RNase_T              PF00929.19   164 seq883_BIOID51085    -            204   4.9e-34  117.8   0.0   1   1   4.2e-38   5.7e-34  117.6   0.0     1   163    32   193    32   194 0.97 Exonuclease
peroxidase           PF00141.18   229 seq884_BIOID51085    -            739   4.5e-87  291.2   0.0   1   2   4.1e-53   5.6e-49  166.5   0.0     3   229    89   409    87   409 0.87 Peroxidase
peroxidase           PF00141.18   229 seq884_BIOID51085    -            739   4.5e-87  291.2   0.0   2   2   1.3e-39   1.8e-35  122.4   0.0     3   229   416   713   414   713 0.88 Peroxidase
CreD                 PF06123.7    430 seq885_BIOID51085    -            450  2.8e-157  523.5   0.0   1   1  2.3e-161  3.2e-157  523.3   0.0     2   430     5   428     4   428 0.99 Inner membrane protein CreD
DmsC                 PF04976.7    276 seq886_BIOID51085    -            287    2e-116  387.9  22.7   1   1  1.7e-120  2.3e-116  387.8  15.8     1   276     1   277     1   277 1.00 DMSO reductase anchor subunit (DmsC)
Tail_P2_I            PF09684.5    139 seq888_BIOID51085    -            201   2.5e-56  188.9   0.0   1   1   2.3e-60   3.1e-56  188.6   0.0     1   139     5   141     5   141 0.99 Phage tail protein (Tail_P2_I)
HDPD                 PF02924.9    118 seq889_BIOID51085    -            115   9.3e-18   64.0   0.4   1   1   7.5e-22     1e-17   63.8   0.3     2   115     4   109     3   112 0.93 Bacteriophage lambda head decoration protein D
ABC_tran             PF00005.22   118 seq890_BIOID51085    -            318   1.5e-22   80.0   0.0   1   1   5.7e-26   2.6e-22   79.2   0.0     1   118   121   246   121   246 0.96 ABC transporter
AAA_17               PF13207.1    121 seq890_BIOID51085    -            318   2.8e-06   28.0   0.0   1   1   9.1e-10   4.2e-06   27.4   0.0     1    47   109   160   109   289 0.80 AAA domain
RVT_1                PF00078.22   214 seq893_BIOID51085    -            448   2.5e-54  183.7   0.0   1   1   5.5e-58   3.8e-54  183.1   0.0     1   214    32   278    32   278 0.97 Reverse transcriptase (RNA-dependent DNA polymerase)
GIIM                 PF08388.6     80 seq893_BIOID51085    -            448   6.1e-12   45.0   4.5   1   1   1.2e-15   7.9e-12   44.6   1.3     3    69   301   367   299   389 0.85 Group II intron, maturase-specific domain
HTH_Tnp_1            PF01527.15    76 seq894_BIOID51085    -            225     2e-20   72.3   0.0   1   1   1.3e-23   5.8e-20   70.9   0.0     2    69   101   172   100   179 0.87 Transposase
Phage_cap_E          PF03864.10   329 seq896_BIOID51085    -            342   7.8e-62  208.9   0.1   1   1   6.4e-66   8.8e-62  208.7   0.1     1   329     4   341     4   341 0.92 Phage major capsid protein E
DUF3751              PF12571.3    159 seq897_BIOID51085    -            505   5.9e-49  165.8   2.2   1   1   9.6e-52   1.3e-47  161.4   0.0     1   159     1   153     1   153 0.99 Phage tail-collar fibre protein
Acyl_transf_3        PF01757.17   340 seq898_BIOID51085    -            374   9.6e-20   70.5  58.2   1   1     9e-24   1.2e-19   70.2  40.3     2   337    34   340    33   345 0.76 Acyltransferase family
SpoU_methylase       PF00588.14   142 seq899_BIOID51085    -            370   3.1e-29  101.5   0.0   1   1   6.9e-33   4.7e-29  100.9   0.0     3   141   224   361   222   362 0.95 SpoU rRNA Methylase family
SpoU_sub_bind        PF08032.7     76 seq899_BIOID51085    -            370   3.1e-12   46.3   0.0   1   1     1e-15     7e-12   45.2   0.0     2    73   135   206   134   209 0.96 RNA 2'-O ribose methyltransferase substrate binding
Peptidase_M15_2      PF05951.8    153 seq900_BIOID51085    -            182   1.2e-61  206.5   0.0   1   1   2.1e-65   1.4e-61  206.3   0.0     3   153    34   182    32   182 0.99 Bacterial protein of unknown function (DUF882)
Peptidase_M15_3      PF08291.6    110 seq900_BIOID51085    -            182   8.5e-12   44.7   0.0   1   1   1.7e-15   1.1e-11   44.3   0.0    28   110    86   175    62   175 0.84 Peptidase M15
TnpB_IS66            PF05717.8    108 seq904_BIOID51085    -             59   3.2e-16   58.5   0.0   1   1   2.7e-20   3.7e-16   58.3   0.0     2    51     7    56     6    58 0.95 IS66 Orf2 like protein
Trans_reg_C          PF00486.23    77 seq907_BIOID51085    -            565   5.4e-16   58.1   0.0   1   1   3.2e-19   1.1e-15   57.1   0.0     2    77    31   104    30   104 0.94 Transcriptional regulatory protein, C terminal
TPR_2                PF07719.12    34 seq907_BIOID51085    -            565   6.4e-07   28.7   0.8   1   1   9.6e-07    0.0033   17.1   0.0     1    33   371   403   371   404 0.96 Tetratricopeptide repeat
TnpB_IS66            PF05717.8    108 seq909_BIOID51085    -             65   7.4e-22   76.7   0.1   1   1   5.8e-26     8e-22   76.6   0.0    47   107     2    60     1    61 0.94 IS66 Orf2 like protein
CSD                  PF00313.17    66 seq912_BIOID51085    -             70   2.6e-33  113.5   0.3   1   1   4.1e-37   2.8e-33  113.3   0.2     1    65     5    69     5    70 0.98 'Cold-shock' DNA-binding domain
OB_RNB               PF08206.6     58 seq912_BIOID51085    -             70   1.5e-05   24.2   0.3   1   1   3.5e-09   2.4e-05   23.6   0.2     7    28    15    36    11    40 0.87 Ribonuclease B OB domain
DDE_Tnp_IS66         PF03050.9    271 seq913_BIOID51085    -            523  1.2e-102  342.6   0.3   1   1  3.5e-106  1.2e-102  342.6   0.2     1   270   186   472   186   473 0.99 Transposase IS66 family
DDE_Tnp_IS66_C       PF13817.1     39 seq913_BIOID51085    -            523   3.3e-19   68.4   0.4   1   1   3.6e-22   1.2e-18   66.6   0.3     1    39   479   517   479   517 0.98 IS66 C-terminal element
HTH_Tnp_IS66         PF13005.2     59 seq913_BIOID51085    -            523   8.8e-17   60.5   7.9   1   1   5.5e-20   1.9e-16   59.5   5.5     2    59   125   180   124   180 0.98 putative Helix-turn-helix domain of transposase IS66
LZ_Tnp_IS66          PF13007.2     78 seq913_BIOID51085    -            523   1.5e-12   47.8   7.7   1   1   1.2e-15     4e-12   46.5   5.3     2    77    46   121    45   122 0.83 Transposase C of IS166 homeodomain
Lactamase_B          PF00753.22   194 seq914_BIOID51085    -            215   1.1e-32  113.1   0.3   1   1   1.9e-36   1.3e-32  112.9   0.2     4   194    11   192     8   192 0.93 Metallo-beta-lactamase superfamily
Lactamase_B_2        PF12706.2    194 seq914_BIOID51085    -            215   2.2e-07   30.4   0.0   1   1     4e-11   2.7e-07   30.1   0.0     4   154    28   190    25   194 0.59 Beta-lactamase superfamily domain
HlyD                 PF00529.15   306 seq915_BIOID51085    -            318   9.8e-37  126.7   0.8   1   1   1.8e-40   1.2e-36  126.4   0.5    44   305     8   280     3   281 0.96 HlyD family secretion protein
HlyD_3               PF13437.1    105 seq915_BIOID51085    -            318   3.4e-20   72.2   1.8   1   1   5.4e-24   3.7e-20   72.0   0.4     2    98   203   309   202   316 0.86 HlyD family secretion protein
Packaging_FI         PF14000.1    125 seq917_BIOID51085    -            127   2.7e-40  137.3   0.1   1   1   2.2e-44     3e-40  137.1   0.0     1   125     3   124     3   124 0.92 DNA packaging protein FI
MFS_1                PF07690.11   354 seq919_BIOID51085    -            382   3.2e-28   98.3  52.3   1   2   3.2e-19   2.2e-15   56.1  19.3     2   238    12   230    11   233 0.79 Major Facilitator Superfamily
MFS_1                PF07690.11   354 seq919_BIOID51085    -            382   3.2e-28   98.3  52.3   2   2     1e-17   6.8e-14   51.2  13.5     6   174   210   371   206   381 0.89 Major Facilitator Superfamily
Sugar_tr             PF00083.19   451 seq919_BIOID51085    -            382     2e-07   29.8  17.3   1   1   2.9e-11     2e-07   29.8  12.0    44   176    39   167    16   183 0.85 Sugar (and other) transporter
rve                  PF00665.21   120 seq923_BIOID51085    -            148   2.7e-19   69.3   0.0   1   1   1.6e-22   7.5e-19   67.8   0.0    28   119     2    92     1    93 0.97 Integrase core domain
rve_3                PF13683.1     67 seq923_BIOID51085    -            148   5.4e-12   44.9   0.0   1   1   1.7e-15   7.6e-12   44.4   0.0     6    67    69   130    64   130 0.93 Integrase core domain
rve_2                PF13333.1     52 seq923_BIOID51085    -            148   9.3e-07   28.7   0.0   1   1   3.7e-10   1.7e-06   27.8   0.0     1    44    83   129    83   136 0.88 Integrase core domain
Arginase             PF00491.16   275 seq924_BIOID51085    -            306   1.8e-83  279.9   0.5   1   1   1.5e-87   2.1e-83  279.7   0.3     1   274    33   297    33   298 0.92 Arginase family
EamA                 PF00892.15   126 seq926_BIOID51085    -            312   4.3e-48  162.4  35.6   1   2   6.3e-26   8.7e-22   77.3  11.1     1   125    31   152    31   153 0.93 EamA-like transporter family
EamA                 PF00892.15   126 seq926_BIOID51085    -            312   4.3e-48  162.4  35.6   2   2   3.2e-30   4.4e-26   91.2   8.0     1   125   173   300   173   301 0.98 EamA-like transporter family
GnsAB                PF08178.6     54 seq928_BIOID51085    -             57   6.1e-33  112.1   4.2   1   1     5e-37   6.8e-33  111.9   2.9     1    54     1    54     1    54 1.00 GnsA/GnsB family
FliB                 PF03692.10    85 seq929_BIOID51085    -             84   3.1e-06   27.4   5.1   1   1   6.6e-10     9e-06   25.9   3.5     1    72     2    60     2    76 0.86 Flagellin N-methylase
Phage_attach         PF05354.6    117 seq931_BIOID51085    -            117   1.8e-58  195.0   0.1   1   1   2.9e-62     2e-58  194.9   0.0     1   117     1   117     1   117 1.00 Phage Head-Tail Attachment
Gifsy-2              PF13856.1     95 seq931_BIOID51085    -            117   3.5e-30  103.8   0.0   1   1   5.8e-34     4e-30  103.6   0.0     1    95     4   105     4   105 0.99 ATP-binding sugar transporter from pro-phage
Caudo_TAP            PF02413.12   130 seq933_BIOID51085    -            197     5e-26   91.2   1.7   1   1   2.2e-29   2.9e-25   88.7   1.2     2   130    76   196    24   196 0.83 Caudovirales tail fibre assembly protein
Peripla_BP_1         PF00532.16   279 seq935_BIOID51085    -            342   1.9e-94  315.8   0.0   1   1   3.3e-98   2.2e-94  315.6   0.0     1   279    44   337    44   337 0.98 Periplasmic binding proteins and sugar binding domain of LacI family
Peripla_BP_4         PF13407.1    258 seq935_BIOID51085    -            342   2.1e-19   69.8   0.0   1   1   3.8e-23   2.6e-19   69.4   0.0     5   257    51   296    49   297 0.87 Periplasmic binding protein domain
Carb_kinase          PF01256.12   242 seq938_BIOID51085    -            515   1.2e-81  273.4   1.5   1   1   1.7e-85   1.2e-81  273.4   1.1     2   242   258   496   257   496 0.99 Carbohydrate kinase
YjeF_N               PF03853.10   173 seq938_BIOID51085    -            515   6.5e-47  159.1   0.1   1   1   1.7e-50   1.1e-46  158.3   0.0     2   173    35   199    34   199 0.98 YjeF-related protein N-terminus
Minor_tail_Z         PF06763.6    189 seq939_BIOID51085    -            177     3e-76  255.1  12.3   1   1   2.9e-80     4e-76  254.7   8.6     1   189     3   177     3   177 0.97 Prophage minor tail protein Z (GPZ)
HTH_Tnp_IS1          PF12759.2     50 seq942_BIOID51085    -             90   6.5e-32  108.6   0.2   1   1   1.6e-35   1.1e-31  107.9   0.1     1    50    38    87    38    87 0.99 InsA C-terminal domain
Zn_Tnp_IS1           PF03811.8     36 seq942_BIOID51085    -             90   1.2e-18   66.2   8.9   1   1   2.3e-22   1.6e-18   65.7   6.2     1    36     1    35     1    35 0.99 InsA N-terminal domain
SpoU_methylase       PF00588.14   142 seq943_BIOID51085    -            261   2.9e-33  114.6   0.0   1   1   3.1e-37   4.3e-33  114.0   0.0     2   142     3   153     2   153 0.87 SpoU rRNA Methylase family
DDE_Tnp_IS1          PF03400.8    131 seq945_BIOID51085    -            131   1.4e-75  251.4   0.2   1   1   1.2e-79   1.6e-75  251.3   0.1     1   131     2   131     2   131 0.99 IS1 transposase
DUF3442              PF11924.3    280 seq946_BIOID51085    -           1417  9.8e-107  356.5   0.6   1   1    1e-109  2.8e-106  355.0   0.4     2   280    71   350    70   350 0.99 Protein of unknown function (DUF3442)
Big_1                PF02369.11   100 seq946_BIOID51085    -           1417   2.7e-56  187.5 108.4   1   3   1.9e-15   5.2e-12   45.4   6.9     7    97   996  1086   990  1088 0.86 Bacterial Ig-like domain (group 1)
Big_1                PF02369.11   100 seq946_BIOID51085    -           1417   2.7e-56  187.5 108.4   2   3   1.1e-16     3e-13   49.4   4.3    13    94  1103  1184  1089  1191 0.81 Bacterial Ig-like domain (group 1)
Big_1                PF02369.11   100 seq946_BIOID51085    -           1417   2.7e-56  187.5 108.4   3   3   1.4e-17   3.9e-14   52.2  10.5     2    96  1193  1289  1192  1292 0.87 Bacterial Ig-like domain (group 1)
HTH_Tnp_1            PF01527.15    76 seq947_BIOID51085    -             99   4.1e-09   36.1   3.6   1   1   3.7e-13     5e-09   35.8   2.5     2    76    10    79     9    79 0.91 Transposase
AA_permease_2        PF13520.1    426 seq948_BIOID51085    -            540   6.9e-42  143.3  46.9   1   1   1.4e-45   9.6e-42  142.8  32.5     2   422    75   515    74   526 0.85 Amino acid permease
AA_permease          PF00324.16   479 seq948_BIOID51085    -            540     7e-16   57.5  40.6   1   1   1.4e-19   9.7e-16   57.0  28.1    28   446    99   513    76   536 0.75 Amino acid permease
Phage_tail_U         PF06141.6    133 seq950_BIOID51085    -            131   4.2e-64  214.3   1.4   1   1   3.4e-68   4.7e-64  214.2   1.0     1   133     1   131     1   131 0.99 Phage minor tail protein U
Gly_radical          PF01228.16   106 seq951_BIOID51085    -            127   8.1e-26   90.3   0.1   1   1   9.1e-30   1.2e-25   89.7   0.0    20   106    16   108     4   108 0.86 Glycine radical
rve                  PF00665.21   120 seq952_BIOID51085    -            288   4.6e-31  107.3   0.0   1   1   3.1e-34   8.5e-31  106.4   0.0     3   119   126   240   124   241 0.96 Integrase core domain
rve_2                PF13333.1     52 seq952_BIOID51085    -            288   6.2e-21   74.0   0.3   1   1   1.6e-22   4.4e-19   68.1   0.1     1    52   231   287   231   287 0.98 Integrase core domain
rve_3                PF13683.1     67 seq952_BIOID51085    -            288     9e-16   57.0   0.0   1   1   6.3e-19   1.7e-15   56.1   0.0     4    67   215   279   212   279 0.96 Integrase core domain
HTH_21               PF13276.1     60 seq952_BIOID51085    -            288   3.1e-10   39.8   1.1   1   1   3.2e-13   8.8e-10   38.3   0.0     4    59    47   101    44   102 0.90 HTH-like domain
DDE_Tnp_IS240        PF13610.1    140 seq952_BIOID51085    -            288   2.1e-09   37.3   0.0   1   1   1.3e-12   3.7e-09   36.5   0.0     2   129   130   260   129   272 0.86 DDE domain
EcoRII-N             PF09217.5    156 seq953_BIOID51085    -            319   1.7e-64  215.9   0.0   1   1   3.5e-68   2.4e-64  215.5   0.0     5   156    15   165    11   165 0.97 Restriction endonuclease EcoRII, N-terminal
EcoRII-C             PF09019.6    164 seq953_BIOID51085    -            319   2.3e-21   76.2   0.1   1   1     5e-25   3.4e-21   75.6   0.1     1    72   226   298   226   318 0.90 EcoRII C terminal
Big_2                PF02368.13    79 seq955_BIOID51085    -            250     1e-09   38.0  10.4   1   1   7.5e-14     1e-09   38.0   7.2     1    76   160   237   160   244 0.95 Bacterial Ig-like domain (group 2)
tRNA-synt_1e         PF01406.14   301 seq956_BIOID51085    -            461  4.5e-144  479.0   0.1   1   1  2.1e-147  5.7e-144  478.6   0.1     2   300    15   313    14   314 0.99 tRNA synthetases class I (C) catalytic domain
DALR_2               PF09190.6     63 seq956_BIOID51085    -            461     2e-26   91.9   1.7   1   1   7.1e-30     2e-26   91.9   1.2     1    63   341   402   341   402 0.99 DALR domain
tRNA-synt_1g         PF09334.6    391 seq956_BIOID51085    -            461   2.2e-16   59.4   1.6   1   2   3.9e-10   1.1e-06   27.5   0.1    13   112    35   133    29   147 0.82 tRNA synthetases class I (M)
tRNA-synt_1g         PF09334.6    391 seq956_BIOID51085    -            461   2.2e-16   59.4   1.6   2   2   3.1e-11   8.6e-08   31.1   0.1   312   373   251   311   231   317 0.85 tRNA synthetases class I (M)
tRNA-synt_1f         PF01921.13   360 seq956_BIOID51085    -            461   1.7e-07   30.1   0.0   1   1     2e-08   5.6e-05   21.8   0.0   276   317   261   301   214   329 0.85 tRNA synthetases class I (K)
tRNA-synt_1          PF00133.17   601 seq956_BIOID51085    -            461   1.1e-06   26.8   0.2   1   1   3.5e-09   9.5e-06   23.7   0.0   515   596   221   300   206   305 0.81 tRNA synthetases class I (I, L, M and V)
Leader_Thr           PF08254.6     22 seq959_BIOID51085    -             21   1.1e-09   37.3  14.8   1   1   8.3e-14   1.1e-09   37.2  10.3     1    22     1    21     1    21 0.99 Threonine leader peptide
AA_kinase            PF00696.23   241 seq961_BIOID51085    -             74     1e-06   28.3   0.0   1   1     8e-11   1.1e-06   28.2   0.0     3    51     2    50     1    63 0.86 Amino acid kinase family
OMP_b-brl            PF13505.1    176 seq962_BIOID51085    -            171   3.9e-27   95.2  13.5   1   1   6.8e-31   4.7e-27   94.9   9.3     2   176     9   171     6   171 0.87 Outer membrane protein beta-barrel domain
Ail_Lom              PF06316.6    199 seq962_BIOID51085    -            171   1.5e-23   83.2   4.7   1   2   2.2e-18   1.5e-14   53.8   0.9     1   126     1   115     1   127 0.77 Enterobacterial Ail/Lom protein
Ail_Lom              PF06316.6    199 seq962_BIOID51085    -            171   1.5e-23   83.2   4.7   2   2   2.2e-11   1.5e-07   31.0   0.1   154   199   126   171   120   171 0.93 Enterobacterial Ail/Lom protein
UPF0079              PF02367.12   123 seq963_BIOID51085    -            153   3.3e-45  152.5   0.0   1   1   2.8e-49   3.9e-45  152.3   0.0     1   121    14   134    14   136 0.98 Uncharacterised P-loop hydrolase UPF0079
PTS_EIIA_2           PF00359.17   142 seq964_BIOID51085    -            376   1.3e-36  125.3   0.3   1   1   1.8e-34   1.2e-30  105.9   0.0     4   140     5   140     2   142 0.90 Phosphoenolpyruvate-dependent sugar phosphotransferase system, EIIA 2
PTS-HPr              PF00381.14    84 seq964_BIOID51085    -            376   2.1e-26   91.5   0.2   1   1   1.7e-29   1.2e-25   89.1   0.1     2    83   286   370   285   371 0.95 PTS HPr component phosphorylation site
Transketolase_N      PF00456.16   333 seq965_BIOID51085    -            663  2.2e-170  565.7   0.1   1   1  9.2e-174  3.1e-170  565.2   0.1     2   333     4   334     3   334 1.00 Transketolase, thiamine diphosphate binding domain
Transket_pyr         PF02779.19   178 seq965_BIOID51085    -            663   1.3e-44  151.6   0.0   1   1   9.7e-48   3.3e-44  150.3   0.0     2   176   354   524   353   526 0.96 Transketolase, pyrimidine binding domain
Transketolase_C      PF02780.15   124 seq965_BIOID51085    -            663   3.8e-17   62.2   0.1   1   1   2.4e-20   8.2e-17   61.1   0.1     1   124   540   655   540   655 0.94 Transketolase, C-terminal domain
DXP_synthase_N       PF13292.1    270 seq965_BIOID51085    -            663   6.7e-09   34.9   0.0   1   1   8.6e-09   2.9e-05   23.0   0.0    18   179     4   193     1   199 0.80 1-deoxy-D-xylulose-5-phosphate synthase
Homoserine_dh        PF00742.14   179 seq966_BIOID51085    -            711   1.2e-51  174.7   0.0   1   1   1.3e-54   3.5e-51  173.3   0.0     1   179   505   702   505   702 0.98 Homoserine dehydrogenase
AA_kinase            PF00696.23   241 seq966_BIOID51085    -            711   2.3e-35  122.2   0.2   1   1   1.9e-37   5.3e-34  117.7   0.0    87   241    10   175     1   175 0.88 Amino acid kinase family
NAD_binding_3        PF03447.11   117 seq966_BIOID51085    -            711   2.3e-32  111.6   0.0   1   1   2.3e-35   6.3e-32  110.3   0.0     1   116   363   496   363   497 0.97 Homoserine dehydrogenase, NAD binding domain
ACT_7                PF13840.1     65 seq966_BIOID51085    -            711   1.6e-20   72.2   1.5   1   2   1.1e-11   2.9e-08   32.9   0.0     5    63   205   265   203   267 0.91 Family description
ACT_7                PF13840.1     65 seq966_BIOID51085    -            711   1.6e-20   72.2   1.5   2   2   4.1e-13   1.1e-09   37.5   0.3     3    62   284   345   282   348 0.93 Family description
ACT                  PF01842.20    66 seq966_BIOID51085    -            711   2.9e-17   61.6   0.3   1   2   4.1e-10   1.1e-06   27.8   0.0     6    63   215   267   211   270 0.86 ACT domain
ACT                  PF01842.20    66 seq966_BIOID51085    -            711   2.9e-17   61.6   0.3   2   2   6.3e-11   1.7e-07   30.4   0.4     2    53   292   338   291   349 0.79 ACT domain
Cytochrom_NNT        PF03264.9    174 seq967_BIOID51085    -            390   2.9e-65  218.8   7.6   1   1   4.6e-68   3.1e-64  215.4   4.3     2   174    11   184    10   184 0.98 NapC/NirT cytochrome c family, N-terminal region
LysR_substrate       PF03466.15   209 seq968_BIOID51085    -            293   9.7e-43  145.5   0.1   1   1   1.9e-46   1.3e-42  145.1   0.0     3   206    87   288    85   290 0.97 LysR substrate binding domain
HTH_1                PF00126.22    60 seq968_BIOID51085    -            293   2.8e-16   58.8   0.1   1   1   8.8e-20     6e-16   57.8   0.1     1    60     3    62     3    62 0.96 Bacterial regulatory helix-turn-helix protein, lysR family
EcoRII-C             PF09019.6    164 seq969_BIOID51085    -             85   2.3e-31  108.7   0.0   1   1   1.9e-35   2.6e-31  108.5   0.0    91   164     1    74     1    74 0.99 EcoRII C terminal
FCD                  PF07729.7    125 seq970_BIOID51085    -            274   1.1e-22   80.5   6.2   1   1   2.4e-26   1.6e-22   80.0   4.3     1   124   116   246   116   247 0.90 FCD domain
GntR                 PF00392.16    64 seq970_BIOID51085    -            274   6.1e-14   51.1   0.2   1   1   1.8e-17   1.2e-13   50.1   0.1     4    62    31    89    29    91 0.95 Bacterial regulatory proteins, gntR family
Amidase_3            PF01520.13   175 seq971_BIOID51085    -            445   3.6e-49  166.7   0.0   1   1   9.5e-53   6.5e-49  165.9   0.0     1   174   194   413   194   414 0.99 N-acetylmuramoyl-L-alanine amidase
AMIN                 PF11741.3     95 seq971_BIOID51085    -            445   1.4e-05   24.8   0.7   1   1   4.4e-09     3e-05   23.7   0.5     3    93    30   121    27   125 0.79 AMIN domain
Lactate_perm         PF02652.9    522 seq972_BIOID51085    -            577  4.2e-233  774.4  42.1   1   1  3.5e-237  4.8e-233  774.2  29.2     1   522    42   568    42   568 0.99 L-lactate permease
Phage_integrase      PF00589.17   173 seq975_BIOID51085    -            135   2.4e-11   43.4   0.0   1   1   2.3e-15   3.1e-11   43.1   0.0     1    69    50   115    50   126 0.91 Phage integrase family
PfkB                 PF00294.19   301 seq977_BIOID51085    -            312   1.7e-62  211.1   0.0   1   1   1.5e-66     2e-62  210.9   0.0     7   296    14   293     8   299 0.92 pfkB family carbohydrate kinase
Phage_integrase      PF00589.17   173 seq979_BIOID51085    -            123   1.4e-20   73.5   0.1   1   1   1.3e-24   1.7e-20   73.2   0.0   102   171    23    97     8    99 0.92 Phage integrase family
Molybdopterin        PF00384.17   432 seq981_BIOID51085    -            848  1.1e-106  357.1   0.0   1   1  1.9e-110  1.3e-106  356.8   0.0     1   431    99   572    99   573 0.94 Molybdopterin oxidoreductase
Molydop_binding      PF01568.16   109 seq981_BIOID51085    -            848   8.1e-22   76.9   0.0   1   1   2.3e-25   1.5e-21   76.0   0.0     1   108   690   811   690   812 0.95 Molydopterin dinucleotide binding domain
DNA_mis_repair       PF01119.14   119 seq984_BIOID51085    -            615   3.7e-37  126.2   0.0   1   1   1.9e-40   6.5e-37  125.5   0.0     2   118   213   330   212   331 0.96 DNA mismatch repair protein, C-terminal domain
MutL_C               PF08676.6    144 seq984_BIOID51085    -            615   5.4e-22   77.8   1.4   1   1   1.9e-25   6.6e-22   77.5   0.1     2   134   435   563   434   572 0.92 MutL C terminal dimerisation domain
HATPase_c_3          PF13589.1    137 seq984_BIOID51085    -            615     1e-13   50.9   0.0   1   1   5.1e-17   1.7e-13   50.2   0.0     4   103    24   123    21   142 0.80 Histidine kinase-, DNA gyrase B-, and HSP90-like ATPase
HATPase_c            PF02518.21   111 seq984_BIOID51085    -            615   5.7e-11   42.0   0.0   1   1   3.7e-14   1.3e-10   40.8   0.0     2    72    19    87    18   147 0.78 Histidine kinase-, DNA gyrase B-, and HSP90-like ATPase
CbiA                 PF01656.18   195 seq985_BIOID51085    -            214   8.2e-08   31.7   0.1   1   1   1.7e-11   1.2e-07   31.2   0.1     1   161     4   143     4   175 0.74 CobQ/CobB/MinD/ParA nucleotide binding domain
PTS_EIIC             PF02378.13   321 seq988_BIOID51085    -            563   2.7e-21   75.6  31.5   1   1   3.9e-25   2.7e-21   75.6  21.8     3   321   233   496   231   496 0.88 Phosphotransferase system, EIIC
PTS_IIB              PF02302.12    90 seq988_BIOID51085    -            563   1.5e-19   70.0   0.9   1   1   6.3e-22   4.3e-18   65.4   0.2     2    84   108   192   107   198 0.91 PTS system, Lactose/Cellobiose specific IIB subunit
FCD                  PF07729.7    125 seq990_BIOID51085    -            258   7.7e-23   81.0   2.0   1   1   1.1e-26   7.7e-23   81.0   1.4     1   124   100   223   100   224 0.90 FCD domain
GntR                 PF00392.16    64 seq990_BIOID51085    -            258   2.1e-22   78.2   0.4   1   1   6.1e-26   4.2e-22   77.2   0.3     1    64     8    71     8    71 0.98 Bacterial regulatory proteins, gntR family
GHMP_kinases_N       PF00288.21    67 seq991_BIOID51085    -            310   1.7e-17   63.1   0.3   1   1   5.7e-21   3.9e-17   61.9   0.2     2    67    84   150    83   150 0.95 GHMP kinases N terminal domain
GHMP_kinases_C       PF08544.8     85 seq991_BIOID51085    -            310     1e-11   44.7   1.8   1   1   1.9e-15   1.3e-11   44.3   0.0     2    83   211   287   210   289 0.92 GHMP kinases C terminal
Fe_dep_repr_C        PF02742.10    71 seq994_BIOID51085    -            155   1.4e-13   50.2   0.9   1   1   1.5e-16   2.9e-13   49.1   0.6     1    57    95   150    95   154 0.95 Iron dependent repressor, metal binding and dimerisation domain
Fe_dep_repress       PF01325.14    60 seq994_BIOID51085    -            155   6.9e-11   41.8   0.0   1   1   6.3e-14   1.2e-10   40.9   0.0     6    60    38    92    35    92 0.95 Iron dependent repressor, N-terminal DNA binding domain
HTH_24               PF13412.1     48 seq994_BIOID51085    -            155   1.2e-07   30.9   0.0   1   1     9e-11   1.8e-07   30.3   0.0     3    48    40    85    38    85 0.90 Winged helix-turn-helix DNA-binding
MarR                 PF01047.17    59 seq994_BIOID51085    -            155   1.7e-06   27.4   0.0   1   1   1.6e-09   3.1e-06   26.6   0.0    11    48    48    85    47    87 0.95 MarR family
AMP-binding          PF00501.23   418 seq997_BIOID51085    -            569   1.6e-83  280.2   0.0   1   1   1.4e-87     2e-83  280.0   0.0     2   413    49   483    48   486 0.95 AMP-binding enzyme
Methyltransf_26      PF13659.1    117 seq998_BIOID51085    -            257   2.6e-15   56.3   0.0   1   1   3.7e-18   4.6e-15   55.5   0.0     3   116    59   182    57   183 0.87 Methyltransferase domain
MTS                  PF05175.9    170 seq998_BIOID51085    -            257   6.2e-14   51.6   0.0   1   1   7.4e-17   9.2e-14   51.0   0.0    33   145    58   186    42   204 0.86 Methyltransferase small domain
Methyltransf_18      PF12847.2    112 seq998_BIOID51085    -            257   4.8e-11   43.1   0.0   1   1     6e-14   7.4e-11   42.5   0.0     3    80    58   144    57   181 0.78 Methyltransferase domain
Methyltransf_31      PF13847.1    152 seq998_BIOID51085    -            257   5.4e-08   32.4   0.0   1   1   5.7e-11   7.1e-08   32.0   0.0     6   112    59   183    56   225 0.79 Methyltransferase domain
Cons_hypoth95        PF03602.10   183 seq998_BIOID51085    -            257   2.8e-07   30.0   0.0   1   1   3.1e-10   3.9e-07   29.5   0.0    43   131    57   143    47   174 0.81 Conserved hypothetical protein 95
Methyltransf_25      PF13649.1    101 seq998_BIOID51085    -            257   4.7e-06   26.7   0.0   1   1   5.7e-09   7.1e-06   26.2   0.0     2    74    61   138    60   175 0.79 Methyltransferase domain
UPF0020              PF01170.13   180 seq998_BIOID51085    -            257   9.5e-06   25.1   0.0   1   1     1e-08   1.3e-05   24.7   0.0    61   117    81   141    52   177 0.79 Putative RNA methylase family UPF0020
Methyltransf_3       PF01596.12   205 seq998_BIOID51085    -            257   1.2e-05   24.3   0.0   1   1   1.4e-08   1.7e-05   23.8   0.0    26   112    38   123    25   135 0.86 O-methyltransferase
PrmA                 PF06325.8    295 seq998_BIOID51085    -            257   1.4e-05   24.2   0.0   1   1   1.5e-08   1.9e-05   23.8   0.0   163   232    58   134    50   135 0.79 Ribosomal protein L11 methyltransferase (PrmA)
PRMT5                PF05185.11   448 seq998_BIOID51085    -            257   3.3e-05   22.8   0.0   1   1   3.7e-08   4.6e-05   22.4   0.0   193   264    63   133    57   134 0.90 PRMT5 arginine-N-methyltransferase
FMN_dh               PF01070.13   357 seq1002_BIOID51085   -            382  7.2e-125  416.4   0.0   1   1  1.9e-128  8.8e-125  416.1   0.0     1   355    13   375    13   377 0.96 FMN-dependent dehydrogenase
NMO                  PF03060.10   330 seq1002_BIOID51085   -            382     4e-05   22.8   2.4   1   1   1.3e-08     6e-05   22.2   1.7   139   225   249   335   244   367 0.87 Nitronate monooxygenase
CitMHS               PF03600.11   349 seq1003_BIOID51085   -            372   2.5e-29  101.8  20.9   1   1   3.6e-33   2.5e-29  101.8  14.5    25   322    19   307     8   321 0.88 Citrate transporter
Na_sulph_symp        PF00939.14   471 seq1003_BIOID51085   -            372   1.5e-07   30.5   6.2   1   1   2.2e-11   1.5e-07   30.5   4.3   320   449    41   166    35   185 0.80 Sodium:sulfate symporter transmembrane region
Flavodoxin_2         PF02525.12   199 seq1004_BIOID51085   -            179   7.2e-33  113.6   0.0   1   1   1.8e-36   8.1e-33  113.4   0.0    18   191     3   164     1   172 0.85 Flavodoxin-like fold
FMN_red              PF03358.10   152 seq1004_BIOID51085   -            179   1.4e-09   37.5   0.0   1   1   3.7e-13   1.7e-09   37.2   0.0    16   117     2   115     1   137 0.82 NADPH-dependent FMN reductase
Flavodoxin_4         PF12682.2    156 seq1004_BIOID51085   -            179     4e-06   26.1   0.2   1   1   1.1e-09   5.2e-06   25.7   0.1    54    99    44    88     1    94 0.82 Flavodoxin
Fimbrial             PF00419.15   145 seq1005_BIOID51085   -            180     8e-20   71.4   7.7   1   1     7e-24   9.6e-20   71.1   5.3     1   145    30   180    30   180 0.87 Fimbrial protein
PALP                 PF00291.20   307 seq1006_BIOID51085   -            428   5.9e-33  114.2   0.0   1   1   6.2e-37   8.4e-33  113.7   0.0    30   289    96   366    94   373 0.82 Pyridoxal-phosphate dependent enzyme
StbA                 PF06406.6    318 seq1007_BIOID51085   -            344  4.3e-154  512.0   1.1   1   1  7.1e-158  4.9e-154  511.8   0.7     1   318    19   337    19   337 1.00 StbA protein
Flg_bbr_C            PF06429.8     74 seq1009_BIOID51085   -            143   1.5e-09   37.5   0.1   1   1   2.2e-13   1.5e-09   37.5   0.1    32    74    98   140    68   140 0.88 Flagellar basal body rod FlgEFG protein C-terminal
Flg_bb_rod           PF00460.15    31 seq1009_BIOID51085   -            143   3.2e-06   26.6   4.5   1   1   4.6e-10   3.2e-06   26.6   3.1     3    26     9    32     8    34 0.93 Flagella basal body rod protein
IPPT                 PF01715.12   253 seq1012_BIOID51085   -            316  8.7e-108  359.0   0.0   1   1  1.5e-111    1e-107  358.7   0.0     2   252    45   297    44   298 0.99 IPP transferase
IPT                  PF01745.11   233 seq1012_BIOID51085   -            316   6.5e-07   28.6   0.0   1   1   1.7e-08   0.00012   21.2   0.0     5   100    14   109    10   120 0.80 Isopentenyl transferase
FlgD                 PF03963.9     82 seq1014_BIOID51085   -            237   6.7e-17   61.2   8.8   1   1   2.6e-20   1.2e-16   60.4   6.1    10    79    11    81     2    84 0.77 Flagellar hook capping protein - N-terminal region
FLgD_tudor           PF13861.1     61 seq1014_BIOID51085   -            237   4.7e-13   48.8   0.5   1   1   1.8e-16   8.2e-13   48.0   0.4     2    60    91   227    90   228 0.97 FlgD Tudor-like domain
FlgD_ig              PF13860.1     81 seq1014_BIOID51085   -            237   7.3e-09   35.1   0.3   1   1   3.7e-12   1.7e-08   33.9   0.2     8    80   112   185   106   186 0.83 FlgD Ig-like domain
Nitrate_red_del      PF02613.10   136 seq1016_BIOID51085   -            199   4.7e-22   78.1   2.5   1   1   6.1e-26   8.4e-22   77.3   1.7     2   136    40   172    14   172 0.88 Nitrate reductase delta subunit
Pili_assembly_N      PF00345.15   122 seq1017_BIOID51085   -            230   2.1e-37  127.4   0.2   1   1   8.5e-41   5.8e-37  126.0   0.0     1   121    26   145    26   146 0.91 Gram-negative pili assembly chaperone, N-terminal domain
Pili_assembly_C      PF02753.12    68 seq1017_BIOID51085   -            230   2.4e-16   59.2   0.2   1   1   6.2e-20   4.2e-16   58.4   0.1     1    65   165   223   165   226 0.96 Gram-negative pili assembly chaperone, C-terminal domain
PfkB                 PF00294.19   301 seq1020_BIOID51085   -            313   2.4e-59  200.7   0.1   1   1   4.3e-63     3e-59  200.5   0.0     2   297     5   295     4   299 0.93 pfkB family carbohydrate kinase
Phos_pyr_kin         PF08543.7    246 seq1020_BIOID51085   -            313   2.4e-05   23.5   0.0   1   1   9.1e-09   6.2e-05   22.2   0.0   117   233   178   288   142   297 0.85 Phosphomethylpyrimidine kinase
Plasmid_stab_B       PF10784.4     72 seq1021_BIOID51085   -            138   4.2e-28   96.6   0.1   1   1   4.3e-32   5.9e-28   96.1   0.1     1    72     8    79     8    79 0.99 Plasmid stability protein
Aldo_ket_red         PF00248.16   283 seq1025_BIOID51085   -            294   1.2e-47  162.0   0.0   1   1     1e-51   1.4e-47  161.7   0.0     2   281    20   267    19   269 0.93 Aldo/keto reductase family
Epimerase            PF01370.16   236 seq1026_BIOID51085   -            304   2.8e-25   88.9   0.0   1   1   1.1e-27   1.8e-24   86.3   0.0     1   233     5   206     5   209 0.90 NAD dependent epimerase/dehydratase family
NAD_binding_10       PF13460.1    183 seq1026_BIOID51085   -            304   7.2e-22   78.1   0.0   1   1     6e-25     1e-21   77.6   0.0     1   177     5   192     5   197 0.86 NADH(P)-binding
NAD_binding_4        PF07993.7    249 seq1026_BIOID51085   -            304   7.3e-17   60.9   0.2   1   1   5.3e-14     9e-11   41.0   0.1     1   207     7   165     7   192 0.80 Male sterility protein
3Beta_HSD            PF01073.14   280 seq1026_BIOID51085   -            304   2.4e-15   55.8   0.0   1   1   8.4e-16   1.4e-12   46.7   0.0     1   193     6   162     6   206 0.81 3-beta hydroxysteroid dehydrogenase/isomerase family
NmrA                 PF05368.8    233 seq1026_BIOID51085   -            304   7.5e-14   51.4   0.0   1   1   6.4e-17   1.1e-13   50.8   0.0     1   105     5   114     5   149 0.86 NmrA-like family
adh_short            PF00106.20   167 seq1026_BIOID51085   -            304   2.4e-05   24.1   4.5   1   1   5.6e-08   9.6e-05   22.2   1.6     2   165     4   139     3   141 0.83 short chain dehydrogenase
DUF3458              PF11940.3    367 seq1027_BIOID51085   -            870  3.5e-142  473.4   5.5   1   1  1.2e-145  5.7e-142  472.7   3.8     2   367   458   827   457   827 0.99 Domain of unknown function (DUF3458)
Peptidase_M1         PF01433.15   390 seq1027_BIOID51085   -            870   3.5e-65  220.4   0.0   1   1   1.9e-68   8.6e-65  219.2   0.0   122   390   112   384    19   384 0.88 Peptidase family M1
Peptidase_MA_2       PF13485.1    128 seq1027_BIOID51085   -            870   3.7e-18   65.6   0.0   1   1   2.6e-21   1.2e-17   64.0   0.0    11   128   274   407   264   407 0.79 Peptidase MA superfamily
FlaE                 PF07559.9    130 seq1029_BIOID51085   -            400     5e-27   95.0  13.0   1   1   1.1e-30     5e-27   95.0   9.0     1   130   170   281   170   281 0.96 Flagellar basal body protein FlaE
Flg_bbr_C            PF06429.8     74 seq1029_BIOID51085   -            400   2.1e-17   62.6   0.1   1   1   4.7e-21   2.1e-17   62.6   0.0     2    72   322   397   321   399 0.87 Flagellar basal body rod FlgEFG protein C-terminal
Flg_bb_rod           PF00460.15    31 seq1029_BIOID51085   -            400   1.8e-06   27.4   2.4   1   1   3.9e-10   1.8e-06   27.4   1.7     3    31     5    33     4    33 0.97 Flagella basal body rod protein
Usher                PF00577.15   552 seq1030_BIOID51085   -            869  2.6e-208  693.1  23.0   1   1  6.7e-212    3e-208  692.8  15.9     5   552   202   777   198   777 0.99 Type VII secretion system (T7SS), usher protein
PapC_N               PF13954.1    146 seq1030_BIOID51085   -            869   8.7e-49  164.7   0.0   1   1   3.4e-52   1.6e-48  163.9   0.0     2   146    38   189    37   189 0.98 PapC N-terminal domain
PapC_C               PF13953.1     68 seq1030_BIOID51085   -            869   7.4e-23   79.8   0.1   1   1   4.5e-26   2.1e-22   78.4   0.0     1    67   787   852   787   853 0.96 PapC C-terminal domain
LSM                  PF01423.17    68 seq1031_BIOID51085   -            102   7.6e-09   34.8   0.2   1   1   1.1e-12   1.4e-08   33.9   0.1     6    68    17    64    10    64 0.85 LSM domain
DUF2502              PF10697.4     82 seq1032_BIOID51085   -             98   8.4e-25   86.5  15.4   1   1   7.3e-29     1e-24   86.3  10.7     1    82    25    97    25    97 0.96 Protein of unknown function (DUF2502)
MMR_HSR1             PF01926.18   114 seq1036_BIOID51085   -            426   3.4e-21   75.2   0.1   1   1   3.3e-24   9.1e-21   73.8   0.1     2   114   200   318   199   318 0.83 50S ribosome-binding GTPase
GTP-bdg_N            PF13167.1     95 seq1036_BIOID51085   -            426   1.6e-15   56.9   0.0   1   1   1.4e-18   3.8e-15   55.6   0.0     8    95    25   112    18   112 0.96 GTP-binding GTPase N-terminal
FeoB_N               PF02421.13   189 seq1036_BIOID51085   -            426     1e-08   34.5   0.1   1   1   7.5e-12   2.1e-08   33.5   0.0     2   168   199   369   198   390 0.81 Ferrous iron transport protein B
Arf                  PF00025.16   175 seq1036_BIOID51085   -            426   1.2e-05   24.4   0.6   1   1   2.8e-08   7.6e-05   21.9   0.4    19   132   202   326   190   360 0.79 ADP-ribosylation factor family
Indigoidine_A        PF04227.7    293 seq1037_BIOID51085   -            312  7.8e-137  455.1   4.3   1   1  6.5e-141  8.9e-137  455.0   3.0     1   293    15   307    15   307 0.99 Indigoidine synthase A like protein
DEDD_Tnp_IS110       PF01548.12   144 seq1038_BIOID51085   -            326   3.9e-44  149.6   0.2   1   1   2.2e-47   1.5e-43  147.8   0.1     1   144     7   151     7   151 0.99 Transposase
Transposase_20       PF02371.11    87 seq1038_BIOID51085   -            326   4.8e-27   93.7   0.3   1   1   1.3e-30   8.8e-27   92.9   0.2     2    83   196   278   195   282 0.94 Transposase IS116/IS110/IS902 family
ABC_tran             PF00005.22   118 seq1040_BIOID51085   -            530   1.3e-36  125.3   0.0   1   2   1.1e-18   1.9e-15   57.1   0.0     1   118    41   184    41   184 0.98 ABC transporter
ABC_tran             PF00005.22   118 seq1040_BIOID51085   -            530   1.3e-36  125.3   0.0   2   2   2.2e-21   3.7e-18   65.8   0.0     1   118   359   467   359   467 0.95 ABC transporter
ABC_tran_2           PF12848.2     85 seq1040_BIOID51085   -            530   3.4e-23   81.1   3.0   1   1   1.8e-23     3e-20   71.7   1.4     2    85   224   309   223   309 0.91 ABC transporter
PTS_EIIC             PF02378.13   321 seq1041_BIOID51085   -            462   2.1e-20   72.7  35.0   1   1     4e-24   2.7e-20   72.3  21.3     2   321    19   277    18   278 0.93 Phosphotransferase system, EIIC
PTS_IIB              PF02302.12    90 seq1041_BIOID51085   -            462   4.4e-12   46.1   0.3   1   1   1.7e-15   1.2e-11   44.8   0.0     1    90   372   455   372   455 0.94 PTS system, Lactose/Cellobiose specific IIB subunit
PP-binding           PF00550.20    67 seq1042_BIOID51085   -             82   1.2e-12   47.8   0.8   1   1   9.7e-17   1.3e-12   47.6   0.6     1    66     9    74     9    75 0.92 Phosphopantetheine attachment site
Sigma70_r4_2         PF08281.7     54 seq1044_BIOID51085   -            191   1.3e-19   69.2   0.2   1   1   1.1e-22   3.7e-19   67.8   0.2     2    53   129   180   122   181 0.95 Sigma-70, region 4
Sigma70_r2           PF04542.9     71 seq1044_BIOID51085   -            191   6.3e-18   64.0   0.2   1   1   3.6e-21   1.2e-17   63.1   0.2     1    71    25    92    25    92 0.96 Sigma-70 region 2
Sigma70_r4           PF04545.11    50 seq1044_BIOID51085   -            191     2e-10   39.6   0.0   1   1   1.4e-13   4.9e-10   38.4   0.0     2    47   135   180   134   182 0.95 Sigma-70, region 4
Sigma70_ECF          PF07638.6    185 seq1044_BIOID51085   -            191   8.8e-09   35.1   0.1   1   1   8.3e-12   2.9e-08   33.5   0.1     7   181    10   183     3   186 0.71 ECF sigma factor
Aminotran_1_2        PF00155.16   363 seq1045_BIOID51085   -            390   1.2e-54  185.5   0.0   1   1   4.3e-58   1.5e-54  185.2   0.0     2   362    44   384    43   385 0.92 Aminotransferase class I and II
Aminotran_5          PF00266.14   371 seq1045_BIOID51085   -            390     1e-05   24.3   0.0   1   1   5.4e-09   1.9e-05   23.5   0.0    48   181    93   216    63   219 0.90 Aminotransferase class-V
Cys_Met_Meta_PP      PF01053.15   386 seq1045_BIOID51085   -            390   2.6e-05   22.5   0.0   1   1   1.1e-08   3.8e-05   22.0   0.0    26   183    55   216    47   239 0.89 Cys/Met metabolism PLP-dependent enzyme
PTS_IIB              PF02302.12    90 seq1046_BIOID51085   -            106   5.2e-21   74.7   1.5   1   1   4.5e-25   6.1e-21   74.5   1.0     2    88     6    95     5    97 0.94 PTS system, Lactose/Cellobiose specific IIB subunit
Flg_bbr_C            PF06429.8     74 seq1048_BIOID51085   -            245   7.9e-18   64.0   1.1   1   1   1.2e-21   7.9e-18   64.0   0.7     2    74   170   241   169   241 0.95 Flagellar basal body rod FlgEFG protein C-terminal
Flg_bb_rod           PF00460.15    31 seq1048_BIOID51085   -            245   3.1e-07   29.8   3.7   1   1   1.3e-10   8.6e-07   28.4   2.6     1    31     5    35     5    35 0.97 Flagella basal body rod protein
IstB_IS21            PF01695.12   178 seq1049_BIOID51085   -            172   1.5e-44  151.4   0.0   1   1   3.8e-48   1.7e-44  151.2   0.0    29   176     3   151     1   153 0.97 IstB-like ATP binding protein
Bac_DnaA             PF00308.13   219 seq1049_BIOID51085   -            172   1.1e-07   31.6   0.0   1   1   3.2e-11   1.5e-07   31.2   0.0    37   138    25   123    11   131 0.89 Bacterial dnaA  protein
DUF815               PF05673.8    250 seq1049_BIOID51085   -            172   2.3e-05   23.3   0.0   1   1   6.3e-09   2.9e-05   23.0   0.0    52   124    21   100     7   124 0.78 Protein of unknown function (DUF815)
PFL                  PF02901.10   648 seq1050_BIOID51085   -            765  2.7e-203  676.9   0.0   1   1  4.9e-207  3.3e-203  676.6   0.0     1   648     1   626     1   626 0.98 Pyruvate formate lyase
Gly_radical          PF01228.16   106 seq1050_BIOID51085   -            765   1.6e-24   86.2   0.0   1   1   5.7e-28   3.9e-24   84.9   0.0     3   106   645   747   643   747 0.97 Glycine radical
Nucleos_tra2_C       PF07662.8    210 seq1053_BIOID51085   -            416   2.3e-76  255.8  12.7   1   1   4.9e-80   2.3e-76  255.8   8.8     1   210   201   413   201   413 0.97 Na+ dependent nucleoside transporter C-terminus
Nucleos_tra2_N       PF01773.15    75 seq1053_BIOID51085   -            416   2.7e-23   81.9   4.1   1   1     6e-27   2.7e-23   81.9   2.9     1    75     8    82     8    82 0.99 Na+ dependent nucleoside transporter N-terminus
Gate                 PF07670.9    109 seq1053_BIOID51085   -            416   7.6e-08   32.1  23.5   1   1   1.4e-10   6.5e-07   29.1   4.8     2   100    99   190    98   197 0.91 Nucleoside recognition
RseA_N               PF03872.8     87 seq1054_BIOID51085   -            216   1.8e-32  111.3   0.6   1   1   2.6e-36   1.8e-32  111.3   0.4     1    87     1    89     1    89 0.98 Anti sigma-E protein RseA, N-terminal domain
RseA_C               PF03873.8     53 seq1054_BIOID51085   -            216   3.9e-27   93.7   3.7   1   1   5.7e-31   3.9e-27   93.7   2.6     1    53   131   186   131   186 0.98 Anti sigma-E protein RseA, C-terminal domain
Peptidase_C58        PF03543.9    204 seq1055_BIOID51085   -             67   1.1e-05   24.9   0.0   1   1   8.5e-10   1.2e-05   24.8   0.0   143   182     2    41     1    53 0.84 Yersinia/Haemophilus virulence surface antigen
Band_7               PF01145.20   179 seq1057_BIOID51085   -            419   4.9e-33  114.4   1.1   1   1   1.2e-36   8.4e-33  113.6   0.7     1   178    98   271    98   272 0.96 SPFH domain / Band 7 family
HflK_N               PF12221.3     42 seq1057_BIOID51085   -            419   7.1e-17   60.7  18.5   1   1   4.1e-20   2.8e-16   58.8  12.8     1    42     1    60     1    60 0.96 Bacterial membrane protein N terminal
Plasmid_killer       PF05015.8     93 seq1058_BIOID51085   -             98   1.6e-33  114.6   0.0   1   1   1.3e-37   1.8e-33  114.4   0.0     2    93     7    98     6    98 0.99 Plasmid maintenance system killer protein
Flg_bbr_C            PF06429.8     74 seq1059_BIOID51085   -            261   7.9e-27   92.8   2.2   1   1   1.1e-30   7.9e-27   92.8   1.5     1    73   182   259   182   260 0.95 Flagellar basal body rod FlgEFG protein C-terminal
Flg_bb_rod           PF00460.15    31 seq1059_BIOID51085   -            261   8.2e-13   47.6   0.6   1   1   4.6e-16   3.1e-12   45.7   0.4     1    31     5    35     5    35 0.98 Flagella basal body rod protein
Transposase_mut      PF00872.13   381 seq1061_BIOID51085   -            229   1.7e-24   85.9   0.3   1   1   1.5e-28   2.1e-24   85.6   0.2     7   125     7   125     1   129 0.82 Transposase, Mutator family
ADH_zinc_N           PF00107.21   130 seq1062_BIOID51085   -            425     1e-19   70.2   0.1   1   1   3.2e-23   2.2e-19   69.2   0.0     1   128   186   329   186   331 0.96 Zinc-binding dehydrogenase
ADH_N                PF08240.7    109 seq1062_BIOID51085   -            425     6e-08   32.3   0.0   1   1   2.1e-11   1.5e-07   31.0   0.0     2    66    27    98    26   127 0.80 Alcohol dehydrogenase GroES-like domain
HTH_3                PF01381.17    55 seq1063_BIOID51085   -             93     3e-09   36.4   0.1   1   1   3.1e-13   4.2e-09   36.0   0.1     5    53    15    64    14    66 0.91 Helix-turn-helix
MucB_RseB            PF03888.9    285 seq1064_BIOID51085   -            318  2.9e-123  410.3   0.0   1   1  2.5e-127  3.4e-123  410.1   0.0     1   284    31   314    31   315 0.99 MucB/RseB family
DUF3521              PF12035.3     35 seq1065_BIOID51085   -             64   6.2e-18   64.2   0.9   1   1   4.6e-22   6.2e-18   64.2   0.6     1    35     6    40     6    40 0.97 Protein of unknown function (DUF3521)
Fimbrial             PF00419.15   145 seq1067_BIOID51085   -            335     1e-18   67.8   0.1   1   1   1.2e-22   1.7e-18   67.1   0.1     2   145   188   335   187   335 0.92 Fimbrial protein
FlgH                 PF02107.11   180 seq1068_BIOID51085   -            221   2.7e-64  215.9   0.1   1   1   2.4e-68   3.2e-64  215.6   0.0     3   180    41   220    39   220 0.97 Flagellar L-ring protein
His_Phos_2           PF00328.17   347 seq1070_BIOID51085   -            413   2.8e-39  135.3   0.0   1   1   2.5e-43   3.4e-39  135.0   0.0     1   344    30   359    30   364 0.85 Histidine phosphatase superfamily (branch 2)
Band_7               PF01145.20   179 seq1071_BIOID51085   -            334   1.4e-37  129.2   0.7   1   1   1.5e-41   2.1e-37  128.6   0.5     2   178    22   243    21   245 0.97 SPFH domain / Band 7 family
RseC_MucC            PF04246.7    135 seq1072_BIOID51085   -            159   1.7e-40  137.6   1.0   1   1   1.5e-44     2e-40  137.3   0.7     1   134     8   141     8   142 0.99 Positive regulator of sigma(E), RseC/MucC
Cupin_6              PF12852.2    186 seq1073_BIOID51085   -            284     1e-26   93.5   0.5   1   1   6.3e-30   2.9e-26   92.1   0.3     1   186     2   162     2   162 0.93 Cupin
HTH_18               PF12833.2     81 seq1073_BIOID51085   -            284     8e-21   73.8   0.3   1   1   1.1e-23   5.1e-20   71.2   0.2     1    81   199   278   199   278 0.97 Helix-turn-helix domain
HTH_AraC             PF00165.18    42 seq1073_BIOID51085   -            284   5.4e-15   54.5   0.0   1   2   2.1e-08   9.8e-05   21.9   0.0     9    41   194   226   191   227 0.95 Bacterial regulatory helix-turn-helix proteins, AraC family
HTH_AraC             PF00165.18    42 seq1073_BIOID51085   -            284   5.4e-15   54.5   0.0   2   2   4.9e-11   2.2e-07   30.3   0.0    13    41   247   276   239   277 0.92 Bacterial regulatory helix-turn-helix proteins, AraC family
FBPase_glpX          PF03320.8    309 seq1074_BIOID51085   -            321  3.8e-124  413.2   1.3   1   1  3.1e-128  4.3e-124  413.0   0.9     3   309     3   321     1   321 0.99 Bacterial fructose-1,6-bisphosphatase, glpX-encoded
FlgI                 PF02119.11   342 seq1076_BIOID51085   -            371  4.4e-130  433.1  11.5   1   1  3.8e-134  5.2e-130  432.9   8.0     2   342    30   371    29   371 0.98 Flagellar P-ring protein
Fimbrial             PF00419.15   145 seq1078_BIOID51085   -            171     3e-16   59.8   0.1   1   1   2.6e-20   3.6e-16   59.5   0.1     1   145    29   171    27   171 0.88 Fimbrial protein
Radical_SAM          PF04055.16   166 seq1079_BIOID51085   -            292   1.9e-22   80.0   0.0   1   1   5.8e-26   2.6e-22   79.6   0.0     1   157    41   222    41   231 0.94 Radical SAM superfamily
Fer4_12              PF13353.1    139 seq1079_BIOID51085   -            292   1.1e-10   41.5   0.1   1   1   9.2e-14   4.2e-10   39.7   0.1     2    82    34   145    33   186 0.81 4Fe-4S single cluster domain
Fer4_14              PF13394.1    117 seq1079_BIOID51085   -            292     1e-06   28.6   0.6   1   1     6e-09   2.7e-05   24.0   0.4     3   103    42   171    40   183 0.83 4Fe-4S single cluster domain
IU_nuc_hydro         PF01156.14   314 seq1080_BIOID51085   -            313   1.3e-95  320.1   0.1   1   1   1.1e-99   1.5e-95  319.9   0.1     1   311     3   307     3   309 0.94 Inosine-uridine preferring nucleoside hydrolase
GTP_EFTU             PF00009.22   188 seq1081_BIOID51085   -            599   7.5e-52  175.3   0.0   1   1   6.2e-55   1.7e-51  174.2   0.0     1   187     2   181     2   182 0.94 Elongation factor Tu GTP binding domain
LepA_C               PF06421.7    108 seq1081_BIOID51085   -            599   6.9e-52  173.7   3.3   1   1   4.3e-55   1.2e-51  173.0   2.3     1   107   487   593   487   594 0.99 GTP-binding protein LepA C-terminus
EFG_C                PF00679.19    89 seq1081_BIOID51085   -            599   3.3e-19   68.4   0.0   1   1   2.5e-22   6.9e-19   67.3   0.0     2    86   399   483   398   486 0.95 Elongation factor G C-terminus
GTP_EFTU_D2          PF03144.20    74 seq1081_BIOID51085   -            599   8.8e-10   38.4   0.3   1   1   7.1e-13   1.9e-09   37.3   0.2     1    74   205   275   205   275 0.86 Elongation factor Tu domain 2
Ras                  PF00071.17   162 seq1081_BIOID51085   -            599   8.7e-05   21.8   0.0   1   1   5.7e-08   0.00016   21.0   0.0    30   160    52   180    42   182 0.79 Ras family
DUF2065              PF09838.4     57 seq1083_BIOID51085   -             65   1.2e-22   79.2   4.1   1   1   9.5e-27   1.3e-22   79.1   2.8     1    57     5    61     5    61 0.98 Uncharacterized protein conserved in bacteria (DUF2065)
Transaldolase        PF00923.14   287 seq1084_BIOID51085   -            338    3e-104  348.0   0.3   1   1  2.5e-108  3.5e-104  347.8   0.2     1   287    35   334    35   334 0.95 Transaldolase
MtlR                 PF05068.7    170 seq1086_BIOID51085   -            169   5.3e-71  237.4   0.3   1   1   4.3e-75   5.9e-71  237.2   0.2     1   169     1   168     1   169 0.99 Mannitol repressor
Adenylsucc_synt      PF00709.16   421 seq1088_BIOID51085   -            432  3.4e-177  589.2   0.0   1   1  2.8e-181  3.9e-177  588.9   0.0     2   420     5   424     4   425 0.99 Adenylosuccinate synthetase
DEDD_Tnp_IS110       PF01548.12   144 seq1089_BIOID51085   -            350   4.6e-33  113.7   0.6   1   1   2.9e-36     2e-32  111.7   0.1     2   144    23   155    22   155 0.97 Transposase
Transposase_20       PF02371.11    87 seq1089_BIOID51085   -            350   2.7e-24   84.9   0.1   1   1   8.1e-28   5.5e-24   83.9   0.1     2    80   226   305   225   312 0.94 Transposase IS116/IS110/IS902 family
PTS_IIB              PF02302.12    90 seq1090_BIOID51085   -            113   7.1e-13   48.6   0.0   1   1   6.3e-17   8.6e-13   48.4   0.0     2    87     6    94     5    97 0.92 PTS system, Lactose/Cellobiose specific IIB subunit
Rod-binding          PF10135.4     49 seq1091_BIOID51085   -             99   1.2e-17   63.5   0.1   1   1   1.5e-21     2e-17   62.7   0.0     1    49    42    93    42    93 0.98 Rod binding protein
Terminase_6          PF03237.10   384 seq1092_BIOID51085   -            583   3.1e-75  253.2   1.1   1   1   8.5e-79   3.9e-75  252.9   0.7     1   384   150   567   150   567 0.95 Terminase-like family
Terminase_5          PF06056.7     58 seq1092_BIOID51085   -            583   4.2e-25   86.9   0.4   1   1   2.6e-28   1.2e-24   85.4   0.3     2    58     7    63     6    63 0.98 Putative ATPase subunit of terminase (gpP-like)
HTH_23               PF13384.1     50 seq1092_BIOID51085   -            583     5e-07   29.0   0.2   1   1   6.5e-10     3e-06   26.5   0.0     6    40     7    41     3    43 0.94 Homeodomain-like domain
Nucleos_tra2_C       PF07662.8    210 seq1093_BIOID51085   -            416   6.5e-76  254.3  13.5   1   1   1.4e-79   6.5e-76  254.3   9.3     1   210   201   413   201   413 0.97 Na+ dependent nucleoside transporter C-terminus
Nucleos_tra2_N       PF01773.15    75 seq1093_BIOID51085   -            416   7.8e-23   80.5   4.5   1   1   1.7e-26   7.8e-23   80.5   3.1     1    75     8    82     8    82 0.99 Na+ dependent nucleoside transporter N-terminus
Gate                 PF07670.9    109 seq1093_BIOID51085   -            416   7.4e-08   32.1  20.7   1   1   8.8e-11     4e-07   29.7   4.4     3   102   100   192    99   197 0.94 Nucleoside recognition
CCG                  PF02754.11    85 seq1094_BIOID51085   -            239     2e-30  104.4   0.2   1   2   2.2e-17   3.1e-13   49.4   0.0     1    84     3    84     3    85 0.95 Cysteine-rich domain
CCG                  PF02754.11    85 seq1094_BIOID51085   -            239     2e-30  104.4   0.2   2   2   1.3e-18   1.8e-14   53.3   0.0     2    84   133   216   132   217 0.92 Cysteine-rich domain
DUF1044              PF06296.7    120 seq1100_BIOID51085   -            119   4.8e-39  132.7   0.7   1   1   3.9e-43   5.4e-39  132.6   0.5     1   120     1   113     1   113 0.99 Protein of unknown function (DUF1044)
Flg_bbr_C            PF06429.8     74 seq1101_BIOID51085   -            458   3.3e-10   39.6   4.9   1   1   2.4e-14   3.3e-10   39.6   3.4    11    73   392   455   386   456 0.81 Flagellar basal body rod FlgEFG protein C-terminal
DUF162               PF02589.10   189 seq1103_BIOID51085   -            475   1.5e-51  174.5   0.1   1   1   1.3e-54     2e-51  174.0   0.1     3   189    72   294    70   294 0.99 Uncharacterised ACR, YkgG family COG1556
Fer4_8               PF13183.1     57 seq1103_BIOID51085   -            475   1.2e-11   44.2   2.1   1   1   1.9e-14   2.9e-11   43.1   1.5     2    57   309   376   308   376 0.79 4Fe-4S dicluster domain
DUF3390              PF11870.3     93 seq1103_BIOID51085   -            475   4.5e-10   39.2   0.6   1   1   7.1e-13   1.1e-09   37.9   0.4    13    92   387   470   379   471 0.83 Domain of unknown function (DUF3390)
Fer4_9               PF13187.1     55 seq1103_BIOID51085   -            475   1.1e-08   35.0   0.5   1   1   2.2e-11   3.3e-08   33.5   0.4     1    53   311   375   311   376 0.94 4Fe-4S dicluster domain
Fer4_17              PF13534.1     61 seq1103_BIOID51085   -            475   1.2e-07   31.8   1.9   1   1   2.5e-10   3.8e-07   30.2   1.3     1    60   311   376   311   377 0.71 4Fe-4S dicluster domain
Fer4_10              PF13237.1     52 seq1103_BIOID51085   -            475     9e-08   31.6   4.1   1   1   2.1e-10   3.2e-07   29.9   3.0     7    52   310   373   305   373 0.69 4Fe-4S dicluster domain
Fer4_7               PF12838.2     52 seq1103_BIOID51085   -            475   1.8e-07   31.3   4.3   1   1   3.2e-10   4.8e-07   29.9   2.9     1    51   311   375   311   376 0.77 4Fe-4S dicluster domain
MoCF_biosynth        PF00994.19   144 seq1104_BIOID51085   -            195   1.1e-27   96.1   0.0   1   1     1e-31   1.4e-27   95.7   0.0     2   138     8   147     7   150 0.88 Probable molybdopterin binding domain
HTH_3                PF01381.17    55 seq1105_BIOID51085   -            107   1.2e-07   31.3   0.0   1   1   1.6e-11   2.2e-07   30.5   0.0     1    45    52    96    52    98 0.94 Helix-turn-helix
Peptidase_S24        PF00717.18    70 seq1107_BIOID51085   -            324   8.7e-21   73.2   0.1   1   1   2.5e-24   1.7e-20   72.2   0.1     1    63    86   159    86   170 0.92 Peptidase S24-like
Peptidase_S26        PF10502.4    138 seq1107_BIOID51085   -            324   6.3e-09   35.3   0.0   1   1   2.1e-11   1.4e-07   30.9   0.0    96   138   260   302   233   302 0.84 Signal peptidase, peptidase S26
Gp_dh_C              PF02800.15   157 seq1109_BIOID51085   -            367   4.7e-53  178.7   0.2   1   1   9.4e-57   6.4e-53  178.2   0.1     1   157   188   344   188   344 0.99 Glyceraldehyde 3-phosphate dehydrogenase, C-terminal domain
Gp_dh_N              PF00044.19   151 seq1109_BIOID51085   -            367     1e-52  177.9   0.1   1   1     4e-56   2.7e-52  176.6   0.0     1   151    31   183    31   183 0.99 Glyceraldehyde 3-phosphate dehydrogenase, NAD binding domain
Rrf2                 PF02082.15    83 seq1110_BIOID51085   -            141   2.1e-25   88.5   0.1   1   1   2.4e-29   3.3e-25   87.9   0.1     1    82     1    82     1    83 0.99 Transcriptional regulator
RNB                  PF00773.14   325 seq1113_BIOID51085   -            827    3e-105  351.9   0.0   1   1  1.3e-108  4.3e-105  351.4   0.0     1   325   274   602   274   602 0.97 RNB domain
OB_RNB               PF08206.6     58 seq1113_BIOID51085   -            827   1.9e-29  100.8   9.9   1   2   2.4e-25   8.1e-22   76.3   0.1     1    58   101   158   101   158 0.99 Ribonuclease B OB domain
OB_RNB               PF08206.6     58 seq1113_BIOID51085   -            827   1.9e-29  100.8   9.9   2   2     2e-09   6.7e-06   25.4   0.0     6    58   172   227   170   227 0.96 Ribonuclease B OB domain
S1                   PF00575.18    74 seq1113_BIOID51085   -            827   8.7e-20   70.4   0.4   1   1   6.9e-23   2.4e-19   69.0   0.3     2    73   655   738   654   739 0.98 S1 RNA binding domain
HTH_12               PF08461.5     66 seq1113_BIOID51085   -            827   1.7e-13   49.9   0.8   1   1   1.1e-16   3.8e-13   48.8   0.5     2    64    37    97    36    99 0.93 Ribonuclease R winged-helix domain
Phage_portal         PF04860.7    347 seq1115_BIOID51085   -            348   3.9e-56  190.0   0.0   1   1   3.7e-60     5e-56  189.7   0.0    10   320    49   345    41   347 0.93 Phage portal protein
Flagellin_N          PF00669.15   139 seq1117_BIOID51085   -            309   1.8e-12   47.1   9.0   1   1   2.6e-16   1.8e-12   47.1   6.2     2   137     4   139     3   141 0.97 Bacterial flagellin N-terminal helical region
MarR                 PF01047.17    59 seq1119_BIOID51085   -             97   6.5e-06   25.6   0.1   1   1   1.8e-09   1.2e-05   24.7   0.1    16    58    44    86    38    86 0.94 MarR family
DUF162               PF02589.10   189 seq1121_BIOID51085   -            231   4.1e-36  124.1   0.1   1   1   4.7e-40   6.4e-36  123.5   0.0    19   189    65   228    47   228 0.91 Uncharacterised ACR, YkgG family COG1556
Ribonuclease_3       PF00636.21   114 seq1122_BIOID51085   -            226   5.6e-21   75.0   0.0   1   1   2.4e-24   1.6e-20   73.5   0.0     1   113    38   127    38   128 0.90 Ribonuclease III domain
dsrm                 PF00035.20    67 seq1122_BIOID51085   -            226   8.7e-15   54.9   0.0   1   1   2.1e-18   1.5e-14   54.2   0.0     1    67   156   223   156   223 0.95 Double-stranded RNA binding motif
KGG                  PF10685.4     23 seq1123_BIOID51085   -             57   2.5e-20   71.7  18.2   1   2   5.5e-14   7.5e-10   38.3   4.3     1    23    10    31    10    31 0.98 Stress-induced bacterial acidophilic repeat motif
KGG                  PF10685.4     23 seq1123_BIOID51085   -             57   2.5e-20   71.7  18.2   2   2   2.5e-14   3.4e-10   39.5   2.8     1    23    32    53    32    53 0.99 Stress-induced bacterial acidophilic repeat motif
PGK                  PF00162.14   384 seq1126_BIOID51085   -            387  8.1e-142  472.2   0.3   1   1  6.7e-146  9.2e-142  472.0   0.2     2   384     6   373     5   373 0.99 Phosphoglycerate kinase
Fimbrial             PF00419.15   145 seq1128_BIOID51085   -            182   1.3e-13   51.2  14.7   1   1   1.2e-17   1.6e-13   50.9  10.2     1   144    35   181    35   182 0.84 Fimbrial protein
PhoPQ_related        PF10142.4    367 seq1129_BIOID51085   -            495  2.5e-117  391.3   0.5   1   1  2.1e-121  2.9e-117  391.1   0.3     2   367    36   409    35   409 0.97 PhoPQ-activated pathogenicity-related protein
RHH_1                PF01402.16    39 seq1130_BIOID51085   -             94   2.8e-07   30.0   0.0   1   1   3.8e-11   5.2e-07   29.1   0.0     2    39    14    51    13    51 0.93 Ribbon-helix-helix protein, copG family
MMR_HSR1             PF01926.18   114 seq1133_BIOID51085   -            301   8.7e-22   77.1   0.1   1   1   8.9e-25   1.5e-21   76.3   0.1     2   114    11   125    10   125 0.81 50S ribosome-binding GTPase
KH_2                 PF07650.12    78 seq1133_BIOID51085   -            301   2.1e-18   65.5   0.7   1   1   3.5e-21     6e-18   64.0   0.5     1    77   209   285   209   286 0.94 KH domain
FeoB_N               PF02421.13   189 seq1133_BIOID51085   -            301   6.7e-14   51.4   0.1   1   1   5.9e-17     1e-13   50.8   0.0     3   164    11   177    10   203 0.82 Ferrous iron transport protein B
GTP_EFTU             PF00009.22   188 seq1133_BIOID51085   -            301   2.9e-10   39.7   0.7   1   1   8.2e-12   1.4e-08   34.2   0.5     6   187    11   174     9   175 0.68 Elongation factor Tu GTP binding domain
Dynamin_N            PF00350.18   168 seq1133_BIOID51085   -            301   4.4e-08   33.0   0.2   1   1   2.8e-08   4.8e-05   23.0   0.1     1    35    11    45    11    57 0.84 Dynamin family
AIG1                 PF04548.11   212 seq1133_BIOID51085   -            301   5.1e-07   28.9   0.0   1   1   5.3e-10     9e-07   28.0   0.0     3   108    11   113    10   117 0.74 AIG1 family
PduV-EutP            PF10662.4    143 seq1133_BIOID51085   -            301     1e-06   28.1   0.3   1   1   7.9e-09   1.3e-05   24.5   0.2     4   141    11   169     9   171 0.72 Ethanolamine utilisation - propanediol utilisation
Miro                 PF08477.8    119 seq1133_BIOID51085   -            301   1.8e-05   25.0   0.0   1   1   2.9e-08   4.9e-05   23.6   0.0     2   119    11   127    11   127 0.64 Miro-like protein
Plasmid_stabil       PF05016.9     90 seq1134_BIOID51085   -             91   4.1e-17   62.2   0.1   1   1   3.3e-21   4.4e-17   62.1   0.1     1    89     3    90     3    91 0.91 Plasmid stabilisation system protein
Pili_assembly_N      PF00345.15   122 seq1137_BIOID51085   -            233   2.2e-35  120.9   0.0   1   1   4.4e-39     3e-35  120.5   0.0     1   122    31   149    31   149 0.92 Gram-negative pili assembly chaperone, N-terminal domain
Pili_assembly_C      PF02753.12    68 seq1137_BIOID51085   -            233     2e-21   75.4   0.7   1   1   5.4e-25   3.7e-21   74.6   0.5     2    66   169   228   168   230 0.96 Gram-negative pili assembly chaperone, C-terminal domain
Adenine_deam_C       PF13382.1    171 seq1138_BIOID51085   -            588     8e-58  194.2   0.0   1   1   4.3e-61   1.2e-57  193.6   0.0    24   171   434   581   416   581 0.96 Adenine deaminase C-terminal domain
Amidohydro_1         PF01979.15   333 seq1138_BIOID51085   -            588   1.7e-37  129.7   0.0   1   1     3e-40   8.2e-37  127.4   0.0     2   333    82   347    81   347 0.95 Amidohydrolase family
Amidohydro_5         PF13594.1     68 seq1138_BIOID51085   -            588   2.4e-12   46.3   0.2   1   1   2.9e-15   7.9e-12   44.7   0.1     1    68    52   115    52   115 0.85 Amidohydrolase
Amidohydro_4         PF13147.1    304 seq1138_BIOID51085   -            588   1.1e-11   45.1   0.4   1   1   1.3e-13   3.4e-10   40.3   0.3     1   304    76   344    76   344 0.80 Amidohydrolase
HSP70                PF00012.15   602 seq1143_BIOID51085   -            638  4.8e-270  896.5  15.9   1   1  4.1e-274  5.7e-270  896.3  11.0     1   600     4   602     4   604 0.99 Hsp70 protein
F_bP_aldolase        PF01116.15   287 seq1144_BIOID51085   -            359   1.2e-97  326.3   0.0   1   1    1e-101   1.4e-97  326.1   0.0     2   284    15   356    14   359 0.95 Fructose-bisphosphate aldolase class-II
Transaldolase        PF00923.14   287 seq1145_BIOID51085   -            222   6.7e-45  153.3   0.1   1   1   1.1e-48   1.5e-44  152.1   0.1     1   243     5   207     5   219 0.95 Transaldolase
RecO_N               PF11967.3     80 seq1147_BIOID51085   -            242   4.6e-24   83.9   0.0   1   1   1.1e-27   7.7e-24   83.2   0.0     5    78     4    76     1    78 0.95 Recombination protein O N terminal
RecO_C               PF02565.10   118 seq1147_BIOID51085   -            242   8.8e-21   73.8   0.0   1   1   1.7e-24   1.2e-20   73.4   0.0     3   118    82   226    80   226 0.91 Recombination protein O C terminal
Usher                PF00577.15   552 seq1148_BIOID51085   -            866  3.1e-210  699.4  26.7   1   1    8e-214  3.7e-210  699.2  18.5     1   552   200   777   200   777 0.99 Type VII secretion system (T7SS), usher protein
PapC_N               PF13954.1    146 seq1148_BIOID51085   -            866   8.6e-46  155.0   0.0   1   1   3.8e-49   1.7e-45  154.0   0.0     2   145    38   183    37   184 0.98 PapC N-terminal domain
PapC_C               PF13953.1     68 seq1148_BIOID51085   -            866   5.9e-21   73.7   0.1   1   1   5.2e-24   2.4e-20   71.8   0.0     4    67   789   853   787   854 0.92 PapC C-terminal domain
SpoU_methylase       PF00588.14   142 seq1152_BIOID51085   -            243     7e-42  142.5   0.0   1   1   1.9e-45   1.3e-41  141.6   0.0     2   142    96   236    95   236 0.96 SpoU rRNA Methylase family
SpoU_sub_bind        PF08032.7     76 seq1152_BIOID51085   -            243   3.1e-19   68.7   0.1   1   1   2.9e-22     2e-18   66.2   0.0     1    72     4    76     4    80 0.96 RNA 2'-O ribose methyltransferase substrate binding
LysR_substrate       PF03466.15   209 seq1153_BIOID51085   -            293   5.5e-54  182.3   1.2   1   1   1.2e-57   8.5e-54  181.7   0.8     3   204    86   286    84   289 0.99 LysR substrate binding domain
HTH_1                PF00126.22    60 seq1153_BIOID51085   -            293   1.3e-15   56.7   1.1   1   1   1.8e-19   1.3e-15   56.7   0.7     1    60     5    64     5    64 0.98 Bacterial regulatory helix-turn-helix protein, lysR family
PdxJ                 PF03740.8    239 seq1154_BIOID51085   -            247  1.5e-105  351.5   4.5   1   1  1.3e-109  1.7e-105  351.3   3.1     2   237     9   242     8   244 0.99 Pyridoxal phosphate biosynthesis protein PdxJ
DDE_Tnp_1            PF01609.16   211 seq1157_BIOID51085   -            338   7.5e-33  113.7   0.0   1   1   5.3e-36   1.8e-32  112.5   0.1     5   210   150   324   148   325 0.90 Transposase DDE domain
DUF772               PF05598.6     77 seq1157_BIOID51085   -            338   2.7e-21   75.1   0.3   1   1     8e-25   2.7e-21   75.1   0.2     1    77    63   138    63   138 0.99 Transposase domain (DUF772)
DDE_Tnp_1_3          PF13612.1    155 seq1157_BIOID51085   -            338   5.3e-08   32.6   0.1   1   1     3e-11     1e-07   31.7   0.0     5   151   149   304   146   308 0.72 Transposase DDE domain
DDE_Tnp_1_6          PF13751.1    125 seq1157_BIOID51085   -            338   6.6e-07   29.3   0.3   1   1   5.7e-10   1.9e-06   27.7   0.2    64   123   270   326   256   327 0.80 Transposase DDE domain
Flagellin_N          PF00669.15   139 seq1158_BIOID51085   -            330   2.9e-29  101.5  18.4   1   1   4.3e-33   2.9e-29  101.5  12.8     1   135    30   164    30   169 0.98 Bacterial flagellin N-terminal helical region
Flagellin_C          PF00700.16    86 seq1158_BIOID51085   -            330   1.3e-20   73.2  11.2   1   1   1.9e-24   1.3e-20   73.2   7.8     1    86   244   329   244   329 0.98 Bacterial flagellin C-terminal helical region
MS_channel           PF00924.13   206 seq1159_BIOID51085   -            286     4e-59  199.3   2.8   1   1   5.8e-63     4e-59  199.3   2.0     3   206    72   268    70   268 0.99 Mechanosensitive ion channel
TM_helix             PF05552.7     53 seq1159_BIOID51085   -            286   1.4e-14   53.3   6.9   1   1     2e-18   1.4e-14   53.3   4.8     2    53    15    66    14    66 0.97 Conserved TM helix
DUF2170              PF09938.4    140 seq1161_BIOID51085   -            133   2.1e-43  146.9   1.4   1   1   1.7e-47   2.3e-43  146.8   1.0     3   139     2   132     1   133 0.96 Uncharacterized protein conserved in bacteria (DUF2170)
ACPS                 PF01648.15   113 seq1164_BIOID51085   -            126   6.4e-22   77.4   0.1   1   1   5.2e-26   7.2e-22   77.3   0.0     1   113     5   122     5   122 0.96 4'-phosphopantetheinyl transferase superfamily
AA_permease          PF00324.16   479 seq1167_BIOID51085   -            489  3.5e-142  474.0  42.5   1   1  5.7e-146  3.9e-142  473.8  29.5     1   475    21   476    21   480 0.99 Amino acid permease
AA_permease_2        PF13520.1    426 seq1167_BIOID51085   -            489   3.3e-42  144.3  50.0   1   1   1.1e-45   7.3e-42  143.2  34.7     4   404    20   435    17   466 0.79 Amino acid permease
DnaJ_C               PF01556.13    81 seq1168_BIOID51085   -            376   7.3e-34  115.4   0.1   1   1   3.5e-24   1.6e-20   72.6   0.0     1    81   262   340   262   340 0.95 DnaJ C terminal domain
DnaJ                 PF00226.26    64 seq1168_BIOID51085   -            376   6.5e-29   99.3   4.4   1   1   2.3e-32     1e-28   98.6   3.1     1    64     5    67     5    67 0.99 DnaJ domain
DnaJ_CXXCXGXG        PF00684.14    66 seq1168_BIOID51085   -            376   8.4e-16   57.6  16.9   1   1   3.3e-19   1.5e-15   56.8  11.7     1    66   144   204   144   204 0.97 DnaJ central domain
PspA_IM30            PF04012.7    221 seq1169_BIOID51085   -            232   3.2e-55  186.7  30.2   1   1   2.6e-59   3.5e-55  186.6  20.9     1   221     2   232     2   232 0.97 PspA/IM30 family
LysE                 PF01810.13   191 seq1174_BIOID51085   -            211   1.1e-59  200.8  16.1   1   1     9e-64   1.2e-59  200.6  11.1     2   190    14   201    13   202 0.97 LysE type translocator
N6_N4_Mtase          PF01555.13   231 seq1175_BIOID51085   -            227   2.2e-34  118.8   0.0   1   1     2e-36   1.3e-32  112.9   0.0     1   228    21   200    21   203 0.92 DNA methylase
Ion_trans_2          PF07885.11    79 seq1176_BIOID51085   -            356   4.9e-10   38.8   3.2   1   1   6.8e-14   9.3e-10   37.9   2.2    16    77    35   102    21   104 0.80 Ion channel
FliD_C               PF07195.7    239 seq1177_BIOID51085   -            438   6.6e-43  146.5  10.4   1   1   9.7e-47   6.6e-43  146.5   7.2     1   232   209   423   209   431 0.94 Flagellar hook-associated protein 2 C-terminus
FliD_N               PF02465.13    99 seq1177_BIOID51085   -            438     7e-15   55.0   6.9   1   1     1e-18     7e-15   55.0   4.8     8    99     6    98     1    98 0.85 Flagellar hook-associated protein 2 C-terminus
Fimbrial             PF00419.15   145 seq1180_BIOID51085   -            356   3.7e-19   69.2   4.7   1   1   4.2e-23   5.7e-19   68.6   1.2     3   144   211   355   209   356 0.90 Fimbrial protein
Asparaginase_2       PF01112.13   319 seq1181_BIOID51085   -            321  1.2e-123  411.8   2.6   1   1  1.1e-127  1.5e-123  411.5   1.8     2   315     3   315     2   317 0.99 Asparaginase
SIMPL                PF04402.9    210 seq1183_BIOID51085   -            246   2.4e-48  164.6   7.2   1   1   2.1e-52   2.9e-48  164.4   5.0     1   210    30   232    30   232 0.93 Protein of unknown function (DUF541)
DUF1380              PF07128.7    139 seq1185_BIOID51085   -            144   7.5e-48  161.7   1.1   1   1   6.7e-52   9.1e-48  161.5   0.8    23   119     1    96     1   109 0.95 Protein of unknown function (DUF1380)
TonB_dep_Rec         PF00593.19   276 seq1186_BIOID51085   -            659     6e-34  118.1  12.0   1   1   8.8e-38     6e-34  118.1   8.3     1   276   395   658   395   658 0.95 TonB dependent receptor
Plug                 PF07715.10   108 seq1186_BIOID51085   -            659   3.8e-34  117.1   1.8   1   1   3.2e-37   2.2e-33  114.6   0.1     2   108    44   152    43   152 0.98 TonB-dependent Receptor Plug Domain
Semialdhyde_dh       PF01118.19   121 seq1187_BIOID51085   -            334   6.3e-33  113.5   0.0   1   1   1.6e-36   1.1e-32  112.7   0.0     3   121     5   146     3   146 0.97 Semialdehyde dehydrogenase, NAD binding domain
Semialdhyde_dhC      PF02774.13   184 seq1187_BIOID51085   -            334   9.3e-20   71.1   0.0   1   1     2e-23   1.4e-19   70.5   0.0     1   184   163   311   163   311 0.95 Semialdehyde dehydrogenase, dimerisation domain
DUF2491              PF10679.4    212 seq1188_BIOID51085   -            219   5.1e-70  234.6   0.0   1   1   4.2e-74   5.7e-70  234.5   0.0     2   212     5   217     1   217 0.98 Protein of unknown function (DUF2491)
BCCT                 PF02028.12   485 seq1190_BIOID51085   -            677  1.7e-173  577.2  44.6   1   1  1.5e-177    2e-173  576.9  30.9     1   484    17   502    17   503 0.99 BCCT family transporter
Fimbrial             PF00419.15   145 seq1191_BIOID51085   -            180   5.4e-14   52.5   1.5   1   1   4.6e-18   6.3e-14   52.2   1.0     2   145    32   180    31   180 0.86 Fimbrial protein
Channel_Tsx          PF03502.8    238 seq1193_BIOID51085   -            190   6.6e-09   35.7   7.8   1   1   5.9e-13     8e-09   35.5   5.4     2   125    38   143    37   172 0.85 Nucleoside-specific channel-forming protein, Tsx
ABC_tran             PF00005.22   118 seq1195_BIOID51085   -            629   7.9e-41  139.0   0.1   1   2   6.9e-21   8.6e-18   64.7   0.2    24   118    96   203    64   203 0.83 ABC transporter
ABC_tran             PF00005.22   118 seq1195_BIOID51085   -            629   7.9e-41  139.0   0.1   2   2     4e-23     5e-20   71.9   0.0     1   117   370   497   370   498 0.93 ABC transporter
oligo_HPY            PF08352.7     64 seq1195_BIOID51085   -            629   1.6e-20   73.0   0.2   1   2   1.9e-11   2.4e-08   34.1   0.0     1    33   254   286   254   306 0.88 Oligopeptide/dipeptide transporter, C-terminal region
oligo_HPY            PF08352.7     64 seq1195_BIOID51085   -            629   1.6e-20   73.0   0.2   2   2   3.1e-12   3.8e-09   36.6   0.0     1    33   549   581   549   600 0.85 Oligopeptide/dipeptide transporter, C-terminal region
HAD                  PF12710.2    191 seq1197_BIOID51085   -            211   5.4e-09   36.3   0.0   1   1   5.5e-13   7.6e-09   35.8   0.0     1   186     9   188     9   193 0.59 haloacid dehalogenase-like hydrolase
FliS                 PF02561.9    122 seq1198_BIOID51085   -            130   2.8e-23   81.9   0.0   1   1   2.5e-27   3.4e-23   81.6   0.0     2   118     5   125     4   128 0.94 Flagellar protein FliS
HTH_1                PF00126.22    60 seq1199_BIOID51085   -            298   1.1e-14   53.7   0.1   1   1   1.3e-16   8.9e-13   47.6   0.0     2    60     7    65     6    65 0.96 Bacterial regulatory helix-turn-helix protein, lysR family
LysR_substrate       PF03466.15   209 seq1199_BIOID51085   -            298   4.1e-11   42.2   0.0   1   1   7.5e-15   5.1e-11   41.9   0.0     2   194    89   282    88   292 0.86 LysR substrate binding domain
Channel_Tsx          PF03502.8    238 seq1201_BIOID51085   -            118   9.1e-28   97.5   7.1   1   1   7.2e-32   9.9e-28   97.4   4.9   121   238     4   118     1   118 0.97 Nucleoside-specific channel-forming protein, Tsx
DUF350               PF03994.9     54 seq1202_BIOID51085   -            132   7.9e-32  108.6  13.0   1   2   7.1e-23   9.7e-19   66.7   0.8     1    53    13    65    13    66 0.98 Domain of Unknown Function (DUF350)
DUF350               PF03994.9     54 seq1202_BIOID51085   -            132   7.9e-32  108.6  13.0   2   2   8.5e-17   1.2e-12   47.2   3.4     1    54    78   130    78   130 0.99 Domain of Unknown Function (DUF350)
Fimbrial             PF00419.15   145 seq1203_BIOID51085   -            170   1.4e-16   60.9   0.2   1   1   1.3e-20   1.7e-16   60.6   0.2     1   144    26   169    26   170 0.86 Fimbrial protein
AA_kinase            PF00696.23   241 seq1205_BIOID51085   -            258   5.8e-40  137.2   2.1   1   1   4.8e-44   6.5e-40  137.0   1.4     3   240     5   235     3   236 0.93 Amino acid kinase family
dCMP_cyt_deam_1      PF00383.17   102 seq1206_BIOID51085   -            178   2.3e-27   94.5   0.0   1   1   2.4e-31   3.2e-27   94.0   0.0     3   101    18   116    16   117 0.96 Cytidine and deoxycytidylate deaminase zinc-binding region
Sulfatase            PF00884.18   379 seq1207_BIOID51085   -            497   4.2e-78  262.8   0.1   1   1   7.6e-82   5.2e-78  262.5   0.1     1   376    31   452    31   466 0.86 Sulfatase
Phosphodiest         PF01663.17   364 seq1207_BIOID51085   -            497   4.1e-12   46.0   0.1   1   1     1e-15   6.8e-12   45.2   0.1     1   256    33   322    33   368 0.78 Type I phosphodiesterase / nucleotide pyrophosphatase
DUF1472              PF07339.7    101 seq1208_BIOID51085   -            189   6.4e-65  215.6  15.7   1   1   8.7e-69   1.2e-64  214.7  10.9     1   101    42   142    42   142 0.99 Protein of unknown function (DUF1472)
TetR_C_3             PF08362.6    143 seq1209_BIOID51085   -            212   2.5e-59  199.0   0.0   1   1   4.7e-63   3.2e-59  198.6   0.0     1   143    70   212    70   212 0.99 YcdC-like protein, C-terminal region
TetR_N               PF00440.18    47 seq1209_BIOID51085   -            212   1.3e-16   59.8   0.2   1   1   2.9e-20     2e-16   59.2   0.1     1    47    23    69    23    69 0.98 Bacterial regulatory proteins, tetR family
Flg_hook             PF02120.11    85 seq1210_BIOID51085   -            354   4.7e-19   67.7   5.3   1   1   7.4e-23     1e-18   66.6   3.6     3    85   239   321   237   322 0.94 Flagellar hook-length control protein FliK
DUF1190              PF06693.6    165 seq1212_BIOID51085   -            212     2e-36  125.4   2.7   1   1   1.9e-40   2.5e-36  125.0   1.9     1   165    63   212    63   212 0.91 Protein of unknown function (DUF1190)
Pili_assembly_N      PF00345.15   122 seq1214_BIOID51085   -            236   6.3e-28   96.8   0.1   1   1   4.6e-31   3.2e-27   94.6   0.0     1   121    27   149    27   150 0.90 Gram-negative pili assembly chaperone, N-terminal domain
Pili_assembly_C      PF02753.12    68 seq1214_BIOID51085   -            236   3.6e-17   61.8   0.0   1   1   1.2e-20   7.9e-17   60.7   0.0     1    65   169   229   169   232 0.95 Gram-negative pili assembly chaperone, C-terminal domain
GST_C_2              PF13410.1     69 seq1216_BIOID51085   -            304   7.5e-10   38.4   0.3   1   1   6.9e-13   1.9e-09   37.1   0.2     2    68   190   260   189   261 0.82 Glutathione S-transferase, C-terminal domain
GST_C                PF00043.20    95 seq1216_BIOID51085   -            304   6.5e-09   35.5   0.0   1   1     5e-12   1.4e-08   34.5   0.0    33    95   199   266   187   266 0.85 Glutathione S-transferase, C-terminal domain
GST_N_2              PF13409.1     70 seq1216_BIOID51085   -            304   8.5e-07   28.7   0.0   1   1   7.7e-10   2.1e-06   27.5   0.0     3    69    69   143    67   144 0.89 Glutathione S-transferase, N-terminal domain
GST_N                PF02798.15    76 seq1216_BIOID51085   -            304   3.4e-05   23.8   0.0   1   1   4.2e-08   0.00012   22.1   0.0    17    76    82   143    74   143 0.90 Glutathione S-transferase, N-terminal domain
Antirestrict         PF03230.8     94 seq1217_BIOID51085   -            141     1e-30  105.4   0.0   1   1   9.4e-35   1.3e-30  105.1   0.0     1    94    42   141    42   141 0.93 Antirestriction protein
HTH_Tnp_1            PF01527.15    76 seq1218_BIOID51085   -            225     2e-20   72.3   0.0   1   1   1.3e-23   5.8e-20   70.9   0.0     2    69   101   172   100   179 0.87 Transposase
GSP_synth            PF03738.9     97 seq1219_BIOID51085   -            387   1.6e-25   89.0   0.0   1   1   4.1e-29   5.6e-25   87.2   0.0     2    97   172   263   171   263 0.92 Glutathionylspermidine synthase preATP-grasp
Lyase_1              PF00206.15   312 seq1220_BIOID51085   -            457  1.2e-101  339.8   0.0   1   1  4.7e-105  6.5e-101  337.5   0.0     1   312     6   301     6   301 0.99 Lyase
DUF1380              PF07128.7    139 seq1221_BIOID51085   -            139   6.2e-07   29.1   0.3   1   1     5e-11   6.9e-07   29.0   0.2     1   106     1   103     1   132 0.88 Protein of unknown function (DUF1380)
DHO_dh               PF01180.16   293 seq1222_BIOID51085   -            336   6.4e-93  310.8   0.2   1   1   5.7e-97   7.9e-93  310.5   0.2     4   288    47   335    45   336 0.97 Dihydroorotate dehydrogenase
FliL                 PF03748.9     99 seq1224_BIOID51085   -            155   2.8e-12   46.3   0.3   1   1   2.6e-16   3.5e-12   46.0   0.2     2    99    54   155    53   155 0.89 Flagellar basal body-associated protein FliL
SBP_bac_5            PF00496.17   374 seq1225_BIOID51085   -            512   6.9e-97  324.4  11.0   1   1  6.9e-101   9.4e-97  324.0   7.6     1   372    70   429    70   431 0.95 Bacterial extracellular solute-binding proteins, family 5 Middle
TnpB_IS66            PF05717.8    108 seq1229_BIOID51085   -            115   1.1e-43  146.8   0.0   1   1   9.2e-48   1.3e-43  146.7   0.0     2   107     7   110     6   111 0.96 IS66 Orf2 like protein
Sigma70_r4           PF04545.11    50 seq1233_BIOID51085   -            238   8.5e-14   50.4   0.6   1   1   4.3e-17   1.9e-13   49.3   0.4     1    50   184   233   184   233 0.98 Sigma-70, region 4
Sigma70_r2           PF04542.9     71 seq1233_BIOID51085   -            238   1.2e-12   47.1   0.7   1   1   4.1e-16   1.8e-12   46.5   0.1     2    71    26    97    25    97 0.94 Sigma-70 region 2
Sigma70_r4_2         PF08281.7     54 seq1233_BIOID51085   -            238   1.1e-07   31.1   1.8   1   1   7.8e-11   3.5e-07   29.4   1.3     2    41   179   218   178   220 0.95 Sigma-70, region 4
DDE_Tnp_IS66         PF03050.9    271 seq1236_BIOID51085   -            523  1.2e-102  342.6   0.3   1   1  3.5e-106  1.2e-102  342.6   0.2     1   270   186   472   186   473 0.99 Transposase IS66 family
DDE_Tnp_IS66_C       PF13817.1     39 seq1236_BIOID51085   -            523   3.3e-19   68.4   0.4   1   1   3.6e-22   1.2e-18   66.6   0.3     1    39   479   517   479   517 0.98 IS66 C-terminal element
HTH_Tnp_IS66         PF13005.2     59 seq1236_BIOID51085   -            523   8.8e-17   60.5   7.9   1   1   5.5e-20   1.9e-16   59.5   5.5     2    59   125   180   124   180 0.98 putative Helix-turn-helix domain of transposase IS66
LZ_Tnp_IS66          PF13007.2     78 seq1236_BIOID51085   -            523   1.5e-12   47.8   7.7   1   1   1.2e-15     4e-12   46.5   5.3     2    77    46   121    45   122 0.83 Transposase C of IS166 homeodomain
Autotransporter      PF03797.14   265 seq1237_BIOID51085   -           1335   5.1e-57  193.1  25.3   1   1   7.4e-61   5.1e-57  193.1  17.5     2   259  1049  1320  1048  1326 0.94 Autotransporter beta-domain
ESPR                 PF13018.1     24 seq1237_BIOID51085   -           1335     7e-11   41.1   1.3   1   1   2.1e-14   1.5e-10   40.1   0.9     1    22     9    30     9    32 0.97 Extended Signal Peptide of Type V secretion system
Acyl-CoA_dh_1        PF00441.19   150 seq1239_BIOID51085   -            546   6.4e-32  110.5   0.9   1   1   7.5e-35   3.4e-31  108.2   0.2     1   148   290   443   290   445 0.97 Acyl-CoA dehydrogenase, C-terminal domain
Acyl-CoA_dh_M        PF02770.14    52 seq1239_BIOID51085   -            546   5.9e-14   51.2   0.0   1   1   2.4e-17   1.1e-13   50.3   0.0     1    51   186   236   186   238 0.96 Acyl-CoA dehydrogenase, middle domain
Acyl-CoA_dh_2        PF08028.6    134 seq1239_BIOID51085   -            546   2.1e-09   37.5   0.2   1   1   5.6e-12   2.5e-08   34.1   0.0    10   123   314   423   308   432 0.86 Acyl-CoA dehydrogenase, C-terminal domain
DUF1379              PF07126.7    154 seq1241_BIOID51085   -            180   1.9e-56  189.6   0.0   1   1   1.8e-60   2.5e-56  189.2   0.0     1   149    21   170    21   175 0.98 Protein of unknown function (DUF1379)
GATase_5             PF13507.1    259 seq1244_BIOID51085   -           1295  1.5e-103  345.1   0.0   1   1  5.4e-107  2.4e-103  344.4   0.0     1   257  1039  1292  1039  1293 0.97 CobB/CobQ-like glutamine amidotransferase domain
AIRS_C               PF02769.17   153 seq1244_BIOID51085   -           1295   3.7e-47  160.0   2.9   1   2   4.9e-26   2.3e-22   79.5   0.0     2   151   432   589   431   591 0.93 AIR synthase related protein, C-terminal domain
AIRS_C               PF02769.17   153 seq1244_BIOID51085   -           1295   3.7e-47  160.0   2.9   2   2   4.4e-26     2e-22   79.7   1.1     2   150   822   966   821   969 0.92 AIR synthase related protein, C-terminal domain
AIRS                 PF00586.19    96 seq1244_BIOID51085   -           1295   7.9e-28   96.4   3.2   1   1   7.2e-31   3.3e-27   94.4   0.0     1    96   257   389   257   389 0.98 AIR synthase related protein, N-terminal domain
MotA_ExbB            PF01618.11   139 seq1245_BIOID51085   -            287   6.8e-08   32.1   0.3   1   1   8.1e-12   1.1e-07   31.4   0.2    26   134   133   238   115   242 0.87 MotA/TolQ/ExbB proton channel family
MR_MLE_N             PF02746.11   117 seq1249_BIOID51085   -            424   1.7e-34  118.1   0.0   1   1   1.4e-37   6.5e-34  116.3   0.0    21   117    30   130    17   130 0.97 Mandelate racemase / muconate lactonizing enzyme, N-terminal domain
MR_MLE_C             PF13378.1    111 seq1249_BIOID51085   -            424   6.1e-26   90.4   0.0   1   1   2.9e-29   1.3e-25   89.3   0.0     1   110   283   394   283   395 0.88 Enolase C-terminal domain-like
MR_MLE               PF01188.16    67 seq1249_BIOID51085   -            424   3.4e-11   43.3   0.0   1   1   3.8e-14   1.7e-10   41.1   0.0     2    67   216   283   215   283 0.92 Mandelate racemase / muconate lactonizing enzyme, C-terminal domain
BPD_transp_1         PF00528.17   185 seq1251_BIOID51085   -            306   8.2e-43  145.9  11.1   1   1     6e-47   8.2e-43  145.9   7.7     1   184   113   304   113   305 0.99 Binding-protein-dependent transport system inner membrane component
DUF3560              PF12083.3    126 seq1252_BIOID51085   -            453   7.5e-44  148.7   8.1   1   1   5.5e-48   7.5e-44  148.7   5.6     3   126    88   212    86   212 0.98 Domain of unknown function (DUF3560)
Na_H_antiport_1      PF06965.7    378 seq1254_BIOID51085   -            388  7.8e-166  551.3  29.0   1   1  6.5e-170  8.8e-166  551.2  20.1     2   378     5   380     4   380 0.99 Na+/H+ antiporter 1
MotB_plug            PF13677.1     58 seq1256_BIOID51085   -            307     2e-18   65.3   0.1   1   1   6.1e-22   4.2e-18   64.3   0.1     3    55    17    71    15    74 0.88 Membrane MotB of proton-channel complex MotA/MotB
OmpA                 PF00691.15    97 seq1256_BIOID51085   -            307   8.7e-15   54.8   0.1   1   1   4.6e-18   3.1e-14   53.0   0.0     1    92   166   259   166   263 0.83 OmpA family
SDH_alpha            PF03313.10   283 seq1257_BIOID51085   -            450   3.6e-95  318.1   3.5   1   1   6.9e-99   4.7e-95  317.7   2.4     2   281   177   441   176   443 0.95 Serine dehydratase alpha chain
SDH_beta             PF03315.10   158 seq1257_BIOID51085   -            450   4.1e-37  127.5   0.0   1   1   1.1e-40   7.6e-37  126.6   0.0     1   154     3   150     3   153 0.93 Serine dehydratase beta chain
OEP                  PF02321.13   188 seq1260_BIOID51085   -            460   7.1e-52  175.6  38.8   1   2   5.6e-27   7.6e-23   80.9  12.2     3   188    65   247    63   247 0.97 Outer membrane efflux protein
OEP                  PF02321.13   188 seq1260_BIOID51085   -            460   7.1e-52  175.6  38.8   2   2   4.4e-33   6.1e-29  100.8   9.1     7   188   275   455   270   455 0.94 Outer membrane efflux protein
BPD_transp_1         PF00528.17   185 seq1261_BIOID51085   -            303   7.2e-31  107.0  13.0   1   1   1.1e-34   7.2e-31  107.0   9.0     1   184   119   302   119   303 0.99 Binding-protein-dependent transport system inner membrane component
OppC_N               PF12911.2     56 seq1261_BIOID51085   -            303   1.3e-17   62.7   0.2   1   1     2e-21   1.3e-17   62.7   0.2     2    56    24    79    23    79 0.86 N-terminal TM domain of oligopeptide transport permease C
MFS_1                PF07690.11   354 seq1263_BIOID51085   -             87   1.5e-11   43.5   0.9   1   1   1.3e-15   1.8e-11   43.3   0.6     1    61    28    87    28    87 0.98 Major Facilitator Superfamily
UPF0020              PF01170.13   180 seq1264_BIOID51085   -            702   2.3e-62  209.6   0.0   1   1   6.3e-60   8.6e-57  191.4   0.0     1   179   162   375   162   376 0.96 Putative RNA methylase family UPF0020
Methyltransf_26      PF13659.1    117 seq1264_BIOID51085   -            702   1.1e-26   93.0   0.0   1   2   3.2e-19   4.4e-16   58.8   0.0     4    94   193   326   190   353 0.92 Methyltransferase domain
Methyltransf_26      PF13659.1    117 seq1264_BIOID51085   -            702   1.1e-26   93.0   0.0   2   2   7.7e-11   1.1e-07   31.8   0.0    11   114   549   655   521   658 0.80 Methyltransferase domain
Methyltrans_SAM      PF10672.4    286 seq1264_BIOID51085   -            702   7.3e-21   74.1   0.1   1   1     9e-24   1.2e-20   73.4   0.1    24   240   437   658   427   669 0.82 S-adenosylmethionine-dependent methyltransferase
THUMP                PF02926.12    93 seq1264_BIOID51085   -            702   2.2e-14   53.1   0.0   1   1     3e-17   4.1e-14   52.3   0.0     2    92    57   153    56   154 0.95 THUMP domain
Cons_hypoth95        PF03602.10   183 seq1264_BIOID51085   -            702   3.8e-14   52.3   0.0   1   1   3.1e-12   4.3e-09   35.9   0.0    39   140   536   635   530   676 0.85 Conserved hypothetical protein 95
IMS                  PF00817.15   148 seq1265_BIOID51085   -            351     9e-48  161.7   0.0   1   1   3.2e-51   1.4e-47  161.0   0.0     1   148     7   154     7   154 0.98 impB/mucB/samB family
IMS_C                PF11799.3    137 seq1265_BIOID51085   -            351   1.8e-09   38.0   0.1   1   1   6.5e-13     3e-09   37.3   0.1     3    99   211   309   209   327 0.85 impB/mucB/samB family C-terminal
IMS_HHH              PF11798.3     32 seq1265_BIOID51085   -            351   1.3e-08   34.3   0.0   1   1   7.1e-12   3.2e-08   33.0   0.0     1    32   166   197   166   197 0.96 IMS family HHH motif
Methyltransf_26      PF13659.1    117 seq1266_BIOID51085   -            187   1.8e-12   47.1   0.0   1   1   9.5e-16   3.2e-12   46.3   0.0     2   114    52   147    51   150 0.91 Methyltransferase domain
Methyltransf_18      PF12847.2    112 seq1266_BIOID51085   -            187   2.3e-08   34.4   0.0   1   1   1.4e-11   4.9e-08   33.4   0.0     4   109    53   146    50   148 0.87 Methyltransferase domain
MTS                  PF05175.9    170 seq1266_BIOID51085   -            187     6e-08   32.1   0.0   1   1   2.3e-11   7.8e-08   31.7   0.0    31   142    50   150    40   173 0.85 Methyltransferase small domain
RrnaAD               PF00398.15   262 seq1266_BIOID51085   -            187   7.9e-08   31.5   0.0   1   1   2.9e-11     1e-07   31.1   0.0     9   113    29   128    24   149 0.89 Ribosomal RNA adenine dimethylase
MFS_1                PF07690.11   354 seq1267_BIOID51085   -            327   5.3e-38  130.5  52.1   1   1   9.8e-40   6.7e-36  123.6  21.0    81   354     7   287     1   287 0.84 Major Facilitator Superfamily
HTH_1                PF00126.22    60 seq1268_BIOID51085   -            301     5e-16   58.0   0.0   1   1   1.5e-19     1e-15   57.0   0.0     2    60     9    67     8    67 0.97 Bacterial regulatory helix-turn-helix protein, lysR family
LysR_substrate       PF03466.15   209 seq1268_BIOID51085   -            301   4.8e-11   42.0   0.0   1   1   9.5e-15   6.5e-11   41.6   0.0     9   200    98   287    92   290 0.94 LysR substrate binding domain
Abhydrolase_5        PF12695.2    142 seq1272_BIOID51085   -            249   1.9e-18   66.4   0.0   1   1   1.1e-21   2.4e-18   66.1   0.0     2   133    30   221    29   232 0.77 Alpha/beta hydrolase family
Abhydrolase_6        PF12697.2    228 seq1272_BIOID51085   -            249   5.5e-16   59.0   1.3   1   1   1.4e-18   3.1e-15   56.5   0.9     1   215    30   231    30   241 0.66 Alpha/beta hydrolase family
Peptidase_S9         PF00326.16   213 seq1272_BIOID51085   -            249   6.5e-12   45.0   0.0   1   1   3.6e-15   8.3e-12   44.6   0.0    11   190    51   234    42   249 0.69 Prolyl oligopeptidase family
BAAT_C               PF08840.6    213 seq1272_BIOID51085   -            249   1.7e-05   24.5   0.0   1   1   4.1e-08   9.2e-05   22.1   0.0    21   165   106   235    98   248 0.77 BAAT / Acyl-CoA thioester hydrolase C terminal
DLH                  PF01738.13   218 seq1272_BIOID51085   -            249   1.3e-05   24.5   0.0   1   1   4.2e-08   9.5e-05   21.6   0.0     2   188    13   231    12   234 0.84 Dienelactone hydrolase family
EAL                  PF00563.15   236 seq1274_BIOID51085   -            782   1.2e-62  211.3   0.1   1   1   1.5e-66   2.1e-62  210.6   0.1     2   236   532   767   531   767 0.97 EAL domain
HTH_3                PF01381.17    55 seq1276_BIOID51085   -            132     2e-09   37.0   1.6   1   1   4.5e-13   3.1e-09   36.4   1.1     1    49    22    69    22    71 0.96 Helix-turn-helix
HTH_31               PF13560.1     64 seq1276_BIOID51085   -            132   6.8e-07   29.2   0.2   1   1   1.5e-10     1e-06   28.7   0.1     4    55    20    69    17    77 0.93 Helix-turn-helix domain
CusF_Ec              PF11604.3     70 seq1278_BIOID51085   -            110     1e-21   76.4   0.4   1   1   9.7e-26   1.3e-21   76.0   0.2     1    67    42   107    42   110 0.93 Copper binding periplasmic protein CusF
SSF                  PF00474.12   406 seq1279_BIOID51085   -            502    6e-148  492.6  30.4   1   1  6.8e-152  9.3e-148  492.0  21.1     1   406    35   437    35   437 0.99 Sodium:solute symporter family
HTH_3                PF01381.17    55 seq1280_BIOID51085   -            100   3.8e-05   23.3   0.1   1   1     9e-09   6.1e-05   22.6   0.0     1    46     9    55     9    58 0.91 Helix-turn-helix
Acetyltransf_10      PF13673.1    117 seq1282_BIOID51085   -            150   3.1e-20   72.3   0.0   1   1   1.1e-23   3.8e-20   72.0   0.0     1   117    13   124    13   124 0.92 Acetyltransferase (GNAT) domain
Acetyltransf_7       PF13508.1     79 seq1282_BIOID51085   -            150   5.5e-08   32.7   0.0   1   1   3.2e-11   1.1e-07   31.8   0.0     3    78    56   125    54   126 0.88 Acetyltransferase (GNAT) domain
Acetyltransf_1       PF00583.19    83 seq1282_BIOID51085   -            150   4.5e-07   29.7   0.0   1   1   2.9e-10   9.8e-07   28.6   0.0    22    83    67   125    33   125 0.69 Acetyltransferase (GNAT) family
HlyD_2               PF12700.2    328 seq1284_BIOID51085   -            407   1.1e-14   54.2   0.0   1   1     1e-17   6.8e-14   51.6   0.0   115   327   199   378    98   379 0.81 HlyD family secretion protein
HlyD_3               PF13437.1    105 seq1284_BIOID51085   -            407   1.6e-13   50.7   0.2   1   1     2e-14   1.4e-10   41.3   0.0     1   105   209   310   209   310 0.96 HlyD family secretion protein
LysR_substrate       PF03466.15   209 seq1285_BIOID51085   -            315   9.6e-55  184.8   0.6   1   1   1.9e-58   1.3e-54  184.3   0.4     4   208    99   303    96   304 0.99 LysR substrate binding domain
HTH_1                PF00126.22    60 seq1285_BIOID51085   -            315   8.8e-22   76.4   0.5   1   1   2.5e-25   1.7e-21   75.5   0.1     1    59    13    71    13    72 0.98 Bacterial regulatory helix-turn-helix protein, lysR family
Phage_integrase      PF00589.17   173 seq1286_BIOID51085   -            340   9.9e-26   90.3   0.4   1   1     2e-29   2.8e-25   88.8   0.3     2   171   175   319   174   320 0.93 Phage integrase family
SSB                  PF00436.20   104 seq1287_BIOID51085   -            150   6.8e-36  122.1   0.2   1   1   5.8e-40     8e-36  121.9   0.1     1   101     6   109     6   112 0.95 Single-strand binding protein family
EAL                  PF00563.15   236 seq1290_BIOID51085   -            362   6.6e-59  199.1   0.0   1   1   1.4e-62   9.5e-59  198.6   0.0     3   236   112   346   111   346 0.94 EAL domain
GerE                 PF00196.14    58 seq1290_BIOID51085   -            362   1.2e-10   40.4   0.3   1   1   3.8e-14   2.6e-10   39.3   0.2     5    52    26    73    24    77 0.96 Bacterial regulatory proteins, luxR family
UPF0027              PF01139.12   420 seq1292_BIOID51085   -            379   1.5e-96  323.8   0.0   1   2     9e-28   1.2e-23   83.6   0.0     6    98    14   106    10   119 0.93 Uncharacterized protein family UPF0027
UPF0027              PF01139.12   420 seq1292_BIOID51085   -            379   1.5e-96  323.8   0.0   2   2   6.7e-75   9.1e-71  238.9   0.0   144   419   118   372   101   373 0.90 Uncharacterized protein family UPF0027
ABC_tran             PF00005.22   118 seq1293_BIOID51085   -            635   1.7e-36  125.0   0.1   1   2   1.6e-17   9.5e-15   54.8   0.0     1   118    43   185    43   185 0.88 ABC transporter
ABC_tran             PF00005.22   118 seq1293_BIOID51085   -            635   1.7e-36  125.0   0.1   2   2   2.2e-21   1.3e-18   67.3   0.0     1   118   359   469   359   469 0.95 ABC transporter
AAA_21               PF13304.1    303 seq1293_BIOID51085   -            635   1.3e-22   81.0   7.1   1   1     7e-13   4.1e-10   39.9   0.5     3   302    33   216    32   217 0.77 AAA domain
ABC_tran_2           PF12848.2     85 seq1293_BIOID51085   -            635   4.4e-13   48.7  13.9   1   1   1.3e-15   7.8e-13   47.9   1.8     1    76   224   297   224   308 0.90 ABC transporter
DUF905               PF06006.7     71 seq1294_BIOID51085   -             77   8.5e-38  127.4   0.2   1   1     7e-42   9.5e-38  127.2   0.1     2    71     9    77     8    77 0.98 Bacterial protein of unknown function (DUF905)
GTP_cyclohydroI      PF01227.17    86 seq1296_BIOID51085   -            222   7.9e-31  105.4   0.0   1   1     1e-34   1.4e-30  104.7   0.0     2    84   118   200   117   202 0.96 GTP cyclohydrolase I
ParBc                PF02195.13    90 seq1297_BIOID51085   -            654   3.2e-22   78.3   0.0   1   1   5.2e-26   7.1e-22   77.2   0.0     1    89    36   131    36   132 0.97 ParB-like nuclease domain
ACR_tran             PF00873.14  1021 seq1298_BIOID51085   -           1047  1.3e-238  794.1   1.5   1   1  1.2e-242  1.6e-238  793.7   1.0     2  1019     6  1037     2  1039 0.98 AcrB/AcrD/AcrF family
HATPase_c            PF02518.21   111 seq1299_BIOID51085   -            496   2.3e-20   72.2   0.0   1   1   9.4e-24   4.3e-20   71.3   0.0     3   109   383   490   381   492 0.97 Histidine kinase-, DNA gyrase B-, and HSP90-like ATPase
HisKA                PF00512.20    68 seq1299_BIOID51085   -            496   1.4e-15   56.8   2.2   1   1   4.3e-19     2e-15   56.4   0.3     2    67   271   337   270   338 0.97 His Kinase A (phospho-acceptor) domain
HAMP                 PF00672.20    70 seq1299_BIOID51085   -            496   1.3e-08   34.8   8.0   1   1     2e-11   9.3e-08   32.0   0.1     2    69   197   265   196   266 0.93 HAMP domain
FTR1                 PF03239.9    306 seq1300_BIOID51085   -            276   1.8e-76  256.9  18.6   1   1   1.4e-80     2e-76  256.7  12.9     1   304     1   274     1   276 0.98 Iron permease FTR1 family
PDT                  PF00800.13   182 seq1301_BIOID51085   -            386   7.9e-61  204.6   0.2   1   1   1.7e-64   1.2e-60  204.0   0.2     1   180   106   286   106   288 0.96 Prephenate dehydratase
CM_2                 PF01817.16    81 seq1301_BIOID51085   -            386     2e-22   78.9   2.0   1   1   6.3e-26   4.3e-22   77.8   1.4     1    80    11    90    11    91 0.99 Chorismate mutase type II
DUF418               PF04235.7    163 seq1302_BIOID51085   -            385   2.6e-46  157.1  17.3   1   1   1.9e-50   2.6e-46  157.1  12.0     1   162   215   374   215   375 0.99 Protein of unknown function (DUF418)
GGDEF                PF00990.16   161 seq1304_BIOID51085   -            442   1.1e-26   93.1   0.0   1   1   1.6e-30   2.2e-26   92.2   0.0     1   160   295   437   295   438 0.89 GGDEF domain
RF-1                 PF00472.15   114 seq1305_BIOID51085   -            204   5.2e-23   80.9   1.9   1   1   6.7e-27   9.2e-23   80.1   1.3     9   104   103   197    97   200 0.86 RF-1 domain
Rib_5-P_isom_A       PF06026.9    173 seq1306_BIOID51085   -            231   2.7e-63  212.2   0.5   1   1   2.6e-67   3.5e-63  211.9   0.3     3   173    61   227    59   227 0.98 Ribose 5-phosphate isomerase A (phosphoriboisomerase A)
EIIC-GAT             PF03611.9    415 seq1308_BIOID51085   -            484  2.6e-130  434.8  44.3   1   1  1.9e-134  2.6e-130  434.8  30.7     1   395    31   426    31   445 0.97 PTS system sugar-specific permease component
Peptidase_M75        PF09375.5    285 seq1309_BIOID51085   -            375   3.4e-52  177.4   5.4   1   1   6.5e-56   4.5e-52  177.0   3.7     1   285   135   368   135   368 0.96 Imelysin
Cupredoxin_1         PF13473.1    104 seq1309_BIOID51085   -            375     4e-25   87.5   0.1   1   1   9.7e-29   6.6e-25   86.9   0.1     4   104    13   115    10   115 0.95 Cupredoxin-like domain
DUF457               PF04307.9    157 seq1310_BIOID51085   -            179   2.4e-10   39.8  19.3   1   1   2.1e-14   2.9e-10   39.5  13.4     2   152     8   162     7   169 0.72 Predicted membrane-bound metal-dependent hydrolase (DUF457)
TisB_toxin           PF13939.1     28 seq1311_BIOID51085   -             29   4.8e-16   57.9  11.3   1   1   3.7e-20   5.1e-16   57.8   7.8     1    28     1    28     1    28 0.99 Toxin TisB, type I toxin-antitoxin system
TetR_N               PF00440.18    47 seq1315_BIOID51085   -            234   1.3e-13   50.2   2.0   1   1   1.5e-17   2.1e-13   49.5   0.1     1    46    34    80    34    81 0.95 Bacterial regulatory proteins, tetR family
PqiA                 PF04403.8    160 seq1316_BIOID51085   -            417     3e-94  312.8  26.2   1   2   2.7e-42   3.7e-38  130.4   4.8     3   158    49   202    47   204 0.96 Paraquat-inducible protein A
PqiA                 PF04403.8    160 seq1316_BIOID51085   -            417     3e-94  312.8  26.2   2   2   3.5e-60   4.8e-56  188.6   7.9     1   157   252   410   252   413 0.95 Paraquat-inducible protein A
2-Hacid_dh_C         PF02826.14   178 seq1317_BIOID51085   -            410   1.5e-50  170.7   0.0   1   1   8.2e-54   2.8e-50  169.8   0.0     2   178   118   294   117   294 0.93 D-isomer specific 2-hydroxyacid dehydrogenase, NAD binding domain
2-Hacid_dh           PF00389.25   133 seq1317_BIOID51085   -            410   7.4e-38  128.9   0.0   1   1   3.3e-41   1.1e-37  128.3   0.0     2   133    14   326    13   326 0.99 D-isomer specific 2-hydroxyacid dehydrogenase, catalytic domain
ACT                  PF01842.20    66 seq1317_BIOID51085   -            410   8.8e-10   37.7   0.1   1   1   1.1e-12   3.6e-09   35.7   0.0     7    65   344   401   339   402 0.94 ACT domain
NAD_binding_2        PF03446.10   162 seq1317_BIOID51085   -            410   2.3e-06   27.4   0.9   1   1   7.7e-09   2.6e-05   24.0   0.0     2   112   152   258   151   265 0.92 NAD binding domain of 6-phosphogluconate dehydrogenase
MFS_1                PF07690.11   354 seq1318_BIOID51085   -            396   7.5e-40  136.6  46.0   1   1   1.7e-43   7.5e-40  136.6  31.9     2   352    16   351    15   353 0.85 Major Facilitator Superfamily
MFS_3                PF05977.8    524 seq1318_BIOID51085   -            396   5.9e-08   31.1   6.0   1   1   1.3e-11   5.9e-08   31.1   4.2    32   206    32   201     5   207 0.84 Transmembrane secretion effector
TRI12                PF06609.8    599 seq1318_BIOID51085   -            396   2.8e-06   25.7   4.5   1   1   6.2e-10   2.8e-06   25.7   3.1    87   212    54   179    14   190 0.80 Fungal trichothecene efflux pump (TRI12)
Peripla_BP_3         PF13377.1    160 seq1319_BIOID51085   -            346   3.5e-33  114.7   0.5   1   1   2.9e-36     1e-32  113.2   0.0     2   160   169   329   168   329 0.93 Periplasmic binding protein-like domain
LacI                 PF00356.16    46 seq1319_BIOID51085   -            346   1.3e-21   75.7   2.5   1   1   8.5e-25   2.9e-21   74.6   1.7     1    46     3    48     3    48 0.99 Bacterial regulatory proteins, lacI family
Peripla_BP_1         PF00532.16   279 seq1319_BIOID51085   -            346   3.3e-21   75.6   0.1   1   1   1.2e-24   4.2e-21   75.2   0.1     2   223    60   274    59   310 0.83 Periplasmic binding proteins and sugar binding domain of LacI family
Peripla_BP_4         PF13407.1    258 seq1319_BIOID51085   -            346   8.8e-20   71.0   0.0   1   1   4.3e-23   1.5e-19   70.2   0.0     1   250    62   303    62   310 0.86 Periplasmic binding protein domain
Lipoprotein_20       PF13942.1    180 seq1320_BIOID51085   -            237     8e-81  269.7   6.0   1   1   7.4e-85     1e-80  269.4   4.2     2   179    44   221    43   222 0.98 YfhG lipoprotein
PsiB                 PF06290.6    143 seq1321_BIOID51085   -            144     3e-71  237.3   0.0   1   1   2.4e-75   3.3e-71  237.1   0.0     1   143     1   143     1   143 0.99 Plasmid SOS inhibition protein (PsiB)
DUF1422              PF07226.6    118 seq1325_BIOID51085   -            119   1.1e-54  183.0   1.2   1   1   9.1e-59   1.2e-54  182.9   0.9     3   116     2   115     1   117 0.97 Protein of unknown function (DUF1422)
Ank_2                PF12796.2     89 seq1326_BIOID51085   -            201   3.5e-30  104.0   0.8   1   2   8.1e-16   2.2e-12   47.0   0.0     3    86    12    99    10   102 0.97 Ankyrin repeats (3 copies)
Ank_2                PF12796.2     89 seq1326_BIOID51085   -            201   3.5e-30  104.0   0.8   2   2   1.7e-11   4.6e-08   33.1   0.0    39    83   157   201   153   201 0.94 Ankyrin repeats (3 copies)
Ank_4                PF13637.1     54 seq1326_BIOID51085   -            201   1.4e-27   95.4   0.2   1   2   8.3e-12   2.3e-08   34.2   0.0     8    54    13    59    10    59 0.97 Ankyrin repeats (many copies)
Ank_4                PF13637.1     54 seq1326_BIOID51085   -            201   1.4e-27   95.4   0.2   2   2   5.4e-10   1.5e-06   28.4   0.0    16    54   159   197   155   197 0.96 Ankyrin repeats (many copies)
Ank                  PF00023.25    33 seq1326_BIOID51085   -            201   1.2e-24   84.7   3.6   1   2   9.3e-10   2.5e-06   26.8   0.0     2    32    39    69    38    70 0.96 Ankyrin repeat
Ank                  PF00023.25    33 seq1326_BIOID51085   -            201   1.2e-24   84.7   3.6   2   2   1.7e-08   4.6e-05   22.9   0.0     2    33   139   175   138   175 0.97 Ankyrin repeat
Dyp_perox            PF04261.7    313 seq1327_BIOID51085   -            423  2.7e-109  364.6   0.0   1   1  2.3e-113  3.1e-109  364.3   0.0     1   312    61   410    61   411 0.98 Dyp-type peroxidase family
PsiA                 PF06952.6    238 seq1328_BIOID51085   -            239    2e-112  373.9   7.8   1   1  1.7e-116  2.3e-112  373.7   5.4     1   237     1   236     1   237 0.99 PsiA protein
Sigma54_activat      PF00158.21   168 seq1329_BIOID51085   -            478   2.7e-72  241.5   0.0   1   1   2.4e-75   8.1e-72  240.0   0.0     1   167   170   336   170   337 0.98 Sigma-54 interaction domain
Response_reg         PF00072.19   112 seq1329_BIOID51085   -            478   3.4e-29  101.0   0.0   1   1   2.1e-32     7e-29   99.9   0.0     1   111    42   151    42   152 0.98 Response regulator receiver domain
AAA_5                PF07728.9    139 seq1329_BIOID51085   -            478   4.6e-06   26.3   0.0   1   1   2.4e-09   8.3e-06   25.4   0.0     2   118   194   307   193   331 0.73 AAA domain (dynein-related subfamily)
PTS_IIB              PF02302.12    90 seq1330_BIOID51085   -            101   3.8e-14   52.7   0.1   1   1     3e-18   4.2e-14   52.6   0.1     1    79     4    79     4    90 0.89 PTS system, Lactose/Cellobiose specific IIB subunit
MCE                  PF02470.15    81 seq1331_BIOID51085   -            552   6.2e-32  109.3   0.3   1   2   5.6e-14   7.7e-10   38.5   0.1     2    81    48   139    47   139 0.96 mce related protein
MCE                  PF02470.15    81 seq1331_BIOID51085   -            552   6.2e-32  109.3   0.3   2   2   1.1e-15   1.6e-11   43.9   0.0     5    80   294   394   290   395 0.88 mce related protein
Aldo_ket_red         PF00248.16   283 seq1333_BIOID51085   -            383   1.5e-75  253.4   0.0   1   1   1.3e-79   1.8e-75  253.2   0.0     2   282    65   369    64   370 0.96 Aldo/keto reductase family
PTS_EIIA_2           PF00359.17   142 seq1334_BIOID51085   -            154   2.8e-34  117.7   0.0   1   1   2.3e-38   3.1e-34  117.5   0.0     2   141     7   149     6   150 0.96 Phosphoenolpyruvate-dependent sugar phosphotransferase system, EIIA 2
DUF2877              PF11392.3    111 seq1335_BIOID51085   -            287   2.5e-32  111.2   0.0   1   1   4.1e-36   5.7e-32  110.1   0.0     1   110   167   276   167   277 0.98 Protein of unknown function (DUF2877)
Peripla_BP_4         PF13407.1    258 seq1336_BIOID51085   -            332   5.9e-64  215.8  14.6   1   1     1e-67   7.1e-64  215.5  10.1     1   257    28   299    28   300 0.97 Periplasmic binding protein domain
Peripla_BP_1         PF00532.16   279 seq1336_BIOID51085   -            332   2.6e-09   36.5   2.6   1   1   2.4e-12   1.7e-08   33.9   1.8     6   208    30   254    25   269 0.81 Periplasmic binding proteins and sugar binding domain of LacI family
OMPdecase            PF00215.19   226 seq1338_BIOID51085   -            267   2.7e-30  105.3   0.7   1   1   2.3e-34   3.1e-30  105.1   0.5     2   225    56   257    55   258 0.94 Orotidine 5'-phosphate decarboxylase / HUMPS family
AA_permease          PF00324.16   479 seq1340_BIOID51085   -            472    4e-114  381.4  43.0   1   1  7.1e-118  4.9e-114  381.1  29.8     1   465    39   463    39   471 0.93 Amino acid permease
AA_permease_2        PF13520.1    426 seq1340_BIOID51085   -            472   8.3e-43  146.3  47.2   1   1   1.6e-46   1.1e-42  145.9  32.7     9   410    43   444    39   464 0.82 Amino acid permease
YliH                 PF10799.3    127 seq1341_BIOID51085   -            127   2.3e-73  243.8   4.9   1   1   1.8e-77   2.5e-73  243.6   3.4     1   127     1   127     1   127 0.99 Biofilm formation protein (YliH/bssR)
Ligase_CoA           PF00549.14   153 seq1343_BIOID51085   -            515   5.6e-48  162.2   0.0   1   1   1.8e-50   1.2e-46  157.9   0.0     1   148   346   503   346   508 0.97 CoA-ligase
CoA_binding          PF02629.14    96 seq1343_BIOID51085   -            515   4.1e-20   71.9   0.2   1   1   4.1e-22   2.8e-18   66.0   0.0     2    96   188   284   187   284 0.97 CoA binding domain
Pribosyltran         PF00156.22   125 seq1344_BIOID51085   -            152   2.2e-11   43.4   0.0   1   1   2.3e-15   3.2e-11   42.9   0.0     2   112     4   105     3   112 0.87 Phosphoribosyl transferase domain
DUF2799              PF10973.3     89 seq1345_BIOID51085   -            134   6.3e-17   61.2   0.8   1   1     6e-21   8.2e-17   60.9   0.6     1    88    44   126    44   127 0.93 Protein of unknown function (DUF2799)
P-II                 PF00543.17   102 seq1346_BIOID51085   -            112   6.5e-43  145.2   2.8   1   1   5.3e-47   7.3e-43  145.0   2.0     1   102     4   105     4   105 0.99 Nitrogen regulatory protein P-II
GSDH                 PF07995.6    331 seq1349_BIOID51085   -            371  2.8e-127  424.2   0.2   1   1  2.3e-131  3.2e-127  424.0   0.1     1   331    34   366    34   366 0.98 Glucose / Sorbosone dehydrogenase
PhoH                 PF02562.11   205 seq1350_BIOID51085   -            354   2.1e-76  255.6   0.0   1   1   3.9e-80   2.7e-76  255.2   0.0     2   204   149   353   148   354 0.98 PhoH-like protein
AP_endonuc_2         PF01261.19   211 seq1351_BIOID51085   -            284     1e-28  100.0   0.0   1   1   1.3e-32   1.8e-28   99.2   0.0     1   210    25   229    25   230 0.97 Xylose isomerase-like TIM barrel
Plug                 PF07715.10   108 seq1352_BIOID51085   -            628   6.4e-30  103.5   1.5   1   1   9.4e-34   6.4e-30  103.5   1.0     4   108    55   160    52   160 0.97 TonB-dependent Receptor Plug Domain
TonB_dep_Rec         PF00593.19   276 seq1352_BIOID51085   -            628   6.6e-29  101.5  19.0   1   1   9.7e-33   6.6e-29  101.5  13.2     1   276   404   627   404   627 0.84 TonB dependent receptor
ABC_tran             PF00005.22   118 seq1354_BIOID51085   -            506   1.8e-28   99.1   0.0   1   2   1.1e-18   5.1e-15   55.7   0.0     1   118    53   178    53   178 0.90 ABC transporter
ABC_tran             PF00005.22   118 seq1354_BIOID51085   -            506   1.8e-28   99.1   0.0   2   2   3.6e-14   1.7e-10   41.2   0.0     5   117   307   434   303   435 0.71 ABC transporter
DUF1100              PF06500.6    411 seq1360_BIOID51085   -            414  3.2e-222  737.2   0.0   1   1  7.9e-226  3.6e-222  737.1   0.0     1   411     1   414     1   414 0.99 Alpha/beta hydrolase of unknown function (DUF1100)
Abhydrolase_5        PF12695.2    142 seq1360_BIOID51085   -            414   2.3e-08   33.7   0.0   1   1   9.2e-12   4.2e-08   32.9   0.0     1   121   196   375   196   392 0.75 Alpha/beta hydrolase family
Abhydrolase_6        PF12697.2    228 seq1360_BIOID51085   -            414   2.2e-06   27.6   0.4   1   1   9.9e-10   4.5e-06   26.6   0.1    12   107   208   326   197   390 0.70 Alpha/beta hydrolase family
DUF4154              PF13689.1    145 seq1361_BIOID51085   -            172   2.3e-32  111.4   0.0   1   1   2.1e-36   2.8e-32  111.2   0.0     6   145    32   168    27   168 0.95 Domain of unknown function (DUF4154)
DUF330               PF03886.8    161 seq1362_BIOID51085   -            187   4.5e-41  139.8   4.1   1   1   3.7e-45   5.1e-41  139.6   2.9     1   161    26   180    26   180 0.95 Protein of unknown function (DUF330)
UPF0149              PF03695.8    178 seq1363_BIOID51085   -            192   4.7e-42  143.7   1.4   1   1   3.9e-46   5.4e-42  143.5   1.0     1   175    10   177    10   180 0.94 Uncharacterised protein family (UPF0149)
adh_short_C2         PF13561.1    243 seq1364_BIOID51085   -            294   4.9e-30  104.9   0.0   1   1   1.3e-33   5.7e-30  104.7   0.0     5   241    58   290    55   292 0.92 Enoyl-(Acyl carrier protein) reductase
adh_short            PF00106.20   167 seq1364_BIOID51085   -            294   3.3e-26   92.0   0.2   1   1     9e-30   4.1e-26   91.7   0.1     3   166    52   217    50   218 0.95 short chain dehydrogenase
KR                   PF08659.5    181 seq1364_BIOID51085   -            294   2.3e-08   33.7   0.0   1   1   6.9e-12   3.2e-08   33.3   0.0     4   167    53   221    51   234 0.77 KR domain
Aldolase_II          PF00596.16   183 seq1366_BIOID51085   -            228   8.1e-47  159.1   0.2   1   1   7.5e-51     1e-46  158.8   0.1     1   182     6   193     6   194 0.88 Class II Aldolase and Adducin N-terminal domain
GGDEF                PF00990.16   161 seq1367_BIOID51085   -            408   1.1e-43  148.4   0.2   1   1   1.3e-47   1.8e-43  147.8   0.2     1   159   249   403   249   405 0.96 GGDEF domain
Peptidase_M24        PF00557.19   205 seq1368_BIOID51085   -            441   1.2e-64  217.6   0.2   1   1   2.6e-68   1.7e-64  217.1   0.1     3   205   185   414   183   414 0.91 Metallopeptidase family M24
AMP_N                PF05195.11   134 seq1368_BIOID51085   -            441   3.1e-41  139.7   0.1   1   1   9.2e-45   6.3e-41  138.7   0.1     1   128     4   133     4   139 0.93 Aminopeptidase P, N-terminal domain
DUF1116              PF06545.6    216 seq1369_BIOID51085   -            472   9.9e-94  312.3   0.4   1   1   9.6e-98   1.3e-93  311.9   0.3     1   216   143   358   143   358 1.00 Protein of unknown function (DUF1116)
RMF                  PF04957.7     55 seq1370_BIOID51085   -             55   7.5e-31  105.4   5.3   1   1   5.8e-35   7.9e-31  105.4   3.7     1    53     1    53     1    55 0.97 Ribosome modulation factor
FAD_syn              PF06574.7    158 seq1371_BIOID51085   -            313   8.1e-58  194.3   0.0   1   1   1.7e-61   1.1e-57  193.9   0.0     2   158    12   168    11   168 0.98 FAD synthetase
Flavokinase          PF01687.12   125 seq1371_BIOID51085   -            313   6.1e-40  135.8   0.0   1   1   1.4e-43   9.4e-40  135.2   0.0     1   124   184   307   184   308 0.97 Riboflavin kinase
BPD_transp_2         PF02653.11   267 seq1373_BIOID51085   -            336   9.8e-51  172.1  43.6   1   1   7.2e-55   9.8e-51  172.1  30.2     1   267    41   325    41   325 0.91 Branched-chain amino acid transport system / permease component
Crl                  PF07417.7    127 seq1374_BIOID51085   -            133   9.1e-55  183.6   0.1   1   1   7.7e-59   1.1e-54  183.4   0.1     2   122     3   123     2   131 0.96 Transcriptional regulator Crl
SHMT                 PF00464.14   399 seq1375_BIOID51085   -            417  2.1e-192  638.7   0.3   1   1  7.2e-196  2.5e-192  638.5   0.2     1   399     8   386     8   386 0.99 Serine hydroxymethyltransferase
Aminotran_1_2        PF00155.16   363 seq1375_BIOID51085   -            417   1.2e-10   40.7   0.0   1   1     5e-14   1.7e-10   40.2   0.0    55   350    84   368    33   378 0.69 Aminotransferase class I and II
Beta_elim_lyase      PF01212.16   290 seq1375_BIOID51085   -            417   1.5e-06   27.4   0.0   1   1   9.5e-10   3.2e-06   26.3   0.0    35   166    79   202    52   242 0.79 Beta-eliminating lyase
Aminotran_5          PF00266.14   371 seq1375_BIOID51085   -            417   8.4e-06   24.6   0.0   1   1   3.6e-09   1.2e-05   24.1   0.0    50   207    80   236    38   261 0.73 Aminotransferase class-V
Asp_Glu_race         PF01177.17   217 seq1376_BIOID51085   -            285   3.4e-30  105.4   0.1   1   1   3.4e-34   4.7e-30  105.0   0.0     2   215    25   234    24   236 0.86 Asp/Glu/Hydantoin racemase
Peptidase_S11        PF00768.15   241 seq1377_BIOID51085   -            407  8.9e-101  336.0   0.4   1   1  2.5e-104  1.1e-100  335.7   0.2     2   241    36   273    35   273 0.99 D-alanyl-D-alanine carboxypeptidase
PBP5_C               PF07943.8     91 seq1377_BIOID51085   -            407   5.7e-25   87.0   0.0   1   1   2.3e-28   1.1e-24   86.1   0.0     1    91   292   383   292   383 0.99 Penicillin-binding protein 5, C-terminal domain
Beta-lactamase2      PF13354.1    197 seq1377_BIOID51085   -            407     1e-13   51.0   0.1   1   1   3.1e-17   1.4e-13   50.6   0.1     4   144    57   209    54   262 0.75 Beta-lactamase enzyme family
OmpA                 PF00691.15    97 seq1380_BIOID51085   -            160   3.2e-18   65.8   0.2   1   1   3.6e-22   4.9e-18   65.2   0.1     1    97    55   151    55   151 0.95 OmpA family
DUF932               PF06067.6    239 seq1381_BIOID51085   -            273     7e-69  231.6   0.0   1   1   6.4e-73   8.7e-69  231.3   0.0     1   239    36   262    36   262 0.99 Domain of unknown function (DUF932)
Ribosomal_S6         PF01250.12    92 seq1382_BIOID51085   -            131   3.4e-33  113.2   0.1   1   1   3.2e-37   4.4e-33  112.8   0.0     1    91     2    91     2    92 0.98 Ribosomal protein S6
tRNA-synt_1          PF00133.17   601 seq1383_BIOID51085   -            938  9.3e-233  773.4   0.0   1   1  5.8e-236  1.1e-232  773.2   0.0     2   601    28   641    27   641 0.98 tRNA synthetases class I (I, L, M and V)
Anticodon_1          PF08264.8    153 seq1383_BIOID51085   -            938   4.3e-29  101.1   0.0   1   1   4.2e-32   8.2e-29  100.2   0.0     1   152   685   841   685   842 0.89 Anticodon-binding domain of tRNA
tRNA-synt_1g         PF09334.6    391 seq1383_BIOID51085   -            938     6e-21   74.4   0.2   1   2   7.9e-14   1.5e-10   40.1   0.0     8    68    58   118    55   245 0.68 tRNA synthetases class I (M)
tRNA-synt_1g         PF09334.6    391 seq1383_BIOID51085   -            938     6e-21   74.4   0.2   2   2   2.4e-08   4.8e-05   22.0   0.0   310   356   584   631   566   650 0.81 tRNA synthetases class I (M)
zf-FPG_IleRS         PF06827.9     30 seq1383_BIOID51085   -            938   1.1e-09   37.6   3.5   1   1   5.4e-13   1.1e-09   37.6   2.4     1    29   898   926   898   927 0.96 Zinc finger found in FPG and IleRS
tRNA-synt_1e         PF01406.14   301 seq1383_BIOID51085   -            938   3.1e-08   32.9   0.0   1   1   2.2e-09   4.2e-06   25.9   0.0   227   299   575   648   548   650 0.83 tRNA synthetases class I (C) catalytic domain
tRNA-synt_1_2        PF13603.1    185 seq1383_BIOID51085   -            938   1.4e-06   27.6   0.0   1   1   1.3e-09   2.5e-06   26.7   0.0    14   141   226   358   219   368 0.77 Leucyl-tRNA synthetase, Domain 2
tRNA-synt_1f         PF01921.13   360 seq1383_BIOID51085   -            938   2.9e-06   26.1   0.0   1   1     6e-09   1.2e-05   24.1   0.0   241   340   562   659   545   675 0.81 tRNA synthetases class I (K)
FAD_binding_3        PF01494.14   356 seq1384_BIOID51085   -            392     1e-22   80.5   2.6   1   1   3.7e-26   1.3e-22   80.2   1.8     3   329     2   317     1   345 0.77 FAD binding domain
SSB                  PF00436.20   104 seq1386_BIOID51085   -            104   2.9e-13   49.4   0.0   1   1   2.3e-17   3.2e-13   49.3   0.0     2    96     3    92     2   100 0.89 Single-strand binding protein family
AA_kinase            PF00696.23   241 seq1388_BIOID51085   -            316   1.7e-27   96.4   0.2   1   1   1.4e-31     2e-27   96.2   0.2     2   240     4   296     3   297 0.91 Amino acid kinase family
Ribosomal_S18        PF01084.15    54 seq1390_BIOID51085   -             75   2.7e-25   87.8   0.5   1   1   2.4e-29   3.3e-25   87.5   0.3     2    54    16    68    15    68 0.96 Ribosomal protein S18
Cys_Met_Meta_PP      PF01053.15   386 seq1391_BIOID51085   -            440    3e-122  407.5   0.0   1   1  2.5e-126  3.4e-122  407.3   0.0     1   385    52   436    52   437 0.97 Cys/Met metabolism PLP-dependent enzyme
Ribosomal_L9_C       PF03948.9     87 seq1396_BIOID51085   -            149   1.2e-26   92.4   1.8   1   1   2.9e-30     2e-26   91.7   1.2     2    87    63   149    62   149 0.97 Ribosomal protein L9, C-terminal domain
Ribosomal_L9_N       PF01281.14    48 seq1396_BIOID51085   -            149   7.6e-23   79.3   0.3   1   1   2.2e-26   1.5e-22   78.4   0.2     1    48     1    48     1    48 0.97 Ribosomal protein L9, N-terminal domain
AA_kinase            PF00696.23   241 seq1397_BIOID51085   -            396   4.4e-43  147.4   2.1   1   1   8.2e-47   5.6e-43  147.1   1.5     2   240    35   263    34   264 0.93 Amino acid kinase family
PUA                  PF01472.15    74 seq1397_BIOID51085   -            396     1e-22   79.4   0.1   1   1   4.6e-26   3.1e-22   77.9   0.1     1    74   305   379   305   379 0.98 PUA domain
FAD_binding_3        PF01494.14   356 seq1398_BIOID51085   -            400   2.6e-30  105.5   0.1   1   1   1.8e-33   6.2e-30  104.3   0.1     2   351     4   345     3   349 0.77 FAD binding domain
Amidohydro_4         PF13147.1    304 seq1399_BIOID51085   -            460   3.9e-33  115.5   0.0   1   1   1.1e-36     5e-33  115.2   0.0     1   304   107   427   107   427 0.88 Amidohydrolase
Amidohydro_3         PF07969.6    404 seq1399_BIOID51085   -            460   3.4e-08   32.9   3.2   1   1   1.9e-09   8.6e-06   25.0   2.2   107   358   182   384   112   406 0.61 Amidohydrolase family
Amidohydro_5         PF13594.1     68 seq1399_BIOID51085   -            460   1.6e-06   27.7   0.0   1   1   2.4e-09   1.1e-05   25.0   0.0     3    45    84   138    82   180 0.71 Amidohydrolase
HTH_AraC             PF00165.18    42 seq1400_BIOID51085   -            307   2.8e-21   74.5   0.1   1   2   6.4e-14   2.9e-10   39.5   0.0     1    41   203   243   203   244 0.96 Bacterial regulatory helix-turn-helix proteins, AraC family
HTH_AraC             PF00165.18    42 seq1400_BIOID51085   -            307   2.8e-21   74.5   0.1   2   2   7.6e-12   3.5e-08   32.9   0.0     1    41   255   293   255   294 0.93 Bacterial regulatory helix-turn-helix proteins, AraC family
HTH_18               PF12833.2     81 seq1400_BIOID51085   -            307   8.5e-17   60.9   0.1   1   1   2.8e-20   1.3e-16   60.3   0.0     2    80   217   294   216   295 0.94 Helix-turn-helix domain
AraC_binding         PF02311.14   136 seq1400_BIOID51085   -            307   4.8e-07   29.4   0.3   1   1   3.2e-10   1.5e-06   27.8   0.1    27    92    75   140    68   204 0.86 AraC-like ligand binding domain
MatP                 PF06303.7    148 seq1402_BIOID51085   -            150   3.3e-75  250.8   6.6   1   1   2.8e-79   3.8e-75  250.6   4.6     1   147     1   147     1   148 0.99 Organiser of macrodomain of Terminus of chromosome
Tra_M                PF05261.6    127 seq1403_BIOID51085   -            127   1.8e-60  202.4   1.9   1   1   1.5e-64     2e-60  202.3   1.3     1   127     1   127     1   127 0.99 TraM protein
SNARE_assoc          PF09335.6    123 seq1407_BIOID51085   -            219   3.3e-19   69.1   5.8   1   1   2.4e-23   3.3e-19   69.1   4.0     1   122    48   173    48   174 0.96 SNARE associated Golgi protein
Aldedh               PF00171.17   462 seq1408_BIOID51085   -            417   9.3e-22   76.8   2.8   1   1     2e-21   2.8e-17   62.1   0.7    37   299     8   283     2   303 0.81 Aldehyde dehydrogenase family
TPR_16               PF13432.1     65 seq1409_BIOID51085   -           1093   1.3e-15   57.4  38.0   1   1     7e-10   1.6e-06   28.4   1.0     3    65   750   813   748   813 0.97 Tetratricopeptide repeat
TPR_11               PF13414.1     69 seq1409_BIOID51085   -           1093   2.9e-14   52.3  24.5   1   1   2.2e-10   5.1e-07   29.1   1.3     8    69   749   810   744   819 0.96 TPR repeat
TPR_2                PF07719.12    34 seq1409_BIOID51085   -           1093   1.7e-09   36.7  32.0   1   1     8e-06     0.018   14.7   0.1     3    34   571   602   569   602 0.95 Tetratricopeptide repeat
TPR_1                PF00515.23    34 seq1409_BIOID51085   -           1093   4.4e-09   35.4  18.2   1   1   2.9e-06    0.0066   15.8   0.0     7    28   541   562   537   563 0.93 Tetratricopeptide repeat
PAS                  PF00989.19   113 seq1410_BIOID51085   -            228   4.6e-12   45.6   0.0   1   1   1.1e-15   7.5e-12   44.9   0.0     4   101    24   116    22   123 0.92 PAS fold
PAS_8                PF13188.1     64 seq1410_BIOID51085   -            228   2.7e-05   23.7   0.0   1   1   1.9e-08   0.00013   21.5   0.0     6    38    26    62    23    85 0.79 PAS domain
MFS_1                PF07690.11   354 seq1412_BIOID51085   -            410   1.9e-28   99.1  40.9   1   1   4.2e-32   2.9e-28   98.5  28.4     5   351    26   362    22   365 0.71 Major Facilitator Superfamily
Sugar_tr             PF00083.19   451 seq1412_BIOID51085   -            410   1.8e-06   26.7  31.5   1   1     2e-09   1.4e-05   23.8   7.6    52   188    58   188    45   195 0.88 Sugar (and other) transporter
Peptidase_A8         PF01252.13   150 seq1415_BIOID51085   -            164   1.9e-44  150.8   7.1   1   1   1.6e-48   2.2e-44  150.5   5.0     2   147    15   160    13   164 0.92 Signal peptidase (SPase) II
HOK_GEF              PF01848.11    43 seq1416_BIOID51085   -             83   2.3e-17   61.9   1.4   1   1   2.5e-21   3.4e-17   61.3   0.9     1    43    37    79    37    79 0.99 Hok/gef family
GCV_T                PF01571.16   211 seq1419_BIOID51085   -            364   1.4e-67  227.0   0.1   1   1   2.8e-71   1.9e-67  226.5   0.1     1   211    46   254    46   254 0.93 Aminomethyltransferase folate-binding domain
GCV_T_C              PF08669.6     95 seq1419_BIOID51085   -            364     3e-19   68.7   0.1   1   1   8.2e-23   5.6e-19   67.8   0.1     1    94   262   353   262   354 0.91 Glycine cleavage T-protein C-terminal barrel domain
ASCH                 PF04266.9    104 seq1420_BIOID51085   -            145   1.7e-19   70.0   0.0   1   1   1.6e-23   2.1e-19   69.6   0.0     7   103    38   142    23   143 0.91 ASCH domain
TraY                 PF05509.6     49 seq1421_BIOID51085   -             75   4.3e-23   80.7   0.1   1   1     4e-27   5.5e-23   80.3   0.1     1    48    14    61    14    62 0.96 TraY domain
HOK_GEF              PF01848.11    43 seq1422_BIOID51085   -             83   1.1e-17   62.9   1.5   1   1   1.1e-21   1.5e-17   62.5   1.0     1    43    37    79    37    79 0.99 Hok/gef family
FKBP_C               PF00254.23    94 seq1424_BIOID51085   -            149   1.2e-16   60.3   0.0   1   1   1.3e-20   1.7e-16   59.8   0.0     4    94     4   141     2   141 0.87 FKBP-type peptidyl-prolyl cis-trans isomerase
TraA                 PF05513.6    119 seq1425_BIOID51085   -            119   3.2e-57  191.7   9.7   1   1   2.6e-61   3.6e-57  191.6   6.7     1   119     1   118     1   118 0.99 TraA
LYTB                 PF02401.13   281 seq1426_BIOID51085   -            344  6.1e-120  399.2   0.2   1   1  5.1e-124    7e-120  399.0   0.1     1   280    31   312    31   313 0.99 LytB protein
HOK_GEF              PF01848.11    43 seq1427_BIOID51085   -             98   1.2e-17   62.8   1.6   1   1   1.3e-21   1.8e-17   62.2   1.1     1    43    52    94    52    94 0.99 Hok/gef family
Peripla_BP_4         PF13407.1    258 seq1428_BIOID51085   -            328   3.9e-52  177.0   0.7   1   1   3.4e-56   4.6e-52  176.8   0.5     5   258    36   289    31   289 0.96 Periplasmic binding protein domain
TraL                 PF07178.6     95 seq1430_BIOID51085   -            103   1.5e-36  124.1   0.3   1   1   1.2e-40   1.7e-36  124.0   0.2     1    95     9   103     9   103 0.99 TraL protein
Cytochrom_C_asm      PF01578.15   214 seq1431_BIOID51085   -            288   5.7e-45  153.3  17.3   1   1   4.2e-49   5.7e-45  153.3  12.0     5   212    62   286    58   288 0.97 Cytochrome C assembly protein
Fe-ADH               PF00465.14   366 seq1432_BIOID51085   -            387   5.3e-88  295.0   0.1   1   1     9e-92   6.2e-88  294.7   0.1     1   351     9   363     9   377 0.91 Iron-containing alcohol dehydrogenase
Fe-ADH_2             PF13685.1    250 seq1432_BIOID51085   -            387   1.8e-13   50.2   0.1   1   1   3.3e-11   2.3e-07   30.3   0.0     4   101    16   111    13   114 0.81 Iron-containing alcohol dehydrogenase
GCV_H                PF01597.14   122 seq1433_BIOID51085   -            129   2.3e-50  169.2   0.1   1   1   1.9e-54   2.6e-50  169.0   0.1     1   121     8   128     8   129 0.99 Glycine cleavage H-protein
TfoX_N               PF04993.8     97 seq1436_BIOID51085   -            209   7.2e-27   92.9   0.1   1   1   1.8e-30   1.3e-26   92.1   0.0     2    97    13   108    12   108 0.98 TfoX N-terminal domain
TfoX_C               PF04994.8     81 seq1436_BIOID51085   -            209   1.8e-26   91.7   0.3   1   1   5.9e-30   4.1e-26   90.5   0.1     2    81   116   195   115   195 0.98 TfoX C-terminal domain
GDC-P                PF02347.11   429 seq1438_BIOID51085   -            985  6.9e-203  673.9   4.8   1   2  7.7e-193  3.5e-189  628.8   1.3     1   429    44   468    44   468 0.99 Glycine cleavage system P-protein
GDC-P                PF02347.11   429 seq1438_BIOID51085   -            985  6.9e-203  673.9   4.8   2   2   4.7e-14   2.1e-10   39.7   0.0    38   287   499   766   483   778 0.82 Glycine cleavage system P-protein
Beta_elim_lyase      PF01212.16   290 seq1438_BIOID51085   -            985   1.7e-08   33.8   2.0   1   1   1.3e-11   5.9e-08   32.0   0.1    27   166   573   711   568   744 0.79 Beta-eliminating lyase
TraK                 PF06586.6    234 seq1439_BIOID51085   -            242   1.3e-70  237.1   0.1   1   1     1e-74   1.4e-70  236.9   0.1     1   234     1   235     1   235 0.98 TraK protein
IU_nuc_hydro         PF01156.14   314 seq1441_BIOID51085   -            304   8.9e-94  314.1   0.1   1   1   7.2e-98   9.9e-94  313.9   0.0     3   312     4   302     2   304 0.95 Inosine-uridine preferring nucleoside hydrolase
ABC_tran             PF00005.22   118 seq1442_BIOID51085   -            494   3.7e-32  111.0   0.0   1   2   4.9e-20   3.4e-16   59.5   0.0     1   118    44   169    44   169 0.90 ABC transporter
ABC_tran             PF00005.22   118 seq1442_BIOID51085   -            494   3.7e-32  111.0   0.0   2   2   7.8e-17   5.3e-13   49.2   0.0     3   117   295   424   293   425 0.82 ABC transporter
DUF21                PF01595.15   183 seq1443_BIOID51085   -            420   3.5e-55  186.0   4.7   1   1   1.1e-58   4.9e-55  185.5   3.3     3   175     2   175     1   180 0.98 Domain of unknown function DUF21
CorC_HlyC            PF03471.12    81 seq1443_BIOID51085   -            420   2.9e-20   71.7   0.2   1   1     2e-23   9.2e-20   70.1   0.1     2    79   335   410   334   412 0.95 Transporter associated domain
CBS                  PF00571.23    57 seq1443_BIOID51085   -            420   9.6e-06   25.0   0.2   1   1   8.6e-08   0.00039   19.9   0.0     8    56   270   318   249   319 0.87 CBS domain
Aldo_ket_red         PF00248.16   283 seq1444_BIOID51085   -            275   6.8e-57  192.3   0.0   1   1     6e-61   8.2e-57  192.0   0.0     2   282    18   261    17   262 0.96 Aldo/keto reductase family
TrbI                 PF03743.9    187 seq1445_BIOID51085   -            476   3.6e-40  137.3   1.3   1   1   6.4e-44   8.7e-40  136.0   0.3     2   187   214   410   213   410 0.96 Bacterial conjugation TrbI-like protein
Peripla_BP_4         PF13407.1    258 seq1448_BIOID51085   -            327   5.9e-32  110.9  11.7   1   1   1.1e-35   7.3e-32  110.6   8.1    10   256    40   294    33   300 0.88 Periplasmic binding protein domain
Peripla_BP_1         PF00532.16   279 seq1448_BIOID51085   -            327   3.5e-17   62.4   1.6   1   1   6.8e-21   4.7e-17   61.9   1.1     3   279    32   312    30   312 0.82 Periplasmic binding proteins and sugar binding domain of LacI family
UTRA                 PF07702.8    141 seq1449_BIOID51085   -            291   2.1e-31  108.3   0.0   1   1   1.2e-34   4.2e-31  107.3   0.0     1   140   139   277   139   278 0.98 UTRA domain
GntR                 PF00392.16    64 seq1449_BIOID51085   -            291   1.5e-21   75.5   0.3   1   1   1.6e-24   5.4e-21   73.6   0.0     2    63    56   117    55   118 0.98 Bacterial regulatory proteins, gntR family
HTH_11               PF08279.7     55 seq1449_BIOID51085   -            291   3.3e-06   26.5   0.1   1   1   4.1e-09   1.4e-05   24.5   0.0    19    45    82   108    81   115 0.88 HTH domain
HTH_DeoR             PF08220.7     57 seq1449_BIOID51085   -            291   4.4e-06   26.0   0.3   1   1   7.5e-09   2.6e-05   23.5   0.0    18    50    82   114    82   121 0.92 DeoR-like helix-turn-helix domain
DapB_C               PF05173.9    132 seq1451_BIOID51085   -            273   4.7e-47  158.9   0.3   1   1   9.8e-51   6.7e-47  158.4   0.2     1   132   132   268   132   268 0.98 Dihydrodipicolinate reductase, C-terminus
DapB_N               PF01113.15   124 seq1451_BIOID51085   -            273   7.8e-42  141.9   0.5   1   1   5.4e-45   3.7e-41  139.8   0.1     1   124     6   129     6   129 0.99 Dihydrodipicolinate reductase, N-terminus
MurB_C               PF02873.11   105 seq1452_BIOID51085   -            342   9.6e-42  140.8   0.0   1   1   2.5e-45   1.7e-41  140.1   0.0     1   105   203   330   203   330 0.99 UDP-N-acetylenolpyruvoylglucosamine reductase, C-terminal domain
FAD_binding_4        PF01565.18   139 seq1452_BIOID51085   -            342   5.8e-27   93.7   0.1   1   1   2.7e-30   1.8e-26   92.1   0.0     2   138    18   149    17   150 0.91 FAD binding domain
GGDEF                PF00990.16   161 seq1454_BIOID51085   -            289   2.7e-50  169.9   0.0   1   1   2.5e-54   3.4e-50  169.6   0.0     1   161   116   273   116   273 0.98 GGDEF domain
DUF3828              PF12883.2    120 seq1457_BIOID51085   -            308   3.7e-11   42.8   2.7   1   1   3.5e-11   2.4e-07   30.5   0.0     2   118    26   142    25   144 0.87 Protein of unknown function (DUF3828)
Lumazine_bd          PF12870.2    111 seq1457_BIOID51085   -            308   5.1e-07   29.6   2.7   1   1   1.6e-08   0.00011   22.1   0.1    66   110   240   283   196   284 0.92 Lumazine-binding domain
TetR_N               PF00440.18    47 seq1458_BIOID51085   -            178     5e-09   35.5   0.1   1   1   1.2e-12   7.9e-09   34.9   0.1     1    47    13    59    13    59 0.97 Bacterial regulatory proteins, tetR family
TetR_C_6             PF13977.1    131 seq1458_BIOID51085   -            178   1.2e-07   31.5   0.2   1   1   4.2e-11   2.9e-07   30.2   0.1    21   125    85   176    67   178 0.90 Bacterial transcriptional repressor
BPD_transp_2         PF02653.11   267 seq1459_BIOID51085   -            323   6.4e-39  133.4  39.2   1   1   6.9e-43   9.5e-39  132.8  27.2     4   265    38   307    35   309 0.93 Branched-chain amino acid transport system / permease component
ABC_tran             PF00005.22   118 seq1461_BIOID51085   -            503   6.8e-36  123.0   0.0   1   2   1.5e-20     5e-17   62.2   0.0     1   118    50   178    50   178 0.89 ABC transporter
ABC_tran             PF00005.22   118 seq1461_BIOID51085   -            503   6.8e-36  123.0   0.0   2   2   1.6e-19   5.5e-16   58.8   0.0     1   117   302   432   302   433 0.90 ABC transporter
NAD_kinase           PF01513.16   285 seq1464_BIOID51085   -            292   6.2e-73  244.9   0.0   1   1   5.2e-77     7e-73  244.7   0.0     2   284     8   271     7   272 0.98 ATP-NAD kinase
TraP                 PF07296.6    202 seq1465_BIOID51085   -            195   1.2e-78  262.6   0.0   1   1   9.7e-83   1.3e-78  262.4   0.0     1   202     1   195     1   195 0.99 TraP protein
BPL_LplA_LipB        PF03099.14   125 seq1467_BIOID51085   -            321     5e-21   74.8   0.0   1   1   1.7e-24   7.6e-21   74.2   0.0     4   125    86   208    83   208 0.89 Biotin/lipoate A/B protein ligase family
HTH_11               PF08279.7     55 seq1467_BIOID51085   -            321   6.9e-13   47.9   0.0   1   1   3.9e-16   1.8e-12   46.6   0.0     4    54     9    58     8    59 0.92 HTH domain
BPL_C                PF02237.12    48 seq1467_BIOID51085   -            321   1.9e-11   43.3   0.2   1   1   8.9e-15   4.1e-11   42.2   0.1     1    48   271   317   271   317 0.97 Biotin protein ligase C terminal domain
CPSase_sm_chain      PF00988.17   131 seq1469_BIOID51085   -            391   1.7e-56  189.1   0.1   1   1   6.1e-60   2.8e-56  188.5   0.0     2   131    13   142    12   142 0.99 Carbamoyl-phosphate synthase small chain, CPSase domain
GATase               PF00117.23   192 seq1469_BIOID51085   -            391   1.3e-49  168.1   0.0   1   1   5.8e-53   2.6e-49  167.1   0.0     3   191   206   381   203   382 0.95 Glutamine amidotransferase class-I
Peptidase_C26        PF07722.8    217 seq1469_BIOID51085   -            391   1.2e-08   34.5   0.1   1   1     1e-10   4.8e-07   29.3   0.1    93   217   258   364   247   364 0.80 Peptidase C26
BPD_transp_2         PF02653.11   267 seq1472_BIOID51085   -            328   3.5e-36  124.4  39.6   1   1     4e-40   5.5e-36  123.7  27.5     3   266    49   315    47   316 0.92 Branched-chain amino acid transport system / permease component
DUF2689              PF10894.3     61 seq1473_BIOID51085   -            122   2.3e-40  136.0   1.2   1   1   2.6e-44   3.6e-40  135.4   0.8     1    61    17    77    17    77 1.00 Protein of unknown function (DUF2689)
Esterase             PF00756.15   251 seq1474_BIOID51085   -            400   2.2e-47  161.4   0.0   1   1   3.2e-51   2.2e-47  161.4   0.0     1   251   172   391   172   391 0.98 Putative esterase
DUF3327              PF11806.3    122 seq1474_BIOID51085   -            400   1.5e-37  128.5   2.7   1   1   4.4e-41     3e-37  127.5   0.4     3   121    29   155    20   156 0.97 Domain of unknown function (DUF3327)
2-Hacid_dh_C         PF02826.14   178 seq1476_BIOID51085   -            312   1.5e-44  151.1   0.0   1   1   2.8e-48   1.9e-44  150.8   0.0     2   178   105   277   104   277 0.95 D-isomer specific 2-hydroxyacid dehydrogenase, NAD binding domain
NAD_binding_2        PF03446.10   162 seq1476_BIOID51085   -            312   1.8e-06   27.8   0.0   1   1   5.4e-10   3.7e-06   26.8   0.0     3    90   138   223   136   240 0.93 NAD binding domain of 6-phosphogluconate dehydrogenase
MFS_1                PF07690.11   354 seq1477_BIOID51085   -            452   1.3e-52  178.6  61.3   1   2   1.6e-38   1.1e-34  119.6  16.1     2   241    28   287    27   289 0.87 Major Facilitator Superfamily
MFS_1                PF07690.11   354 seq1477_BIOID51085   -            452   1.3e-52  178.6  61.3   2   2   2.5e-24   1.7e-20   72.9  20.8     1   181   259   439   259   449 0.92 Major Facilitator Superfamily
Sugar_tr             PF00083.19   451 seq1477_BIOID51085   -            452   1.6e-29  102.7  32.7   1   1   2.7e-29   1.8e-25   89.3   4.8    10   267    32   268    23   287 0.84 Sugar (and other) transporter
adh_short            PF00106.20   167 seq1478_BIOID51085   -            247   3.1e-36  124.7   4.0   1   1   1.1e-39   3.8e-36  124.3   2.7     2   165     3   173     2   175 0.93 short chain dehydrogenase
adh_short_C2         PF13561.1    243 seq1478_BIOID51085   -            247   5.9e-28   98.1   0.1   1   1   2.1e-31     7e-28   97.9   0.1     5   241    10   246     8   247 0.94 Enoyl-(Acyl carrier protein) reductase
KR                   PF08659.5    181 seq1478_BIOID51085   -            247   1.8e-18   66.7   2.1   1   1   7.5e-22   2.6e-18   66.2   1.5     3   160     4   167     2   182 0.87 KR domain
Epimerase            PF01370.16   236 seq1478_BIOID51085   -            247     1e-05   24.9   1.0   1   1   1.3e-08   4.3e-05   22.9   0.4     1   167     4   186     4   210 0.63 NAD dependent epimerase/dehydratase family
Nucleolin_N          PF12462.3    166 seq1479_BIOID51085   -            715   3.5e-62  208.7   2.9   1   1   1.8e-65   3.5e-62  208.7   2.0     1   166    32   196    32   196 1.00 DNA helicase IV / RNA helicase N terminal
UvrD-helicase        PF00580.16   315 seq1479_BIOID51085   -            715   3.8e-43  147.8   0.0   1   1   3.2e-46   6.3e-43  147.1   0.0     1   314   228   521   228   522 0.83 UvrD/REP helicase N-terminal domain
UvrD_C               PF13361.1    319 seq1479_BIOID51085   -            715   9.3e-15   54.7   0.0   1   1   2.8e-16   5.5e-13   48.9   0.0   208   318   577   694   572   695 0.80 UvrD-like helicase C-terminal domain
AAA_19               PF13245.1     76 seq1479_BIOID51085   -            715   5.2e-14   51.6   1.0   1   1   7.5e-17   1.5e-13   50.1   0.7     6    75   235   309   231   310 0.84 Part of AAA domain
UvrD_C_2             PF13538.1    104 seq1479_BIOID51085   -            715   1.1e-09   38.2   0.1   1   1   2.5e-12   4.9e-09   36.1   0.1    50   102   614   689   560   691 0.79 Family description
TraV                 PF09676.5    119 seq1480_BIOID51085   -            171   7.7e-38  129.7   1.2   1   1   6.5e-42     9e-38  129.5   0.9     1   119    23   165    23   165 0.97 Type IV conjugative transfer system lipoprotein (TraV)
AAA_23               PF13476.1    202 seq1481_BIOID51085   -            553   1.7e-18   67.6   1.4   1   1   2.3e-20   1.6e-16   61.1   0.9     1   195     4   215     4   381 0.65 AAA domain
SMC_N                PF02463.14   220 seq1481_BIOID51085   -            553   1.3e-18   66.9   0.0   1   1   3.3e-22   2.3e-18   66.1   0.0     1   217     1   511     1   514 0.94 RecF/RecN/SMC N terminal domain
BPD_transp_2         PF02653.11   267 seq1482_BIOID51085   -            332     1e-43  149.1  43.8   1   1   7.6e-48     1e-43  149.1  30.3     3   267    54   317    52   317 0.93 Branched-chain amino acid transport system / permease component
ADH_zinc_N           PF00107.21   130 seq1483_BIOID51085   -            349   7.4e-29   99.8   0.1   1   1   3.4e-32   1.2e-28   99.1   0.1     1   129   185   308   185   309 0.97 Zinc-binding dehydrogenase
ADH_N                PF08240.7    109 seq1483_BIOID51085   -            349   9.2e-28   96.0   6.1   1   1   5.2e-31   1.8e-27   95.1   4.3     1   108    27   142    27   143 0.95 Alcohol dehydrogenase GroES-like domain
CPSase_L_D2          PF02786.12   211 seq1484_BIOID51085   -           1072  7.5e-118  391.2   2.5   1   2   7.6e-81   1.2e-77  259.9   0.0     1   210   128   334   128   335 0.99 Carbamoyl-phosphate synthase L chain, ATP binding domain
CPSase_L_D2          PF02786.12   211 seq1484_BIOID51085   -           1072  7.5e-118  391.2   2.5   2   2   2.1e-41   3.2e-38  131.0   0.4     1   210   673   875   673   876 0.95 Carbamoyl-phosphate synthase L chain, ATP binding domain
CPSase_L_chain       PF00289.17   110 seq1484_BIOID51085   -           1072   6.6e-47  158.0   0.0   1   2   7.6e-26   1.1e-22   80.0   0.0     1   110     6   123     6   123 0.97 Carbamoyl-phosphate synthase L chain, N-terminal domain
CPSase_L_chain       PF00289.17   110 seq1484_BIOID51085   -           1072   6.6e-47  158.0   0.0   2   2   2.4e-24   3.7e-21   75.1   0.0     3   110   559   668   557   668 0.97 Carbamoyl-phosphate synthase L chain, N-terminal domain
ATP-grasp_4          PF13535.1    184 seq1484_BIOID51085   -           1072   6.5e-42  143.2   0.3   1   2   3.7e-22   5.6e-19   68.4   0.0     4   182   128   307   125   309 0.91 ATP-grasp domain
ATP-grasp_4          PF13535.1    184 seq1484_BIOID51085   -           1072   6.5e-42  143.2   0.3   2   2   3.2e-23   4.8e-20   71.9   0.1     2   180   671   846   670   848 0.91 ATP-grasp domain
CPSase_L_D3          PF02787.14   121 seq1484_BIOID51085   -           1072   3.2e-42  142.9   0.1   1   1     7e-45   1.1e-41  141.3   0.0     2   121   425   547   424   547 0.98 Carbamoyl-phosphate synthetase large chain, oligomerisation domain
MGS                  PF02142.17    95 seq1484_BIOID51085   -           1072     3e-19   68.6   0.1   1   1   1.4e-21   2.2e-18   65.8   0.0     2    94   956  1040   955  1041 0.97 MGS-like domain
ATP-grasp            PF02222.17   172 seq1484_BIOID51085   -           1072   9.7e-15   54.2   0.4   1   2   1.1e-08   1.7e-05   24.1   0.0     2   161   137   304   136   312 0.82 ATP-grasp domain
ATP-grasp            PF02222.17   172 seq1484_BIOID51085   -           1072   9.7e-15   54.2   0.4   2   2     8e-10   1.2e-06   27.8   0.1     3   161   683   845   681   848 0.86 ATP-grasp domain
ATP-grasp_3          PF02655.9    161 seq1484_BIOID51085   -           1072   6.7e-11   42.1   0.9   1   1   3.9e-10   5.9e-07   29.3   0.0    14   158   684   845   671   848 0.79 ATP-grasp domain
Dala_Dala_lig_C      PF07478.8    203 seq1484_BIOID51085   -           1072   5.2e-11   42.1   0.3   1   1   1.9e-09   2.9e-06   26.6   0.1    18   173   697   843   680   863 0.78 D-ala D-ala ligase C-terminus
zf-dskA_traR         PF01258.12    36 seq1485_BIOID51085   -             73   1.7e-13   49.8   2.7   1   1   1.9e-17   2.5e-13   49.3   1.9     5    36    35    67    30    67 0.91 Prokaryotic dksA/traR C4-type zinc finger
PHP                  PF02811.14   175 seq1486_BIOID51085   -            245   1.5e-17   63.8   1.3   1   1   1.9e-21   2.6e-17   63.0   0.9     1   169     4   164     4   174 0.91 PHP domain
MbtH                 PF03621.8     54 seq1489_BIOID51085   -             72   8.5e-22   76.1   0.7   1   1   7.9e-26   1.1e-21   75.8   0.5     1    53     1    54     1    55 0.95 MbtH-like protein
AMP-binding          PF00501.23   418 seq1490_BIOID51085   -           1339  2.9e-116  388.1   0.0   1   1  1.4e-119  3.9e-116  387.7   0.0     1   417   528   932   528   933 0.96 AMP-binding enzyme
Condensation         PF00668.15   301 seq1490_BIOID51085   -           1339   1.1e-59  201.5   0.0   1   1   6.3e-63   1.7e-59  201.0   0.0     2   300    48   346    47   347 0.92 Condensation domain
Thioesterase         PF00975.15   229 seq1490_BIOID51085   -           1339   4.3e-45  154.5   2.2   1   1   1.9e-46   5.1e-43  147.8   0.1     2   220  1113  1328  1112  1337 0.95 Thioesterase domain
PP-binding           PF00550.20    67 seq1490_BIOID51085   -           1339   8.4e-11   41.8   0.1   1   1   8.9e-14   2.4e-10   40.3   0.1     3    65  1026  1086  1024  1088 0.90 Phosphopantetheine attachment site
Abhydrolase_6        PF12697.2    228 seq1490_BIOID51085   -           1339   8.7e-06   25.6   0.2   1   1   3.2e-09   8.7e-06   25.6   0.2     2   107  1115  1246  1114  1318 0.65 Alpha/beta hydrolase family
TraC_F_IV            PF11130.3    235 seq1492_BIOID51085   -            875   9.3e-58  195.3   0.0   1   1   4.3e-61   1.5e-57  194.6   0.0     2   235    37   277    36   277 0.97 F pilus assembly Type-IV secretion system for plasmid transfer
AAA_10               PF12846.2    328 seq1492_BIOID51085   -            875   8.9e-44  149.9   0.1   1   1   4.7e-47   1.6e-43  149.1   0.0     1   322   479   772   479   774 0.83 AAA-like domain
Cupin_2              PF07883.6     71 seq1493_BIOID51085   -            342   6.9e-32  108.6   0.2   1   1   4.7e-28   1.6e-24   85.0   0.1     1    69    91   159    91   161 0.97 Cupin domain
YbjM                 PF11045.3    125 seq1494_BIOID51085   -            124   1.4e-62  208.8  10.4   1   1   1.2e-66   1.6e-62  208.7   7.2     1   123     1   123     1   124 0.99 Putative inner membrane protein of Enterobacteriaceae
ADH_N                PF08240.7    109 seq1498_BIOID51085   -            364   5.1e-29  100.1   0.8   1   1   1.4e-32   9.7e-29   99.2   0.5     2   107    39   153    38   155 0.92 Alcohol dehydrogenase GroES-like domain
ADH_zinc_N           PF00107.21   130 seq1498_BIOID51085   -            364   1.6e-26   92.2   0.2   1   1   3.7e-30   2.5e-26   91.6   0.1     1   129   196   324   196   325 0.95 Zinc-binding dehydrogenase
Nitrate_red_del      PF02613.10   136 seq1499_BIOID51085   -            184   9.1e-20   70.7   0.2   1   1   9.7e-24   1.3e-19   70.2   0.2     3   135    31   150    29   151 0.90 Nitrate reductase delta subunit
DUF1375              PF07119.7     76 seq1500_BIOID51085   -            135   7.7e-22   76.7   0.7   1   1     9e-26   1.2e-21   76.1   0.5     5    75    40   102    31   103 0.93 Protein of unknown function (DUF1375)
Phage_ASH            PF10554.4    108 seq1503_BIOID51085   -            239   4.9e-26   91.0   0.0   1   1   6.3e-30   8.6e-26   90.2   0.0     1    91   117   198   117   206 0.97 Ash protein family
SmpA_OmlA            PF04355.8     71 seq1505_BIOID51085   -            113   5.7e-27   93.0   0.3   1   1   5.1e-31     7e-27   92.7   0.2     1    70    35   104    35   105 0.98 SmpA / OmlA family
DUF1418              PF07214.7     96 seq1506_BIOID51085   -             95   6.9e-42  140.8   2.2   1   1   5.6e-46   7.6e-42  140.7   1.5     1    96     1    95     1    95 0.99 Protein of unknown function (DUF1418)
ASCH                 PF04266.9    104 seq1508_BIOID51085   -            103   1.2e-16   60.9   0.1   1   1   9.5e-21   1.3e-16   60.7   0.1     1   101     6   101     6   103 0.92 ASCH domain
GTP_EFTU             PF00009.22   188 seq1509_BIOID51085   -            394   1.1e-60  204.1   0.0   1   1   3.4e-64   1.6e-60  203.7   0.0     1   187    10   201    10   202 0.93 Elongation factor Tu GTP binding domain
GTP_EFTU_D3          PF03143.12    97 seq1509_BIOID51085   -            394   2.4e-34  117.3   0.1   1   1   1.4e-37   6.6e-34  115.9   0.0     1    96   298   392   298   393 0.98 Elongation factor Tu C-terminal domain
GTP_EFTU_D2          PF03144.20    74 seq1509_BIOID51085   -            394     3e-18   65.5   6.3   1   1   1.2e-21   5.5e-18   64.7   3.9     1    74   225   294   225   294 0.96 Elongation factor Tu domain 2
DUF1097              PF06496.6    144 seq1510_BIOID51085   -            173   1.6e-46  157.6  25.0   1   1   1.4e-50   1.9e-46  157.3  17.4     1   143    18   156    18   157 0.99 Protein of unknown function (DUF1097)
FAA_hydrolase        PF01557.13   217 seq1511_BIOID51085   -            233   9.1e-48  162.4   0.0   1   1   8.3e-52   1.1e-47  162.1   0.0     1   216    27   232    27   233 0.88 Fumarylacetoacetate (FAA) hydrolase family
Nitroreductase       PF00881.19   165 seq1514_BIOID51085   -            240   1.8e-22   79.7   0.2   1   1   2.8e-26   3.9e-22   78.7   0.1     3   165    10   159     8   159 0.78 Nitroreductase family
Phage_pRha           PF09669.5     92 seq1516_BIOID51085   -            181   4.2e-31  107.0   0.0   1   1   4.4e-35     6e-31  106.5   0.0     1    92    20   108    20   108 0.97 Phage regulatory protein Rha (Phage_pRha)
Aldose_epim          PF01263.15   301 seq1517_BIOID51085   -            290   5.2e-47  160.2   0.0   1   1   4.3e-51   5.8e-47  160.1   0.0     2   300     3   285     2   286 0.92 Aldose 1-epimerase
HlyIII               PF03006.15   222 seq1520_BIOID51085   -            219     7e-49  166.1  22.4   1   1   5.8e-53   7.9e-49  165.9  15.5     1   222    11   209    11   209 0.95 Haemolysin-III related
TetR_N               PF00440.18    47 seq1525_BIOID51085   -            215   2.2e-14   52.6   0.0   1   1   2.5e-18   3.5e-14   52.0   0.0     1    47    15    61    15    61 0.97 Bacterial regulatory proteins, tetR family
GST_N_3              PF13417.1     75 seq1526_BIOID51085   -            215   1.3e-16   60.4   0.0   1   1   9.2e-20   2.5e-16   59.5   0.0     1    73     4    80     4    89 0.90 Glutathione S-transferase, N-terminal domain
GST_N_2              PF13409.1     70 seq1526_BIOID51085   -            215     1e-10   41.3   0.0   1   1     1e-13   2.7e-10   39.9   0.0     3    69    11    76     9    77 0.89 Glutathione S-transferase, N-terminal domain
GST_N                PF02798.15    76 seq1526_BIOID51085   -            215   1.7e-08   34.4   0.0   1   1   1.9e-11   5.1e-08   32.8   0.0     3    76     2    76     1    76 0.93 Glutathione S-transferase, N-terminal domain
GST_C_2              PF13410.1     69 seq1526_BIOID51085   -            215   4.3e-08   32.8   0.0   1   1   3.3e-11   8.9e-08   31.7   0.0    10    69   135   194   125   194 0.84 Glutathione S-transferase, C-terminal domain
GST_C                PF00043.20    95 seq1526_BIOID51085   -            215   1.7e-06   27.7   0.0   1   1   1.7e-09   4.6e-06   26.4   0.0    36    95   139   199   109   199 0.79 Glutathione S-transferase, C-terminal domain
RimK                 PF08443.6    190 seq1529_BIOID51085   -            300   1.9e-82  275.2   0.0   1   1   8.6e-86   2.4e-82  274.9   0.0     1   190    97   286    97   286 1.00 RimK-like ATP-grasp domain
GSH-S_ATP            PF02955.11   174 seq1529_BIOID51085   -            300   9.1e-19   67.1   0.2   1   1   4.9e-22   1.3e-18   66.5   0.2    13   163   115   265   103   276 0.84 Prokaryotic glutathione synthetase, ATP-grasp domain
ATP-grasp_4          PF13535.1    184 seq1529_BIOID51085   -            300   6.4e-15   55.2   0.0   1   1   3.3e-18     9e-15   54.7   0.0     1   177    96   263    96   268 0.82 ATP-grasp domain
ATP-grasp_3          PF02655.9    161 seq1529_BIOID51085   -            300     2e-09   37.3   0.0   1   1   1.1e-12   3.1e-09   36.7   0.0     1   156    97   263    97   266 0.79 ATP-grasp domain
Dala_Dala_lig_C      PF07478.8    203 seq1529_BIOID51085   -            300   1.3e-05   24.5   0.2   1   1   1.7e-08   4.6e-05   22.7   0.1    33   177   135   267   107   273 0.76 D-ala D-ala ligase C-terminus
SmpB                 PF01668.13    68 seq1531_BIOID51085   -            160   8.5e-29   99.0   0.0   1   1   9.8e-33   1.3e-28   98.4   0.0     2    67    13    78    12    80 0.95 SmpB protein
HTH_36               PF13730.1     55 seq1532_BIOID51085   -            272   7.5e-11   41.8   0.0   1   1   1.8e-14   1.2e-10   41.1   0.0     7    55    19    67    16    67 0.94 Helix-turn-helix domain
CoA_binding_2        PF13380.1    115 seq1533_BIOID51085   -            137   8.8e-38  128.9   0.1   1   1   1.5e-41     1e-37  128.7   0.1     2   114    15   130    14   131 0.97 CoA binding domain
CoA_binding          PF02629.14    96 seq1533_BIOID51085   -            137   1.1e-05   25.7   0.0   1   1   2.2e-09   1.5e-05   25.3   0.0     2    91    12    99    11   102 0.90 CoA binding domain
FAD_binding_3        PF01494.14   356 seq1534_BIOID51085   -            372   5.4e-10   38.7   0.0   1   1     2e-09   1.3e-05   24.2   0.0   147   178   140   171   112   224 0.85 FAD binding domain
SecE                 PF00584.15    57 seq1535_BIOID51085   -            127   2.4e-21   74.9   1.0   1   1   1.8e-25   2.4e-21   74.9   0.7     2    56    68   122    67   123 0.97 SecE/Sec61-gamma subunits of protein translocation complex
FAD_binding_3        PF01494.14   356 seq1536_BIOID51085   -            398   6.5e-27   94.3   0.7   1   1   3.7e-30   8.5e-27   94.0   0.5     3   353     6   347     4   350 0.78 FAD binding domain
FAD_oxidored         PF12831.2    428 seq1536_BIOID51085   -            398     6e-08   32.0   0.7   1   1   4.3e-11   9.9e-08   31.3   0.5     3   127     8   144     7   163 0.70 FAD dependent oxidoreductase
DAO                  PF01266.19   358 seq1536_BIOID51085   -            398   8.9e-08   31.3   9.2   1   1   7.4e-11   1.7e-07   30.3   3.1     2    35     7    41     6    49 0.93 FAD dependent oxidoreductase
NAD_binding_8        PF13450.1     68 seq1536_BIOID51085   -            398   1.8e-06   27.7   2.0   1   1   7.8e-10   1.8e-06   27.7   1.4     1    32     9    40     9    53 0.95 NAD(P)-binding Rossmann-like domain
GIDA                 PF01134.17   392 seq1536_BIOID51085   -            398     6e-05   21.9   0.2   1   1   3.2e-08   7.4e-05   21.6   0.1     3    37     8    44     6   160 0.63 Glucose inhibited division protein A
TrbI_Ftype           PF09677.5    111 seq1541_BIOID51085   -            128   5.2e-50  167.8   0.7   1   1   4.7e-54   6.4e-50  167.5   0.5     3   111    17   125    15   125 0.98 Type-F conjugative transfer system protein (TrbI_Ftype)
NusG                 PF02357.14    92 seq1543_BIOID51085   -            181   5.3e-25   87.3   0.0   1   1   1.1e-28   7.7e-25   86.8   0.0     1    92     7   106     7   106 0.93 Transcription termination factor nusG
KOW                  PF00467.24    32 seq1543_BIOID51085   -            181   1.3e-08   33.9   0.1   1   1   9.1e-12   6.2e-08   31.7   0.0     1    28   130   161   130   165 0.86 KOW motif
YbjN                 PF10722.4    127 seq1545_BIOID51085   -            158   6.8e-14   51.8   0.2   1   1   5.8e-18   7.9e-14   51.6   0.2     2   123     9   132     8   136 0.97 Putative bacterial sensory transduction regulator
PerC                 PF06069.6     90 seq1546_BIOID51085   -            162   1.2e-09   37.9   1.1   1   1   1.6e-13   2.2e-09   37.1   0.8     5    58    98   151    94   154 0.94 PerC transcriptional activator
DUF1401              PF07180.6    146 seq1547_BIOID51085   -            131   8.2e-07   28.7   0.1   1   1   7.5e-11     1e-06   28.4   0.1    19    75     5    61     2    98 0.90 Protein of unknown function (DUF1401)
TraW_N               PF12477.3     31 seq1549_BIOID51085   -            210   8.5e-10   38.1   0.2   1   1   9.1e-14   1.2e-09   37.6   0.1     3    30     3    30     1    31 0.94 Sex factor F TraW protein N terminal
DUF1471              PF07338.8     56 seq1550_BIOID51085   -             91     9e-17   60.3   0.6   1   1     1e-20   1.4e-16   59.7   0.4     1    56    36    89    36    89 0.98 Protein of unknown function (DUF1471)
FKBP_C               PF00254.23    94 seq1552_BIOID51085   -            206   3.6e-27   94.0   0.0   1   1   9.7e-31   6.6e-27   93.2   0.0     5    94   117   203   114   203 0.96 FKBP-type peptidyl-prolyl cis-trans isomerase
FKBP_N               PF01346.13   124 seq1552_BIOID51085   -            206   1.2e-23   83.3   0.0   1   1   2.2e-27   1.5e-23   83.0   0.0    17   124     5   108     1   108 0.96 Domain amino terminal to FKBP-type peptidyl-prolyl isomerase
Ribosomal_L11_N      PF03946.9     60 seq1560_BIOID51085   -            169   4.8e-32  109.0   0.3   1   1   1.3e-35   8.7e-32  108.2   0.2     1    60    35    94    35    94 0.99 Ribosomal protein L11, N-terminal domain
Ribosomal_L11        PF00298.14    69 seq1560_BIOID51085   -            169     1e-28   99.1   2.9   1   1   2.7e-32   1.9e-28   98.2   2.0     1    69    99   167    99   167 0.99 Ribosomal protein L11, RNA binding domain
LexA_DNA_bind        PF01726.11    65 seq1561_BIOID51085   -            108   1.4e-19   69.2   0.0   1   1   1.4e-23   1.9e-19   68.8   0.0     1    65     1    65     1    65 0.99 LexA DNA binding domain
TraU                 PF06834.6    280 seq1562_BIOID51085   -            258   2.8e-45  154.4   0.2   1   1   2.3e-49   3.1e-45  154.3   0.2     2   174    63   251    62   258 0.91 TraU protein
Sdh5                 PF03937.11    51 seq1563_BIOID51085   -             88   3.7e-22   77.8   2.9   1   1   3.1e-26   4.2e-22   77.7   1.3     1    51    11    60    11    60 0.99 Flavinator of succinate dehydrogenase
SBP_bac_8            PF13416.1    281 seq1564_BIOID51085   -            420   2.6e-37  128.9   2.2   1   1     1e-40   3.5e-37  128.5   1.5     3   280    96   386    94   387 0.86 Bacterial extracellular solute-binding protein
SBP_bac_6            PF13343.1    242 seq1564_BIOID51085   -            420   1.4e-27   96.4   0.8   1   1   6.3e-31   2.2e-27   95.8   0.6     5   216   130   368   108   398 0.85 Bacterial extracellular solute-binding protein
SBP_bac_1            PF01547.20   314 seq1564_BIOID51085   -            420   8.7e-17   61.6   6.9   1   1   3.8e-20   1.3e-16   61.1   4.8    17   311    94   353    84   356 0.75 Bacterial extracellular solute-binding protein
SBP_bac_11           PF13531.1    231 seq1564_BIOID51085   -            420   1.7e-07   30.9   0.0   1   1   3.3e-10   1.1e-06   28.3   0.0    15   228    94   361    89   363 0.77 Bacterial extracellular solute-binding protein
DUF1434              PF07254.7    132 seq1566_BIOID51085   -            135   2.6e-63  211.5  15.5   1   1   2.3e-67   3.1e-63  211.3  10.7     1   132     1   131     1   131 0.98 Protein of unknown function (DUF1434)
RusA                 PF05866.6    116 seq1567_BIOID51085   -            131     7e-21   74.7   0.0   1   1   5.9e-25     8e-21   74.5   0.0     1   115     5   120     5   121 0.92 Endodeoxyribonuclease RusA
Dus                  PF01207.12   310 seq1569_BIOID51085   -            315   3.2e-97  324.9   0.0   1   1  2.9e-101   3.9e-97  324.7   0.0     2   306     5   304     4   308 0.93 Dihydrouridine synthase (Dus)
Ribosomal_L1         PF00687.16   221 seq1570_BIOID51085   -            234   1.2e-49  168.5   0.2   1   1     1e-53   1.4e-49  168.3   0.2    13   220    28   220     8   221 0.90 Ribosomal protein L1p/L10e family
Wzz                  PF02706.10   152 seq1571_BIOID51085   -            394     2e-24   86.0   0.8   1   1   1.5e-28     2e-24   86.0   0.6     1   149    42   189    42   192 0.91 Chain length determinant protein
AA_permease          PF00324.16   479 seq1572_BIOID51085   -            470    3e-119  398.3  46.2   1   1  4.9e-123  3.3e-119  398.2  32.1     1   477    27   468    27   470 0.98 Amino acid permease
AA_permease_2        PF13520.1    426 seq1572_BIOID51085   -            470   1.6e-50  171.7  50.4   1   1   3.1e-54   2.1e-50  171.3  34.9     8   419    30   446    26   459 0.85 Amino acid permease
KilA-N               PF04383.8    111 seq1573_BIOID51085   -            262   1.6e-14   53.3   0.0   1   1     2e-18   2.7e-14   52.6   0.0    15   110    49   146    37   147 0.81 KilA-N domain
Acylphosphatase      PF00708.13    91 seq1574_BIOID51085   -             92   5.7e-28   96.7   0.0   1   1   4.5e-32   6.1e-28   96.6   0.0     1    91     1    92     1    92 0.95 Acylphosphatase
Curlin_rpt           PF07012.7     34 seq1575_BIOID51085   -            160   4.2e-22   77.4  33.8   1   3   1.1e-15   1.4e-11   43.7   0.8     1    34    62    95    62    95 0.99 Curlin associated repeat
Curlin_rpt           PF07012.7     34 seq1575_BIOID51085   -            160   4.2e-22   77.4  33.8   2   3   3.8e-09   5.2e-05   22.7   2.3    10    32    93   115    93   116 0.98 Curlin associated repeat
Curlin_rpt           PF07012.7     34 seq1575_BIOID51085   -            160   4.2e-22   77.4  33.8   3   3   1.9e-12   2.6e-08   33.3   4.8     1    34   106   139   106   139 0.99 Curlin associated repeat
Phage_integrase      PF00589.17   173 seq1576_BIOID51085   -            298   1.7e-53  180.7   0.1   1   1   3.9e-57   2.7e-53  180.0   0.0     3   172   113   285   111   286 0.97 Phage integrase family
Phage_integr_N       PF02899.12    84 seq1576_BIOID51085   -            298   1.1e-24   86.2   3.3   1   1   1.6e-28   1.1e-24   86.2   2.3     1    84     8    90     8    90 0.99 Phage integrase, N-terminal SAM-like domain
ABC_tran             PF00005.22   118 seq1578_BIOID51085   -            404   1.4e-27   96.2   0.0   1   1   5.6e-31   2.5e-27   95.4   0.0     1   117    86   204    86   205 0.93 ABC transporter
TOBE_2               PF08402.5     75 seq1578_BIOID51085   -            404   7.8e-20   70.5   0.0   1   1   4.3e-23     2e-19   69.2   0.0     1    75   322   402   322   402 0.93 TOBE domain
Ribosomal_L10        PF00466.15   100 seq1581_BIOID51085   -            165   2.5e-26   91.3   0.0   1   1   2.6e-30   3.6e-26   90.8   0.0     3   100     5   101     3   101 0.98 Ribosomal protein L10
Curlin_rpt           PF07012.7     34 seq1583_BIOID51085   -            151   9.8e-29   98.6  29.3   1   3   3.6e-16   4.9e-12   45.2   0.6     1    34    40    74    40    74 0.99 Curlin associated repeat
Curlin_rpt           PF07012.7     34 seq1583_BIOID51085   -            151   9.8e-29   98.6  29.3   2   3   7.7e-17   1.1e-12   47.3   0.3     2    34    86   119    85   119 0.98 Curlin associated repeat
Curlin_rpt           PF07012.7     34 seq1583_BIOID51085   -            151   9.8e-29   98.6  29.3   3   3   1.2e-09   1.7e-05   24.3   3.5     8    34   115   141   114   141 0.95 Curlin associated repeat
PEP_mutase           PF13714.1    238 seq1584_BIOID51085   -            296   2.6e-53  180.5   4.0   1   1   4.4e-57     3e-53  180.3   2.8     1   233    10   250    10   255 0.92 Phosphoenolpyruvate phosphomutase
ICL                  PF00463.16   526 seq1584_BIOID51085   -            296   3.9e-16   58.2   1.8   1   1   1.5e-19     1e-15   56.9   0.9   150   246    80   174    70   193 0.85 Isocitrate lyase family
OEP                  PF02321.13   188 seq1586_BIOID51085   -            484   2.3e-32  111.9  21.2   1   2   7.9e-24   1.1e-19   70.6   5.6     3   188    96   293    94   293 0.96 Outer membrane efflux protein
OEP                  PF02321.13   188 seq1586_BIOID51085   -            484   2.3e-32  111.9  21.2   2   2     1e-16   1.4e-12   47.5   3.5     7   158   320   470   314   480 0.91 Outer membrane efflux protein
Ribosomal_L12        PF00542.14    68 seq1588_BIOID51085   -            121   1.8e-31  107.8   8.6   1   1   2.8e-35   3.8e-31  106.7   6.0     1    68    54   121    54   121 0.99 Ribosomal protein L7/L12 C-terminal domain
DUF968               PF06147.6    200 seq1590_BIOID51085   -            329     1e-77  260.4   0.0   1   1     1e-81   1.4e-77  260.0   0.0     2   200   129   326   128   326 0.99 Protein of unknown function (DUF968)
Tafi-CsgC            PF10610.4    106 seq1592_BIOID51085   -            110   9.4e-67  221.3   4.2   1   1   7.9e-71   1.1e-66  221.2   2.9     1   106     5   110     5   110 0.99 Thin aggregative fimbriae synthesis protein
Thioredoxin_2        PF13098.1    112 seq1594_BIOID51085   -            236   3.9e-25   88.1   0.1   1   1     2e-28     7e-25   87.2   0.0     3   112   104   226   101   226 0.69 Thioredoxin-like domain
DsbC_N               PF10411.4     57 seq1594_BIOID51085   -            236   4.1e-17   61.0   0.1   1   1   4.9e-20   1.7e-16   59.1   0.1     1    56    25    77    25    78 0.96 Disulfide bond isomerase protein N-terminus
BPD_transp_1         PF00528.17   185 seq1595_BIOID51085   -            317   6.8e-24   84.2  18.7   1   1     5e-28   6.8e-24   84.2  12.9     1   183   117   313   115   315 0.91 Binding-protein-dependent transport system inner membrane component
Citrate_synt         PF00285.16   356 seq1598_BIOID51085   -            389  1.3e-116  389.1   0.0   1   1  1.2e-120  1.6e-116  388.8   0.0     2   356    22   370    22   370 0.98 Citrate synthase
RNA_pol_Rpb2_6       PF00562.23   386 seq1599_BIOID51085   -           1342  4.7e-162  539.0   0.0   1   1  3.5e-162  7.9e-159  528.4   0.1     2   386   716  1264   715  1264 0.98 RNA polymerase Rpb2, domain 6
RNA_pol_Rpb2_7       PF04560.15    83 seq1599_BIOID51085   -           1342   5.8e-32  109.6   0.1   1   1   8.2e-35   1.9e-31  108.0   0.0     1    82  1266  1341  1266  1342 0.98 RNA polymerase Rpb2, domain 7
RNA_pol_Rpb2_3       PF04565.11    68 seq1599_BIOID51085   -           1342   7.1e-30  102.4   0.0   1   1   7.4e-33   1.7e-29  101.2   0.0     1    68   513   582   513   582 0.98 RNA polymerase Rpb2, domain 3
RNA_pol_Rpb2_45      PF10385.4     66 seq1599_BIOID51085   -           1342   7.1e-29   99.2   0.3   1   1   2.4e-31   5.4e-28   96.4   0.2     1    66   591   656   591   656 1.00 RNA polymerase beta subunit external 1 domain
RNA_pol_Rpb2_1       PF04563.10   203 seq1599_BIOID51085   -           1342   1.5e-26   92.4   0.0   1   1   1.4e-29   3.1e-26   91.4   0.0     2   203    27   509    26   509 0.98 RNA polymerase beta subunit
RNA_pol_Rpb2_2       PF04561.9    190 seq1599_BIOID51085   -           1342   1.6e-25   89.4   0.9   1   2   8.4e-11   1.9e-07   30.5   0.0     1    74   151   225   151   276 0.82 RNA polymerase Rpb2, domain 2
RNA_pol_Rpb2_2       PF04561.9    190 seq1599_BIOID51085   -           1342   1.6e-25   89.4   0.9   2   2   1.9e-18   4.4e-15   55.4   0.0    80   190   340   454   329   454 0.88 RNA polymerase Rpb2, domain 2
DHH                  PF01368.15   137 seq1601_BIOID51085   -            577   3.8e-19   68.6   0.0   1   1     8e-23   5.5e-19   68.0   0.0     3   137    69   234    67   234 0.89 DHH family
DHHA1                PF02272.14    68 seq1601_BIOID51085   -            577   1.1e-15   56.9   0.0   1   1     3e-19   2.1e-15   56.0   0.0     1    66   382   449   382   451 0.94 DHHA1 domain
Macro                PF01661.16   118 seq1602_BIOID51085   -            177     3e-41  139.8   0.0   1   1   2.8e-45   3.8e-41  139.5   0.0     1   118    21   137    21   137 0.99 Macro domain
Phage_antitermQ      PF06530.7    126 seq1603_BIOID51085   -            144   4.5e-62  207.1   0.2   1   1   3.7e-66   5.1e-62  206.9   0.1     1   125     1   125     1   126 0.99 Phage antitermination protein Q
adh_short            PF00106.20   167 seq1606_BIOID51085   -            253   1.8e-29  102.6   0.6   1   1   6.4e-33   2.9e-29  102.0   0.4     2   166     4   171     3   172 0.94 short chain dehydrogenase
adh_short_C2         PF13561.1    243 seq1606_BIOID51085   -            253   1.5e-26   93.6   0.0   1   1   3.8e-30   1.7e-26   93.3   0.0     3   242     9   243     8   244 0.91 Enoyl-(Acyl carrier protein) reductase
KR                   PF08659.5    181 seq1606_BIOID51085   -            253   1.4e-08   34.4   0.4   1   1   5.8e-12   2.6e-08   33.6   0.3     4   161     6   165     4   184 0.84 KR domain
BPD_transp_1         PF00528.17   185 seq1607_BIOID51085   -            295     2e-14   53.3  20.7   1   1   1.5e-18     2e-14   53.3  14.4     3   184    95   287    93   288 0.86 Binding-protein-dependent transport system inner membrane component
PLDc_2               PF13091.1    126 seq1608_BIOID51085   -            493   6.6e-35  119.4   0.0   1   2   1.1e-13   7.8e-10   38.4   0.0     6   126    59   204    55   204 0.68 PLD-like domain
PLDc_2               PF13091.1    126 seq1608_BIOID51085   -            493   6.6e-35  119.4   0.0   2   2     3e-26   2.1e-22   79.1   0.0     5   123   295   437   291   440 0.92 PLD-like domain
LysR_substrate       PF03466.15   209 seq1609_BIOID51085   -            327   1.1e-42  145.4   0.0   1   1   2.2e-46   1.5e-42  144.9   0.0     6   209   121   323   118   323 0.97 LysR substrate binding domain
HTH_1                PF00126.22    60 seq1609_BIOID51085   -            327   1.5e-24   85.3   1.5   1   1   2.9e-28     2e-24   84.9   0.2     1    60    34    93    34    93 0.98 Bacterial regulatory helix-turn-helix protein, lysR family
MmgE_PrpD            PF03972.9    445 seq1611_BIOID51085   -            483  3.4e-176  585.6   0.0   1   1  2.8e-180  3.9e-176  585.5   0.0     4   445    16   475    13   475 0.98 MmgE/PrpD family
RIP                  PF00161.14   206 seq1612_BIOID51085   -            315   3.9e-40  137.1   0.0   1   1   3.3e-44   4.6e-40  136.9   0.0     1   203    24   232    24   235 0.95 Ribosome inactivating protein
DUF2593              PF10767.4    144 seq1614_BIOID51085   -            162   1.7e-71  238.4   6.2   1   1   1.4e-75     2e-71  238.2   4.3     2   144    20   162    19   162 0.99 Protein of unknown function (DUF2593)
MFS_1                PF07690.11   354 seq1616_BIOID51085   -            416   1.6e-25   89.5  61.2   1   2   3.7e-20   2.5e-16   59.2  19.0     1   224    22   237    22   242 0.81 Major Facilitator Superfamily
MFS_1                PF07690.11   354 seq1616_BIOID51085   -            416   1.6e-25   89.5  61.2   2   2   7.4e-13     5e-09   35.2  19.8    10   179   237   409   232   415 0.80 Major Facilitator Superfamily
MFS_3                PF05977.8    524 seq1616_BIOID51085   -            416   4.8e-21   74.3  33.9   1   1   9.1e-25   6.2e-21   73.9  23.5     9   396    16   400    12   414 0.89 Transmembrane secretion effector
MFS_1                PF07690.11   354 seq1617_BIOID51085   -            379   4.2e-14   51.9  58.7   1   1     5e-15   2.3e-11   42.9  30.2     1   326     9   316     9   319 0.80 Major Facilitator Superfamily
LacY_symp            PF01306.14   413 seq1617_BIOID51085   -            379     4e-13   48.5  26.2   1   1   1.8e-16   8.2e-13   47.5  18.1    12   390     9   366     4   372 0.78 LacY proton/sugar symporter
MFS_1_like           PF12832.2     77 seq1617_BIOID51085   -            379   7.5e-06   25.5   3.4   1   1   1.6e-09   7.5e-06   25.5   2.3     3    59     7    63     5    81 0.84 MFS_1 like family
HxlR                 PF01638.12    91 seq1619_BIOID51085   -            126   1.9e-32  110.6   0.0   1   1   3.7e-36   5.1e-32  109.2   0.0     2    89    29   116    28   118 0.97 HxlR-like helix-turn-helix
DUF1282              PF06930.7    170 seq1621_BIOID51085   -            203     2e-35  121.8  10.0   1   1   3.6e-39   2.5e-35  121.5   6.9     1   165    15   182    15   193 0.95 Protein of unknown function (DUF1282)
Yip1                 PF04893.12   172 seq1621_BIOID51085   -            203   4.1e-28   97.9  12.4   1   1     6e-32   4.1e-28   97.9   8.6     1   168    15   179    15   185 0.96 Yip1 domain
tRNA_U5-meth_tr      PF05958.6    352 seq1622_BIOID51085   -            375   3.7e-20   71.8   0.0   1   1   2.6e-20     7e-17   61.0   0.0   172   351   208   374   185   375 0.90 tRNA (Uracil-5-)-methyltransferase
Methyltransf_31      PF13847.1    152 seq1622_BIOID51085   -            375   9.4e-10   38.1   0.0   1   1   5.9e-13   1.6e-09   37.3   0.0     5    67   235   295   233   346 0.87 Methyltransferase domain
Methyltransf_26      PF13659.1    117 seq1622_BIOID51085   -            375   4.3e-08   33.0   0.0   1   1     3e-11   8.3e-08   32.1   0.0     4    80   237   310   234   368 0.86 Methyltransferase domain
Methyltransf_18      PF12847.2    112 seq1622_BIOID51085   -            375   1.4e-06   28.6   0.0   1   1   1.4e-09     4e-06   27.2   0.0     3    77   235   307   233   329 0.88 Methyltransferase domain
MTS                  PF05175.9    170 seq1622_BIOID51085   -            375   9.3e-06   25.0   0.0   1   1   5.5e-09   1.5e-05   24.3   0.0    32   109   234   311   209   329 0.83 Methyltransferase small domain
RF-1                 PF00472.15   114 seq1623_BIOID51085   -            293   5.1e-40  135.6   1.0   1   1   1.2e-43     8e-40  135.0   0.7     2   114   154   265   153   265 0.98 RF-1 domain
PCRF                 PF03462.13   116 seq1623_BIOID51085   -            293   1.2e-34  118.4   1.8   1   1   1.7e-38   1.2e-34  118.4   1.2     5   116    16   123    13   123 0.96 PCRF domain
SLT_beta             PF02258.11    70 seq1624_BIOID51085   -             89     1e-48  162.8   0.5   1   1   9.3e-53   1.3e-48  162.5   0.4     1    70    20    89    20    89 0.99 Shiga-like toxin beta subunit
AMP-binding          PF00501.23   418 seq1625_BIOID51085   -            628   2.8e-91  305.8   0.1   1   1   7.3e-95   3.3e-91  305.5   0.0     1   418    85   525    85   525 0.96 AMP-binding enzyme
DUF3448              PF11930.3     82 seq1625_BIOID51085   -            628   4.2e-26   90.3   0.3   1   1   1.6e-29   7.5e-26   89.5   0.2     7    79     3    75     1    78 0.95 Domain of unknown function (DUF3448)
DUF4009              PF13193.1     41 seq1625_BIOID51085   -            628   8.9e-15   53.7   0.0   1   1   5.8e-18   2.7e-14   52.2   0.0     3    41   575   615   573   615 0.96 Domain of unknown function (DUF4009)
Peptidase_S11        PF00768.15   241 seq1626_BIOID51085   -            313   7.4e-89  297.0   1.0   1   1   2.7e-92   9.1e-89  296.7   0.7     2   240    33   264    32   265 0.98 D-alanyl-D-alanine carboxypeptidase
Beta-lactamase2      PF13354.1    197 seq1626_BIOID51085   -            313   3.5e-12   46.0   0.1   1   1   1.3e-15   4.6e-12   45.6   0.1     1   142    51   194    51   260 0.86 Beta-lactamase enzyme family
tRNA-synt_2          PF00152.15   335 seq1627_BIOID51085   -            505   1.6e-98  329.4   0.5   1   1  4.6e-102   2.1e-98  329.0   0.3     2   334   163   502   162   503 0.91 tRNA synthetases class II (D, K and N)
tRNA_anti            PF01336.20    76 seq1627_BIOID51085   -            505   7.4e-15   54.4   0.0   1   1   3.1e-18   1.4e-14   53.5   0.0     1    76    68   146    68   146 0.98 OB-fold nucleic acid binding domain
Lysis_S              PF04971.7     68 seq1628_BIOID51085   -             71   7.2e-47  156.8   0.6   1   1   5.8e-51   7.9e-47  156.7   0.4     1    68     4    71     4    71 1.00 Lysis protein S
Ail_Lom              PF06316.6    199 seq1629_BIOID51085   -             74   1.3e-29  103.0   0.1   1   1   1.1e-33   1.5e-29  102.8   0.1    30    94     9    73     4    74 0.97 Enterobacterial Ail/Lom protein
Trans_reg_C          PF00486.23    77 seq1634_BIOID51085   -            219   1.8e-22   78.9   0.4   1   1     5e-26   3.4e-22   78.0   0.1     1    77   145   216   145   216 0.98 Transcriptional regulatory protein, C terminal
Response_reg         PF00072.19   112 seq1634_BIOID51085   -            219   7.1e-21   74.1   0.0   1   1   1.4e-24   9.8e-21   73.7   0.0     1   111     3   112     3   113 0.98 Response regulator receiver domain
MdoG                 PF04349.7    484 seq1635_BIOID51085   -            517  8.5e-263  871.7   1.2   1   1  7.2e-267  9.8e-263  871.5   0.8     1   483    29   514    29   515 1.00 Periplasmic glucan biosynthesis protein, MdoG
RNA_pol_Rpb1_1       PF04997.7    338 seq1639_BIOID51085   -           1407  1.8e-100  336.3   0.1   1   1  1.8e-103  4.8e-100  335.0   0.1     2   338    15   342    14   342 0.95 RNA polymerase Rpb1, domain 1
RNA_pol_Rpb1_5       PF04998.12   277 seq1639_BIOID51085   -           1407   1.1e-80  270.6   0.0   1   1   8.1e-84   2.2e-80  269.7   0.0     1   276   766  1321   766  1322 1.00 RNA polymerase Rpb1, domain 5
RNA_pol_Rpb1_2       PF00623.15   166 seq1639_BIOID51085   -           1407   6.1e-51  172.5   0.0   1   1   5.3e-53   1.5e-49  168.0   0.0     1   166   344   486   344   486 0.95 RNA polymerase Rpb1, domain 2
RNA_pol_Rpb1_3       PF04983.13   157 seq1639_BIOID51085   -           1407     2e-27   95.7   0.0   1   1   1.7e-30   4.6e-27   94.5   0.0     1   157   489   644   489   644 0.93 RNA polymerase Rpb1, domain 3
RNA_pol_Rpb1_4       PF05000.12   108 seq1639_BIOID51085   -           1407   2.5e-18   65.7   0.3   1   1   9.1e-22   2.5e-18   65.7   0.2     2   107   674   763   673   764 0.82 RNA polymerase Rpb1, domain 4
HATPase_c            PF02518.21   111 seq1640_BIOID51085   -            449   1.2e-18   66.6   0.0   1   1   4.2e-22   2.8e-18   65.5   0.0     4   106   351   447   348   449 0.93 Histidine kinase-, DNA gyrase B-, and HSP90-like ATPase
HisKA                PF00512.20    68 seq1640_BIOID51085   -            449   1.5e-13   50.4   2.1   1   1   5.3e-17   3.6e-13   49.1   1.5     3    67   238   301   236   302 0.96 His Kinase A (phospho-acceptor) domain
Chorismate_bind      PF00425.13   257 seq1642_BIOID51085   -            391   1.9e-68  230.5   0.0   1   1   1.7e-72   2.3e-68  230.1   0.0     2   257   126   380   125   380 0.97 chorismate binding enzyme
Inositol_P           PF00459.20   271 seq1647_BIOID51085   -            246   6.1e-58  196.1   0.0   1   1   5.3e-62   7.2e-58  195.9   0.0     8   253     4   238     1   243 0.86 Inositol monophosphatase family
ETF                  PF01012.16   164 seq1648_BIOID51085   -            277   3.2e-33  114.6   3.1   1   1   3.4e-37   4.7e-33  114.1   2.2     9   164    51   208    45   208 0.91 Electron transfer flavoprotein domain
Transp_cyt_pur       PF02133.10   439 seq1649_BIOID51085   -            419   1.2e-83  281.0  48.4   1   1   9.7e-88   1.3e-83  280.8  33.5     1   438    11   397    11   398 0.98 Permease for cytosine/purines, uracil, thiamine, allantoin
Glycos_transf_2      PF00535.21   169 seq1651_BIOID51085   -            847   1.4e-19   70.2   0.0   1   1   6.3e-23   2.2e-19   69.6   0.0     2   168   246   429   245   430 0.98 Glycosyl transferase family 2
Glyco_tranf_2_3      PF13641.1    230 seq1651_BIOID51085   -            847   3.3e-15   56.4   0.3   1   1     3e-18     1e-14   54.8   0.0     2   230   243   493   242   493 0.84 Glycosyltransferase like family 2
Glyco_trans_2_3      PF13632.1    192 seq1651_BIOID51085   -            847     3e-13   49.7  14.6   1   1   8.9e-17     3e-13   49.7  10.1     1   185   341   533   341   705 0.82 Glycosyl transferase family group 2
Glyco_transf_21      PF13506.1    174 seq1651_BIOID51085   -            847   4.5e-08   32.5   0.0   1   1   4.7e-11   1.6e-07   30.6   0.0     6   147   312   468   308   492 0.77 Glycosyl transferase family 21
Collar               PF07484.7     57 seq1652_BIOID51085   -            168   2.4e-14   52.7   0.1   1   1     3e-18   4.1e-14   51.9   0.0     1    57    25    72    25    72 0.98 Phage Tail Collar Domain
AMP-binding          PF00501.23   418 seq1654_BIOID51085   -            536   5.9e-84  281.7   0.0   1   1     1e-87   7.1e-84  281.4   0.0     1   417    50   461    50   462 0.95 AMP-binding enzyme
DUF4009              PF13193.1     41 seq1654_BIOID51085   -            536   8.1e-08   31.4   0.1   1   1   3.6e-11   2.4e-07   29.9   0.0     1    29   501   529   501   535 0.92 Domain of unknown function (DUF4009)
ETF_alpha            PF00766.14    86 seq1655_BIOID51085   -            313   6.6e-32  108.8   0.1   1   1   2.2e-35   1.5e-31  107.7   0.1     2    86   190   275   189   275 0.97 Electron transfer flavoprotein FAD-binding domain
ETF                  PF01012.16   164 seq1655_BIOID51085   -            313   4.5e-19   68.6   0.6   1   1     1e-22   7.1e-19   67.9   0.1    19   163    19   153     6   154 0.91 Electron transfer flavoprotein domain
Caudo_TAP            PF02413.12   130 seq1657_BIOID51085   -            197   1.1e-26   93.4   1.5   1   1   2.1e-30   2.9e-26   92.0   1.1     2   130    76   196    22   196 0.85 Caudovirales tail fibre assembly protein
Glyco_hydro_3        PF00933.16   299 seq1661_BIOID51085   -            789   1.6e-86  289.9   0.0   1   1   5.7e-90   2.6e-86  289.1   0.0     1   298    70   375    70   376 0.98 Glycosyl hydrolase family 3 N terminal domain
Glyco_hydro_3_C      PF01915.17   227 seq1661_BIOID51085   -            789   4.1e-69  232.4   0.9   1   1   1.9e-72   8.7e-69  231.3   0.6     1   227   419   674   419   674 0.94 Glycosyl hydrolase family 3 C-terminal domain
Fn3-like             PF14310.1     71 seq1661_BIOID51085   -            789   2.5e-23   81.6   0.0   1   1   1.1e-26     5e-23   80.6   0.0     2    71   710   778   709   778 0.98 Fibronectin type III-like domain
Amidohydro_3         PF07969.6    404 seq1662_BIOID51085   -            432   3.1e-56  191.2   1.3   1   1   2.6e-59   1.2e-55  189.3   0.9     1   404    58   384    58   384 0.98 Amidohydrolase family
Amidohydro_4         PF13147.1    304 seq1662_BIOID51085   -            432     2e-16   60.7   1.0   1   1   5.5e-20   2.5e-16   60.4   0.7     1   303    53   382    53   383 0.95 Amidohydrolase
Amidohydro_5         PF13594.1     68 seq1662_BIOID51085   -            432   4.5e-06   26.2   1.4   1   1   2.8e-09   1.3e-05   24.8   0.0     2    45    29    85    28   135 0.75 Amidohydrolase
Flavodoxin_2         PF02525.12   199 seq1663_BIOID51085   -            193     7e-38  130.0   0.0   1   1   8.1e-42   1.1e-37  129.3   0.0     2   199     3   188     2   190 0.86 Flavodoxin-like fold
SpoU_methylase       PF00588.14   142 seq1664_BIOID51085   -            246   1.2e-31  109.3   0.1   1   1   1.3e-35   1.8e-31  108.8   0.1     2   142     5   154     4   154 0.89 SpoU rRNA Methylase family
DAO                  PF01266.19   358 seq1665_BIOID51085   -            428   2.5e-23   82.4   3.2   1   2   4.2e-10   4.1e-07   29.1   0.3     1    40     7    46     7    87 0.80 FAD dependent oxidoreductase
DAO                  PF01266.19   358 seq1665_BIOID51085   -            428   2.5e-23   82.4   3.2   2   2   1.2e-17   1.2e-14   53.8   0.1   146   356   107   328    99   330 0.74 FAD dependent oxidoreductase
FAD_binding_3        PF01494.14   356 seq1665_BIOID51085   -            428   2.2e-12   46.5   5.5   1   1   1.8e-14   1.8e-11   43.5   3.8     3   197     7   189     6   311 0.65 FAD binding domain
FAD_oxidored         PF12831.2    428 seq1665_BIOID51085   -            428   8.3e-10   38.1   1.3   1   1   8.5e-13   8.3e-10   38.1   0.9     1   143     7   157     7   172 0.76 FAD dependent oxidoreductase
Thi4                 PF01946.12   230 seq1665_BIOID51085   -            428   2.7e-09   36.3   1.5   1   1   2.3e-09   2.2e-06   26.8   0.3    18    64     6    52     2    57 0.94 Thi4 family
NAD_binding_8        PF13450.1     68 seq1665_BIOID51085   -            428   5.3e-09   35.8   1.3   1   1   4.5e-11   4.4e-08   32.9   0.4     1    34    10    43    10    74 0.77 NAD(P)-binding Rossmann-like domain
FAD_binding_2        PF00890.19   421 seq1665_BIOID51085   -            428     4e-09   35.7   7.8   1   1   4.6e-09   4.5e-06   25.6   3.0     1    35     7    41     7    54 0.91 FAD binding domain
HI0933_like          PF03486.9    409 seq1665_BIOID51085   -            428   4.8e-09   35.0   3.9   1   1   1.6e-11   1.6e-08   33.3   2.7     2   167     7   165     6   185 0.85 HI0933-like protein
GIDA                 PF01134.17   392 seq1665_BIOID51085   -            428   5.6e-08   31.9   0.9   1   1   5.7e-11   5.6e-08   31.9   0.6     1   150     7   162     7   194 0.83 Glucose inhibited division protein A
Pyr_redox_2          PF07992.9    200 seq1665_BIOID51085   -            428   1.1e-07   31.8   0.2   1   1   2.2e-10   2.1e-07   30.9   0.2     1   124     7   167     7   200 0.84 Pyridine nucleotide-disulphide oxidoreductase
Trp_halogenase       PF04820.9    454 seq1665_BIOID51085   -            428   5.7e-08   31.6   3.1   1   1   8.8e-08   8.6e-05   21.2   0.0   140   216    90   169    54   186 0.84 Tryptophan halogenase
ABM                  PF03992.11    78 seq1667_BIOID51085   -            104   5.2e-22   77.5   0.1   1   1   4.5e-26   6.2e-22   77.3   0.0     1    78     1    87     1    87 0.92 Antibiotic biosynthesis monooxygenase
Isochorismatase      PF00857.15   174 seq1668_BIOID51085   -            285     6e-38  130.3   0.0   1   1   1.1e-41   7.6e-38  130.0   0.0     2   173    32   204    31   205 0.97 Isochorismatase family
PP-binding           PF00550.20    67 seq1668_BIOID51085   -            285   2.5e-08   33.9   0.0   1   1   9.9e-12   6.8e-08   32.5   0.0     2    62   217   275   216   280 0.86 Phosphopantetheine attachment site
Fer4_11              PF13247.1     99 seq1669_BIOID51085   -            644     8e-16   57.6  14.7   1   1   7.6e-19     8e-16   57.6  10.2     6    97    57   142    53   144 0.90 4Fe-4S dicluster domain
Fer4_7               PF12838.2     52 seq1669_BIOID51085   -            644   2.7e-14   53.1  58.2   1   1   6.7e-10     7e-07   29.4  11.2     1    52    60   106    60   106 0.94 4Fe-4S dicluster domain
Pyr_redox_2          PF07992.9    200 seq1669_BIOID51085   -            644   7.9e-11   42.1   0.0   1   1   3.3e-13   3.4e-10   40.0   0.0     1   198   317   617   317   619 0.87 Pyridine nucleotide-disulphide oxidoreductase
Pyr_redox            PF00070.22    80 seq1669_BIOID51085   -            644   1.5e-10   41.2   0.2   1   1   4.8e-08     5e-05   23.4   0.1     1    63   317   388   317   393 0.81 Pyridine nucleotide-disulphide oxidoreductase
Fer4_9               PF13187.1     55 seq1669_BIOID51085   -            644   1.6e-10   41.0  42.9   1   1   1.7e-09   1.7e-06   28.0   8.3     1    54    91   138    91   139 0.94 4Fe-4S dicluster domain
NAD_binding_8        PF13450.1     68 seq1669_BIOID51085   -            644   7.5e-09   35.3   0.1   1   1   1.9e-11     2e-08   34.0   0.0     1    35   320   354   320   362 0.96 NAD(P)-binding Rossmann-like domain
Fer4_10              PF13237.1     52 seq1669_BIOID51085   -            644   1.8e-08   33.9  42.1   1   1   2.3e-10   2.4e-07   30.3   4.5     3    52    86   135    84   159 0.90 4Fe-4S dicluster domain
Fer4_6               PF12837.2     24 seq1669_BIOID51085   -            644     3e-08   33.0  55.9   1   1   3.9e-09   4.1e-06   26.3   1.4     2    23    85   106    84   107 0.91 4Fe-4S binding domain
Fer4                 PF00037.22    24 seq1669_BIOID51085   -            644     1e-06   27.9   3.0   1   1   9.8e-10     1e-06   27.9   2.1     2    23    86   107    85   108 0.90 4Fe-4S binding domain
FAD_binding_3        PF01494.14   356 seq1669_BIOID51085   -            644   6.5e-06   25.3   0.1   1   1   1.6e-08   1.7e-05   23.9   0.1     3    34   317   348   316   350 0.95 FAD binding domain
Thi4                 PF01946.12   230 seq1669_BIOID51085   -            644     1e-05   24.6   0.0   1   1   1.9e-08     2e-05   23.7   0.0    19    63   317   361   307   386 0.79 Thi4 family
HI0933_like          PF03486.9    409 seq1669_BIOID51085   -            644   8.3e-06   24.4   0.3   1   1   1.5e-08   1.6e-05   23.4   0.2     2    36   317   351   316   356 0.94 HI0933-like protein
Rrf2                 PF02082.15    83 seq1670_BIOID51085   -            162   1.6e-27   95.2   0.0   1   1   2.1e-31   2.8e-27   94.5   0.0     1    83     1    83     1    83 0.99 Transcriptional regulator
DUF1107              PF06526.7     64 seq1671_BIOID51085   -             68   6.4e-31  105.8   0.8   1   1   5.1e-35     7e-31  105.7   0.5     1    64     1    64     1    64 0.99 Protein of unknown function (DUF1107)
adh_short_C2         PF13561.1    243 seq1673_BIOID51085   -            258   4.8e-29  101.7   0.1   1   1   1.4e-32   6.2e-29  101.3   0.0     3   242    24   254    22   255 0.92 Enoyl-(Acyl carrier protein) reductase
adh_short            PF00106.20   167 seq1673_BIOID51085   -            258   3.8e-27   95.1  10.0   1   1   1.1e-29   4.9e-26   91.5   6.9     2   164    17   170    16   173 0.88 short chain dehydrogenase
KR                   PF08659.5    181 seq1673_BIOID51085   -            258   5.7e-11   42.2   1.8   1   1   1.3e-14   5.7e-11   42.2   1.2    59   160    60   165    51   171 0.95 KR domain
DUF1375              PF07119.7     76 seq1677_BIOID51085   -             75     1e-20   73.1   0.1   1   1   1.2e-24   1.6e-20   72.5   0.1     4    75     9    69     4    70 0.92 Protein of unknown function (DUF1375)
Sugar_tr             PF00083.19   451 seq1679_BIOID51085   -            443   1.7e-51  175.1  26.2   1   1   3.2e-55   2.2e-51  174.7  18.2     9   449    26   434    21   436 0.92 Sugar (and other) transporter
MFS_1                PF07690.11   354 seq1679_BIOID51085   -            443   7.6e-37  126.7  63.8   1   1   2.1e-38   1.4e-34  119.2  23.6     6   353    28   386    25   387 0.83 Major Facilitator Superfamily
Aminotran_5          PF00266.14   371 seq1680_BIOID51085   -            404   7.2e-93  311.1   0.0   1   1   1.8e-96   8.4e-93  310.9   0.0     1   370     5   368     5   369 0.97 Aminotransferase class-V
Beta_elim_lyase      PF01212.16   290 seq1680_BIOID51085   -            404   4.7e-07   29.1   0.1   1   1   1.5e-10   6.9e-07   28.5   0.1    34   231    54   239    39   297 0.75 Beta-eliminating lyase
Cys_Met_Meta_PP      PF01053.15   386 seq1680_BIOID51085   -            404   8.9e-06   24.1   0.0   1   1   5.1e-09   2.3e-05   22.7   0.0    58   185    52   188    25   211 0.76 Cys/Met metabolism PLP-dependent enzyme
Pro_CA               PF00484.14   148 seq1682_BIOID51085   -            219   2.5e-47  160.4   0.1   1   1   2.2e-51     3e-47  160.2   0.0     1   147    34   188    34   189 0.85 Carbonic anhydrase
OpuAC                PF04069.7    257 seq1683_BIOID51085   -            305     1e-59  201.9   5.7   1   1   8.4e-64   1.2e-59  201.7   3.9     3   257    27   300    25   300 0.96 Substrate binding domain of ABC-type glycine betaine transport system
4HBT                 PF03061.17    79 seq1684_BIOID51085   -            137   7.5e-17   61.1   0.1   1   1   8.9e-21   1.2e-16   60.4   0.1     1    79    50   127    50   127 0.98 Thioesterase superfamily
Pentapeptide_4       PF13599.1     78 seq1686_BIOID51085   -            589   2.3e-07   30.3   9.4   1   1   9.6e-11   1.3e-06   27.9   5.3     2    76   383   457   382   460 0.82 Pentapeptide repeats (9 copies)
Cyanate_lyase        PF02560.9     73 seq1691_BIOID51085   -            156   1.5e-33  113.9   0.0   1   1   1.6e-37   2.1e-33  113.5   0.0     3    72    85   155    83   156 0.95 Cyanate lyase C-terminal domain
Fer4_11              PF13247.1     99 seq1692_BIOID51085   -            162   6.2e-18   64.3  15.7   1   1   1.8e-20   2.3e-17   62.6   8.2     6    96    51   140    46   143 0.88 4Fe-4S dicluster domain
Fer4_9               PF13187.1     55 seq1692_BIOID51085   -            162   1.9e-14   53.5  25.3   1   1     2e-12   2.4e-09   37.1   6.4     1    54    85   137    85   138 0.96 4Fe-4S dicluster domain
Fer4_7               PF12838.2     52 seq1692_BIOID51085   -            162   6.6e-14   51.9  29.2   1   1   2.9e-11   3.6e-08   33.5   6.9     1    52    85   137    85   137 0.87 4Fe-4S dicluster domain
Fer4                 PF00037.22    24 seq1692_BIOID51085   -            162   4.3e-13   48.1  37.8   1   1   3.8e-10   4.7e-07   29.0   1.2     4    24    82   102    79   102 0.90 4Fe-4S binding domain
Fer4_10              PF13237.1     52 seq1692_BIOID51085   -            162   4.4e-11   42.2  31.0   1   2   3.4e-10   4.2e-07   29.5   8.6     8    52    54    97    47    97 0.94 4Fe-4S dicluster domain
Fer4_10              PF13237.1     52 seq1692_BIOID51085   -            162   4.4e-11   42.2  31.0   2   2   8.9e-09   1.1e-05   25.0   9.5     6    52    83   134    80   134 0.91 4Fe-4S dicluster domain
Fer4_2               PF12797.2     22 seq1692_BIOID51085   -            162     4e-08   32.5  39.5   1   1   8.9e-09   1.1e-05   24.9   2.0     5    21    81    97    78    98 0.88 4Fe-4S binding domain
Fer4_3               PF12798.2     15 seq1692_BIOID51085   -            162   1.6e-07   31.2  46.5   1   2     4e-06     0.005   17.1   3.2     1    14    86    99    86   100 0.96 4Fe-4S binding domain
Fer4_3               PF12798.2     15 seq1692_BIOID51085   -            162   1.6e-07   31.2  46.5   2   2   1.6e-06     0.002   18.4   2.3     1    15   117   137   117   137 0.97 4Fe-4S binding domain
Fer4_4               PF12800.2     17 seq1692_BIOID51085   -            162   4.9e-06   26.3  39.3   1   2   0.00033       0.4   11.0   3.0     2    14    10    22     9    24 0.91 4Fe-4S binding domain
Fer4_4               PF12800.2     17 seq1692_BIOID51085   -            162   4.9e-06   26.3  39.3   2   2   6.4e-08   7.9e-05   22.5   2.9     1    17    83    99    83    99 0.92 4Fe-4S binding domain
NifU_N               PF01592.11   127 seq1694_BIOID51085   -            128   7.1e-56  187.4   0.2   1   1   5.7e-60   7.8e-56  187.3   0.2     1   125     2   126     2   128 0.97 NifU-like N terminal domain
BPD_transp_1         PF00528.17   185 seq1695_BIOID51085   -            385   1.4e-20   73.4  24.6   1   1     1e-24   1.4e-20   73.4  17.0     1   179   195   375   191   381 0.88 Binding-protein-dependent transport system inner membrane component
Flavodoxin_2         PF02525.12   199 seq1697_BIOID51085   -            176   1.7e-41  141.7   0.0   1   1   3.1e-45   2.1e-41  141.5   0.0     3   199     2   167     1   167 0.90 Flavodoxin-like fold
FMN_red              PF03358.10   152 seq1697_BIOID51085   -            176   4.8e-08   32.5   0.0   1   1     1e-11   6.9e-08   32.0   0.0    58   125    43   117     2   135 0.75 NADPH-dependent FMN reductase
MFS_1                PF07690.11   354 seq1698_BIOID51085   -            393   7.6e-26   90.5  47.0   1   1   1.7e-29   7.6e-26   90.5  32.6    14   354    27   346     9   346 0.78 Major Facilitator Superfamily
MFS_2                PF13347.1    427 seq1698_BIOID51085   -            393     4e-07   28.6  12.4   1   1   8.8e-11     4e-07   28.6   8.6   130   333   121   311   118   328 0.77 MFS/sugar transport protein
Sugar_tr             PF00083.19   451 seq1698_BIOID51085   -            393   8.9e-05   21.1  13.1   1   1     2e-08   8.9e-05   21.1   9.1    38   192   237   382   190   388 0.77 Sugar (and other) transporter
Fe-S_biosyn          PF01521.15    91 seq1699_BIOID51085   -            107   3.7e-30  103.4   0.0   1   1   3.1e-34   4.2e-30  103.2   0.0     1    91     3    93     3    93 0.99 Iron-sulphur cluster biosynthesis
CstA                 PF02554.9    376 seq1700_BIOID51085   -            701  5.2e-156  518.8  28.7   1   1  7.7e-160  5.2e-156  518.8  19.9     1   359    32   420    32   436 0.95 Carbon starvation protein CstA
DUF4161              PF13722.1    127 seq1700_BIOID51085   -            701   1.8e-46  157.4   7.5   1   1   2.7e-50   1.8e-46  157.4   5.2     3   127   467   596   464   596 0.98 C-terminal domain on CstA (DUF4161)
Na_H_Exchanger       PF00999.16   384 seq1701_BIOID51085   -            644   1.4e-63  214.5  46.7   1   1     3e-67   2.1e-63  214.0  32.4     2   378    35   399    34   403 0.93 Sodium/hydrogen exchanger family
TrkA_N               PF02254.13   116 seq1701_BIOID51085   -            644   5.2e-27   94.0   0.0   1   1   2.2e-30   1.5e-26   92.5   0.0     1   111   426   536   426   538 0.97 TrkA-N domain
HSCB_C               PF07743.8     78 seq1704_BIOID51085   -            171   4.7e-21   74.9  13.4   1   1   2.7e-24   1.9e-20   73.0   6.7     2    77    87   162    86   163 0.97 HSCB C-terminal oligomerisation domain
DnaJ                 PF00226.26    64 seq1704_BIOID51085   -            171   9.9e-13   47.5   0.0   1   1   2.8e-16   1.9e-12   46.6   0.0     1    63     2    70     2    71 0.97 DnaJ domain
Bac_surface_Ag       PF01103.18   323 seq1705_BIOID51085   -            577   8.4e-59  199.5   6.3   1   1   2.1e-62   1.4e-58  198.7   4.4     1   322   290   576   290   577 0.92 Surface antigen
Surf_Ag_VNR          PF07244.10    78 seq1705_BIOID51085   -            577     1e-15   57.7   0.3   1   1   9.2e-13   6.3e-09   36.0   0.0     1    67   189   249   189   263 0.83 Surface antigen variable number repeat
ABC_tran             PF00005.22   118 seq1708_BIOID51085   -            308   8.5e-22   77.6   0.0   1   1   2.1e-25   1.4e-21   76.8   0.0     1   117    41   162    41   163 0.93 ABC transporter
DUF1019              PF06254.6     89 seq1709_BIOID51085   -            141   2.3e-23   82.0   0.3   1   1   2.4e-27   3.3e-23   81.5   0.2     1    88    46   120    46   121 0.95 Protein of unknown function (DUF1019)
HSP70                PF00012.15   602 seq1710_BIOID51085   -            634  2.2e-202  673.1   0.1   1   1  3.8e-206  2.6e-202  672.8   0.1     2   600    40   617    39   619 0.97 Hsp70 protein
MreB_Mbl             PF06723.8    327 seq1710_BIOID51085   -            634   1.8e-17   62.8   0.1   1   1     1e-19   7.2e-16   57.5   0.0    66   318   140   391   132   398 0.86 MreB/Mbl protein
YbjQ_1               PF01906.12   105 seq1711_BIOID51085   -            107   8.7e-41  138.4   0.5   1   1     7e-45   9.6e-41  138.3   0.3     1   104     1   104     1   105 0.99 Putative heavy-metal-binding
Amidase_2            PF01510.20   132 seq1714_BIOID51085   -            276   1.2e-26   93.1   0.0   1   1   1.5e-30   2.1e-26   92.4   0.0     6   131    41   179    35   180 0.92 N-acetylmuramoyl-L-alanine amidase
HTH_36               PF13730.1     55 seq1715_BIOID51085   -            258   2.3e-07   30.6   0.0   1   1   3.2e-11   4.4e-07   29.8   0.0     9    55    24    71    19    71 0.92 Helix-turn-helix domain
Rhodanese            PF00581.15   113 seq1716_BIOID51085   -            350     5e-17   62.1   0.0   1   1   9.5e-21   1.3e-16   60.8   0.0     2   112   138   233   137   234 0.94 Rhodanese-like domain
BPD_transp_1         PF00528.17   185 seq1718_BIOID51085   -            243   3.1e-22   78.8  15.4   1   1   2.2e-26   3.1e-22   78.8  10.7     1   183    68   238    68   240 0.96 Binding-protein-dependent transport system inner membrane component
OEP                  PF02321.13   188 seq1719_BIOID51085   -            495   6.9e-60  201.7  39.4   1   2   1.2e-30   1.7e-26   92.9  13.5     2   188    28   211    27   211 0.98 Outer membrane efflux protein
OEP                  PF02321.13   188 seq1719_BIOID51085   -            495   6.9e-60  201.7  39.4   2   2   1.8e-37   2.5e-33  115.1   8.2     2   188   234   429   233   429 0.98 Outer membrane efflux protein
HTH_Tnp_1            PF01527.15    76 seq1720_BIOID51085   -            108   1.6e-11   43.9   1.4   1   1   4.7e-15   6.4e-11   41.9   1.0     1    74     1    87     1    88 0.83 Transposase
DUF490               PF04357.8    379 seq1722_BIOID51085   -           1258   5.3e-81  272.5  36.6   1   1     3e-84     4e-80  269.6   2.1     6   379   921  1258   913  1258 0.92 Family of unknown function (DUF490)
DHFR_1               PF00186.14   161 seq1723_BIOID51085   -            170   7.9e-59  197.7   0.0   1   1   6.5e-63   8.9e-59  197.5   0.0     1   161    12   169    12   169 0.97 Dihydrofolate reductase
DUF466               PF04328.8     65 seq1724_BIOID51085   -             65   2.9e-32  110.1   0.5   1   1   2.3e-36   3.1e-32  110.0   0.3     1    65     1    65     1    65 0.99 Protein of unknown function (DUF466)
HTH_21               PF13276.1     60 seq1725_BIOID51085   -            159   1.5e-16   60.0   3.6   1   1   1.1e-20   1.5e-16   60.0   2.5     2    60    46   103    44   103 0.92 HTH-like domain
Ribosomal_L34        PF00468.12    44 seq1727_BIOID51085   -             46   5.1e-25   86.7  10.1   1   1   4.1e-29   5.5e-25   86.6   7.0     1    44     1    44     1    44 0.99 Ribosomal protein L34
Ribonuclease_P       PF00825.13   111 seq1729_BIOID51085   -            108   2.9e-29  101.0   0.3   1   1   2.3e-33   3.2e-29  100.9   0.2     9   109     3   100     1   102 0.97 Ribonuclease P
Fer2                 PF00111.22    78 seq1732_BIOID51085   -            111   1.4e-15   56.6   3.5   1   1   1.4e-19   1.9e-15   56.2   2.4     5    78    14    92    11    92 0.89 2Fe-2S iron-sulfur cluster binding domain
CcdA                 PF07362.7     72 seq1734_BIOID51085   -             77   6.2e-28   96.3   0.6   1   1   5.1e-32     7e-28   96.1   0.4     2    72     7    77     6    77 0.98 Post-segregation antitoxin CcdA
Fe-S_assembly        PF04384.8     64 seq1735_BIOID51085   -             66   8.4e-32  109.2   1.7   1   1   6.7e-36   9.1e-32  109.1   1.1     1    64     3    66     3    66 0.98 Iron-sulphur cluster assembly
CcdB                 PF01845.12   102 seq1736_BIOID51085   -             36   8.9e-13   47.9   0.0   1   1   6.9e-17   9.5e-13   47.8   0.0     1    36     1    36     1    36 0.99 CcdB protein
60KD_IMP             PF02096.15   196 seq1737_BIOID51085   -            548   3.4e-67  225.7  14.3   1   1   2.5e-71   3.4e-67  225.7   9.9     1   193   352   533   352   536 0.94 60Kd inner membrane protein
CcdB                 PF01845.12   102 seq1739_BIOID51085   -             38     4e-12   45.8   0.0   1   1   3.1e-16   4.3e-12   45.7   0.0    65   102     1    38     1    38 0.99 CcdB protein
Peptidase_M17        PF00883.16   311 seq1740_BIOID51085   -            456  7.6e-117  389.5   0.0   1   1  1.4e-120  9.3e-117  389.2   0.0     4   310   139   451   136   452 0.98 Cytosol aminopeptidase family, catalytic domain
DUF3663              PF12404.3     77 seq1740_BIOID51085   -            456   1.9e-33  113.9   0.1   1   1   5.5e-37   3.8e-33  112.9   0.1     1    77    34   110    34   110 0.99 Peptidase
DUF1190              PF06693.6    165 seq1741_BIOID51085   -            223   6.3e-56  188.8  12.3   1   1   5.7e-60   7.8e-56  188.5   8.5     2   164    40   210    39   211 0.96 Protein of unknown function (DUF1190)
5TM-5TMR_LYT         PF07694.7    169 seq1742_BIOID51085   -            561   1.1e-54  184.1  14.5   1   1   3.6e-58   1.6e-54  183.6  10.0     2   168    28   196    27   197 0.97 5TMR of 5TMR-LYT
His_kinase           PF06580.8     82 seq1742_BIOID51085   -            561   5.7e-28   96.5   2.1   1   1   2.5e-31   1.1e-27   95.6   1.5     1    82   371   452   371   452 0.98 Histidine kinase
HATPase_c            PF02518.21   111 seq1742_BIOID51085   -            561     1e-07   31.5   0.0   1   1   7.8e-11   3.5e-07   29.7   0.0    11   109   469   556   464   558 0.91 Histidine kinase-, DNA gyrase B-, and HSP90-like ATPase
Aminotran_1_2        PF00155.16   363 seq1745_BIOID51085   -            386   8.8e-58  195.8   0.0   1   1   2.9e-61     1e-57  195.6   0.0     3   363    32   383    30   383 0.95 Aminotransferase class I and II
Cys_Met_Meta_PP      PF01053.15   386 seq1745_BIOID51085   -            386   1.5e-07   29.9   0.0   1   1   7.3e-11   2.5e-07   29.2   0.0    75   180    96   205    63   212 0.86 Cys/Met metabolism PLP-dependent enzyme
DegT_DnrJ_EryC1      PF01041.12   363 seq1745_BIOID51085   -            386   5.7e-06   25.4   0.1   1   1   3.3e-09   1.1e-05   24.5   0.0    46   146    97   202    86   204 0.85 DegT/DnrJ/EryC1/StrS aminotransferase family
Aminotran_5          PF00266.14   371 seq1745_BIOID51085   -            386   1.9e-05   23.4   0.0   1   1   7.9e-09   2.7e-05   22.9   0.0    46   162    74   186    48   216 0.77 Aminotransferase class-V
GSP_synth            PF03738.9     97 seq1748_BIOID51085   -            386   2.8e-29  101.0   0.1   1   1   5.1e-33     7e-29   99.8   0.1     2    97   174   265   173   265 0.97 Glutathionylspermidine synthase preATP-grasp
TrmE_N               PF10396.4    114 seq1750_BIOID51085   -            469   2.5e-43  146.5   0.0   1   1   3.7e-46   7.2e-43  145.0   0.0     1   114    21   135    21   135 0.99 GTP-binding protein TrmE N-terminus
GTPase_Cys_C         PF12631.2     73 seq1750_BIOID51085   -            469   1.8e-22   79.3   3.1   1   1   1.6e-25   3.2e-22   78.6   0.2     3    73   396   466   394   466 0.98 Catalytic cysteine-containing C-terminus of GTPase, MnmE
MMR_HSR1             PF01926.18   114 seq1750_BIOID51085   -            469   4.1e-22   78.2   0.0   1   1   4.9e-25   9.6e-22   77.0   0.0     1   114   233   351   233   351 0.77 50S ribosome-binding GTPase
Miro                 PF08477.8    119 seq1750_BIOID51085   -            469   3.8e-11   43.4   0.0   1   1   5.9e-14   1.2e-10   41.8   0.0     1   119   233   353   233   353 0.85 Miro-like protein
FeoB_N               PF02421.13   189 seq1750_BIOID51085   -            469   8.1e-09   34.8   0.0   1   1   2.5e-10     5e-07   29.0   0.0     2    89   233   321   232   326 0.84 Ferrous iron transport protein B
SseB                 PF07179.7    263 seq1751_BIOID51085   -            258  1.1e-139  463.7   0.0   1   1  8.6e-144  1.2e-139  463.6   0.0     1   263     1   258     1   258 0.99 SseB protein
Response_reg         PF00072.19   112 seq1752_BIOID51085   -            244   1.7e-25   89.1   0.0   1   1   4.4e-29     3e-25   88.2   0.0     1   111     9   117     9   118 0.97 Response regulator receiver domain
LytTR                PF04397.10    98 seq1752_BIOID51085   -            244   5.2e-24   84.0   0.0   1   1   1.6e-27   1.1e-23   82.9   0.0     2    97   149   242   148   243 0.96 LytTr DNA-binding domain
NUDIX                PF00293.23   135 seq1754_BIOID51085   -            257   1.9e-21   75.9   0.1   1   1   1.3e-24     6e-21   74.3   0.0     6   125   132   240   127   249 0.90 NUDIX domain
zf-NADH-PPase        PF09297.6     32 seq1754_BIOID51085   -            257   2.8e-10   39.4   5.4   1   1     1e-13   4.8e-10   38.6   3.8     1    32    93   124    93   124 0.98 NADH pyrophosphatase zinc ribbon domain
NUDIX-like           PF09296.6     98 seq1754_BIOID51085   -            257   3.7e-06   27.0   0.1   1   1   1.6e-09   7.3e-06   26.1   0.1     2    97    11    90    10    91 0.96 NADH pyrophosphatase-like rudimentary NUDIX domain
DUF1456              PF07308.8     68 seq1756_BIOID51085   -            156   4.1e-52  173.9   0.5   1   2   3.8e-30   5.2e-26   90.3   0.0     2    68     4    70     3    70 0.99 Protein of unknown function (DUF1456)
DUF1456              PF07308.8     68 seq1756_BIOID51085   -            156   4.1e-52  173.9   0.5   2   2   1.2e-27   1.6e-23   82.4   0.1     1    66    86   151    86   153 0.97 Protein of unknown function (DUF1456)
AIG2                 PF06094.7    102 seq1757_BIOID51085   -            113   1.1e-18   67.4   0.1   1   1   9.9e-23   1.3e-18   67.1   0.1     1   102     3    94     3    94 0.95 AIG2-like family
Zip                  PF02535.17   319 seq1760_BIOID51085   -            257   9.1e-32  110.1  21.5   1   1   3.6e-31   4.9e-27   94.6   3.7   150   317    86   246    81   248 0.96 ZIP Zinc transporter
URO-D                PF01208.12   343 seq1764_BIOID51085   -            354  1.7e-140  467.7   0.0   1   1  1.4e-144  1.9e-140  467.5   0.0     2   342     5   347     4   348 0.98 Uroporphyrinogen decarboxylase (URO-D)
DUF4102              PF13356.1     89 seq1765_BIOID51085   -            105   4.6e-27   93.6   0.0   1   1   4.1e-31   5.6e-27   93.3   0.0     1    88     3    89     3    90 0.97 Domain of unknown function (DUF4102)
Phage_integrase      PF00589.17   173 seq1767_BIOID51085   -            259   2.7e-23   82.3   0.0   1   1     3e-27   4.1e-23   81.8   0.0     2   169    56   219    55   223 0.91 Phage integrase family
A2M_N_2              PF07703.9    136 seq1770_BIOID51085   -           1653   1.7e-25   89.2   0.0   1   1   1.8e-28     5e-25   87.7   0.0     2   136   759   906   758   906 0.95 Alpha-2-macroglobulin family N-terminal region
A2M_N                PF01835.14    99 seq1770_BIOID51085   -           1653   4.7e-23   81.1   0.3   1   1   2.6e-21     7e-18   64.5   0.0     2    99   388   479   387   479 0.92 MG2 domain
MG1                  PF11974.3     96 seq1770_BIOID51085   -           1653     1e-15   58.0   0.7   1   1   1.3e-17   3.7e-14   53.0   0.1     1    94   289   381   289   383 0.97 Alpha-2-macroglobulin MG1 domain
A2M                  PF00207.17    92 seq1770_BIOID51085   -           1653   5.9e-06   25.6   0.0   1   1   8.4e-09   2.3e-05   23.7   0.0     8    91   976  1056   972  1057 0.94 Alpha-2-macroglobulin family
Peripla_BP_4         PF13407.1    258 seq1771_BIOID51085   -            318   3.2e-44  151.1   6.8   1   1   8.7e-48     4e-44  150.8   4.7     1   243    26   274    26   287 0.91 Periplasmic binding protein domain
Peripla_BP_1         PF00532.16   279 seq1771_BIOID51085   -            318   1.1e-16   60.7   0.1   1   1     3e-20   1.4e-16   60.4   0.1    15   224    37   253    25   293 0.85 Periplasmic binding proteins and sugar binding domain of LacI family
Endonuclease_5       PF04493.9    206 seq1772_BIOID51085   -            223   9.1e-71  237.3   0.0   1   1   7.6e-75     1e-70  237.1   0.0     1   205     9   208     9   209 0.99 Endonuclease V
Fimbrial             PF00419.15   145 seq1775_BIOID51085   -            107   5.9e-11   42.6   3.2   1   1   4.9e-15   6.7e-11   42.4   2.2    51   145    11   107     3   107 0.81 Fimbrial protein
DUF416               PF04222.7    191 seq1777_BIOID51085   -            196   6.5e-87  289.5   0.1   1   1   5.3e-91   7.2e-87  289.3   0.0     1   189     4   192     4   194 0.99 Protein of unknown function (DUF416)
Usher                PF00577.15   552 seq1778_BIOID51085   -            840  1.6e-159  532.0  30.3   1   1  4.6e-163  2.1e-159  531.6  21.0     3   551   199   752   197   753 0.95 Type VII secretion system (T7SS), usher protein
PapC_N               PF13954.1    146 seq1778_BIOID51085   -            840   8.2e-39  132.3   0.1   1   1   3.7e-42   1.7e-38  131.3   0.0     1   146    36   183    36   183 0.97 PapC N-terminal domain
PapC_C               PF13953.1     68 seq1778_BIOID51085   -            840   3.1e-15   55.4   0.5   1   1   3.3e-17   1.5e-13   50.0   0.0     3    60   765   820   764   827 0.92 PapC C-terminal domain
ABC_tran             PF00005.22   118 seq1779_BIOID51085   -            517   3.7e-38  130.3   0.0   1   2   1.8e-25   5.1e-22   78.3   0.0     1   118    66   191    66   191 0.95 ABC transporter
ABC_tran             PF00005.22   118 seq1779_BIOID51085   -            517   3.7e-38  130.3   0.0   2   2   1.1e-16   3.1e-13   50.0   0.0     5   117   321   447   317   448 0.90 ABC transporter
AAA_21               PF13304.1    303 seq1779_BIOID51085   -            517   3.6e-14   53.3   1.1   1   1   3.2e-12   8.9e-09   35.6   0.1     1   297    54   220    54   220 0.83 AAA domain
AhpC-TSA             PF00578.16   124 seq1780_BIOID51085   -            187   1.5e-33  114.9   0.1   1   1   4.3e-37     2e-33  114.6   0.1     4   123     7   133     4   134 0.94 AhpC/TSA family
Redoxin              PF08534.5    146 seq1780_BIOID51085   -            187   1.8e-13   50.1   0.0   1   1   4.7e-17   2.2e-13   49.9   0.0    15   140    18   146     4   152 0.84 Redoxin
1-cysPrx_C           PF10417.4     40 seq1780_BIOID51085   -            187   1.6e-06   27.4   0.1   1   1   6.5e-10     3e-06   26.6   0.1     1    31   154   182   154   186 0.88 C-terminal domain of 1-Cys peroxiredoxin
RVT_1                PF00078.22   214 seq1781_BIOID51085   -            311   1.9e-22   79.5   1.4   1   1   1.8e-26   2.5e-22   79.1   1.0     2   214    35   239    34   239 0.88 Reverse transcriptase (RNA-dependent DNA polymerase)
Bac_DNA_binding      PF00216.16    90 seq1782_BIOID51085   -             90   3.2e-33  113.4   1.4   1   1   2.6e-37   3.6e-33  113.3   1.0     1    90     1    90     1    90 0.99 Bacterial DNA-binding protein
DUF1481              PF07356.7    195 seq1785_BIOID51085   -            211   5.4e-71  237.9   0.6   1   1   4.5e-75   6.2e-71  237.7   0.4     1   195    22   207    22   207 0.99 Protein of unknown function (DUF1481)
Pyr_redox_2          PF07992.9    200 seq1787_BIOID51085   -            531   1.5e-32  113.0   0.0   1   1   2.4e-34   4.7e-31  108.1   0.0     1   199   224   503   224   504 0.91 Pyridine nucleotide-disulphide oxidoreductase
Pyr_redox            PF00070.22    80 seq1787_BIOID51085   -            531   2.7e-14   53.2   0.4   1   1   1.4e-17   2.7e-14   53.2   0.3     1    75   367   437   367   442 0.93 Pyridine nucleotide-disulphide oxidoreductase
Pyr_redox_3          PF13738.1    203 seq1787_BIOID51085   -            531   2.4e-11   43.9   1.7   1   1   5.8e-13   1.1e-09   38.4   0.5    15   196   216   394   213   400 0.80 Pyridine nucleotide-disulphide oxidoreductase
Thioredoxin_3        PF13192.1     76 seq1787_BIOID51085   -            531   4.9e-08   32.5   0.0   1   1   7.6e-11   1.5e-07   31.0   0.0     4    73   132   204   129   207 0.80 Thioredoxin domain
Acetyltransf_3       PF13302.1    142 seq1789_BIOID51085   -            194   8.5e-20   71.3   0.1   1   1     3e-23     1e-19   71.1   0.0     1   142    17   162    17   162 0.87 Acetyltransferase (GNAT) domain
Acetyltransf_4       PF13420.1    155 seq1789_BIOID51085   -            194   2.4e-14   53.4   0.2   1   1   9.2e-18   3.1e-14   53.0   0.1     2   154    21   181    20   182 0.78 Acetyltransferase (GNAT) domain
Acetyltransf_1       PF00583.19    83 seq1789_BIOID51085   -            194   1.9e-08   34.0   0.1   1   1   8.7e-12     3e-08   33.4   0.0     2    83    83   162    82   162 0.96 Acetyltransferase (GNAT) family
Acetyltransf_8       PF13523.1    152 seq1789_BIOID51085   -            194   1.6e-06   27.9   0.1   1   1   5.9e-10     2e-06   27.6   0.1    61   140    76   165    20   170 0.80 Acetyltransferase (GNAT) domain
BPD_transp_2         PF02653.11   267 seq1790_BIOID51085   -            340   3.3e-48  163.8  43.9   1   1   3.2e-52   4.4e-48  163.4  30.4     4   267    57   320    54   320 0.92 Branched-chain amino acid transport system / permease component
FAD_binding_3        PF01494.14   356 seq1792_BIOID51085   -            554   4.5e-83  279.1   0.0   1   1   8.1e-87   5.5e-83  278.8   0.0     2   355    16   352    15   353 0.95 FAD binding domain
DnaJ                 PF00226.26    64 seq1794_BIOID51085   -            271   2.8e-14   52.4   0.2   1   1   7.4e-18     5e-14   51.6   0.1     4    56   208   266   205   269 0.94 DnaJ domain
TerB                 PF05099.8    140 seq1794_BIOID51085   -            271   2.5e-09   36.8   0.7   1   1   3.7e-13   2.5e-09   36.8   0.5    14   137    44   170    32   173 0.89 Tellurite resistance protein TerB
HATPase_c            PF02518.21   111 seq1798_BIOID51085   -            458   2.8e-27   94.5   0.7   1   1   1.2e-30     8e-27   93.0   0.1     2   110   346   449   345   450 0.98 Histidine kinase-, DNA gyrase B-, and HSP90-like ATPase
HisKA                PF00512.20    68 seq1798_BIOID51085   -            458   1.3e-14   53.7   0.4   1   1     8e-18   5.5e-14   51.7   0.0     2    65   238   300   237   302 0.91 His Kinase A (phospho-acceptor) domain
Pili_assembly_N      PF00345.15   122 seq1800_BIOID51085   -            249   1.3e-35  121.6   1.2   1   1   3.9e-39   2.7e-35  120.6   0.9     2   121    27   144    26   145 0.91 Gram-negative pili assembly chaperone, N-terminal domain
Pili_assembly_C      PF02753.12    68 seq1800_BIOID51085   -            249   8.7e-09   34.9   0.3   1   1   3.7e-12   2.6e-08   33.4   0.2     1    63   166   225   166   229 0.91 Gram-negative pili assembly chaperone, C-terminal domain
AAA_25               PF13481.1    194 seq1801_BIOID51085   -            167   7.6e-30  103.6   0.0   1   1   6.3e-34   8.7e-30  103.4   0.0    20   169    23   167     4   167 0.81 AAA domain
BPD_transp_2         PF02653.11   267 seq1802_BIOID51085   -            331   2.3e-44  151.2  43.5   1   1   2.6e-48   3.6e-44  150.6  30.2     2   266    35   304    34   305 0.88 Branched-chain amino acid transport system / permease component
GFO_IDH_MocA         PF01408.17   120 seq1803_BIOID51085   -            307   4.9e-25   88.2   0.0   1   1   1.1e-28   7.6e-25   87.6   0.0     1   120     4   121     4   121 0.98 Oxidoreductase family, NAD-binding Rossmann fold
GFO_IDH_MocA_C       PF02894.12   115 seq1803_BIOID51085   -            307   1.3e-07   31.2   0.2   1   1   4.6e-11   3.2e-07   30.0   0.1    19   114   141   226   134   227 0.91 Oxidoreductase family, C-terminal alpha/beta domain
Fimbrial             PF00419.15   145 seq1808_BIOID51085   -            347   0.00012   22.2   1.4   1   1   8.6e-09   0.00012   22.2   1.0    12   145   209   347   193   347 0.79 Fimbrial protein
LigB                 PF02900.13   272 seq1809_BIOID51085   -            314   9.7e-86  287.0   0.0   1   1   8.1e-90   1.1e-85  286.8   0.0     2   272     5   306     4   306 0.97 Catalytic LigB subunit of aromatic ring-opening dioxygenase
Transgly             PF00912.17   178 seq1810_BIOID51085   -            770   1.6e-53  180.5   0.0   1   1   4.6e-57   2.1e-53  180.1   0.0    10   177    60   226    49   227 0.94 Transglycosylase
BiPBP_C              PF06832.7     90 seq1810_BIOID51085   -            770   1.9e-17   62.8   0.0   1   1   1.1e-20   5.2e-17   61.4   0.0     5    90   685   767   681   767 0.95 Penicillin-Binding Protein C-terminus Family
Transpeptidase       PF00905.17   304 seq1810_BIOID51085   -            770   5.1e-14   51.8   0.0   1   1   2.1e-17   9.6e-14   50.9   0.0     7   282   307   535   301   549 0.84 Penicillin binding protein transpeptidase domain
Sigma54_activat      PF00158.21   168 seq1811_BIOID51085   -            441   7.1e-73  243.4   0.2   1   1   4.3e-76   1.2e-72  242.7   0.1     1   168   141   308   141   308 0.99 Sigma-54 interaction domain
Response_reg         PF00072.19   112 seq1811_BIOID51085   -            441   2.2e-29  101.5   0.2   1   1   1.6e-32   4.4e-29  100.6   0.1     1   111     8   117     8   118 0.98 Response regulator receiver domain
HTH_8                PF02954.14    42 seq1811_BIOID51085   -            441     2e-14   52.7   0.6   1   1   7.2e-18     2e-14   52.7   0.4     3    39   403   439   401   441 0.93 Bacterial regulatory protein, Fis family
AAA_5                PF07728.9    139 seq1811_BIOID51085   -            441   7.7e-07   28.7   0.0   1   1   5.6e-10   1.5e-06   27.8   0.0     2   123   165   283   164   301 0.84 AAA domain (dynein-related subfamily)
AAA                  PF00004.24   132 seq1811_BIOID51085   -            441   6.2e-05   23.0   0.0   1   1     5e-08   0.00014   21.9   0.0     1   111   165   283   165   302 0.72 ATPase family associated with various cellular activities (AAA)
MVIN                 PF03023.9    452 seq1812_BIOID51085   -            511  7.6e-161  535.4  31.8   1   1  6.8e-165  9.3e-161  535.1  22.0     1   450    28   478    28   480 0.99 MviN-like protein
Abhydrolase_6        PF12697.2    228 seq1815_BIOID51085   -            293   9.7e-36  123.6   0.0   1   1   2.5e-39   1.1e-35  123.4   0.0     1   227    43   284    43   285 0.72 Alpha/beta hydrolase family
Abhydrolase_1        PF00561.15   230 seq1815_BIOID51085   -            293   2.7e-24   85.8   0.0   1   1   8.2e-28   3.7e-24   85.4   0.0     1   228    71   286    71   288 0.90 alpha/beta hydrolase fold
Abhydrolase_5        PF12695.2    142 seq1815_BIOID51085   -            293   9.3e-18   64.2   0.0   1   1   1.7e-20   7.6e-17   61.2   0.0     1   141    42   272    42   273 0.69 Alpha/beta hydrolase family
Mur_ligase_M         PF08245.7    189 seq1820_BIOID51085   -            457   4.5e-17   62.6   0.0   1   1   1.4e-20   6.3e-17   62.1   0.0     1   189   108   291   108   291 0.78 Mur ligase middle domain
Mur_ligase           PF01225.20    83 seq1820_BIOID51085   -            457   9.3e-16   57.5   0.0   1   1   4.7e-19   2.1e-15   56.4   0.0     1    80     2   100     2   103 0.96 Mur ligase family, catalytic domain
Mur_ligase_C         PF02875.16    91 seq1820_BIOID51085   -            457   1.5e-10   40.8   0.0   1   1   1.3e-13     6e-10   38.9   0.0     2    50   312   361   311   390 0.83 Mur ligase family, glutamate ligase domain
Beta_elim_lyase      PF01212.16   290 seq1821_BIOID51085   -            476   1.8e-97  325.8   0.0   1   1  3.1e-101   2.1e-97  325.6   0.0     1   289    54   442    54   443 0.99 Beta-eliminating lyase
FAA_hydrolase        PF01557.13   217 seq1822_BIOID51085   -            269   7.3e-24   84.2   0.0   1   1   7.1e-28   9.6e-24   83.9   0.0     2   216    56   259    55   260 0.89 Fumarylacetoacetate (FAA) hydrolase family
BMFP                 PF04380.8     79 seq1823_BIOID51085   -             99   6.5e-28   96.5   5.5   1   1   5.6e-32   7.6e-28   96.3   3.8     1    79     1    79     1    79 0.98 Membrane fusogenic activity
XdhC_C               PF13478.1    136 seq1825_BIOID51085   -            541   1.1e-33  116.3   0.8   1   1   2.2e-35     1e-31  109.9   0.1     1   136   106   247   106   247 0.86 XdhC Rossmann domain
XdhC_CoxI            PF02625.11    71 seq1825_BIOID51085   -            541   5.8e-21   73.7   2.3   1   1   6.1e-24   2.8e-20   71.6   0.1     2    68     9    74     8    77 0.95 XdhC and CoxI family
AcetDehyd-dimer      PF09290.6    137 seq1827_BIOID51085   -            316   4.2e-65  217.6   0.3   1   1   9.2e-69   6.3e-65  217.1   0.2     1   137   131   284   131   284 1.00 Prokaryotic acetaldehyde dehydrogenase, dimerisation
Semialdhyde_dh       PF01118.19   121 seq1827_BIOID51085   -            316   2.5e-16   59.9   0.0   1   1     9e-20   6.1e-16   58.7   0.0     1   117     5   119     5   123 0.92 Semialdehyde dehydrogenase, NAD binding domain
NDK                  PF00334.14   135 seq1828_BIOID51085   -            143   1.5e-54  183.3   0.0   1   1   1.2e-58   1.7e-54  183.1   0.0     1   134     4   137     4   138 0.99 Nucleoside diphosphate kinase
DUF1449              PF07290.6    202 seq1829_BIOID51085   -            209  1.3e-107  357.5   0.1   1   1  1.1e-111  1.5e-107  357.3   0.1     1   202     4   205     4   205 1.00 Protein of unknown function (DUF1449)
Trp_Tyr_perm         PF03222.8    394 seq1830_BIOID51085   -            415  2.4e-149  497.3  35.6   1   1    2e-153  2.7e-149  497.1  24.7     1   394     7   403     7   403 0.99 Tryptophan/tyrosine permease family
Radical_SAM          PF04055.16   166 seq1831_BIOID51085   -            384   4.6e-14   52.8   0.1   1   1   2.2e-17   1.5e-13   51.1   0.1     2   158   120   289   119   299 0.75 Radical SAM superfamily
Band_7               PF01145.20   179 seq1834_BIOID51085   -            553   7.7e-19   68.1   3.0   1   1   5.6e-23   7.7e-19   68.1   2.1     5   151    38   189    34   222 0.84 SPFH domain / Band 7 family
HMGL-like            PF00682.14   237 seq1836_BIOID51085   -            339   2.1e-63  214.0   4.6   1   1   3.8e-67   2.6e-63  213.7   3.2     1   235    14   245    14   247 0.99 HMGL-like
DmpG_comm            PF07836.6     66 seq1836_BIOID51085   -            339   3.5e-32  109.4   0.0   1   1     1e-35   6.9e-32  108.5   0.0     1    64   271   334   271   336 0.97 DmpG-like communication domain
PmbA_TldD            PF01523.11   293 seq1837_BIOID51085   -            450   9.9e-66  221.8   0.0   1   1   1.1e-69   1.5e-65  221.2   0.0     1   292    34   326    34   327 0.96 Putative modulator of DNA gyrase
Flg_bb_rod           PF00460.15    31 seq1840_BIOID51085   -            138   8.8e-13   47.5   0.2   1   1   1.5e-16   2.1e-12   46.3   0.2     1    31     9    39     9    39 0.98 Flagella basal body rod protein
Flg_bbr_C            PF06429.8     74 seq1841_BIOID51085   -            134   1.5e-12   47.0   3.0   1   1   3.6e-16   2.5e-12   46.4   2.1    29    73    87   131    11   132 0.91 Flagellar basal body rod FlgEFG protein C-terminal
Flg_bb_rod           PF00460.15    31 seq1841_BIOID51085   -            134   2.7e-11   42.8   1.2   1   1   3.9e-15   2.7e-11   42.8   0.8     1    30     7    37     7    38 0.95 Flagella basal body rod protein
FlgD                 PF03963.9     82 seq1842_BIOID51085   -            231   9.6e-25   86.3   5.1   1   1   1.1e-27   4.8e-24   84.1   2.8     7    81     7    79     2    80 0.86 Flagellar hook capping protein - N-terminal region
FlgD_ig              PF13860.1     81 seq1842_BIOID51085   -            231   2.8e-21   74.9   2.4   1   1   6.1e-25   2.8e-21   74.9   1.7     9    81   119   189   105   189 0.91 FlgD Ig-like domain
FLgD_tudor           PF13861.1     61 seq1842_BIOID51085   -            231   3.1e-15   55.7   0.0   1   1   2.3e-18     1e-14   54.1   0.0     1    60    86   230    86   231 0.97 FlgD Tudor-like domain
MFS_1                PF07690.11   354 seq1844_BIOID51085   -            391   1.6e-43  148.7  37.5   1   1   3.4e-47   1.6e-43  148.7  26.0     3   350    10   342     8   346 0.85 Major Facilitator Superfamily
Sugar_tr             PF00083.19   451 seq1844_BIOID51085   -            391   4.8e-12   45.0   8.9   1   1     1e-15   4.8e-12   45.0   6.2    43   190    35   176    25   182 0.85 Sugar (and other) transporter
TRI12                PF06609.8    599 seq1844_BIOID51085   -            391   7.1e-07   27.6   3.4   1   1   1.6e-10   7.1e-07   27.6   2.3    66   215    25   175     4   225 0.77 Fungal trichothecene efflux pump (TRI12)
DUF4115              PF13464.1     77 seq1846_BIOID51085   -            337   5.3e-21   73.9   0.0   1   1   5.3e-24   1.5e-20   72.5   0.0     1    76   255   329   255   330 0.98 Domain of unknown function (DUF4115)
HTH_25               PF13413.1     62 seq1846_BIOID51085   -            337     5e-16   57.9   0.5   1   1   2.8e-19   7.5e-16   57.3   0.3     1    62    18    79    18    79 0.94 Helix-turn-helix domain
HTH_19               PF12844.2     64 seq1846_BIOID51085   -            337   1.4e-10   40.8   0.0   1   1   8.3e-14   2.3e-10   40.2   0.0     1    63    16    84    16    85 0.90 Helix-turn-helix domain
HTH_31               PF13560.1     64 seq1846_BIOID51085   -            337   6.8e-10   38.8   0.8   1   1   2.5e-13   6.8e-10   38.8   0.5     2    61    15    79    14    81 0.91 Helix-turn-helix domain
HTH_3                PF01381.17    55 seq1846_BIOID51085   -            337   7.7e-08   31.9   0.0   1   1   5.3e-11   1.5e-07   31.0   0.0     1    35    19    53    19    57 0.92 Helix-turn-helix
MFS_1                PF07690.11   354 seq1847_BIOID51085   -            449   3.6e-39  134.3  71.6   1   1   3.6e-41   2.5e-37  128.3  31.2     1   296    66   347    66   350 0.89 Major Facilitator Superfamily
Sugar_tr             PF00083.19   451 seq1847_BIOID51085   -            449   2.3e-16   59.3  12.2   1   1   3.3e-20   2.3e-16   59.3   8.4    44   199    94   243    39   249 0.87 Sugar (and other) transporter
Cytochrom_B562       PF07361.6    103 seq1849_BIOID51085   -            128   2.3e-35  121.0   4.6   1   1   1.9e-39   2.6e-35  120.8   3.2     1   103    23   128    23   128 0.99 Cytochrome b562
FlaE                 PF07559.9    130 seq1851_BIOID51085   -            401   5.5e-24   85.1  10.8   1   1   1.2e-27   5.5e-24   85.1   7.5     1   130   170   282   170   282 0.94 Flagellar basal body protein FlaE
Flg_bbr_C            PF06429.8     74 seq1851_BIOID51085   -            401   5.4e-21   74.1   1.6   1   1   4.6e-24   2.1e-20   72.2   1.1     2    74   323   400   322   400 0.92 Flagellar basal body rod FlgEFG protein C-terminal
Flg_bb_rod           PF00460.15    31 seq1851_BIOID51085   -            401   9.7e-12   44.2   4.1   1   1   2.1e-15   9.7e-12   44.2   2.8     2    31     4    33     3    33 0.96 Flagella basal body rod protein
GcpE                 PF04551.9    359 seq1853_BIOID51085   -            372  1.3e-128  428.6   0.2   1   1  1.1e-132  1.5e-128  428.4   0.1     2   357    13   354    12   356 0.98 GcpE protein
LysR_substrate       PF03466.15   209 seq1854_BIOID51085   -            319   1.4e-15   56.8   0.2   1   1   2.9e-19     2e-15   56.3   0.1    24   206   115   313    92   316 0.90 LysR substrate binding domain
HTH_1                PF00126.22    60 seq1854_BIOID51085   -            319   6.4e-14   51.3   0.0   1   1   1.6e-17   1.1e-13   50.5   0.0     1    57    10    66    10    67 0.95 Bacterial regulatory helix-turn-helix protein, lysR family
DUF2058              PF09831.4    177 seq1856_BIOID51085   -            179   1.9e-63  213.4   9.9   1   1   1.6e-67   2.1e-63  213.2   6.9     1   177     5   179     5   179 0.99 Uncharacterized protein conserved in bacteria (DUF2058)
Flg_bbr_C            PF06429.8     74 seq1858_BIOID51085   -            251   4.5e-21   74.4   4.0   1   1   7.3e-25     5e-21   74.2   0.8     2    74   170   247   169   247 0.91 Flagellar basal body rod FlgEFG protein C-terminal
Flg_bb_rod           PF00460.15    31 seq1858_BIOID51085   -            251   2.2e-10   39.9   3.3   1   1   3.2e-14   2.2e-10   39.9   2.3     1    31     5    35     5    35 0.97 Flagella basal body rod protein
tRNA-synt_His        PF13393.1    310 seq1863_BIOID51085   -            424   1.7e-48  165.1   0.0   1   1   6.4e-52   2.2e-48  164.7   0.0     1   310    10   312    10   312 0.89 Histidyl-tRNA synthetase
tRNA-synt_2b         PF00587.20   173 seq1863_BIOID51085   -            424   8.2e-29  100.2   0.0   1   1     4e-32   1.4e-28   99.5   0.0     1   168    21   183    21   188 0.94 tRNA synthetase class II core domain (G, H, P, S and T)
HGTP_anticodon       PF03129.15    94 seq1863_BIOID51085   -            424   2.8e-11   43.1   0.0   1   1     2e-14   6.9e-11   41.8   0.0     8    92   335   420   329   422 0.83 Anticodon binding domain
Flg_bbr_C            PF06429.8     74 seq1866_BIOID51085   -            260   5.3e-27   93.4   3.1   1   1   1.6e-30   1.1e-26   92.4   1.3     2    74   183   260   182   260 0.91 Flagellar basal body rod FlgEFG protein C-terminal
Flg_bb_rod           PF00460.15    31 seq1866_BIOID51085   -            260   2.9e-14   52.2   1.2   1   1   1.1e-17   7.4e-14   50.9   0.8     1    31     5    35     5    35 0.98 Flagella basal body rod protein
FMN_red              PF03358.10   152 seq1867_BIOID51085   -            188   3.3e-39  133.6   0.0   1   1   6.3e-43   4.3e-39  133.3   0.0     2   147     6   149     5   153 0.93 NADPH-dependent FMN reductase
Flavodoxin_2         PF02525.12   199 seq1867_BIOID51085   -            188   5.2e-09   35.7   0.0   1   1     1e-12   7.2e-09   35.3   0.0     2   136     6   118     5   144 0.72 Flavodoxin-like fold
FlgH                 PF02107.11   180 seq1869_BIOID51085   -            232   3.4e-69  231.9   0.3   1   1   2.9e-73   3.9e-69  231.6   0.2     4   180    44   231    41   231 0.95 Flagellar L-ring protein
DUF2133              PF09976.4     43 seq1871_BIOID51085   -            206   3.2e-15   55.2   0.5   1   1   4.9e-19   6.7e-15   54.2   0.4     2    40    10    48     9    51 0.95 Uncharacterized protein conserved in bacteria (DUF2133)
FlgI                 PF02119.11   342 seq1876_BIOID51085   -            366  3.2e-138  459.9  15.5   1   1  2.7e-142  3.6e-138  459.7  10.8     1   342    22   366    22   366 0.99 Flagellar P-ring protein
PQQ_2                PF13360.1    238 seq1877_BIOID51085   -            392   1.1e-62  211.4  19.3   1   2   9.3e-57   4.2e-53  180.1   6.4     2   238    78   319    77   319 0.95 PQQ-like domain
PQQ_2                PF13360.1    238 seq1877_BIOID51085   -            392   1.1e-62  211.4  19.3   2   2   4.4e-10     2e-06   27.3   0.2     2    91   302   390   301   392 0.92 PQQ-like domain
YWTD                 PF13570.1     40 seq1877_BIOID51085   -            392   5.1e-39  131.3  18.1   1   3   3.6e-10   1.6e-06   28.0   0.1     1    39    89   137    89   138 0.87 YWTD domain
YWTD                 PF13570.1     40 seq1877_BIOID51085   -            392   5.1e-39  131.3  18.1   2   3   8.4e-10   3.8e-06   26.8   0.0     1    38   139   176   139   178 0.95 YWTD domain
YWTD                 PF13570.1     40 seq1877_BIOID51085   -            392   5.1e-39  131.3  18.1   3   3   7.6e-09   3.5e-05   23.8   0.0     1    40   224   274   224   274 0.79 YWTD domain
PQQ                  PF01011.16    38 seq1877_BIOID51085   -            392   9.8e-34  113.1   2.5   1   3   6.1e-09   2.8e-05   23.3   0.1     1    35    70   104    70   107 0.90 PQQ enzyme repeat
PQQ                  PF01011.16    38 seq1877_BIOID51085   -            392   9.8e-34  113.1   2.5   2   3   1.7e-08   7.8e-05   21.8   0.0     1    37   120   156   120   157 0.94 PQQ enzyme repeat
PQQ                  PF01011.16    38 seq1877_BIOID51085   -            392   9.8e-34  113.1   2.5   3   3   1.4e-09   6.6e-06   25.2   0.0     1    32   256   287   256   292 0.92 PQQ enzyme repeat
HATPase_c            PF02518.21   111 seq1878_BIOID51085   -            572   2.1e-19   69.1   0.0   1   1     1e-22   3.5e-19   68.4   0.0     2   110   449   559   448   560 0.95 Histidine kinase-, DNA gyrase B-, and HSP90-like ATPase
PAS_8                PF13188.1     64 seq1878_BIOID51085   -            572     3e-06   26.7   0.0   1   1   4.1e-09   1.4e-05   24.6   0.0     2    49   243   296   242   312 0.73 PAS domain
PAS                  PF00989.19   113 seq1878_BIOID51085   -            572   1.1e-05   25.0   0.0   1   1     1e-08   3.5e-05   23.4   0.0     4    64   245   305   242   313 0.88 PAS fold
HAD_2                PF13419.1    176 seq1879_BIOID51085   -            221   1.1e-22   81.0   0.1   1   1   1.9e-26   1.3e-22   80.7   0.0     1   176     7   185     7   185 0.91 Haloacid dehalogenase-like hydrolase
Glucosaminidase      PF01832.15   134 seq1880_BIOID51085   -            323   7.2e-38  129.6   0.8   1   1   1.9e-41   1.3e-37  128.8   0.5     5   133   170   305   167   306 0.96 Mannosyl-glycoprotein endo-beta-N-acetylglucosaminidase
Rod-binding          PF10135.4     49 seq1880_BIOID51085   -            323     2e-20   72.4   1.4   1   1   6.9e-24   4.7e-20   71.1   1.0     1    49    60   107    60   107 0.99 Rod binding protein
MMR_HSR1             PF01926.18   114 seq1882_BIOID51085   -            499   4.7e-49  165.0   0.0   1   2   3.1e-27   4.2e-24   84.6   0.0     2   114    14   128    13   128 0.89 50S ribosome-binding GTPase
MMR_HSR1             PF01926.18   114 seq1882_BIOID51085   -            499   4.7e-49  165.0   0.0   2   2   2.8e-25   3.8e-22   78.3   0.1     2   114   214   331   213   331 0.82 50S ribosome-binding GTPase
FeoB_N               PF02421.13   189 seq1882_BIOID51085   -            499     3e-33  114.5   0.0   1   2     3e-20   4.1e-17   61.9   0.0     3   158    14   169    12   200 0.83 Ferrous iron transport protein B
FeoB_N               PF02421.13   189 seq1882_BIOID51085   -            499     3e-33  114.5   0.0   2   2   8.8e-17   1.2e-13   50.5   0.0     1   167   212   388   212   407 0.83 Ferrous iron transport protein B
GTP_EFTU             PF00009.22   188 seq1882_BIOID51085   -            499   3.3e-22   78.7   0.1   1   2   9.2e-08   0.00013   21.3   0.0    89   138    86   135     9   170 0.69 Elongation factor Tu GTP binding domain
GTP_EFTU             PF00009.22   188 seq1882_BIOID51085   -            499   3.3e-22   78.7   0.1   2   2   7.1e-15   9.7e-12   44.5   0.0     5   184   213   379   210   383 0.81 Elongation factor Tu GTP binding domain
Miro                 PF08477.8    119 seq1882_BIOID51085   -            499   8.9e-17   61.5   0.0   1   2   7.3e-10     1e-06   29.1   0.0     2   119    14   130    13   130 0.84 Miro-like protein
Miro                 PF08477.8    119 seq1882_BIOID51085   -            499   8.9e-17   61.5   0.0   2   2   3.6e-10   4.9e-07   30.1   0.0     1   103   213   323   213   333 0.64 Miro-like protein
AIG1                 PF04548.11   212 seq1882_BIOID51085   -            499   8.6e-10   37.9   0.0   1   1     1e-08   1.4e-05   24.2   0.0     3   105   214   316   212   327 0.87 AIG1 family
Sigma54_activat      PF00158.21   168 seq1886_BIOID51085   -            592   2.7e-69  231.8   0.1   1   1   4.1e-72     7e-69  230.4   0.0     1   168   272   440   272   440 0.98 Sigma-54 interaction domain
HTH_8                PF02954.14    42 seq1886_BIOID51085   -            592   1.5e-13   49.9   1.1   1   1   1.8e-16   3.2e-13   48.8   0.8     2    42   548   587   547   587 0.98 Bacterial regulatory protein, Fis family
PAS_8                PF13188.1     64 seq1886_BIOID51085   -            592   8.9e-07   28.4   0.0   1   1   1.7e-09   2.9e-06   26.8   0.0     3    42   162   205   160   223 0.75 PAS domain
AAA_5                PF07728.9    139 seq1886_BIOID51085   -            592   1.8e-06   27.6   0.0   1   1   2.8e-09   4.7e-06   26.2   0.0     2   123   296   415   295   425 0.83 AAA domain (dynein-related subfamily)
AAA                  PF00004.24   132 seq1886_BIOID51085   -            592   4.9e-05   23.4   0.0   1   1   9.1e-08   0.00016   21.7   0.0     1   111   296   415   296   433 0.83 ATPase family associated with various cellular activities (AAA)
Response_reg         PF00072.19   112 seq1887_BIOID51085   -            226   1.2e-18   67.0   0.0   1   1   9.1e-22   6.2e-18   64.7   0.0     1   111     7   118     7   119 0.97 Response regulator receiver domain
CitT                 PF12431.3     30 seq1887_BIOID51085   -            226   5.6e-08   32.5   0.0   1   1   1.5e-11     1e-07   31.6   0.0     1    28   134   160   134   162 0.97 Transcriptional regulator
Flg_bbr_C            PF06429.8     74 seq1889_BIOID51085   -            547   7.8e-08   32.0   2.5   1   1   1.1e-11   7.8e-08   32.0   1.7    23    74   491   546   469   546 0.82 Flagellar basal body rod FlgEFG protein C-terminal
Flg_bb_rod           PF00460.15    31 seq1889_BIOID51085   -            547   2.8e-05   23.5  11.0   1   1   4.2e-09   2.8e-05   23.5   7.6     1    31     5    35     5    35 0.97 Flagella basal body rod protein
AraC_binding         PF02311.14   136 seq1890_BIOID51085   -            309   7.8e-27   93.4   0.6   1   1   2.3e-30   7.8e-27   93.4   0.4     4   136    40   177    37   177 0.91 AraC-like ligand binding domain
HTH_AraC             PF00165.18    42 seq1890_BIOID51085   -            309   3.2e-22   77.5   0.0   1   2   1.6e-12   5.6e-09   35.4   0.0     2    41   204   244   203   245 0.91 Bacterial regulatory helix-turn-helix proteins, AraC family
HTH_AraC             PF00165.18    42 seq1890_BIOID51085   -            309   3.2e-22   77.5   0.0   2   2   1.9e-13   6.5e-10   38.4   0.0     1    41   256   294   256   295 0.96 Bacterial regulatory helix-turn-helix proteins, AraC family
HTH_18               PF12833.2     81 seq1890_BIOID51085   -            309   2.9e-19   68.8   0.5   1   1   2.3e-22   7.9e-19   67.4   0.0     1    80   217   295   217   296 0.97 Helix-turn-helix domain
HTS                  PF04204.11   298 seq1891_BIOID51085   -            309  7.3e-131  435.1   0.0   1   1    6e-135  8.2e-131  434.9   0.0     1   298     2   299     2   299 1.00 Homoserine O-succinyltransferase
DUF1407              PF07191.7     70 seq1892_BIOID51085   -             71   3.1e-33  113.2   6.4   1   1   4.9e-37   3.4e-33  113.1   4.4     1    68     2    69     2    71 0.97 Protein of unknown function (DUF1407)
OrfB_IS605           PF01385.14   227 seq1893_BIOID51085   -            401   1.4e-39  135.7   1.4   1   1   4.1e-43   1.9e-39  135.3   1.0     9   224    77   280    70   283 0.93 Probable transposase
OrfB_Zn_ribbon       PF07282.6     69 seq1893_BIOID51085   -            401   7.8e-25   86.2   1.7   1   1   3.1e-28   1.4e-24   85.3   1.2     1    68   309   377   309   378 0.98 Putative transposase DNA-binding domain
HTH_OrfB_IS605       PF12323.3     46 seq1893_BIOID51085   -            401   1.1e-19   69.3   0.3   1   1   5.8e-23   2.7e-19   68.1   0.2     1    46     1    48     1    48 0.94 Helix-turn-helix domain
DUF3442              PF11924.3    280 seq1894_BIOID51085   -            730  4.3e-102  341.3   0.9   1   1  3.1e-106  4.3e-102  341.3   0.6     2   280    64   342    63   342 0.99 Protein of unknown function (DUF3442)
SNARE_assoc          PF09335.6    123 seq1895_BIOID51085   -            254   1.9e-19   69.9   2.1   1   1   1.4e-23   1.9e-19   69.9   1.5     1   121    36   159    36   161 0.92 SNARE associated Golgi protein
Malate_synthase      PF01274.17   523 seq1896_BIOID51085   -            539  2.9e-213  708.5   0.0   1   1  2.4e-217  3.3e-213  708.3   0.0     3   522    19   538    17   539 0.99 Malate synthase
Flagellin_N          PF00669.15   139 seq1897_BIOID51085   -            317   2.1e-33  114.9   9.6   1   1   1.5e-37   2.1e-33  114.9   6.6     2   139     4   141     3   141 0.99 Bacterial flagellin N-terminal helical region
E1-E2_ATPase         PF00122.15   230 seq1898_BIOID51085   -            898     8e-57  191.7   1.7   1   1   3.5e-60     8e-57  191.7   1.2     1   229   123   362   123   363 0.97 E1-E2 ATPase
Hydrolase            PF00702.21   204 seq1898_BIOID51085   -            898   3.2e-24   86.5   0.4   1   1   3.2e-27   7.3e-24   85.3   0.2     1   204   367   653   367   653 0.81 haloacid dehalogenase-like hydrolase
HAD                  PF12710.2    191 seq1898_BIOID51085   -            898   9.1e-17   61.7   0.1   1   1   8.1e-20   1.8e-16   60.7   0.0     2   191   371   650   370   650 0.78 haloacid dehalogenase-like hydrolase
[truncated: 1,556,825 more chars]
