# Supplementary material for: A domain sequence approach to pangenomics: applications to Escherichia coli
Source: F1000Res. 2013 May 29;1:19. Originally published 2012 Oct 1. [Version 2] doi: 10.12688/f1000research.1-19.v2 (PMC3901455; doi:10.12688/f1000research.1-19.v2)
Supplement: The 347 text files show the results from scanning each of the fasta-files against the Pfam-A database [file f1000research-1-1101-s0002.tgz › Escherichia_coli_1827_70_BIOID60615.txt]

#                                                                            --- full sequence --- -------------- this domain -------------   hmm coord   ali coord   env coord
# target name        accession   tlen query name           accession   qlen   E-value  score  bias   #  of  c-Evalue  i-Evalue  score  bias  from    to  from    to  from    to  acc description of target
#------------------- ---------- ----- -------------------- ---------- ----- --------- ------ ----- --- --- --------- --------- ------ ----- ----- ----- ----- ----- ----- ----- ---- ---------------------
NifU_N               PF01592.11   127 seq1_BIOID60615      -            128   7.1e-56  187.4   0.2   1   1   5.7e-60   7.8e-56  187.3   0.2     1   125     2   126     2   128 0.97 NifU-like N terminal domain
RHS                  PF03527.9     41 seq3_BIOID60615      -            300   4.5e-21   74.2   0.4   1   1   8.4e-25   1.2e-20   72.9   0.3     1    41    46    86    46    86 0.98 RHS protein
Caudo_TAP            PF02413.12   130 seq6_BIOID60615      -            194   1.2e-38  132.1   0.4   1   1   1.1e-42   1.4e-38  131.8   0.3     1   129    72   191    72   192 0.97 Caudovirales tail fibre assembly protein
DUF3672              PF12421.3    136 seq10_BIOID60615     -            276     1e-37  129.1   1.1   1   1   2.3e-41   1.5e-37  128.6   0.8     1   136    88   238    88   238 0.94 Fibronectin type III protein
DUF1983              PF09327.6     81 seq10_BIOID60615     -            276   3.8e-23   81.1   0.1   1   1   1.6e-26   1.1e-22   79.6   0.1    18    81     1    64     1    64 0.99 Domain of unknown function (DUF1983)
RVT_1                PF00078.22   214 seq12_BIOID60615     -            507   5.3e-54  182.6   0.0   1   1   1.2e-57   8.2e-54  182.0   0.0     1   213    91   336    91   337 0.97 Reverse transcriptase (RNA-dependent DNA polymerase)
GIIM                 PF08388.6     80 seq12_BIOID60615     -            507   9.5e-12   44.4   1.8   1   1   1.4e-15   9.5e-12   44.4   1.3     3    69   360   426   358   448 0.85 Group II intron, maturase-specific domain
Sulfatase            PF00884.18   379 seq16_BIOID60615     -            332   7.6e-46  156.7   2.5   1   1   6.4e-50   8.7e-46  156.5   1.7     2   295    15   267    14   320 0.89 Sulfatase
Aldo_ket_red         PF00248.16   283 seq17_BIOID60615     -            267   3.4e-58  196.5   0.6   1   1   3.2e-62   4.3e-58  196.2   0.4     2   281     6   250     5   251 0.95 Aldo/keto reductase family
Phage_fiber_2        PF03406.8     44 seq19_BIOID60615     -            765   2.7e-66  218.8  38.4   1   3     2e-26   8.9e-23   79.5   5.3     1    44     7    50     7    50 0.98 Phage tail fibre repeat
Phage_fiber_2        PF03406.8     44 seq19_BIOID60615     -            765   2.7e-66  218.8  38.4   2   3   6.6e-26     3e-22   77.8   5.5     1    44    51    94    51    94 0.97 Phage tail fibre repeat
Phage_fiber_2        PF03406.8     44 seq19_BIOID60615     -            765   2.7e-66  218.8  38.4   3   3   1.8e-24   8.4e-21   73.2   4.8     1    44    95   138    95   138 0.98 Phage tail fibre repeat
Collar               PF07484.7     57 seq19_BIOID60615     -            765   7.7e-12   44.7   0.2   1   1   5.5e-15   2.5e-11   43.0   0.1     1    56   540   586   540   587 0.97 Phage Tail Collar Domain
Phage_fiber          PF03335.8     14 seq19_BIOID60615     -            765   3.2e-05   22.8  59.5   1   6   0.00031       1.4    8.7   1.5     1    14   603   616   603   616 0.88 Phage tail fibre repeat
Phage_fiber          PF03335.8     14 seq19_BIOID60615     -            765   3.2e-05   22.8  59.5   2   6   1.5e-05     0.068   12.7   2.5     1    14   635   648   635   648 0.94 Phage tail fibre repeat
Phage_fiber          PF03335.8     14 seq19_BIOID60615     -            765   3.2e-05   22.8  59.5   3   6   0.00014      0.66    9.7   1.8     1    14   700   713   700   713 0.88 Phage tail fibre repeat
Phage_fiber          PF03335.8     14 seq19_BIOID60615     -            765   3.2e-05   22.8  59.5   4   6    0.0003       1.4    8.7   1.7     2    12   715   725   714   726 0.89 Phage tail fibre repeat
Phage_fiber          PF03335.8     14 seq19_BIOID60615     -            765   3.2e-05   22.8  59.5   5   6   0.00026       1.2    8.9   0.8     2    11   724   733   723   734 0.86 Phage tail fibre repeat
Phage_fiber          PF03335.8     14 seq19_BIOID60615     -            765   3.2e-05   22.8  59.5   6   6    0.0003       1.4    8.7   0.9     2    13   733   744   732   745 0.87 Phage tail fibre repeat
Ail_Lom              PF06316.6    199 seq23_BIOID60615     -            199  6.8e-124  410.7   5.2   1   1  1.7e-127  7.6e-124  410.5   3.6     1   199     1   199     1   199 1.00 Enterobacterial Ail/Lom protein
OMP_b-brl            PF13505.1    176 seq23_BIOID60615     -            199   2.9e-26   92.3   5.8   1   1   7.8e-30   3.6e-26   92.0   4.0     2   176    11   199     8   199 0.87 Outer membrane protein beta-barrel domain
OmpA_membrane        PF01389.12   183 seq23_BIOID60615     -            199   0.00011   21.6   0.2   1   1   3.8e-08   0.00017   21.0   0.1    14   148    23   178    17   181 0.80 OmpA-like transmembrane domain
Sugar_tr             PF00083.19   451 seq26_BIOID60615     -            459   3.4e-39  134.5  36.5   1   2   1.5e-31   6.7e-28   97.3   6.3     3   194    51   248    49   250 0.90 Sugar (and other) transporter
Sugar_tr             PF00083.19   451 seq26_BIOID60615     -            459   3.4e-39  134.5  36.5   2   2   4.9e-16   2.3e-12   46.1  12.5   225   433   250   448   241   458 0.70 Sugar (and other) transporter
MFS_1                PF07690.11   354 seq26_BIOID60615     -            459   8.3e-31  106.8  61.3   1   1     2e-30   8.9e-27   93.6  23.8    31   347    89   409    55   416 0.77 Major Facilitator Superfamily
MFS_2                PF13347.1    427 seq26_BIOID60615     -            459   7.8e-07   27.7  23.8   1   1   1.7e-10   7.8e-07   27.7  16.5    53   335   102   384    66   396 0.72 MFS/sugar transport protein
AAA_5                PF07728.9    139 seq30_BIOID60615     -            367     6e-28   97.2   0.0   1   1   4.2e-31   9.5e-28   96.5   0.0     1   139   105   260   105   260 0.95 AAA domain (dynein-related subfamily)
AAA_19               PF13245.1     76 seq30_BIOID60615     -            367   2.6e-07   30.1   0.0   1   1   2.5e-10   5.6e-07   29.1   0.0    11    50   104   141    94   144 0.79 Part of AAA domain
IstB_IS21            PF01695.12   178 seq30_BIOID60615     -            367     4e-06   26.2   0.0   1   1   3.5e-09   7.9e-06   25.2   0.0    41    69    97   125    63   141 0.86 IstB-like ATP binding protein
AAA                  PF00004.24   132 seq30_BIOID60615     -            367   9.3e-05   22.5   0.0   1   1   1.1e-07   0.00026   21.0   0.0     1   124   106   260   106   265 0.57 ATPase family associated with various cellular activities (AAA)
PhoH                 PF02562.11   205 seq30_BIOID60615     -            367   6.3e-05   22.1   0.0   1   1   4.4e-08    0.0001   21.5   0.0    12   118    96   204    89   208 0.82 PhoH-like protein
Mg_chelatase         PF01078.16   207 seq30_BIOID60615     -            367   8.9e-05   21.6   0.0   1   1   7.2e-08   0.00017   20.7   0.0    22    58   103   139    89   151 0.83 Magnesium chelatase, subunit ChlI
2-Hacid_dh_C         PF02826.14   178 seq32_BIOID60615     -            312   4.4e-45  152.8   0.0   1   1   8.3e-49   5.7e-45  152.5   0.0     2   178   105   277   104   277 0.95 D-isomer specific 2-hydroxyacid dehydrogenase, NAD binding domain
NAD_binding_2        PF03446.10   162 seq32_BIOID60615     -            312   1.7e-06   27.8   0.0   1   1   5.8e-10   3.9e-06   26.7   0.0     3    90   138   223   136   228 0.92 NAD binding domain of 6-phosphogluconate dehydrogenase
DUF2787              PF10980.3    128 seq33_BIOID60615     -             54   5.8e-06   26.1   0.0   1   1   5.1e-10     7e-06   25.8   0.0     2    38    18    54    17    54 0.94 Protein of unknown function (DUF2787)
DUF2787              PF10980.3    128 seq36_BIOID60615     -             84   6.9e-23   80.8   0.8   1   1   5.5e-27   7.5e-23   80.7   0.6    47   127     3    80     1    81 0.95 Protein of unknown function (DUF2787)
Exo_endo_phos        PF03372.18   251 seq38_BIOID60615     -            259   5.8e-12   45.9   0.4   1   1   7.6e-16     1e-11   45.1   0.3     2   251    41   245    40   245 0.65 Endonuclease/Exonuclease/phosphatase family
DDE_Tnp_1_assoc      PF13808.1     90 seq40_BIOID60615     -             92   3.2e-32  109.9   0.0   1   1   2.6e-36   3.5e-32  109.8   0.0     1    86     6    91     6    92 0.99 DDE_Tnp_1-associated
McrBC                PF10117.4    321 seq41_BIOID60615     -            361   3.6e-22   78.5   0.0   1   1   4.3e-26   5.9e-22   77.8   0.0    35   314    18   309     3   315 0.87 McrBC 5-methylcytosine restriction system component
PHP                  PF02811.14   175 seq43_BIOID60615     -            245   1.5e-17   63.8   1.3   1   1   1.9e-21   2.6e-17   63.0   0.9     1   169     4   164     4   174 0.91 PHP domain
DDE_Tnp_1            PF01609.16   211 seq46_BIOID60615     -            285   1.4e-31  109.6   0.2   1   1   1.4e-35   1.9e-31  109.1   0.2     3   211     9   250     7   250 0.93 Transposase DDE domain
Methyltransf_11      PF08241.7     95 seq48_BIOID60615     -            207   4.6e-21   74.9   0.0   1   1   4.3e-24   7.3e-21   74.3   0.0     4    95     3    96     2    96 0.95 Methyltransferase domain
Ubie_methyltran      PF01209.13   233 seq48_BIOID60615     -            207   2.8e-14   52.6   0.0   1   1   2.3e-17   3.9e-14   52.2   0.0    70   158    15   103     9   114 0.92 ubiE/COQ5 methyltransferase family
Methyltransf_31      PF13847.1    152 seq48_BIOID60615     -            207   1.5e-13   50.5   0.0   1   1     1e-16   1.7e-13   50.2   0.0    15   113     7   109     6   182 0.84 Methyltransferase domain
Methyltransf_23      PF13489.1    162 seq48_BIOID60615     -            207   4.6e-12   45.8   0.0   1   1   3.6e-15   6.2e-12   45.3   0.0    41   159    14   142     8   145 0.81 Methyltransferase domain
Methyltransf_18      PF12847.2    112 seq48_BIOID60615     -            207   1.2e-10   41.8   0.0   1   1   1.3e-13   2.2e-10   40.9   0.0    12   109     6    96     3    99 0.90 Methyltransferase domain
Methyltransf_12      PF08242.7     99 seq48_BIOID60615     -            207   4.5e-09   36.5   0.0   1   1   4.2e-12   7.3e-09   35.9   0.0    11    99    10    94     5    94 0.81 Methyltransferase domain
Methyltransf_25      PF13649.1    101 seq48_BIOID60615     -            207     2e-08   34.3   0.0   1   1     2e-11   3.4e-08   33.6   0.0    25   101    18    92     5    92 0.87 Methyltransferase domain
Methyltransf_8       PF05148.10   219 seq48_BIOID60615     -            207   5.4e-05   22.8   0.0   1   1   4.3e-08   7.3e-05   22.3   0.0   114   164    53   104    13   134 0.81 Hypothetical methyltransferase
Caudo_TAP            PF02413.12   130 seq49_BIOID60615     -             55   1.8e-24   86.2   1.2   1   1   1.4e-28   1.9e-24   86.1   0.8    75   129     1    55     1    55 0.98 Caudovirales tail fibre assembly protein
DUF150               PF02576.12   141 seq50_BIOID60615     -            140   2.3e-47  159.9   0.0   1   1   1.9e-51   2.6e-47  159.8   0.0     2   141     2   136     1   136 0.96 Uncharacterised BCR, YhbC family COG0779
Nitrate_red_del      PF02613.10   136 seq53_BIOID60615     -            184   3.9e-19   68.6   0.4   1   1   4.2e-23   5.8e-19   68.1   0.3     3   135    31   150    29   151 0.90 Nitrate reductase delta subunit
NusA_N               PF08529.6    122 seq54_BIOID60615     -             62   1.2e-09   38.0   0.7   1   1   9.7e-14   1.3e-09   37.9   0.5     1    39     4    42     4    55 0.89 NusA N-terminal domain
DDE_Tnp_1_assoc      PF13808.1     90 seq56_BIOID60615     -            253   2.2e-30  104.0   0.0   1   1   5.3e-34   3.6e-30  103.3   0.0     1    89     6    94     6    95 0.99 DDE_Tnp_1-associated
DDE_Tnp_1            PF01609.16   211 seq56_BIOID60615     -            253   1.1e-16   60.9   0.3   1   1     2e-20   1.4e-16   60.6   0.2     3   152   102   235   100   249 0.87 Transposase DDE domain
KH_5                 PF13184.1     69 seq61_BIOID60615     -            335   2.7e-28   97.4   0.3   1   1   3.3e-31   4.5e-27   93.5   0.1     1    67    70   136    70   138 0.98 NusA-like KH domain
DUF1097              PF06496.6    144 seq62_BIOID60615     -            173   1.9e-46  157.3  25.0   1   1   1.7e-50   2.3e-46  157.0  17.3     1   143    18   156    18   157 0.99 Protein of unknown function (DUF1097)
Iso_dh               PF00180.15   348 seq65_BIOID60615     -             50   1.9e-07   30.2   0.0   1   1   1.5e-11   2.1e-07   30.1   0.0   305   348     1    46     1    46 0.97 Isocitrate/isopropylmalate dehydrogenase
DUF1722              PF08349.6    117 seq69_BIOID60615     -            169   7.6e-38  128.8   0.1   1   1   6.8e-42   9.3e-38  128.6   0.0     1   116    41   157    41   158 0.98 Protein of unknown function (DUF1722)
AICARFT_IMPCHas      PF01808.13   315 seq70_BIOID60615     -            529  1.1e-146  487.7   4.5   1   1  2.1e-150  1.4e-146  487.4   3.1     1   315   137   461   137   461 0.99 AICARFT/IMPCHase bienzyme
MGS                  PF02142.17    95 seq70_BIOID60615     -            529   5.8e-32  109.3   0.0   1   1   1.9e-35   1.3e-31  108.2   0.0     1    95    19   132    19   132 0.99 MGS-like domain
GTP_EFTU             PF00009.22   188 seq71_BIOID60615     -            890   3.7e-42  143.7   0.9   1   1   2.7e-45   3.7e-42  143.7   0.6     4   185   392   551   389   554 0.95 Elongation factor Tu GTP binding domain
IF-2                 PF11987.3    109 seq71_BIOID60615     -            890   5.6e-41  138.7   3.0   1   1   1.8e-43   2.4e-40  136.6   2.1     2   109   673   780   672   780 0.99 Translation-initiation factor 2
IF2_N                PF04760.10    54 seq71_BIOID60615     -            890   3.2e-22   77.8   5.4   1   2   1.6e-09   2.2e-06   27.0   0.1     1    54     1    52     1    52 0.95 Translation initiation factor IF-2, N-terminal region
IF2_N                PF04760.10    54 seq71_BIOID60615     -            890   3.2e-22   77.8   5.4   2   2   2.6e-17   3.6e-14   52.0   0.8     2    54   314   364   313   364 0.97 Translation initiation factor IF-2, N-terminal region
IF2_assoc            PF08364.6     41 seq71_BIOID60615     -            890   2.3e-17   62.6   3.8   1   1   3.9e-20   5.3e-17   61.4   2.6     1    41    55    95    55    95 0.97 Bacterial translation initiation factor IF-2 associated region
GTP_EFTU_D2          PF03144.20    74 seq71_BIOID60615     -            890     1e-16   60.6   5.3   1   2   1.6e-10   2.2e-07   30.8   0.1     1    73   579   641   579   642 0.94 Elongation factor Tu domain 2
GTP_EFTU_D2          PF03144.20    74 seq71_BIOID60615     -            890     1e-16   60.6   5.3   2   2   1.7e-10   2.3e-07   30.6   0.5     1    73   810   877   810   878 0.97 Elongation factor Tu domain 2
Miro                 PF08477.8    119 seq71_BIOID60615     -            890   6.2e-08   33.0   1.0   1   1   4.2e-10   5.8e-07   29.9   0.1     2   119   394   501   393   501 0.89 Miro-like protein
MMR_HSR1             PF01926.18   114 seq71_BIOID60615     -            890   1.6e-07   31.1   0.1   1   1   3.7e-10     5e-07   29.6   0.0     2   114   394   499   393   499 0.74 50S ribosome-binding GTPase
Arf                  PF00025.16   175 seq71_BIOID60615     -            890   9.1e-06   24.9   0.0   1   1   2.6e-08   3.5e-05   22.9   0.0    19   171   396   548   387   552 0.83 ADP-ribosylation factor family
Ras                  PF00071.17   162 seq71_BIOID60615     -            890   1.3e-05   24.5   0.0   1   1   9.2e-09   1.3e-05   24.5   0.0     3   158   395   550   393   554 0.82 Ras family
PduV-EutP            PF10662.4    143 seq71_BIOID60615     -            890   1.6e-05   24.3   0.3   1   1   5.1e-08     7e-05   22.2   0.0     4   140   394   547   392   549 0.71 Ethanolamine utilisation - propanediol utilisation
FAD_binding_7        PF03441.9    277 seq72_BIOID60615     -            472  3.5e-107  357.6   1.0   1   1  6.6e-111  4.5e-107  357.2   0.7     3   276   205   468   203   469 0.96 FAD binding domain of DNA photolyase
DNA_photolyase       PF00875.13   165 seq72_BIOID60615     -            472   7.1e-46  155.8   0.2   1   1   2.6e-49   1.8e-45  154.5   0.1     2   159     5   168     4   174 0.93 DNA photolyase
MFS_1                PF07690.11   354 seq74_BIOID60615     -            427   1.1e-32  113.1  40.8   1   2   1.4e-25   6.6e-22   77.6  17.7    33   258    27   262     6   265 0.81 Major Facilitator Superfamily
MFS_1                PF07690.11   354 seq74_BIOID60615     -            427   1.1e-32  113.1  40.8   2   2   8.8e-15     4e-11   42.1   6.6    38   180   255   401   247   420 0.82 Major Facilitator Superfamily
Sugar_tr             PF00083.19   451 seq74_BIOID60615     -            427   3.6e-25   88.3  32.8   1   1   6.7e-26   3.1e-22   78.6  22.8    51   448    34   408    10   411 0.82 Sugar (and other) transporter
Methyltransf_11      PF08241.7     95 seq79_BIOID60615     -            240   7.4e-12   45.4   0.0   1   1   8.6e-16   1.2e-11   44.8   0.0    45    95    67   125    50   125 0.83 Methyltransferase domain
GARS_A               PF01071.14   194 seq83_BIOID60615     -            429   1.2e-86  289.1   0.1   1   1   8.3e-90   1.6e-86  288.7   0.0     1   194   103   296   103   296 0.99 Phosphoribosylglycinamide synthetase, ATP-grasp (A) domain
GARS_N               PF02844.10   100 seq83_BIOID60615     -            429     4e-38  129.7   0.1   1   1   3.9e-41   7.7e-38  128.8   0.1     1   100     1   102     1   102 0.95 Phosphoribosylglycinamide synthetase, N domain
GARS_C               PF02843.11    93 seq83_BIOID60615     -            429   4.5e-30  103.5   0.1   1   1   1.4e-32   2.8e-29  101.0   0.0     1    92   330   423   330   424 0.95 Phosphoribosylglycinamide synthetase, C domain
ATP-grasp_4          PF13535.1    184 seq83_BIOID60615     -            429   7.2e-15   55.0   0.0   1   1   7.6e-18   1.5e-14   54.0   0.0     5   180   105   292   103   293 0.78 ATP-grasp domain
ATP-grasp_3          PF02655.9    161 seq83_BIOID60615     -            429   1.8e-07   31.0   0.0   1   1   1.5e-10     3e-07   30.3   0.0     3   159   104   292   103   294 0.79 ATP-grasp domain
CPSase_L_D2          PF02786.12   211 seq83_BIOID60615     -            429   1.3e-05   24.5   0.0   1   1   1.4e-08   2.8e-05   23.3   0.0     6   138   109   244   104   293 0.67 Carbamoyl-phosphate synthase L chain, ATP binding domain
ATP-grasp            PF02222.17   172 seq83_BIOID60615     -            429   8.3e-05   21.8   0.0   1   1   6.8e-08   0.00013   21.2   0.0     2    83   113   200   112   222 0.84 ATP-grasp domain
Mannitol_dh_C        PF08125.8    245 seq84_BIOID60615     -            486   3.8e-98  327.4   0.0   1   1  1.3e-101   9.1e-98  326.1   0.0     1   244   213   459   213   460 0.98 Mannitol dehydrogenase C-terminal domain
Mannitol_dh          PF01232.18   151 seq84_BIOID60615     -            486   3.4e-52  176.2   0.0   1   1     8e-56   5.4e-52  175.6   0.0     2   151    23   185    22   185 0.99 Mannitol dehydrogenase Rossmann domain
tRNA_U5-meth_tr      PF05958.6    352 seq88_BIOID60615     -            366  3.1e-187  621.3   1.3   1   1  1.3e-190  3.5e-187  621.1   0.9     1   351    10   365    10   366 0.99 tRNA (Uracil-5-)-methyltransferase
Methyltransf_4       PF02390.12   197 seq88_BIOID60615     -            366   5.4e-07   28.7   0.1   1   1   3.8e-10     1e-06   27.8   0.1    21    86   211   275   178   286 0.81 Putative methyltransferase
MTS                  PF05175.9    170 seq88_BIOID60615     -            366   8.1e-06   25.2   0.0   1   1   5.7e-09   1.6e-05   24.2   0.0    31    87   210   264   188   282 0.85 Methyltransferase small domain
Cons_hypoth95        PF03602.10   183 seq88_BIOID60615     -            366   1.6e-05   24.2   0.2   1   1   2.2e-08     6e-05   22.3   0.2    41   123   209   301   196   350 0.73 Conserved hypothetical protein 95
Curlin_rpt           PF07012.7     34 seq89_BIOID60615     -            160   8.3e-22   76.5  32.2   1   3   1.1e-15   1.5e-11   43.7   0.8     1    34    62    95    62    95 0.99 Curlin associated repeat
Curlin_rpt           PF07012.7     34 seq89_BIOID60615     -            160   8.3e-22   76.5  32.2   2   3   2.3e-09   3.2e-05   23.4   2.1     9    32    92   115    91   116 0.95 Curlin associated repeat
Curlin_rpt           PF07012.7     34 seq89_BIOID60615     -            160   8.3e-22   76.5  32.2   3   3   7.8e-12   1.1e-07   31.3   4.2     1    34   106   139   106   139 0.98 Curlin associated repeat
RBFA                 PF02033.13   104 seq90_BIOID60615     -            133   8.1e-35  118.8   0.1   1   1     7e-39   9.5e-35  118.6   0.0     1   103     7   112     7   113 0.94 Ribosome-binding factor A
HTH_Tnp_1            PF01527.15    76 seq93_BIOID60615     -            136   4.5e-19   68.0   0.6   1   1   1.2e-22     8e-19   67.2   0.4     2    74    23   102    22   104 0.89 Transposase
HTH_28               PF13518.1     52 seq93_BIOID60615     -            136   2.1e-06   27.4   0.5   1   1   6.5e-10   4.4e-06   26.4   0.0     1    43    32    75    32    78 0.93 Helix-turn-helix domain
Curlin_rpt           PF07012.7     34 seq94_BIOID60615     -            151   9.5e-29   98.7  28.3   1   3   3.6e-16   4.9e-12   45.2   0.6     1    34    40    74    40    74 0.99 Curlin associated repeat
Curlin_rpt           PF07012.7     34 seq94_BIOID60615     -            151   9.5e-29   98.7  28.3   2   3   7.7e-17   1.1e-12   47.3   0.3     2    34    86   119    85   119 0.98 Curlin associated repeat
Curlin_rpt           PF07012.7     34 seq94_BIOID60615     -            151   9.5e-29   98.7  28.3   3   3   1.2e-09   1.6e-05   24.3   3.5     8    34   115   141   114   141 0.95 Curlin associated repeat
TruB_N               PF01509.13   149 seq95_BIOID60615     -            314   8.5e-58  194.6   0.0   1   1   1.7e-61   1.1e-57  194.2   0.0     1   149    33   180    33   180 0.99 TruB family pseudouridylate synthase (N terminal domain)
TruB-C_2             PF09157.6     58 seq95_BIOID60615     -            314   1.7e-19   69.3   0.1   1   1   5.8e-23     4e-19   68.1   0.0     1    58   252   309   252   309 0.97 Pseudouridine synthase II TruB, C-terminal
NIF3                 PF01784.13   242 seq96_BIOID60615     -            247     1e-56  192.1   0.0   1   1   9.1e-61   1.2e-56  191.8   0.0     2   240     6   235     5   238 0.95 NIF3 (NGG1p interacting factor 3)
SpoU_methylase       PF00588.14   142 seq97_BIOID60615     -            370   7.3e-29  100.3   0.0   1   1   1.6e-32   1.1e-28   99.7   0.0     3   141   224   361   222   362 0.95 SpoU rRNA Methylase family
SpoU_sub_bind        PF08032.7     76 seq97_BIOID60615     -            370   3.1e-12   46.3   0.0   1   1     1e-15     7e-12   45.2   0.0     2    73   135   206   134   209 0.96 RNA 2'-O ribose methyltransferase substrate binding
rve                  PF00665.21   120 seq100_BIOID60615    -            301   6.8e-23   80.9   0.1   1   1   3.4e-26   1.6e-22   79.7   0.0     3   119   123   243   121   244 0.96 Integrase core domain
rve_3                PF13683.1     67 seq100_BIOID60615    -            301   1.4e-17   62.8   0.1   1   1   9.9e-21   4.5e-17   61.2   0.0     2    67   216   281   215   281 0.98 Integrase core domain
HTH_21               PF13276.1     60 seq100_BIOID60615    -            301   8.8e-17   60.7   2.0   1   1   8.3e-19   3.8e-15   55.5   0.4     6    57    49   106    45   109 0.79 HTH-like domain
YmgB                 PF10798.3     61 seq101_BIOID60615    -             78   3.3e-05   23.4   0.0   1   1   3.6e-09   4.9e-05   22.9   0.0     4    35    27    58    25    64 0.93 Biofilm development protein YmgB/AriR
Tafi-CsgC            PF10610.4    106 seq102_BIOID60615    -            110   4.1e-67  222.5   4.3   1   1   3.4e-71   4.7e-67  222.3   3.0     1   106     5   110     5   110 0.99 Thin aggregative fimbriae synthesis protein
AHS1                 PF02682.11   202 seq105_BIOID60615    -            218   2.9e-69  232.4   0.0   1   1   2.4e-73   3.3e-69  232.2   0.0     2   202     5   202     4   202 0.95 Allophanate hydrolase subunit 1
YmgB                 PF10798.3     61 seq107_BIOID60615    -             88   5.3e-29   99.7   2.6   1   1   3.8e-33   5.3e-29   99.7   1.8     1    61    28    88    28    88 0.98 Biofilm development protein YmgB/AriR
Ribosomal_S15        PF00312.17    83 seq109_BIOID60615    -             89   4.8e-35  119.0   0.9   1   1   3.9e-39   5.3e-35  118.9   0.6     2    83     7    88     6    88 0.98 Ribosomal protein S15
Macro                PF01661.16   118 seq113_BIOID60615    -            177   1.9e-41  140.5   0.0   1   1   1.8e-45   2.4e-41  140.2   0.0     1   118    21   137    21   137 0.99 Macro domain
AHS2                 PF02626.10   272 seq114_BIOID60615    -            310  2.1e-100  335.4   0.0   1   1  1.8e-104  2.4e-100  335.1   0.0     2   272    24   288    23   288 0.98 Allophanate hydrolase subunit 2
PLDc_2               PF13091.1    126 seq120_BIOID60615    -            493   5.4e-35  119.7   0.0   1   2   1.1e-13   7.8e-10   38.4   0.0     6   126    59   204    55   204 0.68 PLD-like domain
PLDc_2               PF13091.1    126 seq120_BIOID60615    -            493   5.4e-35  119.7   0.0   2   2   2.6e-26   1.8e-22   79.3   0.0     5   123   295   437   291   440 0.92 PLD-like domain
EAL                  PF00563.15   236 seq121_BIOID60615    -            521   5.6e-63  212.4   0.0   1   1   1.2e-66   8.4e-63  211.8   0.0     2   236   265   500   264   500 0.96 EAL domain
CSS-motif            PF12792.2    208 seq121_BIOID60615    -            521   3.3e-30  104.8   0.0   1   1   6.8e-34   4.7e-30  104.3   0.0     3   207    44   238    42   239 0.90 CSS motif domain associated with EAL
Pyr_redox_2          PF07992.9    200 seq122_BIOID60615    -            466   4.6e-32  111.4   0.0   1   1   4.7e-35   9.3e-32  110.4   0.0     1   198     8   315     8   317 0.89 Pyridine nucleotide-disulphide oxidoreductase
Pyr_redox_dim        PF02852.17   110 seq122_BIOID60615    -            466     4e-30  103.9   0.7   1   1   5.4e-33   1.1e-29  102.5   0.5     1   109   346   457   346   458 0.97 Pyridine nucleotide-disulphide oxidoreductase, dimerisation domain
Pyr_redox            PF00070.22    80 seq122_BIOID60615    -            466   1.7e-18   66.6   1.7   1   1   4.2e-19   8.3e-16   58.0   0.0     1    76   178   251   178   258 0.94 Pyridine nucleotide-disulphide oxidoreductase
Pyr_redox_3          PF13738.1    203 seq122_BIOID60615    -            466   4.2e-08   33.3   0.0   1   1   2.1e-10     4e-07   30.1   0.0     1   176    10   185    10   212 0.71 Pyridine nucleotide-disulphide oxidoreductase
FAD_binding_2        PF00890.19   421 seq122_BIOID60615    -            466   6.7e-06   25.0   3.4   1   1   3.2e-08   6.2e-05   21.9   1.5     1    40     8    48     8    51 0.96 FAD binding domain
Thi4                 PF01946.12   230 seq122_BIOID60615    -            466   1.5e-05   24.1   0.4   1   1   3.4e-08   6.6e-05   21.9   0.2    17    61     6    50     2    64 0.89 Thi4 family
Peptidase_M3         PF01432.15   458 seq123_BIOID60615    -            681  1.8e-147  492.0   0.1   1   1  2.2e-151    3e-147  491.2   0.0     2   457   230   678   229   679 0.97 Peptidase family M3
PNPase               PF03726.9     83 seq125_BIOID60615    -            595   1.9e-26   92.0   2.1   1   1   8.2e-30   1.9e-26   92.0   1.5     2    83   126   204   125   204 0.98 Polyribonucleotide nucleotidyltransferase, RNA binding domain
RNase_PH_C           PF03725.10    68 seq125_BIOID60615    -            595   7.2e-24   83.3   8.4   1   2   7.6e-19   1.7e-15   56.5   0.1     1    67    31    94    31    95 0.96 3' exoribonuclease family, domain 2
RNase_PH_C           PF03725.10    68 seq125_BIOID60615    -            595   7.2e-24   83.3   8.4   2   2   1.9e-10   4.3e-07   29.6   0.5     1    66   343   411   343   413 0.92 3' exoribonuclease family, domain 2
S1                   PF00575.18    74 seq125_BIOID60615    -            595     5e-23   80.8   2.7   1   1   2.2e-26     5e-23   80.8   1.9     3    74   504   574   502   574 0.97 S1 RNA binding domain
RNase_PH             PF01138.16   132 seq125_BIOID60615    -            595   5.9e-22   78.2   0.1   1   1   2.8e-23   6.3e-20   71.7   0.0     2   132   208   340   207   340 0.90 3' exoribonuclease family, domain 1
KH_1                 PF00013.24    58 seq125_BIOID60615    -            595   8.9e-13   47.5   5.1   1   1   3.9e-16   8.9e-13   47.5   3.6     3    58   441   496   439   496 0.95 KH domain
KH_3                 PF13014.1     43 seq125_BIOID60615    -            595   7.1e-07   28.6   0.3   1   1     1e-09   2.3e-06   27.0   0.2     2    28   449   475   448   490 0.86 KH domain
Gly_radical          PF01228.16   106 seq127_BIOID60615    -            127     1e-25   89.9   0.1   1   1   1.1e-29   1.6e-25   89.4   0.0    20   106    16   108     4   108 0.86 Glycine radical
LamB_YcsF            PF03746.11   242 seq130_BIOID60615    -            244  1.6e-102  341.6   0.6   1   1  1.3e-106  1.8e-102  341.4   0.4     1   241     2   237     2   238 0.99 LamB/YcsF family
Metal_resist         PF13801.1    125 seq133_BIOID60615    -            141   3.2e-19   69.0   2.9   1   1   2.3e-23   3.2e-19   69.0   2.0     7   122    11   120     5   123 0.84 Heavy-metal resistance
HTH_Tnp_IS1          PF12759.2     50 seq136_BIOID60615    -             76   6.5e-29   99.0   0.1   1   1   1.3e-32   8.6e-29   98.6   0.0     1    50    23    73    23    73 0.97 InsA C-terminal domain
Zn_Tnp_IS1           PF03811.8     36 seq136_BIOID60615    -             76   2.1e-08   33.3   1.7   1   1   3.9e-12   2.6e-08   33.0   0.3    18    36     2    20     1    20 0.96 InsA N-terminal domain
DDE_Tnp_IS1          PF03400.8    131 seq138_BIOID60615    -             98     2e-30  105.4   0.2   1   1   1.9e-34   2.6e-30  105.1   0.1     1    61    38    98    38    98 0.98 IS1 transposase
DDE_Tnp_IS1          PF03400.8    131 seq142_BIOID60615    -             69   1.1e-35  122.5   0.8   1   1   8.5e-40   1.2e-35  122.3   0.5    63   131     1    69     1    69 0.99 IS1 transposase
H2TH                 PF06831.9     93 seq143_BIOID60615    -            263   3.6e-18   64.9   0.0   1   1   1.4e-21   6.4e-18   64.1   0.0     1    77   126   205   126   215 0.85 Formamidopyrimidine-DNA glycosylase H2TH domain
Fapy_DNA_glyco       PF01149.19   116 seq143_BIOID60615    -            263   8.8e-14   51.7   0.0   1   1   3.4e-17   1.6e-13   50.9   0.0     1   106     2   104     2   110 0.86 Formamidopyrimidine-DNA glycosylase N-terminal domain
zf-FPG_IleRS         PF06827.9     30 seq143_BIOID60615    -            263     7e-07   28.6   2.7   1   1   2.8e-10   1.3e-06   27.8   1.9     1    29   235   263   235   263 0.97 Zinc finger found in FPG and IleRS
LysR_substrate       PF03466.15   209 seq144_BIOID60615    -            308   4.1e-43  146.8   0.1   1   1   7.6e-47   5.2e-43  146.4   0.1     3   208   102   305   100   306 0.98 LysR substrate binding domain
HTH_1                PF00126.22    60 seq144_BIOID60615    -            308     3e-16   58.7   0.1   1   1   9.5e-20   6.5e-16   57.7   0.1     1    60    18    77    18    77 0.96 Bacterial regulatory helix-turn-helix protein, lysR family
HTH_Tnp_1            PF01527.15    76 seq148_BIOID60615    -             99   7.6e-09   35.2   2.9   1   1   7.1e-13   9.7e-09   34.9   2.0     3    76    11    79     9    79 0.90 Transposase
rve                  PF00665.21   120 seq153_BIOID60615    -            288   8.9e-30  103.1   0.0   1   1   6.7e-33   1.8e-29  102.1   0.0     3   119   126   240   124   241 0.96 Integrase core domain
rve_2                PF13333.1     52 seq153_BIOID60615    -            288   3.8e-20   71.5   1.6   1   1     4e-22   1.1e-18   66.9   0.1     1    52   231   287   231   287 0.98 Integrase core domain
rve_3                PF13683.1     67 seq153_BIOID60615    -            288   1.9e-15   55.9   0.0   1   1   1.4e-18   3.8e-15   55.0   0.0     4    67   215   279   212   279 0.96 Integrase core domain
HTH_21               PF13276.1     60 seq153_BIOID60615    -            288     2e-10   40.4   0.1   1   1   3.2e-13   8.8e-10   38.3   0.0     4    59    47   101    44   102 0.90 HTH-like domain
DDE_Tnp_IS240        PF13610.1    140 seq153_BIOID60615    -            288   3.6e-10   39.8   0.0   1   1   2.3e-13   6.3e-10   39.0   0.0     2   129   130   260   129   272 0.88 DDE domain
TPR_2                PF07719.12    34 seq155_BIOID60615    -            294   6.5e-17   59.9   8.6   1   3   3.4e-06    0.0059   16.3   0.1     1    33    62    94    62    95 0.96 Tetratricopeptide repeat
TPR_2                PF07719.12    34 seq155_BIOID60615    -            294   6.5e-17   59.9   8.6   2   3   3.3e-08   5.6e-05   22.6   0.0     1    34    96   129    96   129 0.95 Tetratricopeptide repeat
TPR_2                PF07719.12    34 seq155_BIOID60615    -            294   6.5e-17   59.9   8.6   3   3   1.1e-05     0.019   14.7   0.0     2    30   235   263   234   267 0.91 Tetratricopeptide repeat
TPR_1                PF00515.23    34 seq155_BIOID60615    -            294   6.8e-15   53.8   6.9   1   2   6.5e-07    0.0011   18.3   0.0     1    33    62    94    62    95 0.96 Tetratricopeptide repeat
TPR_1                PF00515.23    34 seq155_BIOID60615    -            294   6.8e-15   53.8   6.9   2   2   6.7e-09   1.1e-05   24.6   0.0     2    34    97   129    96   129 0.95 Tetratricopeptide repeat
TPR_11               PF13414.1     69 seq155_BIOID60615    -            294   2.4e-14   52.5  10.8   1   1   3.7e-12   6.4e-09   35.2   0.7     3    69    96   161    94   161 0.89 TPR repeat
TPR_8                PF13181.1     34 seq155_BIOID60615    -            294     2e-11   42.6   2.0   1   3   5.9e-05       0.1   12.3   0.0     1    33    62    94    62    95 0.94 Tetratricopeptide repeat
TPR_8                PF13181.1     34 seq155_BIOID60615    -            294     2e-11   42.6   2.0   2   3   1.3e-05     0.021   14.4   0.0     9    34   104   129    97   130 0.83 Tetratricopeptide repeat
TPR_8                PF13181.1     34 seq155_BIOID60615    -            294     2e-11   42.6   2.0   3   3   3.8e-05     0.064   12.9   0.1     3    28   236   261   234   264 0.90 Tetratricopeptide repeat
TPR_9                PF13371.1     73 seq155_BIOID60615    -            294   3.2e-10   39.6   7.1   1   2   4.7e-07   0.00081   19.0   1.1    11    64    44    97    35    98 0.92 Tetratricopeptide repeat
TPR_9                PF13371.1     73 seq155_BIOID60615    -            294   3.2e-10   39.6   7.1   2   2   2.5e-08   4.2e-05   23.2   0.2     6    63   107   164   102   174 0.93 Tetratricopeptide repeat
Pertactin            PF03212.9    121 seq157_BIOID60615    -            611   8.4e-10   38.3   3.0   1   1   1.8e-13   2.5e-09   36.7   1.4    18   120   425   531   407   532 0.76 Pertactin
MdoG                 PF04349.7    484 seq161_BIOID60615    -            517  8.5e-263  871.7   1.2   1   1  7.2e-267  9.8e-263  871.5   0.8     1   483    29   514    29   515 1.00 Periplasmic glucan biosynthesis protein, MdoG
DEAD                 PF00270.24   173 seq162_BIOID60615    -            646     2e-50  170.5   0.0   1   1   1.1e-52   3.7e-49  166.4   0.0     2   171    48   212    47   214 0.96 DEAD/DEAH box helicase
Helicase_C           PF00271.26    78 seq162_BIOID60615    -            646   2.4e-26   91.3   0.1   1   1   3.1e-29     1e-25   89.2   0.0     2    78   281   357   280   357 0.98 Helicase conserved C-terminal domain
DbpA                 PF03880.10    74 seq162_BIOID60615    -            646   9.7e-23   79.5   0.0   1   1   6.7e-26   2.3e-22   78.3   0.0     3    73   506   576   504   577 0.97 DbpA RNA binding domain
DEADboxA             PF12343.3     63 seq162_BIOID60615    -            646   4.2e-13   49.2  41.8   1   1   1.2e-16   4.2e-13   49.2  29.0     1    63   585   646   585   646 0.95 Cold shock protein DEAD box A
BOF                  PF04076.8    103 seq163_BIOID60615    -             81   8.1e-33  112.2   0.1   1   1   6.5e-37   8.9e-33  112.1   0.1    23   103     1    81     1    81 0.99 Bacterial OB fold (BOF) protein
GGDEF                PF00990.16   161 seq166_BIOID60615    -            296   5.1e-44  149.5   0.0   1   1   1.2e-47   8.1e-44  148.9   0.0     2   161   130   283   129   283 0.96 GGDEF domain
MCPsignal_assoc      PF13682.1     70 seq166_BIOID60615    -            296   6.4e-09   35.7   0.2   1   1   2.2e-12   1.5e-08   34.5   0.1     1    68    19    90    19    92 0.87 MCP-signal associated domain
Methyltransf_26      PF13659.1    117 seq167_BIOID60615    -            257   1.2e-16   60.7   0.0   1   1   1.6e-19     2e-16   59.9   0.0     3   116    59   182    57   183 0.87 Methyltransferase domain
MTS                  PF05175.9    170 seq167_BIOID60615    -            257   6.6e-14   51.5   0.0   1   1   7.9e-17   9.8e-14   50.9   0.0    33   145    58   186    42   204 0.82 Methyltransferase small domain
Methyltransf_18      PF12847.2    112 seq167_BIOID60615    -            257   1.2e-11   45.0   0.0   1   1   1.5e-14   1.9e-11   44.4   0.0     3    84    58   142    57   181 0.79 Methyltransferase domain
Methyltransf_31      PF13847.1    152 seq167_BIOID60615    -            257   1.3e-08   34.5   0.0   1   1   1.3e-11   1.6e-08   34.1   0.0     6   109    59   180    56   217 0.77 Methyltransferase domain
Cons_hypoth95        PF03602.10   183 seq167_BIOID60615    -            257     2e-07   30.4   0.0   1   1   2.2e-10   2.8e-07   30.0   0.0    43   129    57   142    47   168 0.84 Conserved hypothetical protein 95
Methyltransf_25      PF13649.1    101 seq167_BIOID60615    -            257   2.6e-06   27.5   0.0   1   1   3.1e-09   3.9e-06   27.0   0.0     2    74    61   137    60   175 0.79 Methyltransferase domain
Methyltransf_3       PF01596.12   205 seq167_BIOID60615    -            257   1.6e-06   27.2   0.0   1   1   1.8e-09   2.3e-06   26.7   0.0    26   112    38   123    25   134 0.87 O-methyltransferase
UPF0020              PF01170.13   180 seq167_BIOID60615    -            257     3e-06   26.8   0.0   1   1   3.4e-09   4.2e-06   26.3   0.0    53   117    77   138    52   172 0.79 Putative RNA methylase family UPF0020
PrmA                 PF06325.8    295 seq167_BIOID60615    -            257   4.8e-06   25.7   0.1   1   1   5.3e-09   6.6e-06   25.3   0.0   163   232    58   134    50   135 0.78 Ribosomal protein L11 methyltransferase (PrmA)
PCMT                 PF01135.14   210 seq167_BIOID60615    -            257   3.3e-05   23.4   0.0   1   1   3.7e-08   4.6e-05   22.9   0.0    73   136    56   120    46   134 0.86 Protein-L-isoaspartate(D-aspartate) O-methyltransferase (PCMT)
PRMT5                PF05185.11   448 seq167_BIOID60615    -            257   2.6e-05   23.1   0.1   1   1   2.9e-08   3.6e-05   22.7   0.1   193   264    63   133    57   134 0.90 PRMT5 arginine-N-methyltransferase
Autotransporter      PF03797.14   265 seq169_BIOID60615    -            264   1.4e-41  142.5  15.4   1   1   1.3e-45   1.7e-41  142.2  10.7    28   265     4   250     1   253 0.94 Autotransporter beta-domain
Glycos_transf_2      PF00535.21   169 seq171_BIOID60615    -            847   1.4e-19   70.2   0.0   1   1   6.3e-23   2.2e-19   69.6   0.0     2   168   246   429   245   430 0.98 Glycosyl transferase family 2
Glyco_tranf_2_3      PF13641.1    230 seq171_BIOID60615    -            847   3.3e-15   56.4   0.3   1   1     3e-18     1e-14   54.8   0.0     2   230   243   493   242   493 0.84 Glycosyltransferase like family 2
Glyco_trans_2_3      PF13632.1    192 seq171_BIOID60615    -            847   2.9e-13   49.8  14.5   1   1   8.6e-17   2.9e-13   49.8  10.1     1   185   341   533   341   708 0.82 Glycosyl transferase family group 2
Glyco_transf_21      PF13506.1    174 seq171_BIOID60615    -            847   4.5e-08   32.5   0.0   1   1   4.7e-11   1.6e-07   30.6   0.0     6   147   312   468   308   492 0.77 Glycosyl transferase family 21
Trp_Tyr_perm         PF03222.8    394 seq175_BIOID60615    -            352  1.4e-127  425.6  23.3   1   1  1.2e-131  1.7e-127  425.4  16.1     2   328    10   336     9   340 0.99 Tryptophan/tyrosine permease family
Rsd_AlgQ             PF04353.8    153 seq178_BIOID60615    -            158     5e-50  169.0   0.4   1   1   4.2e-54   5.7e-50  168.8   0.3     1   150     1   148     1   151 0.98 Regulator of RNA polymerase sigma(70) subunit, Rsd/AlgQ
N6_Mtase             PF02384.11   311 seq180_BIOID60615    -            507  9.2e-110  366.4   0.0   1   1  4.5e-113  1.2e-109  366.0   0.0     4   310   164   471   161   472 0.97 N-6 DNA Methylase
HsdM_N               PF12161.3    137 seq180_BIOID60615    -            507   6.7e-24   84.7   0.5   1   1   2.5e-27   6.7e-24   84.7   0.3     2   137    11   148    10   148 0.86 HsdM N-terminal domain
Methyltransf_26      PF13659.1    117 seq180_BIOID60615    -            507     9e-07   28.8   0.0   1   1   5.9e-10   1.6e-06   28.0   0.0     1   116   207   348   207   349 0.81 Methyltransferase domain
UPF0020              PF01170.13   180 seq180_BIOID60615    -            507   4.3e-05   23.0   0.0   1   1   3.3e-08   9.1e-05   21.9   0.0    21   116   199   296   191   313 0.77 Putative RNA methylase family UPF0020
Peptidase_M20        PF01546.23   171 seq181_BIOID60615    -            396   1.8e-31  108.9   0.0   1   1   9.2e-35   6.3e-31  107.1   0.0     1   169    89   390    89   392 0.95 Peptidase family M20/M25/M40
M20_dimer            PF07687.9    109 seq181_BIOID60615    -            396   5.9e-25   87.0   0.0   1   1   1.5e-28     1e-24   86.2   0.0     2   107   191   301   190   303 0.92 Peptidase dimerisation domain
ThiC                 PF01964.13   421 seq184_BIOID60615    -            631  3.8e-201  667.9   0.0   1   1  2.8e-204  1.9e-200  665.6   0.0     1   420   148   597   148   598 0.99 ThiC family
ThiC-associated      PF13667.1     80 seq184_BIOID60615    -            631   7.6e-34  115.0   0.1   1   1     3e-37   2.1e-33  113.6   0.0     2    80    26   109    25   109 0.94 ThiC-associated domain
DUF3521              PF12035.3     35 seq191_BIOID60615    -             74   3.5e-18   65.0   0.6   1   1   3.9e-22   5.4e-18   64.4   0.4     1    35     1    35     1    35 0.99 Protein of unknown function (DUF3521)
DUF1375              PF07119.7     76 seq193_BIOID60615    -             75   8.9e-21   73.3   0.2   1   1   9.2e-25   1.3e-20   72.9   0.1     6    75     8    69     3    70 0.91 Protein of unknown function (DUF1375)
Methylase_S          PF01420.14   167 seq195_BIOID60615    -            426   1.7e-32  112.5   1.4   1   2     2e-26   2.8e-22   79.3   0.8     1   163     3   188     3   192 0.85 Type I restriction modification DNA specificity domain
Methylase_S          PF01420.14   167 seq195_BIOID60615    -            426   1.7e-32  112.5   1.4   2   2   9.5e-12   1.3e-07   31.6   0.0    66   162   294   397   226   402 0.65 Type I restriction modification DNA specificity domain
RseA_N               PF03872.8     87 seq197_BIOID60615    -            216   1.8e-32  111.3   0.6   1   1   2.6e-36   1.8e-32  111.3   0.4     1    87     1    89     1    89 0.98 Anti sigma-E protein RseA, N-terminal domain
RseA_C               PF03873.8     53 seq197_BIOID60615    -            216   3.9e-27   93.7   3.7   1   1   5.7e-31   3.9e-27   93.7   2.6     1    53   131   186   131   186 0.98 Anti sigma-E protein RseA, C-terminal domain
PEPcase              PF00311.12   793 seq198_BIOID60615    -            883  1.2e-292  972.4   0.0   1   1  1.1e-296  1.5e-292  972.1   0.0     2   793   129   883   128   883 0.98 Phosphoenolpyruvate carboxylase
MucB_RseB            PF03888.9    285 seq202_BIOID60615    -            318  2.9e-123  410.3   0.0   1   1  2.5e-127  3.4e-123  410.1   0.0     1   284    31   314    31   315 0.99 MucB/RseB family
TMP-TENI             PF02581.12   180 seq204_BIOID60615    -            211   5.9e-57  191.5   0.4   1   1   5.2e-61     7e-57  191.3   0.3     3   180    17   189    15   189 0.98 Thiamine monophosphate synthase/TENI
ThiF                 PF00899.16   136 seq208_BIOID60615    -            282   6.3e-44  148.9   0.1   1   1   1.3e-47   9.2e-44  148.4   0.1     2   134    59   190    58   192 0.98 ThiF family
MoeZ_MoeB            PF05237.8     84 seq208_BIOID60615    -            282   4.5e-29   99.7   0.0   1   1   1.2e-32   8.2e-29   98.9   0.0     4    82   199   276   197   278 0.96 MoeZ/MoeB domain
UPF0149              PF03695.8    178 seq209_BIOID60615    -            829   4.1e-29  101.5   0.0   1   1   1.1e-32   7.5e-29  100.7   0.0     2   175    15   186    14   189 0.90 Uncharacterised protein family (UPF0149)
RseC_MucC            PF04246.7    135 seq211_BIOID60615    -            159   7.2e-41  138.8   1.0   1   1   6.4e-45   8.8e-41  138.5   0.7     1   134     8   141     8   142 0.99 Positive regulator of sigma(E), RseC/MucC
Fels1                PF05666.6     45 seq212_BIOID60615    -            122   3.3e-39  131.8   3.1   1   2   4.1e-21   5.5e-17   60.7   0.1     2    45    20    62    19    62 0.96 Fels-1 Prophage Protein-like
Fels1                PF05666.6     45 seq212_BIOID60615    -            122   3.3e-39  131.8   3.1   2   2   1.1e-24   1.5e-20   72.1   0.2     1    45    66   121    66   121 0.98 Fels-1 Prophage Protein-like
ThiG                 PF05690.9    247 seq213_BIOID60615    -            328  3.2e-109  363.6   1.2   1   1  5.5e-113  3.7e-109  363.4   0.8     2   247    76   319    75   319 0.99 Thiazole biosynthesis protein ThiG
ThiS                 PF02597.15    78 seq214_BIOID60615    -             66   1.2e-17   64.0   0.1   1   1   9.2e-22   1.3e-17   63.9   0.1     1    78     3    66     3    66 0.98 ThiS family
SCP2                 PF02036.12   101 seq216_BIOID60615    -            174   3.3e-19   68.8   0.1   1   1   3.5e-23   4.8e-19   68.3   0.1    11   101    45   133    33   133 0.93 SCP-2 sterol transfer family
GTP_EFTU             PF00009.22   188 seq217_BIOID60615    -            599   7.5e-52  175.3   0.0   1   1   6.2e-55   1.7e-51  174.2   0.0     1   187     2   181     2   182 0.94 Elongation factor Tu GTP binding domain
LepA_C               PF06421.7    108 seq217_BIOID60615    -            599   6.9e-52  173.7   3.3   1   1   4.3e-55   1.2e-51  173.0   2.3     1   107   487   593   487   594 0.99 GTP-binding protein LepA C-terminus
EFG_C                PF00679.19    89 seq217_BIOID60615    -            599   3.3e-19   68.4   0.0   1   1   2.5e-22   6.9e-19   67.3   0.0     2    86   399   483   398   486 0.95 Elongation factor G C-terminus
GTP_EFTU_D2          PF03144.20    74 seq217_BIOID60615    -            599   8.8e-10   38.4   0.3   1   1   7.1e-13   1.9e-09   37.3   0.2     1    74   205   275   205   275 0.86 Elongation factor Tu domain 2
Ras                  PF00071.17   162 seq217_BIOID60615    -            599   8.7e-05   21.8   0.0   1   1   5.7e-08   0.00016   21.0   0.0    30   160    52   180    42   182 0.79 Ras family
HTH_Tnp_1            PF01527.15    76 seq220_BIOID60615    -             99   7.6e-09   35.2   2.9   1   1   7.1e-13   9.7e-09   34.9   2.0     3    76    11    79     9    79 0.90 Transposase
Acetyltransf_9       PF13527.1    128 seq222_BIOID60615    -            167   9.1e-11   41.6   0.0   1   1   3.6e-14   1.2e-10   41.1   0.0     9   128    10   125     3   125 0.86 Acetyltransferase (GNAT) domain
Acetyltransf_1       PF00583.19    83 seq222_BIOID60615    -            167     1e-10   41.3   0.0   1   1   4.7e-14   1.6e-10   40.7   0.0     3    83    49   123    47   123 0.93 Acetyltransferase (GNAT) family
Acetyltransf_7       PF13508.1     79 seq222_BIOID60615    -            167   9.7e-07   28.7   0.0   1   1   5.1e-10   1.8e-06   27.9   0.0     6    78    45   123    43   124 0.74 Acetyltransferase (GNAT) domain
Acetyltransf_10      PF13673.1    117 seq222_BIOID60615    -            167   4.9e-05   23.3   0.0   1   1   2.3e-08   7.8e-05   22.6   0.0     1   117    10   122    10   122 0.71 Acetyltransferase (GNAT) domain
Sulfatase            PF00884.18   379 seq223_BIOID60615    -            577   1.9e-48  165.2   6.9   1   1   4.2e-52   2.8e-48  164.7   4.8     2   308   238   535   237   565 0.93 Sulfatase
DUF1705              PF08019.7    156 seq223_BIOID60615    -            577     5e-05   22.7   7.5   1   1   7.3e-09     5e-05   22.7   5.2    11   149    59   206    50   211 0.60 Domain of unknown function (DUF1705)
rve                  PF00665.21   120 seq225_BIOID60615    -            288   8.9e-30  103.1   0.0   1   1   6.7e-33   1.8e-29  102.1   0.0     3   119   126   240   124   241 0.96 Integrase core domain
rve_2                PF13333.1     52 seq225_BIOID60615    -            288   3.8e-20   71.5   1.6   1   1     4e-22   1.1e-18   66.9   0.1     1    52   231   287   231   287 0.98 Integrase core domain
rve_3                PF13683.1     67 seq225_BIOID60615    -            288   1.9e-15   55.9   0.0   1   1   1.4e-18   3.8e-15   55.0   0.0     4    67   215   279   212   279 0.96 Integrase core domain
HTH_21               PF13276.1     60 seq225_BIOID60615    -            288     2e-10   40.4   0.1   1   1   3.2e-13   8.8e-10   38.3   0.0     4    59    47   101    44   102 0.90 HTH-like domain
DDE_Tnp_IS240        PF13610.1    140 seq225_BIOID60615    -            288   3.6e-10   39.8   0.0   1   1   2.3e-13   6.3e-10   39.0   0.0     2   129   130   260   129   272 0.88 DDE domain
BATS                 PF06968.8     92 seq226_BIOID60615    -            377   5.7e-22   77.2   0.0   1   1   4.1e-25   2.8e-21   75.0   0.0     1    92   256   361   256   361 0.98 Biotin and Thiamin Synthesis associated domain
Radical_SAM          PF04055.16   166 seq226_BIOID60615    -            377   1.1e-08   35.2   0.0   1   1   2.8e-12   1.9e-08   34.5   0.0     4   155    82   231    79   238 0.85 Radical SAM superfamily
Rhodanese            PF00581.15   113 seq227_BIOID60615    -            350   4.8e-17   62.2   0.1   1   1   9.6e-21   1.3e-16   60.8   0.0     2   112   138   233   137   234 0.94 Rhodanese-like domain
YcgL                 PF05166.8     74 seq228_BIOID60615    -             66   5.9e-15   55.0   0.1   1   1     6e-19   8.2e-15   54.5   0.0    30    74     1    45     1    45 0.97 YcgL domain
Sdh_cyt              PF01127.17   121 seq229_BIOID60615    -            133   4.1e-30  103.9   4.2   1   1   3.6e-34     5e-30  103.7   2.9     3   120    11   127    10   128 0.90 Succinate dehydrogenase/Fumarate reductase transmembrane subunit
FAA_hydrolase        PF01557.13   217 seq230_BIOID60615    -            219   3.5e-56  189.9   0.0   1   1   2.9e-60     4e-56  189.7   0.0     1   208    18   210    18   219 0.93 Fumarylacetoacetate (FAA) hydrolase family
Sdh_cyt              PF01127.17   121 seq231_BIOID60615    -            115   8.9e-12   44.7  15.1   1   1   7.9e-16   1.1e-11   44.5  10.5    18   120    11   104     2   113 0.83 Succinate dehydrogenase/Fumarate reductase transmembrane subunit
HSDR_N               PF04313.9    194 seq234_BIOID60615    -            323   6.8e-45  153.0   0.0   1   1   6.3e-49   8.6e-45  152.7   0.0     2   191     9   225     8   228 0.91 Type I restriction enzyme R protein N terminus (HSDR_N)
FAD_binding_2        PF00890.19   421 seq235_BIOID60615    -            588  2.6e-117  392.1   6.1   1   1    7e-121  3.2e-117  391.8   4.2     1   421     9   405     9   405 0.98 FAD binding domain
Succ_DH_flav_C       PF02910.15   129 seq235_BIOID60615    -            588   3.1e-38  130.4   0.1   1   1   1.1e-41   5.1e-38  129.7   0.1     1   129   460   588   460   588 0.96 Fumarate reductase flavoprotein C-term
Peptidase_S24        PF00717.18    70 seq236_BIOID60615    -            324   8.8e-21   73.2   0.1   1   1   2.5e-24   1.7e-20   72.2   0.1     1    63    86   159    86   170 0.92 Peptidase S24-like
Peptidase_S26        PF10502.4    138 seq236_BIOID60615    -            324   6.3e-09   35.3   0.0   1   1   2.1e-11   1.4e-07   30.9   0.0    96   138   260   302   233   302 0.84 Signal peptidase, peptidase S26
FliB                 PF03692.10    85 seq237_BIOID60615    -            153   1.3e-08   35.0  10.3   1   1   1.7e-12   2.4e-08   34.2   7.1     2    85    29    97    28    97 0.97 Flagellin N-methylase
NAD_binding_10       PF13460.1    183 seq240_BIOID60615    -            211   1.3e-15   57.7   0.0   1   1   4.4e-19   1.5e-15   57.5   0.0     1   180     4   189     4   192 0.83 NADH(P)-binding
Semialdhyde_dh       PF01118.19   121 seq240_BIOID60615    -            211   7.7e-08   32.5   0.0   1   1   1.8e-10   6.1e-07   29.6   0.0     2    84     4    80     3   100 0.77 Semialdehyde dehydrogenase, NAD binding domain
Epimerase            PF01370.16   236 seq240_BIOID60615    -            211   1.6e-05   24.3   0.0   1   1   1.1e-08   3.7e-05   23.1   0.0     1   115     4   110     4   194 0.88 NAD dependent epimerase/dehydratase family
ResIII               PF04851.10   184 seq241_BIOID60615    -            774   2.9e-18   66.2   0.3   1   1     8e-22   1.1e-17   64.3   0.0    22   182    14   165     3   167 0.78 Type III restriction enzyme, res subunit
HTH_18               PF12833.2     81 seq243_BIOID60615    -            283     6e-21   74.2   1.7   1   1   1.7e-24   1.2e-20   73.2   0.1     1    81   191   270   191   270 0.97 Helix-turn-helix domain
HTH_AraC             PF00165.18    42 seq243_BIOID60615    -            283   2.7e-17   61.8   0.4   1   1   6.6e-15   4.5e-11   42.0   0.0     8    42   234   269   230   269 0.95 Bacterial regulatory helix-turn-helix proteins, AraC family
Ribonuclease_3       PF00636.21   114 seq247_BIOID60615    -            226   5.6e-21   75.0   0.0   1   1   2.4e-24   1.6e-20   73.5   0.0     1   113    38   127    38   128 0.90 Ribonuclease III domain
dsrm                 PF00035.20    67 seq247_BIOID60615    -            226   8.7e-15   54.9   0.0   1   1   2.1e-18   1.5e-14   54.2   0.0     1    67   156   223   156   223 0.95 Double-stranded RNA binding motif
DUF318               PF03773.8    307 seq248_BIOID60615    -            346   2.4e-82  276.2  24.6   1   1   2.3e-86   3.2e-82  275.8  17.1     2   305    62   343    61   345 0.98 Predicted permease
Fer2_3               PF13085.1    110 seq250_BIOID60615    -            238   3.8e-31  107.0   0.0   1   1   1.6e-34   5.5e-31  106.5   0.0     2   109     5   111     4   112 0.93 2Fe-2S iron-sulfur cluster binding domain
Fer4_17              PF13534.1     61 seq250_BIOID60615    -            238     2e-10   40.7   0.8   1   1   1.1e-13   3.9e-10   39.8   0.5     1    61   148   221   148   221 0.80 4Fe-4S dicluster domain
Fer4_8               PF13183.1     57 seq250_BIOID60615    -            238   1.3e-09   37.8   1.5   1   1     8e-13   2.7e-09   36.7   1.0     2    56   146   219   145   220 0.71 4Fe-4S dicluster domain
Fer4_18              PF13746.1     69 seq250_BIOID60615    -            238   3.2e-07   30.5   1.1   1   1     1e-09   3.5e-06   27.2   0.1     2    67   155   221   154   223 0.97 4Fe-4S dicluster domain
MMR_HSR1             PF01926.18   114 seq253_BIOID60615    -            301   7.1e-22   77.4   0.1   1   1   7.3e-25   1.2e-21   76.6   0.1     2   114    11   125    10   125 0.81 50S ribosome-binding GTPase
KH_2                 PF07650.12    78 seq253_BIOID60615    -            301   2.1e-18   65.5   0.7   1   1   3.5e-21     6e-18   64.0   0.5     1    77   209   285   209   286 0.94 KH domain
FeoB_N               PF02421.13   189 seq253_BIOID60615    -            301   3.3e-14   52.4   0.1   1   1   2.9e-17   4.9e-14   51.8   0.0     3   164    11   177    10   203 0.82 Ferrous iron transport protein B
GTP_EFTU             PF00009.22   188 seq253_BIOID60615    -            301   2.2e-10   40.1   0.7   1   1   6.2e-12   1.1e-08   34.6   0.5     6   187    11   174     9   175 0.68 Elongation factor Tu GTP binding domain
Dynamin_N            PF00350.18   168 seq253_BIOID60615    -            301   8.5e-08   32.0   0.1   1   1   2.7e-08   4.7e-05   23.1   0.1     1    35    11    45    11    58 0.84 Dynamin family
AIG1                 PF04548.11   212 seq253_BIOID60615    -            301   4.7e-07   29.0   0.0   1   1   4.9e-10   8.4e-07   28.1   0.0     3   109    11   114    10   117 0.74 AIG1 family
PduV-EutP            PF10662.4    143 seq253_BIOID60615    -            301   9.1e-07   28.3   0.3   1   1   6.9e-09   1.2e-05   24.7   0.2     4   141    11   169     9   171 0.72 Ethanolamine utilisation - propanediol utilisation
Miro                 PF08477.8    119 seq253_BIOID60615    -            301   1.5e-05   25.3   0.0   1   1   2.4e-08   4.1e-05   23.9   0.0     2   119    11   127    11   127 0.63 Miro-like protein
Peptidase_S24        PF00717.18    70 seq254_BIOID60615    -            139   1.7e-13   49.8   0.0   1   1   1.8e-17   2.5e-13   49.3   0.0     2    68    56   120    55   122 0.91 Peptidase S24-like
IMS                  PF00817.15   148 seq255_BIOID60615    -            422   8.3e-39  132.6   0.0   1   1     6e-42   2.1e-38  131.3   0.0     1   147     5   150     5   151 0.96 impB/mucB/samB family
DUF4113              PF13438.1     75 seq255_BIOID60615    -            422   1.5e-28   98.3   0.3   1   1   1.9e-31   6.6e-28   96.3   0.0     1    75   347   421   347   421 0.98 Domain of unknown function (DUF4113)
IMS_C                PF11799.3    137 seq255_BIOID60615    -            422     1e-08   35.5   0.0   1   1   6.1e-12   2.1e-08   34.5   0.0     3   122   214   333   212   344 0.89 impB/mucB/samB family C-terminal
IMS_HHH              PF11798.3     32 seq255_BIOID60615    -            422   1.3e-07   31.0   0.0   1   1   1.1e-10   3.8e-07   29.6   0.0     4    32   172   200   169   200 0.92 IMS family HHH motif
Transket_pyr         PF02779.19   178 seq256_BIOID60615    -            933   5.3e-67  224.6   0.0   1   1   1.3e-70     9e-67  223.8   0.0     3   178   591   785   589   785 0.99 Transketolase, pyrimidine binding domain
E1_dh                PF00676.15   300 seq256_BIOID60615    -            933   1.7e-46  158.1   0.0   1   1   5.4e-50   3.7e-46  157.1   0.0    15   282   219   511   207   516 0.84 Dehydrogenase E1 component
RecO_N               PF11967.3     80 seq258_BIOID60615    -            242   4.6e-24   83.9   0.0   1   1   1.1e-27   7.7e-24   83.2   0.0     5    78     4    76     1    78 0.95 Recombination protein O N terminal
RecO_C               PF02565.10   118 seq258_BIOID60615    -            242   3.3e-20   71.9   0.0   1   1   6.3e-24   4.3e-20   71.6   0.0     3   118    82   226    80   226 0.91 Recombination protein O C terminal
DUF45                PF01863.12   205 seq260_BIOID60615    -            251   8.1e-59  198.7   1.4   1   1   1.4e-62   9.3e-59  198.5   0.9     3   203    35   241    33   243 0.97 Protein of unknown function DUF45
WLM                  PF08325.5    186 seq260_BIOID60615    -            251   4.1e-07   29.9   0.2   1   1   1.2e-10   8.2e-07   28.9   0.1    80   118   200   238   197   246 0.86 WLM domain
PdxJ                 PF03740.8    239 seq264_BIOID60615    -            243    7e-106  352.6   4.5   1   1  5.9e-110  8.1e-106  352.3   3.1     2   237     5   238     4   240 0.99 Pyridoxal phosphate biosynthesis protein PdxJ
HTH_Tnp_IS1          PF12759.2     50 seq266_BIOID60615    -             91   1.2e-30  104.5   0.1   1   1   2.8e-34   1.9e-30  103.9   0.1     1    50    39    88    39    88 0.99 InsA C-terminal domain
Zn_Tnp_IS1           PF03811.8     36 seq266_BIOID60615    -             91   1.6e-19   69.0   2.7   1   1   4.7e-23   3.2e-19   68.0   1.9     1    36     1    36     1    36 0.99 InsA N-terminal domain
rve_3                PF13683.1     67 seq270_BIOID60615    -             68   1.1e-07   31.1   0.0   1   1   2.1e-11   1.4e-07   30.7   0.0    19    67     1    50     1    50 0.96 Integrase core domain
rve_2                PF13333.1     52 seq270_BIOID60615    -             68   1.7e-07   31.0   0.0   1   1   2.8e-11   1.9e-07   30.8   0.0     1    50     2    56     2    58 0.87 Integrase core domain
ACPS                 PF01648.15   113 seq272_BIOID60615    -            126   6.7e-22   77.4   0.1   1   1   5.5e-26   7.5e-22   77.2   0.0     1   113     5   122     5   122 0.96 4'-phosphopantetheinyl transferase superfamily
DUF262               PF03235.9    221 seq273_BIOID60615    -            484   1.2e-28  100.4   3.1   1   1   1.9e-32   2.6e-28   99.4   2.1    12   220    21   208     3   209 0.69 Protein of unknown function DUF262
CSD                  PF00313.17    66 seq275_BIOID60615    -             70   3.4e-21   74.6   0.0   1   1   2.7e-25   3.7e-21   74.5   0.0     1    65     5    69     5    70 0.98 'Cold-shock' DNA-binding domain
2-oxoacid_dh         PF00198.18   231 seq280_BIOID60615    -            370   6.1e-82  274.2   0.0   1   1   1.7e-85   7.9e-82  273.8   0.0     3   231   140   368   138   368 0.98 2-oxoacid dehydrogenases acyltransferase (catalytic domain)
E3_binding           PF02817.12    39 seq280_BIOID60615    -            370   3.2e-15   55.3   2.3   1   1     9e-19   4.1e-15   55.0   0.1     5    39    79   113    76   113 0.96 e3 binding domain
Biotin_lipoyl        PF00364.17    74 seq280_BIOID60615    -            370   1.9e-07   30.5   0.3   1   1     1e-10   4.6e-07   29.2   0.1    34    73     2    41     1    42 0.94 Biotin-requiring enzyme
AAA_12               PF13087.1    199 seq282_BIOID60615    -            338   3.8e-20   71.9   0.0   1   1     1e-22   4.7e-19   68.4   0.0    84   198    16   136     3   137 0.85 AAA domain
PLDc_2               PF13091.1    126 seq282_BIOID60615    -            338   8.3e-12   44.8   0.1   1   1     3e-15   1.4e-11   44.1   0.1     1    99   193   304   193   333 0.78 PLD-like domain
PLDc                 PF00614.17    28 seq282_BIOID60615    -            338   8.1e-06   25.3   0.0   1   1   4.6e-09   2.1e-05   24.0   0.0     2    25   277   300   276   302 0.93 Phospholipase D Active site motif
DUF262               PF03235.9    221 seq286_BIOID60615    -            680   2.2e-28   99.6   0.6   1   1     1e-31   6.8e-28   98.0   0.0     3   220    13   214    11   215 0.83 Protein of unknown function DUF262
DUF1524              PF07510.6    142 seq286_BIOID60615    -            680   1.5e-15   57.2   0.2   1   1   5.2e-19   3.6e-15   55.9   0.1    17   141   548   671   542   672 0.80 Protein of unknown function (DUF1524)
TP_methylase         PF00590.15   210 seq288_BIOID60615    -            286     1e-32  113.4   0.3   1   1   1.2e-36   1.7e-32  112.7   0.2     1   209    13   213    13   214 0.85 Tetrapyrrole (Corrin/Porphyrin) Methylases
FadR_C               PF07840.7    164 seq289_BIOID60615    -            239   6.9e-73  243.5   0.0   1   1   1.9e-76   8.5e-73  243.2   0.0     1   163    72   234    72   235 0.99 FadR C-terminal domain
GntR                 PF00392.16    64 seq289_BIOID60615    -            239   2.3e-20   71.6   0.0   1   1     1e-23   4.7e-20   70.6   0.0     4    64    11    71     8    71 0.96 Bacterial regulatory proteins, gntR family
HAD                  PF12710.2    191 seq291_BIOID60615    -            211     4e-09   36.8   0.0   1   1   4.1e-13   5.6e-09   36.3   0.0     1   186     9   188     9   193 0.61 haloacid dehalogenase-like hydrolase
PEP-utilizers_C      PF02896.13   294 seq292_BIOID60615    -            833    4e-111  370.4   0.0   1   1  1.9e-114  5.3e-111  370.0   0.0     2   293   363   653   362   654 0.99 PEP-utilising enzyme, TIM barrel domain
PTS_EIIA_2           PF00359.17   142 seq292_BIOID60615    -            833   4.7e-32  110.5   0.0   1   1   3.2e-35   8.8e-32  109.6   0.0     2   141   689   829   688   830 0.97 Phosphoenolpyruvate-dependent sugar phosphotransferase system, EIIA 2
PEP-utilizers        PF00391.18    81 seq292_BIOID60615    -            833   3.7e-19   67.9   0.0   1   1   4.2e-22   1.2e-18   66.3   0.0     7    81   262   337   259   337 0.93 PEP-utilising enzyme, mobile domain
PTS-HPr              PF00381.14    84 seq292_BIOID60615    -            833   5.5e-17   61.3   0.0   1   1     5e-20   1.4e-16   60.0   0.0     5    83     6    86     2    87 0.94 PTS HPr component phosphorylation site
PEP-utilisers_N      PF05524.8    123 seq292_BIOID60615    -            833   8.3e-14   51.3   1.7   1   1   3.3e-17   8.9e-14   51.2   0.0     2   123   119   238   118   238 0.86 PEP-utilising enzyme, N-terminal
ATP-grasp_2          PF08442.5    202 seq293_BIOID60615    -            388   2.5e-82  275.0   0.0   1   1     1e-85   3.5e-82  274.5   0.0     1   202     2   203     2   203 1.00 ATP-grasp domain
Ligase_CoA           PF00549.14   153 seq293_BIOID60615    -            388     1e-24   86.7   3.4   1   1   5.1e-28   1.8e-24   86.0   2.4     1   153   262   382   262   382 0.98 CoA-ligase
ATP-grasp_5          PF13549.1    222 seq293_BIOID60615    -            388   7.8e-13   48.0   0.1   1   1   6.2e-16   2.1e-12   46.6   0.1    10   219     3   215     1   217 0.83 ATP-grasp domain
ATP-grasp_4          PF13535.1    184 seq293_BIOID60615    -            388   3.7e-07   29.9   0.1   1   1   2.6e-10     9e-07   28.6   0.0     7   110     7   126     4   200 0.77 ATP-grasp domain
dCMP_cyt_deam_1      PF00383.17   102 seq298_BIOID60615    -            178   1.7e-27   94.9   0.0   1   1   1.8e-31   2.4e-27   94.4   0.0     3   101    18   116    16   117 0.96 Cytidine and deoxycytidylate deaminase zinc-binding region
Acetyltransf_3       PF13302.1    142 seq300_BIOID60615    -            194   8.5e-20   71.3   0.1   1   1     3e-23     1e-19   71.1   0.0     1   142    17   162    17   162 0.87 Acetyltransferase (GNAT) domain
Acetyltransf_4       PF13420.1    155 seq300_BIOID60615    -            194   6.1e-14   52.1   0.2   1   1   2.4e-17   8.2e-14   51.7   0.1     2   154    21   181    20   182 0.78 Acetyltransferase (GNAT) domain
Acetyltransf_1       PF00583.19    83 seq300_BIOID60615    -            194   1.9e-08   34.0   0.1   1   1   8.7e-12     3e-08   33.4   0.0     2    83    83   162    82   162 0.96 Acetyltransferase (GNAT) family
Acetyltransf_8       PF13523.1    152 seq300_BIOID60615    -            194   1.5e-06   28.1   0.1   1   1   5.7e-10   1.9e-06   27.6   0.1    61   141    76   166    20   170 0.80 Acetyltransferase (GNAT) domain
CoA_binding          PF02629.14    96 seq304_BIOID60615    -            289   1.7e-30  105.2   0.7   1   1   4.9e-34   1.7e-30  105.2   0.5     1    96     6    99     6    99 0.99 CoA binding domain
Ligase_CoA           PF00549.14   153 seq304_BIOID60615    -            289   2.4e-20   72.5   0.6   1   1   1.2e-23     4e-20   71.8   0.4     1   152   151   271   151   272 0.96 CoA-ligase
Succ_CoA_lig         PF13607.1    138 seq304_BIOID60615    -            289   8.7e-12   44.7   0.0   1   1   4.4e-15   1.5e-11   43.9   0.0     1   138   145   284   145   287 0.83 Succinyl-CoA ligase like flavodoxin domain
DUF4011              PF13195.1    176 seq305_BIOID60615    -           1367   6.8e-44  149.8   0.0   1   1   3.7e-46   1.3e-42  145.7   0.0     1   176    34   312    34   312 0.80 Protein of unknown function (DUF4011)
AAA_19               PF13245.1     76 seq305_BIOID60615    -           1367   5.3e-12   45.2   0.1   1   1   3.5e-15   1.2e-11   44.0   0.0     2    63   437   496   436   511 0.84 Part of AAA domain
AAA_11               PF13086.1    241 seq305_BIOID60615    -           1367   1.1e-07   31.6   0.4   1   1   3.1e-11   1.1e-07   31.6   0.2     3   141   431   596   429   651 0.61 AAA domain
UvrD-helicase        PF00580.16   315 seq305_BIOID60615    -           1367   1.2e-05   24.6   0.1   1   1   7.6e-09   2.6e-05   23.5   0.1    12   169   443   617   431   796 0.75 UvrD/REP helicase N-terminal domain
DUF480               PF04337.7    148 seq306_BIOID60615    -            215   8.7e-65  216.9   0.5   1   1   1.1e-68   1.5e-64  216.2   0.3     1   148     5   158     5   158 0.99 Protein of unknown function, DUF480
DAO                  PF01266.19   358 seq309_BIOID60615    -            432   5.6e-74  249.0   0.5   1   1   4.8e-77   6.5e-74  248.8   0.3     2   358     3   397     2   397 0.95 FAD dependent oxidoreductase
Pyr_redox_2          PF07992.9    200 seq309_BIOID60615    -            432   7.5e-09   35.6   0.3   1   1   3.9e-08   5.3e-05   23.0   0.2     1    36     2    37     2    65 0.92 Pyridine nucleotide-disulphide oxidoreductase
Pyr_redox            PF00070.22    80 seq309_BIOID60615    -            432   3.2e-08   33.7   0.2   1   1     7e-09   9.6e-06   25.7   0.2     1    33     2    34     2    47 0.91 Pyridine nucleotide-disulphide oxidoreductase
NAD_binding_8        PF13450.1     68 seq309_BIOID60615    -            432   8.6e-07   28.7   0.1   1   1   5.6e-09   7.6e-06   25.7   0.0     1    34     5    38     5    69 0.85 NAD(P)-binding Rossmann-like domain
ApbA                 PF02558.11   151 seq309_BIOID60615    -            432   2.3e-05   23.7   0.2   1   1   3.8e-08   5.3e-05   22.6   0.1     1    33     3    34     3    48 0.87 Ketopantoate reductase PanE/ApbA
AlaDh_PNT_C          PF01262.16   168 seq309_BIOID60615    -            432   0.00013   21.5   0.1   1   1   1.7e-07   0.00023   20.6   0.1    22    59     2    39     1    52 0.85 Alanine dehydrogenase/PNT, C-terminal domain
GFO_IDH_MocA         PF01408.17   120 seq311_BIOID60615    -            307   2.2e-25   89.3   0.0   1   1   5.1e-29   3.5e-25   88.7   0.0     1   120     4   121     4   121 0.98 Oxidoreductase family, NAD-binding Rossmann fold
GFO_IDH_MocA_C       PF02894.12   115 seq311_BIOID60615    -            307   1.8e-07   30.8   0.1   1   1   5.8e-11     4e-07   29.7   0.0    19   114   141   226   132   227 0.92 Oxidoreductase family, C-terminal alpha/beta domain
FlxA                 PF14282.1    106 seq312_BIOID60615    -            105     1e-15   57.4  14.2   1   1   8.9e-20   1.2e-15   57.2   9.9     5    89    10    93     3   100 0.82 FlxA-like protein
Transaldolase        PF00923.14   287 seq315_BIOID60615    -            220   7.8e-48  162.9   0.1   1   1   1.2e-51   1.7e-47  161.8   0.0     1   244     3   206     3   218 0.94 Transaldolase
GATase_5             PF13507.1    259 seq316_BIOID60615    -           1331  1.4e-103  345.1   0.0   1   1    5e-107  2.3e-103  344.5   0.0     1   257  1075  1328  1075  1329 0.97 CobB/CobQ-like glutamine amidotransferase domain
AIRS_C               PF02769.17   153 seq316_BIOID60615    -           1331   1.7e-47  161.1   2.6   1   2   3.1e-26   1.4e-22   80.1   0.0     2   151   468   625   467   627 0.93 AIR synthase related protein, C-terminal domain
AIRS_C               PF02769.17   153 seq316_BIOID60615    -           1331   1.7e-47  161.1   2.6   2   2   3.1e-26   1.4e-22   80.1   0.8     2   150   858  1002   857  1005 0.92 AIR synthase related protein, C-terminal domain
AIRS                 PF00586.19    96 seq316_BIOID60615    -           1331   7.6e-28   96.4   3.1   1   1   7.5e-31   3.4e-27   94.3   0.0     1    96   293   425   293   425 0.98 AIR synthase related protein, N-terminal domain
PTS_EIIA_2           PF00359.17   142 seq318_BIOID60615    -            658   3.4e-31  107.7   0.0   1   1   1.2e-34   5.6e-31  107.0   0.0     5   141    29   170    25   171 0.95 Phosphoenolpyruvate-dependent sugar phosphotransferase system, EIIA 2
PTS_IIB              PF02302.12    90 seq318_BIOID60615    -            658   1.4e-15   57.3   0.1   1   1   5.6e-19   2.6e-15   56.5   0.1     2    90   188   279   187   279 0.95 PTS system, Lactose/Cellobiose specific IIB subunit
PTS_EIIC             PF02378.13   321 seq318_BIOID60615    -            658   3.4e-11   42.4  34.9   1   1   5.3e-14   2.4e-10   39.6  23.8     2   268   312   562   311   632 0.72 Phosphotransferase system, EIIC
MVIN                 PF03023.9    452 seq320_BIOID60615    -            511  4.7e-161  536.1  32.4   1   1  4.1e-165  5.7e-161  535.8  22.5     1   450    28   478    28   480 0.99 MviN-like protein
Fe-ADH               PF00465.14   366 seq322_BIOID60615    -            380   9.1e-64  215.2   5.9   1   1   1.6e-67   1.1e-63  214.9   4.1     1   366    21   361    21   361 0.92 Iron-containing alcohol dehydrogenase
Fe-ADH_2             PF13685.1    250 seq322_BIOID60615    -            380   1.5e-33  116.0   0.1   1   1   2.8e-37   1.9e-33  115.6   0.0     3   250    27   289    25   289 0.82 Iron-containing alcohol dehydrogenase
Ala_racemase_N       PF01168.15   217 seq323_BIOID60615    -            356   1.7e-58  197.6   0.1   1   1   3.2e-62   2.2e-58  197.2   0.1     2   217    10   217     9   217 0.95 Alanine racemase, N-terminal domain
Ala_racemase_C       PF00842.16   129 seq323_BIOID60615    -            356   2.3e-39  133.6   0.4   1   1   6.2e-43   4.2e-39  132.7   0.3     1   127   232   354   232   356 0.97 Alanine racemase, C-terminal domain
DUF796               PF05638.7    134 seq331_BIOID60615    -            172   9.9e-35  119.3   0.0   1   1   8.3e-39   1.1e-34  119.1   0.0     1   133     6   155     6   156 0.94 Protein of unknown function (DUF796)
DUF3521              PF12035.3     35 seq332_BIOID60615    -             47   4.4e-16   58.3   2.8   1   1   3.7e-20     5e-16   58.1   1.9     1    34     9    42     9    43 0.98 Protein of unknown function (DUF3521)
DUF1287              PF06940.6    164 seq335_BIOID60615    -            205   1.9e-77  258.1   0.0   1   1   1.6e-81   2.2e-77  257.9   0.0     1   164    39   202    39   202 0.99 Domain of unknown function (DUF1287)
Phage_GPD            PF05954.6    292 seq338_BIOID60615    -            713   7.3e-63  212.3   0.1   1   1   1.5e-66     1e-62  211.8   0.0     2   291    28   328    27   329 0.92 Phage late control gene D protein (GPD)
Phage_base_V         PF04717.7     79 seq338_BIOID60615    -            713   2.7e-27   94.4   0.1   1   1   7.7e-31   5.3e-27   93.4   0.1     1    77   366   458   366   460 0.91 Phage-related baseplate assembly protein
Glyco_hydro_38       PF01074.17   277 seq340_BIOID60615    -            877   8.9e-44  149.7   0.0   1   1   2.9e-47   1.3e-43  149.1   0.0     2   263     7   263     6   274 0.88 Glycosyl hydrolases family 38 N-terminal domain
Glyco_hydro_38C      PF07748.8    458 seq340_BIOID60615    -            877   1.4e-28   99.7   0.0   1   1   4.6e-32   2.1e-28   99.2   0.0     2   417   386   843   385   862 0.75 Glycosyl hydrolases family 38 C-terminal domain
Alpha-mann_mid       PF09261.6     80 seq340_BIOID60615    -            877   1.2e-06   28.4   0.0   1   1   6.3e-10   2.9e-06   27.2   0.0     2    79   280   356   279   357 0.88 Alpha mannosidase, middle domain
AAA_12               PF13087.1    199 seq344_BIOID60615    -            304   8.5e-14   51.2   0.2   1   1   1.1e-16   7.6e-13   48.1   0.1    19   197    92   274    79   276 0.83 AAA domain
AAA_11               PF13086.1    241 seq344_BIOID60615    -            304   6.1e-12   45.5   0.1   1   1   2.8e-15   1.9e-11   43.9   0.0   196   238    16    57     5    59 0.89 AAA domain
Phage_integrase      PF00589.17   173 seq346_BIOID60615    -            198   1.4e-46  158.1   0.6   1   1   1.2e-50   1.6e-46  158.0   0.4     1   172     5   177     5   178 0.98 Phage integrase family
DUF559               PF04480.7    109 seq349_BIOID60615    -            224   1.4e-06   27.7   0.0   1   1   1.7e-10   2.4e-06   27.0   0.0    55   108    37    93     3    94 0.75 Protein of unknown function (DUF559)
Flg_bb_rod           PF00460.15    31 seq351_BIOID60615    -            138   8.6e-13   47.5   0.2   1   1   1.5e-16   2.1e-12   46.3   0.2     1    31     9    39     9    39 0.98 Flagella basal body rod protein
HTH_3                PF01381.17    55 seq354_BIOID60615    -            135   1.9e-14   53.0   0.0   1   1   7.9e-18   3.6e-14   52.2   0.0     3    55    12    64    10    64 0.97 Helix-turn-helix
HTH_31               PF13560.1     64 seq354_BIOID60615    -            135   1.2e-11   44.5   1.2   1   1   4.4e-15     2e-11   43.7   0.8     2    58     6    61     5    71 0.95 Helix-turn-helix domain
HTH_19               PF12844.2     64 seq354_BIOID60615    -            135   1.7e-09   37.5   0.0   1   1   6.8e-13   3.1e-09   36.6   0.0     1    63     7    69     7    70 0.97 Helix-turn-helix domain
Flg_bbr_C            PF06429.8     74 seq355_BIOID60615    -            134   1.5e-12   47.0   3.0   1   1   3.6e-16   2.5e-12   46.4   2.1    29    73    87   131    11   132 0.91 Flagellar basal body rod FlgEFG protein C-terminal
Flg_bb_rod           PF00460.15    31 seq355_BIOID60615    -            134   2.7e-11   42.8   1.2   1   1   3.9e-15   2.7e-11   42.8   0.8     1    30     7    37     7    38 0.95 Flagella basal body rod protein
Fimbrial             PF00419.15   145 seq356_BIOID60615    -            184   1.3e-20   73.9   9.8   1   1   9.5e-25   1.3e-20   73.9   6.8     1   145    35   184    35   184 0.87 Fimbrial protein
RHS_repeat           PF05593.9     38 seq358_BIOID60615    -           1409   1.2e-63  209.9 109.9   1   8   2.8e-12   1.9e-08   34.1   1.4     1    38   434   472   434   472 0.97 RHS Repeat
RHS_repeat           PF05593.9     38 seq358_BIOID60615    -           1409   1.2e-63  209.9 109.9   2   8   6.8e-11   4.6e-07   29.7   2.1     3    37   458   492   456   493 0.94 RHS Repeat
RHS_repeat           PF05593.9     38 seq358_BIOID60615    -           1409   1.2e-63  209.9 109.9   3   8     5e-08   0.00035   20.5   0.6     1    37   498   536   498   537 0.73 RHS Repeat
RHS_repeat           PF05593.9     38 seq358_BIOID60615    -           1409   1.2e-63  209.9 109.9   4   8   5.9e-08    0.0004   20.3   0.3     1    36   542   577   542   578 0.91 RHS Repeat
RHS_repeat           PF05593.9     38 seq358_BIOID60615    -           1409   1.2e-63  209.9 109.9   5   8   5.1e-13   3.5e-09   36.4   0.3     1    37   584   620   584   621 0.98 RHS Repeat
RHS_repeat           PF05593.9     38 seq358_BIOID60615    -           1409   1.2e-63  209.9 109.9   6   8   1.1e-09   7.2e-06   25.9   0.7     1    37   626   661   626   662 0.97 RHS Repeat
RHS_repeat           PF05593.9     38 seq358_BIOID60615    -           1409   1.2e-63  209.9 109.9   7   8   3.3e-08   0.00023   21.1   1.1     1    31   667   697   667   701 0.93 RHS Repeat
RHS_repeat           PF05593.9     38 seq358_BIOID60615    -           1409   1.2e-63  209.9 109.9   8   8   4.9e-09   3.3e-05   23.7   0.8     1    31   729   762   729   770 0.87 RHS Repeat
RHS                  PF03527.9     41 seq358_BIOID60615    -           1409     3e-21   74.7   5.6   1   1   4.6e-24   3.1e-20   71.5   0.6     1    41  1154  1194  1154  1194 0.97 RHS protein
FlgD                 PF03963.9     82 seq360_BIOID60615    -            231   9.5e-25   86.3   5.0   1   1   1.1e-27   4.8e-24   84.1   2.8     7    81     7    79     2    80 0.86 Flagellar hook capping protein - N-terminal region
FlgD_ig              PF13860.1     81 seq360_BIOID60615    -            231   2.4e-21   75.1   2.5   1   1   5.2e-25   2.4e-21   75.1   1.8     9    81   119   189   105   189 0.91 FlgD Ig-like domain
FLgD_tudor           PF13861.1     61 seq360_BIOID60615    -            231   3.1e-15   55.8   0.0   1   1   2.3e-18     1e-14   54.1   0.0     1    60    86   230    86   231 0.97 FlgD Tudor-like domain
DUF1391              PF07151.7     49 seq361_BIOID60615    -             51   7.6e-35  118.0   0.5   1   1     6e-39   8.2e-35  117.9   0.3     1    48     2    49     2    50 0.97 Protein of unknown function (DUF1391)
HATPase_c            PF02518.21   111 seq362_BIOID60615    -            496     5e-20   71.1   0.0   1   1     2e-23   9.2e-20   70.3   0.0     3   109   383   490   381   492 0.97 Histidine kinase-, DNA gyrase B-, and HSP90-like ATPase
HisKA                PF00512.20    68 seq362_BIOID60615    -            496     2e-15   56.4   0.4   1   1   4.3e-19     2e-15   56.4   0.3     2    67   271   337   270   338 0.97 His Kinase A (phospho-acceptor) domain
HAMP                 PF00672.20    70 seq362_BIOID60615    -            496     2e-08   34.1   8.7   1   1     2e-11   9.3e-08   32.0   0.1     2    69   197   265   196   266 0.93 HAMP domain
Fimbrial             PF00419.15   145 seq364_BIOID60615    -            223   1.3e-15   57.7   0.0   1   1   1.2e-19   1.6e-15   57.4   0.0     2   145    77   223    76   223 0.86 Fimbrial protein
SLT                  PF01464.15   121 seq367_BIOID60615    -            203   1.4e-25   89.0   0.1   1   1   1.3e-29   1.8e-25   88.6   0.1     3   120    43   168    41   169 0.95 Transglycosylase SLT domain
FlaE                 PF07559.9    130 seq370_BIOID60615    -            402   5.9e-23   81.8  12.0   1   1   1.3e-26   5.9e-23   81.8   8.3     1   130   170   283   170   283 0.93 Flagellar basal body protein FlaE
Flg_bbr_C            PF06429.8     74 seq370_BIOID60615    -            402   4.2e-21   74.5   1.6   1   1   4.6e-24   2.1e-20   72.2   1.1     2    74   324   401   323   401 0.92 Flagellar basal body rod FlgEFG protein C-terminal
Flg_bb_rod           PF00460.15    31 seq370_BIOID60615    -            402   9.7e-12   44.2   4.1   1   1   2.1e-15   9.7e-12   44.2   2.8     2    31     4    33     3    33 0.96 Flagella basal body rod protein
PRK                  PF00485.13   194 seq371_BIOID60615    -            336   3.1e-13   49.6   0.0   1   1   4.4e-17     6e-13   48.6   0.0     1   148   110   264   110   273 0.87 Phosphoribulokinase / Uridine kinase family
Pili_assembly_N      PF00345.15   122 seq372_BIOID60615    -            120   1.3e-16   60.3   0.0   1   1   1.2e-20   1.7e-16   60.0   0.0     1    65    37    98    37   107 0.90 Gram-negative pili assembly chaperone, N-terminal domain
DicB                 PF05358.6     62 seq373_BIOID60615    -             62   5.3e-41  137.8   0.2   1   1   4.3e-45   5.8e-41  137.6   0.1     1    62     1    62     1    62 1.00 DicB protein
DUF1482              PF07358.6     57 seq374_BIOID60615    -             81   1.9e-27   94.5   0.2   1   1   1.7e-31   2.3e-27   94.2   0.1     1    57    22    80    22    80 0.98 Protein of unknown function (DUF1482)
Pili_assembly_C      PF02753.12    68 seq375_BIOID60615    -            121   1.4e-16   59.9   0.2   1   1   2.8e-20   1.9e-16   59.5   0.1     1    66    56   115    56   117 0.95 Gram-negative pili assembly chaperone, C-terminal domain
Pili_assembly_N      PF00345.15   122 seq375_BIOID60615    -            121     2e-06   27.4   0.1   1   1   7.1e-10   4.9e-06   26.2   0.1    86   122     1    37     1    37 0.89 Gram-negative pili assembly chaperone, N-terminal domain
Bac_Ubq_Cox          PF01654.12   436 seq376_BIOID60615    -            523  1.2e-183  610.3  21.3   1   1    1e-187  1.4e-183  610.1  14.7     1   435     8   503     8   504 0.98 Bacterial Cytochrome Ubiquinol Oxidase
Usher                PF00577.15   552 seq378_BIOID60615    -            878  4.9e-222  738.4  26.5   1   1  1.3e-225    6e-222  738.1  18.4     1   552   208   790   208   790 0.99 Type VII secretion system (T7SS), usher protein
PapC_N               PF13954.1    146 seq378_BIOID60615    -            878   5.1e-48  162.2   0.0   1   1   2.8e-51   1.3e-47  160.9   0.0     2   146    48   194    47   194 0.98 PapC N-terminal domain
PapC_C               PF13953.1     68 seq378_BIOID60615    -            878   1.3e-27   95.0   0.1   1   1   1.1e-30   4.8e-27   93.2   0.1     1    67   800   865   800   866 0.97 PapC C-terminal domain
Flg_bbr_C            PF06429.8     74 seq380_BIOID60615    -            251   3.8e-21   74.6   2.9   1   1   8.5e-25   5.8e-21   74.0   0.4     2    74   170   247   169   247 0.91 Flagellar basal body rod FlgEFG protein C-terminal
Flg_bb_rod           PF00460.15    31 seq380_BIOID60615    -            251   2.2e-10   39.9   3.3   1   1   3.2e-14   2.2e-10   39.9   2.3     1    31     5    35     5    35 0.97 Flagella basal body rod protein
Transgly_assoc       PF04226.8     48 seq381_BIOID60615    -             84   1.2e-13   50.7  14.4   1   1   8.6e-18   1.2e-13   50.7   9.9     2    48    34    83    33    83 0.98 Transglycosylase associated protein
Lipoprotein_20       PF13942.1    180 seq382_BIOID60615    -            160   8.1e-64  214.3   7.0   1   1     7e-68   9.6e-64  214.1   4.9    36   179     1   144     1   145 0.98 YfhG lipoprotein
Sigma54_activat      PF00158.21   168 seq384_BIOID60615    -            449   2.6e-72  241.6   0.0   1   1   2.3e-75     8e-72  240.0   0.0     1   167   141   307   141   308 0.98 Sigma-54 interaction domain
Response_reg         PF00072.19   112 seq384_BIOID60615    -            449     3e-29  101.1   0.0   1   1   1.8e-32   6.3e-29  100.1   0.0     1   111    13   122    13   123 0.98 Response regulator receiver domain
AAA_5                PF07728.9    139 seq384_BIOID60615    -            449   3.6e-06   26.6   0.0   1   1   2.1e-09     7e-06   25.6   0.0     2   119   165   279   164   299 0.74 AAA domain (dynein-related subfamily)
AAA                  PF00004.24   132 seq384_BIOID60615    -            449   0.00011   22.3   0.0   1   1   7.7e-08   0.00026   21.0   0.0     1   127   165   297   165   302 0.74 ATPase family associated with various cellular activities (AAA)
Flg_bbr_C            PF06429.8     74 seq391_BIOID60615    -            260   5.2e-27   93.4   3.1   1   1   1.6e-30   1.1e-26   92.4   1.3     2    74   183   260   182   260 0.91 Flagellar basal body rod FlgEFG protein C-terminal
Flg_bb_rod           PF00460.15    31 seq391_BIOID60615    -            260   2.6e-14   52.4   1.4   1   1   9.8e-18   6.7e-14   51.1   1.0     1    31     5    35     5    35 0.98 Flagella basal body rod protein
Cyto_ox_2            PF02322.10   328 seq392_BIOID60615    -            379  7.9e-121  403.1  36.0   1   1  6.7e-125  9.2e-121  402.8  25.0     2   327     7   362     6   363 0.99 Cytochrome oxidase subunit II
HTH_38               PF13936.1     44 seq393_BIOID60615    -            383   5.6e-23   80.1   2.1   1   1   5.6e-21   1.9e-17   62.4   0.9     4    44    58    98    55    98 0.97 Helix-turn-helix domain
rve                  PF00665.21   120 seq393_BIOID60615    -            383     1e-16   61.0   0.0   1   1   6.5e-20   2.2e-16   59.9   0.0     3   120   228   337   226   337 0.94 Integrase core domain
FlgH                 PF02107.11   180 seq394_BIOID60615    -            232   3.4e-69  231.9   0.3   1   1   2.9e-73   3.9e-69  231.6   0.2     4   180    44   231    41   231 0.95 Flagellar L-ring protein
P-II                 PF00543.17   102 seq395_BIOID60615    -            112   1.3e-43  147.5   2.6   1   1     1e-47   1.4e-43  147.3   1.8     1   102     4   105     4   105 0.99 Nitrogen regulatory protein P-II
YbgT_YccB            PF08173.6     28 seq396_BIOID60615    -             37   6.1e-16   57.8   4.2   1   1   4.9e-20   6.7e-16   57.6   2.9     1    28     1    28     1    28 0.97 Membrane bound YbgT-like protein
DUF1233              PF06806.7     72 seq397_BIOID60615    -             29     9e-06   25.0   0.1   1   1   6.6e-10   9.1e-06   25.0   0.1     1    23     4    27     4    29 0.92 Putative excisionase (DUF1233)
Cyd_oper_YbgE        PF09600.5     82 seq398_BIOID60615    -             97   1.5e-33  114.6   7.9   1   1   1.4e-37   1.9e-33  114.3   5.5     1    81    16    96    16    97 0.97 Cyd operon protein YbgE (Cyd_oper_YbgE)
Fimbrial             PF00419.15   145 seq401_BIOID60615    -            176   1.6e-21   76.9   4.0   1   1   1.4e-25   1.9e-21   76.7   2.8     1   145    27   176    27   176 0.94 Fimbrial protein
DUF3596              PF12167.3     88 seq402_BIOID60615    -            329   5.1e-29   99.5   0.0   1   1   1.3e-32   8.9e-29   98.8   0.0     1    87     9    94     9    95 0.98 Domain of unknown function (DUF3596)
Phage_integrase      PF00589.17   173 seq402_BIOID60615    -            329     1e-09   38.1   0.1   1   1   3.6e-13   2.5e-09   36.9   0.0     3    87   205   295   204   317 0.90 Phage integrase family
FlgI                 PF02119.11   342 seq403_BIOID60615    -            366  3.7e-138  459.7  15.0   1   1  3.1e-142  4.2e-138  459.5  10.4     1   342    22   366    22   366 0.99 Flagellar P-ring protein
4HBT                 PF03061.17    79 seq405_BIOID60615    -            134     8e-19   67.4   0.4   1   1   2.4e-22   1.1e-18   66.9   0.3     1    77    20   103    20   105 0.98 Thioesterase superfamily
4HBT_2               PF13279.1    121 seq405_BIOID60615    -            134   2.7e-12   47.0   0.2   1   1   7.1e-16   3.2e-12   46.8   0.1     3   117    14   128    12   132 0.88 Thioesterase-like superfamily
Acyl-ACP_TE          PF01643.12   249 seq405_BIOID60615    -            134   1.3e-05   24.2   0.1   1   1   3.1e-09   1.4e-05   24.0   0.0    31   132    33   132     4   134 0.79 Acyl-ACP thioesterase
Fimbrial             PF00419.15   145 seq408_BIOID60615    -            169   1.3e-09   38.3   7.7   1   1   1.2e-13   1.7e-09   37.9   5.3     1   144    30   168    30   169 0.76 Fimbrial protein
MotA_ExbB            PF01618.11   139 seq409_BIOID60615    -            230   6.2e-47  158.6   0.2   1   1     6e-51   8.1e-47  158.2   0.1     2   138    74   210    73   211 0.98 MotA/TolQ/ExbB proton channel family
FimH_man-bind        PF09160.5    147 seq412_BIOID60615    -            303   1.5e-57  193.4   0.2   1   1     4e-61   2.8e-57  192.5   0.1     1   147    27   171    27   171 0.99 FimH, mannose binding
Fimbrial             PF00419.15   145 seq412_BIOID60615    -            303   1.1e-09   38.4   7.6   1   1   1.7e-13   1.1e-09   38.4   5.3     7   145   176   303   170   303 0.85 Fimbrial protein
Phage_integrase      PF00589.17   173 seq413_BIOID60615    -             87   1.6e-06   27.7   0.1   1   1   1.4e-10   1.9e-06   27.5   0.1   115   167     2    54     1    60 0.91 Phage integrase family
DDE_Tnp_1_assoc      PF13808.1     90 seq414_BIOID60615    -             43   1.1e-11   44.0   0.0   1   1   8.8e-16   1.2e-11   43.9   0.0     1    37     6    42     6    43 0.97 DDE_Tnp_1-associated
Glucosaminidase      PF01832.15   134 seq415_BIOID60615    -            323   9.4e-38  129.2   0.9   1   1   2.5e-41   1.7e-37  128.4   0.6     5   133   170   305   167   306 0.96 Mannosyl-glycoprotein endo-beta-N-acetylglucosaminidase
Rod-binding          PF10135.4     49 seq415_BIOID60615    -            323   9.2e-20   70.2   2.8   1   1   3.3e-23   2.2e-19   69.0   1.9     1    49    60   107    60   107 0.99 Rod binding protein
ExbD                 PF02472.11   130 seq417_BIOID60615    -            142     5e-23   81.3   0.1   1   1   4.1e-27   5.6e-23   81.2   0.1     2   129    10   141     9   142 0.89 Biopolymer transport protein ExbD/TolR
SHMT                 PF00464.14   399 seq418_BIOID60615    -            417  2.1e-192  638.7   0.3   1   1  7.2e-196  2.5e-192  638.5   0.2     1   399     8   386     8   386 0.99 Serine hydroxymethyltransferase
Aminotran_1_2        PF00155.16   363 seq418_BIOID60615    -            417   1.2e-10   40.7   0.0   1   1     5e-14   1.7e-10   40.2   0.0    55   350    84   368    33   378 0.69 Aminotransferase class I and II
Beta_elim_lyase      PF01212.16   290 seq418_BIOID60615    -            417   1.5e-06   27.4   0.0   1   1   8.7e-10     3e-06   26.4   0.0    35   166    79   202    49   242 0.79 Beta-eliminating lyase
Aminotran_5          PF00266.14   371 seq418_BIOID60615    -            417   8.4e-06   24.6   0.0   1   1   3.6e-09   1.2e-05   24.1   0.0    50   207    80   236    38   261 0.73 Aminotransferase class-V
TolA                 PF06519.6     96 seq420_BIOID60615    -            421   2.2e-38  129.9   0.0   1   1   3.3e-42   2.2e-38  129.9   0.0     1    96   325   419   325   419 0.98 TolA C-terminal
TonB_2               PF13103.1     85 seq420_BIOID60615    -            421   3.2e-05   23.7   0.0   1   1   1.4e-08   9.4e-05   22.2   0.0     2    73   338   405   337   414 0.86 TonB C terminal
Flg_bbr_C            PF06429.8     74 seq421_BIOID60615    -            547   7.8e-08   32.0   2.5   1   1   1.1e-11   7.8e-08   32.0   1.7    23    74   491   546   469   546 0.82 Flagellar basal body rod FlgEFG protein C-terminal
Flg_bb_rod           PF00460.15    31 seq421_BIOID60615    -            547   2.8e-05   23.5  11.0   1   1   4.2e-09   2.8e-05   23.5   7.6     1    31     5    35     5    35 0.97 Flagella basal body rod protein
MetJ                 PF01340.15   104 seq423_BIOID60615    -            105   9.5e-70  230.8   0.1   1   1   7.7e-74     1e-69  230.6   0.1     1   104     2   105     2   105 1.00 Met Apo-repressor, MetJ
Ivy                  PF08816.6    118 seq425_BIOID60615    -            157   6.8e-35  119.4   0.1   1   1   6.1e-39   8.4e-35  119.2   0.1     1   118    37   152    37   152 0.98 Inhibitor of vertebrate lysozyme (Ivy)
ADH_N                PF08240.7    109 seq426_BIOID60615    -            353   1.2e-27   95.7   1.0   1   1   7.2e-31     2e-27   95.0   0.7     1   109    42   152    42   152 0.96 Alcohol dehydrogenase GroES-like domain
ADH_zinc_N           PF00107.21   130 seq426_BIOID60615    -            353   1.9e-22   79.1   0.0   1   1   1.1e-25   2.9e-22   78.5   0.0     1   129   193   315   193   316 0.98 Zinc-binding dehydrogenase
ADH_zinc_N_2         PF13602.1    127 seq426_BIOID60615    -            353   4.8e-08   33.8   0.0   1   1     3e-11   8.1e-08   33.0   0.0     1   127   225   349   225   349 0.73 Zinc-binding dehydrogenase
AlaDh_PNT_C          PF01262.16   168 seq426_BIOID60615    -            353   2.1e-05   24.0   0.0   1   1   1.4e-08   3.8e-05   23.1   0.0    21    74   184   237   175   253 0.89 Alanine dehydrogenase/PNT, C-terminal domain
DUF830               PF05708.7    158 seq427_BIOID60615    -            202   2.5e-45  154.1   0.0   1   1     2e-49   2.8e-45  154.0   0.0     2   157    21   193    20   194 0.97 Orthopoxvirus protein of unknown function (DUF830)
PD40                 PF07676.7     39 seq430_BIOID60615    -            431   1.2e-35  120.5   5.0   1   4   2.5e-08   8.6e-05   21.9   0.0    11    34   203   224   198   227 0.82 WD40-like Beta Propeller Repeat
PD40                 PF07676.7     39 seq430_BIOID60615    -            431   1.2e-35  120.5   5.0   2   4   8.4e-13   2.9e-09   36.2   0.0     2    39   238   273   237   273 0.95 WD40-like Beta Propeller Repeat
PD40                 PF07676.7     39 seq430_BIOID60615    -            431   1.2e-35  120.5   5.0   3   4   6.4e-13   2.2e-09   36.6   0.1     2    38   282   316   281   317 0.96 WD40-like Beta Propeller Repeat
PD40                 PF07676.7     39 seq430_BIOID60615    -            431   1.2e-35  120.5   5.0   4   4   4.2e-07    0.0014   18.0   0.0     3    30   370   397   368   403 0.93 WD40-like Beta Propeller Repeat
TolB_N               PF04052.8    105 seq430_BIOID60615    -            431   9.2e-32  109.1   0.0   1   1   7.2e-35   2.5e-31  107.7   0.0     1    99    24   122    24   127 0.97 TolB amino-terminal domain
DPPIV_N              PF00930.16   353 seq430_BIOID60615    -            431   1.6e-13   49.8   0.0   1   1   2.3e-13     8e-10   37.7   0.0   239   348   249   353   220   358 0.87 Dipeptidyl peptidase IV (DPP IV) N-terminal region
DUF2459              PF09601.5    173 seq432_BIOID60615    -            209   3.5e-51  173.2   0.0   1   1     3e-55   4.1e-51  172.9   0.0     1   172    38   202    38   203 0.98 Protein of unknown function (DUF2459)
DUF853               PF05872.7    504 seq434_BIOID60615    -            516  1.3e-251  835.2   0.2   1   1  8.4e-255  1.4e-251  835.0   0.1     3   504    21   516    19   516 0.98 Bacterial protein of unknown function (DUF853)
AAA_10               PF12846.2    328 seq434_BIOID60615    -            516   1.5e-20   73.6   0.0   1   2   2.3e-10   3.9e-07   29.5   0.0     1    47    39    85    39   129 0.95 AAA-like domain
AAA_10               PF12846.2    328 seq434_BIOID60615    -            516   1.5e-20   73.6   0.0   2   2   3.6e-14   6.1e-11   42.0   0.0   245   310   271   338   238   357 0.80 AAA-like domain
TrwB_AAD_bind        PF10412.4    386 seq434_BIOID60615    -            516     1e-07   30.8   0.2   1   1   3.3e-08   5.6e-05   21.8   0.1    14    56    38    80    30    93 0.93 Type IV secretion-system coupling protein DNA-binding domain
FtsK_SpoIIIE         PF01580.13   205 seq434_BIOID60615    -            516   6.4e-07   28.9   0.1   1   1   2.9e-09   4.9e-06   26.0   0.0    35    83    34    79    19    91 0.85 FtsK/SpoIIIE family
DUF87                PF01935.12   229 seq434_BIOID60615    -            516   2.6e-06   27.3   0.0   1   1   2.8e-09   4.7e-06   26.4   0.0    20   123    36   150    26   245 0.73 Domain of unknown function DUF87
UxuA                 PF03786.8    351 seq435_BIOID60615    -            394  4.2e-163  541.7   0.2   1   1    7e-167  4.8e-163  541.6   0.1     1   350     1   388     1   389 0.99 D-mannonate dehydratase (UxuA)
AP_endonuc_2         PF01261.19   211 seq435_BIOID60615    -            394   7.7e-09   35.0   0.0   1   1   7.8e-12   5.3e-08   32.3   0.0     3   189    18   299    16   322 0.81 Xylose isomerase-like TIM barrel
Flagellin_N          PF00669.15   139 seq436_BIOID60615    -            317   4.4e-34  117.1   9.6   1   1   3.2e-38   4.4e-34  117.1   6.7     2   139     4   141     3   141 0.99 Bacterial flagellin N-terminal helical region
Sigma54_activat      PF00158.21   168 seq438_BIOID60615    -            642   6.2e-36  123.2   0.0   1   1   4.9e-39   1.1e-35  122.4   0.0     5   168   334   494   330   494 0.96 Sigma-54 interaction domain
PAS                  PF00989.19   113 seq438_BIOID60615    -            642   4.4e-14   52.1   0.0   1   1     6e-17   1.4e-13   50.5   0.0     2   113   207   309   206   309 0.97 PAS fold
HTH_8                PF02954.14    42 seq438_BIOID60615    -            642   1.7e-13   49.7   0.1   1   1   7.4e-17   1.7e-13   49.7   0.1     2    42   591   631   590   631 0.96 Bacterial regulatory protein, Fis family
GAF                  PF01590.21   154 seq438_BIOID60615    -            642   3.1e-06   27.2   0.2   1   1   3.6e-09   8.2e-06   25.9   0.2     4   151    58   189    56   192 0.92 GAF domain
PAS_8                PF13188.1     64 seq438_BIOID60615    -            642   0.00012   21.6   0.0   1   1   1.4e-07   0.00032   20.3   0.0     2    46   207   255   206   276 0.70 PAS domain
DUF4380              PF14315.1    274 seq441_BIOID60615    -            203   5.8e-06   25.5   0.0   1   1   1.2e-09   1.7e-05   24.0   0.0     3   153    53   193    51   199 0.83 Domain of unknown function (DUF4380)
DUF1283              PF06932.6     85 seq442_BIOID60615    -            113     1e-46  156.7   6.7   1   1   8.7e-51   1.2e-46  156.5   4.7     1    85    29   113    29   113 0.99 Protein of unknown function (DUF1283)
DEAD                 PF00270.24   173 seq443_BIOID60615    -            756   7.4e-19   67.7   0.0   1   1   5.3e-22   2.4e-18   66.0   0.0     4   168   227   386   224   391 0.83 DEAD/DEAH box helicase
Helicase_C           PF00271.26    78 seq443_BIOID60615    -            756   7.4e-11   41.6   0.0   1   1     2e-11   9.1e-08   31.7   0.0    20    78   543   613   525   613 0.80 Helicase conserved C-terminal domain
ResIII               PF04851.10   184 seq443_BIOID60615    -            756   3.6e-10   39.8   0.0   1   1   2.1e-13   9.7e-10   38.4   0.0     3   182   222   383   220   385 0.79 Type III restriction enzyme, res subunit
OmpA                 PF00691.15    97 seq446_BIOID60615    -            173   1.1e-19   70.5   0.0   1   1   1.4e-23     2e-19   69.6   0.0     1    97    72   167    72   167 0.95 OmpA family
DeoRC                PF00455.17   162 seq447_BIOID60615    -            269   7.6e-57  191.3   1.5   1   1   1.8e-60   8.3e-57  191.2   0.5     2   161    88   247    87   248 0.99 DeoR C terminal sensor domain
HTH_DeoR             PF08220.7     57 seq447_BIOID60615    -            269   3.1e-21   74.5   0.2   1   1   1.2e-24   5.3e-21   73.7   0.1     1    57    18    74    18    74 0.98 DeoR-like helix-turn-helix domain
HTH_11               PF08279.7     55 seq447_BIOID60615    -            269   1.4e-09   37.2   0.1   1   1   8.4e-13   3.8e-09   35.9   0.1     1    48    18    64    18    68 0.91 HTH domain
Acetyltransf_3       PF13302.1    142 seq449_BIOID60615    -            186   5.7e-23   81.6   0.0   1   1     4e-26   7.7e-23   81.2   0.0     3   141     8   140     7   141 0.80 Acetyltransferase (GNAT) domain
Acetyltransf_4       PF13420.1    155 seq449_BIOID60615    -            186   7.2e-15   55.1   0.6   1   1   4.7e-18   9.1e-15   54.8   0.4     1   152     9   158     9   160 0.93 Acetyltransferase (GNAT) domain
Acetyltransf_1       PF00583.19    83 seq449_BIOID60615    -            186     6e-15   54.9   0.1   1   1   4.5e-18   8.9e-15   54.3   0.1     2    82    63   140    62   141 0.97 Acetyltransferase (GNAT) family
Acetyltransf_8       PF13523.1    152 seq449_BIOID60615    -            186   1.2e-13   51.1   0.2   1   1   8.2e-17   1.6e-13   50.6   0.2     1   141     9   145     9   157 0.89 Acetyltransferase (GNAT) domain
Acetyltransf_7       PF13508.1     79 seq449_BIOID60615    -            186   3.7e-07   30.1   0.2   1   1   3.4e-10   6.7e-07   29.2   0.1     2    78    56   141    55   142 0.80 Acetyltransferase (GNAT) domain
Acetyltransf_10      PF13673.1    117 seq449_BIOID60615    -            186   1.3e-05   25.1   0.0   1   1   9.3e-09   1.8e-05   24.7   0.0     1   117    16   140    16   140 0.75 Acetyltransferase (GNAT) domain
FR47                 PF08445.5     86 seq449_BIOID60615    -            186   2.1e-05   24.0   0.0   1   1   1.9e-08   3.8e-05   23.2   0.0    26    79    87   142    69   150 0.92 FR47-like protein
TPR_16               PF13432.1     65 seq450_BIOID60615    -            885   1.8e-19   69.7  33.6   1   2   2.4e-10   5.5e-07   29.9   5.1     1    56   288   350   288   351 0.96 Tetratricopeptide repeat
TPR_16               PF13432.1     65 seq450_BIOID60615    -            885   1.8e-19   69.7  33.6   2   2   1.2e-09   2.7e-06   27.7   1.3     3    65   539   602   537   602 0.97 Tetratricopeptide repeat
TPR_11               PF13414.1     69 seq450_BIOID60615    -            885   1.6e-15   56.3  26.0   1   1   2.5e-10   5.6e-07   28.9   2.2     8    69   538   599   533   599 0.95 TPR repeat
TPR_2                PF07719.12    34 seq450_BIOID60615    -            885   1.4e-11   43.2  33.2   1   1   1.1e-05     0.024   14.4   0.1     3    33   535   565   533   566 0.92 Tetratricopeptide repeat
TPR_1                PF00515.23    34 seq450_BIOID60615    -            885   1.6e-10   39.9  22.7   1   1   2.3e-06    0.0052   16.2   0.0     7    28   330   351   326   352 0.93 Tetratricopeptide repeat
TPR_8                PF13181.1     34 seq450_BIOID60615    -            885   6.3e-08   31.7   7.7   1   1   0.00017      0.38   10.5   0.0     4    32   536   564   534   566 0.93 Tetratricopeptide repeat
Mannitol_dh          PF01232.18   151 seq452_BIOID60615    -             90   1.7e-17   63.6   0.0   1   1   1.4e-21   1.9e-17   63.4   0.0     2    51    24    77    23    87 0.92 Mannitol dehydrogenase Rossmann domain
TPR_6                PF13174.1     33 seq454_BIOID60615    -            263   1.8e-22   78.0   1.7   1   3   2.8e-07   0.00047   20.3   0.0     4    33   146   176   145   176 0.86 Tetratricopeptide repeat
TPR_6                PF13174.1     33 seq454_BIOID60615    -            263   1.8e-22   78.0   1.7   2   3   2.2e-08   3.8e-05   23.7   0.1     3    33   183   213   181   213 0.95 Tetratricopeptide repeat
TPR_6                PF13174.1     33 seq454_BIOID60615    -            263   1.8e-22   78.0   1.7   3   3   7.2e-11   1.2e-07   31.5   0.0     1    33   218   250   218   250 0.96 Tetratricopeptide repeat
TPR_16               PF13432.1     65 seq454_BIOID60615    -            263   6.3e-12   45.7   0.0   1   1   1.6e-09   2.7e-06   27.7   0.0     2    65   147   214   146   214 0.92 Tetratricopeptide repeat
TPR_2                PF07719.12    34 seq454_BIOID60615    -            263   1.1e-09   37.3   0.2   1   2   2.1e-06    0.0035   17.0   0.1     2    33   181   212   180   213 0.93 Tetratricopeptide repeat
TPR_2                PF07719.12    34 seq454_BIOID60615    -            263   1.1e-09   37.3   0.2   2   2   5.3e-06    0.0091   15.7   0.0     1    33   217   249   217   250 0.95 Tetratricopeptide repeat
TPR_8                PF13181.1     34 seq454_BIOID60615    -            263   2.9e-06   26.5   0.9   1   2   0.00027      0.46   10.2   0.2     2    29   181   208   180   213 0.89 Tetratricopeptide repeat
TPR_8                PF13181.1     34 seq454_BIOID60615    -            263   2.9e-06   26.5   0.9   2   2   2.7e-05     0.046   13.3   0.0     5    29   221   245   217   250 0.85 Tetratricopeptide repeat
Mannitol_dh_C        PF08125.8    245 seq455_BIOID60615    -            406   1.1e-96  322.5   0.0   1   1  2.2e-100   1.5e-96  322.2   0.0     1   245   136   383   136   383 0.99 Mannitol dehydrogenase C-terminal domain
Mannitol_dh          PF01232.18   151 seq455_BIOID60615    -            406   1.4e-27   96.4   0.0   1   1   3.6e-31   2.5e-27   95.5   0.0    57   151     3   108     1   108 0.97 Mannitol dehydrogenase Rossmann domain
SIS_2                PF13580.1    138 seq456_BIOID60615    -            246   3.1e-31  107.7   0.3   1   1   9.4e-35   6.4e-31  106.7   0.2    15   138    78   200    56   200 0.92 SIS domain
SIS                  PF01380.17   131 seq456_BIOID60615    -            246   5.9e-08   32.2   0.0   1   1   2.3e-11   1.6e-07   30.9   0.0    51   104   163   216   152   229 0.91 SIS domain
DUF1161              PF06649.7     52 seq457_BIOID60615    -            102   1.3e-25   88.9   0.0   1   1   1.2e-29   1.6e-25   88.6   0.0     1    52    27    80    27    80 0.99 Protein of unknown function (DUF1161)
GATase_4             PF13230.1    272 seq459_BIOID60615    -            255  5.3e-107  356.4   0.0   1   1  1.3e-110  5.9e-107  356.2   0.0     1   252     1   252     1   255 0.99 Glutamine amidotransferases class-II
GATase_2             PF00310.16   361 seq459_BIOID60615    -            255   3.3e-17   62.1   0.2   1   1   2.1e-15   9.5e-12   44.1   0.1   189   359    65   215    60   217 0.87 Glutamine amidotransferases class-II
Molybdopterin        PF00384.17   432 seq460_BIOID60615    -            808   8.5e-96  321.1   0.0   1   1   2.3e-99   1.1e-95  320.8   0.0     1   432   111   566   111   566 0.92 Molybdopterin oxidoreductase
Molydop_binding      PF01568.16   109 seq460_BIOID60615    -            808   1.9e-28   98.3   0.1   1   1   2.6e-31   1.2e-27   95.7   0.0     1   107   687   800   687   802 0.97 Molydopterin dinucleotide binding domain
Molybdop_Fe4S4       PF04879.11    55 seq460_BIOID60615    -            808   2.4e-14   52.7   0.8   1   1   9.4e-18   4.3e-14   51.9   0.5     1    55    49   108    49   108 0.97 Molybdopterin oxidoreductase Fe4S4 domain
GntR                 PF00392.16    64 seq461_BIOID60615    -            257   1.8e-23   81.5   1.4   1   1     7e-27   3.2e-23   80.8   0.2     1    64    10    73    10    73 0.99 Bacterial regulatory proteins, gntR family
FCD                  PF07729.7    125 seq461_BIOID60615    -            257   3.9e-21   75.5   7.6   1   1   1.3e-24   5.8e-21   74.9   5.3     1   125    97   226    97   226 0.92 FCD domain
Rrf2                 PF02082.15    83 seq461_BIOID60615    -            257   6.5e-05   22.8   0.1   1   1   3.8e-08   0.00017   21.4   0.0    28    67    36    74    23    80 0.88 Transcriptional regulator
LacI                 PF00356.16    46 seq462_BIOID60615    -            117   2.7e-20   71.5   0.9   1   1     3e-24   4.1e-20   71.0   0.6     1    46    11    56    11    56 0.98 Bacterial regulatory proteins, lacI family
Peripla_BP_3         PF13377.1    160 seq463_BIOID60615    -            224   1.2e-44  152.0   0.0   1   1   3.3e-48   1.5e-44  151.7   0.0     1   160    59   220    59   220 0.95 Periplasmic binding protein-like domain
Peripla_BP_1         PF00532.16   279 seq463_BIOID60615    -            224   1.4e-26   93.1   0.0   1   1   3.7e-30   1.7e-26   92.9   0.0    54   259     4   198     1   216 0.90 Periplasmic binding proteins and sugar binding domain of LacI family
Peripla_BP_4         PF13407.1    258 seq463_BIOID60615    -            224   3.1e-11   43.0   0.0   1   1     1e-14   4.6e-11   42.4   0.0    94   257    41   201    30   202 0.85 Periplasmic binding protein domain
NadA                 PF02445.11   296 seq464_BIOID60615    -            347    4e-105  350.7   0.0   1   1  3.4e-109  4.6e-105  350.5   0.0     2   295    31   340    30   341 0.98 Quinolinate synthetase A protein
Peripla_BP_4         PF13407.1    258 seq466_BIOID60615    -            327   1.5e-31  109.5  11.4   1   1   2.7e-35   1.9e-31  109.2   7.9    10   256    40   294    33   300 0.88 Periplasmic binding protein domain
Peripla_BP_1         PF00532.16   279 seq466_BIOID60615    -            327   4.2e-17   62.1   1.6   1   1   8.2e-21   5.6e-17   61.7   1.1     3   279    32   312    30   312 0.82 Periplasmic binding proteins and sugar binding domain of LacI family
Peptidase_M17        PF00883.16   311 seq469_BIOID60615    -            503  5.1e-133  442.6   0.1   1   1  1.3e-136  8.6e-133  441.8   0.0     2   310   185   490   184   491 0.99 Cytosol aminopeptidase family, catalytic domain
Peptidase_M17_N      PF02789.12   125 seq469_BIOID60615    -            503   5.3e-31  106.8   0.0   1   1   2.2e-34   1.5e-30  105.4   0.0     1   125    19   147    19   147 0.96 Cytosol aminopeptidase family, N-terminal domain
SPOR                 PF05036.8     76 seq471_BIOID60615    -            319   3.9e-17   62.0   0.4   1   1   1.3e-20   1.8e-16   59.9   0.0     3    72   246   312   244   315 0.91 Sporulation related domain
DUF2655              PF10848.3     82 seq472_BIOID60615    -            106   1.4e-57  191.3   1.3   1   1   1.3e-61   1.8e-57  191.0   0.9     1    82     1    82     1    82 1.00 Protein of unknown function (DUF2655)
NMN_transporter      PF04973.7    182 seq473_BIOID60615    -            239   1.1e-46  158.4  27.0   1   1   8.9e-49   1.2e-44  151.8  18.7     1   180    23   227    23   229 0.94 Nicotinamide mononucleotide transporter
MFS_1                PF07690.11   354 seq475_BIOID60615    -            444   5.9e-53  179.7  48.9   1   1   1.4e-50   9.8e-47  159.2  26.8     1   318    23   366    23   369 0.80 Major Facilitator Superfamily
Sugar_tr             PF00083.19   451 seq475_BIOID60615    -            444   9.4e-08   30.9  37.5   1   1     4e-11   2.7e-07   29.4  26.1    16   437    19   434     9   441 0.75 Sugar (and other) transporter
ABC_tran             PF00005.22   118 seq476_BIOID60615    -            503   5.6e-36  123.3   0.0   1   2   1.1e-20   3.7e-17   62.6   0.0     1   118    50   178    50   178 0.89 ABC transporter
ABC_tran             PF00005.22   118 seq476_BIOID60615    -            503   5.6e-36  123.3   0.0   2   2   1.8e-19     6e-16   58.7   0.0     1   117   302   432   302   433 0.91 ABC transporter
PseudoU_synth_2      PF00849.17   164 seq480_BIOID60615    -            319   2.6e-30  105.3   0.1   1   1   6.1e-34   4.2e-30  104.6   0.0     1   163   101   249   101   250 0.90 RNA pseudouridylate synthase
S4                   PF01479.20    48 seq480_BIOID60615    -            319   1.7e-10   40.0   0.2   1   1   4.7e-14   3.2e-10   39.1   0.2     1    48    20    66    20    66 0.96 S4 domain
NLPC_P60             PF00877.14   105 seq482_BIOID60615    -            182   2.5e-05   23.9   0.1   1   1   3.6e-09     5e-05   22.9   0.0     1    21    90   111    90   123 0.91 NlpC/P60 family
Proteasome           PF00227.21   190 seq483_BIOID60615    -            176   1.5e-25   89.4   0.2   1   1     2e-29   2.8e-25   88.6   0.1     5   186     2   168     2   172 0.94 Proteasome subunit
GPW_gp25             PF04965.9     99 seq484_BIOID60615    -            130   6.7e-13   47.9   0.0   1   1   6.2e-17   8.4e-13   47.5   0.0     3    94    18   108    16   113 0.90 Gene 25-like lysozyme
Molybdopterin        PF00384.17   432 seq486_BIOID60615    -            808   1.8e-88  297.0   0.0   1   1   4.8e-92   2.2e-88  296.7   0.0     1   432   115   566   115   566 0.93 Molybdopterin oxidoreductase
Molydop_binding      PF01568.16   109 seq486_BIOID60615    -            808   5.3e-27   93.6   0.0   1   1   2.2e-30     1e-26   92.7   0.0     1   107   687   800   687   802 0.97 Molydopterin dinucleotide binding domain
Molybdop_Fe4S4       PF04879.11    55 seq486_BIOID60615    -            808   2.7e-13   49.4   0.9   1   1     1e-16   4.7e-13   48.6   0.6     1    55    53   112    53   112 0.96 Molybdopterin oxidoreductase Fe4S4 domain
NLPC_P60             PF00877.14   105 seq488_BIOID60615    -             80   6.3e-15   54.7   0.0   1   1     5e-19   6.9e-15   54.6   0.0    39   105     2    72     1    72 0.95 NlpC/P60 family
AAA_2                PF07724.9    171 seq489_BIOID60615    -            443   5.3e-52  176.0   0.7   1   2   6.4e-10   1.5e-06   28.1   0.0     5    66    52   113    49   115 0.92 AAA domain (Cdc48 subfamily)
AAA_2                PF07724.9    171 seq489_BIOID60615    -            443   5.3e-52  176.0   0.7   2   2   3.9e-46   8.9e-43  146.0   0.1    10   171   188   329   170   329 0.89 AAA domain (Cdc48 subfamily)
AAA                  PF00004.24   132 seq489_BIOID60615    -            443     2e-16   60.2   0.1   1   2   2.2e-10   5.1e-07   29.8   0.0     1    57    53   107    53   142 0.72 ATPase family associated with various cellular activities (AAA)
AAA                  PF00004.24   132 seq489_BIOID60615    -            443     2e-16   60.2   0.1   2   2   9.6e-10   2.2e-06   27.7   0.0    39   130   226   332   188   334 0.73 ATPase family associated with various cellular activities (AAA)
AAA_5                PF07728.9    139 seq489_BIOID60615    -            443   7.8e-08   32.0   0.3   1   1   1.4e-09   3.3e-06   26.7   0.0     1    99    52   149    52   206 0.77 AAA domain (dynein-related subfamily)
ClpB_D2-small        PF10431.4     81 seq489_BIOID60615    -            443   2.3e-06   27.3   0.8   1   1     7e-09   1.6e-05   24.6   0.0     1    62   335   405   335   411 0.90 C-terminal, D2-small domain, of ClpB protein
DNA_pol3_chi         PF04364.8    137 seq491_BIOID60615    -            147   5.2e-45  152.5   0.0   1   1   4.2e-49   5.8e-45  152.3   0.0     1   137     1   143     1   143 0.97 DNA polymerase III chi subunit, HolC
Y1_Tnp               PF01797.11   121 seq494_BIOID60615    -            165   2.6e-05   23.9   1.8   1   1   1.4e-08    0.0002   21.1   1.3    12   117    20   115    11   119 0.71 Transposase IS200 like
HpcH_HpaI            PF03328.9    221 seq495_BIOID60615    -            265     1e-61  207.5   0.0   1   1   1.7e-65   1.2e-61  207.3   0.0     1   219    20   244    20   246 0.97 HpcH/HpaI aldolase/citrate lyase family
PK                   PF00224.16   348 seq495_BIOID60615    -            265   0.00011   20.8   0.0   1   1     2e-08   0.00014   20.5   0.0   195   254   123   184    77   214 0.80 Pyruvate kinase, barrel domain
tRNA-synt_1          PF00133.17   601 seq498_BIOID60615    -            951    4e-227  754.8   0.7   1   1  7.6e-230  2.1e-226  752.5   0.5     2   601    14   631    13   631 0.97 tRNA synthetases class I (I, L, M and V)
Anticodon_1          PF08264.8    153 seq498_BIOID60615    -            951   1.1e-42  145.2   0.0   1   1   9.7e-46   2.7e-42  144.0   0.0     1   151   674   824   674   826 0.90 Anticodon-binding domain of tRNA
tRNA-synt_1g         PF09334.6    391 seq498_BIOID60615    -            951   7.1e-19   67.6   0.2   1   1   3.6e-11   9.9e-08   30.9   0.1     5   125    39   178    35   209 0.62 tRNA synthetases class I (M)
Val_tRNA-synt_C      PF10458.4     66 seq498_BIOID60615    -            951   2.7e-17   62.4   7.1   1   1   2.2e-20   6.1e-17   61.3   4.9     3    61   886   944   884   949 0.95 Valyl tRNA synthetase tRNA binding arm
tRNA-synt_1_2        PF13603.1    185 seq498_BIOID60615    -            951   2.4e-09   36.6   0.0   1   1   4.4e-10   1.2e-06   27.8   0.0    86   161   247   319   243   348 0.76 Leucyl-tRNA synthetase, Domain 2
BPD_transp_2         PF02653.11   267 seq500_BIOID60615    -            332   1.3e-43  148.8  44.0   1   1   9.2e-48   1.3e-43  148.8  30.5     3   267    54   317    52   317 0.93 Branched-chain amino acid transport system / permease component
DUF177               PF02620.12   119 seq506_BIOID60615    -            173   4.8e-23   81.3   0.7   1   1   5.4e-27   7.4e-23   80.7   0.5     1   119    61   171    61   171 0.90 Uncharacterized ACR, COG1399
NAD_binding_2        PF03446.10   162 seq507_BIOID60615    -            299   5.2e-53  179.1   2.5   1   1   2.5e-56   8.4e-53  178.4   1.7     2   162     6   167     5   167 0.98 NAD binding domain of 6-phosphogluconate dehydrogenase
F420_oxidored        PF03807.12    96 seq507_BIOID60615    -            299   9.5e-10   38.6   2.4   1   1   1.2e-12   4.2e-09   36.5   0.2     1    93     7    98     7   100 0.79 NADP oxidoreductase coenzyme F420-dependent
2-Hacid_dh_C         PF02826.14   178 seq507_BIOID60615    -            299   2.2e-08   33.3   0.3   1   1     2e-11   6.9e-08   31.7   0.1    37   158     6   130     4   140 0.86 D-isomer specific 2-hydroxyacid dehydrogenase, NAD binding domain
3HCDH_N              PF02737.13   180 seq507_BIOID60615    -            299   6.5e-05   22.5   1.3   1   1   2.9e-08   9.9e-05   21.9   0.1     1    84     7    87     7    95 0.78 3-hydroxyacyl-CoA dehydrogenase, NAD binding domain
DAHP_synth_1         PF00793.15   272 seq508_BIOID60615    -            350  1.3e-105  351.8   0.0   1   1  1.1e-109  1.5e-105  351.6   0.0     8   271    40   338    25   339 0.96 DAHP synthetase I family
UbiA                 PF01040.13   257 seq509_BIOID60615    -            308   7.6e-37  126.7  21.2   1   1   7.3e-41     1e-36  126.4  14.7     1   225    21   273    21   306 0.76 UbiA prenyltransferase family
ADH_N                PF08240.7    109 seq510_BIOID60615    -            364   1.3e-29  101.9   0.7   1   1   3.7e-33   2.5e-29  101.0   0.5     2   107    39   153    38   155 0.92 Alcohol dehydrogenase GroES-like domain
ADH_zinc_N           PF00107.21   130 seq510_BIOID60615    -            364   1.6e-26   92.2   0.2   1   1   3.7e-30   2.5e-26   91.6   0.1     1   129   196   324   196   325 0.95 Zinc-binding dehydrogenase
Ribosomal_L32p       PF01783.18    56 seq511_BIOID60615    -             57   4.1e-19   68.3   0.9   1   1   3.3e-23   4.4e-19   68.2   0.7     1    56     2    57     2    57 0.98 Ribosomal L32p protein family
FA_synthesis         PF02504.10   323 seq513_BIOID60615    -            346  4.2e-124  413.5   0.0   1   1  3.4e-128  4.7e-124  413.3   0.0     8   323     1   321     1   321 0.99 Fatty acid synthesis protein
Gly_kinase           PF02595.10   378 seq515_BIOID60615    -            408  9.3e-190  630.0  14.3   1   1  7.8e-194  1.1e-189  629.8   9.9     1   377    28   404    28   405 1.00 Glycerate kinase family
Fer4_11              PF13247.1     99 seq516_BIOID60615    -            205   1.2e-31  108.4  10.9   1   1   8.5e-35   1.2e-31  108.4   7.5     3    97    60   153    58   155 0.97 4Fe-4S dicluster domain
Fer4_2               PF12797.2     22 seq516_BIOID60615    -            205   1.1e-13   50.0  30.8   1   1   6.7e-10   9.1e-07   28.3   0.6     2    20     6    24     5    33 0.89 4Fe-4S binding domain
Fer4                 PF00037.22    24 seq516_BIOID60615    -            205   9.1e-13   47.1  35.1   1   1   8.5e-11   1.2e-07   30.9   3.3     1    23    92   114    92   115 0.94 4Fe-4S binding domain
Fer4_7               PF12838.2     52 seq516_BIOID60615    -            205   2.4e-12   46.9  28.1   1   1   9.2e-10   1.3e-06   28.6   7.3     2    50    99   147    98   149 0.87 4Fe-4S dicluster domain
Fer4_9               PF13187.1     55 seq516_BIOID60615    -            205   8.2e-12   45.0  26.6   1   1   5.5e-10   7.5e-07   29.2   7.4     2    53    99   148    98   150 0.95 4Fe-4S dicluster domain
Fer4_10              PF13237.1     52 seq516_BIOID60615    -            205   4.5e-11   42.2  30.2   1   1   8.2e-09   1.1e-05   24.9   8.0     2    52    92   146    91   146 0.76 4Fe-4S dicluster domain
Fer4_4               PF12800.2     17 seq516_BIOID60615    -            205   1.7e-10   40.2  32.5   1   3     3e-05      0.04   14.1   2.3     1    15    11    25    11    29 0.90 4Fe-4S binding domain
Fer4_4               PF12800.2     17 seq516_BIOID60615    -            205   1.7e-10   40.2  32.5   2   3   3.3e-05     0.045   13.9   2.0     2    16    65    81    64    85 0.86 4Fe-4S binding domain
Fer4_4               PF12800.2     17 seq516_BIOID60615    -            205   1.7e-10   40.2  32.5   3   3   2.9e-07    0.0004   20.3   2.0     2    17    97   112    96   112 0.91 4Fe-4S binding domain
Fer4_6               PF12837.2     24 seq516_BIOID60615    -            205   2.4e-10   39.7  39.6   1   1   3.1e-09   4.2e-06   26.2   3.2     1    23    91   113    91   114 0.95 4Fe-4S binding domain
Fer4_3               PF12798.2     15 seq516_BIOID60615    -            205   7.3e-07   29.1  40.1   1   2   9.4e-06     0.013   15.9   4.2     1    15    67    83    67    83 0.98 4Fe-4S binding domain
Fer4_3               PF12798.2     15 seq516_BIOID60615    -            205   7.3e-07   29.1  40.1   2   2   4.8e-05     0.065   13.7   1.6     1    13   126   147   126   149 0.94 4Fe-4S binding domain
DUF2583              PF10762.4     89 seq518_BIOID60615    -             92     1e-51  172.9   1.0   1   1   8.5e-56   1.2e-51  172.7   0.7     1    89     1    89     1    89 0.99 Protein of unknown function (DUF2583)
DmsC                 PF04976.7    276 seq521_BIOID60615    -            364  1.7e-115  384.9  19.9   1   1  1.5e-119  2.1e-115  384.6  13.8     1   276    81   354    81   354 0.99 DMSO reductase anchor subunit (DmsC)
Methyltransf_6       PF03737.10   154 seq522_BIOID60615    -            161   4.3e-55  185.6   0.4   1   1   3.5e-59   4.8e-55  185.5   0.2     1   153     1   152     1   153 0.99 Demethylmenaquinone methyltransferase
OmpA                 PF00691.15    97 seq523_BIOID60615    -            296   5.3e-15   55.4   0.1   1   1   1.5e-18     2e-14   53.6   0.0     1    92   155   248   155   252 0.84 OmpA family
Aldose_epim          PF01263.15   301 seq525_BIOID60615    -            290   4.2e-48  163.8   0.0   1   1   3.5e-52   4.7e-48  163.7   0.0     2   300     3   285     2   286 0.92 Aldose 1-epimerase
ACP_syn_III_C        PF08541.5     90 seq527_BIOID60615    -            317   2.8e-37  126.5   0.0   1   1   2.8e-40   9.5e-37  124.7   0.0     1    90   228   317   228   317 0.98 3-Oxoacyl-[acyl-carrier-protein (ACP)] synthase III C terminal
ACP_syn_III          PF08545.5     80 seq527_BIOID60615    -            317   4.2e-30  103.1   1.3   1   1   2.3e-33     8e-30  102.2   0.9     1    80   106   183   106   183 0.99 3-Oxoacyl-[acyl-carrier-protein (ACP)] synthase III
HMG_CoA_synt_N       PF01154.12   174 seq527_BIOID60615    -            317   1.2e-05   24.8   0.1   1   1   5.7e-09     2e-05   24.1   0.1     7   150     5   143     2   167 0.85 Hydroxymethylglutaryl-coenzyme A synthase N terminal
Chal_sti_synt_N      PF00195.14   227 seq527_BIOID60615    -            317   2.5e-05   23.5   0.7   1   1   1.3e-08   4.5e-05   22.6   0.5    98   225    48   168    21   170 0.81 Chalcone and stilbene synthases, N-terminal domain
IMS                  PF00817.15   148 seq529_BIOID60615    -            351     9e-48  161.7   0.0   1   1   3.2e-51   1.4e-47  161.0   0.0     1   148     7   154     7   154 0.98 impB/mucB/samB family
IMS_C                PF11799.3    137 seq529_BIOID60615    -            351   2.1e-09   37.7   0.1   1   1   8.2e-13   3.7e-09   36.9   0.0     3    99   211   309   210   327 0.85 impB/mucB/samB family C-terminal
IMS_HHH              PF11798.3     32 seq529_BIOID60615    -            351   1.3e-08   34.2   0.0   1   1   7.1e-12   3.2e-08   33.0   0.0     1    32   166   197   166   197 0.96 IMS family HHH motif
PTS_2-RNA            PF01885.11   186 seq530_BIOID60615    -            134   3.8e-30  104.4   0.0   1   1   3.3e-34   4.5e-30  104.2   0.0     2   124    21   134    20   134 0.95 RNA 2'-phosphotransferase, Tpt1 / KptA family
Nitrate_red_del      PF02613.10   136 seq531_BIOID60615    -            204     4e-31  107.5   1.1   1   1   4.1e-35   5.6e-31  107.0   0.7     7   134    41   164    19   166 0.93 Nitrate reductase delta subunit
MIP                  PF00230.15   227 seq533_BIOID60615    -            281   1.8e-76  256.4  12.9   1   1   1.5e-80     2e-76  256.2   9.0     2   227     2   251     1   251 0.97 Major intrinsic protein
Acyl_transf_1        PF00698.16   318 seq536_BIOID60615    -            309   8.7e-43  146.7   3.3   1   1   7.6e-47     1e-42  146.4   2.3     2   281     6   290     5   306 0.90 Acyl transferase domain
Voltage_CLC          PF00654.15   355 seq540_BIOID60615    -            438   1.1e-72  244.9  33.6   1   1   7.9e-77   1.1e-72  244.9  23.3     5   354    83   422    79   423 0.91 Voltage gated chloride channel
PhdYeFM_antitox      PF02604.14    75 seq541_BIOID60615    -             97   1.5e-09   37.1   0.1   1   1     2e-13   2.8e-09   36.3   0.1     2    73     8    74     7    79 0.90 Antitoxin Phd_YefM, type II toxin-antitoxin system
FGGY_N               PF00370.16   245 seq542_BIOID60615    -            481   5.8e-84  281.1   0.1   1   1   1.2e-87   8.3e-84  280.6   0.1    17   245     1   232     1   232 0.99 FGGY family of carbohydrate kinases, N-terminal domain
FGGY_C               PF02782.11   197 seq542_BIOID60615    -            481   8.3e-63  211.4   0.5   1   1   3.6e-66   2.4e-62  209.9   0.7     1   197   241   431   241   431 0.96 FGGY family of carbohydrate kinases, C-terminal domain
Acetyltransf_1       PF00583.19    83 seq543_BIOID60615    -            167   1.6e-13   50.3   0.2   1   1     1e-16   2.3e-13   49.8   0.1     2    83    66   145    65   145 0.96 Acetyltransferase (GNAT) family
Acetyltransf_10      PF13673.1    117 seq543_BIOID60615    -            167   9.2e-12   44.9   0.0   1   1   4.9e-15   1.1e-11   44.7   0.0     1   117    18   144    18   144 0.85 Acetyltransferase (GNAT) domain
Acetyltransf_4       PF13420.1    155 seq543_BIOID60615    -            167   8.4e-11   41.9   0.0   1   1   4.6e-14     1e-10   41.6   0.0     2   137    12   147    11   153 0.86 Acetyltransferase (GNAT) domain
Acetyltransf_7       PF13508.1     79 seq543_BIOID60615    -            167   4.6e-10   39.4   0.1   1   1   3.3e-13   7.4e-10   38.7   0.1     3    78    60   145    58   146 0.84 Acetyltransferase (GNAT) domain
Acetyltransf_3       PF13302.1    142 seq543_BIOID60615    -            167   6.6e-07   29.6   0.0   1   1   3.7e-10   8.5e-07   29.2   0.0     4   142    11   145    10   145 0.74 Acetyltransferase (GNAT) domain
FR47                 PF08445.5     86 seq543_BIOID60615    -            167     3e-05   23.5   0.0   1   1   2.4e-08   5.6e-05   22.7   0.0    19    81    85   148    82   151 0.90 FR47-like protein
YafO_toxin           PF13957.1    109 seq544_BIOID60615    -            132     2e-34  117.5   0.0   1   1   1.7e-38   2.3e-34  117.3   0.0     1   109    25   132    25   132 0.98 Toxin YafO, type II toxin-antitoxin system
adh_short            PF00106.20   167 seq545_BIOID60615    -            244   5.1e-40  136.9   1.7   1   1   3.2e-43   8.7e-40  136.2   1.2     1   166     6   169     6   170 0.92 short chain dehydrogenase
adh_short_C2         PF13561.1    243 seq545_BIOID60615    -            244     3e-33  115.5   1.8   1   1   1.3e-36   3.7e-33  115.2   1.3     5   242    14   241    12   242 0.94 Enoyl-(Acyl carrier protein) reductase
KR                   PF08659.5    181 seq545_BIOID60615    -            244   4.7e-21   75.1   0.9   1   1   2.8e-24   7.5e-21   74.4   0.6     3   174     8   180     7   196 0.84 KR domain
NAD_binding_10       PF13460.1    183 seq545_BIOID60615    -            244   2.7e-06   27.3   0.4   1   1   2.5e-09   6.8e-06   26.0   0.3     2   125     9   156     8   190 0.72 NADH(P)-binding
Epimerase            PF01370.16   236 seq545_BIOID60615    -            244   2.1e-05   23.9   0.2   1   1   1.1e-08   2.9e-05   23.4   0.1     1   119     8   142     8   192 0.77 NAD dependent epimerase/dehydratase family
Acetyltransf_10      PF13673.1    117 seq548_BIOID60615    -            124   1.6e-16   60.3   0.0   1   1   4.2e-20   1.9e-16   60.1   0.0    17   117     4    98     1    98 0.92 Acetyltransferase (GNAT) domain
Acetyltransf_7       PF13508.1     79 seq548_BIOID60615    -            124   4.5e-08   33.0   0.0   1   1   1.8e-11   8.1e-08   32.2   0.0     3    78    30    99    28   100 0.90 Acetyltransferase (GNAT) domain
Acetyltransf_1       PF00583.19    83 seq548_BIOID60615    -            124   1.1e-05   25.3   0.0   1   1   6.9e-09   3.1e-05   23.7   0.0     7    83    41    99    10    99 0.79 Acetyltransferase (GNAT) family
PP-binding           PF00550.20    67 seq553_BIOID60615    -             78   2.7e-16   59.4   0.4   1   1   4.4e-20     3e-16   59.3   0.3     1    67     6    73     6    73 0.96 Phosphopantetheine attachment site
DUF1493              PF07377.7    111 seq553_BIOID60615    -             78   0.00024   21.0   0.4   1   1   4.1e-08   0.00028   20.8   0.3     1    59     1    55     1    62 0.91 Protein of unknown function (DUF1493)
OTCace               PF00185.19   158 seq554_BIOID60615    -            334     4e-51  172.9   0.2   1   1   1.3e-54   8.9e-51  171.7   0.1     2   157   156   330   155   331 0.97 Aspartate/ornithine carbamoyltransferase, Asp/Orn binding domain
OTCace_N             PF02729.16   142 seq554_BIOID60615    -            334   2.5e-47  159.9   0.0   1   1   5.4e-51   3.7e-47  159.4   0.0     1   142     7   148     7   148 0.99 Aspartate/ornithine carbamoyltransferase, carbamoyl-P binding domain
UPF0027              PF01139.12   420 seq555_BIOID60615    -             88   3.8e-12   45.8   0.0   1   1     3e-16   4.1e-12   45.7   0.0     6    60    18    72    13    74 0.91 Uncharacterized protein family UPF0027
FBPase_glpX          PF03320.8    309 seq556_BIOID60615    -            379  8.4e-135  448.2   7.6   1   1  7.1e-139  9.8e-135  448.0   5.3     2   309    46   365    45   365 0.99 Bacterial fructose-1,6-bisphosphatase, glpX-encoded
RF-1                 PF00472.15   114 seq557_BIOID60615    -            185   1.3e-23   82.8   1.9   1   1   1.3e-27   1.8e-23   82.3   1.3    10   104    85   178    78   181 0.86 RF-1 domain
ketoacyl-synt        PF00109.21   255 seq558_BIOID60615    -            413     6e-60  202.7   1.1   1   1   1.7e-63     6e-60  202.7   0.8     2   255     4   247     3   247 0.93 Beta-ketoacyl synthase, N-terminal domain
Ketoacyl-synt_C      PF02801.17   119 seq558_BIOID60615    -            413   2.5e-39  133.6   1.7   1   1   1.4e-42   4.7e-39  132.7   1.2     1   119   255   370   255   370 0.97 Beta-ketoacyl synthase, C-terminal domain
Thiolase_N           PF00108.18   264 seq558_BIOID60615    -            413   1.2e-06   27.6   0.1   1   1   8.7e-10     3e-06   26.3   0.0    80   120   156   196   145   216 0.93 Thiolase, N-terminal domain
LysR_substrate       PF03466.15   209 seq562_BIOID60615    -            312     9e-33  113.0   0.0   1   1   1.7e-36   1.2e-32  112.6   0.0     7   207    98   297    92   299 0.95 LysR substrate binding domain
HTH_1                PF00126.22    60 seq562_BIOID60615    -            312   4.1e-19   67.9   0.0   1   1   1.1e-22   7.2e-19   67.1   0.0     2    60    10    68     9    68 0.98 Bacterial regulatory helix-turn-helix protein, lysR family
GlutR_N              PF05201.10   152 seq563_BIOID60615    -            484   5.9e-57  191.4   0.1   1   1   3.1e-60   1.4e-56  190.1   0.0     1   152    72   223    72   223 0.99 Glutamyl-tRNAGlu reductase, N-terminal domain
Shikimate_DH         PF01488.15   135 seq563_BIOID60615    -            484   3.9e-43  146.6   0.5   1   1   1.5e-46   6.7e-43  145.9   0.3     2   135   238   372   237   372 0.96 Shikimate / quinate 5-dehydrogenase
GlutR_dimer          PF00745.15   101 seq563_BIOID60615    -            484   1.4e-27   95.4   2.9   1   1     3e-31   1.4e-27   95.4   2.0     2   100   386   483   385   484 0.97 Glutamyl-tRNAGlu reductase, dimerisation domain
NAD_binding_1        PF00175.16   109 seq564_BIOID60615    -            248   5.9e-17   62.1   0.0   1   1   1.2e-20   8.3e-17   61.6   0.0     1   109   111   223   111   223 0.90 Oxidoreductase NAD-binding domain
FAD_binding_6        PF00970.19    99 seq564_BIOID60615    -            248   2.7e-10   40.1   0.0   1   1     8e-14   5.5e-10   39.1   0.0     9    90    14    90     6    98 0.85 Oxidoreductase FAD-binding domain
Aminotran_4          PF01063.14   231 seq565_BIOID60615    -            269   1.2e-43  149.0   0.0   1   1   1.1e-47   1.5e-43  148.8   0.0     2   225    38   259    37   266 0.87 Aminotransferase class IV
PALP                 PF00291.20   307 seq566_BIOID60615    -            329   1.1e-72  244.6   0.4   1   1   9.9e-77   1.4e-72  244.4   0.3    12   307    32   312    21   312 0.91 Pyridoxal-phosphate dependent enzyme
PCRF                 PF03462.13   116 seq568_BIOID60615    -            360   2.6e-43  146.2   0.4   1   1   8.7e-47     6e-43  145.1   0.3     3   116    65   178    63   178 0.98 PCRF domain
RF-1                 PF00472.15   114 seq568_BIOID60615    -            360   3.2e-39  133.1   0.0   1   1   4.7e-43   3.2e-39  133.1   0.0     9   114   216   321   208   321 0.97 RF-1 domain
YceG                 PF02618.11   297 seq569_BIOID60615    -            550   1.6e-94  316.1   0.0   1   1   2.9e-98     2e-94  315.8   0.0     3   297    42   330    40   330 0.94 YceG-like family
Thymidylate_kin      PF02223.12   186 seq569_BIOID60615    -            550   1.6e-59  200.2   0.0   1   1   3.7e-63   2.5e-59  199.6   0.0     1   186   345   537   345   537 0.98 Thymidylate kinase
LysR_substrate       PF03466.15   209 seq570_BIOID60615    -            327   4.4e-44  149.9   0.1   1   1   8.8e-48     6e-44  149.5   0.0     5   209   120   323   117   323 0.97 LysR substrate binding domain
HTH_1                PF00126.22    60 seq570_BIOID60615    -            327   1.5e-24   85.3   1.5   1   1   2.9e-28     2e-24   84.9   0.2     1    60    34    93    34    93 0.98 Bacterial regulatory helix-turn-helix protein, lysR family
Pribosyltran         PF00156.22   125 seq571_BIOID60615    -            152   2.2e-11   43.4   0.0   1   1   2.3e-15   3.2e-11   42.9   0.0     2   112     4   105     3   112 0.87 Phosphoribosyl transferase domain
Trp_Tyr_perm         PF03222.8    394 seq574_BIOID60615    -            443     2e-08   33.3  29.3   1   1     2e-12   2.7e-08   32.9  20.3    13   391    29   438    22   441 0.76 Tryptophan/tyrosine permease family
MFS_1                PF07690.11   354 seq575_BIOID60615    -            417   5.8e-39  133.7  62.6   1   2   3.2e-31   2.2e-27   95.6  18.9     1   224    41   261    40   270 0.82 Major Facilitator Superfamily
MFS_1                PF07690.11   354 seq575_BIOID60615    -            417   5.8e-39  133.7  62.6   2   2   9.1e-15   6.2e-11   41.5  23.0     7   168   249   407   247   415 0.82 Major Facilitator Superfamily
Sugar_tr             PF00083.19   451 seq575_BIOID60615    -            417   2.8e-14   52.4  34.3   1   1   9.1e-18   6.2e-14   51.2   7.0    46   197    71   217    11   223 0.90 Sugar (and other) transporter
DUF1100              PF06500.6    411 seq577_BIOID60615    -            414  1.4e-222  738.5   0.0   1   1  3.3e-226  1.5e-222  738.3   0.0     1   411     1   414     1   414 0.99 Alpha/beta hydrolase of unknown function (DUF1100)
Abhydrolase_5        PF12695.2    142 seq577_BIOID60615    -            414   2.3e-08   33.7   0.0   1   1   9.2e-12   4.2e-08   32.9   0.0     1   121   196   375   196   392 0.75 Alpha/beta hydrolase family
Abhydrolase_6        PF12697.2    228 seq577_BIOID60615    -            414   2.2e-06   27.6   0.4   1   1   9.9e-10   4.5e-06   26.6   0.1    12   107   208   326   197   390 0.70 Alpha/beta hydrolase family
Methyltransf_31      PF13847.1    152 seq578_BIOID60615    -            277   1.8e-21   76.1   0.0   1   1   2.1e-24   2.6e-21   75.6   0.0     2   117   108   242   107   268 0.85 Methyltransferase domain
MTS                  PF05175.9    170 seq578_BIOID60615    -            277   1.7e-20   72.9   0.0   1   1   2.4e-23     3e-20   72.1   0.0    26   138   105   236    94   253 0.87 Methyltransferase small domain
Methyltransf_18      PF12847.2    112 seq578_BIOID60615    -            277   2.1e-16   60.3   0.1   1   1   3.9e-19   4.9e-16   59.1   0.1     4   110   112   237   109   239 0.73 Methyltransferase domain
Methyltransf_26      PF13659.1    117 seq578_BIOID60615    -            277   5.8e-16   58.4   0.1   1   1   1.2e-18   1.5e-15   57.1   0.0     3   114   112   237   110   240 0.89 Methyltransferase domain
Methyltransf_4       PF02390.12   197 seq578_BIOID60615    -            277   1.1e-08   34.2   0.0   1   1   1.4e-11   1.8e-08   33.5   0.0    22    77   112   167    90   183 0.88 Putative methyltransferase
PrmA                 PF06325.8    295 seq578_BIOID60615    -            277   2.3e-06   26.8   0.0   1   1   2.9e-09   3.7e-06   26.1   0.0   153   232   101   183    94   184 0.78 Ribosomal protein L11 methyltransferase (PrmA)
UPF0020              PF01170.13   180 seq578_BIOID60615    -            277   6.6e-06   25.6   0.0   1   1   8.7e-09   1.1e-05   25.0   0.0    38   116   117   186   102   195 0.81 Putative RNA methylase family UPF0020
PCMT                 PF01135.14   210 seq578_BIOID60615    -            277   6.6e-06   25.6   0.0   1   1   7.7e-09   9.6e-06   25.1   0.0    53   132    87   167    71   175 0.82 Protein-L-isoaspartate(D-aspartate) O-methyltransferase (PCMT)
Cons_hypoth95        PF03602.10   183 seq578_BIOID60615    -            277   9.5e-06   25.0   0.0   1   1   1.6e-08     2e-05   23.9   0.0    42   128   109   190    92   198 0.85 Conserved hypothetical protein 95
Methyltransf_11      PF08241.7     95 seq578_BIOID60615    -            277   3.4e-05   24.1   0.0   1   1   4.7e-08   5.8e-05   23.3   0.0     1    46   114   163   114   236 0.89 Methyltransferase domain
Methyltransf_16      PF10294.4    174 seq578_BIOID60615    -            277   4.3e-05   22.9   0.0   1   1   5.4e-08   6.8e-05   22.2   0.0    45   111   108   172    96   184 0.84 Putative methyltransferase
MFS_1                PF07690.11   354 seq579_BIOID60615    -            379   1.6e-14   53.3  61.6   1   1   3.5e-15   1.6e-11   43.4  32.6     1   325     9   315     9   318 0.80 Major Facilitator Superfamily
LacY_symp            PF01306.14   413 seq579_BIOID60615    -            379     6e-14   51.2  25.5   1   1   2.2e-17     1e-13   50.5  17.7    12   390     9   366     4   372 0.79 LacY proton/sugar symporter
MFS_1_like           PF12832.2     77 seq579_BIOID60615    -            379   0.00014   21.4   4.9   1   1   3.1e-08   0.00014   21.4   3.4     3    56     7    60     5    81 0.89 MFS_1 like family
DUF1454              PF07305.7    200 seq580_BIOID60615    -            199  1.9e-111  369.7   1.6   1   1  1.5e-115  2.1e-111  369.6   1.1     1   200     1   199     1   199 0.99 Protein of unknown function (DUF1454)
adh_short            PF00106.20   167 seq581_BIOID60615    -            290   3.4e-26   92.0   3.2   1   1   7.2e-30   4.9e-26   91.5   2.2     1   165    60   216    60   218 0.85 short chain dehydrogenase
adh_short_C2         PF13561.1    243 seq581_BIOID60615    -            290   6.9e-25   88.1   0.0   1   1   1.3e-28   8.8e-25   87.7   0.0     5   240    68   286    66   289 0.89 Enoyl-(Acyl carrier protein) reductase
DNA_pol3_delta2      PF13177.1    162 seq582_BIOID60615    -            334   3.5e-39  133.9   0.0   1   1   8.6e-43   5.9e-39  133.2   0.0     8   159    13   165     9   168 0.96 DNA polymerase III, delta subunit
DNApol3-delta_C      PF09115.5    119 seq582_BIOID60615    -            334     2e-37  127.7   0.1   1   1   4.5e-41   3.1e-37  127.1   0.1     2   119   207   323   206   323 0.98 DNA polymerase III, delta subunit, C terminal
Acetate_kinase       PF00871.12   388 seq583_BIOID60615    -            387  1.6e-161  537.1   0.1   1   1  1.3e-165  1.8e-161  536.9   0.1     2   383    11   386    10   387 0.98 Acetokinase family
SirB                 PF04247.7    123 seq584_BIOID60615    -            130   9.9e-39  131.7   8.6   1   1   8.2e-43   1.1e-38  131.5   6.0     2   123     4   129     3   129 0.97 Invasion gene expression up-regulator, SirB
TIM                  PF00121.13   244 seq585_BIOID60615    -            255   3.2e-93  311.1   1.0   1   1   2.6e-97   3.6e-93  311.0   0.7     1   243     4   245     4   246 0.97 Triosephosphate isomerase
Crl                  PF07417.7    127 seq586_BIOID60615    -            133     1e-54  183.5   0.1   1   1   8.7e-59   1.2e-54  183.3   0.1     2   122     3   123     2   131 0.96 Transcriptional regulator Crl
Asr                  PF06392.6     19 seq587_BIOID60615    -            111   7.1e-07   29.3  23.9   1   1   5.2e-11   7.1e-07   29.3  16.6     1    19    53    71    53    71 0.99 Acid shock protein repeat
DUF2592              PF10766.4     41 seq588_BIOID60615    -             49     1e-26   91.8   4.7   1   1   8.2e-31   1.1e-26   91.7   3.3     1    41     4    44     4    44 0.98 Protein of unknown function (DUF2592)
Transglut_core2      PF13369.1    153 seq590_BIOID60615    -            269     9e-38  129.0   0.0   1   1   1.8e-41   1.2e-37  128.5   0.0     2   152    33   184    32   185 0.97 Transglutaminase-like superfamily
TPR_9                PF13371.1     73 seq590_BIOID60615    -            269   2.8e-28   97.4   0.3   1   1   8.9e-32   6.1e-28   96.3   0.2     1    73   187   259   187   259 0.99 Tetratricopeptide repeat
SBP_bac_11           PF13531.1    231 seq591_BIOID60615    -            257   1.6e-55  188.1   4.9   1   1   2.7e-59   1.8e-55  187.9   3.4     1   231    29   255    29   255 0.95 Bacterial extracellular solute-binding protein
SBP_bac_1            PF01547.20   314 seq591_BIOID60615    -            257   3.8e-17   62.8   6.9   1   1   7.1e-21   4.9e-17   62.5   4.8     1   313    34   246    34   247 0.89 Bacterial extracellular solute-binding protein
Ribonuc_L-PSP        PF01042.16   121 seq593_BIOID60615    -            131   4.5e-32  110.2   0.0   1   1   3.7e-36   5.1e-32  110.0   0.0     3   120    13   127    11   128 0.95 Endoribonuclease L-PSP
TatD_DNase           PF01026.16   255 seq594_BIOID60615    -            265   1.2e-76  257.2   0.0   1   1   9.8e-81   1.3e-76  257.0   0.0     1   255     4   255     4   255 0.96 TatD related DNase
Trypsin              PF00089.21   220 seq596_BIOID60615    -            227   6.9e-12   45.3   0.0   1   1   3.1e-15   2.1e-11   43.7   0.0    10   198     5   198     2   220 0.72 Trypsin
Trypsin_2            PF13365.1    120 seq596_BIOID60615    -            227     1e-07   31.8   0.0   1   1   2.1e-11   1.5e-07   31.3   0.0     1   120    23   194    23   194 0.66 Trypsin-like peptidase domain
PFL                  PF02901.10   648 seq597_BIOID60615    -            764  7.3e-196  652.3   0.0   1   1  1.6e-199  1.1e-195  651.8   0.0     4   648    27   618    22   618 0.97 Pyruvate formate lyase
Gly_radical          PF01228.16   106 seq597_BIOID60615    -            764   5.7e-43  145.4   0.0   1   1   1.8e-46   1.2e-42  144.4   0.0     1   106   634   745   634   745 0.98 Glycine radical
PyrBI_leader         PF08052.6     44 seq600_BIOID60615    -             43   1.4e-08   34.2   1.4   1   1   1.1e-12   1.4e-08   34.2   1.0     1    16    20    35    20    40 0.91 PyrBI operon leader peptide
DAHP_synth_1         PF00793.15   272 seq601_BIOID60615    -            284   5.8e-82  274.3   0.0   1   1     5e-86   6.8e-82  274.0   0.0     9   271    10   275     2   276 0.97 DAHP synthetase I family
BPD_transp_1         PF00528.17   185 seq603_BIOID60615    -            229     4e-22   78.5  13.4   1   1   3.7e-26     5e-22   78.1   9.3     2   175    26   215    25   227 0.78 Binding-protein-dependent transport system inner membrane component
OTCace_N             PF02729.16   142 seq604_BIOID60615    -            311   1.6e-43  147.6   0.1   1   1   4.3e-47   2.9e-43  146.8   0.0     1   141     8   148     8   149 0.95 Aspartate/ornithine carbamoyltransferase, carbamoyl-P binding domain
OTCace               PF00185.19   158 seq604_BIOID60615    -            311   2.4e-36  124.9   0.1   1   1   6.3e-40   4.3e-36  124.0   0.1     1   157   154   303   154   304 0.93 Aspartate/ornithine carbamoyltransferase, Asp/Orn binding domain
AA_kinase            PF00696.23   241 seq609_BIOID60615    -            396   4.4e-43  147.4   2.1   1   1   8.2e-47   5.6e-43  147.1   1.5     2   240    35   263    34   264 0.93 Amino acid kinase family
PUA                  PF01472.15    74 seq609_BIOID60615    -            396     1e-22   79.4   0.1   1   1   4.6e-26   3.1e-22   77.9   0.1     1    74   305   379   305   379 0.98 PUA domain
PTS_EIIC             PF02378.13   321 seq610_BIOID60615    -            477   1.4e-80  270.4  33.4   1   1   2.1e-84   1.4e-80  270.4  23.2     1   321    13   320    13   320 0.94 Phosphotransferase system, EIIC
PTS_EIIB             PF00367.15    35 seq610_BIOID60615    -            477   7.7e-14   50.5   0.1   1   1     2e-17   1.3e-13   49.7   0.0     3    35   404   436   402   436 0.95 phosphotransferase system, EIIB
ABC_tran             PF00005.22   118 seq611_BIOID60615    -            352   4.2e-26   91.5   0.0   1   1     2e-29     9e-26   90.4   0.0     1   117    38   156    38   157 0.91 ABC transporter
TOBE                 PF03459.12    64 seq611_BIOID60615    -            352   3.5e-19   68.5   0.0   1   1     2e-20   9.2e-17   60.7   0.0     1    62   290   350   290   352 0.97 TOBE domain
PyrI                 PF01948.13    96 seq613_BIOID60615    -            153   7.1e-37  125.2   0.0   1   1   1.5e-40     1e-36  124.6   0.0     2    94     5    97     4    99 0.97 Aspartate carbamoyltransferase regulatory chain, allosteric domain
PyrI_C               PF02748.10    52 seq613_BIOID60615    -            153   7.8e-21   73.1   1.7   1   1   1.8e-24   1.2e-20   72.5   1.2     1    51   101   151   101   152 0.95 Aspartate carbamoyltransferase regulatory chain, metal binding domain
UPF0118              PF01594.11   327 seq617_BIOID60615    -            344   5.1e-74  249.0  42.7   1   1   4.2e-78   5.8e-74  248.8  29.6     2   326    14   328    13   329 0.99 Domain of unknown function DUF20
Ribonuc_L-PSP        PF01042.16   121 seq619_BIOID60615    -            141   3.6e-46  155.7   0.9   1   1     3e-50   4.1e-46  155.5   0.6     1   120    20   139    20   140 0.98 Endoribonuclease L-PSP
Aldedh               PF00171.17   462 seq624_BIOID60615    -            356   7.2e-16   57.4   2.4   1   1     2e-15   2.7e-11   42.3   0.6   121   298    45   221    11   243 0.86 Aldehyde dehydrogenase family
Ribonuc_L-PSP        PF01042.16   121 seq625_BIOID60615    -            129   2.5e-45  153.0   0.1   1   1   2.1e-49   2.8e-45  152.8   0.1     1   120     7   126     7   127 0.98 Endoribonuclease L-PSP
SpoU_methylase       PF00588.14   142 seq626_BIOID60615    -            246   1.3e-31  109.3   0.1   1   1   1.3e-35   1.8e-31  108.8   0.1     2   142     5   154     4   154 0.89 SpoU rRNA Methylase family
SDH_alpha            PF03313.10   283 seq627_BIOID60615    -            454    4e-106  354.0   5.2   1   1  7.6e-110  5.2e-106  353.7   3.6     3   282   184   449   182   450 0.97 Serine dehydratase alpha chain
SDH_beta             PF03315.10   158 seq627_BIOID60615    -            454   6.1e-54  182.2   0.0   1   1   1.5e-57     1e-53  181.5   0.0     1   156     3   157     3   159 0.96 Serine dehydratase beta chain
Lactonase            PF10282.4    344 seq629_BIOID60615    -            331   4.7e-87  292.1   0.0   1   1   1.3e-90     6e-87  291.7   0.0     2   343     5   327     4   328 0.95 Lactonase, 7-bladed beta-propeller
Rrf2                 PF02082.15    83 seq630_BIOID60615    -            162   1.6e-27   95.3   0.0   1   1   2.1e-31   2.8e-27   94.5   0.0     1    83     1    83     1    83 0.99 Transcriptional regulator
ChaB                 PF06150.7     57 seq632_BIOID60615    -             76     6e-26   89.9   5.7   1   1   5.5e-30   7.6e-26   89.5   4.0     1    57     9    76     9    76 0.98 ChaB
ChaC                 PF04752.7    177 seq637_BIOID60615    -            238   5.2e-53  179.5   0.0   1   1   4.7e-57   6.4e-53  179.2   0.0     1   176    54   222    54   223 0.95 ChaC-like protein
Aminotran_5          PF00266.14   371 seq638_BIOID60615    -            404   7.2e-93  311.1   0.0   1   1   1.8e-96   8.4e-93  310.9   0.0     1   370     5   368     5   369 0.97 Aminotransferase class-V
Beta_elim_lyase      PF01212.16   290 seq638_BIOID60615    -            404   4.7e-07   29.1   0.1   1   1   1.5e-10   6.9e-07   28.5   0.1    34   231    54   239    39   297 0.75 Beta-eliminating lyase
Cys_Met_Meta_PP      PF01053.15   386 seq638_BIOID60615    -            404   8.9e-06   24.1   0.0   1   1   5.1e-09   2.3e-05   22.7   0.0    58   185    52   188    25   211 0.76 Cys/Met metabolism PLP-dependent enzyme
HIT                  PF01230.18    98 seq640_BIOID60615    -            125   9.1e-30  102.9   0.0   1   1   1.6e-33   1.1e-29  102.7   0.0     1    97    18   115    18   116 0.97 HIT domain
DcpS_C               PF11969.3    116 seq640_BIOID60615    -            125   2.7e-25   88.7   0.0   1   1   4.3e-29     3e-25   88.6   0.0     2   103    11   112    10   123 0.96 Scavenger mRNA decapping enzyme C-term binding
Response_reg         PF00072.19   112 seq641_BIOID60615    -            232   5.1e-29  100.4   0.4   1   1   1.2e-32     8e-29   99.8   0.3     1   112     4   112     4   112 0.98 Response regulator receiver domain
Trans_reg_C          PF00486.23    77 seq641_BIOID60615    -            232   1.4e-21   76.0   0.0   1   1   5.1e-25   3.5e-21   74.7   0.0     1    77   152   228   152   228 0.95 Transcriptional regulatory protein, C terminal
PrpF                 PF04303.8    371 seq644_BIOID60615    -            343  4.6e-158  525.7   1.7   1   1  7.5e-162  5.1e-158  525.5   1.2     8   371     1   343     1   343 0.99 PrpF protein
DUF1425              PF07233.7     94 seq645_BIOID60615    -            125   1.6e-23   81.9   0.0   1   1   1.4e-27   1.9e-23   81.7   0.0     2    93    34   124    33   125 0.98 Protein of unknown function (DUF1425)
HisKA                PF00512.20    68 seq646_BIOID60615    -            331     6e-15   54.8   3.5   1   1   8.8e-19     6e-15   54.8   2.4     1    67   238   299   238   300 0.95 His Kinase A (phospho-acceptor) domain
HAMP                 PF00672.20    70 seq646_BIOID60615    -            331   4.9e-13   48.9   0.1   1   1   7.2e-17   4.9e-13   48.9   0.1     2    70   165   234   164   234 0.96 HAMP domain
Peripla_BP_3         PF13377.1    160 seq647_BIOID60615    -            315   4.5e-22   78.6   0.5   1   1   8.4e-25   2.9e-21   76.0   0.1     1   154   167   314   167   315 0.88 Periplasmic binding protein-like domain
LacI                 PF00356.16    46 seq647_BIOID60615    -            315   3.5e-21   74.4   0.1   1   1   2.1e-24   7.3e-21   73.4   0.1     1    46     6    51     6    51 0.99 Bacterial regulatory proteins, lacI family
Peripla_BP_1         PF00532.16   279 seq647_BIOID60615    -            315     1e-10   41.1   0.0   1   1   5.7e-14     2e-10   40.2   0.0    23   274    84   313    61   315 0.78 Periplasmic binding proteins and sugar binding domain of LacI family
HTH_3                PF01381.17    55 seq647_BIOID60615    -            315   8.6e-05   22.1   0.1   1   1   7.2e-08   0.00025   20.7   0.0     8    40     3    35     1    45 0.87 Helix-turn-helix
DUF3897              PF13036.1    180 seq648_BIOID60615    -            213   7.9e-53  178.6   0.0   1   1     7e-57   9.5e-53  178.3   0.0     1   180    10   210    10   210 0.92 Protein of unknown function (DUF3897)
NifU_N               PF01592.11   127 seq649_BIOID60615    -            128   7.1e-56  187.4   0.2   1   1   5.7e-60   7.8e-56  187.3   0.2     1   125     2   126     2   128 0.97 NifU-like N terminal domain
DUF3442              PF11924.3    280 seq650_BIOID60615    -            476   6.3e-90  301.4   9.2   1   1   5.7e-94   7.8e-90  301.1   6.4     1   280    69   353    69   353 0.98 Protein of unknown function (DUF3442)
SDH_alpha            PF03313.10   283 seq651_BIOID60615    -            436   8.4e-73  244.7  15.8   1   1   6.1e-77   8.4e-73  244.7  11.0     4   281    52   429    48   433 0.97 Serine dehydratase alpha chain
Fe-S_biosyn          PF01521.15    91 seq652_BIOID60615    -            107   3.7e-30  103.4   0.0   1   1   3.1e-34   4.2e-30  103.2   0.0     1    91     3    93     3    93 0.99 Iron-sulphur cluster biosynthesis
DUF1471              PF07338.8     56 seq653_BIOID60615    -            314   4.1e-62  205.5   5.4   1   3   2.8e-22   3.9e-18   64.7   0.0     2    56    34    90    33    90 0.98 Protein of unknown function (DUF1471)
DUF1471              PF07338.8     56 seq653_BIOID60615    -            314   4.1e-62  205.5   5.4   2   3     3e-22   4.1e-18   64.6   0.1     3    56   119   174   117   174 0.98 Protein of unknown function (DUF1471)
DUF1471              PF07338.8     56 seq653_BIOID60615    -            314   4.1e-62  205.5   5.4   3   3   3.1e-26   4.3e-22   77.3   0.1     2    56   259   314   258   314 0.99 Protein of unknown function (DUF1471)
APH                  PF01636.18   239 seq654_BIOID60615    -            274   3.5e-19   69.3   8.1   1   1   5.1e-23   3.5e-19   69.3   5.6     2   237    25   233    24   235 0.78 Phosphotransferase enzyme family
Choline_kinase       PF01633.15   211 seq654_BIOID60615    -            274   7.5e-06   25.5   0.0   1   1   1.6e-09   1.1e-05   25.0   0.0   142   193   158   211   140   235 0.78 Choline/ethanolamine kinase
Na_sulph_symp        PF00939.14   471 seq655_BIOID60615    -            477  2.2e-177  590.5  46.1   1   1  1.8e-181  2.5e-177  590.3  32.0     2   471     4   474     3   474 0.99 Sodium:sulfate symporter transmembrane region
HATPase_c            PF02518.21   111 seq656_BIOID60615    -            141   3.7e-26   90.8   0.0   1   1   6.8e-30   4.6e-26   90.5   0.0     2   110    30   137    29   138 0.97 Histidine kinase-, DNA gyrase B-, and HSP90-like ATPase
HATPase_c_3          PF13589.1    137 seq656_BIOID60615    -            141   8.3e-08   31.8   0.0   1   1   1.5e-11   1.1e-07   31.5   0.0     3    82    34   108    32   115 0.88 Histidine kinase-, DNA gyrase B-, and HSP90-like ATPase
PTS_EIIC             PF02378.13   321 seq657_BIOID60615    -            505   8.1e-30  103.6  24.5   1   1   1.2e-33   8.1e-30  103.6  17.0     2   320   145   437   144   439 0.88 Phosphotransferase system, EIIC
PTS_EIIB             PF00367.15    35 seq657_BIOID60615    -            505   3.2e-11   42.1   0.2   1   1   8.8e-15     6e-11   41.2   0.1     3    31    44    72    43    75 0.91 phosphotransferase system, EIIB
HSCB_C               PF07743.8     78 seq659_BIOID60615    -            171   2.5e-21   75.8  12.9   1   1   1.4e-24   9.9e-21   73.8   6.4     2    77    87   162    86   163 0.97 HSCB C-terminal oligomerisation domain
DnaJ                 PF00226.26    64 seq659_BIOID60615    -            171   9.5e-13   47.5   0.0   1   1   2.8e-16   1.9e-12   46.6   0.0     1    63     2    70     2    71 0.97 DnaJ domain
Glyco_hydro_3        PF00933.16   299 seq661_BIOID60615    -            341   1.3e-70  237.6   0.0   1   1   1.2e-74   1.6e-70  237.3   0.0     4   294     8   319     5   320 0.94 Glycosyl hydrolase family 3 N terminal domain
HSP70                PF00012.15   602 seq662_BIOID60615    -            634  1.7e-202  673.4   0.1   1   1  2.9e-206    2e-202  673.2   0.1     2   600    40   617    39   619 0.97 Hsp70 protein
MreB_Mbl             PF06723.8    327 seq662_BIOID60615    -            634   1.3e-17   63.3   0.1   1   1   7.5e-20   5.1e-16   58.0   0.0    66   318   140   391   131   398 0.86 MreB/Mbl protein
AA_permease_2        PF13520.1    426 seq663_BIOID60615    -            460   1.4e-79  267.5  39.9   1   1   1.2e-83   1.6e-79  267.2  27.7     1   420     5   441     5   449 0.91 Amino acid permease
Alpha-amylase        PF00128.19   316 seq665_BIOID60615    -            551  1.3e-110  369.6   0.0   1   1  2.6e-114  1.8e-110  369.1   0.0     1   313    30   371    30   378 0.98 Alpha amylase, catalytic domain
DUF3459              PF11941.3     89 seq665_BIOID60615    -            551   1.1e-08   34.9   0.1   1   1   3.4e-11   2.3e-07   30.7   0.1     2    89   459   548   458   549 0.80 Domain of unknown function (DUF3459)
Aconitase            PF00330.15   465 seq666_BIOID60615    -            703   2.9e-47  161.1   0.0   1   1   6.2e-51   4.2e-47  160.5   0.0    92   450    64   406    52   421 0.88 Aconitase family (aconitate hydratase)
Aconitase_C          PF00694.14   131 seq666_BIOID60615    -            703     7e-06   26.0   0.0   1   1   1.8e-09   1.3e-05   25.2   0.0    84   129   587   633   574   635 0.89 Aconitase C-terminal domain
UPF0227              PF05728.7    187 seq667_BIOID60615    -            180   4.7e-72  241.5   0.0   1   1   3.9e-76   5.3e-72  241.3   0.0     1   186     1   177     1   178 0.99 Uncharacterised protein family (UPF0227)
LysR_substrate       PF03466.15   209 seq668_BIOID60615    -            298   6.9e-18   64.3   0.5   1   1   1.6e-21   1.1e-17   63.7   0.3     5   191    96   279    92   293 0.78 LysR substrate binding domain
HTH_1                PF00126.22    60 seq668_BIOID60615    -            298   1.8e-16   59.4   0.1   1   1   6.9e-20   4.7e-16   58.1   0.0     1    60     9    68     9    68 0.97 Bacterial regulatory helix-turn-helix protein, lysR family
adh_short            PF00106.20   167 seq670_BIOID60615    -            240   5.4e-16   58.8   0.2   1   1   1.6e-19   7.2e-16   58.4   0.1     3   166     9   170     8   171 0.87 short chain dehydrogenase
adh_short_C2         PF13561.1    243 seq670_BIOID60615    -            240   2.1e-07   30.9   0.0   1   1   5.8e-11   2.6e-07   30.5   0.0     8   192    18   193    13   238 0.71 Enoyl-(Acyl carrier protein) reductase
KR                   PF08659.5    181 seq670_BIOID60615    -            240   3.8e-07   29.8   0.5   1   1   1.6e-10   7.1e-07   28.9   0.4     4   172    10   175     8   184 0.84 KR domain
Fer2                 PF00111.22    78 seq672_BIOID60615    -            111   5.6e-16   57.9   3.5   1   1   5.4e-20   7.4e-16   57.5   2.4     5    78    14    92    11    92 0.90 2Fe-2S iron-sulfur cluster binding domain
Pyr_redox_2          PF07992.9    200 seq674_BIOID60615    -            434   1.8e-33  116.0   0.0   1   1   1.6e-36   4.3e-33  114.7   0.0     1   197     7   318     7   320 0.91 Pyridine nucleotide-disulphide oxidoreductase
Pyr_redox            PF00070.22    80 seq674_BIOID60615    -            434   2.5e-19   69.3   3.8   1   2     5e-08   0.00014   22.0   0.1     1    36     7    48     7    93 0.86 Pyridine nucleotide-disulphide oxidoreductase
Pyr_redox            PF00070.22    80 seq674_BIOID60615    -            434   2.5e-19   69.3   3.8   2   2     1e-15   2.8e-12   46.7   0.5     1    68   172   254   172   265 0.91 Pyridine nucleotide-disulphide oxidoreductase
DAO                  PF01266.19   358 seq674_BIOID60615    -            434   2.4e-11   43.0  10.1   1   1   1.2e-09   3.3e-06   26.1   0.0   147   236   226   308   222   336 0.80 FAD dependent oxidoreductase
DUF1440              PF07274.7    136 seq675_BIOID60615    -            204   4.4e-55  185.2   2.0   1   1   3.8e-59   5.2e-55  185.0   1.4     1   136    26   182    26   182 0.99 Protein of unknown function (DUF1440)
Fe-S_assembly        PF04384.8     64 seq677_BIOID60615    -             66   8.4e-32  109.2   1.7   1   1   6.7e-36   9.1e-32  109.1   1.1     1    64     3    66     3    66 0.98 Iron-sulphur cluster assembly
Peptidase_M17        PF00883.16   311 seq679_BIOID60615    -            427  1.2e-117  392.0   0.0   1   1  2.2e-121  1.5e-117  391.8   0.0     4   310   110   422   107   423 0.98 Cytosol aminopeptidase family, catalytic domain
DUF3663              PF12404.3     77 seq679_BIOID60615    -            427   1.2e-33  114.5   0.1   1   1   3.3e-37   2.2e-33  113.7   0.1     1    77     5    81     5    81 0.99 Peptidase
Transposase_31       PF04754.7    205 seq682_BIOID60615    -            314     1e-83  279.6   0.5   1   1   9.6e-88   1.3e-83  279.2   0.3     1   204     8   210     8   211 0.98 Putative transposase, YhgA-like
Response_reg         PF00072.19   112 seq683_BIOID60615    -            253   1.6e-20   73.0   0.1   1   1   3.7e-24   2.5e-20   72.4   0.1     2   111    17   124    16   125 0.97 Response regulator receiver domain
Trans_reg_C          PF00486.23    77 seq683_BIOID60615    -            253   5.5e-12   45.3   0.2   1   1   3.3e-15   2.2e-11   43.3   0.0     2    56   170   224   169   235 0.94 Transcriptional regulatory protein, C terminal
MFS_1                PF07690.11   354 seq685_BIOID60615    -            486   3.5e-17   62.0  58.5   1   1   2.6e-21   3.5e-17   62.0  40.6     2   354    45   422    44   422 0.77 Major Facilitator Superfamily
RhaT                 PF06379.7    344 seq686_BIOID60615    -            334  1.3e-198  658.8  28.1   1   1  1.1e-202  1.5e-198  658.6  19.5    21   343    11   333     6   334 0.99 L-rhamnose-proton symport protein (RhaT)
NRDD                 PF13597.1    547 seq687_BIOID60615    -            712   4.5e-81  272.4   0.0   1   1   1.5e-83   6.7e-80  268.6   0.0     3   546   115   705   113   706 0.84 Anaerobic ribonucleoside-triphosphate reductase
Gly_radical          PF01228.16   106 seq687_BIOID60615    -            712   4.8e-27   94.2   0.0   1   1   4.5e-30     2e-26   92.2   0.0     2   104   582   685   581   687 0.98 Glycine radical
ATP-cone             PF03477.11    90 seq687_BIOID60615    -            712   5.8e-21   74.6   1.8   1   1     4e-24   1.8e-20   73.0   0.5     2    89     4    89     3    90 0.93 ATP cone domain
Rick_17kDa_Anti      PF05433.10    42 seq689_BIOID60615    -            179   1.7e-11   43.4  15.7   1   1   5.1e-15   1.7e-11   43.4  10.9     2    42    73   113    72   113 0.96 Glycine zipper 2TM domain
Gly-zipper_OmpA      PF13436.1    118 seq689_BIOID60615    -            179   5.2e-09   35.6   3.0   1   1   1.5e-12   5.2e-09   35.6   2.1     5   112    28   134    24   136 0.78 Glycine-zipper containing OmpA-like membrane domain
Gly-zipper_YMGG      PF13441.1     45 seq689_BIOID60615    -            179   3.6e-08   32.6  12.7   1   1     1e-11   3.6e-08   32.6   8.8     2    45    69   111    68   111 0.97 YMGG-like Gly-zipper
Gly-zipper_Omp       PF13488.1     46 seq689_BIOID60615    -            179   1.8e-05   24.1  13.8   1   1   5.3e-09   1.8e-05   24.1   9.6     2    42    73   112    72   118 0.82 Glycine zipper
HATPase_c            PF02518.21   111 seq690_BIOID60615    -            433     3e-21   75.0   0.0   1   1   1.3e-24   5.9e-21   74.1   0.0     6   110   320   423   316   424 0.96 Histidine kinase-, DNA gyrase B-, and HSP90-like ATPase
HisKA                PF00512.20    68 seq690_BIOID60615    -            433   6.5e-08   32.3   1.3   1   1   3.7e-11   1.7e-07   30.9   0.9     1    67   211   270   211   271 0.90 His Kinase A (phospho-acceptor) domain
HAMP                 PF00672.20    70 seq690_BIOID60615    -            433     3e-07   30.4   0.0   1   1   6.6e-11     3e-07   30.4   0.0     3    69   140   206   139   207 0.90 HAMP domain
SseB                 PF07179.7    263 seq694_BIOID60615    -            233  1.4e-117  391.2   0.2   1   1  1.2e-121  1.7e-117  391.0   0.2     4   232     9   232     6   233 0.99 SseB protein
Molybdopterin        PF00384.17   432 seq701_BIOID60615    -           1247  1.7e-197  656.3   0.0   1   1  3.1e-201  2.1e-197  655.9   0.0     1   432   108   833   108   833 1.00 Molybdopterin oxidoreductase
Molydop_binding      PF01568.16   109 seq701_BIOID60615    -           1247   3.3e-23   81.4   0.0   1   1   3.6e-26   2.5e-22   78.6   0.0     1   105  1087  1202  1087  1206 0.95 Molydopterin dinucleotide binding domain
Ter                  PF05472.6    290 seq702_BIOID60615    -             57   2.8e-08   33.1   0.2   1   1   2.4e-12   3.3e-08   32.9   0.1     2    40     9    47     8    50 0.95 DNA replication terminus site-binding protein (Ter protein)
DUF1471              PF07338.8     56 seq703_BIOID60615    -             85   8.5e-20   70.0   0.1   1   1   8.2e-24   1.1e-19   69.6   0.0     2    56    33    85    32    85 0.98 Protein of unknown function (DUF1471)
Ter                  PF05472.6    290 seq706_BIOID60615    -            239   8.1e-92  307.3   3.1   1   1   6.6e-96   9.1e-92  307.1   2.2    65   290     2   237     1   237 0.99 DNA replication terminus site-binding protein (Ter protein)
Fer4_12              PF13353.1    139 seq708_BIOID60615    -            154   9.3e-52  174.7   0.0   1   1   1.5e-55     1e-51  174.5   0.0     1   139    12   151    12   151 0.97 4Fe-4S single cluster domain
Fer4_14              PF13394.1    117 seq708_BIOID60615    -            154   1.8e-31  108.5   0.0   1   1   3.1e-35   2.1e-31  108.2   0.0     1   117    21   130    21   130 0.95 4Fe-4S single cluster domain
DUF1127              PF06568.6     40 seq709_BIOID60615    -             59   7.1e-12   44.4   8.5   1   1   5.2e-16   7.1e-12   44.4   5.9     2    39    22    59    21    59 0.96 Domain of unknown function (DUF1127)
FGGY_N               PF00370.16   245 seq710_BIOID60615    -            489     4e-30  104.8   0.0   1   1   8.3e-34   5.7e-30  104.3   0.0     3   242     7   241     5   244 0.86 FGGY family of carbohydrate kinases, N-terminal domain
FGGY_C               PF02782.11   197 seq710_BIOID60615    -            489   1.4e-25   89.9   0.1   1   1   3.7e-29   2.6e-25   89.1   0.0     1   195   253   439   253   441 0.89 FGGY family of carbohydrate kinases, C-terminal domain
BATS                 PF06968.8     92 seq712_BIOID60615    -            346   1.7e-29  101.3   0.0   1   1   5.5e-33   3.7e-29  100.2   0.0     1    92   220   312   220   312 0.99 Biotin and Thiamin Synthesis associated domain
Radical_SAM          PF04055.16   166 seq712_BIOID60615    -            346   3.9e-19   69.3   0.0   1   1   4.6e-22   3.2e-18   66.3   0.0     4   160    50   203    47   209 0.92 Radical SAM superfamily
A2M_N_2              PF07703.9    136 seq713_BIOID60615    -           1543   1.1e-25   89.9   0.0   1   1   1.3e-28   3.7e-25   88.2   0.0     2   136   649   796   648   796 0.95 Alpha-2-macroglobulin family N-terminal region
A2M_N                PF01835.14    99 seq713_BIOID60615    -           1543   3.1e-23   81.7   0.1   1   1   2.5e-21   6.8e-18   64.6   0.0     2    99   278   369   277   369 0.92 MG2 domain
MG1                  PF11974.3     96 seq713_BIOID60615    -           1543   1.3e-14   54.4   0.2   1   1   5.2e-17   1.4e-13   51.1   0.1     1    94   179   271   179   273 0.97 Alpha-2-macroglobulin MG1 domain
A2M                  PF00207.17    92 seq713_BIOID60615    -           1543     3e-06   26.5   0.0   1   1   2.9e-09   7.8e-06   25.2   0.0     8    91   866   946   862   947 0.94 Alpha-2-macroglobulin family
RhaA                 PF06134.6    417 seq714_BIOID60615    -            419    6e-239  792.8   0.0   1   1    5e-243  6.9e-239  792.6   0.0     1   417     3   418     3   418 1.00 L-rhamnose isomerase (RhaA)
Aminotran_1_2        PF00155.16   363 seq716_BIOID60615    -            384   7.6e-70  235.5   0.0   1   1   2.5e-73   8.7e-70  235.3   0.0     2   363    40   380    39   380 0.96 Aminotransferase class I and II
Beta_elim_lyase      PF01212.16   290 seq716_BIOID60615    -            384   4.9e-07   29.0   0.1   1   1   6.5e-10   2.2e-06   26.9   0.0    26    87    81   142    63   206 0.79 Beta-eliminating lyase
Cys_Met_Meta_PP      PF01053.15   386 seq716_BIOID60615    -            384     4e-05   21.9   0.0   1   1   1.9e-08   6.5e-05   21.2   0.0    57   185    86   212    82   215 0.87 Cys/Met metabolism PLP-dependent enzyme
DUF615               PF04751.9    158 seq717_BIOID60615    -            183   1.5e-58  196.7   9.9   1   1   1.3e-62   1.8e-58  196.5   6.9     2   158    22   177    19   177 0.98 Protein of unknown function (DUF615)
Fer4_11              PF13247.1     99 seq718_BIOID60615    -            512   1.5e-40  136.9   6.0   1   1   4.5e-44   1.5e-40  136.9   4.2     2    98   176   272   175   273 0.98 4Fe-4S dicluster domain
Fer4_7               PF12838.2     52 seq718_BIOID60615    -            512   4.4e-09   36.4  16.7   1   1   5.7e-10   1.9e-06   28.0   4.0     2    50   184   229   183   231 0.90 4Fe-4S dicluster domain
Fer4_10              PF13237.1     52 seq718_BIOID60615    -            512   7.4e-09   35.1  18.0   1   1   1.9e-09   6.5e-06   25.7   3.7     4    52   179   228   176   228 0.93 4Fe-4S dicluster domain
Methyltransf_11      PF08241.7     95 seq719_BIOID60615    -            251   1.3e-23   83.1   0.0   1   1   1.4e-26   2.4e-23   82.3   0.0     1    95    47   138    47   138 0.98 Methyltransferase domain
Methyltransf_23      PF13489.1    162 seq719_BIOID60615    -            251   6.2e-15   55.1   0.1   1   1   5.3e-18   9.1e-15   54.5   0.1     4   151    25   174    18   181 0.78 Methyltransferase domain
Methyltransf_31      PF13847.1    152 seq719_BIOID60615    -            251   1.5e-14   53.7   0.0   1   1   1.1e-17   1.9e-14   53.3   0.0     5   118    44   147    40   196 0.84 Methyltransferase domain
Methyltransf_12      PF08242.7     99 seq719_BIOID60615    -            251   1.8e-10   41.0   0.0   1   1   2.2e-13   3.8e-10   40.0   0.0     1    98    47   135    47   136 0.86 Methyltransferase domain
Methyltransf_18      PF12847.2    112 seq719_BIOID60615    -            251   3.9e-09   36.9   0.0   1   1   4.4e-12   7.6e-09   36.0   0.0     4   110    45   139    42   141 0.78 Methyltransferase domain
Methyltransf_25      PF13649.1    101 seq719_BIOID60615    -            251   8.5e-09   35.5   0.0   1   1   1.9e-11   3.3e-08   33.6   0.0     1   101    46   134    46   134 0.87 Methyltransferase domain
Ubie_methyltran      PF01209.13   233 seq719_BIOID60615    -            251   5.1e-08   32.2   0.0   1   1   3.9e-11   6.7e-08   31.8   0.0    43   168    38   155     2   169 0.83 ubiE/COQ5 methyltransferase family
Methyltransf_8       PF05148.10   219 seq719_BIOID60615    -            251   9.7e-05   21.9   0.0   1   1   8.4e-08   0.00014   21.4   0.0    59   155    30   137    17   158 0.76 Hypothetical methyltransferase
Pili_assembly_N      PF00345.15   122 seq721_BIOID60615    -            138   1.5e-08   34.3   0.4   1   1   2.9e-12   3.9e-08   32.9   0.2    14    92    38   123    29   130 0.83 Gram-negative pili assembly chaperone, N-terminal domain
Aldolase_II          PF00596.16   183 seq722_BIOID60615    -            325   1.2e-29  103.1   0.0   1   1   1.2e-33   1.6e-29  102.7   0.0     2   182    63   289    62   290 0.87 Class II Aldolase and Adducin N-terminal domain
PMI_typeI            PF01238.16   373 seq723_BIOID60615    -            417  2.9e-124  414.7   0.1   1   1  3.3e-127  2.3e-123  411.7   0.0     1   373    27   383    27   383 0.98 Phosphomannose isomerase type I
AAA_26               PF13500.1    199 seq728_BIOID60615    -            225   2.9e-42  144.4   0.0   1   1   7.4e-46   3.4e-42  144.2   0.0     1   193     3   208     3   213 0.95 AAA domain
CbiA                 PF01656.18   195 seq728_BIOID60615    -            225   1.4e-20   73.4   0.0   1   1   3.7e-24   1.7e-20   73.1   0.0     2   180     6   199     5   217 0.77 CobQ/CobB/MinD/ParA nucleotide binding domain
Fimbrial_CS1         PF04449.7    143 seq730_BIOID60615    -            166     1e-53  181.1   4.2   1   1   8.6e-58   1.2e-53  180.9   2.9     1   143    24   165    24   165 0.98 CS1 type fimbrial major subunit
FBPase               PF00316.15   325 seq731_BIOID60615    -            393  7.6e-144  478.3   0.0   1   1  6.4e-148  8.8e-144  478.1   0.0     2   324    64   389    63   390 0.98 Fructose-1-6-bisphosphatase
DUF718               PF05336.8    106 seq732_BIOID60615    -            104   3.7e-37  126.2   0.6   1   1     3e-41   4.1e-37  126.1   0.4     2   105     3   103     2   104 0.99 Domain of unknown function (DUF718)
Nitrate_red_del      PF02613.10   136 seq733_BIOID60615    -            236   6.4e-28   97.1   6.0   1   1   7.7e-32   1.1e-27   96.4   4.2     5   132     7   158     3   167 0.88 Nitrate reductase delta subunit
DUF945               PF06097.6    459 seq737_BIOID60615    -            502  4.7e-150  500.2  18.0   1   1  3.9e-154  5.3e-150  500.0  12.5     1   459     1   482     1   482 0.99 Bacterial protein of unknown function (DUF945)
PTS_EIIA_2           PF00359.17   142 seq738_BIOID60615    -            148   3.8e-30  104.3   0.0   1   1   3.1e-34   4.2e-30  104.2   0.0     3   141     4   144     2   145 0.97 Phosphoenolpyruvate-dependent sugar phosphotransferase system, EIIA 2
Nitrate_red_gam      PF02665.9    223 seq741_BIOID60615    -            225   3.7e-88  294.5  11.3   1   1   3.1e-92   4.2e-88  294.3   7.8     2   222     4   224     3   225 0.99 Nitrate reductase gamma subunit
UvrB                 PF12344.3     44 seq742_BIOID60615    -            673   6.7e-23   79.8   0.9   1   1   1.3e-25   2.9e-22   77.7   0.1     1    43   552   594   552   595 0.97 Ultra-violet resistance protein B
Helicase_C           PF00271.26    78 seq742_BIOID60615    -            673   1.2e-15   57.0   0.0   1   1   1.2e-18   2.8e-15   55.8   0.0     2    77   465   545   464   546 0.98 Helicase conserved C-terminal domain
ResIII               PF04851.10   184 seq742_BIOID60615    -            673   1.1e-11   44.8   0.0   1   1     3e-14   6.9e-11   42.1   0.0     4    94    13   101    10   134 0.79 Type III restriction enzyme, res subunit
UVR                  PF02151.14    36 seq742_BIOID60615    -            673   5.2e-07   28.8   1.1   1   1     7e-10   1.6e-06   27.3   0.8     2    35   634   667   633   668 0.93 UvrB/uvrC motif
PTS_EIIC             PF02378.13   321 seq744_BIOID60615    -            483   3.8e-29  101.4  32.4   1   1   5.6e-33   3.8e-29  101.4  22.5     2   318   134   406   133   410 0.90 Phosphotransferase system, EIIC
PTS_IIB              PF02302.12    90 seq744_BIOID60615    -            483   2.5e-17   62.9   0.1   1   1   6.5e-21   4.5e-17   62.1   0.1     2    89     9   101     8   102 0.95 PTS system, Lactose/Cellobiose specific IIB subunit
MacB_PCD             PF12704.2    232 seq746_BIOID60615    -            265   2.3e-19   69.8   0.1   1   1   2.2e-23   2.9e-19   69.4   0.1     9   227    24   237    11   239 0.79 MacB-like periplasmic core domain
Transgly             PF00912.17   178 seq747_BIOID60615    -            770   4.9e-54  182.2   0.0   1   1   1.4e-57   6.5e-54  181.8   0.0    10   177    60   226    49   227 0.94 Transglycosylase
BiPBP_C              PF06832.7     90 seq747_BIOID60615    -            770   2.7e-18   65.5   0.1   1   1   2.2e-21     1e-17   63.7   0.0     6    90   686   767   681   767 0.96 Penicillin-Binding Protein C-terminus Family
Transpeptidase       PF00905.17   304 seq747_BIOID60615    -            770   1.2e-13   50.6   0.0   1   1   4.9e-17   2.2e-13   49.7   0.0     5   282   305   535   301   548 0.84 Penicillin binding protein transpeptidase domain
FtsX                 PF02687.16   121 seq751_BIOID60615    -            134   1.2e-18   66.8  14.5   1   1     1e-22   1.4e-18   66.7  10.1     2   121     4   127     3   127 0.95 FtsX-like permease family
ABC_tran             PF00005.22   118 seq752_BIOID60615    -            279   3.2e-27   95.1   0.0   1   1   7.8e-31   5.3e-27   94.4   0.0     1   117    95   219    95   220 0.94 ABC transporter
AAA_21               PF13304.1    303 seq752_BIOID60615    -            279   2.9e-11   43.7   0.1   1   1   9.3e-13   6.4e-09   36.0   0.1     1   299    83   252    83   256 0.74 AAA domain
Peptidase_M42        PF05343.9    292 seq754_BIOID60615    -            356  9.8e-103  342.8   0.0   1   1  1.7e-106  1.1e-102  342.5   0.0     1   292    43   333    43   333 0.98 M42 glutamyl aminopeptidase
Peptidase_M20        PF01546.23   171 seq754_BIOID60615    -            356   2.5e-05   23.8   0.0   1   1   5.9e-09   4.1e-05   23.1   0.0    24   169   175   338   172   340 0.82 Peptidase family M20/M25/M40
CblD                 PF07434.6    360 seq757_BIOID60615    -            362   2.7e-51  174.2   0.0   1   1   2.5e-55   3.4e-51  173.9   0.0    88   357    71   358    60   361 0.81 CblD like pilus biogenesis initiator
MacB_PCD             PF12704.2    232 seq759_BIOID60615    -            414   1.2e-25   90.4   0.2   1   1   1.7e-29   1.2e-25   90.4   0.1    11   229    26   241    21   244 0.83 MacB-like periplasmic core domain
FtsX                 PF02687.16   121 seq759_BIOID60615    -            414   1.9e-22   79.1  12.5   1   1   3.4e-26   2.3e-22   78.8   4.5     2   121   274   407   273   407 0.98 FtsX-like permease family
DUF3442              PF11924.3    280 seq760_BIOID60615    -           1418  4.1e-106  354.5   0.5   1   1  1.2e-109  4.1e-106  354.5   0.3     2   280    71   350    70   350 0.99 Protein of unknown function (DUF3442)
Big_1                PF02369.11   100 seq760_BIOID60615    -           1418   3.8e-53  177.4 101.2   1   3   2.7e-17   9.3e-14   51.0   7.8     4    97   993  1086   990  1088 0.87 Bacterial Ig-like domain (group 1)
Big_1                PF02369.11   100 seq760_BIOID60615    -           1418   3.8e-53  177.4 101.2   2   3   1.2e-15   4.1e-12   45.7   1.7    10    96  1098  1185  1089  1191 0.82 Bacterial Ig-like domain (group 1)
Big_1                PF02369.11   100 seq760_BIOID60615    -           1418   3.8e-53  177.4 101.2   3   3   1.2e-15   3.9e-12   45.8   9.8     2    95  1193  1287  1191  1292 0.87 Bacterial Ig-like domain (group 1)
HTH_11               PF08279.7     55 seq761_BIOID60615    -            427   5.4e-09   35.4   0.0   1   1   7.9e-13   5.4e-09   35.4   0.0     1    55     5    60     5    60 0.93 HTH domain
NDK                  PF00334.14   135 seq764_BIOID60615    -            143   1.5e-54  183.3   0.0   1   1   1.2e-58   1.7e-54  183.1   0.0     1   134     4   137     4   138 0.99 Nucleoside diphosphate kinase
DUF497               PF04365.8     80 seq765_BIOID60615    -             95   7.5e-27   92.9   1.3   1   1   6.2e-31   8.4e-27   92.7   0.9     1    80     7    89     7    89 0.96 Protein of unknown function (DUF497)
Mob_synth_C          PF06463.8    128 seq766_BIOID60615    -            352   4.7e-36  123.1   0.0   1   1   2.4e-39   8.3e-36  122.3   0.0     1   127   209   335   209   336 0.99 Molybdenum Cofactor Synthesis C
Radical_SAM          PF04055.16   166 seq766_BIOID60615    -            352   8.3e-27   94.2   0.0   1   1   3.3e-30   1.1e-26   93.8   0.0     2   166    42   204    41   204 0.97 Radical SAM superfamily
Fer4_12              PF13353.1    139 seq766_BIOID60615    -            352   4.9e-07   29.8   0.0   1   1   2.7e-10   9.2e-07   28.9   0.0    15   116    47   148    36   154 0.84 4Fe-4S single cluster domain
Fer4_14              PF13394.1    117 seq766_BIOID60615    -            352   1.4e-06   28.2   0.0   1   1   1.3e-09   4.6e-06   26.5   0.0     6    90    45   127    38   148 0.70 4Fe-4S single cluster domain
ROK                  PF00480.15   179 seq767_BIOID60615    -            323   1.6e-45  155.0   0.0   1   1   3.1e-49   2.1e-45  154.6   0.0     1   179    24   214    24   214 0.95 ROK family
Glucokinase          PF02685.11   316 seq767_BIOID60615    -            323   3.4e-10   39.0   0.0   1   1   3.8e-13   2.6e-09   36.1   0.0     4   265    26   276    24   288 0.80 Glucokinase
Patatin              PF01734.17   204 seq768_BIOID60615    -            314   1.8e-24   86.7   0.4   1   1   2.5e-28   3.4e-24   85.8   0.1     1   201    21   178    21   180 0.95 Patatin-like phospholipase
Radical_SAM          PF04055.16   166 seq770_BIOID60615    -            336   3.1e-14   53.3   0.1   1   1   1.6e-17   1.1e-13   51.6   0.1     2   158    72   241    71   251 0.75 Radical SAM superfamily
Fer4_14              PF13394.1    117 seq770_BIOID60615    -            336     5e-05   23.2   0.0   1   1   1.5e-08    0.0001   22.2   0.0     7    91    76   169    73   191 0.65 4Fe-4S single cluster domain
PTS_EIIA_2           PF00359.17   142 seq772_BIOID60615    -            110     8e-13   48.2   0.1   1   1   6.4e-17   8.7e-13   48.0   0.1    31   120     3    89     1   109 0.87 Phosphoenolpyruvate-dependent sugar phosphotransferase system, EIIA 2
MoCF_biosynth        PF00994.19   144 seq774_BIOID60615    -            170   5.6e-31  106.7   0.0   1   1   5.1e-35     7e-31  106.4   0.0     1   143    14   156    12   157 0.92 Probable molybdopterin binding domain
SIR2                 PF02146.12   181 seq775_BIOID60615    -            279     1e-48  165.3   0.0   1   1   9.7e-53   1.3e-48  164.9   0.0     1   181    48   221    48   221 0.90 Sir2 family
Response_reg         PF00072.19   112 seq776_BIOID60615    -            337   3.8e-28   97.6   0.5   1   1   6.5e-32   8.9e-28   96.4   0.1     1   111    10   120    10   121 0.97 Response regulator receiver domain
UxaC                 PF02614.9    469 seq778_BIOID60615    -            491  4.7e-227  754.0   0.2   1   1  3.9e-231  5.3e-227  753.8   0.1     1   467    22   489    22   491 0.99 Glucuronate isomerase
MoaC                 PF01967.16   136 seq779_BIOID60615    -            161   1.5e-60  202.6   1.3   1   1   1.3e-64   1.7e-60  202.4   0.9     1   136    15   150    15   150 1.00 MoaC family
Pyrophosphatase      PF00719.14   156 seq780_BIOID60615    -            176   2.9e-61  205.3   0.1   1   1   2.4e-65   3.3e-61  205.1   0.0     2   155    18   174    17   175 0.98 Inorganic pyrophosphatase
DUF4115              PF13464.1     77 seq782_BIOID60615    -            337   6.2e-22   76.9   0.0   1   1   5.7e-25   1.5e-21   75.6   0.0     1    76   255   329   255   330 0.98 Domain of unknown function (DUF4115)
HTH_25               PF13413.1     62 seq782_BIOID60615    -            337     5e-16   57.9   0.5   1   1   2.8e-19   7.5e-16   57.3   0.3     1    62    18    79    18    79 0.94 Helix-turn-helix domain
HTH_19               PF12844.2     64 seq782_BIOID60615    -            337   1.5e-10   40.8   0.0   1   1   8.3e-14   2.3e-10   40.2   0.0     1    63    16    84    16    85 0.90 Helix-turn-helix domain
HTH_31               PF13560.1     64 seq782_BIOID60615    -            337   2.6e-10   40.2   0.8   1   1   2.5e-13   6.8e-10   38.8   0.5     2    61    15    79    14    81 0.91 Helix-turn-helix domain
HTH_3                PF01381.17    55 seq782_BIOID60615    -            337   7.8e-08   31.9   0.0   1   1   5.3e-11   1.5e-07   31.0   0.0     1    35    19    53    19    57 0.92 Helix-turn-helix
ThiS                 PF02597.15    78 seq784_BIOID60615    -             72   7.9e-18   64.5   0.0   1   1   6.3e-22   8.7e-18   64.4   0.0     8    78     2    72     1    72 0.98 ThiS family
MoaE                 PF02391.12   117 seq785_BIOID60615    -            150   3.4e-40  136.3   0.0   1   1   2.9e-44     4e-40  136.1   0.0     2   116     6   121     5   122 0.97 MoaE protein
NTP_transferase      PF00483.18   248 seq788_BIOID60615    -            302   2.4e-25   89.1   0.0   1   1   4.5e-29   3.1e-25   88.8   0.0     1   241    10   275    10   280 0.87 Nucleotidyl transferase
NTP_transf_3         PF12804.2    179 seq788_BIOID60615    -            302   9.5e-08   32.3   0.0   1   1   2.7e-11   1.8e-07   31.3   0.0     1   116    11   164    11   184 0.75 MobA-like NTP transferase domain
GcpE                 PF04551.9    359 seq791_BIOID60615    -            372  2.2e-128  427.9   0.2   1   1  1.9e-132  2.6e-128  427.7   0.1     2   357    13   354    12   356 0.98 GcpE protein
Bax1-I               PF01027.15   205 seq793_BIOID60615    -            234   3.6e-59  199.6  36.8   1   1     3e-63   4.1e-59  199.5  25.5     2   205    19   230    18   230 0.92 Inhibitor of apoptosis-promoting Bax1
GD_AH_C              PF04295.8    397 seq794_BIOID60615    -            495  2.7e-154  513.4   0.0   1   1    5e-158  3.4e-154  513.1   0.0     3   397   106   495   104   495 0.99 D-galactarate dehydratase / Altronate hydrolase, C terminus
SAF                  PF08666.7     63 seq794_BIOID60615    -            495   2.7e-15   56.3   0.5   1   1   8.6e-19   5.9e-15   55.3   0.4     1    62    10    80    10    81 0.98 SAF domain
Molybdop_Fe4S4       PF04879.11    55 seq795_BIOID60615    -            195   8.1e-20   70.2   0.3   1   1   2.3e-23   1.6e-19   69.3   0.1     2    55    44   104    43   104 0.91 Molybdopterin oxidoreductase Fe4S4 domain
Molybdopterin        PF00384.17   432 seq795_BIOID60615    -            195   1.8e-06   26.8   0.0   1   1   3.2e-10   2.2e-06   26.6   0.0     1    56   107   155   107   191 0.75 Molybdopterin oxidoreductase
Bax1-I               PF01027.15   205 seq799_BIOID60615    -            237   1.2e-11   44.4  24.4   1   1   1.1e-15   1.5e-11   44.1  16.9     3   201    19   220    17   225 0.85 Inhibitor of apoptosis-promoting Bax1
tRNA-synt_His        PF13393.1    310 seq800_BIOID60615    -            445     2e-48  164.9   0.0   1   1   7.5e-52   2.6e-48  164.5   0.0     1   310    31   333    31   333 0.89 Histidyl-tRNA synthetase
tRNA-synt_2b         PF00587.20   173 seq800_BIOID60615    -            445   8.9e-29  100.1   0.0   1   1   4.4e-32   1.5e-28   99.3   0.0     1   168    42   204    42   209 0.94 tRNA synthetase class II core domain (G, H, P, S and T)
HGTP_anticodon       PF03129.15    94 seq800_BIOID60615    -            445   2.6e-11   43.1   0.0   1   1   2.2e-14   7.5e-11   41.7   0.0     8    92   356   441   350   443 0.83 Anticodon binding domain
Molybdopterin        PF00384.17   432 seq801_BIOID60615    -            804   6.6e-22   77.7   0.0   1   1   1.4e-24   9.7e-21   73.8   0.0   103   380     2   378     1   380 0.82 Molybdopterin oxidoreductase
Molydop_binding      PF01568.16   109 seq801_BIOID60615    -            804   2.1e-16   59.5   0.0   1   1   9.2e-20   6.3e-16   58.0   0.0     4   108   682   797   679   798 0.95 Molydopterin dinucleotide binding domain
MCPsignal            PF00015.16   213 seq802_BIOID60615    -            551   3.8e-74  248.7  37.0   1   1   2.1e-75   9.7e-72  240.8  18.4     1   213   324   518   324   518 0.99 Methyl-accepting chemotaxis protein (MCP) signalling domain
TarH                 PF02203.10   171 seq802_BIOID60615    -            551   1.4e-53  181.1   3.2   1   1     3e-57   1.4e-53  181.1   2.2     1   170     1   176     1   177 0.97 Tar ligand binding domain homologue
HAMP                 PF00672.20    70 seq802_BIOID60615    -            551   3.1e-14   52.7   0.4   1   1   6.8e-18   3.1e-14   52.7   0.3     1    68   196   263   196   265 0.95 HAMP domain
TK                   PF00265.13   176 seq803_BIOID60615    -            205   2.6e-64  215.9   0.0   1   1   2.2e-68   2.9e-64  215.7   0.0     1   176     2   186     2   186 0.99 Thymidine kinase
Imp-YgjV             PF10688.4    164 seq805_BIOID60615    -            183   5.4e-60  201.4  10.9   1   1   4.4e-64     6e-60  201.2   7.6     1   163     3   165     3   166 0.99 Bacterial inner membrane protein
DUF2133              PF09976.4     43 seq808_BIOID60615    -            206   2.3e-15   55.7   0.9   1   1   3.5e-19   4.8e-15   54.7   0.6     2    42    10    50     9    51 0.96 Uncharacterized protein conserved in bacteria (DUF2133)
PTS_EIIC             PF02378.13   321 seq809_BIOID60615    -            580   7.4e-83  277.9  29.3   1   1   1.1e-86   7.4e-83  277.9  20.3     1   321    69   411    69   411 0.94 Phosphotransferase system, EIIC
PTS_EIIB             PF00367.15    35 seq809_BIOID60615    -            580   1.4e-16   59.3   0.1   1   1   4.4e-20     3e-16   58.2   0.1     3    35   504   536   502   536 0.97 phosphotransferase system, EIIB
PQQ_2                PF13360.1    238 seq811_BIOID60615    -            392   1.9e-62  210.6  19.8   1   2   1.6e-56   7.3e-53  179.3   6.8     2   238    78   319    77   319 0.95 PQQ-like domain
PQQ_2                PF13360.1    238 seq811_BIOID60615    -            392   1.9e-62  210.6  19.8   2   2   4.4e-10     2e-06   27.3   0.2     2    91   302   390   301   392 0.92 PQQ-like domain
YWTD                 PF13570.1     40 seq811_BIOID60615    -            392   6.6e-39  130.9  18.7   1   3   3.6e-10   1.6e-06   28.0   0.1     1    39    89   137    89   138 0.87 YWTD domain
YWTD                 PF13570.1     40 seq811_BIOID60615    -            392   6.6e-39  130.9  18.7   2   3   8.4e-10   3.8e-06   26.8   0.0     1    38   139   176   139   178 0.95 YWTD domain
YWTD                 PF13570.1     40 seq811_BIOID60615    -            392   6.6e-39  130.9  18.7   3   3   6.8e-09   3.1e-05   23.9   0.0     1    40   224   274   224   274 0.79 YWTD domain
PQQ                  PF01011.16    38 seq811_BIOID60615    -            392   9.8e-34  113.1   2.5   1   3   6.1e-09   2.8e-05   23.3   0.1     1    35    70   104    70   107 0.90 PQQ enzyme repeat
PQQ                  PF01011.16    38 seq811_BIOID60615    -            392   9.8e-34  113.1   2.5   2   3   1.7e-08   7.8e-05   21.8   0.0     1    37   120   156   120   157 0.94 PQQ enzyme repeat
PQQ                  PF01011.16    38 seq811_BIOID60615    -            392   9.8e-34  113.1   2.5   3   3   1.4e-09   6.6e-06   25.2   0.0     1    32   256   287   256   292 0.92 PQQ enzyme repeat
Peptidase_M20        PF01546.23   171 seq812_BIOID60615    -            408   2.5e-19   69.3   0.1   1   1   8.1e-23   3.7e-19   68.8   0.1    23   170   139   402    74   403 0.84 Peptidase family M20/M25/M40
M20_dimer            PF07687.9    109 seq812_BIOID60615    -            408   7.2e-12   44.8   0.1   1   1   3.5e-15   1.6e-11   43.7   0.0     2   105   206   302   205   308 0.89 Peptidase dimerisation domain
Peptidase_M42        PF05343.9    292 seq812_BIOID60615    -            408   2.8e-06   26.2   0.0   1   1   3.1e-08   0.00014   20.6   0.0   134   194   140   201   110   234 0.90 M42 glutamyl aminopeptidase
Fer4_11              PF13247.1     99 seq813_BIOID60615    -            300   1.4e-28   98.5  12.8   1   1   1.6e-31   1.8e-28   98.1   5.3     2    98    92   188    91   189 0.94 4Fe-4S dicluster domain
Form-deh_trans       PF09163.6     44 seq813_BIOID60615    -            300   4.8e-21   73.8   0.1   1   1   8.7e-24   9.9e-21   72.8   0.1     1    43   246   288   246   289 0.98 Formate dehydrogenase N, transmembrane
Fer4_7               PF12838.2     52 seq813_BIOID60615    -            300     5e-15   55.5  22.2   1   1   7.4e-11   8.4e-08   32.3   3.7     1    50    38   114    38   117 0.90 4Fe-4S dicluster domain
Fer4_9               PF13187.1     55 seq813_BIOID60615    -            300   4.7e-14   52.2  24.0   1   1     1e-10   1.2e-07   31.7   7.7     2    55   133   184   132   184 0.97 4Fe-4S dicluster domain
Fer4_10              PF13237.1     52 seq813_BIOID60615    -            300   1.8e-12   46.7  26.0   1   1   1.2e-10   1.4e-07   31.0   7.4     2    52    93   144    92   144 0.91 4Fe-4S dicluster domain
Fer4_3               PF12798.2     15 seq813_BIOID60615    -            300   2.6e-07   30.6  41.4   1   3    0.0005      0.57   10.7   3.8     1    14   100   116   100   117 0.87 4Fe-4S binding domain
Fer4_3               PF12798.2     15 seq813_BIOID60615    -            300   2.6e-07   30.6  41.4   2   3   7.2e-05     0.082   13.3   2.8     1    14   133   146   133   147 0.94 4Fe-4S binding domain
Fer4_3               PF12798.2     15 seq813_BIOID60615    -            300   2.6e-07   30.6  41.4   3   3   5.6e-06    0.0063   16.8   2.9     1    15   160   183   160   183 0.98 4Fe-4S binding domain
Fer4_4               PF12800.2     17 seq813_BIOID60615    -            300   8.1e-07   28.7  31.6   1   2     5e-05     0.057   13.6   1.7     3    15    38    50    36    56 0.91 4Fe-4S binding domain
Fer4_4               PF12800.2     17 seq813_BIOID60615    -            300   8.1e-07   28.7  31.6   2   2   4.7e-07   0.00053   19.9   2.0     1    17   130   146   130   146 0.90 4Fe-4S binding domain
Fer4                 PF00037.22    24 seq813_BIOID60615    -            300   1.5e-06   27.3  37.4   1   1     7e-08   7.9e-05   21.9   1.8     5    22   130   147   126   149 0.87 4Fe-4S binding domain
MMR_HSR1             PF01926.18   114 seq815_BIOID60615    -            499   4.7e-49  165.0   0.0   1   2   3.1e-27   4.2e-24   84.6   0.0     2   114    14   128    13   128 0.89 50S ribosome-binding GTPase
MMR_HSR1             PF01926.18   114 seq815_BIOID60615    -            499   4.7e-49  165.0   0.0   2   2   2.8e-25   3.8e-22   78.3   0.1     2   114   214   331   213   331 0.82 50S ribosome-binding GTPase
FeoB_N               PF02421.13   189 seq815_BIOID60615    -            499     3e-33  114.5   0.0   1   2     3e-20   4.1e-17   61.9   0.0     3   158    14   169    12   200 0.83 Ferrous iron transport protein B
FeoB_N               PF02421.13   189 seq815_BIOID60615    -            499     3e-33  114.5   0.0   2   2   8.8e-17   1.2e-13   50.5   0.0     1   167   212   388   212   407 0.83 Ferrous iron transport protein B
GTP_EFTU             PF00009.22   188 seq815_BIOID60615    -            499   3.3e-22   78.7   0.1   1   2   9.2e-08   0.00013   21.3   0.0    89   138    86   135     9   170 0.69 Elongation factor Tu GTP binding domain
GTP_EFTU             PF00009.22   188 seq815_BIOID60615    -            499   3.3e-22   78.7   0.1   2   2   7.1e-15   9.7e-12   44.5   0.0     5   184   213   379   210   383 0.81 Elongation factor Tu GTP binding domain
Miro                 PF08477.8    119 seq815_BIOID60615    -            499     9e-17   61.5   0.0   1   2   7.3e-10     1e-06   29.1   0.0     2   119    14   130    13   130 0.84 Miro-like protein
Miro                 PF08477.8    119 seq815_BIOID60615    -            499     9e-17   61.5   0.0   2   2   3.6e-10   4.9e-07   30.1   0.0     1   103   213   323   213   333 0.64 Miro-like protein
AIG1                 PF04548.11   212 seq815_BIOID60615    -            499   8.6e-10   37.9   0.0   1   1     1e-08   1.4e-05   24.2   0.0     3   105   214   316   212   327 0.87 AIG1 family
Aminotran_1_2        PF00155.16   363 seq816_BIOID60615    -            390     4e-60  203.5   0.0   1   1   3.3e-64   4.5e-60  203.4   0.0     3   360    30   379    28   382 0.94 Aminotransferase class I and II
Cytochrom_B_N        PF00033.14   188 seq817_BIOID60615    -            211   1.7e-23   82.8  20.0   1   1   3.3e-27   2.3e-23   82.4  13.8     2   188     8   184     7   184 0.88 Cytochrome b(N-terminal)/b6/petB
Ni_hydr_CYTB         PF01292.15   182 seq817_BIOID60615    -            211   3.2e-22   78.6  18.2   1   1   5.9e-26     4e-22   78.3  12.6     1   182     9   184     9   184 0.88 Prokaryotic cytochrome b561
Cupin_6              PF12852.2    186 seq819_BIOID60615    -            101   1.7e-15   56.9   0.2   1   1     2e-19   2.8e-15   56.3   0.1     1    81     2    83     2   100 0.87 Cupin
YbhQ                 PF11076.3    135 seq820_BIOID60615    -            136   4.3e-79  262.5  13.2   1   1   3.7e-83   5.1e-79  262.3   9.1     1   134     1   132     1   134 0.98 Putative inner membrane protein YbhQ
HTH_18               PF12833.2     81 seq821_BIOID60615    -            180   1.8e-21   75.9   0.6   1   1   1.9e-24   1.3e-20   73.1   0.1     1    81    95   174    95   174 0.97 Helix-turn-helix domain
HTH_AraC             PF00165.18    42 seq821_BIOID60615    -            180   5.9e-16   57.6   0.0   1   2   3.4e-09   2.3e-05   23.9   0.0     7    41    88   122    83   123 0.93 Bacterial regulatory helix-turn-helix proteins, AraC family
HTH_AraC             PF00165.18    42 seq821_BIOID60615    -            180   5.9e-16   57.6   0.0   2   2   1.4e-11   9.3e-08   31.5   0.0    11    41   141   172   134   173 0.91 Bacterial regulatory helix-turn-helix proteins, AraC family
FdhE                 PF04216.7    293 seq823_BIOID60615    -            309    2e-114  382.1   0.9   1   1  1.8e-118  2.4e-114  381.8   0.6     5   293    19   304     9   304 0.98 Protein involved in formate dehydrogenase formation
A_deaminase          PF00962.17   330 seq824_BIOID60615    -            333  6.3e-101  337.5   0.0   1   1  5.2e-105  7.1e-101  337.3   0.0     2   329     6   328     5   329 0.99 Adenosine/AMP deaminase
ADH_N                PF08240.7    109 seq825_BIOID60615    -            280   2.6e-34  117.1   1.6   1   1   1.3e-37   4.5e-34  116.3   1.1     2   108    28   133    27   134 0.97 Alcohol dehydrogenase GroES-like domain
ADH_zinc_N           PF00107.21   130 seq825_BIOID60615    -            280   3.9e-20   71.6   0.0   1   1     2e-23     7e-20   70.7   0.0     1   108   173   279   173   280 0.96 Zinc-binding dehydrogenase
AlaDh_PNT_C          PF01262.16   168 seq825_BIOID60615    -            280   7.1e-07   28.8   0.2   1   1   4.7e-10   1.6e-06   27.6   0.1    21    60   164   203   154   219 0.91 Alanine dehydrogenase/PNT, C-terminal domain
PMSR                 PF01625.16   156 seq826_BIOID60615    -            221   1.6e-62  209.8   0.0   1   1   1.5e-66   2.1e-62  209.5   0.0     2   153    54   209    53   211 0.98 Peptide methionine sulfoxide reductase
DUF1407              PF07191.7     70 seq828_BIOID60615    -             71   1.6e-32  110.9   7.1   1   1   3.8e-36   1.7e-32  110.8   4.9     1    69     2    70     2    71 0.97 Protein of unknown function (DUF1407)
TF_Zn_Ribbon         PF08271.7     43 seq828_BIOID60615    -             71   9.6e-07   27.8   0.7   1   1   2.1e-10   9.6e-07   27.8   0.5     2    31     4    30     3    33 0.94 TFIIB zinc-binding
CCG                  PF02754.11    85 seq829_BIOID60615    -            239   9.7e-30  102.3   0.2   1   2   2.2e-17   3.1e-13   49.4   0.0     1    84     3    84     3    85 0.95 Cysteine-rich domain
CCG                  PF02754.11    85 seq829_BIOID60615    -            239   9.7e-30  102.3   0.2   2   2   6.3e-18   8.6e-14   51.2   0.0     2    84   133   216   132   217 0.92 Cysteine-rich domain
DUF162               PF02589.10   189 seq834_BIOID60615    -            475   6.9e-51  172.3   0.1   1   1   6.2e-54   9.4e-51  171.9   0.1     3   189    72   294    70   294 0.99 Uncharacterised ACR, YkgG family COG1556
Fer4_8               PF13183.1     57 seq834_BIOID60615    -            475   1.2e-11   44.2   2.1   1   1   1.9e-14   2.9e-11   43.1   1.5     2    57   309   376   308   376 0.79 4Fe-4S dicluster domain
DUF3390              PF11870.3     93 seq834_BIOID60615    -            475   4.5e-10   39.2   0.6   1   1   7.1e-13   1.1e-09   37.9   0.4    13    92   387   470   379   471 0.83 Domain of unknown function (DUF3390)
Fer4_9               PF13187.1     55 seq834_BIOID60615    -            475   1.1e-08   35.0   0.5   1   1   2.2e-11   3.3e-08   33.5   0.4     1    53   311   375   311   376 0.94 4Fe-4S dicluster domain
Fer4_17              PF13534.1     61 seq834_BIOID60615    -            475   1.2e-07   31.8   1.9   1   1   2.5e-10   3.8e-07   30.2   1.3     1    60   311   376   311   377 0.71 4Fe-4S dicluster domain
Fer4_10              PF13237.1     52 seq834_BIOID60615    -            475     9e-08   31.6   4.1   1   1   2.1e-10   3.2e-07   29.9   3.0     7    52   310   373   305   373 0.69 4Fe-4S dicluster domain
Fer4_7               PF12838.2     52 seq834_BIOID60615    -            475   1.8e-07   31.3   4.3   1   1   3.2e-10   4.8e-07   29.9   2.9     1    51   311   375   311   376 0.77 4Fe-4S dicluster domain
DUF21                PF01595.15   183 seq835_BIOID60615    -            447   2.4e-44  150.7   3.6   1   1   8.2e-48   3.7e-44  150.0   2.5     3   183     5   197     3   197 0.98 Domain of unknown function DUF21
CorC_HlyC            PF03471.12    81 seq835_BIOID60615    -            447   2.8e-23   81.4   0.1   1   1   1.3e-26     6e-23   80.3   0.0     2    80   347   425   346   426 0.94 Transporter associated domain
CBS                  PF00571.23    57 seq835_BIOID60615    -            447   5.5e-11   41.8   0.7   1   2   4.9e-07    0.0022   17.4   0.0     9    56   222   270   215   271 0.80 CBS domain
CBS                  PF00571.23    57 seq835_BIOID60615    -            447   5.5e-11   41.8   0.7   2   2   2.7e-08   0.00012   21.5   0.0     9    55   286   332   280   334 0.91 CBS domain
MarC                 PF01914.12   203 seq837_BIOID60615    -            215   1.5e-74  249.3  11.2   1   1   1.3e-78   1.7e-74  249.2   7.7     2   203     9   210     8   210 0.99 MarC family integral membrane protein
IMPDH                PF00478.20   351 seq841_BIOID60615    -            511  1.4e-148  494.3   6.1   1   1  4.8e-152  1.6e-148  494.1   4.2     2   351    31   496    30   496 0.99 IMP dehydrogenase / GMP reductase domain
CBS                  PF00571.23    57 seq841_BIOID60615    -            511   2.5e-18   65.3   2.5   1   2   3.1e-12     1e-08   34.5   0.1     5    52   117   163   113   165 0.93 CBS domain
CBS                  PF00571.23    57 seq841_BIOID60615    -            511   2.5e-18   65.3   2.5   2   2   4.1e-10   1.4e-06   27.7   0.3     3    53   174   226   172   229 0.93 CBS domain
NMO                  PF03060.10   330 seq841_BIOID60615    -            511   1.1e-11   44.3  16.6   1   2   1.6e-08   5.3e-05   22.3   0.7     2   137    55   203    54   271 0.74 Nitronate monooxygenase
NMO                  PF03060.10   330 seq841_BIOID60615    -            511   1.1e-11   44.3  16.6   2   2   5.4e-09   1.8e-05   23.9   8.0   142   229   300   394   209   401 0.70 Nitronate monooxygenase
FMN_dh               PF01070.13   357 seq841_BIOID60615    -            511   1.4e-09   37.1   8.2   1   1   8.8e-12     3e-08   32.7   4.1   216   310   283   385   194   391 0.74 FMN-dependent dehydrogenase
MTS                  PF05175.9    170 seq842_BIOID60615    -            378   1.4e-59  200.1   0.0   1   1   4.8e-60   6.6e-57  191.4   0.0     2   170   199   370   198   370 0.98 Methyltransferase small domain
Methyltransf_31      PF13847.1    152 seq842_BIOID60615    -            378     2e-14   53.3   0.0   1   1   6.1e-17   8.3e-14   51.3   0.0     6   117   231   347   227   372 0.84 Methyltransferase domain
Methyltransf_26      PF13659.1    117 seq842_BIOID60615    -            378   5.2e-12   45.7   0.0   1   1     1e-14   1.4e-11   44.3   0.0     3   115   231   340   229   342 0.89 Methyltransferase domain
Methyltransf_18      PF12847.2    112 seq842_BIOID60615    -            378   1.9e-11   44.4   0.0   1   1   4.1e-14   5.6e-11   42.8   0.0     3   110   230   339   229   341 0.82 Methyltransferase domain
Methyltransf_12      PF08242.7     99 seq842_BIOID60615    -            378   4.9e-08   33.2   0.0   1   1   2.2e-10     3e-07   30.7   0.0     1    99   233   336   233   336 0.91 Methyltransferase domain
Methyltransf_25      PF13649.1    101 seq842_BIOID60615    -            378   3.1e-06   27.3   0.0   1   1   5.7e-09   7.9e-06   26.0   0.0     1   101   232   334   232   334 0.80 Methyltransferase domain
PrmA                 PF06325.8    295 seq842_BIOID60615    -            378   5.1e-06   25.6   0.0   1   1   1.7e-08   2.3e-05   23.5   0.0   163   232   230   305   219   326 0.74 Ribosomal protein L11 methyltransferase (PrmA)
Cons_hypoth95        PF03602.10   183 seq842_BIOID60615    -            378   0.00011   21.5   0.0   1   1   1.5e-07   0.00021   20.6   0.0    41   152   228   339   217   362 0.72 Conserved hypothetical protein 95
SBP_bac_5            PF00496.17   374 seq843_BIOID60615    -            176   1.6e-23   83.0   1.6   1   1   1.2e-27   1.7e-23   82.9   0.4     3    62    98   155    96   170 0.89 Bacterial extracellular solute-binding proteins, family 5 Middle
DUF162               PF02589.10   189 seq844_BIOID60615    -            231   5.7e-36  123.6   0.1   1   1   6.1e-40   8.3e-36  123.1   0.1    19   189    65   228    47   228 0.91 Uncharacterised ACR, YkgG family COG1556
HHA                  PF05321.6     57 seq847_BIOID60615    -             71   3.8e-25   87.6   0.0   1   1   3.2e-29   4.3e-25   87.4   0.0     1    57     8    68     8    68 0.97 Haemolysin expression modulating protein
DUF2569              PF10754.4    149 seq849_BIOID60615    -            146     4e-48  163.2  10.5   1   1   3.3e-52   4.5e-48  163.1   7.3     2   149     4   145     3   145 0.99 Protein of unknown function (DUF2569)
SBP_bac_5            PF00496.17   374 seq850_BIOID60615    -            382   1.8e-59  201.3   4.7   1   1   1.7e-63   2.4e-59  200.9   3.2    69   373     2   302     1   303 0.90 Bacterial extracellular solute-binding proteins, family 5 Middle
YtfJ_HI0045          PF09695.5    160 seq851_BIOID60615    -            185   4.4e-75  250.2   0.2   1   1   3.7e-79     5e-75  250.0   0.2     2   159    24   181    23   182 0.99 Bacterial protein of unknown function (YtfJ_HI0045)
Rnf-Nqr              PF02508.9    190 seq853_BIOID60615    -            193     4e-71  238.4  20.5   1   1   3.3e-75   4.5e-71  238.2  14.2     1   189     1   191     1   192 0.99 Rnf-Nqr subunit, membrane protein
GATase               PF00117.23   192 seq855_BIOID60615    -            525   1.4e-40  138.7   0.0   1   1   8.7e-44     2e-40  138.2   0.0     2   190    12   199    11   201 0.93 Glutamine amidotransferase class-I
GMP_synt_C           PF00958.17    93 seq855_BIOID60615    -            525   8.7e-41  137.4   0.0   1   1   8.4e-44   1.9e-40  136.3   0.0     2    93   433   524   432   524 0.99 GMP synthase C terminal domain
NAD_synthase         PF02540.12   242 seq855_BIOID60615    -            525   2.1e-09   36.5   0.0   1   1   4.1e-10   9.3e-07   27.8   0.0    14    45   223   254   211   306 0.77 NAD synthase
Peptidase_C26        PF07722.8    217 seq855_BIOID60615    -            525   7.9e-09   35.1   0.0   1   1   7.3e-12   1.7e-08   34.0   0.0   103   217    76   183    72   183 0.80 Peptidase C26
Asn_synthase         PF00733.16   255 seq855_BIOID60615    -            525   1.1e-05   24.9   0.0   1   1   3.4e-08   7.7e-05   22.1   0.0     8    66   216   273   211   296 0.70 Asparagine synthase
tRNA_Me_trans        PF03054.11   356 seq855_BIOID60615    -            525   8.9e-06   24.3   0.1   1   1   1.9e-08   4.4e-05   22.1   0.0     2    33   229   261   228   273 0.84 tRNA methyl transferase
DUF2136              PF09907.4     76 seq856_BIOID60615    -            104   8.8e-25   86.4   0.1   1   1   7.8e-29   1.1e-24   86.2   0.1     2    74    19    93    18    95 0.97 Uncharacterized protein conserved in bacteria (DUF2136)
HTH_19               PF12844.2     64 seq858_BIOID60615    -            138   5.9e-08   32.5   0.0   1   1   3.2e-11   2.2e-07   30.6   0.0     4    56    84   134    82   138 0.92 Helix-turn-helix domain
HTH_3                PF01381.17    55 seq858_BIOID60615    -            138     2e-07   30.6   0.0   1   1   5.3e-11   3.6e-07   29.7   0.0     1    54    84   135    84   136 0.94 Helix-turn-helix
FeS                  PF04060.8     35 seq859_BIOID60615    -            192     1e-14   53.6   5.2   1   1   1.9e-17   2.8e-14   52.2   3.6     1    35    43    77    43    77 0.97 Putative Fe-S cluster
Fer4                 PF00037.22    24 seq859_BIOID60615    -            192   8.5e-13   47.2  25.0   1   2     1e-10   1.5e-07   30.5   4.8     2    23   111   132   110   133 0.95 4Fe-4S binding domain
Fer4                 PF00037.22    24 seq859_BIOID60615    -            192   8.5e-13   47.2  25.0   2   2   2.5e-09   3.8e-06   26.1   2.4     2    24   141   163   140   163 0.91 4Fe-4S binding domain
Fer4_9               PF13187.1     55 seq859_BIOID60615    -            192   2.3e-10   40.4  32.0   1   1     1e-10   1.6e-07   31.3  10.2     1    55   116   162   116   162 0.95 4Fe-4S dicluster domain
Fer4_6               PF12837.2     24 seq859_BIOID60615    -            192   2.9e-08   33.0  28.2   1   1   4.9e-10   7.5e-07   28.6   4.5     1    24   109   132   109   132 0.96 4Fe-4S binding domain
Fer4_10              PF13237.1     52 seq859_BIOID60615    -            192   3.3e-08   33.0  25.8   1   1   1.2e-10   1.8e-07   30.7   9.6     3    52   111   158   109   158 0.86 4Fe-4S dicluster domain
Fer4_2               PF12797.2     22 seq859_BIOID60615    -            192   1.6e-07   30.6  20.1   1   1   8.7e-09   1.3e-05   24.6   2.9     3    22   110   129   108   129 0.93 4Fe-4S binding domain
BPD_transp_1         PF00528.17   185 seq861_BIOID60615    -            306   1.1e-38  132.4  18.3   1   1   8.3e-43   1.1e-38  132.4  12.7     1   185   112   306   112   306 0.99 Binding-protein-dependent transport system inner membrane component
Metallophos          PF00149.23   201 seq863_BIOID60615    -            174     5e-12   45.5   0.2   1   1   4.2e-16   5.7e-12   45.3   0.2     1   106    27   151    27   172 0.91 Calcineurin-like phosphoesterase
Complex1_51K         PF01512.12   151 seq864_BIOID60615    -            740   1.7e-48  164.0   1.6   1   1   2.2e-51   2.4e-48  163.5   0.0     1   151   139   284   139   284 0.98 Respiratory-chain NADH dehydrogenase 51 Kd subunit
RnfC_N               PF13375.1    101 seq864_BIOID60615    -            740   2.2e-34  117.0   0.2   1   1   7.2e-37   7.6e-34  115.3   0.0     1   101    14   115    14   115 0.96 RnfC Barrel sandwich hybrid domain
SLBB                 PF10531.4     59 seq864_BIOID60615    -            740   2.3e-11   43.3   0.1   1   1   5.8e-14   6.1e-11   41.9   0.0     1    58   296   344   296   345 0.95 SLBB domain
Fer4_7               PF12838.2     52 seq864_BIOID60615    -            740   1.6e-09   37.8   8.8   1   1   5.3e-12   5.6e-09   36.1   6.1     1    52   376   430   376   430 0.81 4Fe-4S dicluster domain
Fer4_8               PF13183.1     57 seq864_BIOID60615    -            740     5e-09   35.9   5.1   1   1   1.4e-11   1.5e-08   34.4   3.5     3    57   375   430   373   460 0.79 4Fe-4S dicluster domain
Fer4_10              PF13237.1     52 seq864_BIOID60615    -            740   6.1e-08   32.2  10.5   1   1   1.6e-10   1.7e-07   30.8   7.3     6    52   374   427   370   427 0.91 4Fe-4S dicluster domain
Fer4_9               PF13187.1     55 seq864_BIOID60615    -            740   3.7e-07   30.1   8.6   1   1   1.3e-09   1.4e-06   28.3   5.9     2    53   377   429   376   430 0.71 4Fe-4S dicluster domain
Fer4_4               PF12800.2     17 seq864_BIOID60615    -            740   5.3e-07   29.3  11.4   1   2   5.7e-06     0.006   16.7   2.0     2    16   375   389   374   395 0.90 4Fe-4S binding domain
Fer4_4               PF12800.2     17 seq864_BIOID60615    -            740   5.3e-07   29.3  11.4   2   2   5.4e-06    0.0057   16.7   1.0     3    16   415   428   413   436 0.91 4Fe-4S binding domain
Fer4_17              PF13534.1     61 seq864_BIOID60615    -            740   1.4e-06   28.4  10.3   1   1   1.2e-08   1.3e-05   25.3   6.9     2    61   377   431   376   431 0.82 4Fe-4S dicluster domain
Metallophos          PF00149.23   201 seq866_BIOID60615    -            158   1.9e-05   24.1   0.0   1   1   1.8e-09   2.4e-05   23.7   0.0   116   199     5    80     2    82 0.92 Calcineurin-like phosphoesterase
BPD_transp_1         PF00528.17   185 seq868_BIOID60615    -            302   6.3e-26   90.9   9.9   1   1   9.3e-30   6.3e-26   90.9   6.8     1   182   119   300   115   302 0.98 Binding-protein-dependent transport system inner membrane component
OppC_N               PF12911.2     56 seq868_BIOID60615    -            302   1.7e-19   68.7   0.4   1   1   2.5e-23   1.7e-19   68.7   0.2     1    55    22    76    22    77 0.94 N-terminal TM domain of oligopeptide transport permease C
DEAD                 PF00270.24   173 seq870_BIOID60615    -            454   2.3e-49  167.0   0.1   1   1   5.9e-52   2.7e-48  163.5   0.0     1   172    25   196    25   197 0.94 DEAD/DEAH box helicase
Helicase_C           PF00271.26    78 seq870_BIOID60615    -            454   8.2e-26   89.5   0.0   1   1   4.8e-29   2.2e-25   88.2   0.0     2    77   264   339   263   340 0.98 Helicase conserved C-terminal domain
5_nucleotid_C        PF02872.13   156 seq871_BIOID60615    -            285   8.1e-27   94.0   0.2   1   1   8.7e-31   1.2e-26   93.4   0.1    18   149     8   188     2   194 0.82 5'-nucleotidase, C-terminal domain
oligo_HPY            PF08352.7     64 seq873_BIOID60615    -            337     2e-21   75.9   0.1   1   1   8.3e-25   3.8e-21   75.0   0.1     1    64   248   312   248   312 0.99 Oligopeptide/dipeptide transporter, C-terminal region
ABC_tran             PF00005.22   118 seq873_BIOID60615    -            337   1.8e-18   66.8   0.0   1   1   6.4e-22   2.9e-18   66.2   0.0    15   118    80   197    65   197 0.85 ABC transporter
AAA_21               PF13304.1    303 seq873_BIOID60615    -            337   3.4e-11   43.5   0.2   1   1   6.7e-14   3.1e-10   40.3   0.0   227   300   159   230    76   233 0.81 AAA domain
NQR2_RnfD_RnfE       PF03116.10   314 seq877_BIOID60615    -            352  8.2e-122  406.1  15.5   1   1  6.8e-126  9.3e-122  405.9  10.7     3   314     4   350     2   350 0.93 NQR2, RnfD, RnfE family
Iso_dh               PF00180.15   348 seq878_BIOID60615    -            416  7.1e-116  386.8   0.0   1   1    6e-120  8.2e-116  386.6   0.0     2   348    29   412    28   412 0.98 Isocitrate/isopropylmalate dehydrogenase
NmrA                 PF05368.8    233 seq880_BIOID60615    -            286   1.2e-24   86.7   0.6   1   1   9.3e-28   1.8e-24   86.1   0.4     1   232     2   220     2   221 0.89 NmrA-like family
NAD_binding_10       PF13460.1    183 seq880_BIOID60615    -            286     5e-19   68.8   3.3   1   1   4.1e-22     8e-19   68.2   2.3     1   181     2   182     2   184 0.90 NADH(P)-binding
3Beta_HSD            PF01073.14   280 seq880_BIOID60615    -            286   1.4e-06   27.0   0.1   1   1   1.8e-09   3.6e-06   25.7   0.0     2   117     4   105     3   128 0.83 3-beta hydroxysteroid dehydrogenase/isomerase family
TrkA_N               PF02254.13   116 seq880_BIOID60615    -            286   1.2e-05   25.1   0.1   1   1   1.4e-08   2.8e-05   23.9   0.1     1    58     2    62     2    79 0.88 TrkA-N domain
NAD_binding_4        PF07993.7    249 seq880_BIOID60615    -            286     1e-05   24.4   0.0   1   1     1e-08     2e-05   23.5   0.0     1    40     4    43     4    93 0.86 Male sterility protein
adh_short            PF00106.20   167 seq880_BIOID60615    -            286   3.9e-05   23.5   0.5   1   1     2e-08   3.9e-05   23.5   0.4     4    75     3    67     1    73 0.84 short chain dehydrogenase
ABC_tran             PF00005.22   118 seq881_BIOID60615    -            334   2.6e-21   76.0   0.0   1   1   8.9e-25     4e-21   75.4   0.0     1   117    64   192    64   193 0.90 ABC transporter
oligo_HPY            PF08352.7     64 seq881_BIOID60615    -            334   1.3e-19   70.1   0.2   1   1   5.3e-23   2.4e-19   69.3   0.2     1    64   244   311   244   311 0.99 Oligopeptide/dipeptide transporter, C-terminal region
MASE1                PF05231.9    299 seq883_BIOID60615    -            747   1.9e-61  207.5  31.9   1   1   3.7e-65   2.5e-61  207.1  22.1     1   299    15   320    15   320 0.99 MASE1
EAL                  PF00563.15   236 seq883_BIOID60615    -            747   1.6e-60  204.4   0.4   1   1   3.3e-64   2.3e-60  203.9   0.3     2   236   498   730   497   730 0.95 EAL domain
GerE                 PF00196.14    58 seq884_BIOID60615    -            241   2.9e-10   39.1   0.7   1   1   3.8e-14   5.2e-10   38.3   0.5     4    57   154   207   152   208 0.95 Bacterial regulatory proteins, luxR family
Helicase_C_2         PF13307.1    167 seq885_BIOID60615    -            790   5.2e-26   91.4   0.0   1   1   2.4e-29   8.2e-26   90.8   0.0     8   165   578   733   571   735 0.93 Helicase C-terminal domain
DEAD                 PF00270.24   173 seq885_BIOID60615    -            790   3.6e-09   36.1   0.1   1   1     2e-09   6.7e-06   25.5   0.0    12    79    88   154    73   182 0.76 DEAD/DEAH box helicase
DEAD_2               PF06733.10   174 seq885_BIOID60615    -            790   1.4e-08   34.2   0.0   1   1   7.1e-12   2.4e-08   33.4   0.0   103   167   245   308   195   314 0.87 DEAD_2
FMN_bind             PF04205.9     81 seq886_BIOID60615    -            206   2.8e-18   65.7   0.1   1   1     4e-22   5.5e-18   64.7   0.0     1    77    99   187    99   191 0.98 FMN-binding domain
EamA                 PF00892.15   126 seq887_BIOID60615    -            324   2.6e-13   49.9  26.7   1   1   5.2e-14   3.6e-10   39.8   3.9     1   114    16   128    16   144 0.86 EamA-like transporter family
EmrE                 PF13536.1    113 seq887_BIOID60615    -            324     3e-07   30.5   4.3   1   1   4.4e-11     3e-07   30.5   3.0     4   111    40   149    37   151 0.78 Multidrug resistance efflux transporter
BCCT                 PF02028.12   485 seq889_BIOID60615    -            677  1.6e-173  577.3  44.2   1   1  1.3e-177  1.8e-173  577.1  30.6     1   484    17   502    17   503 0.99 BCCT family transporter
GerE                 PF00196.14    58 seq891_BIOID60615    -            160   1.1e-15   56.5   0.1   1   1   1.3e-19   1.7e-15   55.9   0.1     3    55    87   139    85   142 0.95 Bacterial regulatory proteins, luxR family
Rnf-Nqr              PF02508.9    190 seq892_BIOID60615    -            231   7.9e-59  198.3   9.5   1   1   6.7e-63   9.1e-59  198.1   6.6     1   189     1   200     1   201 0.98 Rnf-Nqr subunit, membrane protein
Hemerythrin          PF01814.18   132 seq893_BIOID60615    -            220     1e-28   99.9   0.2   1   1   2.6e-32   1.8e-28   99.2   0.1     2   132    76   216    75   216 0.98 Hemerythrin HHE cation binding domain
ScdA_N               PF04405.9     56 seq893_BIOID60615    -            220   1.6e-20   72.1   0.0   1   1   3.8e-24   2.6e-20   71.4   0.0     2    55     5    58     4    59 0.97 Domain of Unknown function (DUF542)
HhH-GPD              PF00730.20   121 seq895_BIOID60615    -            211   9.8e-19   67.6   0.0   1   1   3.1e-22   1.4e-18   67.1   0.0     1   120    34   168    34   169 0.95 HhH-GPD superfamily base excision DNA repair protein
HHH                  PF00633.18    30 seq895_BIOID60615    -            211   7.1e-08   31.6   0.0   1   1   3.7e-11   1.7e-07   30.4   0.0     2    29   100   127    99   128 0.94 Helix-hairpin-helix motif
EndIII_4Fe-2S        PF10576.4     17 seq895_BIOID60615    -            211   9.7e-05   22.2   3.3   1   1   3.7e-08   0.00017   21.5   2.3     1    17   187   203   187   203 0.99 Iron-sulfur binding domain of endonuclease III
DUF1435              PF07256.7     78 seq898_BIOID60615    -             91   1.5e-39  133.7   8.7   1   1   1.3e-43   1.8e-39  133.4   6.0     1    78    14    91    14    91 0.99 Protein of unknown function (DUF1435)
Glycos_trans_3N      PF02885.12    66 seq899_BIOID60615    -            320   2.8e-15   55.5   0.0   1   1   3.6e-19     5e-15   54.7   0.0     2    65     3    70     2    71 0.97 Glycosyl transferase family, helical bundle domain
PTR2                 PF00854.16   373 seq906_BIOID60615    -            500   3.8e-75  252.8  26.0   1   1   6.9e-79   4.7e-75  252.5  15.9     2   370    89   428    88   431 0.97 POT family
MFS_1                PF07690.11   354 seq906_BIOID60615    -            500   2.6e-20   72.3  54.6   1   1   3.7e-21   2.5e-17   62.5  25.8    10   301    35   372    26   382 0.78 Major Facilitator Superfamily
Ldh_2                PF02615.9    335 seq909_BIOID60615    -            361  9.2e-139  461.7   0.0   1   1  7.6e-143    1e-138  461.5   0.0     1   334     5   340     5   341 0.99 Malate/L-lactate dehydrogenase
EAL                  PF00563.15   236 seq910_BIOID60615    -            362   6.5e-59  199.1   0.0   1   1   2.1e-62   9.5e-59  198.6   0.0     3   236   112   346   111   346 0.94 EAL domain
GerE                 PF00196.14    58 seq910_BIOID60615    -            362   6.1e-11   41.3   0.2   1   1   2.8e-14   1.3e-10   40.3   0.1     4    52    25    73    23    77 0.95 Bacterial regulatory proteins, luxR family
DNA_III_psi          PF03603.8    128 seq911_BIOID60615    -            137   1.1e-45  154.4   0.1   1   1   9.3e-50   1.3e-45  154.2   0.0     1   128     1   128     1   128 0.99 DNA polymerase III psi subunit
PfkB                 PF00294.19   301 seq912_BIOID60615    -            315   9.6e-54  182.4   0.1   1   1   8.2e-58   1.1e-53  182.2   0.0     1   299    18   302    18   304 0.93 pfkB family carbohydrate kinase
GST_C                PF00043.20    95 seq913_BIOID60615    -            201   3.2e-15   55.7   0.1   1   1   1.9e-18   5.3e-15   55.0   0.1     5    95   104   189   100   189 0.94 Glutathione S-transferase, C-terminal domain
GST_N_2              PF13409.1     70 seq913_BIOID60615    -            201   9.7e-12   44.6   0.0   1   1   1.4e-14   3.7e-11   42.7   0.0     5    69    11    75     9    76 0.95 Glutathione S-transferase, N-terminal domain
GST_N_3              PF13417.1     75 seq913_BIOID60615    -            201   3.7e-11   42.9   0.0   1   1   2.8e-14   7.6e-11   41.9   0.0    15    73    16    79    11    81 0.89 Glutathione S-transferase, N-terminal domain
GST_C_2              PF13410.1     69 seq913_BIOID60615    -            201   7.1e-10   38.5   0.1   1   1   3.8e-13   1.1e-09   37.9   0.0     7    69   125   184    71   184 0.90 Glutathione S-transferase, C-terminal domain
GST_N                PF02798.15    76 seq913_BIOID60615    -            201   8.4e-09   35.3   0.0   1   1     9e-12   2.5e-08   33.8   0.0     3    76     1    75     1    75 0.94 Glutathione S-transferase, N-terminal domain
Acetyltransf_1       PF00583.19    83 seq914_BIOID60615    -            148   2.4e-20   72.2   0.0   1   1   2.4e-23   3.6e-20   71.6   0.0     4    82    48   120    45   121 0.92 Acetyltransferase (GNAT) family
Acetyltransf_10      PF13673.1    117 seq914_BIOID60615    -            148   2.3e-13   50.1   0.1   1   1     2e-16   3.1e-13   49.7   0.1    22   117    18   120     8   120 0.86 Acetyltransferase (GNAT) domain
FR47                 PF08445.5     86 seq914_BIOID60615    -            148   1.4e-12   47.0   0.1   1   1   1.2e-15   1.9e-12   46.6   0.0    17    81    59   124    42   130 0.82 FR47-like protein
Acetyltransf_7       PF13508.1     79 seq914_BIOID60615    -            148   3.5e-12   46.1   0.0   1   1   3.1e-15   4.8e-12   45.7   0.0     8    78    45   121    38   122 0.86 Acetyltransferase (GNAT) domain
Acetyltransf_4       PF13420.1    155 seq914_BIOID60615    -            148   1.1e-08   35.0   0.0   1   1   8.6e-12   1.3e-08   34.8   0.0    32   148    23   134     5   141 0.82 Acetyltransferase (GNAT) domain
Acetyltransf_8       PF13523.1    152 seq914_BIOID60615    -            148   1.7e-08   34.4   0.1   1   1   3.4e-10   5.1e-07   29.5   0.0    75   138    61   122     4   127 0.78 Acetyltransferase (GNAT) domain
Acetyltransf_3       PF13302.1    142 seq914_BIOID60615    -            148   2.8e-07   30.8   0.1   1   1   6.4e-10   9.7e-07   29.0   0.1    67   142    49   121     3   121 0.73 Acetyltransferase (GNAT) domain
Acetyltransf_9       PF13527.1    128 seq914_BIOID60615    -            148   4.6e-07   29.6   0.0   1   1   5.8e-10   8.7e-07   28.7   0.0    74   127    64   122    49   123 0.89 Acetyltransferase (GNAT) domain
Acetyltransf_6       PF13480.1    142 seq914_BIOID60615    -            148   4.4e-05   23.3   0.0   1   1   3.7e-08   5.7e-05   22.9   0.0    73   131    42   100    17   107 0.90 Acetyltransferase (GNAT) domain
OapA                 PF04225.7     85 seq916_BIOID60615    -            224   5.8e-35  118.9   0.0   1   1   1.2e-38   8.1e-35  118.4   0.0     1    84   139   223   139   224 0.98 Opacity-associated protein A LysM-like domain
OapA_N               PF08525.6     30 seq916_BIOID60615    -            224   2.4e-09   36.5   0.5   1   1   5.1e-13   3.5e-09   36.0   0.4     1    30    34    63    34    63 0.96 Opacity-associated protein A N-terminal motif
TonB                 PF03544.9     79 seq917_BIOID60615    -            244   3.7e-20   71.8   0.1   1   1   6.8e-24   9.3e-20   70.5   0.0     2    71   165   235   164   238 0.91 Gram-negative bacterial tonB protein
HAD_2                PF13419.1    176 seq918_BIOID60615    -            225   4.7e-28   98.4   0.0   1   1   1.2e-31   5.5e-28   98.2   0.0     1   176     6   195     6   195 0.91 Haloacid dehalogenase-like hydrolase
Hydrolase_like       PF13242.1     75 seq918_BIOID60615    -            225   9.4e-13   47.5   0.0   1   1   3.3e-16   1.5e-12   46.9   0.0     3    75   149   218   147   218 0.85 HAD-hyrolase-like
Hydrolase            PF00702.21   204 seq918_BIOID60615    -            225   2.2e-11   44.5   0.2   1   1   2.4e-14   1.1e-10   42.3   0.1   107   204    78   189     3   189 0.75 haloacid dehalogenase-like hydrolase
DeoRC                PF00455.17   162 seq920_BIOID60615    -            262   3.3e-47  159.9   0.4   1   1   2.8e-50   4.8e-47  159.4   0.3     4   161    80   237    78   238 0.99 DeoR C terminal sensor domain
HTH_DeoR             PF08220.7     57 seq920_BIOID60615    -            262   1.5e-23   81.9   1.6   1   1   8.5e-27   1.5e-23   81.9   1.1     1    56    11    66    11    67 0.97 DeoR-like helix-turn-helix domain
HTH_11               PF08279.7     55 seq920_BIOID60615    -            262   2.9e-10   39.5   0.1   1   1     4e-13   6.8e-10   38.3   0.1     2    44    12    53    11    60 0.89 HTH domain
HTH_20               PF12840.2     61 seq920_BIOID60615    -            262   6.8e-08   32.0   1.3   1   1   3.1e-10   5.3e-07   29.2   0.1     3    57     3    57     2    61 0.88 Helix-turn-helix domain
HTH_27               PF13463.1     68 seq920_BIOID60615    -            262   8.3e-07   29.1   0.1   1   1   1.1e-09   1.8e-06   28.0   0.1     2    50     9    56     9    67 0.92 Winged helix DNA-binding domain
GntR                 PF00392.16    64 seq920_BIOID60615    -            262     7e-07   28.4   0.1   1   1     1e-09   1.7e-06   27.2   0.1    27    62    27    62    19    64 0.91 Bacterial regulatory proteins, gntR family
MarR                 PF01047.17    59 seq920_BIOID60615    -            262   4.3e-06   26.2   0.1   1   1   4.8e-09   8.2e-06   25.3   0.0     8    50    15    57     9    59 0.94 MarR family
GTP_EFTU             PF00009.22   188 seq922_BIOID60615    -            538     1e-44  152.1   0.0   1   1   3.4e-48   1.6e-44  151.5   0.0     3   187    22   286    20   287 0.92 Elongation factor Tu GTP binding domain
GTP_EFTU_D2          PF03144.20    74 seq922_BIOID60615    -            538   2.8e-11   43.2   0.1   1   1   2.7e-14   1.2e-10   41.2   0.0     2    74   323   389   322   389 0.97 Elongation factor Tu domain 2
adh_short            PF00106.20   167 seq925_BIOID60615    -            263     7e-25   87.7   0.0   1   1   1.9e-28   8.6e-25   87.4   0.0     2   165     7   184     6   186 0.92 short chain dehydrogenase
adh_short_C2         PF13561.1    243 seq925_BIOID60615    -            263   2.3e-15   56.9   0.0   1   1   6.1e-19   2.8e-15   56.6   0.0     1   243    12   259    12   259 0.90 Enoyl-(Acyl carrier protein) reductase
KR                   PF08659.5    181 seq925_BIOID60615    -            263   1.6e-09   37.5   0.0   1   1   5.5e-13   2.5e-09   36.9   0.0     3   166     8   184     7   191 0.86 KR domain
Ank_4                PF13637.1     54 seq927_BIOID60615    -             76   3.8e-10   39.8   0.4   1   1   1.8e-11   4.9e-08   33.1   0.0     8    54    13    59     7    59 0.90 Ankyrin repeats (many copies)
Ank_2                PF12796.2     89 seq927_BIOID60615    -             76   1.6e-09   37.8   0.3   1   1   6.7e-13   1.8e-09   37.6   0.2     3    61    12    71    10    75 0.88 Ankyrin repeats (3 copies)
Ank                  PF00023.25    33 seq927_BIOID60615    -             76     2e-08   33.5   0.9   1   1   1.2e-10   3.3e-07   29.6   0.0     2    32    39    69    38    70 0.96 Ankyrin repeat
Ank_3                PF13606.1     30 seq927_BIOID60615    -             76   1.2e-05   24.9   0.1   1   1   1.2e-06    0.0032   17.4   0.0     2    30    39    67    38    67 0.94 Ankyrin repeat
Ank_2                PF12796.2     89 seq928_BIOID60615    -             77   9.2e-12   45.0   0.0   1   1     2e-12   5.5e-09   36.1   0.0    39    83    33    77    29    77 0.94 Ankyrin repeats (3 copies)
Ank                  PF00023.25    33 seq928_BIOID60615    -             77   1.3e-11   43.5   0.0   1   2   2.5e-09   6.7e-06   25.5   0.0     2    33    15    51    14    51 0.97 Ankyrin repeat
Ank                  PF00023.25    33 seq928_BIOID60615    -             77   1.3e-11   43.5   0.0   2   2   2.2e-06    0.0061   16.2   0.0     1    26    52    77    52    77 0.97 Ankyrin repeat
Ank_4                PF13637.1     54 seq928_BIOID60615    -             77   9.8e-10   38.5   0.0   1   1   7.4e-11     2e-07   31.2   0.0    16    54    35    73    31    73 0.96 Ankyrin repeats (many copies)
AP_endonuc_2         PF01261.19   211 seq929_BIOID60615    -            280     1e-24   86.9   0.0   1   1   1.1e-28   1.5e-24   86.3   0.0     2   211    29   233    28   233 0.90 Xylose isomerase-like TIM barrel
DUF2877              PF11392.3    111 seq930_BIOID60615    -            276   1.7e-22   79.6   0.0   1   1   2.7e-26   3.6e-22   78.5   0.0     1    90   167   256   167   259 0.98 Protein of unknown function (DUF2877)
Pribosyltran         PF00156.22   125 seq932_BIOID60615    -            208   7.3e-16   57.9   0.2   1   1   7.4e-20     1e-15   57.4   0.1    21   125    63   160    41   160 0.93 Phosphoribosyl transferase domain
DUF1019              PF06254.6     89 seq933_BIOID60615    -            179   3.8e-34  116.5   0.1   1   1   4.3e-38   5.9e-34  115.9   0.1     1    89    65   157    65   157 0.98 Protein of unknown function (DUF1019)
OmpW                 PF03922.9    192 seq934_BIOID60615    -            212   2.2e-73  245.8   0.1   1   1   5.7e-77   2.6e-73  245.6   0.1     1   192    23   212    23   212 0.99 OmpW family
OMP_b-brl            PF13505.1    176 seq934_BIOID60615    -            212   3.3e-15   56.3   6.5   1   1   9.1e-19   4.1e-15   56.0   4.5     1   176     7   212     7   212 0.76 Outer membrane protein beta-barrel domain
OprF                 PF05736.6    184 seq934_BIOID60615    -            212   5.5e-05   22.6   0.2   1   1   3.6e-08   0.00016   21.1   0.1    47   120    54   129     5   145 0.84 OprF membrane domain
BON                  PF04972.12    64 seq935_BIOID60615    -            201   1.7e-39  133.2  15.7   1   2   7.5e-23     1e-18   66.7   3.7     1    63    60   122    60   123 0.98 BON domain
BON                  PF04972.12    64 seq935_BIOID60615    -            201   1.7e-39  133.2  15.7   2   2   1.3e-24   1.8e-20   72.3   1.8     1    62   139   200   139   201 0.97 BON domain
ECH                  PF00378.15   245 seq937_BIOID60615    -            198     3e-43  147.5   0.0   1   1   2.8e-47   3.9e-43  147.2   0.0     9   180    17   190    11   197 0.96 Enoyl-CoA hydratase/isomerase family
Ligase_CoA           PF00549.14   153 seq938_BIOID60615    -            515   1.8e-48  163.8   0.1   1   1     5e-51   3.4e-47  159.7   0.0     1   148   346   503   346   508 0.97 CoA-ligase
CoA_binding          PF02629.14    96 seq938_BIOID60615    -            515     1e-19   70.6   0.2   1   1   1.5e-21     1e-17   64.3   0.0     2    96   188   284   187   284 0.97 CoA binding domain
Phage_rep_O          PF04492.8    100 seq940_BIOID60615    -            339   1.7e-38  130.7   0.0   1   1     2e-42   2.7e-38  130.0   0.0     2   100    47   145    46   145 0.99 Bacteriophage replication protein O
Xan_ur_permease      PF00860.15   389 seq941_BIOID60615    -            429  1.6e-108  362.5  42.7   1   1  1.7e-112  2.4e-108  362.0  29.6     2   387    16   383    15   385 0.98 Permease family
DUF1328              PF07043.8     39 seq943_BIOID60615    -             59   1.6e-12   47.0  24.5   1   1   1.4e-16   1.9e-12   46.8  17.0     1    39    12    50    12    50 0.99 Protein of unknown function (DUF1328)
CoA_trans            PF01144.18   217 seq946_BIOID60615    -            513   8.3e-27   93.6   0.4   1   1   2.3e-30   3.1e-26   91.8   0.1     3   216     5   241     3   242 0.93 Coenzyme A transferase
Patatin              PF01734.17   204 seq947_BIOID60615    -            357   5.1e-22   78.6   0.2   1   1   3.1e-25   4.2e-21   75.7   0.2     1   203    27   195    27   196 0.91 Patatin-like phospholipase
tRNA_bind            PF01588.15    95 seq948_BIOID60615    -            110   7.6e-32  108.9   0.6   1   1   6.3e-36   8.6e-32  108.7   0.4     1    94    14   107    14   108 0.98 Putative tRNA binding domain
Phage_lambda_P       PF06992.6    233 seq950_BIOID60615    -            233  3.4e-166  550.0   4.4   1   1  2.8e-170  3.8e-166  549.9   3.1     1   233     1   233     1   233 1.00 Replication protein P
DUF1116              PF06545.6    216 seq951_BIOID60615    -            472   9.6e-94  312.3   0.3   1   1   9.3e-98   1.3e-93  311.9   0.2     1   216   143   358   143   358 1.00 Protein of unknown function (DUF1116)
Bac_DnaA             PF00308.13   219 seq953_BIOID60615    -            248     2e-16   60.2   0.0   1   1   1.9e-19   2.6e-15   56.5   0.0     6   212    33   226    29   232 0.87 Bacterial dnaA  protein
TatD_DNase           PF01026.16   255 seq956_BIOID60615    -            259   7.1e-68  228.4   0.0   1   1   5.9e-72   8.1e-68  228.2   0.0     1   255     6   257     6   257 0.98 TatD related DNase
Rick_17kDa_Anti      PF05433.10    42 seq960_BIOID60615    -            155   1.4e-07   30.9  26.2   1   1   1.8e-11   2.5e-07   30.1  18.2     1    42    62   103    62   103 0.96 Glycine zipper 2TM domain
FAD_binding_2        PF00890.19   421 seq962_BIOID60615    -            705   3.9e-29  101.6   1.3   1   1   1.4e-32   9.6e-29  100.3   0.9     1   421    43   475    43   475 0.79 FAD binding domain
Pyr_redox_2          PF07992.9    200 seq962_BIOID60615    -            705   8.8e-09   35.4   0.0   1   1   6.6e-11   4.5e-07   29.8   0.0     2   197    44   463    43   466 0.77 Pyridine nucleotide-disulphide oxidoreductase
Methyltransf_10      PF05971.7    299 seq965_BIOID60615    -            335  1.2e-153  510.4   0.0   1   1  2.1e-157  1.4e-153  510.1   0.0     2   299    30   323    29   323 0.99 Protein of unknown function (DUF890)
DUF3521              PF12035.3     35 seq966_BIOID60615    -             69   7.1e-13   48.0  14.2   1   1   2.5e-13   3.4e-09   36.2   0.4     1    35     1    28     1    28 0.98 Protein of unknown function (DUF3521)
DUF1656              PF07869.7     58 seq973_BIOID60615    -             78   3.3e-18   65.1   9.6   1   1   2.4e-22   3.3e-18   65.1   6.7     3    57    16    70    14    72 0.95 Protein of unknown function (DUF1656)
AA_kinase            PF00696.23   241 seq974_BIOID60615    -            316   5.1e-27   94.8   0.2   1   1   4.5e-31   6.1e-27   94.6   0.2     2   240     4   296     3   297 0.90 Amino acid kinase family
MCPsignal            PF00015.16   213 seq976_BIOID60615    -            506   6.5e-51  172.7  37.5   1   1     4e-53   1.1e-49  168.7  17.2     5   208   314   503   310   506 0.95 Methyl-accepting chemotaxis protein (MCP) signalling domain
PAS_3                PF08447.6     91 seq976_BIOID60615    -            506   9.5e-16   57.5   0.0   1   1   6.5e-19   1.8e-15   56.6   0.0     2    89    31   113    30   115 0.95 PAS fold
PAS_9                PF13426.1    104 seq976_BIOID60615    -            506     4e-14   52.7   0.0   1   1   5.3e-17   1.4e-13   50.9   0.0     6    98    23   114    18   120 0.94 PAS domain
HAMP                 PF00672.20    70 seq976_BIOID60615    -            506   4.1e-08   33.1  11.2   1   1   3.5e-10   9.6e-07   28.7   0.0     3    61   188   246   186   250 0.91 HAMP domain
PAS                  PF00989.19   113 seq976_BIOID60615    -            506   4.1e-07   29.6   0.0   1   1   3.6e-10   9.7e-07   28.4   0.0    14   106    21   111    14   114 0.92 PAS fold
HlyD                 PF00529.15   306 seq977_BIOID60615    -            285   2.2e-46  158.4   6.4   1   2   1.4e-22   3.8e-19   69.0   1.7     1    78    43   120    43   128 0.92 HlyD family secretion protein
HlyD                 PF00529.15   306 seq977_BIOID60615    -            285   2.2e-46  158.4   6.4   2   2     1e-29   2.8e-26   92.4   0.2   139   302   127   278   116   282 0.91 HlyD family secretion protein
HlyD_2               PF12700.2    328 seq977_BIOID60615    -            285     1e-21   77.3   0.3   1   1   5.1e-25   1.4e-21   76.9   0.2    15   239    38   229    31   242 0.86 HlyD family secretion protein
HlyD_3               PF13437.1    105 seq977_BIOID60615    -            285   9.2e-19   67.6   0.1   1   1   2.1e-15   5.7e-12   45.7   0.0     1    82   153   232   153   248 0.90 HlyD family secretion protein
Biotin_lipoyl_2      PF13533.1     50 seq977_BIOID60615    -            285     4e-18   64.7   2.2   1   1   1.9e-18   5.1e-15   54.7   0.7     1    50    43    92    43   103 0.89 Biotin-lipoyl like
Gln-synt_C           PF00120.19   259 seq981_BIOID60615    -            469  2.1e-106  354.7   0.0   1   1    4e-110  2.7e-106  354.3   0.0     2   259   103   379   102   379 0.98 Glutamine synthetase, catalytic domain
Gln-synt_N           PF03951.14    84 seq981_BIOID60615    -            469   2.1e-31  107.1   0.1   1   1   6.2e-35   4.2e-31  106.2   0.1     1    84    14    95    14    95 0.98 Glutamine synthetase, beta-Grasp domain
Amidohydro_4         PF13147.1    304 seq982_BIOID60615    -            460   3.2e-32  112.5   0.0   1   1   9.6e-36   4.4e-32  112.1   0.0     1   304   107   427   107   427 0.90 Amidohydrolase
Amidohydro_5         PF13594.1     68 seq982_BIOID60615    -            460   1.1e-05   25.0   0.0   1   1   1.6e-08   7.4e-05   22.3   0.0     3    45    84   138    82   180 0.71 Amidohydrolase
FUSC                 PF04632.7    650 seq983_BIOID60615    -            670  5.1e-163  543.8  47.2   1   1  8.4e-167  5.8e-163  543.6  32.7     1   649    20   662    20   663 0.97 Fusaric acid resistance protein family
FUSC_2               PF13515.1    128 seq983_BIOID60615    -            670   2.7e-16   59.5  13.2   1   1     4e-20   2.7e-16   59.5   9.2     1   125    33   163    31   166 0.86 Fusaric acid resistance protein-like
DctQ                 PF04290.7    133 seq984_BIOID60615    -            158   1.5e-27   95.8   4.2   1   1   1.5e-31   2.1e-27   95.3   2.9     1   129    23   152    23   156 0.91 Tripartite ATP-independent periplasmic transporters, DctQ component
UPF0118              PF01594.11   327 seq986_BIOID60615    -            353   2.6e-83  279.6  41.1   1   1   2.2e-87     3e-83  279.4  28.5     3   326    20   345    18   346 0.97 Domain of unknown function DUF20
P22_AR_C             PF10548.4     74 seq987_BIOID60615    -            202   5.3e-19   67.7   0.2   1   1   1.9e-22   1.3e-18   66.4   0.0     4    73   110   179   106   180 0.96 P22AR C-terminal domain
Bro-N                PF02498.12    87 seq987_BIOID60615    -            202   3.7e-09   36.6   0.0   1   1   9.2e-13   6.3e-09   35.8   0.0     8    83    17    99    11   105 0.79 BRO family, N-terminal domain
DctM                 PF06808.7    416 seq988_BIOID60615    -            417  4.7e-113  377.7  47.5   1   1  3.8e-117  5.3e-113  377.6  32.9     7   416     1   407     1   407 0.98 DctM-like transporters
HATPase_c            PF02518.21   111 seq990_BIOID60615    -            349   7.9e-20   70.5   0.0   1   1   3.2e-23   1.5e-19   69.6   0.0     2   109   234   346   233   348 0.91 Histidine kinase-, DNA gyrase B-, and HSP90-like ATPase
HisKA                PF00512.20    68 seq990_BIOID60615    -            349   4.1e-13   49.0   3.7   1   1     1e-16   4.6e-13   48.8   0.1     3    60   131   186   129   189 0.97 His Kinase A (phospho-acceptor) domain
PAS                  PF00989.19   113 seq990_BIOID60615    -            349   7.3e-08   32.0   0.0   1   1   5.4e-11   2.4e-07   30.3   0.0     5    96    11    99    10   108 0.91 PAS fold
DeoC                 PF01791.4    236 seq993_BIOID60615    -            244   9.2e-51  172.2   1.9   1   1   8.3e-55   1.1e-50  171.9   1.3     3   192    12   196    10   205 0.97 DeoC/LacD family aldolase
FAD_binding_9        PF08021.6    117 seq996_BIOID60615    -            233   4.8e-34  116.7   0.0   1   1     2e-37   1.4e-33  115.2   0.0     3   116     2   111     1   112 0.96 Siderophore-interacting FAD-binding domain
SIP                  PF04954.8    119 seq996_BIOID60615    -            233   2.4e-21   76.1   0.2   1   1   4.9e-25   3.4e-21   75.7   0.2     4   118   121   232   118   233 0.95 Siderophore-interacting protein
ADH_zinc_N           PF00107.21   130 seq998_BIOID60615    -            349   1.2e-28   99.1   0.1   1   1   4.3e-32     2e-28   98.4   0.1     1   129   185   308   185   309 0.97 Zinc-binding dehydrogenase
ADH_N                PF08240.7    109 seq998_BIOID60615    -            349   4.3e-28   97.1   5.4   1   1   1.8e-31     8e-28   96.2   3.7     1   108    27   142    27   143 0.95 Alcohol dehydrogenase GroES-like domain
SBP_bac_7            PF03480.8    286 seq999_BIOID60615    -            323   6.1e-81  271.5   0.3   1   1   5.4e-85   7.4e-81  271.2   0.2     2   285    29   307    28   308 0.99 Bacterial extracellular solute-binding protein, family 7
Sigma54_activat      PF00158.21   168 seq1001_BIOID60615   -            489   4.7e-71  237.5   0.0   1   1   2.7e-74   7.4e-71  236.9   0.0     1   167   160   326   160   327 0.99 Sigma-54 interaction domain
Response_reg         PF00072.19   112 seq1001_BIOID60615   -            489   1.4e-32  111.9   0.0   1   1     1e-35   2.9e-32  110.8   0.0     1   111    26   135    26   136 0.97 Response regulator receiver domain
HTH_8                PF02954.14    42 seq1001_BIOID60615   -            489   3.1e-15   55.3   2.7   1   1   1.7e-18   4.5e-15   54.7   1.0     3    42   447   486   445   486 0.96 Bacterial regulatory protein, Fis family
AAA_5                PF07728.9    139 seq1001_BIOID60615   -            489   3.1e-08   33.3   0.0   1   1   2.5e-11   6.9e-08   32.2   0.0     2   125   184   304   183   321 0.86 AAA domain (dynein-related subfamily)
AAA_2                PF07724.9    171 seq1001_BIOID60615   -            489   2.7e-05   24.0   0.0   1   1   1.8e-08     5e-05   23.1   0.0     2   125   180   299   179   336 0.79 AAA domain (Cdc48 subfamily)
Glycos_transf_3      PF00591.16   254 seq1003_BIOID60615   -            440     3e-61  206.7   0.4   1   1   9.1e-65   4.1e-61  206.3   0.2     2   253    79   332    78   333 0.98 Glycosyl transferase family, a/b domain
PYNP_C               PF07831.8     75 seq1003_BIOID60615   -            440   1.5e-25   88.2   0.2   1   1   6.6e-29     3e-25   87.3   0.2     1    74   350   423   350   424 0.98 Pyrimidine nucleoside phosphorylase C-terminal domain
Glycos_trans_3N      PF02885.12    66 seq1003_BIOID60615   -            440   2.4e-15   55.7   0.1   1   1   1.8e-18   8.4e-15   53.9   0.1     3    66     5    68     3    68 0.98 Glycosyl transferase family, helical bundle domain
UDG                  PF03167.14   152 seq1005_BIOID60615   -            168   1.8e-25   89.0   0.0   1   1   1.5e-29     2e-25   88.9   0.0     5   151     7   159     3   163 0.91 Uracil DNA glycosylase superfamily
DUF1364              PF07102.7     94 seq1006_BIOID60615   -             96   1.2e-39  134.0   1.0   1   1   9.3e-44   1.3e-39  133.8   0.7     1    94     1    94     1    94 0.98 Protein of unknown function (DUF1364)
RusA                 PF05866.6    116 seq1009_BIOID60615   -            120   8.5e-26   90.5   0.0   1   1     7e-30   9.6e-26   90.3   0.0     1   116     8   117     8   117 0.94 Endodeoxyribonuclease RusA
Phage_antitermQ      PF06530.7    126 seq1013_BIOID60615   -            127   2.5e-57  191.7   0.4   1   1     2e-61   2.8e-57  191.6   0.3     1   125     1   125     1   126 0.99 Phage antitermination protein Q
Metalloenzyme        PF01676.13   262 seq1015_BIOID60615   -            407   1.2e-57  195.1   0.0   1   1   9.9e-62   1.4e-57  194.9   0.0     1   261     2   405     2   406 0.97 Metalloenzyme superfamily
TetR_N               PF00440.18    47 seq1018_BIOID60615   -            199   2.5e-11   42.9   0.0   1   1   2.9e-15   3.9e-11   42.2   0.0     1    46    13    58    13    59 0.93 Bacterial regulatory proteins, tetR family
Oxidored_FMN         PF00724.15   341 seq1022_BIOID60615   -            305   5.1e-78  262.3   0.0   1   1   4.4e-82     6e-78  262.0   0.0     1   266     5   274     5   297 0.91 NADH:flavin oxidoreductase / NADH oxidase family
PHP                  PF02811.14   175 seq1023_BIOID60615   -            293   6.9e-33  113.7   0.1   1   1   6.7e-37   9.1e-33  113.3   0.1     1   169    10   233    10   239 0.92 PHP domain
DUF1471              PF07338.8     56 seq1026_BIOID60615   -             91   1.2e-21   75.9   0.2   1   1   1.2e-25   1.7e-21   75.5   0.1     2    56    35    91    34    91 0.98 Protein of unknown function (DUF1471)
PNP_UDP_1            PF01048.15   234 seq1028_BIOID60615   -            258   4.4e-43  146.8   1.3   1   1   3.8e-47   5.2e-43  146.5   0.9     2   213    35   236    34   253 0.88 Phosphorylase superfamily
DUF1471              PF07338.8     56 seq1030_BIOID60615   -             91     1e-16   60.1   0.6   1   1     1e-20   1.4e-16   59.7   0.4     1    56    36    89    36    89 0.98 Protein of unknown function (DUF1471)
Sua5_yciO_yrdC       PF01300.13   179 seq1035_BIOID60615   -            186   8.8e-48  161.7   0.0   1   1   7.2e-52   9.9e-48  161.6   0.0     2   179     3   178     2   178 0.95 Telomere recombination
Glyoxalase           PF00903.20   128 seq1037_BIOID60615   -            135   3.7e-25   88.2   0.0   1   1   9.3e-29   4.2e-25   88.0   0.0     2   128     3   123     2   123 0.92 Glyoxalase/Bleomycin resistance protein/Dioxygenase superfamily
Glyoxalase_2         PF12681.2    108 seq1037_BIOID60615   -            135   3.6e-18   66.0   0.0   1   1   9.1e-22   4.2e-18   65.8   0.0     1   108     8   124     8   124 0.77 Glyoxalase-like domain
Glyoxalase_4         PF13669.1    110 seq1037_BIOID60615   -            135   5.7e-09   35.8   0.0   1   1   6.2e-12   2.8e-08   33.6   0.0     2   106     5   108     4   112 0.88 Glyoxalase/Bleomycin resistance protein/Dioxygenase superfamily
Lysis_S              PF04971.7     68 seq1038_BIOID60615   -             71   1.4e-46  155.9   0.9   1   1   1.1e-50   1.5e-46  155.7   0.6     1    67     4    70     4    71 0.99 Lysis protein S
HipA_N               PF07805.7     82 seq1040_BIOID60615   -            443   9.4e-11   41.6   0.0   1   1   2.5e-14   1.7e-10   40.8   0.0     1    82   201   281   201   281 0.91 HipA-like N-terminal domain
HipA_C               PF07804.7     79 seq1040_BIOID60615   -            443   1.7e-10   40.7   0.0   1   1     5e-14   3.4e-10   39.7   0.0     1    79   287   364   287   364 0.96 HipA-like C-terminal domain
Phage_lysozyme       PF00959.14   110 seq1041_BIOID60615   -            165   9.3e-33  112.6   0.1   1   1   8.5e-37   1.2e-32  112.3   0.1     1   109    48   154    48   155 0.98 Phage lysozyme
DUF2207              PF09972.4    511 seq1043_BIOID60615   -            467   8.9e-75  252.0   0.0   1   1   7.9e-79   1.1e-74  251.8   0.0     2   432    33   455    32   466 0.90 Predicted membrane protein (DUF2207)
RNase_T              PF00929.19   164 seq1044_BIOID60615   -            215   9.4e-37  126.7   0.1   1   1   7.9e-41   1.1e-36  126.5   0.0     1   164    20   194    20   194 0.96 Exonuclease
OMP_b-brl            PF13505.1    176 seq1048_BIOID60615   -            171   3.9e-27   95.2  13.5   1   1   6.8e-31   4.7e-27   94.9   9.3     2   176     9   171     6   171 0.87 Outer membrane protein beta-barrel domain
Ail_Lom              PF06316.6    199 seq1048_BIOID60615   -            171   1.5e-23   83.2   4.7   1   2   2.2e-18   1.5e-14   53.8   0.9     1   126     1   115     1   127 0.77 Enterobacterial Ail/Lom protein
Ail_Lom              PF06316.6    199 seq1048_BIOID60615   -            171   1.5e-23   83.2   4.7   2   2   2.2e-11   1.5e-07   31.0   0.1   154   199   126   171   120   171 0.93 Enterobacterial Ail/Lom protein
Phage_lysis          PF03245.8    125 seq1049_BIOID60615   -            150   1.2e-33  115.6   0.9   1   1   1.1e-37   1.4e-33  115.3   0.6     9   122    30   144    23   147 0.90 Bacteriophage lysis protein
MMR_HSR1             PF01926.18   114 seq1050_BIOID60615   -            210   5.6e-18   64.8   0.0   1   1   2.1e-21   7.3e-18   64.5   0.0     1   114    28   146    28   165 0.86 50S ribosome-binding GTPase
FeoB_N               PF02421.13   189 seq1050_BIOID60615   -            210   4.6e-06   25.8   0.1   1   1   2.5e-09   8.4e-06   25.0   0.1     1   163    27   200    27   208 0.72 Ferrous iron transport protein B
DEAD_assoc           PF08494.6    187 seq1051_BIOID60615   -           1491   6.5e-59  198.6   0.0   1   1   6.2e-62   2.1e-58  197.0   0.0     2   186   679   867   678   868 0.96 DEAD/H associated
DEAD                 PF00270.24   173 seq1051_BIOID60615   -           1491   5.5e-27   94.1   0.0   1   1   4.3e-30   1.5e-26   92.8   0.0     1   167    31   218    31   224 0.88 DEAD/DEAH box helicase
Helicase_C           PF00271.26    78 seq1051_BIOID60615   -           1491   1.8e-13   50.0   0.1   1   1   1.7e-16   5.9e-13   48.3   0.0    11    75   353   417   347   419 0.96 Helicase conserved C-terminal domain
ResIII               PF04851.10   184 seq1051_BIOID60615   -           1491     2e-07   30.8   0.0   1   1   1.3e-10   4.6e-07   29.7   0.0    23   182    42   217    21   219 0.74 Type III restriction enzyme, res subunit
PEP_mutase           PF13714.1    238 seq1053_BIOID60615   -            296   1.3e-53  181.6   4.4   1   1   2.1e-57   1.5e-53  181.3   3.0     1   233    10   250    10   255 0.92 Phosphoenolpyruvate phosphomutase
ICL                  PF00463.16   526 seq1053_BIOID60615   -            296   1.2e-16   59.9   1.9   1   1   4.6e-20   3.1e-16   58.5   1.3   150   255    80   183    71   213 0.86 Isocitrate lyase family
Peptidase_M22        PF00814.20   268 seq1054_BIOID60615   -            337  4.2e-102  341.1   0.0   1   1  3.5e-106  4.7e-102  340.9   0.0     2   268    24   307    23   307 0.98 Glycoprotease family
DUF2207              PF09972.4    511 seq1057_BIOID60615   -            141   5.9e-06   25.0   0.0   1   1   4.9e-10   6.6e-06   24.8   0.0   443   508    14    83     2    86 0.85 Predicted membrane protein (DUF2207)
PseudoU_synth_2      PF00849.17   164 seq1060_BIOID60615   -            291   3.3e-16   59.4   0.0   1   1   2.9e-19     2e-15   56.9   0.0     2   161    69   199    68   202 0.83 RNA pseudouridylate synthase
S4                   PF01479.20    48 seq1060_BIOID60615   -            291     1e-11   43.9   0.2   1   1     4e-15   2.8e-11   42.5   0.1     2    43     4    43     3    57 0.93 S4 domain
Citrate_synt         PF00285.16   356 seq1061_BIOID60615   -            389  2.4e-116  388.2   0.0   1   1  2.1e-120  2.9e-116  387.9   0.0     2   356    22   370    22   370 0.98 Citrate synthase
Hydrolase_3          PF08282.7    254 seq1063_BIOID60615   -            368   1.1e-14   54.4   0.1   1   1   1.8e-16   6.1e-13   48.8   0.0   187   251   295   358   282   361 0.92 haloacid dehalogenase-like hydrolase
HAD                  PF12710.2    191 seq1063_BIOID60615   -            368   6.9e-13   49.0   0.0   1   1   2.3e-16     8e-13   48.8   0.0    45   191   191   327    41   327 0.79 haloacid dehalogenase-like hydrolase
Hydrolase            PF00702.21   204 seq1063_BIOID60615   -            368   1.3e-10   42.0   1.0   1   1     5e-14   1.7e-10   41.6   0.4    65   204   170   330    99   330 0.77 haloacid dehalogenase-like hydrolase
Fe_dep_repr_C        PF02742.10    71 seq1065_BIOID60615   -            155   1.4e-13   50.2   0.9   1   1   1.5e-16   2.9e-13   49.1   0.6     1    57    95   150    95   154 0.95 Iron dependent repressor, metal binding and dimerisation domain
Fe_dep_repress       PF01325.14    60 seq1065_BIOID60615   -            155   6.9e-11   41.8   0.0   1   1   6.3e-14   1.2e-10   40.9   0.0     6    60    38    92    35    92 0.95 Iron dependent repressor, N-terminal DNA binding domain
HTH_24               PF13412.1     48 seq1065_BIOID60615   -            155   1.2e-07   30.9   0.0   1   1     9e-11   1.8e-07   30.3   0.0     3    48    40    85    38    85 0.90 Winged helix-turn-helix DNA-binding
MarR                 PF01047.17    59 seq1065_BIOID60615   -            155   1.7e-06   27.4   0.0   1   1   1.6e-09   3.1e-06   26.6   0.0    11    48    48    85    47    87 0.95 MarR family
DUF1441              PF07278.6    152 seq1066_BIOID60615   -            163   1.3e-65  219.6   0.1   1   1   1.1e-69   1.5e-65  219.4   0.0     2   152    10   154     9   154 0.99 Protein of unknown function (DUF1441)
CitMHS               PF03600.11   349 seq1068_BIOID60615   -            391   1.5e-28   99.2  21.5   1   1   2.2e-32   1.5e-28   99.2  14.9    19   321    32   325    22   349 0.88 Citrate transporter
Na_sulph_symp        PF00939.14   471 seq1068_BIOID60615   -            391   1.9e-07   30.2   6.6   1   1   2.8e-11   1.9e-07   30.2   4.6   320   449    60   185    39   203 0.82 Sodium:sulfate symporter transmembrane region
Terminase_GpA        PF05876.7    557 seq1070_BIOID60615   -            685  1.4e-184  614.4   0.0   1   1  1.2e-188  1.7e-184  614.1   0.0     1   557    34   644    34   644 0.97 Phage terminase large subunit (GpA)
Lactamase_B_2        PF12706.2    194 seq1071_BIOID60615   -            356   4.1e-24   85.0   0.3   1   1   7.5e-28   5.1e-24   84.7   0.2     2   194    59   284    58   284 0.80 Beta-lactamase superfamily domain
Lactamase_B_3        PF13483.1    163 seq1071_BIOID60615   -            356   5.9e-17   61.7   0.1   1   1   1.2e-20   8.3e-17   61.2   0.0     4   163    44   283    42   283 0.86 Beta-lactamase superfamily domain
AAA_25               PF13481.1    194 seq1072_BIOID60615   -            476   2.1e-26   92.4   0.0   1   1   1.8e-29   3.5e-26   91.6   0.0    10   194    88   242    80   242 0.90 AAA domain
KaiC                 PF06745.8    226 seq1072_BIOID60615   -            476   1.7e-18   66.4   0.1   1   1   6.7e-19   1.3e-15   56.9   0.1     2   202    94   277    93   294 0.85 KaiC
ChlI                 PF13541.1    121 seq1072_BIOID60615   -            476   5.9e-12   45.0   0.0   1   1   6.9e-15   1.3e-11   43.8   0.0    35   121   364   449   337   449 0.92 Subunit ChlI of Mg-chelatase
Lon_C                PF05362.8    205 seq1072_BIOID60615   -            476   4.3e-08   32.5   0.1   1   1     5e-11   9.7e-08   31.4   0.0    94   200   372   471   363   473 0.88 Lon protease (S16) C-terminal proteolytic domain
RecA                 PF00154.16   323 seq1072_BIOID60615   -            476   2.4e-05   23.4   0.1   1   1   2.4e-08   4.8e-05   22.4   0.0    17   140    77   195    65   205 0.77 recA bacterial DNA recombination protein
MmgE_PrpD            PF03972.9    445 seq1073_BIOID60615   -            483  3.5e-178  592.2   0.0   1   1  2.9e-182    4e-178  592.0   0.0     2   445    14   475    13   475 0.98 MmgE/PrpD family
Acyltransferase      PF01553.16   132 seq1075_BIOID60615   -            310     3e-14   52.4   0.0   1   1   3.1e-18   4.2e-14   51.9   0.0     3   119    84   220    82   238 0.82 Acyltransferase
Peptidase_S49_N      PF08496.5    155 seq1076_BIOID60615   -            349   2.9e-64  215.4   3.5   1   1   6.3e-68   2.9e-64  215.4   2.4     1   155     1   158     1   158 0.98 Peptidase family S49 N-terminal
Peptidase_S49        PF01343.13   154 seq1076_BIOID60615   -            349   1.2e-50  171.1   2.2   1   1   3.1e-54   1.4e-50  170.9   0.0     2   153   161   310   160   311 0.98 Peptidase family S49
SDH_sah              PF01972.11   286 seq1076_BIOID60615   -            349   1.6e-05   23.6   1.8   1   1   5.1e-09   2.3e-05   23.2   0.0    89   163   133   208   119   225 0.81 Serine dehydrogenase proteinase
DeoRC                PF00455.17   162 seq1077_BIOID60615   -            251   5.7e-37  126.7   0.0   1   1   1.6e-40   7.2e-37  126.3   0.0     2   161    75   231    74   232 0.97 DeoR C terminal sensor domain
HTH_DeoR             PF08220.7     57 seq1077_BIOID60615   -            251   5.5e-21   73.7   0.6   1   1   4.2e-24   1.9e-20   72.0   0.1     1    57     6    62     6    62 0.98 DeoR-like helix-turn-helix domain
HTH_11               PF08279.7     55 seq1077_BIOID60615   -            251   1.2e-05   24.7   0.4   1   1   6.5e-09     3e-05   23.4   0.0     5    49    10    52     6    55 0.81 HTH domain
AAA_28               PF13521.1    163 seq1079_BIOID60615   -            417   3.3e-29  101.8   0.0   1   1   1.4e-32   4.9e-29  101.2   0.0     2   163   241   401   240   401 0.92 AAA domain
HTH_3                PF01381.17    55 seq1079_BIOID60615   -            417   1.3e-09   37.6   0.1   1   1   1.3e-12   4.5e-09   35.9   0.0     1    52    14    66    14    68 0.95 Helix-turn-helix
HTH_19               PF12844.2     64 seq1079_BIOID60615   -            417   2.6e-08   33.6   0.0   1   1     2e-10   6.8e-07   29.1   0.0     3    55    13    66    12    74 0.94 Helix-turn-helix domain
AMP-binding          PF00501.23   418 seq1080_BIOID60615   -            628   1.1e-90  303.9   0.0   1   1   2.8e-94   1.3e-90  303.6   0.0     1   418    85   525    85   525 0.96 AMP-binding enzyme
DUF3448              PF11930.3     82 seq1080_BIOID60615   -            628   4.3e-26   90.3   0.3   1   1   1.6e-29   7.5e-26   89.5   0.2     7    79     3    75     1    78 0.95 Domain of unknown function (DUF3448)
DUF4009              PF13193.1     41 seq1080_BIOID60615   -            628     9e-15   53.7   0.0   1   1   5.8e-18   2.7e-14   52.2   0.0     3    41   575   615   573   615 0.96 Domain of unknown function (DUF4009)
HTH_1                PF00126.22    60 seq1083_BIOID60615   -            187   3.2e-16   58.6   2.1   1   1   6.9e-20   4.7e-16   58.1   0.9     2    60     9    67     8    67 0.98 Bacterial regulatory helix-turn-helix protein, lysR family
LysR_substrate       PF03466.15   209 seq1083_BIOID60615   -            187   7.8e-10   38.0   0.0   1   1   1.8e-13   1.2e-09   37.4   0.0     2    75    92   162    91   166 0.91 LysR substrate binding domain
ABC_tran             PF00005.22   118 seq1085_BIOID60615   -            530   1.4e-36  125.3   0.0   1   2   1.1e-18   1.9e-15   57.1   0.0     1   118    41   184    41   184 0.98 ABC transporter
ABC_tran             PF00005.22   118 seq1085_BIOID60615   -            530   1.4e-36  125.3   0.0   2   2   2.2e-21   3.7e-18   65.8   0.0     1   118   359   467   359   467 0.95 ABC transporter
ABC_tran_2           PF12848.2     85 seq1085_BIOID60615   -            530   3.4e-23   81.1   3.0   1   1   1.8e-23     3e-20   71.7   1.4     2    85   224   309   223   309 0.91 ABC transporter
Phage_portal_2       PF05136.8    355 seq1087_BIOID60615   -            502    3e-102  341.6   0.5   1   1  2.7e-106  3.7e-102  341.3   0.4     3   355    33   373    31   373 0.98 Phage portal protein, lambda family
NLPC_P60             PF00877.14   105 seq1088_BIOID60615   -            271   1.2e-33  114.8   0.0   1   1   4.7e-37   3.2e-33  113.5   0.0     1   105   153   263   153   263 0.98 NlpC/P60 family
LysR_substrate       PF03466.15   209 seq1089_BIOID60615   -            116   6.5e-12   44.8   0.0   1   1   5.3e-16   7.3e-12   44.7   0.0   124   208    19   102     6   103 0.92 LysR substrate binding domain
Topoisom_bac         PF01131.15   403 seq1090_BIOID60615   -            318   1.4e-36  126.0   0.2   1   1   2.1e-40   1.4e-36  126.0   0.1     2   137   171   317   170   318 0.92 DNA topoisomerase
Toprim               PF01751.17    88 seq1090_BIOID60615   -            318   6.4e-27   93.1   0.0   1   1   1.5e-30   1.1e-26   92.4   0.0     2    88    19   156    18   156 0.98 Toprim domain
DUF1471              PF07338.8     56 seq1092_BIOID60615   -            109   5.4e-16   57.8   0.3   1   1   5.3e-20   7.3e-16   57.4   0.2     1    56    52   108    52   108 0.98 Protein of unknown function (DUF1471)
DUF1471              PF07338.8     56 seq1094_BIOID60615   -             95   1.7e-19   69.1   0.0   1   1   1.8e-23   2.4e-19   68.5   0.0     1    55    38    94    38    95 0.98 Protein of unknown function (DUF1471)
Sod_Fe_C             PF02777.13   106 seq1095_BIOID60615   -            193   1.9e-45  152.9   1.9   1   1   1.5e-48     1e-44  150.5   0.1     1   105    87   190    87   191 0.98 Iron/manganese superoxide dismutases, C-terminal domain
Sod_Fe_N             PF00081.17    82 seq1095_BIOID60615   -            193     3e-35  120.2   0.6   1   1   7.4e-39   5.1e-35  119.5   0.4     1    82     2    82     2    82 0.98 Iron/manganese superoxide dismutases, alpha-hairpin domain
Topoisom_bac         PF01131.15   403 seq1097_BIOID60615   -            563   1.3e-85  287.5   0.1   1   1   4.3e-89   1.9e-85  286.9   0.0   139   403     1   261     1   261 0.93 DNA topoisomerase
Topo_Zn_Ribbon       PF08272.6     42 seq1097_BIOID60615   -            563   1.1e-39  133.3   0.3   1   2   6.7e-20     3e-16   58.3   0.0     2    42   454   493   453   493 0.96 Topoisomerase I zinc-ribbon-like
Topo_Zn_Ribbon       PF08272.6     42 seq1097_BIOID60615   -            563   1.1e-39  133.3   0.3   2   2   5.9e-24   2.7e-20   71.3   1.2     1    41   520   560   520   561 0.97 Topoisomerase I zinc-ribbon-like
zf-C4_Topoisom       PF01396.14    39 seq1097_BIOID60615   -            563     3e-19   68.1  19.5   1   2   1.6e-09   7.3e-06   25.2   0.3     2    27   293   318   292   335 0.83 Topoisomerase DNA binding C4 zinc finger
zf-C4_Topoisom       PF01396.14    39 seq1097_BIOID60615   -            563     3e-19   68.1  19.5   2   2     3e-15   1.4e-11   43.5   1.9     2    38   405   440   404   441 0.94 Topoisomerase DNA binding C4 zinc finger
FolB                 PF02152.13   113 seq1098_BIOID60615   -            122   2.1e-32  111.4   0.2   1   1   1.7e-36   2.4e-32  111.3   0.1     1   113     4   114     4   114 0.99 Dihydroneopterin aldolase
CLP_protease         PF00574.18   182 seq1099_BIOID60615   -            675   5.7e-44  149.8   0.2   1   1   2.4e-47   1.1e-43  148.9   0.1    29   178    46   190    17   193 0.93 Clp protease
Mu-like_gpT          PF10124.4    291 seq1099_BIOID60615   -            675   1.5e-08   33.8   0.1   1   1   2.4e-09   1.1e-05   24.4   0.0   221   289   535   607   528   609 0.81 Mu-like prophage major head subunit gpT
SDH_sah              PF01972.11   286 seq1099_BIOID60615   -            675     1e-06   27.6   0.6   1   1   3.3e-09   1.5e-05   23.8   0.1    92   152    61   121    34   129 0.91 Serine dehydrogenase proteinase
Transp_cyt_pur       PF02133.10   439 seq1101_BIOID60615   -            419   1.2e-83  281.0  48.4   1   1   9.7e-88   1.3e-83  280.8  33.5     1   438    11   397    11   398 0.98 Permease for cytosine/purines, uracil, thiamine, allantoin
BacA                 PF02673.13   259 seq1102_BIOID60615   -            273   1.6e-91  305.9  14.2   1   1   1.4e-95   1.9e-91  305.7   9.8     2   258    10   267     9   268 0.96 Bacitracin resistance protein BacA
SLT                  PF01464.15   121 seq1105_BIOID60615   -            654     4e-31  106.9   0.1   1   1   5.2e-35   7.1e-31  106.1   0.0     2   116   492   606   491   611 0.95 Transglycosylase SLT domain
Amidohydro_3         PF07969.6    404 seq1106_BIOID60615   -            432   5.8e-56  190.3   1.4   1   1   4.9e-59   2.2e-55  188.3   1.0     1   404    58   384    58   384 0.98 Amidohydrolase family
Amidohydro_4         PF13147.1    304 seq1106_BIOID60615   -            432   5.6e-16   59.3   1.1   1   1   1.6e-19   7.1e-16   58.9   0.7     1   303    53   382    53   383 0.95 Amidohydrolase
Amidohydro_5         PF13594.1     68 seq1106_BIOID60615   -            432   1.2e-05   24.8   2.1   1   1   4.7e-09   2.1e-05   24.1   0.1     2    45    29    85    28   135 0.74 Amidohydrolase
LysR_substrate       PF03466.15   209 seq1107_BIOID60615   -            324   1.8e-44  151.2   0.0   1   1   3.5e-48   2.4e-44  150.8   0.0     5   206    92   293    90   296 0.96 LysR substrate binding domain
HTH_1                PF00126.22    60 seq1107_BIOID60615   -            324   5.4e-16   57.9   0.0   1   1   1.4e-19   9.6e-16   57.1   0.0     1    60     3    64     3    64 0.97 Bacterial regulatory helix-turn-helix protein, lysR family
NTP_transf_3         PF12804.2    179 seq1108_BIOID60615   -            194   6.7e-42  143.5   0.2   1   1   5.5e-46   7.5e-42  143.4   0.1     1   179     9   187     9   187 0.89 MobA-like NTP transferase domain
DUF2190              PF09956.4    106 seq1109_BIOID60615   -            111   1.1e-34  118.2   1.3   1   1   9.4e-39   1.3e-34  118.0   0.9     1   106     6   110     6   110 0.98 Uncharacterized conserved protein (DUF2190)
Peripla_BP_3         PF13377.1    160 seq1110_BIOID60615   -            341   9.6e-43  145.8   0.0   1   1   9.5e-46   3.2e-42  144.1   0.0     2   160   171   331   170   331 0.92 Periplasmic binding protein-like domain
Peripla_BP_1         PF00532.16   279 seq1110_BIOID60615   -            341   8.6e-35  120.1   0.0   1   1     3e-38     1e-34  119.9   0.0     2   275    60   325    59   329 0.93 Periplasmic binding proteins and sugar binding domain of LacI family
LacI                 PF00356.16    46 seq1110_BIOID60615   -            341   3.7e-21   74.3   0.8   1   1   2.1e-24   7.1e-21   73.4   0.6     1    46     3    48     3    48 0.99 Bacterial regulatory proteins, lacI family
Peripla_BP_4         PF13407.1    258 seq1110_BIOID60615   -            341   2.6e-20   72.7   0.0   1   1   1.1e-23   3.6e-20   72.3   0.0     1   253    62   308    62   313 0.89 Periplasmic binding protein domain
MobB                 PF03205.9    140 seq1112_BIOID60615   -            175   4.4e-36  123.5   0.0   1   1   3.7e-40   5.1e-36  123.3   0.0     1   120     8   129     8   157 0.92 Molybdopterin guanine dinucleotide synthesis protein B
Gifsy-2              PF13856.1     95 seq1113_BIOID60615   -             91   3.6e-29  100.6   0.0   1   1   2.9e-33   3.9e-29  100.5   0.0     1    95     1    90     1    90 0.99 ATP-binding sugar transporter from pro-phage
Minor_tail_Z         PF06763.6    189 seq1115_BIOID60615   -            192   9.4e-90  299.2   5.7   1   1   7.7e-94   1.1e-89  299.0   4.0     1   189     1   192     1   192 0.99 Prophage minor tail protein Z (GPZ)
DHDPS                PF00701.17   289 seq1117_BIOID60615   -            292  1.8e-122  407.3   0.1   1   1  1.5e-126    2e-122  407.2   0.0     1   289     1   290     1   290 0.99 Dihydrodipicolinate synthetase family
Phage_tail_U         PF06141.6    133 seq1121_BIOID60615   -            137   6.4e-68  226.7   0.2   1   1   5.2e-72   7.2e-68  226.5   0.2     1   133     5   137     5   137 0.99 Phage minor tail protein U
Trp_repressor        PF01371.14    88 seq1122_BIOID60615   -             98   2.8e-31  107.1   0.1   1   1   2.3e-35   3.2e-31  106.9   0.0     1    87     7    93     7    94 0.98 Trp repressor protein
CYTH                 PF01928.16   185 seq1124_BIOID60615   -            433     1e-40  139.2   0.0   1   1   1.5e-44     2e-40  138.3   0.0     2   183     3   200     2   202 0.92 CYTH domain
Big_2                PF02368.13    79 seq1125_BIOID60615   -            247   2.3e-09   36.8  10.4   1   1   1.7e-13   2.3e-09   36.8   7.2     2    71   161   232   160   240 0.90 Bacterial Ig-like domain (group 2)
Aconitase            PF00330.15   465 seq1126_BIOID60615   -            891  1.3e-186  620.5   0.0   1   1  2.3e-190  1.6e-186  620.2   0.0     1   465    57   562    57   562 0.99 Aconitase family (aconitate hydratase)
Aconitase_C          PF00694.14   131 seq1126_BIOID60615   -            891   8.3e-49  164.9   0.0   1   1   2.7e-52   1.8e-48  163.8   0.0     3   130   691   818   689   819 0.98 Aconitase C-terminal domain
Lipoprotein_18       PF06804.6    303 seq1127_BIOID60615   -            344  1.5e-137  457.3   1.4   1   1  1.2e-141  1.7e-137  457.0   1.0     1   303    40   343    40   343 0.99 NlpB/DapX lipoprotein
Pro_CA               PF00484.14   148 seq1131_BIOID60615   -            219   2.7e-48  163.5   0.0   1   1   2.4e-52   3.3e-48  163.3   0.0     1   147    34   188    34   189 0.85 Carbonic anhydrase
MFS_1                PF07690.11   354 seq1132_BIOID60615   -            403   1.5e-43  148.8  41.6   1   1   2.1e-47   1.5e-43  148.8  28.8     4   347    14   341    11   348 0.86 Major Facilitator Superfamily
Sugar_tr             PF00083.19   451 seq1132_BIOID60615   -            403   4.4e-09   35.3   4.8   1   1   6.5e-13   4.4e-09   35.3   3.3    44   123    39   115    16   185 0.88 Sugar (and other) transporter
His_Phos_1           PF00300.17   158 seq1133_BIOID60615   -            215   1.1e-38  132.7   0.2   1   1   9.5e-43   1.3e-38  132.4   0.1     1   157     3   156     3   157 0.91 Histidine phosphatase superfamily (branch 1)
Phage_lambd_GpG      PF06894.6    127 seq1134_BIOID60615   -            129   3.6e-46  155.7   0.4   1   1   3.2e-50   4.3e-46  155.5   0.3     1   116     2   115     2   123 0.95 Bacteriophage lambda minor tail protein (GpG)
GlnE                 PF03710.10   248 seq1137_BIOID60615   -            970  6.8e-189  624.8   3.9   1   2   5.9e-95     4e-91  304.5   0.0     4   247    56   300    53   301 0.98 Glutamate-ammonia ligase adenylyltransferase
GlnE                 PF03710.10   248 seq1137_BIOID60615   -            970  6.8e-189  624.8   3.9   2   2  8.1e-100   5.5e-96  320.4   0.3     2   246   577   828   576   830 0.98 Glutamate-ammonia ligase adenylyltransferase
GlnD_UR_UTase        PF08335.6    142 seq1137_BIOID60615   -            970   2.6e-52  176.3   6.9   1   2   1.9e-44   1.3e-40  138.4   0.4     1   142   321   460   321   460 0.99 GlnD PII-uridylyltransferase
GlnD_UR_UTase        PF08335.6    142 seq1137_BIOID60615   -            970   2.6e-52  176.3   6.9   2   2   3.6e-14   2.4e-10   40.2   0.6     1    91   849   940   846   945 0.92 GlnD PII-uridylyltransferase
Cyanate_lyase        PF02560.9     73 seq1138_BIOID60615   -            156   1.8e-33  113.7   0.0   1   1   1.9e-37   2.6e-33  113.2   0.0     3    72    85   155    83   156 0.95 Cyanate lyase C-terminal domain
Phage_tail_T         PF06223.7    103 seq1139_BIOID60615   -            109   1.3e-54  182.8   0.3   1   1     1e-58   1.4e-54  182.6   0.2     1   103     6   108     6   108 0.99 Minor tail protein T
SAICAR_synt          PF01259.13   249 seq1141_BIOID60615   -            237   3.2e-75  252.3   0.0   1   1   2.6e-79   3.6e-75  252.1   0.0     2   247     4   234     3   236 0.98 SAICAR synthetase
TMP_2                PF06791.8    210 seq1143_BIOID60615   -            650   2.4e-58  197.1   9.7   1   1   1.7e-62   2.4e-58  197.1   6.7     5   209   227   426   223   427 0.99 Prophage tail length tape measure protein
MFS_1                PF07690.11   354 seq1144_BIOID60615   -            393   1.1e-24   86.7  47.0   1   1   1.7e-28   1.1e-24   86.7  32.6    14   354    27   346     9   346 0.79 Major Facilitator Superfamily
MFS_2                PF13347.1    427 seq1144_BIOID60615   -            393   4.6e-08   31.7  11.6   1   1   6.8e-12   4.6e-08   31.7   8.0   130   331   121   315   118   330 0.74 MFS/sugar transport protein
Transaldolase        PF00923.14   287 seq1146_BIOID60615   -            222   3.2e-44  151.1   0.2   1   1   4.4e-48     6e-44  150.1   0.1     1   242     5   206     5   217 0.95 Transaldolase
CMAS                 PF02353.15   273 seq1148_BIOID60615   -            382  1.6e-106  355.2   0.4   1   1  1.4e-109  2.2e-106  354.8   0.3     2   273   108   368   107   368 0.98 Mycolic acid cyclopropane synthetase
Methyltransf_23      PF13489.1    162 seq1148_BIOID60615   -            382   1.4e-14   53.9   0.0   1   1   1.5e-17   2.3e-14   53.2   0.0    14   135   157   287   144   317 0.73 Methyltransferase domain
Methyltransf_11      PF08241.7     95 seq1148_BIOID60615   -            382   8.7e-13   48.4   0.0   1   1   1.1e-15   1.6e-12   47.5   0.0     1    94   172   264   172   265 0.97 Methyltransferase domain
Methyltransf_18      PF12847.2    112 seq1148_BIOID60615   -            382   7.3e-11   42.5   0.0   1   1   1.4e-13   2.1e-10   41.0   0.0     1   111   167   267   167   268 0.91 Methyltransferase domain
Methyltransf_31      PF13847.1    152 seq1148_BIOID60615   -            382   4.8e-11   42.3   0.0   1   1   5.1e-14   7.7e-11   41.6   0.0     2   112   166   269   165   340 0.85 Methyltransferase domain
Methyltransf_12      PF08242.7     99 seq1148_BIOID60615   -            382     4e-08   33.5   0.0   1   1   5.5e-11   8.4e-08   32.4   0.0     1    99   172   263   172   263 0.83 Methyltransferase domain
Methyltransf_25      PF13649.1    101 seq1148_BIOID60615   -            382   2.1e-07   31.1   0.0   1   1   2.8e-10   4.2e-07   30.1   0.0     1   101   171   261   171   261 0.90 Methyltransferase domain
PCMT                 PF01135.14   210 seq1148_BIOID60615   -            382   3.9e-06   26.4   0.0   1   1   3.8e-09   5.7e-06   25.8   0.0    61   123   155   215   135   230 0.82 Protein-L-isoaspartate(D-aspartate) O-methyltransferase (PCMT)
MTS                  PF05175.9    170 seq1148_BIOID60615   -            382   3.7e-05   23.0   0.0   1   1     4e-08   6.1e-05   22.3   0.0    22   104   158   234   152   265 0.81 Methyltransferase small domain
Zn_peptidase         PF04228.8    292 seq1152_BIOID60615   -            287  6.2e-140  465.3   1.1   1   1  5.1e-144    7e-140  465.1   0.8     1   292     1   283     1   283 0.99 Putative neutral zinc metallopeptidase
CreA                 PF05981.7    129 seq1154_BIOID60615   -            157     1e-57  193.0   0.0   1   1   8.6e-62   1.2e-57  192.8   0.0     1   128    24   156    24   157 0.96 CreA protein
Response_reg         PF00072.19   112 seq1156_BIOID60615   -            229     2e-26   92.0   0.0   1   1   4.3e-30   2.9e-26   91.5   0.0     1   111     6   115     6   116 0.98 Response regulator receiver domain
Trans_reg_C          PF00486.23    77 seq1156_BIOID60615   -            229     1e-22   79.7   0.0   1   1   2.6e-26   1.8e-22   78.8   0.0     2    77   151   226   150   226 0.94 Transcriptional regulatory protein, C terminal
GNAT_acetyltr_2      PF13718.1    198 seq1158_BIOID60615   -            671   4.4e-53  179.4   0.3   1   1   3.2e-55   1.1e-51  174.8   0.2     1   197   368   533   368   534 0.98 GNAT acetyltransferase 2
Helicase_RecD        PF05127.9    177 seq1158_BIOID60615   -            671     6e-43  146.4   1.2   1   1   1.8e-44     6e-41  139.8   0.8     2   177   197   337   196   337 0.96 Helicase
tRNA_bind_2          PF13725.1    101 seq1158_BIOID60615   -            671   2.6e-09   36.9   0.1   1   1   1.7e-12   5.8e-09   35.8   0.1     2    99   549   635   548   637 0.97 Possible tRNA binding domain
DUF1726              PF08351.6     92 seq1158_BIOID60615   -            671   5.4e-07   29.0   0.0   1   1   3.4e-10   1.2e-06   28.0   0.0     5    88    66   149    63   153 0.84 Domain of unknown function (DUF1726)
PAP2                 PF01569.16   129 seq1161_BIOID60615   -            254   2.5e-28   98.2   1.2   1   1   1.8e-32   2.5e-28   98.2   0.9     6   126    78   232    73   234 0.89 PAP2 superfamily
HisKA                PF00512.20    68 seq1162_BIOID60615   -            358   2.5e-13   49.7   0.3   1   1   1.2e-16   8.2e-13   48.0   0.2     6    67   260   319   256   320 0.91 His Kinase A (phospho-acceptor) domain
HAMP                 PF00672.20    70 seq1162_BIOID60615   -            358   1.3e-11   44.3  11.7   1   1   1.3e-13   8.7e-10   38.5   0.1     2    69   185   251   184   252 0.88 HAMP domain
Tape_meas_lam_C      PF09718.5     78 seq1163_BIOID60615   -            283   2.5e-28   97.6   5.9   1   1     4e-32   5.5e-28   96.5   4.1     1    78    72   149    72   149 0.98 Lambda phage tail tape-measure protein (Tape_meas_lam_C)
MatE                 PF01554.13   162 seq1165_BIOID60615   -            457   3.9e-74  247.5  35.2   1   2   8.6e-42   1.2e-37  128.9   4.0     1   162    17   177    17   177 0.98 MatE
MatE                 PF01554.13   162 seq1165_BIOID60615   -            457   3.9e-74  247.5  35.2   2   2   3.8e-42   5.2e-38  130.0   8.5     1   162   244   405   244   405 1.00 MatE
PfkB                 PF00294.19   301 seq1166_BIOID60615   -            477   3.1e-55  187.3   0.5   1   1   1.4e-58   4.8e-55  186.6   0.1     2   299    11   305    10   307 0.87 pfkB family carbohydrate kinase
CTP_transf_2         PF01467.21   157 seq1166_BIOID60615   -            477   1.6e-11   44.3   0.0   1   1   1.9e-14   6.5e-11   42.4   0.0     1   156   344   469   344   470 0.90 Cytidylyltransferase
Phos_pyr_kin         PF08543.7    246 seq1166_BIOID60615   -            477   1.3e-08   34.3   0.0   1   1   8.5e-12   2.9e-08   33.1   0.0   118   224   187   287   166   293 0.89 Phosphomethylpyrimidine kinase
Carb_kinase          PF01256.12   242 seq1166_BIOID60615   -            477     4e-06   26.1   0.1   1   1   1.9e-09   6.4e-06   25.5   0.0    61   212   137   287    82   310 0.74 Carbohydrate kinase
DUF1049              PF06305.6     68 seq1168_BIOID60615   -            102   1.3e-25   88.5   0.7   1   1   9.6e-30   1.3e-25   88.5   0.5     1    66    22    87    22    89 0.97 Protein of unknown function (DUF1049)
HATPase_c            PF02518.21   111 seq1169_BIOID60615   -            145   1.7e-22   79.1   0.0   1   1   1.6e-26   2.2e-22   78.7   0.0     5   109    38   141    34   143 0.93 Histidine kinase-, DNA gyrase B-, and HSP90-like ATPase
Phage_min_tail       PF05939.8    109 seq1171_BIOID60615   -            109     1e-39  134.7   0.0   1   1     8e-44   1.1e-39  134.6   0.0     1   108     1   108     1   109 0.99 Phage minor tail protein
Asparaginase_2       PF01112.13   319 seq1173_BIOID60615   -            321  4.8e-124  413.1   3.1   1   1  4.4e-128    6e-124  412.7   2.1     2   315     3   315     2   317 0.99 Asparaginase
TPR_7                PF13176.1     36 seq1174_BIOID60615   -            389     1e-13   49.8  11.5   1   1   1.8e-05     0.025   14.2   0.0     1    27    71    97    71   106 0.82 Tetratricopeptide repeat
TPR_2                PF07719.12    34 seq1174_BIOID60615   -            389   1.8e-12   46.0   7.2   1   1   1.4e-05     0.019   14.7   0.0     5    32   218   245   214   247 0.88 Tetratricopeptide repeat
Apc3                 PF12895.2     84 seq1174_BIOID60615   -            389   7.3e-10   38.7   1.4   1   1   1.3e-09   1.8e-06   27.8   0.1     4    83   156   239   153   240 0.89 Anaphase-promoting complex, cyclosome, subunit 3
TPR_1                PF00515.23    34 seq1174_BIOID60615   -            389   4.6e-09   35.3   2.5   1   1   2.6e-05     0.035   13.5   0.0     7    32   220   245   214   247 0.89 Tetratricopeptide repeat
TPR_8                PF13181.1     34 seq1174_BIOID60615   -            389   1.4e-07   30.6   1.1   1   1   1.7e-05     0.024   14.3   0.0     5    29   218   242   214   246 0.89 Tetratricopeptide repeat
CreD                 PF06123.7    430 seq1176_BIOID60615   -            450  2.6e-155  517.0   0.0   1   1  2.2e-159    3e-155  516.8   0.0     2   430     5   428     4   428 0.99 Inner membrane protein CreD
Phage_tail_L         PF05100.7    206 seq1177_BIOID60615   -            146   6.6e-66  221.2   0.1   1   1   5.4e-70   7.4e-66  221.0   0.1    59   206     1   144     1   144 0.99 Phage minor tail protein L
Abhydrolase_2        PF02230.11   216 seq1178_BIOID60615   -            232   2.3e-53  180.7   0.0   1   1   9.4e-57   2.6e-53  180.5   0.0     2   216     4   209     3   209 0.97 Phospholipase/Carboxylesterase
DLH                  PF01738.13   218 seq1178_BIOID60615   -            232   2.9e-12   46.2   0.1   1   1   1.4e-15   3.9e-12   45.8   0.0    72   194    77   197    61   217 0.89 Dienelactone hydrolase family
Abhydrolase_5        PF12695.2    142 seq1178_BIOID60615   -            232   3.2e-09   36.5   0.4   1   1   1.6e-12   4.3e-09   36.1   0.3     2   141    19   191    18   192 0.71 Alpha/beta hydrolase family
ABC_tran             PF00005.22   118 seq1180_BIOID60615   -            623   7.6e-41  139.0   0.0   1   2   6.5e-21   7.4e-18   64.9   0.1    24   118    90   197    56   197 0.81 ABC transporter
ABC_tran             PF00005.22   118 seq1180_BIOID60615   -            623   7.6e-41  139.0   0.0   2   2   4.4e-23   5.1e-20   71.9   0.0     1   117   364   491   364   492 0.93 ABC transporter
oligo_HPY            PF08352.7     64 seq1180_BIOID60615   -            623   9.4e-21   73.8   0.6   1   2   9.6e-12   1.1e-08   35.1   0.1     1    33   248   280   248   303 0.88 Oligopeptide/dipeptide transporter, C-terminal region
oligo_HPY            PF08352.7     64 seq1180_BIOID60615   -            623   9.4e-21   73.8   0.6   2   2   3.2e-12   3.7e-09   36.6   0.0     1    33   543   575   543   595 0.85 Oligopeptide/dipeptide transporter, C-terminal region
NLPC_P60             PF00877.14   105 seq1181_BIOID60615   -            156   2.2e-14   53.0   0.0   1   1     2e-18   2.8e-14   52.6   0.0     1   104    20   132    20   133 0.93 NlpC/P60 family
OMPdecase            PF00215.19   226 seq1182_BIOID60615   -            291   4.1e-54  183.2   0.0   1   1   3.5e-58   4.8e-54  183.0   0.0     1   226    61   283    61   283 0.96 Orotidine 5'-phosphate decarboxylase / HUMPS family
Lambda_tail_I        PF06805.7     82 seq1184_BIOID60615   -            215   3.4e-23   81.1   0.0   1   1     4e-27   5.5e-23   80.4   0.0     2    82    14    97    13    97 0.98 Bacteriophage lambda tail assembly protein I
SUI1                 PF01253.17    83 seq1188_BIOID60615   -            108   1.6e-22   78.9   1.9   1   1   1.4e-26   1.9e-22   78.7   1.3     2    82    28   104    27   105 0.95 Translation initiation factor SUI1
ydhR                 PF08803.6     97 seq1191_BIOID60615   -            101   1.1e-43  147.1   0.0   1   1   8.6e-48   1.2e-43  146.9   0.0     1    97     4   100     4   100 0.99 Putative mono-oxygenase ydhR
SBP_bac_5            PF00496.17   374 seq1194_BIOID60615   -            512   1.8e-96  323.1  11.3   1   1  1.7e-100   2.3e-96  322.7   7.8     1   372    70   429    70   431 0.95 Bacterial extracellular solute-binding proteins, family 5 Middle
NAD_binding_9        PF13454.1    156 seq1195_BIOID60615   -            534   1.2e-32  112.7   0.2   1   1   1.8e-36   2.5e-32  111.6   0.0     1   155     5   164     5   165 0.90 FAD-NAD(P)-binding
SpoU_methylase       PF00588.14   142 seq1196_BIOID60615   -            228   3.1e-33  114.5   0.0   1   1   3.4e-37   4.7e-33  113.9   0.0     2   142     3   153     2   153 0.87 SpoU rRNA Methylase family
Leader_Thr           PF08254.6     22 seq1199_BIOID60615   -             21   1.1e-09   37.3  14.8   1   1   8.3e-14   1.1e-09   37.2  10.3     1    22     1    21     1    21 0.99 Threonine leader peptide
Homoserine_dh        PF00742.14   179 seq1200_BIOID60615   -            834   8.6e-52  175.2   0.0   1   1   8.5e-55   2.3e-51  173.8   0.0     1   179   628   825   628   825 0.98 Homoserine dehydrogenase
AA_kinase            PF00696.23   241 seq1200_BIOID60615   -            834   6.1e-45  153.5   0.5   1   1   3.5e-47   9.5e-44  149.6   0.1     2   241    15   298    14   298 0.81 Amino acid kinase family
NAD_binding_3        PF03447.11   117 seq1200_BIOID60615   -            834   2.6e-32  111.5   0.0   1   1     3e-35   8.1e-32  109.9   0.0     1   116   486   619   486   620 0.97 Homoserine dehydrogenase, NAD binding domain
ACT_7                PF13840.1     65 seq1200_BIOID60615   -            834   2.3e-20   71.7   1.5   1   2   1.3e-11   3.6e-08   32.6   0.0     5    63   328   388   326   390 0.91 Family description
ACT_7                PF13840.1     65 seq1200_BIOID60615   -            834   2.3e-20   71.7   1.5   2   2     5e-13   1.4e-09   37.2   0.3     3    62   407   468   405   471 0.93 Family description
ACT                  PF01842.20    66 seq1200_BIOID60615   -            834   4.4e-17   61.0   0.3   1   2   5.1e-10   1.4e-06   27.5   0.0     6    63   338   390   334   393 0.86 ACT domain
ACT                  PF01842.20    66 seq1200_BIOID60615   -            834   4.4e-17   61.0   0.3   2   2   8.1e-11   2.2e-07   30.0   0.4     2    53   415   461   414   471 0.79 ACT domain
ECH                  PF00378.15   245 seq1202_BIOID60615   -            771   8.1e-78  260.8   0.0   1   1   4.5e-81   2.1e-77  259.4   0.0     3   244    54   308    52   309 0.99 Enoyl-CoA hydratase/isomerase family
3HCDH_N              PF02737.13   180 seq1202_BIOID60615   -            771   2.3e-60  203.2   0.3   1   1   1.3e-63     6e-60  201.8   0.1     2   180   358   536   357   536 0.99 3-hydroxyacyl-CoA dehydrogenase, NAD binding domain
3HCDH                PF00725.17    97 seq1202_BIOID60615   -            771     2e-35  120.9   2.7   1   2   8.1e-30   3.7e-26   91.2   0.1     1    97   538   634   538   634 0.97 3-hydroxyacyl-CoA dehydrogenase, C-terminal domain
3HCDH                PF00725.17    97 seq1202_BIOID60615   -            771     2e-35  120.9   2.7   2   2   1.2e-09   5.4e-06   26.6   0.0     4    62   670   732   669   753 0.86 3-hydroxyacyl-CoA dehydrogenase, C-terminal domain
GlgS                 PF08971.6     66 seq1203_BIOID60615   -             66   8.9e-42  140.7   0.7   1   1   7.1e-46   9.7e-42  140.6   0.5     1    66     1    66     1    66 0.99 Glycogen synthesis protein
BPD_transp_1         PF00528.17   185 seq1204_BIOID60615   -            306     4e-43  146.9  10.6   1   1   2.9e-47     4e-43  146.9   7.4     1   184   113   304   113   305 0.99 Binding-protein-dependent transport system inner membrane component
BPD_transp_1         PF00528.17   185 seq1205_BIOID60615   -            303     1e-30  106.5  13.3   1   1   1.5e-34     1e-30  106.5   9.2     1   184   119   302   119   303 0.99 Binding-protein-dependent transport system inner membrane component
OppC_N               PF12911.2     56 seq1205_BIOID60615   -            303   1.3e-17   62.7   0.2   1   1     2e-21   1.3e-17   62.7   0.2     2    56    24    79    23    79 0.86 N-terminal TM domain of oligopeptide transport permease C
FAD_binding_3        PF01494.14   356 seq1206_BIOID60615   -            554   1.4e-82  277.5   0.0   1   1   2.5e-86   1.7e-82  277.2   0.0     2   355    16   352    15   353 0.95 FAD binding domain
EAL                  PF00563.15   236 seq1207_BIOID60615   -            808   8.8e-64  215.0   0.1   1   1   1.1e-67   1.5e-63  214.3   0.1     2   236   558   793   557   793 0.97 EAL domain
Thiolase_N           PF00108.18   264 seq1208_BIOID60615   -            387   1.7e-92  309.0   2.0   1   1   5.1e-96   2.3e-92  308.5   1.4     1   264     1   254     1   254 0.97 Thiolase, N-terminal domain
Thiolase_C           PF02803.13   123 seq1208_BIOID60615   -            387   1.1e-49  166.8   0.2   1   1   2.5e-53   1.1e-49  166.8   0.2     1   123   261   386   261   386 0.98 Thiolase, C-terminal domain
ketoacyl-synt        PF00109.21   255 seq1208_BIOID60615   -            387   3.6e-05   23.2   1.1   1   1     8e-09   3.6e-05   23.2   0.8   169   218    83   132    76   146 0.85 Beta-ketoacyl synthase, N-terminal domain
GHMP_kinases_N       PF00288.21    67 seq1209_BIOID60615   -            310   1.7e-17   63.1   0.3   1   1   5.7e-21   3.9e-17   61.9   0.2     2    67    84   150    83   150 0.95 GHMP kinases N terminal domain
GHMP_kinases_C       PF08544.8     85 seq1209_BIOID60615   -            310   1.8e-11   43.9   2.0   1   1   2.7e-15   1.9e-11   43.9   0.0     2    83   211   287   210   289 0.92 GHMP kinases C terminal
LigB                 PF02900.13   272 seq1211_BIOID60615   -            314   2.6e-86  288.8   0.0   1   1   2.1e-90   2.9e-86  288.7   0.0     2   272     5   306     4   306 0.97 Catalytic LigB subunit of aromatic ring-opening dioxygenase
PALP                 PF00291.20   307 seq1212_BIOID60615   -            428   2.1e-33  115.7   0.0   1   1   2.1e-37   2.9e-33  115.2   0.0    30   289    96   366    94   374 0.81 Pyridoxal-phosphate dependent enzyme
Abhydrolase_6        PF12697.2    228 seq1213_BIOID60615   -            293   9.7e-36  123.6   0.0   1   1   2.5e-39   1.1e-35  123.4   0.0     1   227    43   284    43   285 0.72 Alpha/beta hydrolase family
Abhydrolase_1        PF00561.15   230 seq1213_BIOID60615   -            293   2.7e-24   85.9   0.0   1   1   8.2e-28   3.7e-24   85.4   0.0     1   228    71   286    71   288 0.90 alpha/beta hydrolase fold
Abhydrolase_5        PF12695.2    142 seq1213_BIOID60615   -            293   9.2e-18   64.2   0.0   1   1   1.7e-20   7.6e-17   61.2   0.0     1   141    42   272    42   273 0.69 Alpha/beta hydrolase family
Pyr_redox_2          PF07992.9    200 seq1214_BIOID60615   -            659   2.4e-13   50.3   0.0   1   1   4.2e-15   4.1e-12   46.2   0.0     1   198   329   629   329   631 0.84 Pyridine nucleotide-disulphide oxidoreductase
Fer4_11              PF13247.1     99 seq1214_BIOID60615   -            659   4.3e-13   48.8  14.7   1   1   4.4e-16   4.3e-13   48.8  10.2     7    96    53   144    47   147 0.81 4Fe-4S dicluster domain
NAD_binding_8        PF13450.1     68 seq1214_BIOID60615   -            659   5.2e-09   35.8   0.2   1   1   2.1e-11     2e-08   33.9   0.1     1    35   332   366   332   375 0.96 NAD(P)-binding Rossmann-like domain
Fer4_6               PF12837.2     24 seq1214_BIOID60615   -            659   5.1e-07   29.1  49.1   1   1   1.2e-08   1.2e-05   24.8   1.1     2    22    80   100    79   105 0.92 4Fe-4S binding domain
Fer4                 PF00037.22    24 seq1214_BIOID60615   -            659   8.9e-07   28.1   1.7   1   1   9.1e-10   8.9e-07   28.1   1.2     1    21    80   100    80   103 0.91 4Fe-4S binding domain
Fer4_2               PF12797.2     22 seq1214_BIOID60615   -            659     5e-06   26.0  11.5   1   1   7.4e-09   7.3e-06   25.5   1.6     4    21    81    98    78    99 0.89 4Fe-4S binding domain
FAD_binding_3        PF01494.14   356 seq1214_BIOID60615   -            659   4.2e-06   25.9   0.6   1   1   8.1e-09   7.9e-06   25.0   0.0     3    34   329   360   327   362 0.94 FAD binding domain
Thi4                 PF01946.12   230 seq1214_BIOID60615   -            659     1e-05   24.6   0.1   1   1     3e-08     3e-05   23.1   0.0    15    63   325   373   310   401 0.78 Thi4 family
GGDEF                PF00990.16   161 seq1215_BIOID60615   -            442   9.7e-27   93.4   0.0   1   1   1.4e-30   1.9e-26   92.4   0.0     1   160   295   437   295   438 0.89 GGDEF domain
DUF2502              PF10697.4     82 seq1217_BIOID60615   -             98   3.2e-24   84.7  15.2   1   1   2.8e-28   3.8e-24   84.4  10.5     1    82    25    97    25    97 0.96 Protein of unknown function (DUF2502)
FAA_hydrolase        PF01557.13   217 seq1218_BIOID60615   -            271   4.8e-24   84.8   0.0   1   1   4.7e-28   6.5e-24   84.4   0.0     2   216    58   261    57   262 0.87 Fumarylacetoacetate (FAA) hydrolase family
AcetDehyd-dimer      PF09290.6    137 seq1222_BIOID60615   -            316   8.1e-65  216.7   0.4   1   1   1.8e-68   1.2e-64  216.1   0.3     1   137   131   284   131   284 1.00 Prokaryotic acetaldehyde dehydrogenase, dimerisation
Semialdhyde_dh       PF01118.19   121 seq1222_BIOID60615   -            316   1.7e-16   60.5   0.0   1   1   6.1e-20   4.2e-16   59.2   0.0     1   117     5   119     5   123 0.92 Semialdehyde dehydrogenase, NAD binding domain
NusG                 PF02357.14    92 seq1224_BIOID60615   -            162   3.6e-22   78.2   0.0   1   1   3.7e-26     5e-22   77.8   0.0     2    91     3    90     2    91 0.92 Transcription termination factor nusG
DHBP_synthase        PF00926.14   194 seq1225_BIOID60615   -            217     6e-80  266.9   0.8   1   1   4.9e-84   6.7e-80  266.7   0.6     1   194    16   209    16   209 0.99 3,4-dihydroxy-2-butanone 4-phosphate synthase
NUDIX                PF00293.23   135 seq1228_BIOID60615   -            191   3.4e-13   49.2   0.0   1   1   3.4e-17   4.7e-13   48.8   0.0     4   127    47   174    44   184 0.86 NUDIX domain
HMGL-like            PF00682.14   237 seq1230_BIOID60615   -            337   1.3e-63  214.7   4.4   1   1   2.2e-67   1.5e-63  214.4   3.1     1   235    14   245    14   247 0.99 HMGL-like
DmpG_comm            PF07836.6     66 seq1230_BIOID60615   -            337   1.9e-32  110.3   0.1   1   1   5.6e-36   3.8e-32  109.3   0.0     1    65   271   335   271   336 0.97 DmpG-like communication domain
DUF4051              PF13260.1     54 seq1233_BIOID60615   -             64   2.3e-36  122.8   1.8   1   1   1.9e-40   2.6e-36  122.6   1.2     1    54     9    62     9    62 0.98 Protein of unknown function (DUF4051)
DUF1176              PF06674.6    340 seq1234_BIOID60615   -            355  1.1e-106  356.6   0.0   1   1  9.3e-111  1.3e-106  356.4   0.0     3   339    24   354    22   355 0.96 Protein of unknown function (DUF1176)
Transaldolase        PF00923.14   287 seq1236_BIOID60615   -            338  2.6e-104  348.2   0.3   1   1  2.2e-108    3e-104  348.0   0.2     1   287    35   334    35   334 0.95 Transaldolase
MFS_1                PF07690.11   354 seq1237_BIOID60615   -            418     4e-44  150.6  89.1   1   2   1.2e-40     8e-37  126.6  31.4     2   297    36   317    35   320 0.89 Major Facilitator Superfamily
MFS_1                PF07690.11   354 seq1237_BIOID60615   -            418     4e-44  150.6  89.1   2   2   1.2e-13     8e-10   37.8  24.9     1   172   235   405   235   416 0.81 Major Facilitator Superfamily
Sugar_tr             PF00083.19   451 seq1237_BIOID60615   -            418   4.4e-16   58.3  13.4   1   1   6.4e-20   4.4e-16   58.3   9.3    44   199    63   212    14   217 0.86 Sugar (and other) transporter
PK                   PF00224.16   348 seq1238_BIOID60615   -            470  2.6e-150  499.7   9.5   1   1  4.6e-154  3.2e-150  499.4   6.6     1   345     1   342     1   345 0.98 Pyruvate kinase, barrel domain
PK_C                 PF02887.11   117 seq1238_BIOID60615   -            470   4.1e-28   97.1   2.2   1   1     1e-31   6.9e-28   96.4   0.6     1   116   355   468   355   469 0.97 Pyruvate kinase, alpha/beta domain
LigB                 PF02900.13   272 seq1239_BIOID60615   -            271   6.6e-58  195.7   0.1   1   1   5.4e-62   7.4e-58  195.5   0.1     1   271    16   270    16   271 0.92 Catalytic LigB subunit of aromatic ring-opening dioxygenase
YliH                 PF10799.3    127 seq1241_BIOID60615   -             48   6.5e-26   90.3   0.9   1   1   5.1e-30   6.9e-26   90.3   0.6     1    47     1    47     1    48 0.98 Biofilm formation protein (YliH/bssR)
YliH                 PF10799.3    127 seq1242_BIOID60615   -             68   6.5e-35  119.4   3.9   1   1   5.1e-39     7e-35  119.3   2.7    61   127     2    68     1    68 0.97 Biofilm formation protein (YliH/bssR)
MoCF_biosynth        PF00994.19   144 seq1243_BIOID60615   -            195   1.1e-27   96.1   0.0   1   1     1e-31   1.4e-27   95.7   0.0     2   138     8   147     7   150 0.88 Probable molybdopterin binding domain
GSDH                 PF07995.6    331 seq1244_BIOID60615   -            371  6.2e-128  426.4   0.1   1   1  5.2e-132  7.1e-128  426.2   0.1     1   331    34   366    34   366 0.98 Glucose / Sorbosone dehydrogenase
DUF1730              PF08331.5     78 seq1245_BIOID60615   -            393   7.2e-30  102.3   0.0   1   1   2.9e-33   1.3e-29  101.4   0.0     1    78    76   154    76   154 0.99 Domain of unknown function (DUF1730)
Fer4_16              PF13484.1     67 seq1245_BIOID60615   -            393   1.9e-15   57.2   3.6   1   1   8.1e-19   3.7e-15   56.2   2.5     2    67   207   270   206   270 0.99 4Fe-4S double cluster binding domain
Fer4_10              PF13237.1     52 seq1245_BIOID60615   -            393   2.6e-09   36.6   2.1   1   1   1.2e-12   5.5e-09   35.5   1.5     4    52   202   268   199   268 0.96 4Fe-4S dicluster domain
DUF2058              PF09831.4    177 seq1246_BIOID60615   -            179     6e-64  215.0   9.4   1   1     5e-68   6.8e-64  214.8   6.5     1   177     5   179     5   179 0.99 Uncharacterized protein conserved in bacteria (DUF2058)
LPP                  PF04728.8     11 seq1250_BIOID60615   -             78   5.8e-11   41.3  16.8   1   2   4.2e-10   5.8e-06   25.7   1.0     1    11    24    34    24    34 0.99 Repeated sequence found in lipoprotein LPP
LPP                  PF04728.8     11 seq1250_BIOID60615   -             78   5.8e-11   41.3  16.8   2   2   6.3e-10   8.6e-06   25.1   2.1     1    11    38    48    38    48 0.99 Repeated sequence found in lipoprotein LPP
Peptidase_S11        PF00768.15   241 seq1253_BIOID60615   -            407  8.9e-101  336.0   0.4   1   1  2.5e-104  1.1e-100  335.7   0.2     2   241    36   273    35   273 0.99 D-alanyl-D-alanine carboxypeptidase
PBP5_C               PF07943.8     91 seq1253_BIOID60615   -            407   5.7e-25   87.0   0.0   1   1   2.3e-28   1.1e-24   86.1   0.0     1    91   292   383   292   383 0.99 Penicillin-binding protein 5, C-terminal domain
Beta-lactamase2      PF13354.1    197 seq1253_BIOID60615   -            407     1e-13   51.0   0.1   1   1   3.1e-17   1.4e-13   50.6   0.1     4   144    57   209    54   262 0.75 Beta-lactamase enzyme family
PTA_PTB              PF01515.14   319 seq1258_BIOID60615   -            759  2.1e-100  335.7   0.0   1   1  8.4e-104  2.9e-100  335.3   0.0     2   319   430   751   429   751 0.98 Phosphate acetyl/butaryl transferase
Malic_M              PF03949.10   255 seq1258_BIOID60615   -            759   3.4e-71  239.6   1.6   1   1   1.9e-74   6.4e-71  238.7   1.1     1   255   163   401   163   401 0.97 Malic enzyme, NAD binding domain
malic                PF00390.14   182 seq1258_BIOID60615   -            759   6.5e-32  110.4   0.3   1   1   5.9e-33     2e-29  102.3   0.2     2   182    19   151    18   151 0.98 Malic enzyme, N-terminal domain
HSP70                PF00012.15   602 seq1259_BIOID60615   -            638  4.8e-270  896.5  15.9   1   1  4.1e-274  5.7e-270  896.3  11.0     1   600     4   602     4   604 0.99 Hsp70 protein
DUF258               PF03193.11   161 seq1260_BIOID60615   -            361   2.8e-55  185.7   0.0   1   1   1.1e-58   3.9e-55  185.3   0.0     2   161   185   345   184   345 0.97 Protein of unknown function, DUF258
MMR_HSR1             PF01926.18   114 seq1260_BIOID60615   -            361   6.3e-06   26.0   0.0   1   1   4.2e-09   1.4e-05   24.9   0.0     4    57   223   283   221   345 0.72 50S ribosome-binding GTPase
NUDIX                PF00293.23   135 seq1262_BIOID60615   -            209   3.2e-14   52.6   0.2   1   1   3.5e-18   4.7e-14   52.0   0.1     4   127    59   187    56   198 0.87 NUDIX domain
PS_Dcarbxylase       PF02666.10   202 seq1263_BIOID60615   -            322   2.1e-62  209.9   0.0   1   1   1.9e-66   2.5e-62  209.6   0.0     1   198    63   281    63   285 0.93 Phosphatidylserine decarboxylase
DUF1249              PF06853.7    121 seq1264_BIOID60615   -            140   6.9e-46  154.6   0.2   1   1   5.8e-50     8e-46  154.4   0.1     2   118    21   136    20   139 0.97 Protein of unknown function (DUF1249)
DnaJ_C               PF01556.13    81 seq1265_BIOID60615   -            376   8.8e-34  115.1   0.1   1   1   4.2e-24   1.9e-20   72.4   0.0     1    81   262   340   262   340 0.95 DnaJ C terminal domain
DnaJ                 PF00226.26    64 seq1265_BIOID60615   -            376   1.4e-28   98.2   4.0   1   1     5e-32   2.3e-28   97.6   2.7     1    64     5    67     5    67 0.99 DnaJ domain
DnaJ_CXXCXGXG        PF00684.14    66 seq1265_BIOID60615   -            376   8.4e-16   57.6  16.9   1   1   3.3e-19   1.5e-15   56.8  11.7     1    66   144   204   144   204 0.97 DnaJ central domain
Metallophos          PF00149.23   201 seq1266_BIOID60615   -            275     1e-14   54.3   1.3   1   1   2.7e-18   1.8e-14   53.5   0.9     2   200    16   206    15   207 0.88 Calcineurin-like phosphoesterase
Metallophos_2        PF12850.2    156 seq1266_BIOID60615   -            275   3.2e-12   46.4   0.0   1   1   7.3e-16     5e-12   45.8   0.0     2   139    16   225    15   239 0.69 Calcineurin-like phosphoesterase superfamily domain
MFS_1                PF07690.11   354 seq1267_BIOID60615   -            410   9.8e-29  100.0  41.1   1   1   1.9e-32   1.3e-28   99.6  28.5     5   351    26   362    22   365 0.71 Major Facilitator Superfamily
Sugar_tr             PF00083.19   451 seq1267_BIOID60615   -            410   2.5e-06   26.2  31.8   1   1     2e-09   1.4e-05   23.7   8.2    52   188    58   188    44   196 0.92 Sugar (and other) transporter
MscS_TM              PF12794.2    340 seq1270_BIOID60615   -           1107  3.7e-122  407.0  13.3   1   1  8.1e-126  3.7e-122  407.0   9.2     2   340   474   814   473   814 0.97 Mechanosensitive ion channel inner membrane domain 1
MscS_porin           PF12795.2    240 seq1270_BIOID60615   -           1107   7.7e-58  195.5  55.5   1   1   1.7e-61   7.7e-58  195.5  38.5     1   239    30   260    27   261 0.96 Mechanosensitive ion channel porin domain
MS_channel           PF00924.13   206 seq1270_BIOID60615   -           1107   1.1e-53  181.5   2.9   1   1   2.6e-57   1.2e-53  181.4   0.5     2   206   875  1074   874  1074 0.99 Mechanosensitive ion channel
BMC                  PF00936.14    75 seq1272_BIOID60615   -            111   8.9e-17   60.4   0.2   1   1   8.4e-21   1.2e-16   60.0   0.1     2    72    40   106    39   109 0.96 BMC domain
UPF0227              PF05728.7    187 seq1274_BIOID60615   -            193   9.7e-75  250.2   0.0   1   1   1.6e-78   1.1e-74  250.1   0.0     2   186     4   188     3   189 0.99 Uncharacterised protein family (UPF0227)
Abhydrolase_5        PF12695.2    142 seq1274_BIOID60615   -            193   1.1e-06   28.3   0.0   1   1   2.6e-10   1.8e-06   27.6   0.0     1   141     3   172     3   173 0.67 Alpha/beta hydrolase family
PduV-EutP            PF10662.4    143 seq1275_BIOID60615   -            159   1.6e-31  108.6   0.0   1   1   5.3e-35   1.8e-31  108.4   0.0     1   142     1   143     1   144 0.96 Ethanolamine utilisation - propanediol utilisation
MMR_HSR1             PF01926.18   114 seq1275_BIOID60615   -            159   7.2e-06   25.8   0.0   1   1     3e-09     1e-05   25.3   0.0     1    92     3    79     3   147 0.76 50S ribosome-binding GTPase
FeoB_N               PF02421.13   189 seq1275_BIOID60615   -            159   7.2e-06   25.2   0.2   1   1   1.2e-08   4.1e-05   22.7   0.1     2   168     3   154     2   159 0.87 Ferrous iron transport protein B
DLH                  PF01738.13   218 seq1277_BIOID60615   -            289   1.4e-76  256.4   0.0   1   1   6.4e-80   1.8e-76  256.1   0.0     1   217    60   283    60   284 0.99 Dienelactone hydrolase family
Abhydrolase_5        PF12695.2    142 seq1277_BIOID60615   -            289   3.5e-15   55.8   0.1   1   1   1.9e-18   5.3e-15   55.3   0.0     2   142    77   255    76   255 0.76 Alpha/beta hydrolase family
Abhydrolase_6        PF12697.2    228 seq1277_BIOID60615   -            289   4.7e-12   46.1   1.9   1   1   3.4e-09   9.3e-06   25.5   0.0   163   221   198   260   182   267 0.74 Alpha/beta hydrolase family
BAAT_C               PF08840.6    213 seq1277_BIOID60615   -            289   5.6e-09   35.9   0.1   1   1   5.9e-09   1.6e-05   24.6   0.0   109   175   204   268   191   270 0.82 BAAT / Acyl-CoA thioester hydrolase C terminal
Peptidase_S9         PF00326.16   213 seq1277_BIOID60615   -            289   1.1e-06   27.9   0.0   1   1   1.5e-08   4.2e-05   22.7   0.0   136   210   202   284   186   287 0.79 Prolyl oligopeptidase family
EutQ                 PF06249.7    152 seq1279_BIOID60615   -            233   2.9e-70  234.5   0.0   1   1   8.3e-74   3.8e-70  234.2   0.0     1   152    85   232    85   232 0.99 Ethanolamine utilisation protein EutQ
Cupin_3              PF05899.7     74 seq1279_BIOID60615   -            233   9.4e-08   31.2   0.3   1   1   4.3e-11     2e-07   30.1   0.0    10    63   160   212   151   223 0.84 Protein of unknown function (DUF861)
Cupin_2              PF07883.6     71 seq1279_BIOID60615   -            233     2e-06   27.0   0.0   1   1     1e-09   4.8e-06   25.8   0.0    20    68   176   222   173   225 0.86 Cupin domain
DNA_gyraseB          PF00204.20   173 seq1282_BIOID60615   -            630   3.7e-40  136.8   0.0   1   1     2e-43   6.8e-40  135.9   0.0     1   169   218   384   218   388 0.90 DNA gyrase B
DNA_gyraseB_C        PF00986.16    65 seq1282_BIOID60615   -            630   6.4e-25   86.5   2.7   1   1   3.6e-28   1.2e-24   85.6   1.9     2    65   554   620   553   620 0.92 DNA gyrase B subunit, carboxyl terminus
Toprim               PF01751.17    88 seq1282_BIOID60615   -            630   4.4e-16   58.4   0.0   1   1   2.5e-19   8.7e-16   57.4   0.0     1    86   413   522   413   524 0.93 Toprim domain
HATPase_c            PF02518.21   111 seq1282_BIOID60615   -            630   4.7e-13   48.7   0.1   1   1   2.4e-16   8.2e-13   47.9   0.1     2   109    28   170    27   172 0.93 Histidine kinase-, DNA gyrase B-, and HSP90-like ATPase
Cob_adeno_trans      PF01923.13   162 seq1283_BIOID60615   -            267   1.1e-17   64.2   0.0   1   1   1.2e-21   1.7e-17   63.6   0.0    10   160    94   247    89   249 0.86 Cobalamin adenosyltransferase
Peptidase_C26        PF07722.8    217 seq1285_BIOID60615   -            254     1e-68  230.8   0.0   1   1   1.8e-72   1.2e-68  230.6   0.0     1   217     8   224     8   224 0.96 Peptidase C26
GATase               PF00117.23   192 seq1285_BIOID60615   -            254     5e-12   45.5   0.0   1   1     1e-15   6.9e-12   45.1   0.0    43   190    62   241    31   243 0.70 Glutamine amidotransferase class-I
OpuAC                PF04069.7    257 seq1286_BIOID60615   -            320   3.4e-27   95.3   2.2   1   1   1.4e-30   4.9e-27   94.7   1.5     2   238    24   237    23   251 0.85 Substrate binding domain of ABC-type glycine betaine transport system
NMT1_2               PF13379.1    252 seq1286_BIOID60615   -            320   4.2e-25   88.4   2.4   1   1   1.9e-28   6.3e-25   87.8   1.7     7   244    22   243    18   249 0.86 NMT1-like family
NMT1                 PF09084.6    216 seq1286_BIOID60615   -            320   5.1e-20   71.8   0.0   1   1   1.9e-23   6.6e-20   71.5   0.0    14   214    44   240    30   242 0.87 NMT1/THI5 like
Phosphonate-bd       PF12974.2    243 seq1286_BIOID60615   -            320   1.1e-09   37.8   0.2   1   1   4.8e-13   1.7e-09   37.3   0.2    23   215    45   226    27   252 0.78 ABC transporter, phosphonate, periplasmic substrate-binding protein
PTA_PTB              PF01515.14   319 seq1288_BIOID60615   -            338  8.5e-122  406.0   0.0   1   1    7e-126  9.6e-122  405.8   0.0     2   319     2   320     1   320 0.99 Phosphate acetyl/butaryl transferase
Na_H_antiport_1      PF06965.7    378 seq1289_BIOID60615   -            388  8.6e-165  547.9  29.2   1   1  7.2e-169  9.8e-165  547.7  20.2     2   378     5   380     4   380 0.99 Na+/H+ antiporter 1
Cupin_2              PF07883.6     71 seq1290_BIOID60615   -            185     9e-18   63.4   0.1   1   1   5.2e-21   1.4e-17   62.8   0.1     2    69   111   178   110   180 0.94 Cupin domain
HTH_3                PF01381.17    55 seq1290_BIOID60615   -            185   1.1e-14   53.9   0.4   1   1   5.9e-18   1.6e-14   53.3   0.2     2    55    13    66    12    66 0.97 Helix-turn-helix
HTH_31               PF13560.1     64 seq1290_BIOID60615   -            185     1e-10   41.4   0.0   1   1     6e-14   1.6e-10   40.8   0.0     3    60     9    65     7    68 0.95 Helix-turn-helix domain
HTH_19               PF12844.2     64 seq1290_BIOID60615   -            185   1.7e-10   40.6   0.0   1   1     1e-13   2.7e-10   40.0   0.0     1    62     9    70     9    72 0.96 Helix-turn-helix domain
ABC_tran             PF00005.22   118 seq1291_BIOID60615   -            255   1.4e-21   76.9   0.0   1   1   4.7e-25   2.1e-21   76.3   0.0     1   117    41   156    41   157 0.89 ABC transporter
BMC                  PF00936.14    75 seq1294_BIOID60615   -            111   9.1e-26   89.2   5.0   1   1   8.3e-30   1.1e-25   88.9   3.5     1    75    16    92    16    92 0.98 BMC domain
TetR_N               PF00440.18    47 seq1295_BIOID60615   -            178   4.9e-09   35.5   0.1   1   1   1.2e-12   7.9e-09   34.9   0.1     1    47    13    59    13    59 0.97 Bacterial regulatory proteins, tetR family
TetR_C_6             PF13977.1    131 seq1295_BIOID60615   -            178   6.7e-08   32.3   0.2   1   1   2.3e-11   1.6e-07   31.0   0.2    16   125    80   176    66   178 0.89 Bacterial transcriptional repressor
LysR_substrate       PF03466.15   209 seq1299_BIOID60615   -            317   2.2e-43  147.6   1.4   1   1   4.6e-47   3.1e-43  147.1   1.0     3   207    86   288    84   290 0.97 LysR substrate binding domain
HTH_1                PF00126.22    60 seq1299_BIOID60615   -            317   3.7e-17   61.6   1.4   1   1   1.4e-20   9.5e-17   60.3   1.0     2    60     5    63     4    63 0.97 Bacterial regulatory helix-turn-helix protein, lysR family
EutN_CcmL            PF03319.8     83 seq1300_BIOID60615   -             95   1.9e-31  108.1   0.3   1   1   1.6e-35   2.2e-31  107.9   0.2     1    83     1    83     1    83 1.00 Ethanolamine utilisation protein EutN/carboxysome
Aldedh               PF00171.17   462 seq1301_BIOID60615   -            495  1.2e-169  564.4   0.0   1   1  1.9e-173  1.3e-169  564.2   0.0     4   462    31   489    28   489 0.97 Aldehyde dehydrogenase family
BPD_transp_1         PF00528.17   185 seq1304_BIOID60615   -            275   2.3e-22   79.2  16.1   1   1   1.7e-26   2.3e-22   79.2  11.2     1   181    98   269    98   271 0.97 Binding-protein-dependent transport system inner membrane component
HTH_1                PF00126.22    60 seq1305_BIOID60615   -            301   5.1e-16   58.0   0.0   1   1   1.5e-19     1e-15   57.0   0.0     2    60     9    67     8    67 0.97 Bacterial regulatory helix-turn-helix protein, lysR family
LysR_substrate       PF03466.15   209 seq1305_BIOID60615   -            301   4.8e-11   42.0   0.0   1   1   9.5e-15   6.5e-11   41.6   0.0     9   200    98   287    92   290 0.94 LysR substrate binding domain
Aldedh               PF00171.17   462 seq1306_BIOID60615   -            467   5.8e-31  107.1  14.4   1   1   1.3e-34   1.7e-30  105.6  10.0    29   428    34   423    18   434 0.84 Aldehyde dehydrogenase family
DUF2971              PF11185.3     90 seq1308_BIOID60615   -            250   2.5e-06   27.9   2.0   1   1   5.4e-10   7.3e-06   26.4   0.0     1    90   107   174   107   174 0.94 Protein of unknown function (DUF2971)
TauD                 PF02668.11   258 seq1310_BIOID60615   -            283   1.7e-62  211.3   1.4   1   1   1.4e-66   1.9e-62  211.1   1.0     2   258     7   272     6   272 0.91 Taurine catabolism dioxygenase TauD, TfdA family
DAO                  PF01266.19   358 seq1311_BIOID60615   -             98     1e-17   63.9   1.2   1   1     6e-21   1.2e-17   63.7   0.8     1    49    29    77    29    91 0.90 FAD dependent oxidoreductase
Thi4                 PF01946.12   230 seq1311_BIOID60615   -             98   1.5e-08   33.9   0.1   1   1   8.9e-12   1.7e-08   33.7   0.1     9    64    19    75    12    84 0.90 Thi4 family
FAD_binding_3        PF01494.14   356 seq1311_BIOID60615   -             98     6e-07   28.7   0.8   1   1   3.4e-10   6.7e-07   28.5   0.5     2    33    28    59    27    75 0.93 FAD binding domain
NAD_binding_8        PF13450.1     68 seq1311_BIOID60615   -             98   1.4e-06   28.1   3.0   1   1   1.4e-09   2.7e-06   27.1   1.8     1    42    32    71    32    81 0.81 NAD(P)-binding Rossmann-like domain
FAD_binding_2        PF00890.19   421 seq1311_BIOID60615   -             98   2.5e-06   26.5   0.7   1   1   1.4e-09   2.7e-06   26.3   0.5     1    44    29    72    29    85 0.86 FAD binding domain
UDPG_MGDP_dh_N       PF03721.9    185 seq1311_BIOID60615   -             98   4.7e-05   22.7   0.9   1   1   3.2e-08   6.3e-05   22.3   0.6     3    31    30    58    28    64 0.93 UDP-glucose/GDP-mannose dehydrogenase family, NAD binding domain
Amino_oxidase        PF01593.19   450 seq1311_BIOID60615   -             98   0.00011   21.3   0.2   1   1   7.4e-08   0.00014   20.9   0.1     2    23    38    59    37    62 0.94 Flavin containing amine oxidoreductase
DAO                  PF01266.19   358 seq1313_BIOID60615   -            337     1e-49  169.2   0.0   1   1   8.8e-54   1.2e-49  169.0   0.0    59   358     9   292     2   292 0.95 FAD dependent oxidoreductase
Fe-ADH               PF00465.14   366 seq1315_BIOID60615   -            395  2.9e-112  374.8   7.7   1   1  4.9e-116  3.4e-112  374.6   5.4     1   366    27   387    27   387 0.94 Iron-containing alcohol dehydrogenase
Fe-ADH_2             PF13685.1    250 seq1315_BIOID60615   -            395   4.4e-17   62.1   3.4   1   1   1.7e-13   1.2e-09   37.7   0.0     3    97    33   128    31   134 0.95 Iron-containing alcohol dehydrogenase
Aminotran_3          PF00202.16   339 seq1316_BIOID60615   -            421  1.1e-108  362.9   0.6   1   1    2e-112  1.4e-108  362.6   0.4     3   338    27   359    25   360 0.97 Aminotransferase class-III
Aminotran_1_2        PF00155.16   363 seq1316_BIOID60615   -            421   2.9e-05   23.0   0.1   1   1   1.9e-08   0.00013   20.9   0.0   125   281   159   326    40   391 0.61 Aminotransferase class I and II
BOF                  PF04076.8    103 seq1317_BIOID60615   -            130   5.9e-46  154.4   1.4   1   1   5.5e-50   7.5e-46  154.0   1.0     1   103    25   127    24   127 0.99 Bacterial OB fold (BOF) protein
FAD_syn              PF06574.7    158 seq1318_BIOID60615   -            313   2.2e-57  193.0   0.0   1   1   4.4e-61     3e-57  192.5   0.0     2   158    12   168    11   168 0.98 FAD synthetase
Flavokinase          PF01687.12   125 seq1318_BIOID60615   -            313   6.1e-40  135.8   0.0   1   1   1.4e-43   9.4e-40  135.2   0.0     1   124   184   307   184   308 0.97 Riboflavin kinase
FAD_binding_2        PF00890.19   421 seq1320_BIOID60615   -            436   1.2e-87  294.3   0.1   1   1     2e-91   1.4e-87  294.2   0.1     1   328     7   323     7   384 0.95 FAD binding domain
UPF0118              PF01594.11   327 seq1321_BIOID60615   -            168     3e-18   65.7   6.3   1   1   2.6e-22   3.6e-18   65.5   4.4     2   116    15   133    14   142 0.95 Domain of unknown function DUF20
GyrI-like            PF06445.10   155 seq1322_BIOID60615   -            160   1.4e-30  106.2   0.0   1   1   1.1e-34   1.5e-30  106.1   0.0     2   154     7   159     6   160 0.98 GyrI-like small molecule binding domain
LysE                 PF01810.13   191 seq1326_BIOID60615   -            206   7.4e-46  155.7  14.2   1   1   6.3e-50   8.6e-46  155.5   9.9     1   189    14   202    14   204 0.98 LysE type translocator
UPF0118              PF01594.11   327 seq1327_BIOID60615   -            207   7.6e-40  136.7  25.8   1   1   6.2e-44   8.5e-40  136.6  17.9   144   327     1   182     1   182 0.99 Domain of unknown function DUF20
Phage_CP76           PF06892.6    162 seq1330_BIOID60615   -            169     4e-62  208.1   0.2   1   1   3.3e-66   4.5e-62  208.0   0.1     1   161     3   160     3   161 0.99 Phage regulatory protein CII (CP76)
EutH                 PF04346.7    354 seq1331_BIOID60615   -            408    2e-147  490.6  45.9   1   1  1.7e-151  2.3e-147  490.4  31.8     1   353     1   391     1   392 0.98 Ethanolamine utilisation protein, EutH
tRNA-synt_1          PF00133.17   601 seq1332_BIOID60615   -            938  9.3e-233  773.4   0.0   1   1  5.8e-236  1.1e-232  773.2   0.0     2   601    28   641    27   641 0.98 tRNA synthetases class I (I, L, M and V)
Anticodon_1          PF08264.8    153 seq1332_BIOID60615   -            938   4.3e-29  101.1   0.0   1   1   4.2e-32   8.2e-29  100.2   0.0     1   152   685   841   685   842 0.89 Anticodon-binding domain of tRNA
tRNA-synt_1g         PF09334.6    391 seq1332_BIOID60615   -            938   4.7e-21   74.7   0.2   1   2     7e-14   1.4e-10   40.3   0.0     8    69    58   119    56   246 0.63 tRNA synthetases class I (M)
tRNA-synt_1g         PF09334.6    391 seq1332_BIOID60615   -            938   4.7e-21   74.7   0.2   2   2   2.4e-08   4.8e-05   22.0   0.0   310   356   584   631   566   650 0.81 tRNA synthetases class I (M)
zf-FPG_IleRS         PF06827.9     30 seq1332_BIOID60615   -            938   1.1e-09   37.6   3.5   1   1   5.4e-13   1.1e-09   37.6   2.4     1    29   898   926   898   927 0.96 Zinc finger found in FPG and IleRS
tRNA-synt_1e         PF01406.14   301 seq1332_BIOID60615   -            938     3e-08   33.0   0.0   1   1   2.2e-09   4.2e-06   25.9   0.0   227   299   575   648   548   650 0.83 tRNA synthetases class I (C) catalytic domain
tRNA-synt_1_2        PF13603.1    185 seq1332_BIOID60615   -            938   8.1e-07   28.3   0.0   1   1   7.7e-10   1.5e-06   27.5   0.0    12   141   224   358   219   368 0.78 Leucyl-tRNA synthetase, Domain 2
tRNA-synt_1f         PF01921.13   360 seq1332_BIOID60615   -            938   2.9e-06   26.1   0.0   1   1     6e-09   1.2e-05   24.1   0.0   241   340   562   659   545   675 0.81 tRNA synthetases class I (K)
Succ_DH_flav_C       PF02910.15   129 seq1334_BIOID60615   -            244   1.4e-40  138.0   0.1   1   1     3e-44   2.1e-40  137.4   0.0     1   129    95   223    95   223 0.98 Fumarate reductase flavoprotein C-term
FAD_binding_2        PF00890.19   421 seq1334_BIOID60615   -            244     2e-12   46.5   1.6   1   1   1.7e-15   1.2e-11   44.0   0.1   377   421     1    39     1    39 0.99 FAD binding domain
DUF2724              PF10893.3     68 seq1336_BIOID60615   -            108     8e-35  118.4   0.6   1   1   7.9e-39   1.1e-34  117.9   0.4     1    62    11    78    11    84 0.89 Protein of unknown function (DUF2724)
SBP_bac_5            PF00496.17   374 seq1338_BIOID60615   -            556   8.2e-77  258.4   6.1   1   1   1.1e-80   1.5e-76  257.5   4.3     1   371    96   474    96   476 0.92 Bacterial extracellular solute-binding proteins, family 5 Middle
Fer2_3               PF13085.1    110 seq1339_BIOID60615   -            244   7.9e-31  106.0   0.0   1   1   6.3e-34   1.4e-30  105.1   0.0     1   110     8   112     8   112 0.96 2Fe-2S iron-sulfur cluster binding domain
Fer4_8               PF13183.1     57 seq1339_BIOID60615   -            244   1.1e-12   47.6   4.8   1   1   7.4e-16   1.7e-12   47.0   1.5     2    57   146   219   145   219 0.72 4Fe-4S dicluster domain
Fer4_17              PF13534.1     61 seq1339_BIOID60615   -            244   6.9e-10   39.0  13.3   1   1     6e-11   1.4e-07   31.6   3.5     2    61   149   220   148   220 0.72 4Fe-4S dicluster domain
Fer4_10              PF13237.1     52 seq1339_BIOID60615   -            244   7.2e-10   38.4   1.9   1   1   3.2e-13   7.2e-10   38.4   1.3     8    52   148   216   141   216 0.95 4Fe-4S dicluster domain
Fer4_7               PF12838.2     52 seq1339_BIOID60615   -            244   2.2e-06   27.8   2.7   1   1   9.8e-10   2.2e-06   27.8   1.9     2    51   149   218   148   219 0.55 4Fe-4S dicluster domain
DUF1870              PF08965.5    118 seq1341_BIOID60615   -             65     1e-25   89.5   0.4   1   1   8.5e-30   1.2e-25   89.3   0.3     1    62     1    62     1    64 0.97 Domain of unknown function (DUF1870)
EutA                 PF06277.6    473 seq1344_BIOID60615   -            467  2.6e-174  580.1   0.0   1   1  2.3e-178  3.1e-174  579.9   0.0     2   473     5   466     4   466 0.98 Ethanolamine utilisation protein EutA
DUF2732              PF10809.3     77 seq1345_BIOID60615   -             77     6e-36  121.7   5.9   1   1   4.8e-40   6.6e-36  121.6   4.1     1    77     1    77     1    77 1.00 Protein of unknown function (DUF2732)
MFS_1                PF07690.11   354 seq1346_BIOID60615   -            401   4.7e-35  120.8  74.7   1   2   8.2e-32   1.1e-27   96.6  34.0     2   354    13   351    12   351 0.82 Major Facilitator Superfamily
MFS_1                PF07690.11   354 seq1346_BIOID60615   -            401   4.7e-35  120.8  74.7   2   2     5e-14   6.8e-10   38.1  12.2    37   180   249   391   244   400 0.79 Major Facilitator Superfamily
PspA_IM30            PF04012.7    221 seq1347_BIOID60615   -            199   2.6e-45  154.3  24.5   1   1   2.2e-49     3e-45  154.1  17.0     1   184     2   185     2   192 0.99 PspA/IM30 family
zf-dskA_traR         PF01258.12    36 seq1349_BIOID60615   -             75   2.2e-11   43.1   4.6   1   1   1.6e-15   2.2e-11   43.1   3.2     4    35    32    64    28    65 0.90 Prokaryotic dksA/traR C4-type zinc finger
Fumarate_red_C       PF02300.12   129 seq1351_BIOID60615   -            131   6.5e-59  197.2   3.5   1   1   5.4e-63   7.4e-59  197.1   2.4     1   128     2   129     2   130 0.99 Fumarate reductase subunit C
Autotransporter      PF03797.14   265 seq1352_BIOID60615   -            663   4.5e-42  144.1  28.6   1   1   6.6e-46   4.5e-42  144.1  19.8     3   259   401   643   399   654 0.95 Autotransporter beta-domain
Pertactin            PF03212.9    121 seq1352_BIOID60615   -            663   3.6e-05   23.3   3.6   1   1   5.2e-09   3.6e-05   23.3   2.5    30   115   273   355   266   360 0.86 Pertactin
MethyltransfD12      PF02086.10   260 seq1353_BIOID60615   -            285   2.7e-72  243.2   0.6   1   1   2.2e-76     3e-72  243.0   0.4     1   260     7   244     7   244 0.97 D12 class N6 adenine-specific DNA methyltransferase
Fumarate_red_D       PF02313.12   118 seq1355_BIOID60615   -            119   5.9e-53  177.6   5.6   1   1   4.8e-57   6.6e-53  177.4   3.9     2   117     3   117     2   118 0.98 Fumarate reductase subunit D
PspB                 PF06667.7     75 seq1356_BIOID60615   -             74   7.7e-32  108.9   0.4   1   1   6.1e-36   8.4e-32  108.8   0.3     1    74     1    73     1    74 0.97 Phage shock protein B
Beta-lactamase       PF00144.19   330 seq1357_BIOID60615   -            442   2.1e-87  293.1   0.8   1   1   1.8e-91   2.5e-87  292.8   0.6     3   329    95   441    93   442 0.98 Beta-lactamase
PspC                 PF04024.7     61 seq1358_BIOID60615   -            119   3.6e-19   67.8   0.5   1   1   3.4e-23   4.6e-19   67.5   0.3     1    60     7    68     7    69 0.92 PspC domain
Phage_GPA            PF05840.8    371 seq1359_BIOID60615   -            804  7.9e-145  482.1   1.2   1   1  6.4e-149  8.8e-145  481.9   0.1     1   370   188   562   188   563 0.99 Bacteriophage replication gene A protein (GPA)
EutB                 PF06751.6    444 seq1360_BIOID60615   -            453  2.5e-230  764.2   0.6   1   1  2.1e-234  2.9e-230  764.0   0.4     1   444    11   452    11   452 1.00 Ethanolamine ammonia lyase large subunit (EutB)
DNA_topoisoIV        PF00521.15   426 seq1361_BIOID60615   -            752  3.9e-133  444.2   0.0   1   1  6.8e-137  4.6e-133  444.0   0.0     1   426    29   466    29   466 0.97 DNA gyrase/topoisomerase IV, subunit A
DNA_gyraseA_C        PF03989.8     48 seq1361_BIOID60615   -            752   8.5e-11   40.8   0.0   1   2     3e-07     0.002   17.2   0.0     2    41   593   630   592   636 0.91 DNA gyrase C-terminal domain, beta-propeller
DNA_gyraseA_C        PF03989.8     48 seq1361_BIOID60615   -            752   8.5e-11   40.8   0.0   2   2   5.1e-08   0.00035   19.7   0.0     1    36   641   675   641   685 0.95 DNA gyrase C-terminal domain, beta-propeller
Phageshock_PspD      PF09584.5     66 seq1362_BIOID60615   -             73   2.2e-31  107.2   4.5   1   1   1.8e-35   2.4e-31  107.0   3.1     1    64    10    71    10    73 0.98 Phage shock protein PspD (Phageshock_PspD)
MFS_1                PF07690.11   354 seq1363_BIOID60615   -            421   8.1e-34  116.8  62.6   1   1   1.2e-34   1.6e-30  105.9  30.9     1   354    18   356    13   356 0.82 Major Facilitator Superfamily
Peptidase_A8         PF01252.13   150 seq1364_BIOID60615   -            164   2.2e-44  150.6   6.8   1   1   1.9e-48   2.6e-44  150.4   4.7     2   146    15   159    13   164 0.92 Signal peptidase (SPase) II
Rhodanese            PF00581.15   113 seq1368_BIOID60615   -            104   1.2e-14   54.5   0.0   1   1   1.1e-18   1.5e-14   54.1   0.0    16   109    23    96    20    99 0.88 Rhodanese-like domain
FKBP_C               PF00254.23    94 seq1369_BIOID60615   -            149   1.2e-16   60.3   0.0   1   1   1.3e-20   1.7e-16   59.8   0.0     4    94     4   141     2   141 0.87 FKBP-type peptidyl-prolyl cis-trans isomerase
Lipocalin_2          PF08212.7    143 seq1371_BIOID60615   -            177   8.1e-51  171.4   0.0   1   1   1.4e-54   9.4e-51  171.2   0.0     1   143    34   174    34   174 0.98 Lipocalin-like domain
Lipocalin            PF00061.18   144 seq1371_BIOID60615   -            177     4e-09   36.5   0.0   1   1   7.7e-13   5.3e-09   36.1   0.0     2   139    41   171    40   175 0.85 Lipocalin / cytosolic fatty-acid binding protein family
LYTB                 PF02401.13   281 seq1374_BIOID60615   -            316  4.5e-120  399.6   0.2   1   1  3.8e-124  5.2e-120  399.5   0.1     1   280     3   284     3   285 0.99 LytB protein
EutC                 PF05985.6    238 seq1376_BIOID60615   -            295   1.1e-81  273.2   0.0   1   1     1e-85   1.4e-81  272.9   0.0     2   237    61   293    60   294 0.98 Ethanolamine ammonia-lyase light chain (EutC)
Shikimate_dh_N       PF08501.6     83 seq1377_BIOID60615   -            288     7e-27   93.1   0.0   1   1   2.1e-30   1.4e-26   92.2   0.0     1    83    12    94    12    94 0.99 Shikimate dehydrogenase substrate binding domain
Shikimate_DH         PF01488.15   135 seq1377_BIOID60615   -            288   8.4e-07   29.0   0.0   1   1   2.1e-10   1.4e-06   28.3   0.0     9    95   121   216   114   224 0.86 Shikimate / quinate 5-dehydrogenase
4HBT                 PF03061.17    79 seq1378_BIOID60615   -            155   8.5e-19   67.3   0.1   1   1   1.7e-22   1.1e-18   66.9   0.1     2    78    57   145    56   146 0.97 Thioesterase superfamily
4HBT_3               PF13622.1    256 seq1378_BIOID60615   -            155   7.1e-07   29.1   0.3   1   1   1.4e-10   9.4e-07   28.7   0.2     3    85    52   153    47   154 0.85 Thioesterase-like superfamily
Alpha-amylase        PF00128.19   316 seq1379_BIOID60615   -            267   6.8e-16   58.4   0.1   1   1   7.3e-20     1e-15   57.8   0.1    21   176    93   246    81   266 0.77 Alpha amylase, catalytic domain
EamA                 PF00892.15   126 seq1381_BIOID60615   -            296   2.7e-17   62.8  33.8   1   2   3.4e-16   2.3e-12   46.9   8.4     1   123    18   142    18   145 0.90 EamA-like transporter family
EamA                 PF00892.15   126 seq1381_BIOID60615   -            296   2.7e-17   62.8  33.8   2   2   9.1e-09   6.2e-05   22.9   8.8     1   125   159   284   159   285 0.84 EamA-like transporter family
EmrE                 PF13536.1    113 seq1381_BIOID60615   -            296     3e-08   33.7  35.1   1   1   9.4e-12   6.4e-08   32.6   9.2     4   108    42   147    39   151 0.90 Multidrug resistance efflux transporter
BMC                  PF00936.14    75 seq1385_BIOID60615   -            219   2.6e-24   84.5   1.0   1   2   4.6e-17   6.3e-13   48.0   0.3     1    64    35   109    35   130 0.93 BMC domain
BMC                  PF00936.14    75 seq1385_BIOID60615   -            219   2.6e-24   84.5   1.0   2   2   6.1e-13   8.3e-09   34.8   0.0    13    64   157   210   147   218 0.84 BMC domain
IU_nuc_hydro         PF01156.14   314 seq1386_BIOID60615   -            304     6e-93  311.4   0.0   1   1   4.9e-97   6.7e-93  311.2   0.0     3   312     4   302     2   304 0.96 Inosine-uridine preferring nucleoside hydrolase
DHquinase_I          PF01487.10   224 seq1388_BIOID60615   -            252   9.9e-72  241.0   1.0   1   1   8.2e-76   1.1e-71  240.9   0.7     2   223    20   246    19   247 0.99 Type I 3-dehydroquinase
Acyltransferase      PF01553.16   132 seq1391_BIOID60615   -            245   3.2e-33  113.8   0.0   1   1   3.3e-37   4.6e-33  113.3   0.0     3   132    54   180    52   180 0.95 Acyltransferase
BMC                  PF00936.14    75 seq1395_BIOID60615   -            166   2.9e-21   74.8   1.9   1   1   3.4e-25   4.6e-21   74.1   0.5     1    75     3    79     3    79 0.95 BMC domain
Radical_SAM          PF04055.16   166 seq1397_BIOID60615   -            342   2.5e-08   34.1   0.0   1   1   1.3e-11   5.8e-08   32.9   0.0     5   106   118   215   115   270 0.64 Radical SAM superfamily
Fer4_14              PF13394.1    117 seq1397_BIOID60615   -            342   2.4e-06   27.4   0.0   1   1   1.6e-09   7.5e-06   25.8   0.0     6    86   118   195   114   222 0.68 4Fe-4S single cluster domain
Fer4_12              PF13353.1    139 seq1397_BIOID60615   -            342   1.4e-05   25.0   0.0   1   1   9.7e-09   4.4e-05   23.4   0.0     8    68   112   172   104   191 0.72 4Fe-4S single cluster domain
CoA_trans            PF01144.18   217 seq1400_BIOID60615   -            531   4.4e-57  192.6   0.1   1   1   7.9e-61   1.1e-56  191.3   0.1     2   216    16   252    15   253 0.98 Coenzyme A transferase
SbmA_BacA            PF05992.7    315 seq1401_BIOID60615   -            406  2.2e-164  546.0  12.3   1   1  4.9e-168  3.3e-164  545.4   8.5     1   314    80   393    80   394 1.00 SbmA/BacA-like family
ABC_membrane_2       PF06472.10   282 seq1401_BIOID60615   -            406   3.2e-13   49.3   8.3   1   1   2.8e-16   1.9e-12   46.7   5.8    20   214    79   284    70   343 0.87 ABC transporter transmembrane region 2
Cu-oxidase_3         PF07732.10   120 seq1402_BIOID60615   -            470   9.6e-27   92.9   0.4   1   1   6.5e-30     3e-26   91.4   0.1     1   118    51   166    51   168 0.96 Multicopper oxidase
Cu-oxidase_2         PF07731.9    138 seq1402_BIOID60615   -            470   4.3e-10   39.1   0.0   1   1   1.9e-13   8.6e-10   38.1   0.0    17   136   367   468   339   470 0.83 Multicopper oxidase
Cu-oxidase           PF00394.17   159 seq1402_BIOID60615   -            470   0.00011   22.0   0.0   1   1   6.4e-08   0.00029   20.6   0.0    63   126   223   287   187   302 0.82 Multicopper oxidase
SBP_bac_1            PF01547.20   314 seq1403_BIOID60615   -            196     9e-22   78.0   0.3   1   1   1.7e-25   1.2e-21   77.7   0.2     7   151    43   184    36   188 0.81 Bacterial extracellular solute-binding protein
SBP_bac_8            PF13416.1    281 seq1403_BIOID60615   -            196   6.9e-13   48.8   0.0   1   1   1.4e-16   9.8e-13   48.3   0.0     1   123    48   179    48   191 0.77 Bacterial extracellular solute-binding protein
DapB_C               PF05173.9    132 seq1404_BIOID60615   -            273   4.7e-47  158.9   0.3   1   1   9.8e-51   6.7e-47  158.4   0.2     1   132   132   268   132   268 0.98 Dihydrodipicolinate reductase, C-terminus
DapB_N               PF01113.15   124 seq1404_BIOID60615   -            273     5e-42  142.6   0.6   1   1   3.3e-45   2.2e-41  140.5   0.1     1   124     6   129     6   129 0.99 Dihydrodipicolinate reductase, N-terminus
HTH_18               PF12833.2     81 seq1406_BIOID60615   -            350   1.2e-24   86.0   0.5   1   1     2e-27   1.4e-23   82.6   0.0     1    79   262   342   262   344 0.96 Helix-turn-helix domain
HTH_AraC             PF00165.18    42 seq1406_BIOID60615   -            350   1.5e-15   56.2   0.0   1   2     1e-10   6.9e-07   28.7   0.0     2    42   250   290   249   290 0.95 Bacterial regulatory helix-turn-helix proteins, AraC family
HTH_AraC             PF00165.18    42 seq1406_BIOID60615   -            350   1.5e-15   56.2   0.0   2   2   4.5e-09   3.1e-05   23.5   0.0     1    42   301   343   301   343 0.95 Bacterial regulatory helix-turn-helix proteins, AraC family
DUF2628              PF10947.3    108 seq1408_BIOID60615   -             73   2.2e-11   43.3   9.7   1   1   1.8e-15   2.5e-11   43.2   6.7    38   107     1    65     1    66 0.94 Protein of unknown function (DUF2628)
SBP_bac_8            PF13416.1    281 seq1409_BIOID60615   -            235   5.8e-14   52.3   5.1   1   1   1.2e-17     8e-14   51.9   3.6   140   276    12   160     2   165 0.77 Bacterial extracellular solute-binding protein
SBP_bac_1            PF01547.20   314 seq1409_BIOID60615   -            235     5e-11   42.7   0.8   1   1   1.2e-14     8e-11   42.1   0.5   169   310     7   130     3   134 0.92 Bacterial extracellular solute-binding protein
DUF3289              PF11692.3    277 seq1410_BIOID60615   -            113   5.6e-22   78.2   0.1   1   1   4.8e-26   6.5e-22   77.9   0.1     6   106     9   110     1   112 0.85 Protein of unknown function (DUF3289)
TIR_2                PF13676.1    102 seq1413_BIOID60615   -            270     5e-21   74.6   0.0   1   1     2e-24   2.7e-20   72.3   0.0     1   102     6   114     6   114 0.94 TIR domain
DUF1615              PF07759.7    319 seq1415_BIOID60615   -            364  1.4e-148  493.7   0.0   1   1  1.2e-152  1.6e-148  493.5   0.0     2   318    49   363    48   364 0.99 Protein of unknown function (DUF1615)
CPSase_sm_chain      PF00988.17   131 seq1417_BIOID60615   -            391   1.7e-56  189.1   0.1   1   1   6.1e-60   2.8e-56  188.5   0.0     2   131    13   142    12   142 0.99 Carbamoyl-phosphate synthase small chain, CPSase domain
GATase               PF00117.23   192 seq1417_BIOID60615   -            391   2.8e-49  167.0   0.0   1   1   1.2e-52   5.5e-49  166.1   0.0     3   191   206   381   203   382 0.95 Glutamine amidotransferase class-I
Peptidase_C26        PF07722.8    217 seq1417_BIOID60615   -            391   2.1e-08   33.7   0.1   1   1   1.8e-10   8.2e-07   28.5   0.1    96   217   261   364   247   364 0.80 Peptidase C26
BPD_transp_1         PF00528.17   185 seq1418_BIOID60615   -            293   7.9e-24   84.0  16.9   1   1   5.8e-28   7.9e-24   84.0  11.7     2   171    88   282    87   285 0.88 Binding-protein-dependent transport system inner membrane component
Radical_SAM_N        PF08497.5    302 seq1419_BIOID60615   -            374  6.8e-140  465.1   0.0   1   1  6.1e-144  8.3e-140  464.8   0.0     1   277    29   354    29   363 0.98 Radical SAM N-terminal
Acyl-CoA_dh_1        PF00441.19   150 seq1420_BIOID60615   -            384     4e-46  156.6   4.6   1   1   1.8e-49   6.2e-46  156.0   3.2     1   150   229   378   229   378 0.98 Acyl-CoA dehydrogenase, C-terminal domain
Acyl-CoA_dh_2        PF08028.6    134 seq1420_BIOID60615   -            384   1.4e-18   67.3   2.4   1   1   6.2e-22   2.1e-18   66.7   1.7     3   125   246   358   244   361 0.96 Acyl-CoA dehydrogenase, C-terminal domain
Acyl-CoA_dh_N        PF02771.11   113 seq1420_BIOID60615   -            384   3.6e-17   62.8   0.0   1   1   2.3e-20   7.7e-17   61.7   0.0     1   105     7   109     7   115 0.92 Acyl-CoA dehydrogenase, N-terminal domain
Acyl-CoA_dh_M        PF02770.14    52 seq1420_BIOID60615   -            384   5.7e-15   54.4   0.0   1   1   3.5e-18   1.2e-14   53.4   0.0     1    50   122   171   122   173 0.98 Acyl-CoA dehydrogenase, middle domain
DUF943               PF06092.7    157 seq1421_BIOID60615   -            115   1.1e-27   96.1   0.9   1   1   9.3e-32   1.3e-27   95.9   0.6     1    99     1    95     1   106 0.93 Enterobacterial putative membrane protein (DUF943)
BPD_transp_1         PF00528.17   185 seq1423_BIOID60615   -            280   2.2e-17   63.0  17.9   1   1   1.6e-21   2.2e-17   63.0  12.4     2   178    89   267    88   271 0.81 Binding-protein-dependent transport system inner membrane component
CPSase_L_D2          PF02786.12   211 seq1424_BIOID60615   -           1073  9.6e-118  390.8   2.5   1   2     1e-80   1.6e-77  259.4   0.0     1   210   128   334   128   335 0.99 Carbamoyl-phosphate synthase L chain, ATP binding domain
CPSase_L_D2          PF02786.12   211 seq1424_BIOID60615   -           1073  9.6e-118  390.8   2.5   2   2   2.1e-41   3.2e-38  131.0   0.4     1   210   674   876   674   877 0.95 Carbamoyl-phosphate synthase L chain, ATP binding domain
CPSase_L_chain       PF00289.17   110 seq1424_BIOID60615   -           1073   5.3e-47  158.3   0.0   1   2   7.6e-26   1.1e-22   80.0   0.0     1   110     6   123     6   123 0.97 Carbamoyl-phosphate synthase L chain, N-terminal domain
CPSase_L_chain       PF00289.17   110 seq1424_BIOID60615   -           1073   5.3e-47  158.3   0.0   2   2     2e-24     3e-21   75.4   0.0     3   110   560   669   558   669 0.97 Carbamoyl-phosphate synthase L chain, N-terminal domain
ATP-grasp_4          PF13535.1    184 seq1424_BIOID60615   -           1073   7.4e-42  143.0   0.3   1   2   6.7e-22     1e-18   67.6   0.0     4   182   128   307   125   309 0.91 ATP-grasp domain
ATP-grasp_4          PF13535.1    184 seq1424_BIOID60615   -           1073   7.4e-42  143.0   0.3   2   2     2e-23   3.1e-20   72.5   0.1     2   180   672   847   671   849 0.91 ATP-grasp domain
CPSase_L_D3          PF02787.14   121 seq1424_BIOID60615   -           1073   4.9e-42  142.3   0.1   1   1   1.1e-44   1.6e-41  140.7   0.0     2   121   425   547   424   547 0.98 Carbamoyl-phosphate synthetase large chain, oligomerisation domain
MGS                  PF02142.17    95 seq1424_BIOID60615   -           1073     3e-19   68.6   0.1   1   1   1.4e-21   2.2e-18   65.8   0.0     2    94   957  1041   956  1042 0.97 MGS-like domain
ATP-grasp            PF02222.17   172 seq1424_BIOID60615   -           1073   1.3e-14   53.8   0.4   1   2   1.6e-08   2.5e-05   23.5   0.0     2   161   137   304   136   312 0.82 ATP-grasp domain
ATP-grasp            PF02222.17   172 seq1424_BIOID60615   -           1073   1.3e-14   53.8   0.4   2   2   7.2e-10   1.1e-06   28.0   0.1     3   161   684   846   682   849 0.86 ATP-grasp domain
ATP-grasp_3          PF02655.9    161 seq1424_BIOID60615   -           1073   5.5e-11   42.4   0.9   1   1   2.7e-10   4.1e-07   29.8   0.0     8   158   679   846   672   849 0.79 ATP-grasp domain
Dala_Dala_lig_C      PF07478.8    203 seq1424_BIOID60615   -           1073   7.5e-11   41.6   0.3   1   1   1.8e-09   2.8e-06   26.7   0.1    14   173   694   844   681   864 0.78 D-ala D-ala ligase C-terminus
DUF3362              PF11842.3    151 seq1426_BIOID60615   -            365   9.8e-44  148.7   1.8   1   1   2.2e-47   1.5e-43  148.1   1.3     1   130   220   347   220   361 0.81 Domain of unknown function (DUF3362)
Radical_SAM          PF04055.16   166 seq1426_BIOID60615   -            365   4.7e-21   75.5   0.1   1   1   2.3e-24   1.6e-20   73.8   0.1     1   165     6   211     6   212 0.93 Radical SAM superfamily
DUF2754              PF10953.3     70 seq1428_BIOID60615   -             79   2.1e-47  158.9   2.6   1   1   1.9e-51   2.6e-47  158.6   1.8     1    70    10    79    10    79 0.99 Protein of unknown function (DUF2754)
ADH_zinc_N           PF00107.21   130 seq1430_BIOID60615   -            350   5.7e-26   90.4   0.0   1   1   6.9e-30   9.4e-26   89.7   0.0     1   101   168   269   168   297 0.89 Zinc-binding dehydrogenase
Acetyltransf_1       PF00583.19    83 seq1432_BIOID60615   -            141   1.8e-17   63.0   0.1   1   1   1.5e-20   2.9e-17   62.3   0.1     1    83    48   124    48   124 0.97 Acetyltransferase (GNAT) family
Acetyltransf_10      PF13673.1    117 seq1432_BIOID60615   -            141     9e-14   51.4   0.0   1   1   5.3e-17     1e-13   51.2   0.0    31   117    30   123    10   123 0.86 Acetyltransferase (GNAT) domain
Acetyltransf_7       PF13508.1     79 seq1432_BIOID60615   -            141   1.8e-11   43.8   0.0   1   1   1.3e-14   2.5e-11   43.4   0.0     4    78    44   124    41   125 0.84 Acetyltransferase (GNAT) domain
Acetyltransf_9       PF13527.1    128 seq1432_BIOID60615   -            141   2.6e-08   33.6   0.1   1   1   2.8e-10   5.5e-07   29.3   0.0     1   128     2   126     2   126 0.81 Acetyltransferase (GNAT) domain
FR47                 PF08445.5     86 seq1432_BIOID60615   -            141     7e-08   32.0   0.0   1   1   5.1e-11     1e-07   31.5   0.0    22    80    67   126    51   130 0.89 FR47-like protein
Acetyltransf_8       PF13523.1    152 seq1432_BIOID60615   -            141   2.1e-06   27.5   0.0   1   1   1.4e-09   2.8e-06   27.1   0.0     2   143     4   130     3   136 0.79 Acetyltransferase (GNAT) domain
Acetyltransf_6       PF13480.1    142 seq1432_BIOID60615   -            141   2.3e-06   27.5   0.1   1   1   1.7e-09   3.4e-06   26.9   0.1    72   131    44   103     2   111 0.90 Acetyltransferase (GNAT) domain
DUF2233              PF09992.4    170 seq1434_BIOID60615   -            254   5.1e-21   75.3   0.1   1   1   4.9e-25   6.6e-21   74.9   0.1     2   145    84   232    83   252 0.85 Predicted periplasmic protein (DUF2233)
DUF2919              PF11143.3    149 seq1435_BIOID60615   -            149   3.7e-51  172.7   6.2   1   1     3e-55   4.1e-51  172.6   4.3     1   148     6   148     6   149 0.99 Protein of unknown function (DUF2919)
ETF                  PF01012.16   164 seq1437_BIOID60615   -            254   6.6e-31  107.1   1.0   1   1   6.9e-35   9.5e-31  106.6   0.7     8   164    28   183    22   183 0.92 Electron transfer flavoprotein domain
AP_endonuc_2         PF01261.19   211 seq1439_BIOID60615   -            262   2.7e-24   85.5   0.2   1   1   2.2e-28   3.1e-24   85.3   0.1     1   210    19   218    19   243 0.90 Xylose isomerase-like TIM barrel
DUF1131              PF06572.7    171 seq1440_BIOID60615   -            191   7.4e-91  302.1   0.7   1   1   6.1e-95   8.4e-91  301.9   0.5     1   171    22   191    22   191 0.99 Protein of unknown function (DUF1131)
Anti-adapt_IraP      PF10796.4     87 seq1445_BIOID60615   -             86   1.7e-37  127.5   2.4   1   1   1.3e-41   1.8e-37  127.4   1.7     1    87     1    86     1    86 0.99 Sigma-S stabilisation anti-adaptor protein
ETF_alpha            PF00766.14    86 seq1446_BIOID60615   -            312     1e-30  105.0   0.3   1   1   2.8e-34   1.9e-30  104.1   0.2     2    85   189   273   188   274 0.97 Electron transfer flavoprotein FAD-binding domain
ETF                  PF01012.16   164 seq1446_BIOID60615   -            312   4.8e-24   84.8   0.6   1   1   1.2e-27   8.4e-24   84.0   0.4     2   164     7   153     6   153 0.91 Electron transfer flavoprotein domain
Phage_GPO            PF05929.6    276 seq1448_BIOID60615   -            277    6e-129  429.0   3.4   1   1    5e-133  6.8e-129  428.8   2.4     1   276     5   277     5   277 0.98 Phage capsid scaffolding protein (GPO) serine peptidase
Dyp_perox            PF04261.7    313 seq1449_BIOID60615   -            299  6.5e-105  350.2   0.0   1   1  5.8e-109  7.9e-105  349.9   0.0     1   312     5   295     5   296 0.98 Dyp-type peroxidase family
GFO_IDH_MocA         PF01408.17   120 seq1450_BIOID60615   -            351   1.6e-31  109.2   0.0   1   1   8.3e-35   3.8e-31  107.9   0.0     1   118    10   128    10   130 0.97 Oxidoreductase family, NAD-binding Rossmann fold
GFO_IDH_MocA_C       PF02894.12   115 seq1450_BIOID60615   -            351     2e-12   46.8   0.0   1   1   8.1e-16   3.7e-12   45.9   0.0     1   112   142   250   142   253 0.94 Oxidoreductase family, C-terminal alpha/beta domain
AA_permease_2        PF13520.1    426 seq1451_BIOID60615   -            438   9.4e-33  113.2  38.2   1   1   1.6e-36   1.1e-32  112.9  26.5     1   404    28   423    28   438 0.78 Amino acid permease
AA_permease          PF00324.16   479 seq1451_BIOID60615   -            438   9.1e-11   40.6  34.4   1   1   1.8e-14   1.2e-10   40.1  23.9    11   443    42   434    30   438 0.70 Amino acid permease
Alk_phosphatase      PF00245.15   421 seq1452_BIOID60615   -            184   1.8e-13   49.8   0.0   1   1   1.7e-17   2.3e-13   49.5   0.0     1    55    64   114    64   124 0.93 Alkaline phosphatase
Alk_phosphatase      PF00245.15   421 seq1454_BIOID60615   -            315  1.3e-105  353.4   0.6   1   2   9.8e-98   4.5e-94  315.4   0.1    92   350     1   272     1   275 0.98 Alkaline phosphatase
Alk_phosphatase      PF00245.15   421 seq1454_BIOID60615   -            315  1.3e-105  353.4   0.6   2   2   2.3e-13     1e-09   37.4   0.0   381   421   274   314   271   314 0.95 Alkaline phosphatase
Metalloenzyme        PF01676.13   262 seq1454_BIOID60615   -            315   4.4e-07   29.3   0.9   1   1   1.8e-10   8.4e-07   28.4   0.6   136   228   166   291   125   313 0.85 Metalloenzyme superfamily
Phosphodiest         PF01663.17   364 seq1454_BIOID60615   -            315   1.4e-05   24.5   0.0   1   1   4.1e-09   1.9e-05   24.0   0.0    84   255    81   252    69   293 0.67 Type I phosphodiesterase / nucleotide pyrophosphatase
Phage_cap_P2         PF05125.7    333 seq1456_BIOID60615   -            352    9e-147  488.1   0.6   1   1  7.5e-151    1e-146  488.0   0.4     1   333     6   340     6   340 0.97 Phage major capsid protein, P2 family
DAO                  PF01266.19   358 seq1457_BIOID60615   -            429   7.4e-21   74.3   6.3   1   2   1.6e-10   2.2e-07   30.0   0.2     1    37     7    43     7    94 0.78 FAD dependent oxidoreductase
DAO                  PF01266.19   358 seq1457_BIOID60615   -            429   7.4e-21   74.3   6.3   2   2   1.5e-15   2.1e-12   46.5   0.9   144   356   105   328    99   330 0.62 FAD dependent oxidoreductase
FAD_binding_3        PF01494.14   356 seq1457_BIOID60615   -            429   4.4e-13   48.8   0.8   1   1   6.5e-16   8.9e-13   47.8   0.1     2   191     6   183     5   207 0.81 FAD binding domain
FAD_oxidored         PF12831.2    428 seq1457_BIOID60615   -            429   1.4e-08   34.1   0.7   1   1   9.9e-12   1.4e-08   34.1   0.5     1   129     7   147     7   160 0.76 FAD dependent oxidoreductase
HI0933_like          PF03486.9    409 seq1457_BIOID60615   -            429   1.1e-07   30.6   1.5   1   1     3e-10     4e-07   28.7   1.0     2   167     7   165     6   183 0.84 HI0933-like protein
NAD_binding_8        PF13450.1     68 seq1457_BIOID60615   -            429   5.3e-07   29.4   1.2   1   1     1e-09   1.4e-06   28.1   0.8     1    32    10    41    10    63 0.90 NAD(P)-binding Rossmann-like domain
Pyr_redox_2          PF07992.9    200 seq1457_BIOID60615   -            429     1e-06   28.6   0.2   1   1   2.4e-09   3.3e-06   27.0   0.1     1    93     7    95     7   166 0.80 Pyridine nucleotide-disulphide oxidoreductase
Thi4                 PF01946.12   230 seq1457_BIOID60615   -            429   7.3e-07   28.3   1.5   1   1   4.7e-09   6.4e-06   25.3   0.4    18    64     6    52     3    57 0.94 Thi4 family
FAD_binding_2        PF00890.19   421 seq1457_BIOID60615   -            429   1.1e-06   27.6  17.2   1   1   2.8e-08   3.8e-05   22.6   4.6     1    35     7    41     7    52 0.92 FAD binding domain
GIDA                 PF01134.17   392 seq1457_BIOID60615   -            429    0.0002   20.2   2.5   1   1   1.5e-07    0.0002   20.2   1.7     1    31     7    36     7    65 0.79 Glucose inhibited division protein A
DUF1401              PF07180.6    146 seq1458_BIOID60615   -            131   8.2e-07   28.7   0.1   1   1   7.5e-11     1e-06   28.4   0.1    19    75     5    61     2    98 0.90 Protein of unknown function (DUF1401)
Glyco_hydro_65m      PF03632.10   370 seq1459_BIOID60615   -            755  4.2e-130  433.6   0.1   1   1  1.2e-133  5.6e-130  433.2   0.1     2   370   299   677   298   677 0.97 Glycosyl hydrolase family 65 central catalytic domain
Glyco_hydro_65N      PF03636.10   255 seq1459_BIOID60615   -            755   1.3e-63  214.5   0.0   1   1   4.4e-67     2e-63  213.9   0.0     1   255     6   241     6   241 0.96 Glycosyl hydrolase family 65, N-terminal domain
Glyco_hydro_65C      PF03633.10    54 seq1459_BIOID60615   -            755   4.4e-14   52.1   0.0   1   1   2.9e-17   1.3e-13   50.6   0.0     1    52   681   729   681   731 0.97 Glycosyl hydrolase family 65, C-terminal domain
PsiF_repeat          PF07769.9     35 seq1460_BIOID60615   -            106     5e-37  125.0  21.0   1   2   7.1e-24   9.7e-20   69.7   4.0     2    35    26    59    25    59 0.97 psiF repeat
PsiF_repeat          PF07769.9     35 seq1460_BIOID60615   -            106     5e-37  125.0  21.0   2   2   2.4e-21   3.3e-17   61.5   5.0     2    35    70   103    69   103 0.97 psiF repeat
Phage_term_smal      PF05944.7    132 seq1461_BIOID60615   -            216   1.9e-42  143.9   0.2   1   1   1.9e-46   2.5e-42  143.5   0.1     1   131    34   163    34   164 0.99 Phage small terminase subunit
GGDEF                PF00990.16   161 seq1462_BIOID60615   -            371   1.6e-46  157.7   0.0   1   1   3.1e-50   2.1e-46  157.3   0.0     2   161   211   366   210   366 0.97 GGDEF domain
MASE2                PF05230.6     91 seq1462_BIOID60615   -            371   2.2e-32  110.7   9.8   1   1     7e-36   4.8e-32  109.6   3.5     1    91    39   129    39   129 0.99 MASE2 domain
Lyase_1              PF00206.15   312 seq1464_BIOID60615   -            478  9.7e-118  392.7   0.0   1   1  1.7e-121  1.2e-117  392.5   0.0     1   312    13   345    13   345 0.99 Lyase
FumaraseC_C          PF10415.4     55 seq1464_BIOID60615   -            478   4.4e-21   74.5   0.0   1   1   1.7e-24   1.2e-20   73.2   0.0     1    55   411   465   411   465 0.99 Fumarase C C-terminus
AraC_N               PF06719.8    155 seq1465_BIOID60615   -            355   1.9e-46  157.0   0.0   1   1   6.8e-50   3.1e-46  156.3   0.0     3   155    84   236    82   236 0.97 AraC-type transcriptional regulator N-terminus
HTH_18               PF12833.2     81 seq1465_BIOID60615   -            355   3.9e-21   74.8   1.2   1   1   2.1e-24   9.7e-21   73.5   0.4     1    77   269   344   269   348 0.97 Helix-turn-helix domain
HTH_AraC             PF00165.18    42 seq1465_BIOID60615   -            355   2.1e-18   65.3   0.2   1   2   7.7e-12   3.5e-08   32.8   0.0     1    42   256   297   256   297 0.97 Bacterial regulatory helix-turn-helix proteins, AraC family
HTH_AraC             PF00165.18    42 seq1465_BIOID60615   -            355   2.1e-18   65.3   0.2   2   2   6.9e-11   3.1e-07   29.8   0.0    15    39   319   344   311   345 0.94 Bacterial regulatory helix-turn-helix proteins, AraC family
AMP-binding          PF00501.23   418 seq1467_BIOID60615   -            548  4.6e-101  338.0   0.0   1   1    8e-105  5.5e-101  337.8   0.0     1   418    52   464    52   464 0.94 AMP-binding enzyme
DUF4009              PF13193.1     41 seq1467_BIOID60615   -            548   8.6e-11   40.9   0.3   1   1   3.6e-14   2.4e-10   39.5   0.1     1    28   506   533   506   544 0.90 Domain of unknown function (DUF4009)
Phage_GPL            PF05926.6    140 seq1468_BIOID60615   -            154   4.5e-55  185.2   0.1   1   1   3.7e-59   5.1e-55  185.0   0.0     1   140    15   154    15   154 0.99 Phage head completion protein (GPL)
Phage_tail_X         PF05489.7     60 seq1470_BIOID60615   -             67   2.7e-34  116.3   0.1   1   1   2.3e-38   3.1e-34  116.1   0.1     1    59     1    59     1    60 0.98 Phage Tail Protein X
HAD_2                PF13419.1    176 seq1472_BIOID60615   -            219   6.6e-23   81.7   0.0   1   1   1.7e-26   7.9e-23   81.4   0.0     1   176     6   190     6   190 0.87 Haloacid dehalogenase-like hydrolase
Hydrolase            PF00702.21   204 seq1472_BIOID60615   -            219   9.7e-11   42.4   0.0   1   1   3.2e-14   1.5e-10   41.8   0.0     3   203     5   183     3   184 0.83 haloacid dehalogenase-like hydrolase
Hydrolase_like       PF13242.1     75 seq1472_BIOID60615   -            219   5.1e-07   29.1   0.0   1   1   2.1e-10   9.5e-07   28.3   0.0     3    56   146   198   144   208 0.93 HAD-hyrolase-like
Phage_lysozyme       PF00959.14   110 seq1473_BIOID60615   -            170   1.7e-24   86.1   0.0   1   1   1.5e-28   2.1e-24   85.8   0.0     1   110    54   160    54   160 0.98 Phage lysozyme
DcuA_DcuB            PF03605.9    364 seq1474_BIOID60615   -            433  3.1e-155  516.3  24.6   1   1  8.3e-159  3.8e-155  516.1  17.0     1   364     5   365     5   365 0.99 Anaerobic c4-dicarboxylate membrane transporter
Na_H_antiporter      PF03553.9    303 seq1474_BIOID60615   -            433     4e-08   32.5  12.6   1   1   8.7e-12     4e-08   32.5   8.7   162   301    48   187    43   189 0.92 Na+/H+ antiporter family
CitMHS               PF03600.11   349 seq1474_BIOID60615   -            433   4.4e-08   31.9  13.8   1   1   9.7e-12   4.4e-08   31.9   9.5    48   217    44   279     1   350 0.74 Citrate transporter
ABC_tran             PF00005.22   118 seq1477_BIOID60615   -            360     1e-20   74.1   0.0   1   1   7.3e-24     2e-20   73.2   0.0     1   117    44   162    44   163 0.93 ABC transporter
TOBE                 PF03459.12    64 seq1477_BIOID60615   -            360   4.8e-09   36.0   0.0   1   1   1.2e-08   3.3e-05   23.7   0.0     4    64   295   350   292   350 0.92 TOBE domain
TOBE_2               PF08402.5     75 seq1477_BIOID60615   -            360   1.5e-08   34.4   0.0   1   1   1.1e-11   2.9e-08   33.4   0.0     2    75   282   351   281   351 0.88 TOBE domain
DUF188               PF02639.9    130 seq1479_BIOID60615   -            154   9.3e-51  170.5   0.0   1   1   7.9e-55   1.1e-50  170.3   0.0     1   127    17   143    17   146 0.98 Uncharacterized BCR, YaiI/YqxD family COG1671
HTH_6                PF01418.12    77 seq1481_BIOID60615   -            352     6e-28   96.2   1.3   1   1   3.2e-31   1.5e-27   95.0   0.9     1    76    68   143    68   144 0.98 Helix-turn-helix domain, rpiR family
SIS                  PF01380.17   131 seq1481_BIOID60615   -            352   3.7e-22   78.2   0.1   1   1   1.3e-25   5.7e-22   77.5   0.1     2   130   199   327   198   328 0.97 SIS domain
SIS_2                PF13580.1    138 seq1481_BIOID60615   -            352   1.6e-10   40.7   1.5   1   1   1.4e-11   6.3e-08   32.3   0.2    92   138   240   284   230   284 0.85 SIS domain
SKI                  PF01202.17   158 seq1482_BIOID60615   -            174   4.8e-48  162.8   0.0   1   1   1.6e-51   5.5e-48  162.7   0.0     1   157    11   168    11   169 0.98 Shikimate kinase
AAA_17               PF13207.1    121 seq1482_BIOID60615   -            174   1.9e-06   28.5   0.0   1   1   1.3e-09   4.3e-06   27.4   0.0     3    66     6    67     5   172 0.67 AAA domain
AAA                  PF00004.24   132 seq1482_BIOID60615   -            174   2.2e-06   27.7   0.0   1   1   3.1e-08   0.00011   22.3   0.0     2    30     6    34     5    95 0.86 ATPase family associated with various cellular activities (AAA)
P2_Phage_GpR         PF06891.6    135 seq1483_BIOID60615   -            143     1e-40  138.5   0.0   1   1   8.4e-45   1.1e-40  138.3   0.0     1   122     1   119     1   131 0.97 P2 phage tail completion protein R (GpR)
Porin_OmpG           PF09381.5    301 seq1484_BIOID60615   -            301  2.9e-219  725.8  13.9   1   1  7.2e-223  3.3e-219  725.6   9.6     1   301     1   301     1   301 1.00 Outer membrane protein G (OmpG)
DUF481               PF04338.7    210 seq1484_BIOID60615   -            301   5.9e-06   26.0   2.4   1   1   1.3e-09   5.9e-06   26.0   1.7    93   197    95   206    91   212 0.85 Protein of unknown function, DUF481
CutA1                PF03091.10   102 seq1485_BIOID60615   -            112   1.2e-37  127.5   0.1   1   1   9.8e-42   1.3e-37  127.3   0.0     2   101    12   111    11   112 0.98 CutA1 divalent ion tolerance protein
Phage_tail_S         PF05069.8    148 seq1486_BIOID60615   -            148   9.9e-42  142.0   4.2   1   1   7.9e-46   1.1e-41  141.9   2.9     2   148     3   147     2   147 0.98 Phage virion morphogenesis family
DsbC                 PF11412.3    117 seq1488_BIOID60615   -            592   5.7e-36  122.7   0.2   1   1   4.7e-39   1.1e-35  121.8   0.1     2   115    55   165    54   167 0.97 Disulphide bond corrector protein DsbC
DsbD                 PF02683.10   211 seq1488_BIOID60615   -            592   6.3e-20   71.5  19.7   1   1   4.5e-23     1e-19   70.8  13.7     2   209   198   403   197   405 0.83 Cytochrome C biogenesis protein transmembrane region
Thioredoxin_7        PF13899.1     82 seq1488_BIOID60615   -            592   2.8e-13   49.5   0.1   1   1   2.1e-16   4.8e-13   48.8   0.1     7    81   487   563   481   564 0.81 Thioredoxin-like
Thioredoxin_2        PF13098.1    112 seq1488_BIOID60615   -            592     6e-13   48.8   0.0   1   1   5.8e-16   1.3e-12   47.7   0.0     2   112   492   587   491   587 0.87 Thioredoxin-like domain
DsbD_2               PF13386.1    199 seq1488_BIOID60615   -            592   2.6e-10   40.2  25.8   1   1   1.1e-13   2.6e-10   40.2  17.9     2   182   197   382   196   402 0.75 Family description
Thioredoxin          PF00085.15   104 seq1488_BIOID60615   -            592   1.4e-08   34.1   0.0   1   1   1.1e-11   2.4e-08   33.4   0.0     9   101   485   587   478   590 0.66 Thioredoxin
DUF3304              PF11745.3    118 seq1489_BIOID60615   -            184     1e-20   74.0   0.0   1   1   9.6e-25   1.3e-20   73.6   0.0     5   116    41   145    37   147 0.92 Protein of unknown function (DUF3304)
adh_short            PF00106.20   167 seq1491_BIOID60615   -            285   2.7e-37  128.1   0.3   1   1   7.5e-41   3.4e-37  127.8   0.2     1   166    29   195    29   196 0.95 short chain dehydrogenase
adh_short_C2         PF13561.1    243 seq1491_BIOID60615   -            285   8.1e-34  117.3   0.0   1   1   2.1e-37   9.5e-34  117.1   0.0     1   242    35   275    35   276 0.90 Enoyl-(Acyl carrier protein) reductase
KR                   PF08659.5    181 seq1491_BIOID60615   -            285   3.7e-19   68.9   0.1   1   1   1.1e-22     5e-19   68.5   0.1     2   157    30   185    29   208 0.91 KR domain
MotA_ExbB            PF01618.11   139 seq1492_BIOID60615   -            244   4.1e-42  142.9   0.7   1   1   6.8e-46   9.3e-42  141.8   0.5     5   137    80   212    76   214 0.93 MotA/TolQ/ExbB proton channel family
Phage_base_V         PF04717.7     79 seq1493_BIOID60615   -            192   1.2e-25   89.0   0.1   1   1   1.5e-29     2e-25   88.3   0.1     1    79    19    94    19    94 0.98 Phage-related baseplate assembly protein
AroM                 PF07302.6    221 seq1494_BIOID60615   -            225   3.4e-86  288.0   2.4   1   1   2.8e-90   3.8e-86  287.8   1.7     2   220     5   224     4   225 0.99 AroM protein
GPW_gp25             PF04965.9     99 seq1499_BIOID60615   -            119   4.9e-20   70.7   0.0   1   1   4.2e-24   5.7e-20   70.5   0.0     3    90    14   101    12   109 0.92 Gene 25-like lysozyme
ExbD                 PF02472.11   130 seq1501_BIOID60615   -            141   1.5e-29  102.4   0.5   1   1   1.2e-33   1.7e-29  102.3   0.4     3   127    13   134    11   137 0.96 Biopolymer transport protein ExbD/TolR
DUF1255              PF06865.6     94 seq1503_BIOID60615   -             94   5.4e-35  119.4   0.0   1   1   4.3e-39   5.9e-35  119.3   0.0     1    94     1    94     1    94 0.98 Protein of unknown function (DUF1255)
Baseplate_J          PF04865.9    243 seq1505_BIOID60615   -            302   1.6e-58  197.8   5.5   1   1   5.5e-61   7.5e-57  192.3   3.8     2   243    86   262    85   262 0.97 Baseplate J-like protein
SBP_bac_11           PF13531.1    231 seq1507_BIOID60615   -            338   3.8e-41  141.1   0.5   1   1   1.4e-44   4.8e-41  140.7   0.4     8   231    38   286    34   286 0.87 Bacterial extracellular solute-binding protein
SBP_bac_1            PF01547.20   314 seq1507_BIOID60615   -            338   1.2e-19   71.0   8.0   1   1   4.4e-23   1.5e-19   70.7   5.6     5   313    37   277    33   278 0.86 Bacterial extracellular solute-binding protein
SBP_bac_8            PF13416.1    281 seq1507_BIOID60615   -            338   1.3e-11   44.6   7.7   1   1   1.7e-14   5.8e-11   42.5   5.7    79   269   104   294    49   307 0.75 Bacterial extracellular solute-binding protein
SBP_bac_6            PF13343.1    242 seq1507_BIOID60615   -            338   1.6e-09   37.3   0.8   1   1   6.8e-13   2.3e-09   36.8   0.6    54   231   119   306    68   312 0.84 Bacterial extracellular solute-binding protein
Kinase-PPPase        PF03618.9    255 seq1509_BIOID60615   -            277   3.4e-82  275.6   0.0   1   1   2.8e-86   3.9e-82  275.4   0.0     1   255     9   267     9   267 0.97 Kinase/pyrophosphorylase
DUF2773              PF10971.3     81 seq1510_BIOID60615   -             93     6e-47  157.4   2.4   1   1   5.1e-51   6.9e-47  157.2   1.7     1    81    13    93    13    93 0.99 Protein of unknown function (DUF2773)
TetR_N               PF00440.18    47 seq1511_BIOID60615   -            199   7.9e-06   25.3   0.0   1   1     1e-09   1.4e-05   24.5   0.0     3    44    16    57    14    60 0.94 Bacterial regulatory proteins, tetR family
DUF463               PF04317.7    443 seq1512_BIOID60615   -            465    1e-187  624.0   0.0   1   1  8.4e-192  1.2e-187  623.8   0.0     1   443    20   464    20   464 0.99 YcjX-like family, DUF463
Tail_P2_I            PF09684.5    139 seq1514_BIOID60615   -            201   4.5e-56  188.1   0.0   1   1   4.1e-60   5.6e-56  187.8   0.0     1   139     5   141     5   141 0.99 Phage tail protein (Tail_P2_I)
DAHP_synth_1         PF00793.15   272 seq1515_BIOID60615   -            389  1.4e-102  341.8   0.0   1   1  1.3e-106  1.8e-102  341.5   0.0     8   270    80   377    65   379 0.97 DAHP synthetase I family
BPD_transp_1         PF00528.17   185 seq1516_BIOID60615   -            277   5.4e-34  117.2  12.7   1   1     4e-38   5.4e-34  117.2   8.8     3   183    76   274    74   276 0.97 Binding-protein-dependent transport system inner membrane component
DUF3751              PF12571.3    159 seq1518_BIOID60615   -            513   8.5e-48  162.0   3.5   1   1   6.3e-51   4.3e-47  159.7   0.0     1   159     1   153     1   153 0.99 Phage tail-collar fibre protein
Collar               PF07484.7     57 seq1518_BIOID60615   -            513   1.1e-14   53.8   0.1   1   1   4.6e-18   3.2e-14   52.3   0.1     1    57   361   408   361   408 0.98 Phage Tail Collar Domain
UPF0114              PF03350.11   124 seq1519_BIOID60615   -            164     4e-39  133.2   6.1   1   1   4.5e-43   6.2e-39  132.6   4.2     2   124     9   126     8   126 0.99 Uncharacterized protein family, UPF0114
ROK                  PF00480.15   179 seq1521_BIOID60615   -            302   8.6e-59  198.2   0.2   1   1   2.3e-62   1.1e-58  197.9   0.1     1   179     4   193     4   193 0.96 ROK family
Glucokinase          PF02685.11   316 seq1521_BIOID60615   -            302   3.9e-10   38.9   0.0   1   1   1.5e-13   6.8e-10   38.1   0.0     4   236     6   238     3   256 0.82 Glucokinase
BPD_transp_1         PF00528.17   185 seq1522_BIOID60615   -            291   1.6e-16   60.2  11.7   1   1   1.2e-20   1.6e-16   60.2   8.1     2   182    81   275    80   278 0.80 Binding-protein-dependent transport system inner membrane component
Trans_reg_C          PF00486.23    77 seq1523_BIOID60615   -            168   1.3e-18   66.4   0.0   1   1   1.4e-22   1.9e-18   66.0   0.0     1    77    24   100    24   100 0.96 Transcriptional regulatory protein, C terminal
DUF697               PF05128.7    162 seq1524_BIOID60615   -            353   4.1e-54  182.3   0.2   1   1     3e-58   4.1e-54  182.3   0.1     2   161   183   341   182   342 0.98 Domain of unknown function (DUF697)
hemP                 PF10636.4     38 seq1526_BIOID60615   -             63   2.7e-16   58.7   1.9   1   1     9e-20   1.2e-15   56.6   0.9     1    38    26    63    26    63 0.98 Hemin uptake protein hemP
ETF                  PF01012.16   164 seq1528_BIOID60615   -            277   6.1e-33  113.7   3.0   1   1   6.5e-37   8.8e-33  113.2   2.1     9   164    51   208    45   208 0.91 Electron transfer flavoprotein domain
Frataxin_Cyay        PF01491.11   109 seq1529_BIOID60615   -            106   8.3e-38  128.4   0.1   1   1   6.7e-42   9.1e-38  128.2   0.1     1   108     1   105     1   106 0.97 Frataxin-like domain
ABC_tran             PF00005.22   118 seq1530_BIOID60615   -            365   4.3e-28   97.9   0.0   1   1   1.7e-31   7.9e-28   97.0   0.0     1   117    42   164    42   165 0.91 ABC transporter
TOBE_3               PF12857.2     58 seq1530_BIOID60615   -            365   5.3e-11   42.1   0.1   1   1   1.2e-13   5.6e-10   38.8   0.0     3    56   288   339   286   341 0.93 TOBE-like domain
Caudo_TAP            PF02413.12   130 seq1531_BIOID60615   -            200   1.8e-28   99.2   1.7   1   1   1.9e-32   2.6e-28   98.6   1.2     1   130    78   199    78   199 0.96 Caudovirales tail fibre assembly protein
PAS_8                PF13188.1     64 seq1532_BIOID60615   -            157   2.5e-06   27.0   0.0   1   1   9.2e-10   6.3e-06   25.7   0.0     3    50    82   133    81   145 0.80 PAS domain
ACT                  PF01842.20    66 seq1532_BIOID60615   -            157   0.00011   21.4   0.0   1   1   2.8e-08   0.00019   20.7   0.0     2    64     2    61     1    63 0.88 ACT domain
ETF_alpha            PF00766.14    86 seq1533_BIOID60615   -            313   6.6e-32  108.8   0.1   1   1   2.2e-35   1.5e-31  107.7   0.1     2    86   190   275   189   275 0.97 Electron transfer flavoprotein FAD-binding domain
ETF                  PF01012.16   164 seq1533_BIOID60615   -            313   1.9e-19   69.8   0.6   1   1   4.6e-23   3.2e-19   69.1   0.1    19   163    19   153     6   154 0.91 Electron transfer flavoprotein domain
DLH                  PF01738.13   218 seq1535_BIOID60615   -            278   1.2e-49  168.4   0.1   1   1   6.3e-53   1.4e-49  168.1   0.1     2   218    68   277    67   277 0.93 Dienelactone hydrolase family
Abhydrolase_5        PF12695.2    142 seq1535_BIOID60615   -            278     4e-11   42.7   0.1   1   1   2.5e-14   5.7e-11   42.2   0.0     1   141    83   247    83   248 0.76 Alpha/beta hydrolase family
BAAT_C               PF08840.6    213 seq1535_BIOID60615   -            278   3.3e-06   26.8   0.6   1   1   5.3e-08   0.00012   21.7   0.0     6    67   146   206   143   241 0.83 BAAT / Acyl-CoA thioester hydrolase C terminal
Peptidase_S15        PF02129.13   272 seq1535_BIOID60615   -            278   8.1e-06   25.3   0.0   1   1   4.4e-09   9.9e-06   25.0   0.0    83   134   143   193    72   261 0.87 X-Pro dipeptidyl-peptidase (S15 family)
Sigma54_activat      PF00158.21   168 seq1537_BIOID60615   -            355     2e-56  189.9   0.0   1   1   4.4e-60     3e-56  189.3   0.0     2   167    49   207    48   208 0.98 Sigma-54 interaction domain
AAA                  PF00004.24   132 seq1537_BIOID60615   -            355   1.6e-05   24.9   0.0   1   1   5.8e-09   3.9e-05   23.7   0.0     1   111    72   183    72   202 0.85 ATPase family associated with various cellular activities (AAA)
AA_permease_2        PF13520.1    426 seq1538_BIOID60615   -            444     2e-40  138.5  55.6   1   1   4.6e-44   3.1e-40  137.8  38.5     1   423     7   420     7   424 0.85 Amino acid permease
AA_permease          PF00324.16   479 seq1538_BIOID60615   -            444   3.8e-22   78.1  47.2   1   1   1.1e-25   7.8e-22   77.1  32.7     8   391    18   377     8   435 0.81 Amino acid permease
PALP                 PF00291.20   307 seq1540_BIOID60615   -            329   1.5e-61  208.1   0.1   1   1   1.5e-65   2.1e-61  207.7   0.0     2   307    31   307    30   307 0.82 Pyridoxal-phosphate dependent enzyme
DAO                  PF01266.19   358 seq1541_BIOID60615   -            428   2.8e-23   82.3   3.2   1   2   4.7e-10   4.6e-07   28.9   0.3     1    39     7    45     7    86 0.82 FAD dependent oxidoreductase
DAO                  PF01266.19   358 seq1541_BIOID60615   -            428   2.8e-23   82.3   3.2   2   2   1.2e-17   1.2e-14   53.8   0.1   146   356   107   328    99   330 0.74 FAD dependent oxidoreductase
FAD_binding_3        PF01494.14   356 seq1541_BIOID60615   -            428   4.5e-12   45.5   6.5   1   1   3.4e-14   3.3e-11   42.7   4.5     3   197     7   189     6   311 0.66 FAD binding domain
FAD_oxidored         PF12831.2    428 seq1541_BIOID60615   -            428   8.5e-10   38.1   1.2   1   1   8.8e-13   8.5e-10   38.1   0.8     1   143     7   157     7   172 0.77 FAD dependent oxidoreductase
Thi4                 PF01946.12   230 seq1541_BIOID60615   -            428   2.7e-09   36.3   1.5   1   1   2.3e-09   2.2e-06   26.8   0.3    18    64     6    52     2    57 0.94 Thi4 family
NAD_binding_8        PF13450.1     68 seq1541_BIOID60615   -            428   4.8e-09   35.9   1.3   1   1   4.1e-11     4e-08   33.0   0.4     1    34    10    43    10    74 0.75 NAD(P)-binding Rossmann-like domain
FAD_binding_2        PF00890.19   421 seq1541_BIOID60615   -            428   4.3e-09   35.6   7.8   1   1   4.6e-09   4.5e-06   25.6   3.0     1    35     7    41     7    54 0.91 FAD binding domain
HI0933_like          PF03486.9    409 seq1541_BIOID60615   -            428   6.1e-09   34.7   4.1   1   1   2.3e-11   2.2e-08   32.8   2.9     2   167     7   165     6   185 0.86 HI0933-like protein
Pyr_redox_2          PF07992.9    200 seq1541_BIOID60615   -            428   1.3e-07   31.6   0.2   1   1   2.6e-10   2.6e-07   30.6   0.1     1   124     7   167     7   201 0.84 Pyridine nucleotide-disulphide oxidoreductase
GIDA                 PF01134.17   392 seq1541_BIOID60615   -            428   7.5e-08   31.5   0.8   1   1   7.7e-11   7.5e-08   31.5   0.6     1   150     7   162     7   194 0.82 Glucose inhibited division protein A
Trp_halogenase       PF04820.9    454 seq1541_BIOID60615   -            428   1.1e-07   30.8   3.9   1   1   9.5e-08   9.3e-05   21.1   0.0   140   216    90   169    61   186 0.83 Tryptophan halogenase
DUF2623              PF11115.3     95 seq1542_BIOID60615   -             95     2e-54  181.4   1.9   1   1   1.6e-58   2.1e-54  181.3   1.3     1    95     1    95     1    95 0.99 Protein of unknown function (DUF2623)
Resolvase            PF00239.16   141 seq1543_BIOID60615   -            119   1.2e-37  128.8   0.0   1   1     1e-41   1.4e-37  128.6   0.0     2   110     5   107     4   111 0.96 Resolvase, N terminal domain
Oxidored_q6          PF01058.17   131 seq1546_BIOID60615   -            372   1.6e-32  111.7   1.4   1   1   1.7e-36   2.3e-32  111.2   0.5     1   130    59   204    59   205 0.96 NADH ubiquinone oxidoreductase, 20 Kd subunit
HTH_7                PF02796.10    45 seq1548_BIOID60615   -             81   2.6e-15   55.8   0.0   1   1   9.7e-19   4.4e-15   55.1   0.0     1    45    31    75    31    75 0.98 Helix-turn-helix domain of resolvase
HTH_38               PF13936.1     44 seq1548_BIOID60615   -             81   4.1e-07   29.3   0.1   1   1   1.7e-10   7.5e-07   28.4   0.1     2    39    33    70    32    71 0.97 Helix-turn-helix domain
Resolvase            PF00239.16   141 seq1548_BIOID60615   -             81   9.5e-07   28.6   1.0   1   1   5.2e-10   2.4e-06   27.3   0.5   113   140     1    28     1    29 0.96 Resolvase, N terminal domain
OKR_DC_1             PF01276.15   417 seq1550_BIOID60615   -            728    3e-199  661.7   0.2   1   1  9.5e-203  4.3e-199  661.1   0.1     1   417   143   558   143   558 1.00 Orn/Lys/Arg decarboxylase, major domain
OKR_DC_1_C           PF03711.10   137 seq1550_BIOID60615   -            728   3.3e-54  182.5   1.0   1   1   1.5e-57   6.8e-54  181.5   0.7     1   136   583   716   583   717 0.99 Orn/Lys/Arg decarboxylase, C-terminal domain
OKR_DC_1_N           PF03709.10   115 seq1550_BIOID60615   -            728   4.9e-29  100.6   0.1   1   1   2.1e-32   9.5e-29   99.6   0.1     1   115    27   137    27   137 0.99 Orn/Lys/Arg decarboxylase, N-terminal domain
Phage_sheath_1       PF04984.9    464 seq1551_BIOID60615   -            112     3e-17   62.0   0.5   1   1   2.5e-21   3.4e-17   61.9   0.3     1    95     1    97     1   111 0.89 Phage tail sheath protein
Phos_pyr_kin         PF08543.7    246 seq1552_BIOID60615   -            283     3e-26   92.0   0.1   1   1   1.2e-29   8.5e-26   90.5   0.0    60   234    88   266    66   275 0.90 Phosphomethylpyrimidine kinase
PfkB                 PF00294.19   301 seq1552_BIOID60615   -            283   2.4e-16   59.6   0.0   1   1   4.5e-20   3.1e-16   59.2   0.0   137   281    96   256    38   263 0.84 pfkB family carbohydrate kinase
MR_MLE_N             PF02746.11   117 seq1553_BIOID60615   -            321   8.6e-33  112.6   0.0   1   1   4.5e-36   2.1e-32  111.4   0.0     1   117     1   112     1   112 0.99 Mandelate racemase / muconate lactonizing enzyme, N-terminal domain
MR_MLE               PF01188.16    67 seq1553_BIOID60615   -            321   1.4e-11   44.6   2.8   1   1   7.5e-15   3.4e-11   43.3   1.2     3    67   162   225   160   225 0.85 Mandelate racemase / muconate lactonizing enzyme, C-terminal domain
MR_MLE_C             PF13378.1    111 seq1553_BIOID60615   -            321   5.7e-10   39.0   0.0   1   1   3.2e-13   1.5e-09   37.7   0.0     1    82   225   304   225   321 0.79 Enolase C-terminal domain-like
Phage_sheath_1       PF04984.9    464 seq1555_BIOID60615   -            278   2.9e-52  177.5   0.0   1   1   2.3e-56   3.2e-52  177.4   0.0   198   464     7   265     1   265 0.97 Phage tail sheath protein
Porphobil_deam       PF01379.15   215 seq1556_BIOID60615   -            320   4.2e-92  306.7   0.0   1   1   7.6e-96   5.2e-92  306.4   0.0     2   214    13   223    12   224 0.99 Porphobilinogen deaminase, dipyromethane cofactor binding domain
Porphobil_deamC      PF03900.10    74 seq1556_BIOID60615   -            320   1.1e-25   89.3   0.1   1   1   3.2e-29   2.2e-25   88.4   0.1     1    74   232   303   232   303 0.97 Porphobilinogen deaminase, C-terminal domain
Sugar_tr             PF00083.19   451 seq1557_BIOID60615   -            443   6.2e-52  176.5  26.6   1   1   1.1e-55   7.9e-52  176.2  18.4     9   449    26   434    21   436 0.92 Sugar (and other) transporter
MFS_1                PF07690.11   354 seq1557_BIOID60615   -            443   4.1e-37  127.6  63.2   1   1   1.6e-38   1.1e-34  119.6  23.5     6   353    28   386    25   387 0.83 Major Facilitator Superfamily
Fer4_11              PF13247.1     99 seq1558_BIOID60615   -            328   6.6e-29   99.6  14.6   1   1   4.2e-32   7.2e-29   99.4   7.0     3    99   105   207   103   207 0.91 4Fe-4S dicluster domain
Fer4_7               PF12838.2     52 seq1558_BIOID60615   -            328   2.9e-15   56.2  19.8   1   2   1.2e-10     2e-07   31.1   2.6     2    52    47   128    46   128 0.63 4Fe-4S dicluster domain
Fer4_7               PF12838.2     52 seq1558_BIOID60615   -            328   2.9e-15   56.2  19.8   2   2   3.2e-10   5.4e-07   29.7   5.9     2    52   145   201   144   201 0.86 4Fe-4S dicluster domain
Fer4_9               PF13187.1     55 seq1558_BIOID60615   -            328   4.9e-14   52.2  26.4   1   1   1.3e-11   2.3e-08   34.0   6.3     2    54   145   201   144   202 0.94 4Fe-4S dicluster domain
Fer4                 PF00037.22    24 seq1558_BIOID60615   -            328   1.3e-09   37.1  37.7   1   1   3.6e-09   6.1e-06   25.5   2.4     2    23   139   160   138   161 0.91 4Fe-4S binding domain
Fer4_3               PF12798.2     15 seq1558_BIOID60615   -            328   9.9e-07   28.7  43.7   1   3    0.0004      0.68   10.5   4.5     1    15   112   128   112   128 0.95 4Fe-4S binding domain
Fer4_3               PF12798.2     15 seq1558_BIOID60615   -            328   9.9e-07   28.7  43.7   2   3     9e-05      0.15   12.5   3.6     1    14   145   158   145   159 0.95 4Fe-4S binding domain
Fer4_3               PF12798.2     15 seq1558_BIOID60615   -            328   9.9e-07   28.7  43.7   3   3     3e-06    0.0052   17.1   1.7     1    15   174   201   174   201 0.96 4Fe-4S binding domain
Phage_tube           PF04985.9    167 seq1561_BIOID60615   -            171   4.1e-66  221.4   0.3   1   1   3.4e-70   4.6e-66  221.2   0.2     1   167     2   171     2   171 0.99 Phage tail tube protein FII
HEM4                 PF02602.10   231 seq1564_BIOID60615   -            246   2.9e-39  134.5   0.0   1   1   2.4e-43   3.3e-39  134.3   0.0     2   230    14   242    13   243 0.92 Uroporphyrinogen-III synthase HemD
NrfD                 PF03916.9    313 seq1565_BIOID60615   -            392   7.8e-19   68.1  21.9   1   1   1.1e-22   1.5e-18   67.1  15.2     5   302    45   330    41   337 0.80 Polysulphide reductase, NrfD
FluMu_gp41           PF10109.4     82 seq1566_BIOID60615   -            100   3.1e-15   55.7   0.2   1   1   2.8e-19   3.8e-15   55.4   0.2     1    81     9    88     9    89 0.97 Mu-like prophage FluMu protein gp41
Flavodoxin_2         PF02525.12   199 seq1569_BIOID60615   -            176   5.9e-41  140.0   0.0   1   1     1e-44   7.2e-41  139.7   0.0     3   199     2   167     1   167 0.90 Flavodoxin-like fold
FMN_red              PF03358.10   152 seq1569_BIOID60615   -            176   3.3e-08   33.0   0.0   1   1   6.6e-12   4.5e-08   32.6   0.0    58   125    43   117     2   135 0.76 NADPH-dependent FMN reductase
Phage_P2_GpE         PF06528.7     39 seq1570_BIOID60615   -             39   3.8e-23   80.5   0.1   1   1   2.9e-27     4e-23   80.4   0.0     1    39     1    39     1    39 0.99 Phage P2 GpE
PTR2                 PF00854.16   373 seq1572_BIOID60615   -            485   1.4e-68  231.2  17.9   1   1   3.7e-72   2.5e-68  230.4  12.4     3   370    77   417    75   420 0.95 POT family
MFS_1                PF07690.11   354 seq1572_BIOID60615   -            485   7.8e-19   67.5  48.3   1   1   1.1e-22   7.8e-19   67.5  33.5     9   348    21   418    13   425 0.76 Major Facilitator Superfamily
PhageMin_Tail        PF10145.4    202 seq1573_BIOID60615   -           1025   2.2e-28   99.1  13.3   1   1   1.6e-32   2.2e-28   99.1   9.2     1   202   244   457   244   457 0.96 Phage-related minor tail protein
HemX                 PF04375.9    372 seq1575_BIOID60615   -            399  1.3e-152  507.5  33.4   1   1  1.2e-156  1.6e-152  507.3  23.2     1   370     8   370     8   375 0.98 HemX
Na_H_Exchanger       PF00999.16   384 seq1577_BIOID60615   -            644   1.3e-63  214.7  46.2   1   1   2.6e-67   1.8e-63  214.2  32.0     2   378    35   399    34   403 0.93 Sodium/hydrogen exchanger family
TrkA_N               PF02254.13   116 seq1577_BIOID60615   -            644   5.7e-27   93.9   0.0   1   1   2.2e-30   1.5e-26   92.5   0.0     1   111   426   536   426   538 0.97 TrkA-N domain
NiFeSe_Hases         PF00374.14   507 seq1578_BIOID60615   -            567  3.1e-222  738.7   0.0   1   1  2.6e-226  3.5e-222  738.5   0.0     1   507    39   552    39   552 0.98 Nickel-dependent hydrogenase
LysR_substrate       PF03466.15   209 seq1579_BIOID60615   -            257   2.4e-27   95.3   0.0   1   1   5.3e-31   3.6e-27   94.7   0.0     2   166    90   255    89   257 0.93 LysR substrate binding domain
HTH_1                PF00126.22    60 seq1579_BIOID60615   -            257   5.5e-21   73.9   2.8   1   1   1.5e-24     1e-20   73.1   1.9     2    60     7    65     6    65 0.97 Bacterial regulatory helix-turn-helix protein, lysR family
HemY_N               PF07219.8    108 seq1581_BIOID60615   -            398   1.4e-37  127.4   1.8   1   1     2e-41   1.4e-37  127.4   1.3     1   108    26   133    26   133 1.00 HemY protein N-terminus
TPR_2                PF07719.12    34 seq1581_BIOID60615   -            398     7e-07   28.5  16.8   1   1   2.2e-09   1.5e-05   24.4   0.0     2    33   329   360   328   361 0.94 Tetratricopeptide repeat
Response_reg         PF00072.19   112 seq1582_BIOID60615   -            229   1.1e-29  102.5   0.0   1   1   2.4e-33   1.6e-29  102.0   0.0     1   112     5   117     5   117 0.97 Response regulator receiver domain
Trans_reg_C          PF00486.23    77 seq1582_BIOID60615   -            229   5.8e-28   96.5   0.0   1   1   1.4e-31   9.6e-28   95.8   0.0     2    77   151   225   149   225 0.95 Transcriptional regulatory protein, C terminal
tRNA-synt_2          PF00152.15   335 seq1584_BIOID60615   -            505   1.4e-98  329.6   1.0   1   1  4.3e-102     2e-98  329.1   0.7     1   334   162   502   162   503 0.90 tRNA synthetases class II (D, K and N)
tRNA_anti            PF01336.20    76 seq1584_BIOID60615   -            505   1.2e-15   56.9   0.0   1   1   4.7e-19   2.1e-15   56.1   0.0     1    76    68   146    68   146 0.98 OB-fold nucleic acid binding domain
DUF3329              PF11808.3     90 seq1585_BIOID60615   -            304   6.2e-32  109.4   6.1   1   1   2.2e-35   9.8e-32  108.7   4.2     2    90     4    92     3    92 0.98 Domain of unknown function (DUF3329)
HisKA                PF00512.20    68 seq1585_BIOID60615   -            304   8.1e-21   73.6   1.4   1   1   4.1e-24   1.9e-20   72.5   0.3     2    67   204   268   203   269 0.97 His Kinase A (phospho-acceptor) domain
PAS                  PF00989.19   113 seq1585_BIOID60615   -            304   2.6e-11   43.1   0.0   1   1   9.7e-15   4.4e-11   42.4   0.0     2   113    99   194    98   194 0.95 PAS fold
SBP_bac_5            PF00496.17   374 seq1586_BIOID60615   -            544   2.2e-86  289.9  12.3   1   1   2.3e-90   3.1e-86  289.4   8.5     1   368    84   459    84   464 0.95 Bacterial extracellular solute-binding proteins, family 5 Middle
HycI                 PF01750.13   130 seq1588_BIOID60615   -            164   1.5e-35  121.4   0.1   1   1   1.3e-39   1.7e-35  121.2   0.0     1   129    20   147    20   148 0.97 Hydrogenase maturation protease
DHFR_1               PF00186.14   161 seq1589_BIOID60615   -            159   6.2e-59  198.0   0.0   1   1     5e-63   6.9e-59  197.9   0.0     1   161     1   158     1   158 0.97 Dihydrofolate reductase
DUF3457              PF11939.3    156 seq1590_BIOID60615   -            162   1.3e-43  148.0   0.0   1   1   1.1e-47   1.5e-43  147.8   0.0     3   155    10   157     8   158 0.98 Protein of unknown function (DUF3457)
HATPase_c            PF02518.21   111 seq1591_BIOID60615   -            121   8.4e-32  109.0   0.0   1   1     2e-35   9.3e-32  108.9   0.0     2   110     4   113     3   114 0.98 Histidine kinase-, DNA gyrase B-, and HSP90-like ATPase
HATPase_c_2          PF13581.1    125 seq1591_BIOID60615   -            121   1.6e-09   37.5   0.0   1   1     4e-13   1.8e-09   37.3   0.0    31   114     7    98     3   111 0.81 Histidine kinase-like ATPase domain
HATPase_c_3          PF13589.1    137 seq1591_BIOID60615   -            121   6.5e-08   32.2   0.0   1   1   1.6e-11   7.4e-08   32.0   0.0     3    93     8   100     6   120 0.78 Histidine kinase-, DNA gyrase B-, and HSP90-like ATPase
Phage_P2_GpU         PF06995.6    121 seq1592_BIOID60615   -            161   5.8e-48  161.1   0.0   1   1   5.5e-52   7.6e-48  160.7   0.0     1   120     6   125     6   126 0.99 Phage P2 GpU
HypA                 PF01155.14   113 seq1594_BIOID60615   -            113   1.9e-35  120.8   6.1   1   1   1.6e-39   2.1e-35  120.6   4.3     1   113     1   113     1   113 0.99 Hydrogenase expression/synthesis hypA family
Phage_GPD            PF05954.6    292 seq1597_BIOID60615   -            366   2.2e-63  214.0   0.6   1   1     2e-67   2.7e-63  213.7   0.4     1   291    42   348    42   349 0.91 Phage late control gene D protein (GPD)
HupF_HypC            PF01455.13    68 seq1599_BIOID60615   -             82   2.6e-26   91.2   0.8   1   1   2.2e-30     3e-26   91.0   0.5     1    68     1    73     1    73 0.98 HupF/HypC family
Branch_AA_trans      PF05525.8    428 seq1600_BIOID60615   -            439  5.8e-158  525.8  32.2   1   1  4.9e-162  6.6e-158  525.6  22.3     3   427     8   429     6   430 0.99 Branched-chain amino acid transport protein
ZipA_C               PF04354.8    131 seq1601_BIOID60615   -            345     2e-50  169.5   0.1   1   1     2e-54   2.7e-50  169.1   0.1     2   129   209   335   208   337 0.98 ZipA, C-terminal FtsZ-binding domain
PAS                  PF00989.19   113 seq1605_BIOID60615   -            449   1.7e-14   53.4   0.1   1   1   6.7e-18   3.1e-14   52.6   0.0     1   112   222   323   222   324 0.95 PAS fold
PAS_10               PF13596.1    106 seq1605_BIOID60615   -            449     1e-07   32.0   0.1   1   1   1.5e-10   6.7e-07   29.4   0.0     2   104   225   323   224   325 0.86 PAS domain
PAS_8                PF13188.1     64 seq1605_BIOID60615   -            449   1.4e-06   27.7   0.0   1   1     9e-10   4.1e-06   26.3   0.0     3    45   224   269   222   294 0.76 PAS domain
Ogr_Delta            PF04606.7     47 seq1606_BIOID60615   -             72   3.9e-20   71.1   5.0   1   1   3.4e-24   4.6e-20   70.8   3.4     2    47     4    49     3    49 0.97 Ogr/Delta-like zinc finger
DNA_ligase_aden      PF01653.13   315 seq1608_BIOID60615   -            671  1.3e-134  448.0   0.0   1   1  9.3e-138  1.8e-134  447.5   0.0     2   315     3   318     2   318 0.98 NAD-dependent DNA ligase adenylation domain
DNA_ligase_OB        PF03120.11    82 seq1608_BIOID60615   -            671   6.9e-36  121.6   1.3   1   1   9.9e-39   1.9e-35  120.2   0.9     2    81   321   400   320   401 0.98 NAD-dependent DNA ligase OB-fold domain
HHH_2                PF12826.2     64 seq1608_BIOID60615   -            671   3.6e-26   90.7   0.5   1   1   1.9e-26   3.7e-23   81.0   0.2     1    64   510   573   510   573 0.98 Helix-hairpin-helix motif
BRCT                 PF00533.21    78 seq1608_BIOID60615   -            671     1e-13   51.1   0.0   1   1   1.4e-16   2.8e-13   49.6   0.0     4    77   596   668   593   669 0.96 BRCA1 C Terminus (BRCT) domain
DNA_ligase_ZBD       PF03119.11    28 seq1608_BIOID60615   -            671   5.3e-12   45.0   4.8   1   1   2.7e-15   5.3e-12   45.0   3.3     1    28   407   434   407   434 0.97 NAD-dependent DNA ligase C4 zinc finger domain
PTCB-BRCT            PF12738.2     63 seq1608_BIOID60615   -            671   3.5e-06   26.6   0.0   1   1     5e-09   9.9e-06   25.2   0.0     5    59   605   660   602   661 0.88 twin BRCT domain
GSP_synth            PF03738.9     97 seq1610_BIOID60615   -            619   1.5e-27   95.5   0.1   1   1     6e-31   4.1e-27   94.1   0.1     2    96   382   495   381   496 0.94 Glutathionylspermidine synthase preATP-grasp
CHAP                 PF05257.11   125 seq1610_BIOID60615   -            619   1.8e-23   82.4   0.0   1   1   5.5e-27   3.8e-23   81.3   0.0     7   124    45   175    39   176 0.94 CHAP domain
AA_permease          PF00324.16   479 seq1612_BIOID60615   -            457  4.2e-103  345.1  48.2   1   1  7.3e-107    5e-103  344.8  33.4     1   474    15   451    15   455 0.96 Amino acid permease
AA_permease_2        PF13520.1    426 seq1612_BIOID60615   -            457   1.1e-47  162.4  56.6   1   1   1.8e-51   1.2e-47  162.2  39.2     2   425    12   442    11   445 0.88 Amino acid permease
DUF2534              PF10749.4     85 seq1613_BIOID60615   -             85   8.3e-44  147.3   3.7   1   1   6.7e-48   9.2e-44  147.1   2.6     2    85     1    84     1    84 0.97 Protein of unknown function (DUF2534)
Alpha-amylase        PF00128.19   316 seq1615_BIOID60615   -            605   3.3e-80  269.7   0.0   1   1   6.3e-84   4.3e-80  269.3   0.0     1   316   178   494   178   494 0.96 Alpha amylase, catalytic domain
Alpha-amylase_N      PF02903.9    120 seq1615_BIOID60615   -            605   5.9e-09   35.8   0.0   1   1   1.9e-12   1.3e-08   34.7   0.0     5   108     4   105     1   115 0.84 Alpha amylase, N-terminal ig-like domain
DUF3820              PF12843.2     67 seq1617_BIOID60615   -             72   1.9e-30  104.1   0.5   1   1   1.5e-34   2.1e-30  104.0   0.4     1    67     1    68     1    68 0.98 Protein of unknown function (DUF3820)
HATPase_c            PF02518.21   111 seq1618_BIOID60615   -            181     6e-23   80.5   0.0   1   1   5.6e-27   7.7e-23   80.2   0.0     5   109    72   173    68   175 0.95 Histidine kinase-, DNA gyrase B-, and HSP90-like ATPase
YbjM                 PF11045.3    125 seq1619_BIOID60615   -            125   5.5e-63  210.1   9.7   1   1   4.5e-67   6.1e-63  210.0   6.7     1   124     1   124     1   125 0.99 Putative inner membrane protein of Enterobacteriaceae
PHO4                 PF01384.15   326 seq1622_BIOID60615   -            149   2.9e-32  111.5   1.9   1   1   2.4e-36   3.3e-32  111.3   1.3    37   154     2   126     1   145 0.87 Phosphate transporter family
Response_reg         PF00072.19   112 seq1624_BIOID60615   -            239   2.5e-18   66.0   0.1   1   1   2.6e-22   3.5e-18   65.5   0.1     1   111     4   117     4   118 0.96 Response regulator receiver domain
PHO4                 PF01384.15   326 seq1627_BIOID60615   -            279   1.4e-46  158.5   4.4   1   1   1.2e-50   1.6e-46  158.3   3.0   186   326     1   268     1   268 0.89 Phosphate transporter family
DUF1418              PF07214.7     96 seq1628_BIOID60615   -             95   2.8e-42  142.1   1.9   1   1   2.3e-46   3.1e-42  141.9   1.3     1    96     1    95     1    95 0.99 Protein of unknown function (DUF1418)
Nitroreductase       PF00881.19   165 seq1631_BIOID60615   -            240   1.7e-22   79.9   0.2   1   1   2.6e-26   3.5e-22   78.8   0.2     3   165    10   159     8   159 0.78 Nitroreductase family
LysR_substrate       PF03466.15   209 seq1632_BIOID60615   -            308   2.8e-46  157.1   2.6   1   1   6.5e-50   4.4e-46  156.4   1.8     2   207    89   292    88   294 0.98 LysR substrate binding domain
HTH_1                PF00126.22    60 seq1632_BIOID60615   -            308   2.1e-23   81.6   1.8   1   1   1.4e-26   9.3e-23   79.6   0.4     1    60     5    64     5    64 0.98 Bacterial regulatory helix-turn-helix protein, lysR family
Toxin_15             PF07906.8    284 seq1635_BIOID60615   -            400   1.2e-77  261.0   0.0   1   1   1.7e-79   2.3e-75  253.6   0.0    62   284     1   221     1   221 0.99 ShET2 enterotoxin, N-terminal region
DcuA_DcuB            PF03605.9    364 seq1636_BIOID60615   -            446    5e-164  545.3  20.1   1   1  4.3e-168  5.9e-164  545.0  13.9     1   364     6   376     6   376 0.98 Anaerobic c4-dicarboxylate membrane transporter
RimK                 PF08443.6    190 seq1637_BIOID60615   -            300   1.9e-82  275.2   0.0   1   1   8.6e-86   2.4e-82  274.9   0.0     1   190    97   286    97   286 1.00 RimK-like ATP-grasp domain
GSH-S_ATP            PF02955.11   174 seq1637_BIOID60615   -            300   9.1e-19   67.1   0.2   1   1   4.9e-22   1.3e-18   66.5   0.2    13   163   115   265   103   276 0.84 Prokaryotic glutathione synthetase, ATP-grasp domain
ATP-grasp_4          PF13535.1    184 seq1637_BIOID60615   -            300   6.4e-15   55.2   0.0   1   1   3.3e-18     9e-15   54.7   0.0     1   177    96   263    96   268 0.82 ATP-grasp domain
ATP-grasp_3          PF02655.9    161 seq1637_BIOID60615   -            300     2e-09   37.3   0.0   1   1   1.1e-12   3.1e-09   36.7   0.0     1   156    97   263    97   266 0.79 ATP-grasp domain
Dala_Dala_lig_C      PF07478.8    203 seq1637_BIOID60615   -            300   1.3e-05   24.5   0.2   1   1   1.7e-08   4.6e-05   22.7   0.1    33   177   135   267   107   273 0.76 D-ala D-ala ligase C-terminus
Queuosine_synth      PF02547.10   341 seq1638_BIOID60615   -            356  2.2e-144  480.2   0.0   1   1  1.8e-148  2.5e-144  480.1   0.0     2   341     3   344     2   344 0.96 Queuosine biosynthesis protein
DnaJ                 PF00226.26    64 seq1641_BIOID60615   -            271   2.8e-14   52.4   0.2   1   1   7.4e-18     5e-14   51.6   0.1     4    56   208   266   205   269 0.94 DnaJ domain
TerB                 PF05099.8    140 seq1641_BIOID60615   -            271   2.5e-09   36.8   0.7   1   1   3.7e-13   2.5e-09   36.8   0.5    14   137    44   170    32   173 0.89 Tellurite resistance protein TerB
YbjN                 PF10722.4    127 seq1642_BIOID60615   -            158   6.8e-14   51.8   0.2   1   1   5.8e-18   7.9e-14   51.6   0.2     2   123     9   132     8   136 0.97 Putative bacterial sensory transduction regulator
tRNA-synt_1c         PF00749.16   314 seq1644_BIOID60615   -            471  5.1e-126  419.4   0.0   1   1  5.9e-130  8.1e-126  418.8   0.0     1   314     2   305     2   305 0.99 tRNA synthetases class I (E and Q), catalytic domain
Fumerase             PF05681.9    271 seq1646_BIOID60615   -            548   2.4e-91  305.4   0.0   1   1   4.4e-95     3e-91  305.1   0.0     2   271    48   328    47   328 0.98 Fumarate hydratase (Fumerase)
Fumerase_C           PF05683.7    206 seq1646_BIOID60615   -            548   7.4e-83  276.6   0.0   1   1     2e-86   1.4e-82  275.7   0.0     1   204   332   539   332   541 0.98 Fumarase C-terminus
TGT                  PF01702.13   238 seq1647_BIOID60615   -            375  2.9e-105  350.7   0.0   1   1  2.5e-109  3.5e-105  350.4   0.0     1   237   125   362   125   363 0.99 Queuine tRNA-ribosyltransferase
SBP_bac_8            PF13416.1    281 seq1650_BIOID60615   -            443   4.8e-37  128.1   2.5   1   1   1.9e-40   6.4e-37  127.6   1.7     3   280   119   409   117   410 0.86 Bacterial extracellular solute-binding protein
SBP_bac_6            PF13343.1    242 seq1650_BIOID60615   -            443   1.7e-27   96.1   0.9   1   1   8.3e-31   2.8e-27   95.4   0.6     5   216   153   391   132   421 0.85 Bacterial extracellular solute-binding protein
SBP_bac_1            PF01547.20   314 seq1650_BIOID60615   -            443   9.5e-17   61.5   6.9   1   1   4.4e-20   1.5e-16   60.9   4.8    17   311   117   376   107   379 0.75 Bacterial extracellular solute-binding protein
SBP_bac_11           PF13531.1    231 seq1650_BIOID60615   -            443     2e-07   30.7   0.0   1   1   3.8e-10   1.3e-06   28.1   0.0    15   227   117   383   111   386 0.77 Bacterial extracellular solute-binding protein
Polysacc_synt_3      PF13440.1    251 seq1652_BIOID60615   -            449   4.5e-20   72.0  11.9   1   1   6.6e-24   4.5e-20   72.0   8.2    49   250    86   302    68   303 0.86 Polysaccharide biosynthesis protein
Polysacc_synt        PF01943.12   273 seq1652_BIOID60615   -            449   8.4e-15   54.6  28.1   1   1   1.4e-17   9.3e-14   51.2   6.6     1   267    18   298    18   303 0.93 Polysaccharide biosynthesis protein
YajC                 PF02699.10    83 seq1653_BIOID60615   -            110   3.5e-28   96.9   0.4   1   1   3.3e-32   4.5e-28   96.6   0.3     2    83    20   102    19   102 0.96 Preprotein translocase subunit
PfkB                 PF00294.19   301 seq1654_BIOID60615   -            310   2.2e-59  200.9   0.3   1   1   3.9e-63   2.7e-59  200.6   0.2     8   298    15   297     8   300 0.92 pfkB family carbohydrate kinase
Phos_pyr_kin         PF08543.7    246 seq1654_BIOID60615   -            310   1.4e-08   34.1   0.3   1   1   4.7e-12   3.2e-08   32.9   0.1   111   223   172   279   155   292 0.85 Phosphomethylpyrimidine kinase
SecD-TM1             PF13721.1    101 seq1656_BIOID60615   -             50     6e-15   55.2   0.1   1   1   4.6e-19   6.3e-15   55.1   0.1    11    58     1    49     1    50 0.90 SecD export protein N-terminal TM region
ABC_tran             PF00005.22   118 seq1657_BIOID60615   -            404   1.4e-27   96.3   0.0   1   1   7.5e-31   2.5e-27   95.4   0.0     1   117    86   204    86   205 0.93 ABC transporter
TOBE_2               PF08402.5     75 seq1657_BIOID60615   -            404   3.9e-19   68.2   0.0   1   1   2.9e-22   9.8e-19   67.0   0.0     1    75   322   402   322   402 0.93 TOBE domain
SecD_SecF            PF02355.11   189 seq1658_BIOID60615   -            549   6.4e-16   57.9  10.3   1   1   3.2e-19   1.1e-15   57.2   7.1    14   184   368   536   361   540 0.90 Protein export membrane protein
SecD-TM1             PF13721.1    101 seq1658_BIOID60615   -            549   7.7e-09   35.6   1.5   1   1   7.2e-10   2.5e-06   27.5   0.0    66   101     2    37     1    37 0.96 SecD export protein N-terminal TM region
MMPL                 PF03176.10   333 seq1658_BIOID60615   -            549   1.4e-08   33.7  12.2   1   1   4.2e-12   1.4e-08   33.7   8.5   180   299   415   535   392   546 0.81 MMPL family
Sec_GG               PF07549.9     29 seq1658_BIOID60615   -            549   3.4e-08   32.2   0.0   1   1   2.6e-11   8.9e-08   30.9   0.0     1    27    46    75    46    77 0.86 SecD/SecF GG Motif
DUF2238              PF09997.4    143 seq1660_BIOID60615   -            209     3e-59  198.4   1.3   1   1   3.1e-63   4.2e-59  197.9   0.9     1   143    41   182    41   182 0.99 Predicted membrane protein (DUF2238)
LysR_substrate       PF03466.15   209 seq1664_BIOID60615   -            302   1.3e-39  135.3   0.0   1   1   2.6e-43   1.8e-39  134.9   0.0     2   208    91   297    90   298 0.96 LysR substrate binding domain
HTH_1                PF00126.22    60 seq1664_BIOID60615   -            302   1.1e-20   72.9   0.4   1   1   3.4e-24   2.3e-20   71.9   0.3     1    60     7    66     7    66 0.97 Bacterial regulatory helix-turn-helix protein, lysR family
DUF2622              PF11080.3     96 seq1666_BIOID60615   -             96   3.1e-49  164.6   0.6   1   1   2.5e-53   3.4e-49  164.5   0.4     1    95     1    95     1    96 0.99 Protein of unknown function (DUF2622)
MASE1                PF05231.9    299 seq1669_BIOID60615   -            768   1.8e-55  187.9  38.7   1   1   5.8e-59   2.6e-55  187.4  26.8     2   297    55   353    54   355 0.98 MASE1
EAL                  PF00563.15   236 seq1669_BIOID60615   -            768     3e-55  187.1   0.3   1   1   1.1e-58   5.2e-55  186.3   0.2     3   236   533   763   531   763 0.91 EAL domain
Fructosamin_kin      PF03881.9    288 seq1670_BIOID60615   -            286  4.8e-110  366.9   0.0   1   1  7.7e-114  5.3e-110  366.8   0.0     1   287     1   285     1   286 0.99 Fructosamine kinase
APH                  PF01636.18   239 seq1670_BIOID60615   -            286   7.4e-21   74.8   3.1   1   1   1.5e-24   9.9e-21   74.4   2.2     4   223    23   239    21   251 0.87 Phosphotransferase enzyme family
BPD_transp_1         PF00528.17   185 seq1671_BIOID60615   -            317   7.1e-24   84.2  18.7   1   1   5.2e-28   7.1e-24   84.2  13.0     1   183   117   313   115   315 0.91 Binding-protein-dependent transport system inner membrane component
YtfJ_HI0045          PF09695.5    160 seq1672_BIOID60615   -            154   1.1e-36  125.4   0.1   1   1   9.9e-41   1.4e-36  125.1   0.1     2    97    25   121    24   127 0.96 Bacterial protein of unknown function (YtfJ_HI0045)
SecD_SecF            PF02355.11   189 seq1673_BIOID60615   -            338   2.4e-68  228.9  10.7   1   1   5.3e-72   3.7e-68  228.3   7.4     4   188   132   316   129   317 0.97 Protein export membrane protein
Sec_GG               PF07549.9     29 seq1673_BIOID60615   -            338     2e-08   33.0   0.1   1   1   7.5e-12   5.2e-08   31.7   0.0     2    27    56    81    55    83 0.90 SecD/SecF GG Motif
YtfJ_HI0045          PF09695.5    160 seq1674_BIOID60615   -             34   1.6e-06   27.4   0.0   1   1   1.2e-10   1.7e-06   27.3   0.0   131   159     2    30     1    31 0.94 Bacterial protein of unknown function (YtfJ_HI0045)
Smr                  PF01713.16    83 seq1675_BIOID60615   -            187   2.6e-20   72.2   0.0   1   1     3e-24   4.1e-20   71.6   0.0     2    83    89   169    88   169 0.91 Smr domain
[truncated: 1,338,448 more chars]
