# Supplementary material for: A domain sequence approach to pangenomics: applications to Escherichia coli
Source: F1000Res. 2013 May 29;1:19. Originally published 2012 Oct 1. [Version 2] doi: 10.12688/f1000research.1-19.v2 (PMC3901455; doi:10.12688/f1000research.1-19.v2)
Supplement: The 347 text files show the results from scanning each of the fasta-files against the Pfam-A database [file f1000research-1-1101-s0002.tgz › Escherichia_coli_2362_75_BIOID60613.txt]

#                                                                            --- full sequence --- -------------- this domain -------------   hmm coord   ali coord   env coord
# target name        accession   tlen query name           accession   qlen   E-value  score  bias   #  of  c-Evalue  i-Evalue  score  bias  from    to  from    to  from    to  acc description of target
#------------------- ---------- ----- -------------------- ---------- ----- --------- ------ ----- --- --- --------- --------- ------ ----- ----- ----- ----- ----- ----- ----- ---- ---------------------
Phage_integrase      PF00589.17   173 seq1_BIOID60613      -            144   1.7e-14   53.7   0.0   1   1   1.5e-18     2e-14   53.4   0.0    65   171     2   106     1   108 0.90 Phage integrase family
Phage_fiber_C        PF06820.7     64 seq5_BIOID60613      -             89   4.4e-36  122.7   0.7   1   1   4.1e-40   5.7e-36  122.3   0.5     1    64    28    89    28    89 0.99 Putative prophage tail fibre C-terminus
IstB_IS21            PF01695.12   178 seq12_BIOID60613     -             61   5.2e-11   42.1   0.1   1   1   4.6e-15   6.3e-11   41.8   0.0   143   178     1    37     1    37 0.95 IstB-like ATP binding protein
Resolvase            PF00239.16   141 seq19_BIOID60613     -            192   3.1e-49  166.3   0.4   1   1     6e-53   4.1e-49  165.9   0.3     2   140     3   135     2   136 0.98 Resolvase, N terminal domain
HTH_7                PF02796.10    45 seq19_BIOID60613     -            192   1.1e-11   44.2   0.0   1   1   3.8e-15   2.6e-11   43.0   0.0     1    44   138   181   138   182 0.98 Helix-turn-helix domain of resolvase
Ail_Lom              PF06316.6    199 seq20_BIOID60613     -            199  1.3e-121  403.2   4.9   1   1  3.2e-125  1.5e-121  403.1   3.4     1   199     1   199     1   199 1.00 Enterobacterial Ail/Lom protein
OMP_b-brl            PF13505.1    176 seq20_BIOID60613     -            199   2.7e-26   92.4   5.2   1   1   7.3e-30   3.3e-26   92.1   3.6     2   176    11   199     7   199 0.87 Outer membrane protein beta-barrel domain
HTH_Tnp_1            PF01527.15    76 seq23_BIOID60613     -            215   1.8e-20   72.5   0.0   1   1   1.2e-23   5.3e-20   71.0   0.0     2    69    91   162    90   169 0.87 Transposase
DDE_Tnp_1            PF01609.16   211 seq24_BIOID60613     -            402     8e-25   87.5   0.0   1   1   9.1e-29   1.2e-24   86.9   0.0     4   208    91   328    88   331 0.93 Transposase DDE domain
Lambda_tail_I        PF06805.7     82 seq28_BIOID60613     -            213   1.4e-23   82.3   0.0   1   1   1.6e-27   2.2e-23   81.7   0.0     2    82    14    97    13    97 0.98 Bacteriophage lambda tail assembly protein I
TraH                 PF06122.6    361 seq30_BIOID60613     -            231   2.5e-29  102.1   0.0   1   1     3e-33   4.1e-29  101.3   0.0   211   361    11   152     7   152 0.92 Conjugative relaxosome accessory transposon protein
SSB                  PF00436.20   104 seq33_BIOID60613     -            175   3.2e-39  132.8   0.4   1   1   3.3e-43   4.5e-39  132.3   0.3     1   101     6   109     6   112 0.96 Single-strand binding protein family
Dam                  PF05869.6    181 seq34_BIOID60613     -            185   3.6e-48  163.2   0.0   1   1   3.1e-52   4.3e-48  163.0   0.0    36   181    17   175     8   175 0.97 DNA N-6-adenine-methyltransferase (Dam)
IstB_IS21            PF01695.12   178 seq39_BIOID60613     -             61   5.2e-11   42.1   0.1   1   1   4.6e-15   6.3e-11   41.8   0.0   143   178     1    37     1    37 0.95 IstB-like ATP binding protein
Phage_integrase      PF00589.17   173 seq40_BIOID60613     -            343   5.9e-32  110.5   0.0   1   1   9.7e-36   1.3e-31  109.4   0.0     2   171   139   329   138   331 0.95 Phage integrase family
rve_3                PF13683.1     67 seq46_BIOID60613     -             68   1.6e-09   37.0   0.0   1   1     3e-13   2.1e-09   36.6   0.0    19    67     1    50     1    50 0.96 Integrase core domain
rve_2                PF13333.1     52 seq46_BIOID60613     -             68   1.1e-07   31.6   0.1   1   1   1.9e-11   1.3e-07   31.4   0.1     1    50     2    56     2    58 0.89 Integrase core domain
DUF1076              PF06416.7    113 seq47_BIOID60613     -            140   1.6e-43  146.8   0.3   1   1   1.3e-47   1.8e-43  146.6   0.2     2   112    27   137    26   138 0.97 Protein of unknown function (DUF1076)
gpW                  PF02831.10    68 seq50_BIOID60613     -             68   2.2e-33  113.4   2.3   1   1   1.8e-37   2.4e-33  113.3   1.6     1    68     1    68     1    68 0.99 gpW
HTH_AraC             PF00165.18    42 seq55_BIOID60613     -            253   1.5e-16   59.5   0.4   1   2   4.1e-10   2.8e-06   26.8   0.0     5    41   147   182   146   183 0.94 Bacterial regulatory helix-turn-helix proteins, AraC family
HTH_AraC             PF00165.18    42 seq55_BIOID60613     -            253   1.5e-16   59.5   0.4   2   2   4.4e-11     3e-07   29.9   0.1    10    39   199   229   199   230 0.94 Bacterial regulatory helix-turn-helix proteins, AraC family
HTH_18               PF12833.2     81 seq55_BIOID60613     -            253     2e-14   53.3   0.0   1   1   6.1e-18   4.2e-14   52.3   0.0     1    78   156   230   156   233 0.94 Helix-turn-helix domain
Phage_sheath_1       PF04984.9    464 seq56_BIOID60613     -            305   2.3e-57  194.3   7.1   1   2   2.7e-22   3.7e-18   65.1   0.4     1    95     1    99     1   101 0.96 Phage tail sheath protein
Phage_sheath_1       PF04984.9    464 seq56_BIOID60613     -            305   2.3e-57  194.3   7.1   2   2   1.9e-43   2.7e-39  134.8   1.1   171   388    96   304    92   305 0.97 Phage tail sheath protein
TnpB_IS66            PF05717.8    108 seq57_BIOID60613     -            115   1.3e-44  149.9   0.0   1   1     1e-48   1.4e-44  149.8   0.0     2   107     7   110     6   111 0.96 IS66 Orf2 like protein
DUF303               PF03629.13   255 seq58_BIOID60613     -            617   5.5e-29  101.0   0.0   1   1   1.1e-32   7.5e-29  100.5   0.0     2   200    65   295    64   354 0.78 Domain of unknown function (DUF303)
DUF1737              PF08410.5     54 seq58_BIOID60613     -            617   1.1e-16   60.2   0.0   1   1   3.6e-20   2.4e-16   59.1   0.0     1    53     1    50     1    51 0.97 Domain of unknown function (DUF1737)
phage_tail_N         PF08400.5    134 seq59_BIOID60613     -            186   3.1e-61  204.8   0.3   1   1   4.6e-65   3.1e-61  204.8   0.2     1   134     1   134     1   134 0.99 Prophage tail fibre N-terminal
CarboxypepD_reg      PF13620.1     82 seq59_BIOID60613     -            186   9.8e-09   35.0   0.3   1   1   3.2e-12   2.2e-08   33.9   0.2     1    74     4    82     4    89 0.81 Carboxypeptidase regulatory-like domain
LexA_DNA_bind        PF01726.11    65 seq61_BIOID60613     -            108   1.6e-19   69.0   0.0   1   1   1.6e-23   2.1e-19   68.7   0.0     1    65     1    65     1    65 0.99 LexA DNA binding domain
DUF905               PF06006.7     71 seq62_BIOID60613     -             77   2.2e-38  129.3   0.2   1   1   1.8e-42   2.4e-38  129.2   0.1     2    71     9    77     8    77 0.98 Bacterial protein of unknown function (DUF905)
Asp_Glu_race         PF01177.17   217 seq63_BIOID60613     -            273     3e-33  115.4   0.1   1   1   2.8e-37   3.8e-33  115.1   0.1     1   209    12   217    12   221 0.92 Asp/Glu/Hydantoin racemase
Lysis_S              PF04971.7     68 seq64_BIOID60613     -             68   1.3e-46  155.9   0.6   1   1   1.1e-50   1.5e-46  155.8   0.4     1    68     1    68     1    68 1.00 Lysis protein S
TraG_N               PF07916.6    466 seq66_BIOID60613     -            941  3.9e-127  424.4  14.8   1   1  2.8e-131  3.9e-127  424.4  10.3     1   465     3   450     3   451 0.98 TraG-like protein, N-terminal region
Phage-tail_3         PF13550.1    164 seq67_BIOID60613     -           1137   3.9e-39  133.9   0.0   1   1   2.7e-42   9.3e-39  132.7   0.0     1   161   330   497   330   500 0.94 Putative phage tail protein
DUF3672              PF12421.3    136 seq67_BIOID60613     -           1137   2.2e-36  124.8   1.1   1   1   1.6e-39   5.5e-36  123.6   0.7     1   136   949  1099   949  1099 0.94 Fibronectin type III protein
DUF1983              PF09327.6     81 seq67_BIOID60613     -           1137   1.2e-27   95.5   0.1   1   1   8.8e-31     3e-27   94.2   0.0     2    81   846   925   845   925 0.98 Domain of unknown function (DUF1983)
Packaging_FI         PF14000.1    125 seq68_BIOID60613     -            127   1.7e-38  131.5   0.1   1   1   1.4e-42   1.9e-38  131.3   0.1     1   125     3   124     3   124 0.92 DNA packaging protein FI
IstB_IS21            PF01695.12   178 seq69_BIOID60613     -            592   5.3e-70  234.3   0.1   1   1   8.1e-73     1e-69  233.4   0.1     1   178   389   568   389   568 0.98 IstB-like ATP binding protein
rve                  PF00665.21   120 seq69_BIOID60613     -            592   4.8e-20   71.7   0.0   1   1   8.7e-23   1.1e-19   70.6   0.0     3   118   118   242   117   244 0.96 Integrase core domain
HTH_38               PF13936.1     44 seq69_BIOID60613     -            592     6e-09   35.2   1.4   1   1   1.2e-11   1.4e-08   33.9   0.1     6    41     3    38     2    40 0.94 Helix-turn-helix domain
HTH_7                PF02796.10    45 seq69_BIOID60613     -            592   7.6e-09   35.1   0.3   1   1   1.5e-11   1.9e-08   33.9   0.2    13    44     9    40     5    41 0.93 Helix-turn-helix domain of resolvase
Bac_DnaA             PF00308.13   219 seq69_BIOID60613     -            592     6e-07   29.2   0.0   1   1   8.4e-10     1e-06   28.4   0.0    37   134   438   534   408   540 0.86 Bacterial dnaA  protein
HTH_23               PF13384.1     50 seq69_BIOID60613     -            592   2.1e-06   27.1   0.0   1   1   5.7e-09     7e-06   25.4   0.0     9    40     9    40     2    43 0.89 Homeodomain-like domain
HTH_28               PF13518.1     52 seq69_BIOID60613     -            592   1.9e-05   24.4   0.1   1   1   4.1e-08   5.1e-05   23.0   0.1     7    34    12    39     8    40 0.89 Helix-turn-helix domain
Sigma70_r4_2         PF08281.7     54 seq69_BIOID60613     -            592   1.6e-05   24.1   0.0   1   1     4e-08     5e-05   22.5   0.0    25    48    16    39    12    40 0.94 Sigma-70, region 4
AAA                  PF00004.24   132 seq69_BIOID60613     -            592   9.9e-05   22.4   0.0   1   1   1.5e-07   0.00019   21.5   0.0     1    74   438   513   438   545 0.78 ATPase family associated with various cellular activities (AAA)
PhoH                 PF02562.11   205 seq69_BIOID60613     -            592   5.6e-05   22.3   0.0   1   1   1.5e-07   0.00018   20.6   0.0    11    47   427   463   417   475 0.80 PhoH-like protein
MFS_2                PF13347.1    427 seq70_BIOID60613     -            479  2.2e-127  424.8  39.5   1   1  1.8e-131  2.5e-127  424.7  27.4     1   426    29   450    28   451 0.97 MFS/sugar transport protein
Phage_lysozyme       PF00959.14   110 seq73_BIOID60613     -            165     2e-32  111.6   0.1   1   1   1.8e-36   2.5e-32  111.3   0.1     1   109    48   154    48   155 0.98 Phage lysozyme
ParBc                PF02195.13    90 seq74_BIOID60613     -            473   2.7e-20   72.1   0.0   1   1   4.4e-24   6.1e-20   71.0   0.0     1    89    36   131    36   132 0.95 ParB-like nuclease domain
DDE_Tnp_IS66         PF03050.9    271 seq75_BIOID60613     -            335   2.6e-27   95.6   3.4   1   1   7.4e-30   3.4e-26   91.9   0.0     1    79   186   264   186   286 0.94 Transposase IS66 family
HTH_Tnp_IS66         PF13005.2     59 seq75_BIOID60613     -            335   4.8e-17   61.4   7.9   1   1   2.2e-20   9.9e-17   60.4   5.5     2    59   125   180   124   180 0.98 putative Helix-turn-helix domain of transposase IS66
LZ_Tnp_IS66          PF13007.2     78 seq75_BIOID60613     -            335   8.7e-13   48.6   7.7   1   1   4.2e-16   1.9e-12   47.5   5.3     2    77    46   121    45   122 0.83 Transposase C of IS166 homeodomain
RusA                 PF05866.6    116 seq76_BIOID60613     -            129   6.6e-21   74.7   0.0   1   1   5.6e-25   7.6e-21   74.5   0.0     1   115     5   120     5   121 0.92 Endodeoxyribonuclease RusA
CMD                  PF02627.15    85 seq77_BIOID60613     -            143   2.4e-20   72.0   0.3   1   1   2.6e-24   3.5e-20   71.5   0.2     1    84    13    94    13    95 0.92 Carboxymuconolactone decarboxylase family
Phage_attach         PF05354.6    117 seq79_BIOID60613     -            117   1.3e-58  195.5   0.1   1   1   2.1e-62   1.4e-58  195.3   0.1     1   117     1   117     1   117 1.00 Phage Head-Tail Attachment
Gifsy-2              PF13856.1     95 seq79_BIOID60613     -            117   1.3e-29  102.0   0.0   1   1   2.1e-33   1.4e-29  101.9   0.0     1    95     4   105     4   105 0.99 ATP-binding sugar transporter from pro-phage
DDE_Tnp_1            PF01609.16   211 seq80_BIOID60613     -            243   1.1e-08   34.8   0.0   1   1   1.3e-12   1.7e-08   34.1   0.0     4   137    80   215    77   240 0.81 Transposase DDE domain
Acyl_CoA_thio        PF02551.10   132 seq81_BIOID60613     -            286   6.8e-69  229.4   0.0   1   2   2.3e-17   1.6e-13   50.3   0.0     5   126    21   103    17   115 0.89 Acyl-CoA thioesterase
Acyl_CoA_thio        PF02551.10   132 seq81_BIOID60613     -            286   6.8e-69  229.4   0.0   2   2   3.2e-55   2.2e-51  172.8   0.0     2   132   148   281   147   281 0.99 Acyl-CoA thioesterase
4HBT_3               PF13622.1    256 seq81_BIOID60613     -            286   2.2e-40  138.9   0.1   1   1   3.9e-44   2.7e-40  138.6   0.1    10   255    32   281    25   282 0.84 Thioesterase-like superfamily
DUF3672              PF12421.3    136 seq88_BIOID60613     -            835   4.8e-41  139.9   0.6   1   1     2e-44   9.3e-41  139.0   0.0     1   135   653   793   653   794 0.89 Fibronectin type III protein
Phage-tail_3         PF13550.1    164 seq88_BIOID60613     -            835   8.8e-37  126.2   0.0   1   1   3.9e-40   1.8e-36  125.2   0.0     1   163     8   177     8   178 0.95 Putative phage tail protein
DUF1983              PF09327.6     81 seq88_BIOID60613     -            835   3.4e-27   94.1   1.6   1   1     2e-30   9.2e-27   92.7   1.1     1    81   549   629   549   629 0.99 Domain of unknown function (DUF1983)
KilA-N               PF04383.8    111 seq90_BIOID60613     -            269   1.6e-20   72.6   0.0   1   1   1.9e-24   2.5e-20   72.0   0.0     6   108     8   108     4   111 0.93 KilA-N domain
Phage_lysis          PF03245.8    125 seq92_BIOID60613     -            145   8.4e-43  145.2   5.8   1   1   6.8e-47   9.3e-43  145.0   4.0     8   125    29   144    22   144 0.94 Bacteriophage lysis protein
Minor_tail_Z         PF06763.6    189 seq94_BIOID60613     -            177   6.7e-76  254.0  13.3   1   1   6.2e-80   8.5e-76  253.7   9.2     1   189     3   177     3   177 0.98 Prophage minor tail protein Z (GPZ)
Phage_sheath_1       PF04984.9    464 seq95_BIOID60613     -             80   6.9e-12   44.4   0.0   1   1   5.4e-16   7.4e-12   44.3   0.0   402   464     3    66     1    66 0.96 Phage tail sheath protein
Phage_integrase      PF00589.17   173 seq96_BIOID60613     -            415     5e-12   45.7   0.0   1   1   8.7e-16   1.2e-11   44.4   0.0    19   169   105   274    94   277 0.74 Phage integrase family
Glutaredoxin         PF00462.19    60 seq97_BIOID60613     -             81   7.9e-14   51.2   0.0   1   1   6.6e-18     9e-14   51.0   0.0     1    57     3    58     3    61 0.95 Glutaredoxin
Sulfatase            PF00884.18   379 seq100_BIOID60613    -            560  3.9e-114  381.4   8.1   1   1  7.3e-118    5e-114  381.1   5.6     1   371    58   497    58   505 0.96 Sulfatase
Phosphodiest         PF01663.17   364 seq100_BIOID60613    -            560   3.3e-11   43.0   0.4   1   1   1.3e-14   8.6e-11   41.6   0.2    18   244   106   348    98   350 0.67 Type I phosphodiesterase / nucleotide pyrophosphatase
Phage_tube           PF04985.9    167 seq101_BIOID60613    -            172   9.8e-68  226.6   0.0   1   1     8e-72   1.1e-67  226.5   0.0     1   167     2   172     2   172 0.99 Phage tail tube protein FII
Flavodoxin_NdrI      PF07972.6    122 seq104_BIOID60613    -            136   1.4e-46  157.2   0.0   1   1   1.2e-50   1.7e-46  157.0   0.0     1   122     5   123     5   123 0.97 NrdI Flavodoxin like
Gp_dh_C              PF02800.15   157 seq105_BIOID60613    -            333   3.2e-61  205.2   0.1   1   1   9.3e-65   6.3e-61  204.3   0.1     1   157   155   313   155   313 0.97 Glyceraldehyde 3-phosphate dehydrogenase, C-terminal domain
Gp_dh_N              PF00044.19   151 seq105_BIOID60613    -            333   2.4e-52  176.7   0.0   1   1   6.3e-56   4.3e-52  175.9   0.0     2   151     3   150     2   150 0.98 Glyceraldehyde 3-phosphate dehydrogenase, NAD binding domain
DDE_Tnp_IS66         PF03050.9    271 seq111_BIOID60613    -            182   7.1e-43  146.6   0.6   1   1   1.2e-46   8.5e-43  146.3   0.4   143   270     1   131     1   132 0.98 Transposase IS66 family
DDE_Tnp_IS66_C       PF13817.1     39 seq111_BIOID60613    -            182   1.1e-19   69.9   0.4   1   1   3.9e-23   2.7e-19   68.7   0.3     1    39   138   176   138   176 0.98 IS66 C-terminal element
Phage_tail_U         PF06141.6    133 seq113_BIOID60613    -            131   5.1e-64  214.1   1.0   1   1   4.1e-68   5.6e-64  213.9   0.7     1   133     1   131     1   131 0.99 Phage minor tail protein U
SSB                  PF00436.20   104 seq117_BIOID60613    -            162   1.9e-41  140.0   0.3   1   1   1.8e-45   2.4e-41  139.6   0.2     1   100     6   109     6   113 0.96 Single-strand binding protein family
Ribonuc_red_lgC      PF02867.10   537 seq120_BIOID60613    -            714  5.9e-152  506.8   0.0   1   1  6.4e-154  2.9e-150  501.2   0.0     1   537   175   694   175   694 0.96 Ribonucleotide reductase, barrel domain
RNR_N                PF08343.5     82 seq120_BIOID60613    -            714   4.4e-29   99.9   0.1   1   1   2.5e-32   1.1e-28   98.6   0.1     1    82    16    97    16    97 0.99 Ribonucleotide reductase N-terminal
Ribonuc_red_lgN      PF00317.16    83 seq120_BIOID60613    -            714   1.3e-12   47.2   0.0   1   1     7e-16   3.2e-12   45.9   0.0     2    82    99   171    98   172 0.95 Ribonucleotide reductase, all-alpha domain
Glyco_hydro_31       PF01055.21   451 seq121_BIOID60613    -            772  1.1e-123  413.1   3.7   1   1  2.3e-127  1.5e-123  412.6   2.6     1   449   239   667   239   669 0.95 Glycosyl hydrolases family 31
Gal_mutarotas_2      PF13802.1     68 seq121_BIOID60613    -            772   1.1e-18   66.6   1.0   1   1   8.4e-22   5.7e-18   64.4   0.1     1    67   159   218   159   219 0.94 Galactose mutarotase-like
OKR_DC_1             PF01276.15   417 seq125_BIOID60613    -            739  6.4e-202  670.4   0.0   1   1  1.7e-205  7.9e-202  670.2   0.0     1   417   129   571   129   571 1.00 Orn/Lys/Arg decarboxylase, major domain
OKR_DC_1_C           PF03711.10   137 seq125_BIOID60613    -            739   6.6e-52  175.0   0.0   1   1   5.4e-55   2.5e-51  173.2   0.0     1   135   596   727   596   729 0.98 Orn/Lys/Arg decarboxylase, C-terminal domain
OKR_DC_1_N           PF03709.10   115 seq125_BIOID60613    -            739   1.5e-14   53.9   0.0   1   1   6.6e-18     3e-14   52.9   0.0     1   114    32   122    32   123 0.89 Orn/Lys/Arg decarboxylase, N-terminal domain
FluMu_gp41           PF10109.4     82 seq126_BIOID60613    -             90   3.2e-11   42.8   0.0   1   1   2.6e-15   3.6e-11   42.7   0.0     2    81     9    87     8    88 0.97 Mu-like prophage FluMu protein gp41
Big_2                PF02368.13    79 seq128_BIOID60613    -            250     5e-12   45.4  10.5   1   1   7.3e-16     5e-12   45.4   7.3     2    75   161   237   160   243 0.93 Bacterial Ig-like domain (group 2)
Lysis_S              PF04971.7     68 seq132_BIOID60613    -             71   1.4e-47  159.0   0.5   1   1   1.2e-51   1.6e-47  158.9   0.3     1    68     4    71     4    71 1.00 Lysis protein S
Channel_Tsx          PF03502.8    238 seq133_BIOID60613    -            156   9.4e-36  123.6  12.0   1   1   7.5e-40     1e-35  123.5   8.3   101   238     8   156     1   156 0.95 Nucleoside-specific channel-forming protein, Tsx
rve                  PF00665.21   120 seq134_BIOID60613    -            279   7.6e-23   80.7   0.0   1   1   2.9e-26   1.3e-22   80.0   0.0     3   119   101   221    99   222 0.96 Integrase core domain
rve_3                PF13683.1     67 seq134_BIOID60613    -            279   1.2e-17   63.0   0.1   1   1   8.7e-21     4e-17   61.3   0.0     2    67   194   259   193   259 0.98 Integrase core domain
HTH_21               PF13276.1     60 seq134_BIOID60613    -            279   8.2e-17   60.8   2.0   1   1   7.3e-19   3.3e-15   55.7   0.4     6    57    27    84    23    87 0.79 HTH-like domain
PhageMin_Tail        PF10145.4    202 seq137_BIOID60613    -            809   1.1e-42  145.9  19.4   1   1   7.9e-47   1.1e-42  145.9  13.4     1   202   238   440   238   440 0.98 Phage-related minor tail protein
IpaB_EvcA            PF03278.8    153 seq138_BIOID60613    -            196   1.1e-63  212.9   4.9   1   1   9.6e-68   1.3e-63  212.6   3.4     1   152    39   184    39   185 0.99 IpaB/EvcA family
HD_assoc             PF13286.1     92 seq139_BIOID60613    -            484   8.8e-25   86.6   0.1   1   1   2.6e-28   1.8e-24   85.7   0.1     2    92   378   471   377   471 0.95 Phosphohydrolase-associated domain
HD                   PF01966.17   122 seq139_BIOID60613    -            484   2.8e-11   43.3   0.0   1   1   1.6e-14   1.1e-10   41.4   0.0     1    85    94   191    94   289 0.86 HD domain
DUF1327              PF07041.6    113 seq140_BIOID60613    -            116   5.6e-67  222.6   0.0   1   1   4.6e-71   6.3e-67  222.4   0.0     1   112     1   112     1   113 0.99 Protein of unknown function (DUF1327)
DDE_Tnp_1            PF01609.16   211 seq141_BIOID60613    -            402     8e-25   87.5   0.0   1   1   9.1e-29   1.2e-24   86.9   0.0     4   208    91   328    88   331 0.93 Transposase DDE domain
TonB                 PF03544.9     79 seq142_BIOID60613    -            113   2.2e-15   56.4   0.0   1   1   2.1e-19   2.8e-15   56.1   0.0     3    64    39   101    37   109 0.91 Gram-negative bacterial tonB protein
IMS_C                PF11799.3    137 seq144_BIOID60613    -            228   1.8e-08   34.8   0.0   1   1   5.6e-12   2.5e-08   34.2   0.0     4    85   114   200   111   217 0.85 impB/mucB/samB family C-terminal
IMS_HHH              PF11798.3     32 seq144_BIOID60613    -            228   8.9e-07   28.4   0.5   1   1   4.8e-10   2.2e-06   27.2   0.4     6    32    73    99    71    99 0.92 IMS family HHH motif
IMS                  PF00817.15   148 seq144_BIOID60613    -            228   1.3e-06   28.2   0.0   1   1   7.8e-10   3.6e-06   26.7   0.0   100   146     2    47     1    49 0.94 impB/mucB/samB family
F420_oxidored        PF03807.12    96 seq152_BIOID60613    -            269   9.8e-23   80.2   0.6   1   1   3.2e-26   2.2e-22   79.1   0.4     1    96     4    99     4    99 0.98 NADP oxidoreductase coenzyme F420-dependent
NAD_binding_2        PF03446.10   162 seq152_BIOID60613    -            269   1.8e-09   37.5   0.1   1   1   6.8e-13   4.6e-09   36.2   0.1     2    92     3    96     2   116 0.89 NAD binding domain of 6-phosphogluconate dehydrogenase
Phage_lambd_GpG      PF06894.6    127 seq154_BIOID60613    -            143     3e-56  188.3   1.2   1   1   2.6e-60   3.5e-56  188.1   0.8     1   127     1   127     1   127 0.98 Bacteriophage lambda minor tail protein (GpG)
Phage_lysozyme       PF00959.14   110 seq156_BIOID60613    -            177   1.4e-28   99.2   0.0   1   1   1.3e-32   1.8e-28   98.8   0.0     1   109    48   165    48   166 0.94 Phage lysozyme
Acetyltransf_7       PF13508.1     79 seq158_BIOID60613    -            202   6.9e-07   29.2   0.1   1   1   1.9e-10   1.3e-06   28.3   0.1     4    76    67   140    64   143 0.89 Acetyltransferase (GNAT) domain
Acetyltransf_1       PF00583.19    83 seq158_BIOID60613    -            202   3.8e-05   23.5   0.0   1   1   1.1e-08   7.3e-05   22.6   0.0    25    82    92   141    64   142 0.87 Acetyltransferase (GNAT) family
Radical_SAM          PF04055.16   166 seq159_BIOID60613    -            385   1.5e-16   60.8   0.0   1   1     1e-19   2.8e-16   60.0   0.0     6   165    11   174     7   175 0.88 Radical SAM superfamily
Fer4_12              PF13353.1    139 seq159_BIOID60613    -            385   1.6e-08   34.6   0.9   1   1   1.2e-11   3.2e-08   33.6   0.1    15   129    12   129     9   141 0.70 4Fe-4S single cluster domain
DUF4008              PF13186.1     64 seq159_BIOID60613    -            385   3.8e-08   33.4   2.6   1   1   4.6e-11   1.3e-07   31.7   1.7     4    63   263   318   257   328 0.89 Domain of unknown function (DUF4008)
Fer4_14              PF13394.1    117 seq159_BIOID60613    -            385   8.7e-07   28.9   1.0   1   1   8.4e-10   2.3e-06   27.5   0.1     7    90    11    97     9   119 0.75 4Fe-4S single cluster domain
DUF4113              PF13438.1     75 seq162_BIOID60613    -             56   1.6e-09   37.4   0.0   1   1   1.2e-13   1.7e-09   37.3   0.0     1    48     7    53     7    56 0.95 Domain of unknown function (DUF4113)
Phage_tail_T         PF06223.7    103 seq163_BIOID60613    -            137   4.2e-42  142.6   0.6   1   1   2.2e-40     3e-36  123.8   0.1     6   100     1    99     1   102 0.93 Minor tail protein T
DUF3440              PF11922.3    181 seq165_BIOID60613    -            400   5.7e-56  188.8   0.9   1   2   2.8e-45   1.9e-41  141.5   0.1     1   106   231   338   231   343 0.96 Domain of unknown function (DUF3440)
DUF3440              PF11922.3    181 seq165_BIOID60613    -            400   5.7e-56  188.8   0.9   2   2   4.9e-16   3.4e-12   46.1   0.1   137   181   340   381   335   381 0.89 Domain of unknown function (DUF3440)
PAPS_reduct          PF01507.14   174 seq165_BIOID60613    -            400     2e-16   60.1   0.1   1   1   2.1e-19   1.4e-15   57.4   0.1     2   163    24   228    23   231 0.79 Phosphoadenosine phosphosulfate reductase family
HTH_31               PF13560.1     64 seq167_BIOID60613    -            800   5.3e-07   29.6   0.1   1   1     3e-10   1.4e-06   28.2   0.1     6    53    35    84    33    87 0.89 Helix-turn-helix domain
Dynamin_N            PF00350.18   168 seq167_BIOID60613    -            800   5.1e-07   29.5   1.9   1   1   9.4e-10   4.3e-06   26.5   0.0     4   111   172   293   169   351 0.64 Dynamin family
HTH_3                PF01381.17    55 seq167_BIOID60613    -            800     2e-06   27.4   0.3   1   1   1.1e-09   5.2e-06   26.0   0.2     1    42    35    79    35    85 0.85 Helix-turn-helix
DUF2629              PF10945.3     44 seq170_BIOID60613    -             62     2e-27   94.1   2.0   1   1   1.8e-31   2.5e-27   93.8   1.4     2    44    18    60    17    60 0.98 Protein of unknown function (DUF2629)
Ail_Lom              PF06316.6    199 seq171_BIOID60613    -            199  3.2e-126  418.3   4.9   1   1  5.2e-130  3.5e-126  418.1   3.4     1   199     1   199     1   199 1.00 Enterobacterial Ail/Lom protein
OMP_b-brl            PF13505.1    176 seq171_BIOID60613    -            199   2.3e-25   89.4   4.0   1   1   4.1e-29   2.8e-25   89.1   2.8     2   176    11   199     8   199 0.86 Outer membrane protein beta-barrel domain
Phage_Nu1            PF07471.7    164 seq172_BIOID60613    -            182   1.3e-76  255.4   0.4   1   1   1.2e-80   1.6e-76  255.1   0.3     1   163     1   163     1   164 0.99 Phage DNA packaging protein Nu1
Cro                  PF09048.5     59 seq173_BIOID60613    -             66   7.7e-33  111.8   0.0   1   1   6.2e-37   8.5e-33  111.6   0.0     1    59     1    60     1    60 0.98 Cro
DDE_Tnp_1            PF01609.16   211 seq175_BIOID60613    -            391   1.3e-24   86.8   0.0   1   1   1.5e-28     2e-24   86.2   0.0     4   208    80   317    77   320 0.93 Transposase DDE domain
YhjQ                 PF06564.7    244 seq176_BIOID60613    -            250  6.1e-125  415.3   4.9   1   1  2.2e-128  7.3e-125  415.0   3.4     1   241     1   241     1   244 0.99 YhjQ protein
AAA_31               PF13614.1    157 seq176_BIOID60613    -            250   4.1e-08   33.1   0.1   1   1   9.1e-11   3.1e-07   30.3   0.0     2   149     3   148     2   152 0.74 AAA domain
CbiA                 PF01656.18   195 seq176_BIOID60613    -            250   1.7e-07   30.7   0.0   1   1   6.6e-11   2.3e-07   30.3   0.0     5   161     8   176     4   207 0.67 CobQ/CobB/MinD/ParA nucleotide binding domain
ArsA_ATPase          PF02374.10   305 seq176_BIOID60613    -            250   6.6e-06   25.2   0.0   1   1   3.3e-09   1.1e-05   24.5   0.0     9    54    10    55     2    61 0.93 Anion-transporting ATPase
TMP_2                PF06791.8    210 seq178_BIOID60613    -            400   4.7e-69  232.0  13.1   1   1   3.4e-73   4.7e-69  232.0   9.1     2   209    50   257    49   258 0.98 Prophage tail length tape measure protein
Ail_Lom              PF06316.6    199 seq181_BIOID60613    -            199  1.3e-121  403.3   4.9   1   1  3.1e-125  1.4e-121  403.1   3.4     1   199     1   199     1   199 1.00 Enterobacterial Ail/Lom protein
OMP_b-brl            PF13505.1    176 seq181_BIOID60613    -            199   6.6e-26   91.1   5.4   1   1   1.8e-29   8.2e-26   90.8   3.7     2   176    11   199     8   199 0.88 Outer membrane protein beta-barrel domain
Phage_CII            PF05269.6     91 seq182_BIOID60613    -             99   2.6e-37  126.5   0.0   1   1   2.1e-41   2.9e-37  126.4   0.0     1    90     1    92     1    93 0.97 Bacteriophage CII protein
Ribonuc_red_sm       PF00268.16   281 seq185_BIOID60613    -            319   1.3e-81  273.6   0.1   1   1   1.1e-85   1.5e-81  273.3   0.1     1   280     1   280     1   281 0.97 Ribonucleotide reductase, small chain
Phage_lysis          PF03245.8    125 seq187_BIOID60613    -            164   5.9e-51  171.5  10.3   1   1   4.9e-55   6.8e-51  171.3   7.1     1   124    29   153    29   154 0.99 Bacteriophage lysis protein
phage_tail_N         PF08400.5    134 seq190_BIOID60613    -            437   1.2e-59  199.7   0.2   1   1   3.5e-63   1.2e-59  199.7   0.1     1   134     1   134     1   134 0.99 Prophage tail fibre N-terminal
Phage_fiber_C        PF06820.7     64 seq190_BIOID60613    -            437   2.4e-36  123.5   0.2   1   1   1.1e-39   3.8e-36  122.9   0.1     1    64   363   426   363   426 0.99 Putative prophage tail fibre C-terminus
Collagen             PF01391.13    60 seq190_BIOID60613    -            437   1.6e-18   65.9  71.7   1   2   3.1e-13   1.1e-09   37.6  24.8     1    59   251   309   249   310 0.78 Collagen triple helix repeat (20 copies)
Collagen             PF01391.13    60 seq190_BIOID60613    -            437   1.6e-18   65.9  71.7   2   2   1.3e-12   4.5e-09   35.6  22.6     1    59   302   360   302   363 0.91 Collagen triple helix repeat (20 copies)
CarboxypepD_reg      PF13620.1     82 seq190_BIOID60613    -            437   1.6e-08   34.3   0.5   1   1   1.1e-11   3.7e-08   33.1   0.3     1    74     4    82     4    89 0.83 Carboxypeptidase regulatory-like domain
DDE_Tnp_1            PF01609.16   211 seq192_BIOID60613    -            402     8e-25   87.5   0.0   1   1   9.1e-29   1.2e-24   86.9   0.0     4   208    91   328    88   331 0.93 Transposase DDE domain
HTH_36               PF13730.1     55 seq194_BIOID60613    -            265   7.4e-13   48.3   0.0   1   1   8.9e-17   1.2e-12   47.6   0.0     7    55    19    67    16    67 0.95 Helix-turn-helix domain
Glyco_tranf_2_3      PF13641.1    230 seq195_BIOID60613    -            872   5.6e-32  111.3   0.0   1   1   4.3e-35   8.4e-32  110.7   0.0     1   230   273   500   273   500 0.87 Glycosyltransferase like family 2
Glycos_transf_2      PF00535.21   169 seq195_BIOID60613    -            872   1.3e-29  102.9   0.0   1   1     1e-32     2e-29  102.3   0.0     1   169   276   447   276   447 0.98 Glycosyl transferase family 2
Glyco_trans_2_3      PF13632.1    192 seq195_BIOID60613    -            872   2.1e-18   66.6   1.1   1   1   1.1e-21   2.1e-18   66.6   0.7     2   187   356   555   355   573 0.70 Glycosyl transferase family group 2
Cellulose_synt       PF03552.9    722 seq195_BIOID60613    -            872   3.8e-16   58.4   5.8   1   1   2.4e-15   4.6e-12   44.9   1.6   415   650   446   661   443   686 0.75 Cellulose synthase
PilZ                 PF07238.9    102 seq195_BIOID60613    -            872     1e-15   57.4   0.1   1   1   9.9e-19   1.9e-15   56.5   0.0     1   101   694   790   694   791 0.95 PilZ domain
Glyco_transf_21      PF13506.1    174 seq195_BIOID60613    -            872   3.3e-13   49.2   0.0   1   1   3.1e-16     6e-13   48.3   0.0    12   174   334   499   325   499 0.87 Glycosyl transferase family 21
Glyco_tranf_2_2      PF10111.4    281 seq195_BIOID60613    -            872   4.8e-06   25.7   0.0   1   1   3.7e-09   7.3e-06   25.1   0.0    32   185   303   448   277   474 0.84 Glycosyltransferase like family 2
PRD                  PF00874.15    90 seq196_BIOID60613    -            517   2.8e-35  120.2   1.1   1   2   6.7e-17   2.3e-13   49.9   0.9     2    89   209   294   208   295 0.93 PRD domain
PRD                  PF00874.15    90 seq196_BIOID60613    -            517   2.8e-35  120.2   1.1   2   2   1.6e-22   5.5e-19   67.9   0.0     2    90   323   413   322   413 0.96 PRD domain
HTH_11               PF08279.7     55 seq196_BIOID60613    -            517   4.1e-18   64.6   1.4   1   1   6.1e-15   2.1e-11   43.1   0.2     1    54     7    64     7    65 0.97 HTH domain
Mga                  PF05043.8     87 seq196_BIOID60613    -            517     3e-13   49.7   0.0   1   1   1.8e-10   6.2e-07   29.4   0.0    18    86    97   169    87   170 0.90 Mga helix-turn-helix domain
phage_tail_N         PF08400.5    134 seq197_BIOID60613    -            437   6.6e-60  200.5   0.1   1   1   1.9e-63   6.6e-60  200.5   0.1     1   134     1   134     1   134 0.99 Prophage tail fibre N-terminal
Phage_fiber_C        PF06820.7     64 seq197_BIOID60613    -            437     4e-37  126.0   0.2   1   1   1.8e-40   6.2e-37  125.4   0.2     1    64   363   426   363   426 0.99 Putative prophage tail fibre C-terminus
Collagen             PF01391.13    60 seq197_BIOID60613    -            437   1.6e-18   65.8  70.4   1   2   3.3e-13   1.1e-09   37.5  23.8     1    59   251   309   249   310 0.80 Collagen triple helix repeat (20 copies)
Collagen             PF01391.13    60 seq197_BIOID60613    -            437   1.6e-18   65.8  70.4   2   2   1.5e-10   5.2e-07   28.9  29.4     1    54   296   349   290   363 0.39 Collagen triple helix repeat (20 copies)
CarboxypepD_reg      PF13620.1     82 seq197_BIOID60613    -            437     2e-07   30.8   0.2   1   1   1.4e-10   4.9e-07   29.6   0.1     1    74     4    82     4    89 0.81 Carboxypeptidase regulatory-like domain
ABC_membrane_2       PF06472.10   282 seq200_BIOID60613    -            552   4.3e-48  163.7   9.9   1   1   1.3e-51   5.7e-48  163.3   6.9    11   281     6   292     2   293 0.94 ABC transporter transmembrane region 2
SbmA_BacA            PF05992.7    315 seq200_BIOID60613    -            552   2.8e-33  115.3  16.1   1   1     5e-36   2.3e-32  112.3  11.2     8   312    22   341    15   344 0.81 SbmA/BacA-like family
ABC_tran             PF00005.22   118 seq200_BIOID60613    -            552   9.1e-10   38.8   0.0   1   1   5.5e-13   2.5e-09   37.4   0.0    64   118   385   506   208   506 0.70 ABC transporter
ParBc                PF02195.13    90 seq201_BIOID60613    -            209   4.8e-16   58.5   0.0   1   1   6.1e-20   8.3e-16   57.7   0.0     2    90    52   146    51   146 0.96 ParB-like nuclease domain
AhpC-TSA             PF00578.16   124 seq202_BIOID60613    -            187   1.5e-33  114.9   0.1   1   1   4.3e-37     2e-33  114.6   0.1     4   123     7   133     4   134 0.94 AhpC/TSA family
Redoxin              PF08534.5    146 seq202_BIOID60613    -            187   1.8e-13   50.1   0.0   1   1   4.7e-17   2.2e-13   49.9   0.0    15   140    18   146     4   152 0.84 Redoxin
1-cysPrx_C           PF10417.4     40 seq202_BIOID60613    -            187   1.6e-06   27.4   0.1   1   1   6.5e-10     3e-06   26.6   0.1     1    31   154   182   154   186 0.88 C-terminal domain of 1-Cys peroxiredoxin
DUF4238              PF14022.1    267 seq204_BIOID60613    -            340     3e-47  160.9  12.3   1   1   6.1e-51   8.3e-47  159.5   8.5     1   266     5   311     5   312 0.99 Protein of unknown function (DUF4238)
Tape_meas_lam_C      PF09718.5     78 seq205_BIOID60613    -            478   2.5e-20   72.0   4.5   1   1   1.8e-24   2.5e-20   72.0   3.2     1    78   251   328   251   328 0.98 Lambda phage tail tape-measure protein (Tape_meas_lam_C)
Phage_P2_GpU         PF06995.6    121 seq206_BIOID60613    -            154   3.9e-47  158.4   0.0   1   1   3.5e-51   4.7e-47  158.2   0.0     1   120     6   125     6   126 0.99 Phage P2 GpU
HTH_3                PF01381.17    55 seq208_BIOID60613    -            217   1.6e-15   56.5   0.0   1   1   9.1e-19   2.5e-15   55.9   0.0     1    55     8    62     8    62 0.99 Helix-turn-helix
Peptidase_S24        PF00717.18    70 seq208_BIOID60613    -            217     6e-15   54.5   0.0   1   1   3.8e-18     1e-14   53.7   0.0     1    68   126   201   126   203 0.95 Peptidase S24-like
HTH_31               PF13560.1     64 seq208_BIOID60613    -            217     8e-11   41.8   0.0   1   1   5.9e-14   1.6e-10   40.8   0.0     4    58     6    59     3    63 0.95 Helix-turn-helix domain
HTH_19               PF12844.2     64 seq208_BIOID60613    -            217   2.1e-09   37.1   0.0   1   1   1.1e-12   3.1e-09   36.6   0.0     2    62     6    66     5    68 0.95 Helix-turn-helix domain
FCD                  PF07729.7    125 seq214_BIOID60613    -            230   1.6e-19   70.3   1.9   1   1   3.4e-23   1.6e-19   70.3   1.3     3   124   108   226   105   227 0.94 FCD domain
GntR                 PF00392.16    64 seq214_BIOID60613    -            230   2.2e-19   68.5   0.5   1   1   9.5e-23   4.3e-19   67.5   0.3     5    64    18    77    14    77 0.97 Bacterial regulatory proteins, gntR family
CbiA                 PF01656.18   195 seq218_BIOID60613    -            150   1.1e-16   60.7   0.1   1   1   7.4e-20   1.5e-16   60.3   0.1     2   161     4   146     3   149 0.82 CobQ/CobB/MinD/ParA nucleotide binding domain
MipZ                 PF09140.6    261 seq218_BIOID60613    -            150   1.1e-13   50.7   2.5   1   1   1.5e-14     3e-11   42.7   1.7     2   145     2   125     1   135 0.84 ATPase MipZ
SRP54                PF00448.17   196 seq218_BIOID60613    -            150   2.1e-09   36.9   0.4   1   1   1.5e-12   2.9e-09   36.5   0.3     6    98     4    93     1   105 0.80 SRP54-type protein, GTPase domain
VirC1                PF07015.6    231 seq218_BIOID60613    -            150   9.4e-05   21.4   0.0   1   1   4.8e-08   9.4e-05   21.4   0.0     8    93     7    88     1   137 0.67 VirC1 protein
Phage_fiber_C        PF06820.7     64 seq220_BIOID60613    -            234   4.8e-37  125.8   0.3   1   1   1.1e-40   7.2e-37  125.2   0.2     1    64   160   223   160   223 0.99 Putative prophage tail fibre C-terminus
Collagen             PF01391.13    60 seq220_BIOID60613    -            234   5.5e-18   64.1  71.5   1   2   3.9e-14   2.6e-10   39.5  22.4     1    58    51   108    49   109 0.83 Collagen triple helix repeat (20 copies)
Collagen             PF01391.13    60 seq220_BIOID60613    -            234   5.5e-18   64.1  71.5   2   2   3.6e-13   2.5e-09   36.4  23.0     1    59    99   157    99   160 0.91 Collagen triple helix repeat (20 copies)
HNH                  PF01844.18    47 seq223_BIOID60613    -            121   2.5e-11   43.1   3.3   1   1   2.6e-15   3.6e-11   42.6   2.3     1    47    49    94    49    94 0.97 HNH endonuclease
Porin_1              PF00267.16   337 seq224_BIOID60613    -            259   6.1e-99  331.3  15.8   1   1    1e-102   6.8e-99  331.2  11.0    93   337     1   259     1   259 0.97 Gram-negative porin
Porin_4              PF13609.1    311 seq224_BIOID60613    -            259     3e-12   46.5  25.1   1   1   6.2e-16   4.2e-12   46.0  17.4   120   304     6   229     2   236 0.80 Gram-negative porin
Toprim_2             PF13155.1     95 seq226_BIOID60613    -            626   2.5e-11   43.6   0.0   1   1   2.6e-14   1.2e-10   41.4   0.0     1    95   209   296   209   296 0.87 Toprim-like
Toprim_4             PF13662.1     81 seq226_BIOID60613    -            626   1.2e-08   34.7   0.0   1   1   8.2e-12   3.7e-08   33.1   0.0     2    76   207   281   206   286 0.78 Toprim domain
AAA_25               PF13481.1    194 seq226_BIOID60613    -            626   1.5e-08   34.1   0.0   1   1   6.1e-12   2.8e-08   33.2   0.0    32   193   357   507   344   508 0.83 AAA domain
Pyr_redox_2          PF07992.9    200 seq227_BIOID60613    -            531   1.3e-32  113.1   0.0   1   1   2.2e-34   4.3e-31  108.2   0.0     1   199   224   503   224   504 0.91 Pyridine nucleotide-disulphide oxidoreductase
Pyr_redox            PF00070.22    80 seq227_BIOID60613    -            531   3.2e-14   52.9   7.4   1   1   2.1e-17   4.1e-14   52.6   0.3     1    75   367   437   367   442 0.93 Pyridine nucleotide-disulphide oxidoreductase
Pyr_redox_3          PF13738.1    203 seq227_BIOID60613    -            531     1e-11   45.1   1.3   1   1   2.3e-13   4.6e-10   39.7   0.6    15   196   216   394   213   400 0.80 Pyridine nucleotide-disulphide oxidoreductase
Thioredoxin_3        PF13192.1     76 seq227_BIOID60613    -            531   2.5e-08   33.5   0.0   1   1   3.9e-11   7.6e-08   31.9   0.0     4    74   132   205   129   207 0.82 Thioredoxin domain
Phage_GPD            PF05954.6    292 seq228_BIOID60613    -            390   1.2e-57  195.2   2.9   1   1   1.6e-61   2.1e-57  194.4   2.0     1   291    41   368    41   369 0.91 Phage late control gene D protein (GPD)
ABC_tran             PF00005.22   118 seq229_BIOID60613    -            400   3.9e-26   91.6   0.0   1   1   2.4e-29   8.4e-26   90.5   0.0     1   117    68   192    68   193 0.97 ABC transporter
CBS                  PF00571.23    57 seq229_BIOID60613    -            400   2.5e-06   26.9   0.0   1   1   3.5e-07    0.0012   18.3   0.0    32    55   369   392   346   394 0.86 CBS domain
DUF3296              PF11726.3    180 seq232_BIOID60613    -            243   3.1e-44  150.5   0.0   1   1   3.2e-47   4.4e-43  146.8   0.0     2   180    13   234    12   234 0.92 Protein of unknown function (DUF3296)
Phage_fiber_C        PF06820.7     64 seq233_BIOID60613    -            102   6.1e-36  122.2   0.7   1   1   6.2e-40   8.5e-36  121.8   0.5     1    64    41   102    41   102 0.99 Putative prophage tail fibre C-terminus
Peptidase_M20        PF01546.23   171 seq234_BIOID60613    -            408   2.5e-19   69.3   0.2   1   1   8.2e-23   3.7e-19   68.8   0.1    23   170   139   402    74   403 0.84 Peptidase family M20/M25/M40
M20_dimer            PF07687.9    109 seq234_BIOID60613    -            408   1.2e-11   44.2   0.1   1   1   5.7e-15   2.6e-11   43.0   0.1     2   105   206   302   205   308 0.89 Peptidase dimerisation domain
Peptidase_M42        PF05343.9    292 seq234_BIOID60613    -            408   2.8e-06   26.2   0.0   1   1   3.1e-08   0.00014   20.6   0.0   134   194   140   201   110   235 0.90 M42 glutamyl aminopeptidase
DDE_Tnp_1            PF01609.16   211 seq238_BIOID60613    -            402     8e-25   87.5   0.0   1   1   9.1e-29   1.2e-24   86.9   0.0     4   208    91   328    88   331 0.93 Transposase DDE domain
MFS_1                PF07690.11   354 seq239_BIOID60613    -            475   3.2e-48  164.1  49.2   1   1   1.4e-50   9.8e-47  159.2  32.9     2   353    17   406    16   407 0.89 Major Facilitator Superfamily
MFS_3                PF05977.8    524 seq239_BIOID60613    -            475   1.5e-06   26.5  27.7   1   1   1.7e-08   0.00012   20.2   7.9    30   176    31   172    10   192 0.83 Transmembrane secretion effector
Phage_fiber_C        PF06820.7     64 seq241_BIOID60613    -            102     2e-34  117.3   0.6   1   1   2.1e-38   2.9e-34  116.8   0.4     1    64    41   102    41   102 0.99 Putative prophage tail fibre C-terminus
Phage_fiber_C        PF06820.7     64 seq242_BIOID60613    -             89   8.4e-35  118.6   0.5   1   1   7.9e-39   1.1e-34  118.2   0.3     1    64    28    89    28    89 0.99 Putative prophage tail fibre C-terminus
Dimer_Tnp_Tn5        PF02281.11   109 seq243_BIOID60613    -            457   1.4e-17   63.6   0.2   1   1   2.5e-21   3.4e-17   62.4   0.1    10   102   365   453   355   456 0.85 Transposase Tn5 dimerisation domain
Terminase_2          PF03592.11   144 seq244_BIOID60613    -            187   1.6e-09   38.0   2.9   1   1   1.8e-13   2.5e-09   37.4   2.0     1    57     2    58     2   170 0.90 Terminase small subunit
MetJ                 PF01340.15   104 seq247_BIOID60613    -            105   9.5e-70  230.8   0.1   1   1   7.7e-74     1e-69  230.6   0.1     1   104     2   105     2   105 1.00 Met Apo-repressor, MetJ
HTH_Tnp_1            PF01527.15    76 seq248_BIOID60613    -            215   3.9e-20   71.4   0.0   1   1   2.4e-23   1.1e-19   70.0   0.0     2    68    91   161    90   174 0.84 Transposase
PTS_EIIA_2           PF00359.17   142 seq252_BIOID60613    -            156     2e-35  121.5   0.1   1   1   1.6e-39   2.2e-35  121.3   0.1     2   141     6   149     5   150 0.98 Phosphoenolpyruvate-dependent sugar phosphotransferase system, EIIA 2
Usp                  PF00582.21   140 seq254_BIOID60613    -            144     3e-28   98.6   0.7   1   1   2.5e-32   3.4e-28   98.4   0.5     1   140     1   144     1   144 0.99 Universal stress protein family
Plug                 PF07715.10   108 seq259_BIOID60613    -            790   5.7e-09   36.1   2.6   1   1   6.5e-13   8.9e-09   35.5   0.9    12   106    49   165    39   167 0.89 TonB-dependent Receptor Plug Domain
Phage_min_tail       PF05939.8    109 seq261_BIOID60613    -            109   8.2e-38  128.5   0.1   1   1   6.6e-42     9e-38  128.4   0.1     1   109     1   109     1   109 0.99 Phage minor tail protein
DUF830               PF05708.7    158 seq262_BIOID60613    -            202   7.3e-45  152.6   0.0   1   1     6e-49   8.3e-45  152.4   0.0     2   157    21   193    20   194 0.97 Orthopoxvirus protein of unknown function (DUF830)
DUF3950              PF13132.1     30 seq266_BIOID60613    -             61     2e-16   59.0   0.1   1   1     2e-20   2.7e-16   58.6   0.1     1    29    21    49    21    50 0.98 Domain of unknown function (DUF3950)
HTH_Tnp_1            PF01527.15    76 seq268_BIOID60613    -            136   5.1e-19   67.8   0.6   1   1   1.2e-22     8e-19   67.2   0.4     2    74    23   102    22   104 0.89 Transposase
HTH_28               PF13518.1     52 seq268_BIOID60613    -            136   2.2e-06   27.4   0.5   1   1   6.5e-10   4.4e-06   26.4   0.0     1    43    32    75    32    78 0.93 Helix-turn-helix domain
Terminase_1          PF03354.10   477 seq270_BIOID60613    -            553   1.7e-36  125.5   0.0   1   1   1.5e-40   2.1e-36  125.2   0.0     6   469    64   534    59   539 0.83 Phage Terminase
DUF2303              PF10065.4    276 seq271_BIOID60613    -            274   1.4e-93  312.6   0.5   1   1   1.1e-97   1.5e-93  312.5   0.3     1   276     1   273     1   273 0.98 Uncharacterized conserved protein (DUF2303)
Fe-ADH               PF00465.14   366 seq273_BIOID60613    -            362   6.4e-47  159.8   0.2   1   1   1.3e-50   9.2e-47  159.3   0.1     1   362    12   346    12   350 0.90 Iron-containing alcohol dehydrogenase
Fe-ADH_2             PF13685.1    250 seq273_BIOID60613    -            362   1.4e-23   83.3   0.0   1   1   2.8e-27   1.9e-23   82.9   0.0     4   250    19   279    17   279 0.85 Iron-containing alcohol dehydrogenase
BPD_transp_1         PF00528.17   185 seq275_BIOID60613    -            354   2.5e-26   92.2  16.2   1   1   1.8e-30   2.5e-26   92.2  11.2     1   176   163   324   163   332 0.91 Binding-protein-dependent transport system inner membrane component
PTS_IIB              PF02302.12    90 seq277_BIOID60613    -            104   6.9e-17   61.5   1.6   1   1     6e-21   8.2e-17   61.3   1.1     2    88     5    94     4    96 0.91 PTS system, Lactose/Cellobiose specific IIB subunit
Phage_tail_L         PF05100.7    206 seq278_BIOID60613    -            232     8e-97  322.2   0.1   1   1  6.8e-101   9.2e-97  322.0   0.0     1   206    29   230    29   230 0.99 Phage minor tail protein L
TnpB_IS66            PF05717.8    108 seq280_BIOID60613    -            115   1.3e-44  149.9   0.0   1   1     1e-48   1.4e-44  149.8   0.0     2   107     7   110     6   111 0.96 IS66 Orf2 like protein
ABC-3                PF00950.12   258 seq283_BIOID60613    -             89     6e-14   51.8   0.5   1   1   4.7e-18   6.5e-14   51.7   0.4    39    98     2    61     1    73 0.95 ABC 3 transport family
rve                  PF00665.21   120 seq285_BIOID60613    -            340     2e-20   73.0   0.0   1   1   2.2e-23   3.8e-20   72.0   0.0     3   118   118   242   117   244 0.96 Integrase core domain
HTH_38               PF13936.1     44 seq285_BIOID60613    -            340   1.8e-09   36.8   0.5   1   1   4.1e-12     7e-09   34.9   0.1     6    41     3    38     2    40 0.94 Helix-turn-helix domain
HTH_7                PF02796.10    45 seq285_BIOID60613    -            340   3.5e-09   36.2   0.3   1   1   5.4e-12   9.2e-09   34.9   0.2    13    44     9    40     5    41 0.93 Helix-turn-helix domain of resolvase
HTH_23               PF13384.1     50 seq285_BIOID60613    -            340   1.1e-06   27.9   0.0   1   1     2e-09   3.4e-06   26.3   0.0     9    40     9    40     2    43 0.89 Homeodomain-like domain
HTH_28               PF13518.1     52 seq285_BIOID60613    -            340     1e-05   25.2   0.1   1   1   1.5e-08   2.6e-05   23.9   0.1     7    34    12    39     8    40 0.89 Helix-turn-helix domain
Sigma70_r4_2         PF08281.7     54 seq285_BIOID60613    -            340   1.1e-05   24.6   0.0   1   1   1.5e-08   2.5e-05   23.5   0.0    25    48    16    39    12    40 0.94 Sigma-70, region 4
HTH_3                PF01381.17    55 seq285_BIOID60613    -            340   0.00013   21.6   0.1   1   1   1.4e-07   0.00024   20.7   0.1     7    37    15    45     8    48 0.91 Helix-turn-helix
PTS_EIIC             PF02378.13   321 seq286_BIOID60613    -            363   1.3e-13   50.4  28.1   1   1   3.9e-17   5.3e-13   48.3  18.6     3   312    19   272    17   282 0.84 Phosphotransferase system, EIIC
LZ_Tnp_IS66          PF13007.2     78 seq288_BIOID60613    -            161   2.5e-13   50.3   7.7   1   1   3.1e-17   4.2e-13   49.6   5.3     2    77    46   121    45   122 0.83 Transposase C of IS166 homeodomain
BcsB                 PF03170.8    605 seq289_BIOID60613    -            779  2.4e-225  749.0   2.1   1   1  2.1e-229  2.9e-225  748.7   1.5     4   605    68   681    65   681 0.99 Bacterial cellulose synthase subunit
LPAM_1               PF08139.7     26 seq293_BIOID60613    -            180   4.7e-05   23.3   1.7   1   1   6.1e-09   8.3e-05   22.5   1.2     7    24     4    21     3    21 0.94 Prokaryotic membrane lipoprotein lipid attachment site
NinB                 PF05772.7    127 seq297_BIOID60613    -            146   2.4e-53  178.9   0.1   1   1   2.1e-57   2.9e-53  178.7   0.1     2   127     8   129     7   129 0.99 NinB protein
DEAD                 PF00270.24   173 seq299_BIOID60613    -            756   7.4e-19   67.7   0.0   1   1   5.3e-22   2.4e-18   66.0   0.0     4   168   227   386   224   391 0.83 DEAD/DEAH box helicase
Helicase_C           PF00271.26    78 seq299_BIOID60613    -            756   7.3e-11   41.6   0.0   1   1     2e-11   9.1e-08   31.7   0.0    20    78   543   613   525   613 0.80 Helicase conserved C-terminal domain
ResIII               PF04851.10   184 seq299_BIOID60613    -            756   3.6e-10   39.8   0.0   1   1   2.1e-13   9.7e-10   38.4   0.0     3   182   222   383   220   385 0.79 Type III restriction enzyme, res subunit
Prok-JAB             PF14464.1    105 seq300_BIOID60613    -            247   6.6e-17   60.8   0.1   1   1   1.8e-20   1.2e-16   60.0   0.1     3    96     3    98     1   108 0.92 Prokaryotic homologs of the JAB domain
NLPC_P60             PF00877.14   105 seq300_BIOID60613    -            247   5.4e-15   54.9   0.0   1   1   1.1e-18   7.6e-15   54.5   0.0     1   105   111   224   111   224 0.94 NlpC/P60 family
Dala_Dala_lig_C      PF07478.8    203 seq307_BIOID60613    -            364   7.5e-81  270.2   0.0   1   1   3.7e-84     1e-80  269.8   0.0     1   203   147   348   147   348 0.99 D-ala D-ala ligase C-terminus
Dala_Dala_lig_N      PF01820.16   117 seq307_BIOID60613    -            364   2.5e-34  117.9   0.0   1   1   1.8e-37     5e-34  116.9   0.0     2   117     5   130     4   130 0.96 D-ala D-ala ligase N-terminus
ATP-grasp_4          PF13535.1    184 seq307_BIOID60613    -            364   1.5e-16   60.6   0.0   1   1   9.6e-20   2.6e-16   59.7   0.0     2   176   138   317   137   321 0.82 ATP-grasp domain
ATP-grasp            PF02222.17   172 seq307_BIOID60613    -            364   7.7e-13   48.0   0.0   1   1   5.8e-16   1.6e-12   47.0   0.0     2   158   149   317   148   320 0.87 ATP-grasp domain
Fer4_11              PF13247.1     99 seq309_BIOID60613    -            175   1.7e-15   56.6  22.9   1   1   2.7e-14   3.3e-11   42.8   5.2     7    59    55   105    50   110 0.93 4Fe-4S dicluster domain
Fer4_9               PF13187.1     55 seq309_BIOID60613    -            175   9.4e-13   48.1  29.8   1   1   1.4e-10   1.8e-07   31.2   7.7     1    54    88   151    88   152 0.88 4Fe-4S dicluster domain
Fer4                 PF00037.22    24 seq309_BIOID60613    -            175   4.6e-13   48.0  42.8   1   1   3.9e-11   4.9e-08   32.1   2.2     2    23    83   104    82   105 0.91 4Fe-4S binding domain
Fer4_7               PF12838.2     52 seq309_BIOID60613    -            175   1.4e-12   47.6  34.0   1   1     2e-11   2.5e-08   34.0   7.8     1    52    88   151    88   151 0.74 4Fe-4S dicluster domain
Fer4_6               PF12837.2     24 seq309_BIOID60613    -            175   2.7e-12   45.8  41.1   1   1   2.7e-09   3.4e-06   26.5   2.0     2    23    82   103    81   104 0.92 4Fe-4S binding domain
Fer4_2               PF12797.2     22 seq309_BIOID60613    -            175   1.3e-11   43.5  37.8   1   1   6.4e-10   7.9e-07   28.5   1.6     7    22    86   101    79   101 0.85 4Fe-4S binding domain
Fer4_10              PF13237.1     52 seq309_BIOID60613    -            175   4.9e-10   38.9  35.7   1   1   1.4e-09   1.7e-06   27.5   8.8     6    52    55   100    50   100 0.91 4Fe-4S dicluster domain
Fer4_3               PF12798.2     15 seq309_BIOID60613    -            175   6.3e-07   29.3  44.6   1   3   0.00058      0.72   10.4   2.1     1    15    58    74    58    74 0.91 4Fe-4S binding domain
Fer4_3               PF12798.2     15 seq309_BIOID60613    -            175   6.3e-07   29.3  44.6   2   3   1.2e-05     0.015   15.6   4.8     1    15    89   103    89   103 0.98 4Fe-4S binding domain
Fer4_3               PF12798.2     15 seq309_BIOID60613    -            175   6.3e-07   29.3  44.6   3   3   1.2e-05     0.015   15.6   3.3     1    15   131   151   131   151 0.97 4Fe-4S binding domain
Fer4_4               PF12800.2     17 seq309_BIOID60613    -            175   2.3e-06   27.3  40.9   1   2   0.00025      0.32   11.3   3.5     2    14    10    22     9    24 0.93 4Fe-4S binding domain
Fer4_4               PF12800.2     17 seq309_BIOID60613    -            175   2.3e-06   27.3  40.9   2   2   1.2e-07   0.00014   21.7   2.5     1    17    86   102    86   102 0.93 4Fe-4S binding domain
OpuAC                PF04069.7    257 seq310_BIOID60613    -            344   6.7e-57  192.6   3.5   1   1     6e-61   8.1e-57  192.3   2.4     2   256    44   326    43   327 0.94 Substrate binding domain of ABC-type glycine betaine transport system
RdgC                 PF04381.7    301 seq315_BIOID60613    -            339  8.3e-112  372.9   0.4   1   1    7e-116  9.6e-112  372.7   0.3     3   300    43   337    39   338 0.99 Putative exonuclease, RdgC
IstB_IS21            PF01695.12   178 seq317_BIOID60613    -            259   6.1e-71  237.3   0.1   1   1   3.9e-74   1.3e-70  236.3   0.0     1   178    56   235    56   235 0.98 IstB-like ATP binding protein
Bac_DnaA             PF00308.13   219 seq317_BIOID60613    -            259   1.4e-07   31.2   0.0   1   1   6.2e-11   2.1e-07   30.6   0.0    37   136   105   202    75   207 0.85 Bacterial dnaA  protein
AAA                  PF00004.24   132 seq317_BIOID60613    -            259   2.5e-05   24.3   0.0   1   1   1.3e-08   4.3e-05   23.6   0.0     1    74   105   180   105   214 0.77 ATPase family associated with various cellular activities (AAA)
PhoH                 PF02562.11   205 seq317_BIOID60613    -            259   1.4e-05   24.3   0.1   1   1   1.6e-08   5.5e-05   22.3   0.0    11    48    94   131    83   142 0.80 PhoH-like protein
HTH_Tnp_1            PF01527.15    76 seq321_BIOID60613    -             97   7.7e-17   60.9   0.1   1   1   1.3e-20   9.1e-17   60.6   0.1     2    57    23    78    22    93 0.83 Transposase
HTH_28               PF13518.1     52 seq321_BIOID60613    -             97   1.2e-06   28.2   0.5   1   1   3.1e-10   2.1e-06   27.4   0.0     1    43    32    75    32    78 0.93 Helix-turn-helix domain
F_bP_aldolase        PF01116.15   287 seq322_BIOID60613    -            283   3.4e-77  259.2   0.1   1   1   2.8e-81   3.8e-77  259.0   0.1     2   287     2   283     1   283 0.95 Fructose-bisphosphate aldolase class-II
HNH_3                PF13392.1     46 seq323_BIOID60613    -            168   8.1e-19   66.6   0.6   1   1   1.9e-22   1.3e-18   66.0   0.4     2    46    58   102    57   102 0.97 HNH endonuclease
AP2                  PF00847.15    55 seq323_BIOID60613    -            168   1.2e-06   28.4   0.2   1   1   1.7e-10   1.2e-06   28.4   0.1     1    54   112   161   112   162 0.92 AP2 domain
Lambda_tail_I        PF06805.7     82 seq324_BIOID60613    -            193   5.7e-14   51.5   0.0   1   1   6.5e-18   8.9e-14   50.9   0.0    25    82     2    64     1    64 0.97 Bacteriophage lambda tail assembly protein I
Peptidase_U35        PF04586.12   163 seq325_BIOID60613    -            645   4.3e-30  104.7   0.0   1   1   1.2e-33     8e-30  103.8   0.0     5   159    12   157     8   161 0.91 Caudovirus prohead protease
Phage_capsid         PF05065.8    276 seq325_BIOID60613    -            645   2.5e-26   92.4   0.2   1   1   6.2e-30   4.2e-26   91.6   0.2     8   275   353   635   351   636 0.79 Phage capsid family
PHP                  PF02811.14   175 seq326_BIOID60613    -            477   1.1e-14   54.4   0.0   1   1   2.8e-18   1.9e-14   53.7   0.0     1   139    14   180    14   207 0.88 PHP domain
AAA_23               PF13476.1    202 seq326_BIOID60613    -            477   1.6e-07   31.7   0.1   1   1   4.8e-11   3.3e-07   30.7   0.0     2    58   270   329   269   425 0.76 AAA domain
Sua5_yciO_yrdC       PF01300.13   179 seq327_BIOID60613    -            774   4.5e-47  159.4   0.0   1   1   1.8e-50   8.1e-47  158.6   0.0     2   178   233   397   232   398 0.95 Telomere recombination
zf-HYPF              PF07503.7     35 seq327_BIOID60613    -            774   2.3e-32  109.9  19.5   1   2   4.3e-20   1.9e-16   59.0   2.8     1    35   132   166   132   166 0.97 HypF finger
zf-HYPF              PF07503.7     35 seq327_BIOID60613    -            774   2.3e-32  109.9  19.5   2   2   6.2e-20   2.8e-16   58.4   3.0     1    34   182   215   182   216 0.96 HypF finger
Acylphosphatase      PF00708.13    91 seq327_BIOID60613    -            774   1.5e-17   63.3   0.0   1   1   6.7e-21     3e-17   62.3   0.0     6    91    33   115    25   115 0.89 Acylphosphatase
NinF                 PF05810.7     58 seq332_BIOID60613    -             57   2.4e-05   23.9   0.4   1   1     2e-09   2.7e-05   23.7   0.3    36    58    35    55    23    56 0.86 NinF protein
Phage_integrase      PF00589.17   173 seq336_BIOID60613    -             76   2.8e-10   40.0   0.1   1   1   2.2e-14     3e-10   39.9   0.1   114   167     4    57     1    63 0.94 Phage integrase family
rve                  PF00665.21   120 seq337_BIOID60613    -            362   8.9e-21   74.1   0.0   1   1   5.5e-24   1.5e-20   73.3   0.0     3   120   176   288   174   288 0.90 Integrase core domain
rve_3                PF13683.1     67 seq337_BIOID60613    -            362   1.1e-16   60.0   0.1   1   1     1e-19   2.7e-16   58.7   0.0     2    67   260   328   259   328 0.98 Integrase core domain
HTH_28               PF13518.1     52 seq337_BIOID60613    -            362   5.3e-09   35.7   0.2   1   1   7.3e-12     2e-08   33.9   0.0     9    51    39    81    33    86 0.92 Helix-turn-helix domain
HTH_23               PF13384.1     50 seq337_BIOID60613    -            362   8.2e-08   31.5   0.0   1   1   7.6e-11   2.1e-07   30.2   0.0     5    50    31    75    28    75 0.94 Homeodomain-like domain
SgrR_N               PF12793.2    115 seq338_BIOID60613    -            566   7.3e-38  129.0   1.8   1   1   1.8e-41   1.3e-37  128.2   1.3     2   115     6   119     5   119 0.98 Sugar transport-related sRNA regulator N-term
SBP_bac_5            PF00496.17   374 seq338_BIOID60613    -            566   1.3e-18   66.8   0.0   1   1   3.9e-22   2.7e-18   65.8   0.0     2   158   165   303   164   306 0.89 Bacterial extracellular solute-binding proteins, family 5 Middle
Peptidase_M16        PF00675.15   149 seq339_BIOID60613    -            931   4.6e-43  146.4   6.1   1   1   1.5e-45     1e-41  142.0   0.0     2   148    47   203    46   204 0.96 Insulinase (Peptidase family M16)
Peptidase_M16_C      PF05193.16   184 seq339_BIOID60613    -            931     7e-43  146.3   1.5   1   2   2.1e-26   1.4e-22   80.1   0.1     2   182   207   386   206   388 0.86 Peptidase M16 inactive domain
Peptidase_M16_C      PF05193.16   184 seq339_BIOID60613    -            931     7e-43  146.3   1.5   2   2     2e-20   1.3e-16   60.6   0.0    15   183   698   862   686   863 0.92 Peptidase M16 inactive domain
MethyltransfD12      PF02086.10   260 seq343_BIOID60613    -            672   2.6e-55  187.5   0.0   1   1   4.8e-59   3.3e-55  187.2   0.0     1   248   411   642   411   654 0.93 D12 class N6 adenine-specific DNA methyltransferase
DNA_methylase        PF00145.12   335 seq343_BIOID60613    -            672   4.5e-36  124.5   0.0   1   2     5e-25   3.4e-21   75.5   0.0     5   119     8   135     6   145 0.92 C-5 cytosine-specific DNA methylase
DNA_methylase        PF00145.12   335 seq343_BIOID60613    -            672   4.5e-36  124.5   0.0   2   2   1.5e-08   0.00011   21.3   0.2   136   161   192   217   187   232 0.87 C-5 cytosine-specific DNA methylase
HTH_Tnp_1            PF01527.15    76 seq345_BIOID60613    -            215   1.8e-20   72.5   0.0   1   1   1.2e-23   5.3e-20   71.0   0.0     2    69    91   162    90   169 0.87 Transposase
ATP_bind_3           PF01171.15   182 seq347_BIOID60613    -            311     1e-14   54.3   0.0   1   1   1.1e-18   1.5e-14   53.7   0.0     2   162    42   206    41   222 0.85 PP-loop family
F_bP_aldolase        PF01116.15   287 seq349_BIOID60613    -            286   5.9e-95  317.5   0.0   1   1   4.8e-99   6.5e-95  317.3   0.0     1   287     1   283     1   283 0.97 Fructose-bisphosphate aldolase class-II
DUF1364              PF07102.7     94 seq351_BIOID60613    -             96   1.8e-42  142.9   0.6   1   1   1.5e-46     2e-42  142.8   0.4     1    94     1    94     1    94 0.98 Protein of unknown function (DUF1364)
MFS_1                PF07690.11   354 seq356_BIOID60613    -            394     1e-35  123.0  55.1   1   2     3e-29   4.2e-25   88.1  17.4     2   188    17   198    16   220 0.86 Major Facilitator Superfamily
MFS_1                PF07690.11   354 seq356_BIOID60613    -            394     1e-35  123.0  55.1   2   2   1.1e-14   1.5e-10   40.2  15.9     3   175   218   387   216   394 0.89 Major Facilitator Superfamily
DUF2755              PF10954.3    100 seq357_BIOID60613    -            102   2.9e-58  193.6   0.2   1   1   2.4e-62   3.3e-58  193.4   0.1     1   100     1   101     1   101 0.99 Protein of unknown function (DUF2755)
RusA                 PF05866.6    116 seq359_BIOID60613    -             45   0.00013   22.2   0.1   1   1     1e-08   0.00014   22.1   0.1     1    37     8    44     8    45 0.92 Endodeoxyribonuclease RusA
Ead_Ea22             PF13935.1    139 seq361_BIOID60613    -            226     7e-23   81.3   8.1   1   1   3.4e-25   4.6e-21   75.4   4.9     1   117     2    81     2    97 0.86 Ead/Ea22-like protein
Flavodoxin_2         PF02525.12   199 seq362_BIOID60613    -            201   3.2e-48  163.7   0.0   1   1   5.3e-52   3.7e-48  163.5   0.0     2   196     3   196     2   199 0.91 Flavodoxin-like fold
FMN_red              PF03358.10   152 seq362_BIOID60613    -            201   2.9e-12   46.2   0.0   1   1   6.1e-16   4.2e-12   45.7   0.0     2   148     3   174     2   178 0.76 NADPH-dependent FMN reductase
Glyco_hydro_8        PF01270.12   342 seq363_BIOID60613    -            368    5e-120  400.2   2.8   1   1  4.3e-124  5.9e-120  399.9   1.9     1   342     1   346     1   346 0.98 Glycosyl hydrolases family 8
DUF3672              PF12421.3    136 seq365_BIOID60613    -           1158   3.3e-39  134.0   0.2   1   1   2.2e-42   9.9e-39  132.4   0.2     1   136   975  1117   975  1117 0.94 Fibronectin type III protein
Phage-tail_3         PF13550.1    164 seq365_BIOID60613    -           1158   1.3e-36  125.7   0.0   1   1   6.5e-40     3e-36  124.5   0.0     1   163   330   499   330   500 0.95 Putative phage tail protein
DUF1983              PF09327.6     81 seq365_BIOID60613    -           1158   2.8e-24   84.7   0.0   1   1     2e-27     9e-24   83.1   0.0     1    81   871   951   871   951 0.99 Domain of unknown function (DUF1983)
TnpB_IS66            PF05717.8    108 seq366_BIOID60613    -            115   1.3e-44  149.9   0.0   1   1     1e-48   1.4e-44  149.8   0.0     2   107     7   110     6   111 0.96 IS66 Orf2 like protein
Fer4_11              PF13247.1     99 seq367_BIOID60613    -            222   3.4e-26   90.9  15.3   1   1   3.7e-29   5.7e-26   90.1   7.3     2    98    84   180    83   181 0.95 4Fe-4S dicluster domain
Fer4_7               PF12838.2     52 seq367_BIOID60613    -            222   1.4e-14   54.1  27.6   1   2   1.1e-09   1.7e-06   28.1   7.5     1    52    45   108    45   108 0.66 4Fe-4S dicluster domain
Fer4_7               PF12838.2     52 seq367_BIOID60613    -            222   1.4e-14   54.1  27.6   2   2     2e-10   3.1e-07   30.5   6.3     1    52   123   175   123   175 0.87 4Fe-4S dicluster domain
Fer4_9               PF13187.1     55 seq367_BIOID60613    -            222   5.6e-12   45.6  27.5   1   1   3.2e-10   4.8e-07   29.8   6.7     2    54   124   175   123   176 0.96 4Fe-4S dicluster domain
Fer4                 PF00037.22    24 seq367_BIOID60613    -            222   2.8e-10   39.2  35.7   1   1   8.9e-08   0.00014   21.2   1.4     3    22   119   138   117   140 0.86 4Fe-4S binding domain
Fer4_10              PF13237.1     52 seq367_BIOID60613    -            222   2.9e-09   36.4  29.6   1   1   4.2e-09   6.4e-06   25.7   6.4     2    52   117   172   116   172 0.88 4Fe-4S dicluster domain
Fer4_4               PF12800.2     17 seq367_BIOID60613    -            222   2.6e-05   24.0  36.5   1   3   0.00016      0.24   11.7   2.0     2    15    44    57    43    65 0.92 4Fe-4S binding domain
Fer4_4               PF12800.2     17 seq367_BIOID60613    -            222   2.6e-05   24.0  36.5   2   3   0.00049      0.75   10.1   2.9     2    17    90   107    89   107 0.88 4Fe-4S binding domain
Fer4_4               PF12800.2     17 seq367_BIOID60613    -            222   2.6e-05   24.0  36.5   3   3   1.3e-05      0.02   15.0   2.4     3    17   123   137   120   137 0.90 4Fe-4S binding domain
AAA_21               PF13304.1    303 seq368_BIOID60613    -            410   1.1e-06   28.6   0.1   1   1   1.2e-10   1.7e-06   28.1   0.1   170   301   230   350   151   352 0.79 AAA domain
Phage_NinH           PF06322.6     64 seq369_BIOID60613    -             62   5.9e-27   92.9   0.5   1   1   4.6e-31   6.2e-27   92.8   0.3     1    60     1    60     1    62 0.96 Phage NinH protein
DUF3296              PF11726.3    180 seq371_BIOID60613    -            188   8.6e-32  110.0   0.5   1   1   7.1e-36   9.7e-32  109.8   0.4     3   179    15   172    13   173 0.88 Protein of unknown function (DUF3296)
Peripla_BP_3         PF13377.1    160 seq372_BIOID60613    -            343   2.6e-44  150.9   0.0   1   1   1.4e-47   4.9e-44  150.0   0.0     1   160   178   339   178   339 0.95 Periplasmic binding protein-like domain
Peripla_BP_1         PF00532.16   279 seq372_BIOID60613    -            343   2.1e-36  125.4   0.0   1   1   8.3e-40   2.8e-36  125.0   0.0     2   259    70   317    69   335 0.91 Periplasmic binding proteins and sugar binding domain of LacI family
LacI                 PF00356.16    46 seq372_BIOID60613    -            343   4.8e-19   67.5   0.9   1   1   2.3e-22     8e-19   66.8   0.6     1    46    13    58    13    58 0.98 Bacterial regulatory proteins, lacI family
Peripla_BP_4         PF13407.1    258 seq372_BIOID60613    -            343   3.5e-14   52.6   0.0   1   1   5.9e-17     2e-13   50.1   0.0     1   257    72   320    72   321 0.86 Periplasmic binding protein domain
ROK                  PF00480.15   179 seq375_BIOID60613    -            321   9.7e-42  142.6   0.6   1   1     2e-45   1.4e-41  142.1   0.4     1   179    16   203    16   203 0.96 ROK family
Glucokinase          PF02685.11   316 seq375_BIOID60613    -            321   1.6e-08   33.5   1.3   1   1   1.9e-11   1.3e-07   30.5   0.9     4   264    18   264    15   274 0.76 Glucokinase
LZ_Tnp_IS66          PF13007.2     78 seq376_BIOID60613    -            143   1.8e-13   50.7   7.7   1   1   2.3e-17   3.1e-13   50.0   5.3     2    77    46   121    45   122 0.83 Transposase C of IS166 homeodomain
TetR_C_2             PF08361.6    121 seq377_BIOID60613    -            220   1.1e-46  157.5   0.5   1   1   4.2e-50   1.9e-46  156.7   0.1     1   120    84   202    84   203 0.99 MAATS-type transcriptional repressor, C-terminal region
TetR_N               PF00440.18    47 seq377_BIOID60613    -            220     2e-18   65.6   0.0   1   1   1.3e-21   5.9e-18   64.1   0.0     1    47    16    62    16    62 0.98 Bacterial regulatory proteins, tetR family
TetR_C_4             PF08359.6    133 seq377_BIOID60613    -            220   3.9e-06   26.7   0.1   1   1   3.2e-09   1.5e-05   24.8   0.0    72   126   139   193   121   201 0.91 YsiA-like protein, C-terminal region
Methyltransf_4       PF02390.12   197 seq378_BIOID60613    -            239   3.2e-65  218.7   0.0   1   1   2.9e-69   3.9e-65  218.4   0.0     5   197    49   238    42   238 0.97 Putative methyltransferase
DUF550               PF04447.7    101 seq380_BIOID60613    -            214   6.6e-44  147.5   0.3   1   1   1.3e-47   8.9e-44  147.1   0.2     1    99    41   138    41   140 0.98 Protein of unknown function (DUF550)
DUF551               PF04448.7     69 seq380_BIOID60613    -            214   2.7e-20   72.7   0.0   1   1   8.6e-24   5.9e-20   71.6   0.0     1    69   144   211   144   211 0.98 Protein of unknown function (DUF551)
DDE_Tnp_IS66         PF03050.9    271 seq381_BIOID60613    -            473  7.8e-103  343.2   0.3   1   1  2.4e-106  1.1e-102  342.7   0.2     1   270   136   422   136   423 0.99 Transposase IS66 family
DDE_Tnp_IS66_C       PF13817.1     39 seq381_BIOID60613    -            473   4.5e-19   68.0   0.4   1   1   2.4e-22   1.1e-18   66.8   0.3     1    39   429   467   429   467 0.98 IS66 C-terminal element
HTH_Tnp_IS66         PF13005.2     59 seq381_BIOID60613    -            473   2.9e-10   39.7   1.5   1   1   2.1e-13   9.5e-10   38.0   1.1    21    59    94   130    90   130 0.96 putative Helix-turn-helix domain of transposase IS66
Ni_hydr_CYTB         PF01292.15   182 seq386_BIOID60613    -            261   1.3e-28   99.5  10.3   1   1   1.9e-32   1.3e-28   99.5   7.1     2   182    69   257    68   257 0.90 Prokaryotic cytochrome b561
Cytochrom_B_N        PF00033.14   188 seq386_BIOID60613    -            261   8.8e-28   96.8  12.4   1   1   1.3e-31   8.8e-28   96.8   8.6     2   188    67   257    66   257 0.89 Cytochrome b(N-terminal)/b6/petB
Phage_portal         PF04860.7    347 seq387_BIOID60613    -            454   6.5e-87  291.3   0.0   1   1   5.8e-91     8e-87  291.0   0.0     4   347    39   382    36   382 0.96 Phage portal protein
ExsB                 PF06508.8    137 seq388_BIOID60613    -            231     5e-57  191.4   0.0   1   1   1.4e-60   6.4e-57  191.0   0.0     1   137     3   140     3   140 0.99 ExsB
Asn_synthase         PF00733.16   255 seq388_BIOID60613    -            231   2.2e-05   23.9   0.0   1   1   8.3e-09   3.8e-05   23.1   0.0    21    80     5    64     2    77 0.90 Asparagine synthase
Arginosuc_synth      PF00764.14   388 seq388_BIOID60613    -            231   2.5e-05   23.4   0.1   1   1   8.8e-09     4e-05   22.7   0.0     1    59     5    63     5    75 0.91 Arginosuccinate synthase
AzlC                 PF03591.9    143 seq389_BIOID60613    -            245   7.3e-42  142.5  10.2   1   1   5.3e-46   7.3e-42  142.5   7.1     1   141    23   165    23   167 0.97 AzlC protein
DUF469               PF04320.9    101 seq394_BIOID60613    -            108   4.5e-42  142.8   0.6   1   1   3.7e-46   5.1e-42  142.6   0.4     1   101     7   107     7   107 1.00 Protein with unknown function (DUF469)
DUF1498              PF07385.7    225 seq396_BIOID60613    -            226    1e-118  394.3   0.0   1   1  8.3e-123  1.1e-118  394.1   0.0     1   224     1   224     1   225 0.99 Protein of unknown function (DUF1498)
SPOR                 PF05036.8     76 seq398_BIOID60613    -            319   3.8e-17   62.1   0.4   1   1   1.3e-20   1.8e-16   59.9   0.0     3    72   246   312   244   315 0.91 Sporulation related domain
BCSC_C               PF05420.6    342 seq400_BIOID60613    -           1026  4.5e-124  413.9  12.0   1   1  2.9e-127  4.5e-124  413.9   8.3     2   341   671  1008   670  1009 0.97 Cellulose synthase operon protein C C-terminus (BCSC_C)
TPR_16               PF13432.1     65 seq400_BIOID60613    -           1026     1e-25   89.6  62.9   1   2     3e-11   4.6e-08   33.4   1.9     2    64   143   205   142   206 0.96 Tetratricopeptide repeat
TPR_16               PF13432.1     65 seq400_BIOID60613    -           1026     1e-25   89.6  62.9   2   2   3.7e-12   5.6e-09   36.3   1.7     2    64   225   287   224   288 0.95 Tetratricopeptide repeat
TPR_11               PF13414.1     69 seq400_BIOID60613    -           1026   2.4e-22   78.2  37.1   1   1   3.8e-13   5.8e-10   38.5   0.2     2    69   137   203   136   203 0.96 TPR repeat
TPR_2                PF07719.12    34 seq400_BIOID60613    -           1026   9.6e-16   56.2  33.2   1   2   7.4e-08   0.00011   21.6   0.1     2    34   173   205   172   205 0.96 Tetratricopeptide repeat
TPR_2                PF07719.12    34 seq400_BIOID60613    -           1026   9.6e-16   56.2  33.2   2   2     4e-05     0.061   13.1   0.1     6    33   259   286   255   287 0.90 Tetratricopeptide repeat
TPR_7                PF13176.1     36 seq400_BIOID60613    -           1026   1.5e-11   43.0  16.8   1   1   3.2e-06    0.0049   16.4   0.0     1    33   174   204   174   209 0.86 Tetratricopeptide repeat
TPR_8                PF13181.1     34 seq400_BIOID60613    -           1026   1.7e-10   39.7   8.8   1   1   5.5e-08   8.4e-05   21.9   0.0     2    33   173   205   172   206 0.92 Tetratricopeptide repeat
TPR_1                PF00515.23    34 seq400_BIOID60613    -           1026   7.7e-10   37.8  21.7   1   1     3e-08   4.6e-05   22.7   0.1     2    34   173   205   172   205 0.96 Tetratricopeptide repeat
rve                  PF00665.21   120 seq401_BIOID60613    -            317   1.7e-20   73.2   0.0   1   1   2.1e-23   3.2e-20   72.2   0.0     3   118   118   242   117   244 0.96 Integrase core domain
HTH_38               PF13936.1     44 seq401_BIOID60613    -            317   1.5e-09   37.1   0.5   1   1   4.2e-12   6.4e-09   35.1   0.1     6    41     3    38     2    40 0.94 Helix-turn-helix domain
HTH_7                PF02796.10    45 seq401_BIOID60613    -            317   2.9e-09   36.5   0.3   1   1   5.5e-12   8.4e-09   35.0   0.2    13    44     9    40     5    41 0.93 Helix-turn-helix domain of resolvase
HTH_23               PF13384.1     50 seq401_BIOID60613    -            317   9.7e-07   28.1   0.0   1   1   2.1e-09   3.1e-06   26.5   0.0     9    40     9    40     2    43 0.89 Homeodomain-like domain
HTH_28               PF13518.1     52 seq401_BIOID60613    -            317   8.8e-06   25.4   0.1   1   1   1.5e-08   2.3e-05   24.1   0.1     7    34    12    39     8    40 0.89 Helix-turn-helix domain
Sigma70_r4_2         PF08281.7     54 seq401_BIOID60613    -            317     1e-05   24.7   0.0   1   1   1.5e-08   2.3e-05   23.6   0.0    25    48    16    39    12    40 0.94 Sigma-70, region 4
HTH_3                PF01381.17    55 seq401_BIOID60613    -            317   0.00011   21.7   0.1   1   1   1.4e-07   0.00022   20.8   0.1     7    37    15    45     8    48 0.91 Helix-turn-helix
DUF3521              PF12035.3     35 seq402_BIOID60613    -             46   1.3e-09   37.6   0.4   1   1   1.3e-13   1.8e-09   37.1   0.3     1    35     1    28     1    28 0.99 Protein of unknown function (DUF3521)
OrfB_IS605           PF01385.14   227 seq403_BIOID60613    -            376   9.4e-40  136.2   0.8   1   1   2.6e-43   1.2e-39  135.9   0.1     2   223    68   272    67   275 0.97 Probable transposase
OrfB_Zn_ribbon       PF07282.6     69 seq403_BIOID60613    -            376   3.3e-23   81.0   0.9   1   1   1.3e-26   6.1e-23   80.1   0.6     1    67   287   355   287   357 0.98 Putative transposase DNA-binding domain
HTH_OrfB_IS605       PF12323.3     46 seq403_BIOID60613    -            376   1.2e-22   78.8   2.3   1   1   5.2e-26   2.4e-22   77.8   1.6     1    45     1    45     1    46 0.97 Helix-turn-helix domain
HTH_Tnp_1            PF01527.15    76 seq405_BIOID60613    -            103   5.9e-09   35.6   0.5   1   1   1.1e-12   7.4e-09   35.3   0.3     2    76     4    79     3    85 0.84 Transposase
HTH_28               PF13518.1     52 seq405_BIOID60613    -            103   4.2e-07   29.6   0.1   1   1   1.1e-10   7.8e-07   28.8   0.0     1    40    13    53    13    60 0.88 Helix-turn-helix domain
Exonuc_VII_L         PF02601.10   319 seq409_BIOID60613    -            457   1.3e-90  303.7   0.8   1   1   3.5e-94   1.6e-90  303.4   0.6     1   319   126   442   126   442 0.97 Exonuclease VII, large subunit
tRNA_anti_2          PF13742.1     99 seq409_BIOID60613    -            457   1.9e-34  117.3   0.1   1   1   1.7e-37   7.9e-34  115.3   0.0     1    99     9   104     9   104 0.98 OB-fold nucleic acid binding domain
tRNA_anti            PF01336.20    76 seq409_BIOID60613    -            457   6.8e-08   32.1   0.0   1   1   3.5e-11   1.6e-07   30.9   0.0     1    75    30   104    30   105 0.96 OB-fold nucleic acid binding domain
DUF2884              PF11101.3    229 seq410_BIOID60613    -            239   1.7e-59  200.8   2.3   1   1   1.4e-63     2e-59  200.6   1.6     1   215    24   234    24   239 0.98 Protein of unknown function (DUF2884)
AzlD                 PF05437.7     99 seq411_BIOID60613    -            111   2.4e-12   46.5   5.6   1   1   2.1e-16   2.9e-12   46.2   3.9     1    98     5   104     5   105 0.92 Branched-chain amino acid transport protein (AzlD)
Phage_AlpA           PF05930.7     51 seq412_BIOID60613    -             78   7.2e-18   63.9   0.1   1   1   6.4e-22   8.8e-18   63.6   0.1     3    51    19    66    17    66 0.97 Prophage CP4-57 regulatory protein (AlpA)
PyocinActivator      PF11112.3     76 seq414_BIOID60613    -             97   1.4e-23   82.4   0.0   1   1   1.4e-27   1.9e-23   81.9   0.0     1    74     7    78     7    80 0.96 Pyocin activator protein PrtN
Cytochrom_C_asm      PF01578.15   214 seq417_BIOID60613    -            288   5.7e-45  153.3  17.3   1   1   4.2e-49   5.7e-45  153.3  12.0     5   212    62   286    58   288 0.97 Cytochrome C assembly protein
Phage_antiter_Q      PF06323.6    230 seq421_BIOID60613    -            229    2e-105  351.1   8.7   1   1  1.7e-109  2.3e-105  350.9   6.0     1   229     1   228     1   229 1.00 Phage antitermination protein Q
rve                  PF00665.21   120 seq422_BIOID60613    -            159   4.9e-12   45.8   0.1   1   1   1.6e-15   1.1e-11   44.8   0.0     2    78    69   143    68   153 0.92 Integrase core domain
HTH_21               PF13276.1     60 seq422_BIOID60613    -            159     2e-07   30.8   0.0   1   1   4.9e-11   3.4e-07   30.0   0.0    14    58     2    45     1    49 0.90 HTH-like domain
MarR                 PF01047.17    59 seq424_BIOID60613    -            176   1.6e-17   62.8   2.8   1   1   1.3e-20     6e-17   60.9   0.1     1    58    53   112    53   113 0.98 MarR family
MarR_2               PF12802.2     62 seq424_BIOID60613    -            176     1e-08   34.5   0.1   1   1   4.8e-12   2.2e-08   33.5   0.0     5    61    55   111    51   112 0.90 MarR family
HTH_27               PF13463.1     68 seq424_BIOID60613    -            176   3.6e-07   30.3   0.1   1   1   1.8e-10   8.1e-07   29.1   0.0    17    68    70   121    54   121 0.86 Winged helix DNA-binding domain
DUF3296              PF11726.3    180 seq425_BIOID60613    -            199   1.5e-05   24.4   0.0   1   1   1.3e-09   1.8e-05   24.2   0.0     3   117    31   144    29   169 0.83 Protein of unknown function (DUF3296)
Pyridoxal_deC        PF00282.14   373 seq431_BIOID60613    -            466  2.2e-108  361.9   0.0   1   1  3.9e-112  2.7e-108  361.6   0.0     1   373    33   383    33   383 0.98 Pyridoxal-dependent decarboxylase conserved domain
Proteasome           PF00227.21   190 seq433_BIOID60613    -            176   1.5e-25   89.4   0.2   1   1     2e-29   2.8e-25   88.6   0.1     5   186     2   168     2   172 0.94 Proteasome subunit
IstB_IS21            PF01695.12   178 seq437_BIOID60613    -            259   6.1e-71  237.3   0.1   1   1   3.9e-74   1.3e-70  236.3   0.0     1   178    56   235    56   235 0.98 IstB-like ATP binding protein
Bac_DnaA             PF00308.13   219 seq437_BIOID60613    -            259   1.4e-07   31.2   0.0   1   1   6.2e-11   2.1e-07   30.6   0.0    37   136   105   202    75   207 0.85 Bacterial dnaA  protein
AAA                  PF00004.24   132 seq437_BIOID60613    -            259   2.5e-05   24.3   0.0   1   1   1.3e-08   4.3e-05   23.6   0.0     1    74   105   180   105   214 0.77 ATPase family associated with various cellular activities (AAA)
PhoH                 PF02562.11   205 seq437_BIOID60613    -            259   1.4e-05   24.3   0.1   1   1   1.6e-08   5.5e-05   22.3   0.0    11    48    94   131    83   142 0.80 PhoH-like protein
Asparaginase         PF00710.15   313 seq440_BIOID60613    -            348   1.1e-88  296.9   3.8   1   1   9.5e-93   1.3e-88  296.7   2.6     1   313    25   342    25   342 0.96 Asparaginase
Beta-lactamase       PF00144.19   330 seq442_BIOID60613    -            385   1.2e-64  218.3   1.3   1   1   1.2e-68   1.6e-64  217.9   0.9    11   314    45   357    32   370 0.87 Beta-lactamase
HlyD                 PF00529.15   306 seq443_BIOID60613    -            390   3.6e-79  266.1  15.0   1   1   1.3e-82   4.5e-79  265.8  10.4     1   306    60   343    60   343 0.99 HlyD family secretion protein
HlyD_2               PF12700.2    328 seq443_BIOID60613    -            390   2.2e-17   63.1   1.3   1   1   9.2e-21   3.1e-17   62.6   0.9    20   234    60   290    51   316 0.77 HlyD family secretion protein
HlyD_3               PF13437.1    105 seq443_BIOID60613    -            390   5.2e-16   58.7   3.5   1   1   1.4e-16   4.9e-13   49.2   0.2     2   105   218   338   217   338 0.79 HlyD family secretion protein
Biotin_lipoyl_2      PF13533.1     50 seq443_BIOID60613    -            390   1.1e-08   34.4   1.6   1   1   5.4e-11   1.9e-07   30.5   0.1     2    49    61   108    60   109 0.91 Biotin-lipoyl like
DUF21                PF01595.15   183 seq445_BIOID60613    -            420   3.5e-55  186.0   4.7   1   1   1.1e-58   4.9e-55  185.5   3.3     3   175     2   175     1   180 0.98 Domain of unknown function DUF21
CorC_HlyC            PF03471.12    81 seq445_BIOID60613    -            420   2.9e-20   71.7   0.2   1   1     2e-23   9.2e-20   70.1   0.1     2    79   335   410   334   412 0.95 Transporter associated domain
CBS                  PF00571.23    57 seq445_BIOID60613    -            420   9.6e-06   25.0   0.2   1   1   8.6e-08   0.00039   19.9   0.0     8    56   270   318   249   319 0.87 CBS domain
AAA_2                PF07724.9    171 seq448_BIOID60613    -            443   5.3e-52  176.0   0.7   1   2   6.4e-10   1.5e-06   28.1   0.0     5    66    52   113    49   115 0.92 AAA domain (Cdc48 subfamily)
AAA_2                PF07724.9    171 seq448_BIOID60613    -            443   5.3e-52  176.0   0.7   2   2   3.9e-46   8.9e-43  146.0   0.1    10   171   188   329   170   329 0.89 AAA domain (Cdc48 subfamily)
AAA                  PF00004.24   132 seq448_BIOID60613    -            443     2e-16   60.2   0.1   1   2   2.2e-10   5.1e-07   29.8   0.0     1    57    53   107    53   142 0.72 ATPase family associated with various cellular activities (AAA)
AAA                  PF00004.24   132 seq448_BIOID60613    -            443     2e-16   60.2   0.1   2   2   9.6e-10   2.2e-06   27.7   0.0    39   130   226   332   188   334 0.73 ATPase family associated with various cellular activities (AAA)
AAA_5                PF07728.9    139 seq448_BIOID60613    -            443   7.6e-08   32.0   0.3   1   1   1.4e-09   3.3e-06   26.7   0.0     1    99    52   149    52   206 0.77 AAA domain (dynein-related subfamily)
ClpB_D2-small        PF10431.4     81 seq448_BIOID60613    -            443   2.2e-06   27.3   0.8   1   1   6.9e-09   1.6e-05   24.6   0.0     1    62   335   405   335   412 0.90 C-terminal, D2-small domain, of ClpB protein
TraD                 PF06412.6     65 seq449_BIOID60613    -            101     3e-14   52.2   0.2   1   1     3e-18     4e-14   51.8   0.1     1    64    32    95    32    96 0.96 Conjugal transfer protein TraD
Dus                  PF01207.12   310 seq454_BIOID60613    -            345  7.5e-100  333.6   0.0   1   1  6.3e-104  8.6e-100  333.4   0.0     2   308    30   340    29   342 0.98 Dihydrouridine synthase (Dus)
Band_7               PF01145.20   179 seq455_BIOID60613    -            275   4.5e-24   85.2   0.2   1   1   3.3e-28   4.5e-24   85.2   0.1     2   179    22   208    21   215 0.87 SPFH domain / Band 7 family
Phage_connect_1      PF05135.8    102 seq456_BIOID60613    -            108   4.8e-08   32.9   0.0   1   1   4.2e-12   5.8e-08   32.6   0.0     1    78     1    85     1   103 0.83 Phage gp6-like head-tail connector protein
Ail_Lom              PF06316.6    199 seq458_BIOID60613    -            219   3.5e-51  173.4   0.5   1   1     6e-55   4.1e-51  173.1   0.3     1   199    13   219    13   219 0.94 Enterobacterial Ail/Lom protein
OMP_b-brl            PF13505.1    176 seq458_BIOID60613    -            219   5.9e-20   71.8   3.0   1   1   1.1e-23   7.2e-20   71.5   2.1     4   176    25   219    19   219 0.74 Outer membrane protein beta-barrel domain
GGDEF                PF00990.16   161 seq459_BIOID60613    -            430   1.5e-44  151.2   0.0   1   1   5.7e-48   2.6e-44  150.5   0.0     1   161   273   426   273   426 0.96 GGDEF domain
PAS_4                PF08448.5    110 seq459_BIOID60613    -            430   5.6e-09   35.8   0.0   1   1   6.9e-12   3.2e-08   33.4   0.0     6   110   162   264   156   264 0.89 PAS fold
PAS_8                PF13188.1     64 seq459_BIOID60613    -            430   6.4e-07   28.9   0.0   1   2   6.5e-05       0.3   10.9   0.0     5    34    27    58    24    96 0.75 PAS domain
PAS_8                PF13188.1     64 seq459_BIOID60613    -            430   6.4e-07   28.9   0.0   2   2   3.7e-06     0.017   14.8   0.0     9    37   157   191   150   217 0.74 PAS domain
FUR                  PF01475.14   120 seq460_BIOID60613    -            252   5.3e-15   55.2   0.3   1   1   8.7e-19   1.2e-14   54.1   0.0     2   118   101   219   100   221 0.90 Ferric uptake regulator family
DUF3927              PF13064.1     46 seq464_BIOID60613    -             52   2.9e-22   77.7  11.8   1   1   2.3e-26   3.1e-22   77.6   8.2     1    46     3    48     3    48 0.98 Protein of unknown function (DUF3927)
PilS                 PF08805.6    133 seq467_BIOID60613    -            185   9.4e-34  115.6   9.3   1   1   1.7e-37   1.1e-33  115.4   6.4     1   132    43   184    43   185 0.95 PilS N terminal
Bundlin              PF05307.6     97 seq467_BIOID60613    -            185   8.4e-08   31.8   1.4   1   1   1.2e-11   8.4e-08   31.8   1.0     7    89     7    89     1    97 0.87 Bundlin
DUF1202              PF06717.6    308 seq468_BIOID60613    -            335  3.3e-175  581.5  15.9   1   1  2.8e-179  3.8e-175  581.3  11.0     1   307    13   322    13   323 0.99 Protein of unknown function (DUF1202)
Phage_H_T_join       PF05521.6     95 seq469_BIOID60613    -            136   2.8e-15   56.2   0.0   1   1   2.5e-19   3.5e-15   55.9   0.0     3    95    11   110     9   111 0.91 Phage head-tail joining protein
AA_permease_2        PF13520.1    426 seq471_BIOID60613    -            511   1.4e-57  195.0  53.0   1   1   2.5e-61   1.7e-57  194.7  36.8     1   424    13   452    13   457 0.92 Amino acid permease
AA_permease          PF00324.16   479 seq471_BIOID60613    -            511   1.7e-20   72.7  45.9   1   1   3.7e-24   2.5e-20   72.1  31.8    20   462    32   459    15   474 0.76 Amino acid permease
MFS_1                PF07690.11   354 seq473_BIOID60613    -            512   5.7e-55  186.3  38.3   1   1   4.2e-59   5.7e-55  186.3  26.5     1   353    19   413    19   414 0.89 Major Facilitator Superfamily
Histone_HNS          PF00816.16    93 seq474_BIOID60613    -            144   9.6e-16   57.9   0.4   1   1   9.5e-20   1.3e-15   57.5   0.3     3    93    38   128    35   128 0.82 H-NS histone family
DDE_Tnp_IS66         PF03050.9    271 seq475_BIOID60613    -             97   7.6e-22   77.6   0.0   1   1   6.3e-26   8.6e-22   77.5   0.0   122   198     1    83     1    89 0.94 Transposase IS66 family
BATS                 PF06968.8     92 seq477_BIOID60613    -            346   1.7e-29  101.3   0.0   1   1   5.5e-33   3.7e-29  100.2   0.0     1    92   220   312   220   312 0.99 Biotin and Thiamin Synthesis associated domain
Radical_SAM          PF04055.16   166 seq477_BIOID60613    -            346   3.9e-19   69.3   0.0   1   1   4.6e-22   3.2e-18   66.3   0.0     4   160    50   203    47   209 0.92 Radical SAM superfamily
DUF303               PF03629.13   255 seq478_BIOID60613    -            616   1.8e-29  102.6   0.0   1   1   3.6e-33   2.5e-29  102.1   0.0     1   200    64   295    64   345 0.78 Domain of unknown function (DUF303)
DUF1737              PF08410.5     54 seq478_BIOID60613    -            616   1.3e-16   59.9   0.0   1   1   4.7e-20   3.2e-16   58.7   0.0     1    53     1    50     1    51 0.96 Domain of unknown function (DUF1737)
rve                  PF00665.21   120 seq480_BIOID60613    -            340     2e-20   73.0   0.0   1   1   2.2e-23   3.8e-20   72.0   0.0     3   118   118   242   117   244 0.96 Integrase core domain
HTH_38               PF13936.1     44 seq480_BIOID60613    -            340   1.8e-09   36.8   0.5   1   1   4.1e-12     7e-09   34.9   0.1     6    41     3    38     2    40 0.94 Helix-turn-helix domain
HTH_7                PF02796.10    45 seq480_BIOID60613    -            340   3.5e-09   36.2   0.3   1   1   5.4e-12   9.2e-09   34.9   0.2    13    44     9    40     5    41 0.93 Helix-turn-helix domain of resolvase
HTH_23               PF13384.1     50 seq480_BIOID60613    -            340   1.1e-06   27.9   0.0   1   1     2e-09   3.4e-06   26.3   0.0     9    40     9    40     2    43 0.89 Homeodomain-like domain
HTH_28               PF13518.1     52 seq480_BIOID60613    -            340     1e-05   25.2   0.1   1   1   1.5e-08   2.6e-05   23.9   0.1     7    34    12    39     8    40 0.89 Helix-turn-helix domain
Sigma70_r4_2         PF08281.7     54 seq480_BIOID60613    -            340   1.1e-05   24.6   0.0   1   1   1.5e-08   2.5e-05   23.5   0.0    25    48    16    39    12    40 0.94 Sigma-70, region 4
HTH_3                PF01381.17    55 seq480_BIOID60613    -            340   0.00013   21.6   0.1   1   1   1.4e-07   0.00024   20.7   0.1     7    37    15    45     8    48 0.91 Helix-turn-helix
HTH_Tnp_1            PF01527.15    76 seq481_BIOID60613    -            225     2e-20   72.3   0.0   1   1   1.3e-23   5.8e-20   70.9   0.0     2    69   101   172   100   179 0.87 Transposase
Phageshock_PspG      PF09583.5     65 seq482_BIOID60613    -            139   2.3e-25   88.3  25.1   1   1   2.1e-29   2.9e-25   87.9  17.4     1    64    60   123    60   124 0.98 Phage shock protein G (Phageshock_PspG)
Shufflon_N           PF04917.7    356 seq483_BIOID60613    -            487   4.5e-18   65.3  23.7   1   2   1.2e-10   1.7e-06   27.3   9.0     5   266     4   273     1   292 0.72 Bacterial shufflon protein, N-terminal constant region
Shufflon_N           PF04917.7    356 seq483_BIOID60613    -            487   4.5e-18   65.3  23.7   2   2   1.5e-15   2.1e-11   43.4   1.8   298   356   346   405   321   405 0.80 Bacterial shufflon protein, N-terminal constant region
UbiA                 PF01040.13   257 seq484_BIOID60613    -            308   1.7e-36  125.6  22.4   1   1   1.6e-40   2.2e-36  125.2  15.5     1   225    21   273    21   306 0.76 UbiA prenyltransferase family
DnaB_C               PF03796.10   265 seq486_BIOID60613    -            454  8.7e-107  355.7   0.1   1   1  2.6e-110  1.2e-106  355.3   0.1     1   263   188   445   188   447 0.97 DnaB-like helicase C terminal domain
DnaB                 PF00772.16   103 seq486_BIOID60613    -            454   3.3e-35  119.9   0.0   1   1   3.1e-38   1.4e-34  117.9   0.0     2   103     9   110     8   110 0.99 DnaB-like helicase N terminal domain
AAA_25               PF13481.1    194 seq486_BIOID60613    -            454   3.1e-13   49.4   0.1   1   1   1.3e-16   5.8e-13   48.5   0.0    13   190   187   368   174   372 0.83 AAA domain
EAL                  PF00563.15   236 seq487_BIOID60613    -            651   7.3e-56  189.1   1.1   1   1   9.6e-59   4.4e-55  186.6   0.0     3   236   404   637   402   637 0.92 EAL domain
GGDEF                PF00990.16   161 seq487_BIOID60613    -            651   1.8e-11   43.7   0.0   1   1     2e-14   9.1e-11   41.4   0.0     6   161   236   383   231   383 0.94 GGDEF domain
HAMP                 PF00672.20    70 seq487_BIOID60613    -            651   2.4e-10   40.3   0.1   1   1   5.3e-14   2.4e-10   40.3   0.1     3    69   151   221   149   222 0.85 HAMP domain
NAD_kinase           PF01513.16   285 seq489_BIOID60613    -            292   4.4e-73  245.4   0.0   1   1   3.7e-77     5e-73  245.2   0.0     2   284     8   271     7   272 0.98 ATP-NAD kinase
Pertactin            PF03212.9    121 seq492_BIOID60613    -            418   4.2e-06   26.3   0.4   1   1   3.5e-09   4.8e-05   22.9   0.0     1    78   329   403   329   414 0.85 Pertactin
TnpB_IS66            PF05717.8    108 seq493_BIOID60613    -            115   1.3e-44  149.9   0.0   1   1     1e-48   1.4e-44  149.8   0.0     2   107     7   110     6   111 0.96 IS66 Orf2 like protein
rve                  PF00665.21   120 seq495_BIOID60613    -            340     2e-20   73.0   0.0   1   1   2.2e-23   3.8e-20   72.0   0.0     3   118   118   242   117   244 0.96 Integrase core domain
HTH_38               PF13936.1     44 seq495_BIOID60613    -            340   1.8e-09   36.8   0.5   1   1   4.1e-12     7e-09   34.9   0.1     6    41     3    38     2    40 0.94 Helix-turn-helix domain
HTH_7                PF02796.10    45 seq495_BIOID60613    -            340   3.5e-09   36.2   0.3   1   1   5.4e-12   9.2e-09   34.9   0.2    13    44     9    40     5    41 0.93 Helix-turn-helix domain of resolvase
HTH_23               PF13384.1     50 seq495_BIOID60613    -            340   1.1e-06   27.9   0.0   1   1     2e-09   3.4e-06   26.3   0.0     9    40     9    40     2    43 0.89 Homeodomain-like domain
HTH_28               PF13518.1     52 seq495_BIOID60613    -            340     1e-05   25.2   0.1   1   1   1.5e-08   2.6e-05   23.9   0.1     7    34    12    39     8    40 0.89 Helix-turn-helix domain
Sigma70_r4_2         PF08281.7     54 seq495_BIOID60613    -            340   1.1e-05   24.6   0.0   1   1   1.5e-08   2.5e-05   23.5   0.0    25    48    16    39    12    40 0.94 Sigma-70, region 4
HTH_3                PF01381.17    55 seq495_BIOID60613    -            340   0.00013   21.6   0.1   1   1   1.4e-07   0.00024   20.7   0.1     7    37    15    45     8    48 0.91 Helix-turn-helix
Aminotran_1_2        PF00155.16   363 seq496_BIOID60613    -            384   7.1e-68  229.0   0.0   1   1   1.3e-71   8.6e-68  228.8   0.0     3   363    41   380    40   380 0.97 Aminotransferase class I and II
Beta_elim_lyase      PF01212.16   290 seq496_BIOID60613    -            384     6e-07   28.7   0.0   1   1     5e-10   3.4e-06   26.2   0.0    27    86    82   141    67   206 0.82 Beta-eliminating lyase
Iso_dh               PF00180.15   348 seq500_BIOID60613    -            416  7.1e-116  386.8   0.0   1   1    6e-120  8.2e-116  386.6   0.0     2   348    29   412    28   412 0.98 Isocitrate/isopropylmalate dehydrogenase
DDE_Tnp_IS66         PF03050.9    271 seq501_BIOID60613    -            335   1.8e-28   99.4   2.2   1   1   1.2e-30   5.4e-27   94.5   0.0     1    82   186   269   186   296 0.93 Transposase IS66 family
HTH_Tnp_IS66         PF13005.2     59 seq501_BIOID60613    -            335   4.7e-17   61.4   7.9   1   1   2.2e-20   9.9e-17   60.4   5.5     2    59   125   180   124   180 0.98 putative Helix-turn-helix domain of transposase IS66
LZ_Tnp_IS66          PF13007.2     78 seq501_BIOID60613    -            335   7.8e-13   48.7   7.7   1   1   4.2e-16   1.9e-12   47.5   5.3     2    77    46   121    45   122 0.83 Transposase C of IS166 homeodomain
Methyltransf_6       PF03737.10   154 seq502_BIOID60613    -            161   4.3e-55  185.6   0.4   1   1   3.5e-59   4.8e-55  185.5   0.2     1   153     1   152     1   153 0.99 Demethylmenaquinone methyltransferase
Glt_symporter        PF03616.9    368 seq504_BIOID60613    -            401  1.6e-163  543.3  24.4   1   1  1.2e-167  1.6e-163  543.3  16.9     1   368     2   366     2   366 0.98 Sodium/glutamate symporter
DUF187               PF02638.10   401 seq506_BIOID60613    -            439    2e-173  576.3   0.1   1   1  1.6e-177  2.3e-173  576.1   0.1     1   401     3   431     3   431 0.99 Uncharacterised BCR, COG1649
DUF646               PF04883.7    106 seq507_BIOID60613    -            148   1.1e-20   74.2   0.0   1   1   1.1e-24   1.5e-20   73.8   0.0     2   105    13   131    12   132 0.87 Bacteriophage protein of unknown function (DUF646)
RNA_ligase           PF09414.5    184 seq510_BIOID60613    -            235     7e-07   29.0   0.0   1   1   2.4e-10   3.3e-06   26.8   0.0     3   182    39   203    37   205 0.75 RNA ligase
Peripla_BP_2         PF01497.13   238 seq511_BIOID60613    -            318   2.9e-31  108.3   0.4   1   1   2.5e-35   3.4e-31  108.0   0.3     1   236    49   297    49   299 0.95 Periplasmic binding protein
AAA_5                PF07728.9    139 seq512_BIOID60613    -            498   1.8e-24   85.9   0.0   1   1   4.9e-28   3.3e-24   85.0   0.0     1   139    41   171    41   171 0.89 AAA domain (dynein-related subfamily)
DUF3763              PF12592.3     57 seq512_BIOID60613    -            498     2e-21   75.2   2.1   1   1   8.1e-25   5.5e-21   73.8   1.4     2    57   443   498   442   498 0.98 Protein of unknown function (DUF3763)
SMC_N                PF02463.14   220 seq513_BIOID60613    -            553   4.5e-19   68.4   0.0   1   1   1.2e-22   8.5e-19   67.5   0.0     1   217     1   511     1   514 0.93 RecF/RecN/SMC N terminal domain
AAA_23               PF13476.1    202 seq513_BIOID60613    -            553   2.7e-18   66.9   2.0   1   1     6e-20   4.1e-16   59.8   1.4     1   194     4   214     4   381 0.63 AAA domain
Glycos_transf_1      PF00534.15   172 seq514_BIOID60613    -            332   1.2e-05   24.6   0.0   1   1   1.4e-09     2e-05   23.9   0.0    85   159   231   304   226   318 0.83 Glycosyl transferases group 1
DnaB_C               PF03796.10   265 seq515_BIOID60613    -            471  5.5e-108  359.7   0.2   1   1  1.6e-111  7.3e-108  359.3   0.1     1   263   206   463   206   465 0.97 DnaB-like helicase C terminal domain
DnaB                 PF00772.16   103 seq515_BIOID60613    -            471   8.6e-38  128.2   0.0   1   1   4.2e-41   1.9e-37  127.1   0.0     1   103    26   128    26   128 0.99 DnaB-like helicase N terminal domain
AAA_25               PF13481.1    194 seq515_BIOID60613    -            471   1.1e-13   50.8   0.0   1   1   3.9e-17   1.8e-13   50.2   0.0    29   190   220   386   179   390 0.84 AAA domain
Nterm_IS4            PF13006.2     98 seq516_BIOID60613    -            442   1.5e-31  108.2   0.1   1   1     6e-35   4.1e-31  106.7   0.1     3    97    17   109    15   110 0.97 Insertion element 4 transposase N-terminal
DDE_Tnp_1            PF01609.16   211 seq516_BIOID60613    -            442   1.4e-25   90.0   0.0   1   1   2.8e-29   1.9e-25   89.5   0.0     4   211   127   352   124   352 0.84 Transposase DDE domain
DUF3168              PF11367.3    121 seq518_BIOID60613    -            114   5.6e-15   55.4   0.1   1   1   5.3e-19   7.2e-15   55.0   0.1    12   121    10   110     4   110 0.85 Protein of unknown function (DUF3168)
IstB_IS21            PF01695.12   178 seq519_BIOID60613    -            259   6.1e-71  237.3   0.1   1   1   3.9e-74   1.3e-70  236.3   0.0     1   178    56   235    56   235 0.98 IstB-like ATP binding protein
Bac_DnaA             PF00308.13   219 seq519_BIOID60613    -            259   1.4e-07   31.2   0.0   1   1   6.2e-11   2.1e-07   30.6   0.0    37   136   105   202    75   207 0.85 Bacterial dnaA  protein
AAA                  PF00004.24   132 seq519_BIOID60613    -            259   2.5e-05   24.3   0.0   1   1   1.3e-08   4.3e-05   23.6   0.0     1    74   105   180   105   214 0.77 ATPase family associated with various cellular activities (AAA)
PhoH                 PF02562.11   205 seq519_BIOID60613    -            259   1.4e-05   24.3   0.1   1   1   1.6e-08   5.5e-05   22.3   0.0    11    48    94   131    83   142 0.80 PhoH-like protein
2-Hacid_dh_C         PF02826.14   178 seq520_BIOID60613    -            329   5.3e-53  178.6   0.0   1   1   1.8e-56   8.2e-53  178.0   0.0     1   178   110   297   110   297 0.94 D-isomer specific 2-hydroxyacid dehydrogenase, NAD binding domain
2-Hacid_dh           PF00389.25   133 seq520_BIOID60613    -            329   2.3e-35  120.8   0.0   1   1   5.9e-39   2.7e-35  120.6   0.0     3   132     5   328     3   329 0.98 D-isomer specific 2-hydroxyacid dehydrogenase, catalytic domain
NAD_binding_2        PF03446.10   162 seq520_BIOID60613    -            329   7.5e-06   25.8   0.0   1   1   5.1e-09   2.3e-05   24.2   0.0     3   119   146   259   144   263 0.91 NAD binding domain of 6-phosphogluconate dehydrogenase
Methyltransf_11      PF08241.7     95 seq523_BIOID60613    -            251     1e-23   83.5   0.0   1   1   1.1e-26   1.9e-23   82.6   0.0     1    95    47   138    47   138 0.98 Methyltransferase domain
Methyltransf_23      PF13489.1    162 seq523_BIOID60613    -            251   1.1e-15   57.6   0.0   1   1   9.2e-19   1.6e-15   57.0   0.0     4   150    25   173    18   178 0.78 Methyltransferase domain
Methyltransf_31      PF13847.1    152 seq523_BIOID60613    -            251   7.4e-15   54.7   0.0   1   1   5.6e-18   9.5e-15   54.3   0.0     5   122    44   154    40   196 0.84 Methyltransferase domain
Methyltransf_12      PF08242.7     99 seq523_BIOID60613    -            251   1.1e-10   41.7   0.0   1   1   1.4e-13   2.4e-10   40.6   0.0     1    98    47   135    47   136 0.86 Methyltransferase domain
Methyltransf_18      PF12847.2    112 seq523_BIOID60613    -            251   5.3e-10   39.7   0.0   1   1     6e-13     1e-09   38.8   0.0     4   110    45   139    42   141 0.80 Methyltransferase domain
Methyltransf_25      PF13649.1    101 seq523_BIOID60613    -            251   1.8e-09   37.7   0.0   1   1     5e-12   8.6e-09   35.5   0.0     1   101    46   134    46   134 0.91 Methyltransferase domain
Ubie_methyltran      PF01209.13   233 seq523_BIOID60613    -            251   1.9e-08   33.6   0.0   1   1   1.4e-11   2.4e-08   33.2   0.0    43   168    38   155     2   174 0.84 ubiE/COQ5 methyltransferase family
Methyltransf_8       PF05148.10   219 seq523_BIOID60613    -            251   3.7e-06   26.6   0.0   1   1   3.3e-09   5.6e-06   26.0   0.0    59   156    30   138    17   158 0.77 Hypothetical methyltransferase
I-set                PF07679.11    90 seq524_BIOID60613    -            283   1.2e-07   31.3   0.4   1   1   1.4e-10   6.3e-07   29.0   0.1     4    88   195   272   192   276 0.84 Immunoglobulin I-set domain
Ig_2                 PF13895.1     80 seq524_BIOID60613    -            283   2.6e-07   30.5   0.6   1   1   1.2e-10   5.4e-07   29.4   0.2    22    78   215   276   195   278 0.74 Immunoglobulin domain
Ig_3                 PF13927.1     75 seq524_BIOID60613    -            283   4.9e-07   30.0   0.2   1   1   4.6e-10   2.1e-06   28.0   0.0    11    74   204   260   195   261 0.87 Immunoglobulin domain
DDE_Tnp_IS66         PF03050.9    271 seq525_BIOID60613    -            182   7.1e-43  146.6   0.6   1   1   1.2e-46   8.5e-43  146.3   0.4   143   270     1   131     1   132 0.98 Transposase IS66 family
DDE_Tnp_IS66_C       PF13817.1     39 seq525_BIOID60613    -            182   1.1e-19   69.9   0.4   1   1   3.9e-23   2.7e-19   68.7   0.3     1    39   138   176   138   176 0.98 IS66 C-terminal element
Lysis_S              PF04971.7     68 seq526_BIOID60613    -             68   1.3e-46  155.9   0.6   1   1   1.1e-50   1.5e-46  155.8   0.4     1    68     1    68     1    68 1.00 Lysis protein S
AAA_33               PF13671.1    143 seq527_BIOID60613    -            370   1.2e-25   89.9   0.1   1   1   2.9e-29     2e-25   89.2   0.1     1   143   226   355   226   355 0.93 AAA domain
KTI12                PF08433.5    270 seq527_BIOID60613    -            370   4.2e-06   26.0   0.0   1   1   1.1e-09   7.4e-06   25.2   0.0     4   143   227   358   225   361 0.90 Chromatin associated protein KTI12
MIP                  PF00230.15   227 seq529_BIOID60613    -            281   1.8e-76  256.4  12.9   1   1   1.5e-80     2e-76  256.2   9.0     2   227     2   251     1   251 0.97 Major intrinsic protein
Phage_lysozyme       PF00959.14   110 seq531_BIOID60613    -            165     2e-32  111.6   0.1   1   1   1.8e-36   2.5e-32  111.3   0.1     1   109    48   154    48   155 0.98 Phage lysozyme
SDF                  PF00375.13   390 seq532_BIOID60613    -            428  1.3e-114  382.9  40.9   1   1    1e-118  1.4e-114  382.7  28.3     1   390     9   401     9   401 0.97 Sodium:dicarboxylate symporter family
HATPase_c            PF02518.21   111 seq536_BIOID60613    -            572   2.1e-19   69.1   0.0   1   1     1e-22   3.5e-19   68.4   0.0     2   110   449   559   448   560 0.95 Histidine kinase-, DNA gyrase B-, and HSP90-like ATPase
PAS_8                PF13188.1     64 seq536_BIOID60613    -            572     3e-06   26.7   0.0   1   1   4.1e-09   1.4e-05   24.6   0.0     2    49   243   296   242   312 0.73 PAS domain
PAS                  PF00989.19   113 seq536_BIOID60613    -            572   1.1e-05   25.0   0.0   1   1     1e-08   3.5e-05   23.4   0.0     4    64   245   305   242   313 0.88 PAS fold
AAA_26               PF13500.1    199 seq537_BIOID60613    -            225   1.2e-42  145.6   0.0   1   1   3.1e-46   1.4e-42  145.4   0.0     2   193     4   208     3   213 0.95 AAA domain
CbiA                 PF01656.18   195 seq537_BIOID60613    -            225   9.2e-22   77.2   0.0   1   1   2.4e-25   1.1e-21   77.0   0.0     2   180     6   199     5   217 0.81 CobQ/CobB/MinD/ParA nucleotide binding domain
Phage_lysis          PF03245.8    125 seq539_BIOID60613    -            145   1.7e-42  144.2   4.9   1   1   1.3e-46   1.8e-42  144.1   3.4     8   125    29   144    22   144 0.94 Bacteriophage lysis protein
GGDEF                PF00990.16   161 seq540_BIOID60613    -             70   2.4e-08   33.5   0.0   1   1   1.9e-12   2.7e-08   33.4   0.0   115   161    18    62     7    62 0.90 GGDEF domain
Phage_TAC            PF06222.6    127 seq541_BIOID60613    -            124   1.2e-58  196.0   0.2   1   1   9.5e-63   1.3e-58  195.9   0.2     1   127     1   124     1   124 0.99 Phage tail assembly chaperone
META                 PF03724.11   101 seq542_BIOID60613    -            140   3.4e-18   65.2   0.2   1   1   3.1e-22   4.3e-18   64.9   0.1     2   100    30   125    29   126 0.93 META domain
VWA_CoxE             PF05762.9    222 seq544_BIOID60613    -            483   4.2e-12   45.5   0.2   1   1   8.4e-16   1.1e-11   44.1   0.0    56   196   319   459   284   465 0.82 VWA domain containing CoxE-like protein
Acyltransferase      PF01553.16   132 seq545_BIOID60613    -            827   3.9e-25   87.6   0.0   1   1   5.1e-29   6.9e-25   86.8   0.0     2   131   302   444   301   445 0.95 Acyltransferase
Caudo_TAP            PF02413.12   130 seq547_BIOID60613    -            146     1e-35  122.6   0.6   1   1   8.2e-40   1.1e-35  122.4   0.4     3   130     9   142     7   142 0.97 Caudovirales tail fibre assembly protein
HTH_3                PF01381.17    55 seq548_BIOID60613    -            135   1.1e-16   60.3   0.0   1   1   8.3e-20   2.8e-16   58.9   0.0     1    55    10    64    10    64 0.99 Helix-turn-helix
HTH_19               PF12844.2     64 seq548_BIOID60613    -            135   3.1e-14   52.6   0.0   1   1   8.9e-17     3e-13   49.4   0.0     1    63     7    69     7    70 0.98 Helix-turn-helix domain
HTH_31               PF13560.1     64 seq548_BIOID60613    -            135   1.6e-13   50.4   0.5   1   1   1.4e-16   4.7e-13   49.0   0.0     2    58     6    61     5    70 0.96 Helix-turn-helix domain
HTH_26               PF13443.1     63 seq548_BIOID60613    -            135   3.2e-06   27.1   0.0   1   1   2.2e-09   7.4e-06   25.9   0.0     1    57     9    64     9    71 0.91 Cro/C1-type HTH DNA-binding domain
Ala_racemase_N       PF01168.15   217 seq549_BIOID60613    -            359   3.1e-61  206.5   0.0   1   1   5.7e-65   3.9e-61  206.2   0.0     1   217     8   219     8   219 0.94 Alanine racemase, N-terminal domain
Ala_racemase_C       PF00842.16   129 seq549_BIOID60613    -            359     8e-40  135.1   0.1   1   1   1.8e-43   1.2e-39  134.5   0.1     1   129   234   358   234   358 0.97 Alanine racemase, C-terminal domain
EAL                  PF00563.15   236 seq550_BIOID60613    -            807   2.8e-67  226.5   0.0   1   1   3.1e-70   5.3e-67  225.6   0.0     3   236   555   789   553   789 0.96 EAL domain
PAS_9                PF13426.1    104 seq550_BIOID60613    -            807   7.6e-32  109.7   0.0   1   2   1.3e-20   2.3e-17   63.1   0.0     3   102    32   133    30   135 0.91 PAS domain
PAS_9                PF13426.1    104 seq550_BIOID60613    -            807   7.6e-32  109.7   0.0   2   2   1.6e-14   2.7e-11   43.6   0.0     3   104   156   258   154   258 0.87 PAS domain
GGDEF                PF00990.16   161 seq550_BIOID60613    -            807   7.4e-22   77.5   0.0   1   1   9.1e-25   1.6e-21   76.4   0.0     3   160   386   533   384   534 0.94 GGDEF domain
PAS                  PF00989.19   113 seq550_BIOID60613    -            807   8.3e-21   73.7   0.1   1   2   1.3e-12   2.1e-09   37.0   0.0    13   112    32   132    24   133 0.77 PAS fold
PAS                  PF00989.19   113 seq550_BIOID60613    -            807   8.3e-21   73.7   0.1   2   2   2.2e-11   3.7e-08   33.0   0.0     7   113   150   256   146   256 0.83 PAS fold
PAS_4                PF08448.5    110 seq550_BIOID60613    -            807   8.3e-14   51.4   0.0   1   1   2.7e-12   4.7e-09   36.1   0.0     1   110   150   261   150   261 0.94 PAS fold
PAS_8                PF13188.1     64 seq550_BIOID60613    -            807   5.9e-12   44.8   0.1   1   2   5.5e-07   0.00094   18.8   0.0    11    50    31    73    15    87 0.67 PAS domain
PAS_8                PF13188.1     64 seq550_BIOID60613    -            807   5.9e-12   44.8   0.1   2   2   2.8e-08   4.8e-05   22.9   0.0     7    44   150   191   141   214 0.67 PAS domain
FGGY_N               PF00370.16   245 seq551_BIOID60613    -            502   1.9e-92  308.9   0.2   1   1   3.8e-96   2.6e-92  308.4   0.2     1   245     6   253     6   253 0.99 FGGY family of carbohydrate kinases, N-terminal domain
FGGY_C               PF02782.11   197 seq551_BIOID60613    -            502   7.4e-63  211.6   0.4   1   1   3.9e-66   2.7e-62  209.8   0.7     1   197   262   452   262   452 0.96 FGGY family of carbohydrate kinases, C-terminal domain
SmpA_OmlA            PF04355.8     71 seq553_BIOID60613    -            113   5.7e-27   93.0   0.3   1   1   5.1e-31     7e-27   92.7   0.2     1    70    35   104    35   105 0.98 SmpA / OmlA family
DUF4035              PF13227.1     53 seq554_BIOID60613    -             93   6.2e-24   83.0   0.1   1   1   7.5e-28     1e-23   82.3   0.0     1    53    27    79    27    79 0.98 Protein of unknown function (DUF4035)
Fimbrial             PF00419.15   145 seq555_BIOID60613    -            187   1.5e-19   70.5   3.7   1   1   1.5e-23     2e-19   70.1   2.6     1   144    39   186    39   187 0.89 Fimbrial protein
ORF11CD3             PF10549.4     57 seq556_BIOID60613    -            205   3.6e-23   80.9   0.1   1   1   9.7e-27   6.6e-23   80.0   0.0     2    56   143   198   142   199 0.97 ORF11CD3 domain
Phage_pRha           PF09669.5     92 seq556_BIOID60613    -            205   1.1e-22   80.0   0.4   1   1   4.4e-26     3e-22   78.6   0.1     1    92    47   138    47   138 0.88 Phage regulatory protein Rha (Phage_pRha)
Lum_binding          PF00677.12    85 seq558_BIOID60613    -            213   7.3e-62  205.1   0.9   1   2   3.9e-34   5.3e-30  103.0   0.1     1    85     3    87     3    87 0.99 Lumazine binding domain
Lum_binding          PF00677.12    85 seq558_BIOID60613    -            213   7.3e-62  205.1   0.9   2   2   1.5e-33     2e-29  101.1   0.1     1    85   100   185   100   185 0.99 Lumazine binding domain
Phage_HK97_TLTM      PF06120.6    301 seq561_BIOID60613    -           1080  1.9e-125  418.0  11.4   1   1  2.8e-129  1.9e-125  418.0   7.9     1   301   395   695   395   695 0.99 Tail length tape measure protein
Tape_meas_lam_C      PF09718.5     78 seq561_BIOID60613    -           1080   2.1e-19   69.0   2.2   1   1   3.1e-23   2.1e-19   69.0   1.6     1    74   860   933   860   937 0.96 Lambda phage tail tape-measure protein (Tape_meas_lam_C)
ALAD                 PF00490.16   324 seq563_BIOID60613    -            335  1.7e-136  454.2   0.1   1   1  1.5e-140  2.1e-136  454.0   0.1     3   322    16   330    14   332 0.99 Delta-aminolevulinic acid dehydratase
DUF1391              PF07151.7     49 seq565_BIOID60613    -             51   7.2e-35  118.1   0.3   1   1   5.7e-39   7.7e-35  118.0   0.2     1    48     2    49     2    50 0.97 Protein of unknown function (DUF1391)
FecCD                PF01032.13   311 seq567_BIOID60613    -            338   2.7e-89  298.9  34.8   1   1   2.5e-93   3.4e-89  298.6  24.1     1   311    23   332    22   332 0.99 FecCD transport family
T2SE                 PF00437.15   272 seq568_BIOID60613    -            326   2.1e-41  141.4   0.0   1   1   2.6e-45   3.5e-41  140.7   0.0    74   265    73   260    12   266 0.84 Type II/IV secretion system protein
POR_N                PF01855.14   230 seq571_BIOID60613    -           1174     4e-81  271.7   1.4   1   1     6e-84   6.3e-81  271.1   1.0     2   230    13   244    12   244 0.98 Pyruvate flavodoxin/ferredoxin oxidoreductase, thiamine diP-bdg
POR                  PF01558.13   173 seq571_BIOID60613    -           1174   8.4e-30  103.8   0.0   1   1   1.6e-32   1.6e-29  102.8   0.0     1   173   426   610   426   610 0.90 Pyruvate ferredoxin/flavodoxin oxidoreductase
EKR                  PF10371.4     60 seq571_BIOID60613    -           1174   1.7e-23   81.8   0.0   1   1   3.6e-26   3.8e-23   80.7   0.0     6    59   625   678   620   679 0.93 Domain of unknown function
Fer4_7               PF12838.2     52 seq571_BIOID60613    -           1174   1.9e-10   40.8   8.8   1   1   1.8e-13   1.9e-10   40.8   6.1     2    50   689   757   688   758 0.72 4Fe-4S dicluster domain
TPP_enzyme_C         PF02775.16   153 seq571_BIOID60613    -           1174   2.3e-09   36.9   0.1   1   1   8.3e-12   8.8e-09   35.0   0.0    46   152   954  1066   939  1067 0.89 Thiamine pyrophosphate enzyme, C-terminal TPP binding domain
Fer4                 PF00037.22    24 seq571_BIOID60613    -           1174   5.3e-09   35.1  20.6   1   2   1.7e-08   1.8e-05   24.0   0.9     2    24   683   705   682   705 0.93 4Fe-4S binding domain
Fer4                 PF00037.22    24 seq571_BIOID60613    -           1174   5.3e-09   35.1  20.6   2   2   5.8e-08   6.1e-05   22.3   2.7     3    20   740   757   738   758 0.89 4Fe-4S binding domain
Fer4_16              PF13484.1     67 seq571_BIOID60613    -           1174   2.8e-08   34.2   7.1   1   1   8.8e-11   9.3e-08   32.5   4.9     2    66   689   757   688   758 0.59 4Fe-4S double cluster binding domain
Fer4_6               PF12837.2     24 seq571_BIOID60613    -           1174   6.1e-08   32.0  18.8   1   1   1.1e-08   1.2e-05   24.8   1.7     1    24   681   704   681   704 0.94 4Fe-4S binding domain
Fer4_10              PF13237.1     52 seq571_BIOID60613    -           1174   1.7e-07   30.8  23.1   1   1   9.6e-10     1e-06   28.3   7.7     3    52   683   756   681   756 0.82 4Fe-4S dicluster domain
Fer4_17              PF13534.1     61 seq571_BIOID60613    -           1174   2.3e-06   27.7   5.6   1   1   2.2e-09   2.3e-06   27.7   3.9     2    58   689   757   673   760 0.73 4Fe-4S dicluster domain
Thymidylat_synt      PF00303.14   266 seq572_BIOID60613    -            326   7.4e-53  179.2   0.0   1   1   6.6e-57     9e-53  178.9   0.0     3   244    13   254    11   276 0.91 Thymidylate synthase
HTH_18               PF12833.2     81 seq573_BIOID60613    -            271   2.7e-20   72.1   0.2   1   1   2.2e-23   7.7e-20   70.6   0.1     1    81   180   258   180   258 0.97 Helix-turn-helix domain
AraC_binding         PF02311.14   136 seq573_BIOID60613    -            271   1.1e-07   31.5   0.1   1   1   1.2e-10   4.1e-07   29.6   0.1    15    76    27    86    18   182 0.85 AraC-like ligand binding domain
Cupin_2              PF07883.6     71 seq573_BIOID60613    -            271   2.8e-06   26.5   0.0   1   1   1.6e-09   5.6e-06   25.6   0.0     8    67    25    83    21    87 0.92 Cupin domain
Peptidase_M16_C      PF05193.16   184 seq574_BIOID60613    -            498   6.3e-19   68.2   0.0   1   1   2.8e-22   1.9e-18   66.6   0.0     3   183   201   377   199   378 0.83 Peptidase M16 inactive domain
Peptidase_M16        PF00675.15   149 seq574_BIOID60613    -            498   6.8e-07   29.0   0.0   1   1   2.6e-10   1.8e-06   27.6   0.0     2   123    46   169    45   190 0.86 Insulinase (Peptidase family M16)
UvrB                 PF12344.3     44 seq575_BIOID60613    -            673   6.7e-23   79.8   0.9   1   1   1.3e-25   2.9e-22   77.7   0.1     1    43   552   594   552   595 0.97 Ultra-violet resistance protein B
Helicase_C           PF00271.26    78 seq575_BIOID60613    -            673   1.2e-15   57.0   0.0   1   1   1.2e-18   2.8e-15   55.8   0.0     2    77   465   545   464   546 0.98 Helicase conserved C-terminal domain
ResIII               PF04851.10   184 seq575_BIOID60613    -            673   1.1e-11   44.8   0.0   1   1     3e-14   6.9e-11   42.1   0.0     4    94    13   101    10   134 0.79 Type III restriction enzyme, res subunit
UVR                  PF02151.14    36 seq575_BIOID60613    -            673   5.2e-07   28.8   1.1   1   1     7e-10   1.6e-06   27.3   0.8     2    35   634   667   633   668 0.93 UvrB/uvrC motif
NMN_transporter      PF04973.7    182 seq577_BIOID60613    -            185   3.2e-53  179.7  25.5   1   1   2.6e-57   3.5e-53  179.6  17.7     1   181     2   181     2   182 0.98 Nicotinamide mononucleotide transporter
Pili_assembly_N      PF00345.15   122 seq579_BIOID60613    -            239   2.5e-41  140.1   0.5   1   1   5.4e-45   3.7e-41  139.6   0.4     2   121    36   154    35   155 0.91 Gram-negative pili assembly chaperone, N-terminal domain
Pili_assembly_C      PF02753.12    68 seq579_BIOID60613    -            239   1.3e-17   63.2   0.6   1   1     2e-21   1.3e-17   63.2   0.4     1    66   174   233   174   235 0.95 Gram-negative pili assembly chaperone, C-terminal domain
Response_reg         PF00072.19   112 seq580_BIOID60613    -            226   1.2e-18   67.0   0.0   1   1   9.1e-22   6.2e-18   64.7   0.0     1   111     7   118     7   119 0.97 Response regulator receiver domain
CitT                 PF12431.3     30 seq580_BIOID60613    -            226   5.6e-08   32.5   0.0   1   1   1.5e-11     1e-07   31.6   0.0     1    28   134   160   134   162 0.97 Transcriptional regulator
rve                  PF00665.21   120 seq581_BIOID60613    -            340     2e-20   73.0   0.0   1   1   2.2e-23   3.8e-20   72.0   0.0     3   118   118   242   117   244 0.96 Integrase core domain
HTH_38               PF13936.1     44 seq581_BIOID60613    -            340   1.8e-09   36.8   0.5   1   1   4.1e-12     7e-09   34.9   0.1     6    41     3    38     2    40 0.94 Helix-turn-helix domain
HTH_7                PF02796.10    45 seq581_BIOID60613    -            340   3.5e-09   36.2   0.3   1   1   5.4e-12   9.2e-09   34.9   0.2    13    44     9    40     5    41 0.93 Helix-turn-helix domain of resolvase
HTH_23               PF13384.1     50 seq581_BIOID60613    -            340   1.1e-06   27.9   0.0   1   1     2e-09   3.4e-06   26.3   0.0     9    40     9    40     2    43 0.89 Homeodomain-like domain
HTH_28               PF13518.1     52 seq581_BIOID60613    -            340     1e-05   25.2   0.1   1   1   1.5e-08   2.6e-05   23.9   0.1     7    34    12    39     8    40 0.89 Helix-turn-helix domain
Sigma70_r4_2         PF08281.7     54 seq581_BIOID60613    -            340   1.1e-05   24.6   0.0   1   1   1.5e-08   2.5e-05   23.5   0.0    25    48    16    39    12    40 0.94 Sigma-70, region 4
HTH_3                PF01381.17    55 seq581_BIOID60613    -            340   0.00013   21.6   0.1   1   1   1.4e-07   0.00024   20.7   0.1     7    37    15    45     8    48 0.91 Helix-turn-helix
SmpB                 PF01668.13    68 seq583_BIOID60613    -            160   1.3e-29  101.6   0.0   1   1   1.5e-33   2.1e-29  100.9   0.0     2    67    13    78    12    80 0.96 SmpB protein
DicB                 PF05358.6     62 seq584_BIOID60613    -             97   2.7e-40  135.5   0.2   1   1     2e-44   2.7e-40  135.5   0.1     1    62    36    97    36    97 1.00 DicB protein
FecCD                PF01032.13   311 seq585_BIOID60613    -            330   1.3e-82  277.0  42.8   1   1   1.1e-86   1.5e-82  276.7  29.7     3   310    20   324    13   325 0.97 FecCD transport family
AAA_28               PF13521.1    163 seq586_BIOID60613    -            334     1e-31  109.9   0.1   1   1   1.1e-35   1.5e-31  109.4   0.0     1   163   173   324   173   324 0.89 AAA domain
Phage_Nu1            PF07471.7    164 seq587_BIOID60613    -            169   4.2e-18   65.2   0.0   1   1   4.3e-22   5.8e-18   64.7   0.0    72   163    59   150    45   151 0.88 Phage DNA packaging protein Nu1
FBPase_glpX          PF03320.8    309 seq588_BIOID60613    -            336  4.9e-135  448.9   7.4   1   1  4.1e-139  5.6e-135  448.7   5.2     2   309     3   322     2   322 0.99 Bacterial fructose-1,6-bisphosphatase, glpX-encoded
Usher                PF00577.15   552 seq590_BIOID60613    -            883    4e-197  656.1  29.6   1   1  1.1e-200  5.1e-197  655.8  20.5     1   552   213   795   213   795 0.99 Type VII secretion system (T7SS), usher protein
PapC_N               PF13954.1    146 seq590_BIOID60613    -            883   9.9e-41  138.6   0.0   1   1   4.1e-44   1.8e-40  137.7   0.0     1   146    42   196    42   196 0.95 PapC N-terminal domain
PapC_C               PF13953.1     68 seq590_BIOID60613    -            883   4.4e-23   80.5   0.1   1   1   2.5e-26   1.1e-22   79.2   0.1     1    65   805   868   805   871 0.96 PapC C-terminal domain
DUF1482              PF07358.6     57 seq591_BIOID60613    -             31   1.7e-12   46.5   0.1   1   1   1.3e-16   1.8e-12   46.5   0.1    30    57     1    30     1    30 0.97 Protein of unknown function (DUF1482)
ABG_transport        PF03806.8    502 seq592_BIOID60613    -             49   1.1e-06   26.9   0.9   1   1   7.8e-11   1.1e-06   26.9   0.6   462   500    12    46     1    48 0.79 AbgT putative transporter family
Terminase_GpA        PF05876.7    557 seq595_BIOID60613    -            654  1.6e-178  594.4   0.1   1   1  1.5e-182  2.1e-178  594.1   0.1     1   547    51   613    51   621 0.98 Phage terminase large subunit (GpA)
DNA_binding_1        PF01035.15    85 seq596_BIOID60613    -            171   5.9e-33  112.3   0.0   1   1   1.2e-36   8.2e-33  111.8   0.0     1    82    87   168    87   171 0.98 6-O-methylguanine DNA methyltransferase, DNA binding domain
Methyltransf_1N      PF02870.10    77 seq596_BIOID60613    -            171   2.2e-20   72.9   0.0   1   1   4.3e-24   2.9e-20   72.5   0.0     2    76     4    83     3    84 0.97 6-O-methylguanine DNA methyltransferase, ribonuclease-like domain
IstB_IS21            PF01695.12   178 seq600_BIOID60613    -            259   6.1e-71  237.3   0.1   1   1   3.9e-74   1.3e-70  236.3   0.0     1   178    56   235    56   235 0.98 IstB-like ATP binding protein
Bac_DnaA             PF00308.13   219 seq600_BIOID60613    -            259   1.4e-07   31.2   0.0   1   1   6.2e-11   2.1e-07   30.6   0.0    37   136   105   202    75   207 0.85 Bacterial dnaA  protein
AAA                  PF00004.24   132 seq600_BIOID60613    -            259   2.5e-05   24.3   0.0   1   1   1.3e-08   4.3e-05   23.6   0.0     1    74   105   180   105   214 0.77 ATPase family associated with various cellular activities (AAA)
PhoH                 PF02562.11   205 seq600_BIOID60613    -            259   1.4e-05   24.3   0.1   1   1   1.6e-08   5.5e-05   22.3   0.0    11    48    94   131    83   142 0.80 PhoH-like protein
AsnC_trans_reg       PF01037.16    74 seq603_BIOID60613    -            152   1.6e-18   66.0   0.1   1   1   8.4e-22   2.9e-18   65.2   0.1     4    73    75   143    72   144 0.92 AsnC family
HTH_AsnC-type        PF13404.1     42 seq603_BIOID60613    -            152   1.5e-13   49.9   0.0   1   1   8.8e-17     3e-13   48.9   0.0     1    42     6    47     6    47 0.97 AsnC-type helix-turn-helix domain
HTH_24               PF13412.1     48 seq603_BIOID60613    -            152   2.6e-13   49.0   0.0   1   1   1.2e-16   4.2e-13   48.3   0.0     1    48     6    53     6    53 0.97 Winged helix-turn-helix DNA-binding
HTH_11               PF08279.7     55 seq603_BIOID60613    -            152   1.6e-05   24.3   0.0   1   1   9.9e-09   3.4e-05   23.2   0.0    17    54    24    66    11    67 0.87 HTH domain
ABC_tran             PF00005.22   118 seq605_BIOID60613    -            271   1.8e-22   79.8   0.1   1   1   8.3e-26   2.8e-22   79.1   0.0     1   118    47   172    47   172 0.92 ABC transporter
AAA_29               PF13555.1     62 seq605_BIOID60613    -            271   5.1e-07   29.0   0.0   1   1   2.7e-10   9.4e-07   28.1   0.0    15    51    26    61    19    66 0.86 P-loop containing region of AAA domain
AAA_16               PF13191.1    166 seq605_BIOID60613    -            271   2.6e-06   27.8   0.1   1   1   1.2e-09   4.1e-06   27.1   0.1    24   158    33   189    20   216 0.67 AAA ATPase domain
Aminotran_1_2        PF00155.16   363 seq606_BIOID60613    -            411   3.6e-85  285.9   0.0   1   1     3e-89     4e-85  285.8   0.0     2   362    41   406    40   407 0.98 Aminotransferase class I and II
cNMP_binding         PF00027.24    91 seq608_BIOID60613    -            264   5.3e-16   58.1   0.0   1   1     2e-19     9e-16   57.3   0.0     4    90    66   151    63   152 0.95 Cyclic nucleotide-binding domain
Crp                  PF00325.15    32 seq608_BIOID60613    -            264   3.7e-15   54.9   1.4   1   1   9.7e-19   4.4e-15   54.7   0.3     1    32   207   238   207   238 0.97 Bacterial regulatory proteins, crp family
HTH_Crp_2            PF13545.1     76 seq608_BIOID60613    -            264   5.5e-13   48.4   0.0   1   1   2.2e-16     1e-12   47.5   0.0     1    76   182   256   182   256 0.96 Crp-like helix-turn-helix domain
NAD_binding_1        PF00175.16   109 seq609_BIOID60613    -            248   6.8e-17   61.9   0.0   1   1   1.4e-20   9.8e-17   61.3   0.0     1   109   111   223   111   223 0.89 Oxidoreductase NAD-binding domain
FAD_binding_6        PF00970.19    99 seq609_BIOID60613    -            248   3.1e-10   39.9   0.0   1   1     9e-14   6.1e-10   38.9   0.0     9    90    14    90     6    98 0.85 Oxidoreductase FAD-binding domain
Flavodoxin_1         PF00258.20   143 seq610_BIOID60613    -            147   1.3e-22   80.1   0.0   1   1   1.1e-26   1.5e-22   80.0   0.0     2   143     7   138     6   138 0.93 Flavodoxin
YmgB                 PF10798.3     61 seq612_BIOID60613    -             88   3.7e-29  100.2   2.6   1   1   3.8e-33   5.3e-29   99.7   1.8     1    61    28    88    28    88 0.98 Biofilm development protein YmgB/AriR
EAL                  PF00563.15   236 seq613_BIOID60613    -            646   7.7e-33  113.8   0.4   1   1   2.3e-36   1.6e-32  112.8   0.1     8   234   407   628   400   630 0.92 EAL domain
GGDEF                PF00990.16   161 seq613_BIOID60613    -            646   7.5e-32  110.0   0.1   1   1   1.9e-35   1.3e-31  109.2   0.1     1   160   224   380   224   381 0.96 GGDEF domain
BDM                  PF10684.4     92 seq618_BIOID60613    -             71   3.2e-49  165.0   0.3   1   1   2.5e-53   3.5e-49  164.9   0.2    22    92     1    71     1    71 0.99 Putative biofilm-dependent modulation protein
EAL                  PF00563.15   236 seq620_BIOID60613    -            270   2.1e-28   99.2   0.0   1   1   1.9e-32   2.6e-28   98.9   0.0    12   236    44   257    31   257 0.82 EAL domain
Ribosomal_S22        PF08136.6     45 seq623_BIOID60613    -             45   3.2e-32  110.3   1.3   1   1   2.5e-36   3.4e-32  110.2   0.9     1    45     1    45     1    45 1.00 30S ribosomal protein subunit S22 family
Phage_min_tail       PF05939.8    109 seq625_BIOID60613    -            113   7.1e-36  122.3   0.0   1   1   5.8e-40   7.9e-36  122.2   0.0     1   109     4   113     4   113 0.98 Phage minor tail protein
Usp                  PF00582.21   140 seq626_BIOID60613    -            316   1.9e-33  115.5   0.0   1   2   4.8e-21   6.6e-17   61.9   0.0     1   140     3   146     3   146 0.98 Universal stress protein family
Usp                  PF00582.21   140 seq626_BIOID60613    -            316   1.9e-33  115.5   0.0   2   2   6.6e-18   9.1e-14   51.7   0.1    16   140   174   300   156   300 0.88 Universal stress protein family
GIDA                 PF01134.17   392 seq628_BIOID60613    -            629  5.1e-171  568.7   0.0   1   1  2.9e-174  6.7e-171  568.3   0.0     1   391     8   398     8   399 0.99 Glucose inhibited division protein A
GIDA_assoc_3         PF13932.1     72 seq628_BIOID60613    -            629   4.1e-31  106.7   0.1   1   1   6.2e-34   1.4e-30  105.0   0.1     1    72   546   617   546   617 0.99 GidA associated domain 3
FAD_oxidored         PF12831.2    428 seq628_BIOID60613    -            629   3.1e-08   33.0   4.1   1   1   2.9e-11   6.6e-08   31.9   2.9     1   142     8   151     8   152 0.72 FAD dependent oxidoreductase
Pyr_redox_2          PF07992.9    200 seq628_BIOID60613    -            629   2.4e-06   27.4   0.6   1   1   2.2e-09     5e-06   26.4   0.4     1   118     8   156     8   162 0.62 Pyridine nucleotide-disulphide oxidoreductase
LysR_substrate       PF03466.15   209 seq629_BIOID60613    -            310   1.5e-25   89.4   0.0   1   1     4e-29   2.7e-25   88.5   0.0     2   206    88   290    87   292 0.95 LysR substrate binding domain
HTH_1                PF00126.22    60 seq629_BIOID60613    -            310   8.8e-21   73.2   0.2   1   1   2.1e-24   1.5e-20   72.5   0.1     4    59     7    62     5    63 0.95 Bacterial regulatory helix-turn-helix protein, lysR family
PagP                 PF07017.6    147 seq630_BIOID60613    -            186   4.9e-75  249.6   5.6   1   1   4.2e-79   5.8e-75  249.4   3.9     1   147    36   183    36   183 0.99 Antimicrobial peptide resistance and lipid A acylation protein PagP
Malic_M              PF03949.10   255 seq631_BIOID60613    -            574   4.8e-93  311.2   0.0   1   1   9.9e-97   6.8e-93  310.7   0.0     1   254   280   539   280   540 0.99 Malic enzyme, NAD binding domain
malic                PF00390.14   182 seq631_BIOID60613    -            574     2e-80  268.5   0.0   1   1   5.8e-84   3.9e-80  267.5   0.0     1   182    90   270    90   270 0.99 Malic enzyme, N-terminal domain
EAL                  PF00563.15   236 seq633_BIOID60613    -            285   1.4e-60  204.6   0.0   1   1   1.1e-64   1.6e-60  204.4   0.0     2   236    27   262    26   262 0.96 EAL domain
Transket_pyr         PF02779.19   178 seq634_BIOID60613    -            939   4.6e-61  205.2   0.0   1   1   1.5e-64     1e-60  204.1   0.0     2   176   593   786   592   788 0.98 Transketolase, pyrimidine binding domain
E1_dh                PF00676.15   300 seq634_BIOID60613    -            939   1.7e-48  164.7   0.0   1   1   3.4e-52   2.3e-48  164.3   0.0     2   294   207   524   206   530 0.88 Dehydrogenase E1 component
gpW                  PF02831.10    68 seq635_BIOID60613    -             68   2.2e-33  113.4   2.3   1   1   1.8e-37   2.4e-33  113.3   1.6     1    68     1    68     1    68 0.99 gpW
Mob_synth_C          PF06463.8    128 seq637_BIOID60613    -            352   3.2e-35  120.5   0.0   1   1   1.6e-38   5.6e-35  119.7   0.0     1   127   209   335   209   336 0.98 Molybdenum Cofactor Synthesis C
Radical_SAM          PF04055.16   166 seq637_BIOID60613    -            352   6.6e-27   94.5   0.0   1   1   2.7e-30   9.4e-27   94.0   0.0     2   166    42   204    41   204 0.97 Radical SAM superfamily
Fer4_12              PF13353.1    139 seq637_BIOID60613    -            352   1.6e-07   31.4   0.0   1   1   8.7e-11     3e-07   30.5   0.0    15   116    47   148    36   154 0.84 4Fe-4S single cluster domain
Fer4_14              PF13394.1    117 seq637_BIOID60613    -            352   6.7e-07   29.2   0.0   1   1   5.8e-10     2e-06   27.7   0.0     6    90    45   127    38   148 0.70 4Fe-4S single cluster domain
Phage_portal_2       PF05136.8    355 seq639_BIOID60613    -            279   3.5e-52  176.9   0.2   1   1     3e-56   4.2e-52  176.7   0.1     1   222    26   251    26   258 0.96 Phage portal protein, lambda family
AsmA                 PF05170.9    604 seq642_BIOID60613    -            691  2.2e-171  571.4   0.0   1   1  3.7e-175  2.5e-171  571.2   0.0     1   603     6   587     6   588 0.99 AsmA family
AsmA_2               PF13502.1    220 seq642_BIOID60613    -            691   1.2e-27   96.5   3.1   1   1     7e-30   4.8e-26   91.3   0.9     2   220   438   640   437   640 0.89 AsmA-like C-terminal region
Fimbrial             PF00419.15   145 seq647_BIOID60613    -            176   2.2e-19   69.9   0.4   1   1   1.9e-23   2.6e-19   69.7   0.3     3   145    29   176    27   176 0.92 Fimbrial protein
CSD                  PF00313.17    66 seq648_BIOID60613    -             69   5.2e-34  115.7   0.7   1   1   8.2e-38   5.6e-34  115.6   0.5     2    65     5    68     4    69 0.97 'Cold-shock' DNA-binding domain
OB_RNB               PF08206.6     58 seq648_BIOID60613    -             69   1.2e-05   24.6   0.3   1   1   2.5e-09   1.7e-05   24.1   0.2     7    30    14    37     6    67 0.82 Ribonuclease B OB domain
Porin_1              PF00267.16   337 seq649_BIOID60613    -            112   1.1e-06   28.0   0.1   1   1   1.1e-10   1.5e-06   27.6   0.1     1    31    27    57    27    60 0.96 Gram-negative porin
VRR_NUC              PF08774.6    100 seq650_BIOID60613    -            192     4e-14   52.3   0.0   1   1   8.6e-18   1.2e-13   50.8   0.0     3   100    61   161    59   161 0.95 VRR-NUC domain
DUF4102              PF13356.1     89 seq653_BIOID60613    -            105   1.3e-20   72.8   0.0   1   1   1.2e-24   1.7e-20   72.6   0.0    12    87    11    87     4    89 0.90 Domain of unknown function (DUF4102)
Exc                  PF07825.6     77 seq654_BIOID60613    -             89   3.6e-05   23.3   0.0   1   1   3.3e-09   4.5e-05   23.0   0.0     3    54     7    58     5    68 0.91 Excisionase-like protein
Lipoprotein_16       PF03923.8    159 seq659_BIOID60613    -            192     9e-53  177.7   4.0   1   1   1.5e-56     1e-52  177.5   2.7     1   159    29   188    29   188 0.99 Uncharacterized lipoprotein
LPAM_1               PF08139.7     26 seq659_BIOID60613    -            192   1.2e-08   34.7   4.2   1   1     3e-12     2e-08   33.9   2.9     7    26     1    20     1    20 0.97 Prokaryotic membrane lipoprotein lipid attachment site
Phage_integ_N        PF09003.5     81 seq661_BIOID60613    -            372   5.4e-30  102.8   0.7   1   1   1.5e-33     1e-29  101.9   0.5     1    78     1    77     1    81 0.97 Bacteriophage lambda integrase, N-terminal domain
Phage_integrase      PF00589.17   173 seq661_BIOID60613    -            372   4.6e-15   55.5   0.1   1   1   3.2e-18   2.2e-14   53.3   0.0     2   170   194   363   193   366 0.85 Phage integrase family
DUF262               PF03235.9    221 seq662_BIOID60613    -            371   4.2e-24   85.6   4.5   1   1   5.5e-27   7.5e-23   81.5   0.2     5   217    47   184    43   188 0.88 Protein of unknown function DUF262
DUF1454              PF07305.7    200 seq667_BIOID60613    -            199  1.5e-110  366.8   1.7   1   1  1.2e-114  1.7e-110  366.6   1.2     1   200     1   199     1   199 1.00 Protein of unknown function (DUF1454)
Fimbrial             PF00419.15   145 seq669_BIOID60613    -            167   5.6e-09   36.2   5.5   1   1   5.2e-13   7.1e-09   35.9   3.8     1   143    28   165    26   167 0.73 Fimbrial protein
MoCF_biosynth        PF00994.19   144 seq671_BIOID60613    -            170   5.6e-31  106.7   0.0   1   1   5.1e-35     7e-31  106.4   0.0     1   143    14   156    12   157 0.92 Probable molybdopterin binding domain
MS_channel           PF00924.13   206 seq672_BIOID60613    -            343   8.6e-64  214.5   0.4   1   1   6.3e-68   8.6e-64  214.5   0.3     2   205   120   323   119   324 0.99 Mechanosensitive ion channel
Phage_integrase      PF00589.17   173 seq673_BIOID60613    -            113   4.6e-22   78.3   0.0   1   1   3.7e-26     5e-22   78.2   0.0     3   112     4   112     2   113 0.91 Phage integrase family
MreB_Mbl             PF06723.8    327 seq674_BIOID60613    -            367  1.1e-150  500.5   3.4   1   1  4.2e-154  1.4e-150  500.2   2.4     2   324    31   358    30   360 0.99 MreB/Mbl protein
HSP70                PF00012.15   602 seq674_BIOID60613    -            367   3.5e-13   48.2   0.2   1   1   2.2e-16   7.4e-13   47.1   0.0   136   241   128   227   104   241 0.86 Hsp70 protein
Actin                PF00022.14   393 seq674_BIOID60613    -            367   9.3e-11   40.6   0.0   1   1   1.8e-10   6.1e-07   28.0   0.0    45   211    72   246    31   258 0.79 Actin
FtsA                 PF14450.1    120 seq674_BIOID60613    -            367   1.3e-08   34.6   0.2   1   1   1.4e-11   4.7e-08   32.7   0.0     2    98   182   339   181   348 0.92 Cell division protein FtsA
CN_hydrolase         PF00795.17   184 seq677_BIOID60613    -            262     2e-21   76.0   0.1   1   1     2e-25   2.7e-21   75.6   0.1     6   184     7   172     2   172 0.85 Carbon-nitrogen hydrolase
DNA_ligase_aden      PF01653.13   315 seq678_BIOID60613    -            562   2.1e-79  266.6   0.0   1   1     4e-83   2.7e-79  266.2   0.0     2   314    30   309    29   310 0.96 NAD-dependent DNA ligase adenylation domain
DNA_ligase_OB        PF03120.11    82 seq678_BIOID60613    -            562   3.1e-26   90.7   0.3   1   1   9.2e-30   6.3e-26   89.7   0.2     2    80   313   393   312   395 0.95 NAD-dependent DNA ligase OB-fold domain
DDE_Tnp_1            PF01609.16   211 seq680_BIOID60613    -            402     8e-25   87.5   0.0   1   1   9.1e-29   1.2e-24   86.9   0.0     4   208    91   328    88   331 0.93 Transposase DDE domain
MFS_1                PF07690.11   354 seq681_BIOID60613    -            491   1.8e-33  115.6  67.4   1   1   3.3e-36   4.5e-32  111.0  27.4     1   351    17   366    17   369 0.87 Major Facilitator Superfamily
Phage_integrase      PF00589.17   173 seq684_BIOID60613    -             81   1.4e-06   27.9   0.0   1   1   1.3e-10   1.7e-06   27.6   0.0   129   171     3    46     1    48 0.93 Phage integrase family
FimH_man-bind        PF09160.5    147 seq685_BIOID60613    -            304   4.5e-61  204.8   0.1   1   1   1.3e-64   8.7e-61  203.9   0.1     1   147    27   171    27   171 0.99 FimH, mannose binding
Fimbrial             PF00419.15   145 seq685_BIOID60613    -            304   1.1e-07   32.0   4.8   1   1   1.6e-11   1.1e-07   32.0   3.4     6   145   177   304   171   304 0.81 Fimbrial protein
GidB                 PF02527.10   184 seq686_BIOID60613    -            207   7.4e-67  223.9   0.0   1   1   1.3e-70     9e-67  223.6   0.0     1   184    20   200    20   200 0.98 rRNA small subunit methyltransferase G
Methyltransf_31      PF13847.1    152 seq686_BIOID60613    -            207   9.4e-10   38.1   0.0   1   1   5.5e-13   3.8e-09   36.2   0.0     4    94    66   149    64   195 0.82 Methyltransferase domain
MoaC                 PF01967.16   136 seq687_BIOID60613    -            161   1.5e-60  202.6   1.3   1   1   1.3e-64   1.7e-60  202.4   0.9     1   136    15   150    15   150 1.00 MoaC family
ADH_N                PF08240.7    109 seq688_BIOID60613    -            346   6.1e-31  106.3   7.9   1   1   1.3e-34   6.1e-31  106.3   5.5     2   109    35   141    34   141 0.97 Alcohol dehydrogenase GroES-like domain
ADH_zinc_N           PF00107.21   130 seq688_BIOID60613    -            346   5.7e-28   96.9   1.7   1   1   2.4e-31   1.1e-27   96.0   1.1     1   129   182   308   182   309 0.97 Zinc-binding dehydrogenase
ADH_zinc_N_2         PF13602.1    127 seq688_BIOID60613    -            346   1.7e-08   35.2   1.5   1   1   7.2e-12   3.3e-08   34.3   1.0     1   127   215   342   215   342 0.78 Zinc-binding dehydrogenase
TIM                  PF00121.13   244 seq689_BIOID60613    -            255   6.3e-93  310.2   1.0   1   1   5.2e-97     7e-93  310.0   0.7     1   243     4   245     4   246 0.97 Triosephosphate isomerase
ResIII               PF04851.10   184 seq692_BIOID60613    -           1137   5.5e-26   91.4   0.6   1   1   5.4e-28   1.5e-24   86.7   0.0     5   183   363   510   360   511 0.87 Type III restriction enzyme, res subunit
EcoEI_R_C            PF08463.5    164 seq692_BIOID60613    -           1137   1.2e-25   90.2   0.7   1   1   4.3e-29   1.2e-25   90.2   0.5     2   159   975  1128   974  1129 0.97 EcoEI R protein C-terminal
DUF4145              PF13643.1     87 seq692_BIOID60613    -           1137   2.7e-10   39.8   0.0   1   1   9.8e-14   2.7e-10   39.8   0.0     3    84    24   111    23   113 0.92 Domain of unknown function (DUF4145)
HSDR_N               PF04313.9    194 seq692_BIOID60613    -           1137   8.7e-09   35.2   0.1   1   1   1.2e-11   3.2e-08   33.4   0.1    45   191   150   316   136   319 0.69 Type I restriction enzyme R protein N terminus (HSDR_N)
DEAD                 PF00270.24   173 seq692_BIOID60613    -           1137   9.2e-09   34.8   0.0   1   1   7.9e-12   2.2e-08   33.6   0.0    15   166   382   509   364   516 0.75 DEAD/DEAH box helicase
BPD_transp_1         PF00528.17   185 seq697_BIOID60613    -            264   5.3e-20   71.5  16.3   1   1   3.9e-24   5.3e-20   71.5  11.3     2   181    75   253    74   257 0.90 Binding-protein-dependent transport system inner membrane component
ThiS                 PF02597.15    78 seq698_BIOID60613    -             81   5.5e-22   77.8   0.0   1   1   4.5e-26   6.1e-22   77.7   0.0     1    78     4    81     4    81 0.99 ThiS family
MttA_Hcf106          PF02416.11    53 seq699_BIOID60613    -             67   1.7e-12   46.1   0.4   1   1   1.4e-16   1.9e-12   46.0   0.2     1    48     4    51     4    62 0.92 mttA/Hcf106 family
MFS_1                PF07690.11   354 seq701_BIOID60613    -            389   1.7e-32  112.4  60.7   1   1   8.4e-36   5.8e-32  110.7  31.3     1   335    10   323    10   331 0.87 Major Facilitator Superfamily
Sugar_tr             PF00083.19   451 seq701_BIOID60613    -            389   1.4e-06   27.0  15.6   1   1     2e-10   1.4e-06   27.0  10.8    48   190    42   178    31   182 0.93 Sugar (and other) transporter
MreC                 PF04085.9    152 seq704_BIOID60613    -            367     1e-47  161.2   0.3   1   1   1.1e-51   1.4e-47  160.7   0.2     1   150   122   270   122   272 0.99 rod shape-determining protein MreC
MoaE                 PF02391.12   117 seq705_BIOID60613    -            150   8.1e-40  135.1   0.0   1   1     7e-44   9.6e-40  134.9   0.0     2   116     6   121     5   122 0.97 MoaE protein
Autotransporter      PF03797.14   265 seq708_BIOID60613    -            166   1.6e-11   43.9   4.4   1   1   4.4e-15     6e-11   42.0   3.0   142   265    36   152    13   155 0.88 Autotransporter beta-domain
DDE_Tnp_1            PF01609.16   211 seq709_BIOID60613    -            391   7.4e-25   87.6   0.0   1   1   8.4e-29   1.2e-24   87.0   0.0     4   208    80   317    77   320 0.93 Transposase DDE domain
Trns_repr_metal      PF02583.12    85 seq712_BIOID60613    -             91   2.8e-26   91.3   0.8   1   1   2.3e-30   3.1e-26   91.2   0.6     2    85     6    89     5    89 0.94 Metal-sensitive transcriptional repressor
2-oxoacid_dh         PF00198.18   231 seq714_BIOID60613    -            384   4.7e-81  271.3   0.0   1   1   2.1e-84   7.2e-81  270.7   0.0     3   231   154   382   152   382 0.98 2-oxoacid dehydrogenases acyltransferase (catalytic domain)
Biotin_lipoyl        PF00364.17    74 seq714_BIOID60613    -            384   8.4e-21   73.2   0.1   1   1   4.5e-24   1.5e-20   72.4   0.1     2    73     3    74     2    75 0.97 Biotin-requiring enzyme
E3_binding           PF02817.12    39 seq714_BIOID60613    -            384   5.7e-12   44.9   0.2   1   1   6.7e-15   2.3e-11   43.0   0.1     6    38    94   126    90   127 0.94 e3 binding domain
ATP_synt_I           PF03899.10   100 seq715_BIOID60613    -            130   5.6e-14   51.9  14.1   1   1   5.8e-18   7.9e-14   51.5   9.7     1    99    17   112    17   113 0.95 ATP synthase I chain
Molybdopterin        PF00384.17   432 seq716_BIOID60613    -            759   3.8e-28   98.2   0.0   1   1   1.3e-31   9.1e-28   97.0   0.0     1   290   108   413   108   499 0.78 Molybdopterin oxidoreductase
Molydop_binding      PF01568.16   109 seq716_BIOID60613    -            759   4.4e-06   26.3   0.0   1   1   2.4e-09   1.7e-05   24.5   0.0     1   108   642   751   642   752 0.77 Molydopterin dinucleotide binding domain
SBP_bac_8            PF13416.1    281 seq717_BIOID60613    -            348   1.6e-42  146.0   8.0   1   1   7.9e-46   2.2e-42  145.6   5.5     2   278    42   313    41   317 0.91 Bacterial extracellular solute-binding protein
SBP_bac_6            PF13343.1    242 seq717_BIOID60613    -            348   1.7e-40  138.7   3.7   1   1   7.8e-44   2.1e-40  138.4   2.6     4   241    77   323    74   324 0.92 Bacterial extracellular solute-binding protein
SBP_bac_11           PF13531.1    231 seq717_BIOID60613    -            348   3.6e-16   59.4   0.0   1   1     2e-19   5.5e-16   58.7   0.0    16   223    42   285    37   293 0.82 Bacterial extracellular solute-binding protein
SBP_bac_1            PF01547.20   314 seq717_BIOID60613    -            348   3.2e-13   49.9  11.2   1   1   2.2e-16   6.1e-13   49.0   7.7    12   313    40   284    32   285 0.74 Bacterial extracellular solute-binding protein
Lipoprotein_8        PF02030.10   493 seq717_BIOID60613    -            348   1.6e-09   36.7   0.1   1   1   2.1e-12   5.6e-09   34.9   0.0    21    98    22   104     1   114 0.76 Hypothetical lipoprotein (MG045 family)
Plasmid_killer       PF05015.8     93 seq718_BIOID60613    -             92   7.9e-28   96.3   0.0   1   1   6.4e-32   8.7e-28   96.1   0.0     1    93     1    92     1    92 0.99 Plasmid maintenance system killer protein
Bax1-I               PF01027.15   205 seq719_BIOID60613    -            234   3.6e-59  199.6  36.8   1   1     3e-63   4.1e-59  199.5  25.5     2   205    19   230    18   230 0.92 Inhibitor of apoptosis-promoting Bax1
ADH_N                PF08240.7    109 seq720_BIOID60613    -            369   1.1e-28   99.0   2.4   1   1   1.6e-32   1.1e-28   99.0   1.7     2   108    28   154    27   155 0.91 Alcohol dehydrogenase GroES-like domain
ADH_zinc_N           PF00107.21   130 seq720_BIOID60613    -            369   3.6e-20   71.7   0.1   1   1   9.2e-24   6.3e-20   70.9   0.0     1   128   197   330   197   332 0.90 Zinc-binding dehydrogenase
HTH_3                PF01381.17    55 seq722_BIOID60613    -             94   3.2e-09   36.3   0.1   1   1   2.2e-12     3e-08   33.2   0.0     5    53    17    65    13    67 0.93 Helix-turn-helix
ATP-synt_A           PF00119.15   215 seq723_BIOID60613    -            271   1.7e-64  217.1  20.5   1   1   1.4e-68   1.9e-64  216.9  14.2     1   214    39   265    39   266 0.97 ATP synthase A chain
COX_ARM              PF06481.9     47 seq725_BIOID60613    -            315   2.6e-18   65.3   0.7   1   1   7.7e-22   5.3e-18   64.3   0.5     1    47   239   286   239   286 0.98 COX Aromatic Rich Motif
COX2                 PF00116.15   120 seq725_BIOID60613    -            315     3e-08   33.3   0.0   1   1   3.4e-11   2.3e-07   30.5   0.0    43   116   148   221   127   225 0.94 Cytochrome C oxidase subunit II, periplasmic domain
MreD                 PF04093.7    160 seq727_BIOID60613    -            162   1.2e-46  158.3  22.1   1   1     1e-50   1.4e-46  158.1  15.3     2   160     5   155     4   155 0.99 rod shape-determining protein MreD
Pyr_redox_2          PF07992.9    200 seq732_BIOID60613    -            472   8.5e-34  117.0   0.0   1   1   2.4e-36   2.7e-33  115.4   0.0     1   199     6   323     6   324 0.92 Pyridine nucleotide-disulphide oxidoreductase
Pyr_redox_dim        PF02852.17   110 seq732_BIOID60613    -            472   3.2e-28   97.8   0.0   1   1   6.6e-31   7.6e-28   96.6   0.0     1   110   353   462   353   462 0.99 Pyridine nucleotide-disulphide oxidoreductase, dimerisation domain
Pyr_redox            PF00070.22    80 seq732_BIOID60613    -            472   9.3e-17   61.0   2.6   1   1   1.2e-18   1.3e-15   57.3   0.1     1    78   182   257   182   264 0.94 Pyridine nucleotide-disulphide oxidoreductase
Pyr_redox_3          PF13738.1    203 seq732_BIOID60613    -            472   1.8e-09   37.8   2.2   1   1     2e-09   2.2e-06   27.7   0.4     1   153     8   167     8   190 0.60 Pyridine nucleotide-disulphide oxidoreductase
GIDA                 PF01134.17   392 seq732_BIOID60613    -            472   1.4e-09   37.1   2.7   1   1   6.1e-12     7e-09   34.9   0.3     1   150     6   152     6   171 0.91 Glucose inhibited division protein A
FAD_oxidored         PF12831.2    428 seq732_BIOID60613    -            472   6.8e-07   28.5   0.4   1   1   7.3e-10   8.4e-07   28.2   0.3     1    31     6    36     6   152 0.78 FAD dependent oxidoreductase
FAD_binding_2        PF00890.19   421 seq732_BIOID60613    -            472   1.9e-05   23.6   1.2   1   1   1.7e-08   1.9e-05   23.6   0.8     1    36     6    41     6    49 0.92 FAD binding domain
Maf                  PF02545.9    195 seq734_BIOID60613    -            197   4.4e-71  237.9   0.0   1   1   3.7e-75   5.1e-71  237.7   0.0     2   194     3   191     2   192 0.98 Maf-like protein
SBP_bac_1            PF01547.20   314 seq735_BIOID60613    -            396   2.8e-42  145.4  15.1   1   1   8.5e-46   3.9e-42  144.9  10.5     9   312    45   315    37   317 0.90 Bacterial extracellular solute-binding protein
SBP_bac_8            PF13416.1    281 seq735_BIOID60613    -            396   2.6e-41  142.1  12.0   1   1   7.4e-45   3.4e-41  141.7   7.8     2   280    49   344    48   345 0.84 Bacterial extracellular solute-binding protein
SBP_bac_6            PF13343.1    242 seq735_BIOID60613    -            396   1.4e-06   27.6   3.2   1   1   1.2e-09   5.4e-06   25.7   2.2     4   210    83   323    80   345 0.71 Bacterial extracellular solute-binding protein
DUF3592              PF12158.3    148 seq736_BIOID60613    -            153   2.2e-18   66.3   0.8   1   1   1.9e-22   2.7e-18   66.0   0.5     6   145     7   137     5   140 0.86 Protein of unknown function (DUF3592)
ATP-synt_C           PF00137.16    66 seq742_BIOID60613    -             79   1.1e-16   60.3  13.8   1   1   9.3e-21   1.3e-16   60.1   9.6     2    66     9    77     8    77 0.98 ATP synthase subunit C
Esterase             PF00756.15   251 seq744_BIOID60613    -            277   2.5e-76  256.3   0.0   1   1   6.5e-80   2.9e-76  256.0   0.0     1   250    21   268    21   269 0.99 Putative esterase
Esterase_phd         PF10503.4    220 seq744_BIOID60613    -            277     3e-06   26.5   0.1   1   1   4.2e-09   1.9e-05   23.9   0.1     4   129    31   169    28   177 0.78 Esterase PHB depolymerase
Chlorophyllase2      PF12740.2    260 seq744_BIOID60613    -            277   3.7e-05   22.6   0.0   1   1   1.2e-08   5.5e-05   22.0   0.0    12   121    38   165    27   214 0.75 Chlorophyllase enzyme
COX1                 PF00115.15   447 seq745_BIOID60613    -            663  5.5e-154  512.9  72.0   1   1    4e-158  5.5e-154  512.9  49.9     1   446    54   504    54   505 0.98 Cytochrome C and Quinol oxidase polypeptide I
Autotransporter      PF03797.14   265 seq747_BIOID60613    -            103   1.9e-09   37.1   0.1   1   1   1.6e-13   2.1e-09   36.9   0.0   168   258     3    87     1    95 0.93 Autotransporter beta-domain
ATP-synt_B           PF00430.13   132 seq748_BIOID60613    -            156   3.3e-35  120.6  18.3   1   1   2.8e-39   3.9e-35  120.4  12.7     1   132     6   137     6   137 0.98 ATP synthase B/B' CF(0)
RNase_E_G            PF10150.4    271 seq752_BIOID60613    -            489  3.6e-113  377.1   2.0   1   1  6.1e-117  4.2e-113  376.9   0.8     1   271   124   394   124   394 0.99 Ribonuclease E/G family
S1                   PF00575.18    74 seq752_BIOID60613    -            489   4.1e-17   61.9   0.3   1   1   3.8e-20   2.6e-16   59.3   0.0     3    73    37   121    35   122 0.97 S1 RNA binding domain
rve                  PF00665.21   120 seq754_BIOID60613    -            340     2e-20   73.0   0.0   1   1   2.2e-23   3.8e-20   72.0   0.0     3   118   118   242   117   244 0.96 Integrase core domain
HTH_38               PF13936.1     44 seq754_BIOID60613    -            340   1.8e-09   36.8   0.5   1   1   4.1e-12     7e-09   34.9   0.1     6    41     3    38     2    40 0.94 Helix-turn-helix domain
HTH_7                PF02796.10    45 seq754_BIOID60613    -            340   3.5e-09   36.2   0.3   1   1   5.4e-12   9.2e-09   34.9   0.2    13    44     9    40     5    41 0.93 Helix-turn-helix domain of resolvase
HTH_23               PF13384.1     50 seq754_BIOID60613    -            340   1.1e-06   27.9   0.0   1   1     2e-09   3.4e-06   26.3   0.0     9    40     9    40     2    43 0.89 Homeodomain-like domain
HTH_28               PF13518.1     52 seq754_BIOID60613    -            340     1e-05   25.2   0.1   1   1   1.5e-08   2.6e-05   23.9   0.1     7    34    12    39     8    40 0.89 Helix-turn-helix domain
Sigma70_r4_2         PF08281.7     54 seq754_BIOID60613    -            340   1.1e-05   24.6   0.0   1   1   1.5e-08   2.5e-05   23.5   0.0    25    48    16    39    12    40 0.94 Sigma-70, region 4
HTH_3                PF01381.17    55 seq754_BIOID60613    -            340   0.00013   21.6   0.1   1   1   1.4e-07   0.00024   20.7   0.1     7    37    15    45     8    48 0.91 Helix-turn-helix
DUF2684              PF10885.3     89 seq756_BIOID60613    -             83   6.2e-48  160.4   0.3   1   1   4.9e-52   6.7e-48  160.3   0.2     1    79     1    79     1    83 0.97 Protein of unknown function (DUF2684)
OSCP                 PF00213.13   172 seq758_BIOID60613    -            177   8.5e-51  172.1   1.0   1   1   6.9e-55   9.4e-51  171.9   0.7     1   171     7   174     7   175 0.97 ATP synthase delta (OSCP) subunit
Metallophos          PF00149.23   201 seq759_BIOID60613    -            230   8.2e-14   51.3   0.5   1   1   1.1e-17   1.5e-13   50.5   0.3     2   166    22   156    21   214 0.76 Calcineurin-like phosphoesterase
Abhydrolase_5        PF12695.2    142 seq761_BIOID60613    -            375   1.2e-14   54.1   0.0   1   1   7.2e-18   2.5e-14   53.1   0.0     2   140    41   284    40   284 0.84 Alpha/beta hydrolase family
Abhydrolase_6        PF12697.2    228 seq761_BIOID60613    -            375     7e-11   42.3   0.0   1   1   2.7e-14   9.1e-11   41.9   0.0     1   223    41   293    41   298 0.65 Alpha/beta hydrolase family
DLH                  PF01738.13   218 seq761_BIOID60613    -            375     2e-08   33.6   0.0   1   1   1.2e-11     4e-08   32.7   0.0    10   124    34   139    23   144 0.83 Dienelactone hydrolase family
Peptidase_S9         PF00326.16   213 seq761_BIOID60613    -            375   1.2e-05   24.5   0.3   1   1   7.5e-09   2.6e-05   23.4   0.2    10    86    62   136    54   162 0.87 Prolyl oligopeptidase family
N6_Mtase             PF02384.11   311 seq762_BIOID60613    -            544   2.2e-60  204.2   0.0   1   1   1.5e-63   4.2e-60  203.3   0.0     3   309   141   513   139   515 0.93 N-6 DNA Methylase
HsdM_N               PF12161.3    137 seq762_BIOID60613    -            544   4.7e-14   52.8   0.6   1   1     5e-17   1.4e-13   51.3   0.0     1   137     6   133     6   133 0.85 HsdM N-terminal domain
Methyltransf_26      PF13659.1    117 seq762_BIOID60613    -            544   1.3e-13   50.8   0.0   1   1   9.4e-17   2.6e-13   49.9   0.0     2   117   186   355   185   355 0.83 Methyltransferase domain
UPF0020              PF01170.13   180 seq762_BIOID60613    -            544   5.2e-08   32.5   0.0   1   1   4.3e-11   1.2e-07   31.3   0.0    18   124   172   317   165   337 0.78 Putative RNA methylase family UPF0020
Eco57I               PF07669.6    106 seq762_BIOID60613    -            544   6.5e-05   23.1   0.0   1   1     6e-08   0.00016   21.8   0.0     3   103   300   405   297   408 0.86 Eco57I restriction-modification methylase
BPD_transp_1         PF00528.17   185 seq763_BIOID60613    -            519   2.3e-21   76.0  16.5   1   1   1.7e-25   2.3e-21   76.0  11.4     4   171   303   506   300   513 0.83 Binding-protein-dependent transport system inner membrane component
ATP-grasp_2          PF08442.5    202 seq764_BIOID60613    -            389   1.2e-62  210.8   0.0   1   1   2.5e-66   1.7e-62  210.2   0.0     1   201     2   205     2   206 0.97 ATP-grasp domain
Ligase_CoA           PF00549.14   153 seq764_BIOID60613    -            389     4e-24   84.8   0.7   1   1   9.5e-28   6.5e-24   84.1   0.5     1   151   265   383   265   385 0.97 CoA-ligase
YqgB                 PF11036.3     43 seq766_BIOID60613    -             48   3.2e-33  112.8   0.7   1   1   2.6e-37   3.6e-33  112.6   0.5     1    43     6    48     6    48 0.99 Virulence promoting factor
Glutaredoxin         PF00462.19    60 seq767_BIOID60613    -            115     3e-18   65.4   0.0   1   1   3.6e-22   4.9e-18   64.7   0.0     1    60    17    81    17    81 0.98 Glutaredoxin
ATP-synt_ab          PF00006.20   215 seq768_BIOID60613    -            513   1.5e-72  243.4   0.1   1   1   9.7e-76   2.7e-72  242.6   0.0     1   215   148   375   148   375 0.99 ATP synthase alpha/beta family, nucleotide-binding domain
ATP-synt_ab_C        PF00306.22   113 seq768_BIOID60613    -            513   1.3e-18   67.3   1.3   1   1   9.8e-22   2.7e-18   66.3   0.9     1    95   387   468   387   488 0.87 ATP synthase alpha/beta chain, C terminal domain
ATP-synt_ab_N        PF02874.18    69 seq768_BIOID60613    -            513   2.9e-14   52.9   0.1   1   1   2.3e-17   6.2e-14   51.8   0.1     5    69    28    92    25    92 0.98 ATP synthase alpha/beta family, beta-barrel domain
HAS-barrel           PF09378.5     91 seq768_BIOID60613    -            513   1.3e-06   28.1   0.1   1   1   3.5e-09   9.5e-06   25.3   0.0     6    84    29    89    25   109 0.85 HAS barrel domain
KaiC                 PF06745.8    226 seq768_BIOID60613    -            513   4.6e-05   22.5   0.0   1   1     3e-08   8.2e-05   21.6   0.0     1    71   146   213   146   249 0.85 KaiC
Orn_Arg_deC_N        PF02784.11   251 seq771_BIOID60613    -            658   1.2e-71  240.7   0.1   1   1   2.3e-75   1.6e-71  240.3   0.1     2   251    99   368    98   368 0.98 Pyridoxal-dependent decarboxylase, pyridoxal binding domain
Orn_DAP_Arg_deC      PF00278.17   116 seq771_BIOID60613    -            658   2.1e-30  104.7   0.0   1   1   5.6e-34   3.8e-30  103.8   0.0     1   115   371   586   371   587 0.87 Pyridoxal-dependent decarboxylase, C-terminal sheet domain
IstB_IS21            PF01695.12   178 seq772_BIOID60613    -            259   6.1e-71  237.3   0.1   1   1   3.9e-74   1.3e-70  236.3   0.0     1   178    56   235    56   235 0.98 IstB-like ATP binding protein
Bac_DnaA             PF00308.13   219 seq772_BIOID60613    -            259   1.4e-07   31.2   0.0   1   1   6.2e-11   2.1e-07   30.6   0.0    37   136   105   202    75   207 0.85 Bacterial dnaA  protein
AAA                  PF00004.24   132 seq772_BIOID60613    -            259   2.5e-05   24.3   0.0   1   1   1.3e-08   4.3e-05   23.6   0.0     1    74   105   180   105   214 0.77 ATPase family associated with various cellular activities (AAA)
PhoH                 PF02562.11   205 seq772_BIOID60613    -            259   1.4e-05   24.3   0.1   1   1   1.6e-08   5.5e-05   22.3   0.0    11    48    94   131    83   142 0.80 PhoH-like protein
Peripla_BP_3         PF13377.1    160 seq778_BIOID60613    -            363     7e-34  117.0   0.2   1   1   8.6e-37   2.9e-33  115.0   0.0     1   160   174   332   174   332 0.90 Periplasmic binding protein-like domain
Peripla_BP_1         PF00532.16   279 seq778_BIOID60613    -            363   2.6e-23   82.5   0.3   1   1     1e-26   3.6e-23   82.0   0.2    18   278    81   329    79   330 0.91 Periplasmic binding proteins and sugar binding domain of LacI family
LacI                 PF00356.16    46 seq778_BIOID60613    -            363   9.7e-23   79.4   3.6   1   1   5.4e-26   1.8e-22   78.5   1.4     1    46     8    53     8    53 0.99 Bacterial regulatory proteins, lacI family
Peripla_BP_4         PF13407.1    258 seq778_BIOID60613    -            363   1.3e-16   60.6   0.1   1   1   5.7e-20   1.9e-16   60.0   0.1    15   257    81   314    67   315 0.91 Periplasmic binding protein domain
DUF3971              PF13116.1    289 seq779_BIOID60613    -           1266     3e-94  315.5   2.0   1   1   3.3e-97   2.2e-93  312.6   0.8     2   289   505   789   504   789 0.97 Protein of unknown function
AsmA_2               PF13502.1    220 seq779_BIOID60613    -           1266   3.9e-61  206.0  12.1   1   1   3.9e-62   2.7e-58  196.8   0.4     1   220  1009  1252  1009  1252 0.95 AsmA-like C-terminal region
TonB_dep_Rec         PF00593.19   276 seq780_BIOID60613    -            764   8.4e-34  117.6  16.8   1   1   1.2e-37   8.4e-34  117.6  11.6     1   275   483   762   478   763 0.91 TonB dependent receptor
Plug                 PF07715.10   108 seq780_BIOID60613    -            764   7.1e-29  100.1   1.6   1   1     1e-32   7.1e-29  100.1   1.1     8   108    67   181    61   181 0.96 TonB-dependent Receptor Plug Domain
COX3                 PF00510.13   258 seq781_BIOID60613    -            204   2.2e-18   66.5  17.5   1   1   2.7e-22   3.7e-18   65.7  12.1    65   257    16   202     4   203 0.85 Cytochrome c oxidase subunit III
CoA_binding          PF02629.14    96 seq783_BIOID60613    -            290   4.2e-29  100.7   2.8   1   1   1.4e-32   4.7e-29  100.6   0.6     1    96     6    99     6    99 0.99 CoA binding domain
Ligase_CoA           PF00549.14   153 seq783_BIOID60613    -            290   1.8e-18   66.4   0.2   1   1     8e-22   2.7e-18   65.8   0.1     1   146   152   266   152   273 0.92 CoA-ligase
Succ_CoA_lig         PF13607.1    138 seq783_BIOID60613    -            290   1.3e-09   37.6   0.0   1   1   6.9e-13   2.3e-09   36.8   0.0     1   106   146   252   146   282 0.82 Succinyl-CoA ligase like flavodoxin domain
CoA_binding_2        PF13380.1    115 seq783_BIOID60613    -            290   4.1e-05   23.6   0.1   1   1   2.4e-08   8.3e-05   22.6   0.0    29   114    34   130    10   131 0.80 CoA binding domain
GerE                 PF00196.14    58 seq784_BIOID60613    -            200   6.9e-22   76.4   1.3   1   1   3.1e-25   1.1e-21   75.8   0.9     2    57   140   195   139   196 0.97 Bacterial regulatory proteins, luxR family
Sigma70_r4_2         PF08281.7     54 seq784_BIOID60613    -            200   6.6e-09   34.9   0.2   1   1   3.8e-12   1.3e-08   34.0   0.1     8    47   139   177   139   184 0.93 Sigma-70, region 4
Sigma70_r4           PF04545.11    50 seq784_BIOID60613    -            200     1e-06   27.7   0.3   1   1   5.9e-10     2e-06   26.8   0.2     2    48   139   184   139   186 0.91 Sigma-70, region 4
COX4_pro             PF03626.9     75 seq790_BIOID60613    -            136   5.5e-17   61.5  19.0   1   1   4.9e-21   6.7e-17   61.2  13.2     1    75    45   127    45   127 0.97 Prokaryotic Cytochrome C oxidase subunit IV
BPD_transp_1         PF00528.17   185 seq791_BIOID60613    -            296   2.2e-15   56.5  16.4   1   1   1.6e-19   2.2e-15   56.5  11.4    10   181   111   287    97   291 0.82 Binding-protein-dependent transport system inner membrane component
Methylase_S          PF01420.14   167 seq792_BIOID60613    -            372   4.9e-35  120.8   5.7   1   2   1.4e-28   1.9e-24   86.4   0.6     7   166     7   166     1   167 0.89 Type I restriction modification DNA specificity domain
Methylase_S          PF01420.14   167 seq792_BIOID60613    -            372   4.9e-35  120.8   5.7   2   2   1.8e-13   2.5e-09   37.2   0.2     1   154   187   348   187   359 0.80 Type I restriction modification DNA specificity domain
ATP-synt             PF00231.14   290 seq795_BIOID60613    -            287  2.3e-109  365.1   0.0   1   1  1.9e-113  2.6e-109  364.9   0.0     2   290     3   287     2   287 0.98 ATP synthase
UbiA                 PF01040.13   257 seq799_BIOID60613    -            296     2e-33  115.6  26.3   1   1   1.7e-37   2.4e-33  115.3  18.2     5   252    19   269    15   279 0.81 UbiA prenyltransferase family
SIS                  PF01380.17   131 seq800_BIOID60613    -            321   3.9e-27   94.3   0.0   1   1   9.9e-31   6.8e-27   93.5   0.0     2   130    39   169    38   170 0.98 SIS domain
CBS                  PF00571.23    57 seq800_BIOID60613    -            321   7.1e-15   54.3   0.0   1   2   1.9e-08   0.00013   21.4   0.0     1    56   199   256   199   257 0.92 CBS domain
CBS                  PF00571.23    57 seq800_BIOID60613    -            321   7.1e-15   54.3   0.0   2   2   4.7e-10   3.2e-06   26.5   0.0     8    51   272   315   265   318 0.82 CBS domain
Glyco_hydro_2_C      PF02836.12   298 seq801_BIOID60613    -           1024  4.2e-124  413.1   0.0   1   1  1.7e-127  5.7e-124  412.7   0.0     1   297   336   629   336   630 0.98 Glycosyl hydrolases family 2, TIM barrel domain
Bgal_small_N         PF02929.12   276 seq801_BIOID60613    -           1024   5.1e-91  304.4   0.0   1   1   2.4e-94   8.2e-91  303.7   0.0     5   275   753  1021   749  1022 0.98 Beta galactosidase small chain
Glyco_hydro_2_N      PF02837.13   167 seq801_BIOID60613    -           1024   1.7e-50  170.7   0.0   1   1   9.2e-54   3.1e-50  169.8   0.0     2   167    50   219    49   219 0.94 Glycosyl hydrolases family 2, sugar binding domain
Glyco_hydro_2        PF00703.16   110 seq801_BIOID60613    -           1024   4.7e-15   55.8   0.0   1   1   2.2e-17   7.5e-14   51.9   0.0     2   110   222   334   221   334 0.86 Glycosyl hydrolases family 2
Redoxin              PF08534.5    146 seq802_BIOID60613    -            168   7.6e-29  100.0   0.1   1   1   1.4e-32   9.3e-29   99.7   0.1     1   146    20   163    20   163 0.96 Redoxin
AhpC-TSA             PF00578.16   124 seq802_BIOID60613    -            168   4.3e-16   58.6   0.0   1   1   7.6e-20   5.2e-16   58.3   0.0     2   122    22   145    21   147 0.95 AhpC/TSA family
Fels1                PF05666.6     45 seq803_BIOID60613    -             94   1.4e-29  101.0   0.6   1   2   9.7e-22   1.3e-17   62.7   0.1     2    45    20    62    19    62 0.96 Fels-1 Prophage Protein-like
Fels1                PF05666.6     45 seq803_BIOID60613    -             94   1.4e-29  101.0   0.6   2   2   9.2e-14   1.3e-09   37.1   0.0     1    26    66    92    66    92 0.95 Fels-1 Prophage Protein-like
Response_reg         PF00072.19   112 seq804_BIOID60613    -            232   5.1e-29  100.4   0.4   1   1   1.2e-32     8e-29   99.8   0.3     1   112     4   112     4   112 0.98 Response regulator receiver domain
Trans_reg_C          PF00486.23    77 seq804_BIOID60613    -            232   1.5e-21   75.9   0.0   1   1   5.1e-25   3.5e-21   74.7   0.0     1    77   152   228   152   228 0.95 Transcriptional regulatory protein, C terminal
Fels1                PF05666.6     45 seq805_BIOID60613    -             40   3.2e-06   26.2   0.2   1   1   2.8e-10   3.8e-06   26.0   0.1    23    45     7    39     6    39 0.95 Fels-1 Prophage Protein-like
Na_sulph_symp        PF00939.14   471 seq806_BIOID60613    -            499  2.4e-112  376.1  48.6   1   1  2.1e-116  2.8e-112  375.8  33.7     7   470    20   498    17   499 0.97 Sodium:sulfate symporter transmembrane region
ATP-synt_ab          PF00006.20   215 seq809_BIOID60613    -            460   2.5e-64  216.6   0.0   1   1   7.8e-68   3.6e-64  216.1   0.0     1   215   129   342   129   342 0.97 ATP synthase alpha/beta family, nucleotide-binding domain
ATP-synt_ab_C        PF00306.22   113 seq809_BIOID60613    -            460   9.9e-28   96.7   0.1   1   1     4e-31   1.8e-27   95.9   0.1     2   109   356   458   355   460 0.94 ATP synthase alpha/beta chain, C terminal domain
ATP-synt_ab_N        PF02874.18    69 seq809_BIOID60613    -            460   3.3e-22   78.3   2.5   1   1   1.5e-25     7e-22   77.3   1.7     1    68     6    72     6    73 0.97 ATP synthase alpha/beta family, beta-barrel domain
MFS_1                PF07690.11   354 seq812_BIOID60613    -            520   2.4e-46  158.0  61.6   1   2   4.6e-44   3.1e-40  137.8  29.7     4   353    86   420    83   421 0.79 Major Facilitator Superfamily
MFS_1                PF07690.11   354 seq812_BIOID60613    -            520   2.4e-46  158.0  61.6   2   2   1.4e-12   9.5e-09   34.3   7.4    62   181   344   461   341   492 0.84 Major Facilitator Superfamily
Sugar_tr             PF00083.19   451 seq812_BIOID60613    -            520     2e-09   36.4  33.8   1   1   9.6e-10   6.5e-06   24.8  23.4    43   428   108   447    54   454 0.80 Sugar (and other) transporter
HATPase_c            PF02518.21   111 seq813_BIOID60613    -            457     1e-25   89.4   0.0   1   1   2.3e-28   7.9e-25   86.6   0.0     2   110   346   453   345   454 0.97 Histidine kinase-, DNA gyrase B-, and HSP90-like ATPase
HisKA                PF00512.20    68 seq813_BIOID60613    -            457   9.8e-15   54.1   3.5   1   1   2.9e-18   9.8e-15   54.1   2.4     1    67   238   299   238   300 0.95 His Kinase A (phospho-acceptor) domain
HAMP                 PF00672.20    70 seq813_BIOID60613    -            457   8.2e-13   48.2   0.1   1   1   2.4e-16   8.2e-13   48.2   0.1     2    70   165   234   164   234 0.96 HAMP domain
HATPase_c_3          PF13589.1    137 seq813_BIOID60613    -            457   5.7e-07   29.1   0.0   1   1   3.4e-10   1.2e-06   28.1   0.0     3    82   350   424   348   430 0.88 Histidine kinase-, DNA gyrase B-, and HSP90-like ATPase
EamA                 PF00892.15   126 seq814_BIOID60613    -            293   7.8e-14   51.6  36.6   1   2   9.3e-12   1.3e-07   31.6   8.0     1   125    15   137    15   138 0.91 EamA-like transporter family
EamA                 PF00892.15   126 seq814_BIOID60613    -            293   7.8e-14   51.6  36.6   2   2   4.4e-10     6e-06   26.2  11.8     1   123   167   285   167   288 0.82 EamA-like transporter family
YcgL                 PF05166.8     74 seq817_BIOID60613    -            108   4.8e-34  116.1   0.2   1   1   4.7e-38   6.5e-34  115.7   0.1     1    74    14    87    14    87 0.99 YcgL domain
Peptidase_S24        PF00717.18    70 seq818_BIOID60613    -            255     4e-15   55.0   0.0   1   1   3.3e-18   1.1e-14   53.6   0.0     3    68   166   230   164   232 0.91 Peptidase S24-like
HTH_3                PF01381.17    55 seq818_BIOID60613    -            255   2.3e-08   33.6   0.0   1   1   1.5e-11     5e-08   32.5   0.0     3    46    39    82    37    90 0.92 Helix-turn-helix
HTH_19               PF12844.2     64 seq818_BIOID60613    -            255   6.9e-08   32.3   0.0   1   1   3.8e-11   1.3e-07   31.4   0.0     2    60    35    93    35    97 0.96 Helix-turn-helix domain
ACPS                 PF01648.15   113 seq819_BIOID60613    -            256     3e-10   39.8   0.4   1   1   3.9e-13   5.3e-09   35.8   0.1     1    67   153   217   153   249 0.79 4'-phosphopantetheinyl transferase superfamily
Arginase             PF00491.16   275 seq822_BIOID60613    -            306   2.4e-83  279.5   0.5   1   1   2.1e-87   2.8e-83  279.3   0.3     1   274    33   297    33   298 0.92 Arginase family
FAA_hydrolase        PF01557.13   217 seq826_BIOID60613    -            219   3.5e-56  189.9   0.0   1   1   2.9e-60     4e-56  189.7   0.0     1   208    18   210    18   219 0.93 Fumarylacetoacetate (FAA) hydrolase family
Ldh_2                PF02615.9    335 seq830_BIOID60613    -            357   1.9e-70  237.1   0.0   1   1   1.6e-74   2.2e-70  236.9   0.0     4   329     6   332     3   338 0.90 Malate/L-lactate dehydrogenase
DUF1289              PF06945.8     51 seq831_BIOID60613    -             79   5.2e-19   67.3   5.6   1   1   4.6e-23   6.3e-19   67.0   3.9     1    49    11    58    11    60 0.96 Protein of unknown function (DUF1289)
CCP_MauG             PF03150.9    159 seq832_BIOID60613    -            465   5.6e-52  176.1   0.0   1   1     2e-52   9.1e-49  165.6   0.0     2   159   184   335   183   335 0.97 Di-haem cytochrome c peroxidase
Haem_bd              PF14376.1    137 seq832_BIOID60613    -            465   4.6e-41  139.6   0.0   1   1     1e-44   4.6e-41  139.6   0.0     2   137    17   155    16   155 0.99 Haem-binding domain
Cytochrom_C          PF00034.16    91 seq832_BIOID60613    -            465   6.7e-15   55.5   0.2   1   1   4.1e-11   1.9e-07   31.7   0.0     2    90   340   453   339   454 0.86 Cytochrome c
ATP-synt_DE_N        PF02823.11    80 seq833_BIOID60613    -            139   1.9e-30  104.2   0.1   1   1   4.2e-34   2.9e-30  103.7   0.1     2    80     6    84     5    84 0.99 ATP synthase, Delta/Epsilon chain, beta-sandwich domain
ATP-synt_DE          PF00401.15    48 seq833_BIOID60613    -            139   1.4e-16   59.9   5.1   1   1   3.3e-20   2.3e-16   59.2   3.5     1    47    88   134    88   135 0.97 ATP synthase, Delta/Epsilon chain, long alpha-helix domain
HTH_3                PF01381.17    55 seq834_BIOID60613    -            142   6.4e-11   41.8   0.0   1   1     3e-14   1.4e-10   40.7   0.0     1    52    76   127    76   130 0.96 Helix-turn-helix
HTH_19               PF12844.2     64 seq834_BIOID60613    -            142   1.6e-09   37.5   0.0   1   1   9.3e-13   4.3e-09   36.1   0.0     3    60    75   132    73   136 0.92 Helix-turn-helix domain
HTH_31               PF13560.1     64 seq834_BIOID60613    -            142     5e-09   36.0   0.0   1   1   1.8e-12   8.1e-09   35.4   0.0     6    58    76   127    74   134 0.95 Helix-turn-helix domain
MFS_1                PF07690.11   354 seq837_BIOID60613    -            462   1.4e-10   40.3  68.3   1   1     1e-14   1.4e-10   40.3  47.4     2   354    43   419    38   419 0.70 Major Facilitator Superfamily
Aldo_ket_red         PF00248.16   283 seq838_BIOID60613    -            298   2.9e-54  183.6   0.0   1   1   2.4e-58   3.3e-54  183.5   0.0     2   281    17   291    16   293 0.95 Aldo/keto reductase family
FliB                 PF03692.10    85 seq840_BIOID60613    -            153   1.3e-08   35.0  10.3   1   1   1.7e-12   2.4e-08   34.2   7.1     2    85    29    97    28    97 0.97 Flagellin N-methylase
Lactamase_B          PF00753.22   194 seq846_BIOID60613    -            479   3.8e-28   98.3   0.2   1   1   1.1e-31   5.2e-28   97.9   0.1     2   158    31   179    30   246 0.90 Metallo-beta-lactamase superfamily
Rubredoxin           PF00301.15    47 seq846_BIOID60613    -            479   1.2e-19   69.8   2.7   1   1   4.7e-23   2.2e-19   68.9   1.9     1    47   425   471   425   471 0.98 Rubredoxin
Flavodoxin_1         PF00258.20   143 seq846_BIOID60613    -            479     1e-11   44.8   0.0   1   1   3.8e-15   1.7e-11   44.1   0.0     1   142   256   388   256   389 0.78 Flavodoxin
GCS2                 PF04107.8    288 seq849_BIOID60613    -            372   1.9e-93  312.6   0.1   1   1   2.4e-97   3.3e-93  311.8   0.0     1   288    14   292    14   292 0.99 Glutamate-cysteine ligase family 2(GCS2)
PmbA_TldD            PF01523.11   293 seq852_BIOID60613    -            481   4.8e-75  252.4   1.1   1   1   5.3e-79   7.2e-75  251.8   0.8     1   293    34   332    34   332 0.92 Putative modulator of DNA gyrase
Hexapep              PF00132.19    36 seq856_BIOID60613    -            456   6.6e-31  104.3  14.4   1   3   1.8e-10   6.3e-07   28.5   2.6     4    36   268   300   266   300 0.95 Bacterial transferase hexapeptide (six repeats)
Hexapep              PF00132.19    36 seq856_BIOID60613    -            456   6.6e-31  104.3  14.4   2   3   4.1e-08   0.00014   21.0   0.1     2    32   353   382   352   385 0.94 Bacterial transferase hexapeptide (six repeats)
Hexapep              PF00132.19    36 seq856_BIOID60613    -            456   6.6e-31  104.3  14.4   3   3   2.8e-12   9.7e-09   34.2   0.2     2    36   395   429   394   429 0.96 Bacterial transferase hexapeptide (six repeats)
NTP_transf_3         PF12804.2    179 seq856_BIOID60613    -            456   6.4e-21   75.2   0.5   1   1   4.3e-24   1.5e-20   74.0   0.3     1   112     8   122     8   252 0.91 MobA-like NTP transferase domain
NTP_transferase      PF00483.18   248 seq856_BIOID60613    -            456   4.3e-14   52.3   0.0   1   1   1.9e-17   6.4e-14   51.7   0.0     3   220     9   214     7   220 0.85 Nucleotidyl transferase
IspD                 PF01128.14   221 seq856_BIOID60613    -            456   3.6e-07   29.8   0.1   1   1   2.2e-10   7.4e-07   28.7   0.0     1    45     6    50     6    78 0.83 Uncharacterized protein family UPF0007
HTH_Tnp_1            PF01527.15    76 seq857_BIOID60613    -             99   7.6e-09   35.2   2.9   1   1   7.1e-13   9.7e-09   34.9   2.0     3    76    11    79     9    79 0.90 Transposase
ANT                  PF03374.9    112 seq858_BIOID60613    -            345   5.8e-32  109.9   0.0   1   1   7.7e-36   1.1e-31  109.1   0.0     1   111   231   339   231   340 0.97 Phage antirepressor protein KilAC domain
LacY_symp            PF01306.14   413 seq867_BIOID60613    -            417  9.6e-206  683.0  41.9   1   1  2.4e-209  1.1e-205  682.8  29.0     2   412     2   412     1   413 0.99 LacY proton/sugar symporter
MFS_1                PF07690.11   354 seq867_BIOID60613    -            417   1.1e-22   80.1  55.8   1   1   3.7e-25   1.7e-21   76.2  29.5     3   313    14   333    12   340 0.77 Major Facilitator Superfamily
MFS_1_like           PF12832.2     77 seq867_BIOID60613    -            417   5.4e-07   29.2   8.9   1   1   1.2e-10   5.4e-07   29.2   6.2     2    73     9    81     8    85 0.93 MFS_1 like family
rve                  PF00665.21   120 seq868_BIOID60613    -            288   8.9e-30  103.1   0.0   1   1   6.7e-33   1.8e-29  102.1   0.0     3   119   126   240   124   241 0.96 Integrase core domain
rve_2                PF13333.1     52 seq868_BIOID60613    -            288   1.3e-20   73.1   1.5   1   1   1.5e-22     4e-19   68.3   0.1     1    52   231   287   231   287 0.98 Integrase core domain
rve_3                PF13683.1     67 seq868_BIOID60613    -            288   1.9e-15   55.9   0.0   1   1   1.4e-18   3.8e-15   55.0   0.0     4    67   215   279   212   279 0.96 Integrase core domain
HTH_21               PF13276.1     60 seq868_BIOID60613    -            288     2e-10   40.4   0.1   1   1   3.2e-13   8.8e-10   38.3   0.0     4    59    47   101    44   102 0.90 HTH-like domain
DDE_Tnp_IS240        PF13610.1    140 seq868_BIOID60613    -            288   3.6e-10   39.8   0.0   1   1   2.3e-13   6.3e-10   39.0   0.0     2   129   130   260   129   272 0.88 DDE domain
ApbA_C               PF08546.6    125 seq869_BIOID60613    -            303     1e-38  131.9   0.2   1   1   2.3e-42   1.5e-38  131.4   0.2     1   125   168   289   168   289 0.97 Ketopantoate reductase PanE/ApbA C terminal
ApbA                 PF02558.11   151 seq869_BIOID60613    -            303   1.1e-28   99.5   0.1   1   1   2.4e-32   1.6e-28   98.9   0.1     1   150     3   143     3   144 0.88 Ketopantoate reductase PanE/ApbA
Sod_Cu               PF00080.15   142 seq871_BIOID60613    -            173   1.4e-31  109.4   1.5   1   1   1.2e-35   1.6e-31  109.2   1.0    10   142    35   172    17   172 0.88 Copper/zinc superoxide dismutase (SODC)
Acyl_transf_3        PF01757.17   340 seq873_BIOID60613    -            357   5.7e-31  107.4  43.1   1   1   4.9e-35   6.8e-31  107.2  29.9     3   337     7   326     5   329 0.92 Acyltransferase family
Ead_Ea22             PF13935.1    139 seq876_BIOID60613    -            227   2.6e-17   63.3   0.0   1   1   5.4e-20   7.4e-16   58.6   0.0     2    89     2    99     1   110 0.78 Ead/Ea22-like protein
Transketolase_N      PF00456.16   333 seq878_BIOID60613    -            663  6.4e-171  567.4   0.2   1   1  2.7e-174  9.1e-171  566.9   0.1     2   333     4   334     3   334 1.00 Transketolase, thiamine diphosphate binding domain
Transket_pyr         PF02779.19   178 seq878_BIOID60613    -            663   1.5e-44  151.5   0.5   1   1   9.7e-48   3.3e-44  150.3   0.0     2   176   354   524   353   526 0.96 Transketolase, pyrimidine binding domain
Transketolase_C      PF02780.15   124 seq878_BIOID60613    -            663   2.9e-17   62.6   0.1   1   1   1.8e-20   6.2e-17   61.5   0.1     1   124   540   655   540   655 0.94 Transketolase, C-terminal domain
DXP_synthase_N       PF13292.1    270 seq878_BIOID60613    -            663   5.3e-09   35.2   0.0   1   1   8.6e-09   2.9e-05   23.0   0.0    18   179     4   193     1   199 0.80 1-deoxy-D-xylulose-5-phosphate synthase
Pyridoxal_deC        PF00282.14   373 seq883_BIOID60613    -            487  1.4e-108  362.6   0.0   1   1  2.4e-112  1.7e-108  362.3   0.0     1   373    54   404    54   404 0.98 Pyridoxal-dependent decarboxylase conserved domain
Molybdopterin        PF00384.17   432 seq884_BIOID60613    -           1287  2.1e-166  553.8   0.0   1   1  3.8e-170  2.6e-166  553.5   0.0     1   432   149   873   149   873 0.99 Molybdopterin oxidoreductase
Molydop_binding      PF01568.16   109 seq884_BIOID60613    -           1287   6.6e-21   74.0   0.1   1   1     2e-24   1.4e-20   73.0   0.0     1   105  1127  1242  1127  1246 0.93 Molydopterin dinucleotide binding domain
Peptidase_S24        PF00717.18    70 seq885_BIOID60613    -            139   4.3e-13   48.5   0.0   1   1   4.6e-17   6.3e-13   48.0   0.0     2    68    56   120    55   122 0.91 Peptidase S24-like
DUF1158              PF06643.6     82 seq888_BIOID60613    -             82   2.3e-48  162.2   8.9   1   1   1.8e-52   2.5e-48  162.1   6.2     1    82     1    82     1    82 0.99 Protein of unknown function (DUF1158)
IMS                  PF00817.15   148 seq890_BIOID60613    -            422   4.3e-38  130.3   0.0   1   1   3.2e-41   1.1e-37  129.0   0.0     1   147     5   150     5   151 0.96 impB/mucB/samB family
DUF4113              PF13438.1     75 seq890_BIOID60613    -            422   2.2e-28   97.8   0.1   1   1   3.1e-31     1e-27   95.6   0.0     1    75   347   421   347   421 0.98 Domain of unknown function (DUF4113)
IMS_C                PF11799.3    137 seq890_BIOID60613    -            422     3e-09   37.2   0.0   1   1   1.8e-12   6.1e-09   36.2   0.0     3   122   214   333   212   344 0.90 impB/mucB/samB family C-terminal
IMS_HHH              PF11798.3     32 seq890_BIOID60613    -            422   2.5e-07   30.2   0.1   1   1     2e-10   6.8e-07   28.8   0.0     4    32   172   200   169   200 0.92 IMS family HHH motif
DJ-1_PfpI            PF01965.19   147 seq891_BIOID60613    -            196   1.2e-33  115.5   0.0   1   1   2.3e-37   1.6e-33  115.1   0.0     2   146    32   172    31   173 0.93 DJ-1/PfpI family
DUF4066              PF13278.1    166 seq891_BIOID60613    -            196   1.2e-07   31.0   0.1   1   1   5.8e-11     4e-07   29.3   0.0     4   165    11   169     8   170 0.78 Putative amidotransferase
ANT                  PF03374.9    112 seq893_BIOID60613    -            266   2.3e-34  117.6   0.0   1   1   6.6e-38   4.5e-34  116.7   0.0     1   111   151   259   151   260 0.97 Phage antirepressor protein KilAC domain
KilA-N               PF04383.8    111 seq893_BIOID60613    -            266   3.6e-18   65.0   0.0   1   1   9.4e-22   6.4e-18   64.2   0.0     6   109    28   122    25   124 0.91 KilA-N domain
Ead_Ea22             PF13935.1    139 seq894_BIOID60613    -            191   6.1e-20   71.8  10.0   1   1   1.3e-20   1.8e-16   60.6   7.0     1   114     2   122     2   189 0.76 Ead/Ea22-like protein
Pyr_redox_2          PF07992.9    200 seq895_BIOID60613    -            377   7.3e-27   94.4   0.0   1   1   1.7e-29     3e-26   92.4   0.0     2   198     5   277     4   279 0.90 Pyridine nucleotide-disulphide oxidoreductase
Pyr_redox            PF00070.22    80 seq895_BIOID60613    -            377   4.6e-18   65.2   0.0   1   1   7.4e-20   1.3e-16   60.6   0.0     1    75   143   216   143   224 0.95 Pyridine nucleotide-disulphide oxidoreductase
Pyr_redox_3          PF13738.1    203 seq895_BIOID60613    -            377   2.4e-10   40.7   0.0   1   1   1.2e-09   2.1e-06   27.8   0.0    66   199    38   173     8   177 0.75 Pyridine nucleotide-disulphide oxidoreductase
K_oxygenase          PF13434.1    341 seq895_BIOID60613    -            377   1.6e-09   37.0   0.1   1   1   3.6e-09   6.2e-06   25.2   0.0   139   214    91   165    57   177 0.84 L-lysine 6-monooxygenase (NADPH-requiring)
DUF419               PF04237.8     92 seq897_BIOID60613    -            127   2.1e-26   91.9   0.0   1   1   1.9e-30   2.6e-26   91.6   0.0     1    92    14   107    14   107 0.97 Protein of unknown function (DUF419)
SIS                  PF01380.17   131 seq900_BIOID60613    -            609   1.8e-64  215.0   0.1   1   2   4.2e-36   1.1e-32  112.2   0.0     2   130   290   418   289   419 0.97 SIS domain
SIS                  PF01380.17   131 seq900_BIOID60613    -            609   1.8e-64  215.0   0.1   2   2   1.2e-32   3.4e-29  100.9   0.0     2   130   462   591   461   592 0.97 SIS domain
GATase_2             PF00310.16   361 seq900_BIOID60613    -            609     5e-26   91.1   0.8   1   2   2.4e-08   6.5e-05   21.6   0.1     1    54     2    44     2    62 0.85 Glutamine amidotransferases class-II
GATase_2             PF00310.16   361 seq900_BIOID60613    -            609     5e-26   91.1   0.8   2   2   1.8e-22   4.8e-19   68.1   0.1   190   293    61   152    50   160 0.95 Glutamine amidotransferases class-II
GATase_6             PF13522.1    133 seq900_BIOID60613    -            609   8.7e-25   87.1   0.1   1   1   5.6e-28   1.5e-24   86.3   0.1    11   123    65   183    46   193 0.84 Glutamine amidotransferase domain
GATase_7             PF13537.1    124 seq900_BIOID60613    -            609   7.3e-18   64.4   0.0   1   1   4.7e-21   1.3e-17   63.6   0.0     1   118    72   194    72   199 0.87 Glutamine amidotransferase domain
GATase_4             PF13230.1    272 seq900_BIOID60613    -            609   9.3e-08   30.9   0.1   1   1   1.4e-10   3.9e-07   28.9   0.1    59   133    54   128    45   148 0.86 Glutamine amidotransferases class-II
TRCF                 PF03461.10   101 seq902_BIOID60613    -           1164   3.4e-29  100.6   0.0   1   1   1.1e-31   2.9e-28   97.6   0.0     1    97  1021  1117  1021  1121 0.95 TRCF domain
CarD_CdnL_TRCF       PF02559.11    98 seq902_BIOID60613    -           1164   2.6e-28   97.8   0.0   1   1   2.7e-31   7.3e-28   96.3   0.0     1    98   492   589   492   589 0.98 CarD-like/TRCF domain
DEAD                 PF00270.24   173 seq902_BIOID60613    -           1164   3.3e-24   85.1   0.1   1   1   3.3e-27   9.1e-24   83.7   0.0     1   169   618   778   618   782 0.87 DEAD/DEAH box helicase
Helicase_C           PF00271.26    78 seq902_BIOID60613    -           1164   9.9e-17   60.4   0.9   1   1   2.8e-18   7.7e-15   54.4   0.3     8    77   852   922   848   923 0.96 Helicase conserved C-terminal domain
ResIII               PF04851.10   184 seq902_BIOID60613    -           1164   9.8e-12   44.9   0.0   1   1   7.3e-15     2e-11   43.9   0.0     3   182   616   774   614   776 0.81 Type III restriction enzyme, res subunit
Hexapep              PF00132.19    36 seq903_BIOID60613    -            206   5.5e-18   63.4  15.3   1   1   3.7e-16   2.5e-12   45.5   5.8     2    36   135   169   134   169 0.96 Bacterial transferase hexapeptide (six repeats)
Mac                  PF12464.3     55 seq903_BIOID60613    -            206   6.1e-14   51.6   0.1   1   1   1.7e-17   1.1e-13   50.7   0.1     2    55    10    63     9    63 0.98 Maltose acetyltransferase
ORF6N                PF10543.4     88 seq904_BIOID60613    -            248   7.6e-18   64.2   0.0   1   1   9.6e-22   1.3e-17   63.4   0.0     2    87    11    92    10    93 0.95 ORF6N domain
Nitroreductase       PF00881.19   165 seq908_BIOID60613    -            217   2.3e-31  108.7   0.0   1   1     2e-35   2.7e-31  108.4   0.0     2   165     8   193     7   193 0.98 Nitroreductase family
Peripla_BP_3         PF13377.1    160 seq915_BIOID60613    -            332   5.7e-26   91.3   0.0   1   1   2.3e-28   6.4e-25   87.8   0.0     2   146   176   322   175   330 0.90 Periplasmic binding protein-like domain
Peripla_BP_1         PF00532.16   279 seq915_BIOID60613    -            332   1.8e-24   86.3   0.1   1   1   1.2e-27   3.2e-24   85.5   0.1    13   269    77   323    61   330 0.89 Periplasmic binding proteins and sugar binding domain of LacI family
LacI                 PF00356.16    46 seq915_BIOID60613    -            332   6.6e-22   76.7   0.4   1   1   4.6e-25   1.2e-21   75.8   0.3     1    46     4    49     4    49 0.99 Bacterial regulatory proteins, lacI family
Peripla_BP_4         PF13407.1    258 seq915_BIOID60613    -            332   1.5e-17   63.7   0.0   1   1   1.1e-20   2.9e-17   62.7   0.0     7   257    74   317    70   318 0.93 Periplasmic binding protein domain
OMP_b-brl            PF13505.1    176 seq917_BIOID60613    -            248   1.7e-23   83.3  12.8   1   1   6.1e-27   2.1e-23   83.0   8.8     4   176    11   248     5   248 0.77 Outer membrane protein beta-barrel domain
OmpA_membrane        PF01389.12   183 seq917_BIOID60613    -            248   1.1e-07   31.3   2.7   1   1   1.3e-10   4.4e-07   29.4   1.9     5   179    28   248    24   248 0.71 OmpA-like transmembrane domain
Opacity              PF02462.10   132 seq917_BIOID60613    -            248   1.1e-06   28.5   2.0   1   1   1.4e-09   4.7e-06   26.4   1.1    24   114   116   217    72   248 0.75 Opacity family porin protein
DUF1656              PF07869.7     58 seq919_BIOID60613    -             90   1.5e-20   72.6  10.5   1   1   1.5e-24     2e-20   72.1   7.3     2    58    29    85    28    85 0.97 Protein of unknown function (DUF1656)
HTH_AraC             PF00165.18    42 seq920_BIOID60613    -            274   1.1e-20   72.6   0.6   1   2   4.8e-11   3.3e-07   29.8   0.0     1    42   151   191   151   191 0.95 Bacterial regulatory helix-turn-helix proteins, AraC family
HTH_AraC             PF00165.18    42 seq920_BIOID60613    -            274   1.1e-20   72.6   0.6   2   2   1.3e-14   8.8e-11   41.1   0.1     9    41   207   240   205   241 0.95 Bacterial regulatory helix-turn-helix proteins, AraC family
HTH_18               PF12833.2     81 seq920_BIOID60613    -            274   2.7e-16   59.3   0.0   1   1   6.7e-20   4.6e-16   58.5   0.0     1    81   164   242   164   242 0.96 Helix-turn-helix domain
RhaT                 PF06379.7    344 seq922_BIOID60613    -            334  2.5e-200  664.5  27.6   1   1  2.2e-204  2.9e-200  664.2  19.1    21   343    11   333     6   334 0.99 L-rhamnose-proton symport protein (RhaT)
MS_channel           PF00924.13   206 seq923_BIOID60613    -            415   4.9e-74  248.0   0.3   1   1     7e-76   9.5e-72  240.5   0.2     1   205   142   396   142   397 0.99 Mechanosensitive ion channel
HlyD                 PF00529.15   306 seq928_BIOID60613    -            310     8e-46  156.6  13.1   1   2   3.6e-19   1.2e-15   57.4   1.7     2    68    47   113    46   115 0.93 HlyD family secretion protein
HlyD                 PF00529.15   306 seq928_BIOID60613    -            310     8e-46  156.6  13.1   2   2     1e-33   3.5e-30  105.2   4.5   103   306   101   285   100   285 0.97 HlyD family secretion protein
Biotin_lipoyl_2      PF13533.1     50 seq928_BIOID60613    -            310   5.5e-19   67.4   7.7   1   1     6e-22   2.1e-18   65.6   1.4     2    50    47    95    46    95 0.97 Biotin-lipoyl like
HlyD_2               PF12700.2    328 seq928_BIOID60613    -            310   6.5e-18   64.8   0.5   1   1   2.6e-21   8.8e-18   64.4   0.3    22   272    48   272    43   275 0.84 HlyD family secretion protein
HlyD_3               PF13437.1    105 seq928_BIOID60613    -            310   3.4e-16   59.3   1.0   1   1   1.5e-14   5.3e-11   42.6   0.0     1    87   156   240   156   278 0.85 HlyD family secretion protein
DUF551               PF04448.7     69 seq936_BIOID60613    -            423   1.3e-19   70.6   4.2   1   1   2.3e-23   3.2e-19   69.3   2.9     1    69   354   419   354   419 0.99 Protein of unknown function (DUF551)
HTH_21               PF13276.1     60 seq937_BIOID60613    -            110   6.2e-17   61.2   1.3   1   1   6.7e-21   9.1e-17   60.7   0.9     8    59     3    54     1    55 0.92 HTH-like domain
Sulfatase            PF00884.18   379 seq939_BIOID60613    -            500     2e-31  109.2   0.1   1   1     2e-35   2.7e-31  108.8   0.1     2   308   193   463   192   492 0.79 Sulfatase
HOK_GEF              PF01848.11    43 seq942_BIOID60613    -             51   1.7e-17   62.3   5.7   1   1   1.3e-21   1.8e-17   62.2   3.9     1    43     5    47     5    47 0.99 Hok/gef family
Exonuc_VII_S         PF02609.11    53 seq943_BIOID60613    -             80   9.5e-23   79.6   3.9   1   1   8.5e-27   1.2e-22   79.3   2.7     1    53    11    63    11    63 0.99 Exonuclease VII small subunit
Acid_phosphat_B      PF03767.9    230 seq944_BIOID60613    -            237   2.4e-50  170.9   0.0   1   1     2e-54   2.8e-50  170.7   0.0     2   229    11   220    10   221 0.96 HAD superfamily, subfamily IIIB (Acid phosphatase)
PBP_like_2           PF12849.2    281 seq945_BIOID60613    -            346   2.2e-55  187.9   6.9   1   1   4.4e-59     3e-55  187.5   4.8    10   278    27   306     8   308 0.90 PBP superfamily domain
PBP_like             PF12727.2    193 seq945_BIOID60613    -            346   1.7e-10   40.0   0.0   1   1   5.4e-14   3.7e-10   38.9   0.0     3   168    47   236    45   300 0.76 PBP superfamily domain
polyprenyl_synt      PF00348.12   260 seq946_BIOID60613    -            299   7.6e-92  306.7   0.4   1   1   6.4e-96   8.8e-92  306.5   0.3     2   259    33   294    32   295 0.98 Polyprenyl synthetase
HTH_AraC             PF00165.18    42 seq947_BIOID60613    -            242   1.1e-18   66.2   1.3   1   2     1e-08   6.8e-05   22.4   0.0     1    37   145   181   145   186 0.88 Bacterial regulatory helix-turn-helix proteins, AraC family
HTH_AraC             PF00165.18    42 seq947_BIOID60613    -            242   1.1e-18   66.2   1.3   2   2   5.5e-15   3.8e-11   42.3   0.1     6    40   198   233   196   234 0.93 Bacterial regulatory helix-turn-helix proteins, AraC family
HTH_18               PF12833.2     81 seq947_BIOID60613    -            242   3.9e-12   46.0   0.2   1   1   1.1e-15   7.3e-12   45.1   0.2     1    79   158   234   158   236 0.93 Helix-turn-helix domain
FUSC                 PF04632.7    650 seq948_BIOID60613    -            655  2.5e-149  498.6  19.5   1   1  6.1e-153  2.8e-149  498.4  13.5     2   649    11   651    10   655 0.97 Fusaric acid resistance protein family
FUSC_2               PF13515.1    128 seq948_BIOID60613    -            655   7.1e-17   61.4  38.1   1   1   2.7e-18   1.2e-14   54.1  11.4     1   127    23   162    21   163 0.87 Fusaric acid resistance protein-like
ALMT                 PF11744.3    406 seq948_BIOID60613    -            655   0.00013   20.6   3.0   1   1   2.8e-08   0.00013   20.6   2.1    10   189    10   183     3   230 0.70 Aluminium activated malate transporter
CsiD                 PF08943.5    297 seq949_BIOID60613    -            325  4.8e-147  488.4   0.0   1   1  8.1e-151  5.5e-147  488.2   0.0     1   297    20   315    20   315 1.00 CsiD
TauD                 PF02668.11   258 seq949_BIOID60613    -            325   8.1e-10   38.6   0.1   1   1   2.7e-13   1.8e-09   37.5   0.0    34   256    90   309    72   311 0.79 Taurine catabolism dioxygenase TauD, TfdA family
DUF4222              PF13973.1     53 seq950_BIOID60613    -             80   3.1e-16   58.3   0.1   1   1   2.7e-20   3.7e-16   58.1   0.1     2    53     4    54     3    54 0.97 Domain of unknown function (DUF4222)
PTS_EIIA_2           PF00359.17   142 seq957_BIOID60613    -            147   1.8e-27   95.6   0.0   1   1   1.4e-31   1.9e-27   95.5   0.0    12   141    16   146     5   147 0.90 Phosphoenolpyruvate-dependent sugar phosphotransferase system, EIIA 2
DUF1233              PF06806.7     72 seq958_BIOID60613    -             84   2.7e-34  116.4   0.5   1   1   2.3e-38   3.2e-34  116.1   0.3     1    72     4    76     4    76 0.97 Putative excisionase (DUF1233)
MarR                 PF01047.17    59 seq959_BIOID60613    -            146     6e-19   67.3   0.1   1   1   2.9e-22   1.3e-18   66.2   0.1     1    58    31    89    31    90 0.98 MarR family
HTH_27               PF13463.1     68 seq959_BIOID60613    -            146   2.1e-14   53.4   1.1   1   1   7.6e-18   3.5e-14   52.7   0.3     1    67    31    97    31    98 0.93 Winged helix DNA-binding domain
MarR_2               PF12802.2     62 seq959_BIOID60613    -            146     1e-11   44.1   0.1   1   1   5.9e-15   2.7e-11   42.8   0.0     2    62    30    89    29    89 0.96 MarR family
UPF0047              PF01894.12   118 seq960_BIOID60613    -            138   5.4e-39  132.5   0.0   1   1   4.5e-43   6.1e-39  132.3   0.0     1   117    17   135    17   136 0.97 Uncharacterised protein family UPF0047
DUF3596              PF12167.3     88 seq962_BIOID60613    -            428   5.2e-30  102.7   0.0   1   1   1.9e-33   1.3e-29  101.5   0.0     1    88     7    93     7    93 0.98 Domain of unknown function (DUF3596)
Phage_integrase      PF00589.17   173 seq962_BIOID60613    -            428     2e-19   69.8   0.4   1   1   5.8e-23     4e-19   68.8   0.1     3   166   203   396   201   402 0.87 Phage integrase family
Rhodanese            PF00581.15   113 seq963_BIOID60613    -            334   2.7e-36  124.2   0.0   1   2   5.6e-22   7.7e-18   64.7   0.0     2   112    62   181    61   182 0.86 Rhodanese-like domain
Rhodanese            PF00581.15   113 seq963_BIOID60613    -            334   2.7e-36  124.2   0.0   2   2   9.9e-20   1.4e-15   57.5   0.0    11   112   219   324   210   325 0.85 Rhodanese-like domain
PTS_EIIC             PF02378.13   321 seq967_BIOID60613    -            462   8.4e-22   77.3  31.8   1   1   1.2e-25   8.4e-22   77.3  22.1     2   321    19   277    18   278 0.93 Phosphotransferase system, EIIC
PTS_IIB              PF02302.12    90 seq967_BIOID60613    -            462   1.1e-12   48.0   0.2   1   1   4.4e-16     3e-12   46.6   0.0     1    90   372   455   372   455 0.94 PTS system, Lactose/Cellobiose specific IIB subunit
Fer4_11              PF13247.1     99 seq968_BIOID60613    -            514   1.8e-40  136.7   4.7   1   1   5.1e-44   1.8e-40  136.7   3.2     2    98   175   271   174   272 0.98 4Fe-4S dicluster domain
DXP_synthase_N       PF13292.1    270 seq970_BIOID60613    -            620  7.6e-113  375.7   0.0   1   1  5.1e-116  1.2e-112  375.1   0.0     2   270    12   282    11   282 0.99 1-deoxy-D-xylulose-5-phosphate synthase
Transket_pyr         PF02779.19   178 seq970_BIOID60613    -            620   7.3e-40  136.2   0.0   1   1   5.6e-43   1.3e-39  135.4   0.0     4   174   320   480   318   482 0.98 Transketolase, pyrimidine binding domain
Transketolase_C      PF02780.15   124 seq970_BIOID60613    -            620     8e-28   96.7   0.1   1   1   9.6e-31   2.2e-27   95.3   0.0     1   121   495   608   495   611 0.96 Transketolase, C-terminal domain
E1_dh                PF00676.15   300 seq970_BIOID60613    -            620   6.8e-07   28.1   0.1   1   1   5.1e-10   1.2e-06   27.4   0.0   104   166   124   186    93   193 0.86 Dehydrogenase E1 component
Transketolase_N      PF00456.16   333 seq970_BIOID60613    -            620     9e-06   24.5   0.0   1   1   7.3e-08   0.00017   20.4   0.0   144   192   143   190   118   198 0.87 Transketolase, thiamine diphosphate binding domain
TPP_enzyme_C         PF02775.16   153 seq970_BIOID60613    -            620     2e-05   24.0   0.7   1   1   2.3e-08   5.2e-05   22.7   0.1    32    84   125   183   103   194 0.78 Thiamine pyrophosphate enzyme, C-terminal TPP binding domain
DAO                  PF01266.19   358 seq972_BIOID60613    -            444     8e-63  212.3   0.0   1   1   6.9e-67   9.5e-63  212.1   0.0     1   356    25   412    25   414 0.86 FAD dependent oxidoreductase
BPD_transp_1         PF00528.17   185 seq974_BIOID60613    -            319   5.8e-18   64.9  20.0   1   1   4.2e-22   5.8e-18   64.9  13.9     3   177    95   306    93   314 0.90 Binding-protein-dependent transport system inner membrane component
DUF419               PF04237.8     92 seq976_BIOID60613    -            118   1.1e-21   76.7   0.0   1   1     1e-25   1.4e-21   76.5   0.0     1    91    10   102    10   103 0.98 Protein of unknown function (DUF419)
FadR_C               PF07840.7    164 seq979_BIOID60613    -            239   6.9e-73  243.5   0.0   1   1   1.9e-76   8.5e-73  243.2   0.0     1   163    72   234    72   235 0.99 FadR C-terminal domain
GntR                 PF00392.16    64 seq979_BIOID60613    -            239   2.3e-20   71.6   0.0   1   1     1e-23   4.7e-20   70.6   0.0     4    64    11    71     8    71 0.96 Bacterial regulatory proteins, gntR family
AA_kinase            PF00696.23   241 seq981_BIOID60613    -            449   1.5e-47  162.0   0.1   1   1   4.9e-51   2.2e-47  161.5   0.1     2   240     4   277     3   278 0.80 Amino acid kinase family
ACT                  PF01842.20    66 seq981_BIOID60613    -            449   1.7e-07   30.4   0.0   1   1   2.6e-09   1.2e-05   24.5   0.0    11    42   322   355   316   379 0.74 ACT domain
YkuD                 PF03734.9    146 seq982_BIOID60613    -            377   5.1e-20   72.1   0.0   1   1   1.3e-23   8.9e-20   71.3   0.0     3   146   160   297   158   297 0.78 L,D-transpeptidase catalytic domain
LysM                 PF01476.15    44 seq982_BIOID60613    -            377   5.2e-07   29.3   0.0   1   1   1.4e-10   9.9e-07   28.4   0.0     2    44   104   148   103   148 0.94 LysM domain
BMC                  PF00936.14    75 seq985_BIOID60613    -             94   3.9e-26   90.4   7.1   1   1   3.3e-30   4.5e-26   90.2   4.9     1    75     4    80     4    80 0.98 BMC domain
UPF0075              PF03702.9    364 seq986_BIOID60613    -            369    7e-171  567.9   0.0   1   1  5.9e-175    8e-171  567.7   0.0     2   363     5   366     4   367 0.99 Uncharacterised protein family (UPF0075)
FGGY_N               PF00370.16   245 seq988_BIOID60613    -            489   7.5e-30  103.9   0.0   1   1   1.7e-33   1.2e-29  103.3   0.0     3   242     7   241     5   244 0.86 FGGY family of carbohydrate kinases, N-terminal domain
FGGY_C               PF02782.11   197 seq988_BIOID60613    -            489   1.7e-25   89.7   0.0   1   1   4.5e-29   3.1e-25   88.8   0.0     1   195   253   439   253   441 0.88 FGGY family of carbohydrate kinases, C-terminal domain
BMC                  PF00936.14    75 seq989_BIOID60613    -            270     2e-31  107.3   6.0   1   2   4.1e-16   5.6e-12   45.0   0.1     1    68    79   153    79   160 0.88 BMC domain
BMC                  PF00936.14    75 seq989_BIOID60613    -            270     2e-31  107.3   6.0   2   2   4.5e-22   6.2e-18   64.1   1.3     1    70   185   258   185   263 0.94 BMC domain
BPD_transp_1         PF00528.17   185 seq990_BIOID60613    -            296   6.9e-31  107.0  17.8   1   1     5e-35   6.9e-31  107.0  12.3     1   175   101   289    97   293 0.95 Binding-protein-dependent transport system inner membrane component
Barstar              PF01337.13    90 seq992_BIOID60613    -             90   1.7e-19   69.3   0.4   1   1   1.4e-23   1.9e-19   69.1   0.3     1    84     4    82     4    87 0.96 Barstar (barnase inhibitor)
MerR_1               PF13411.1     69 seq993_BIOID60613    -            215   3.9e-09   36.0   0.3   1   1   2.7e-12   3.6e-08   32.9   0.0    26    68     2    44     1    45 0.96 MerR HTH family regulatory protein
ADH_zinc_N           PF00107.21   130 seq994_BIOID60613    -            425   1.2e-17   63.5   0.2   1   1   4.3e-21   2.9e-17   62.3   0.1     1   128   186   329   186   331 0.95 Zinc-binding dehydrogenase
ADH_N                PF08240.7    109 seq994_BIOID60613    -            425     8e-08   31.9   0.1   1   1   2.8e-11   1.9e-07   30.6   0.1     2    66    27    98    26   126 0.82 Alcohol dehydrogenase GroES-like domain
Aldedh               PF00171.17   462 seq995_BIOID60613    -            482  3.2e-174  579.5   0.2   1   1  2.6e-178  3.6e-174  579.3   0.1     1   461    19   477    19   478 0.99 Aldehyde dehydrogenase family
Nitrate_red_del      PF02613.10   136 seq996_BIOID60613    -            231   1.9e-25   89.1   2.0   1   1   2.6e-29   3.6e-25   88.2   1.4     7   133     9   154     3   157 0.85 Nitrate reductase delta subunit
Dehydratase_LU       PF02286.10   554 seq1001_BIOID60613   -            533  1.2e-304 1010.6   1.7   1   1    1e-308  1.4e-304 1010.5   1.2     1   533     1   533     1   533 1.00 Dehydratase large subunit
Aldo_ket_red         PF00248.16   283 seq1004_BIOID60613   -            324   6.3e-76  254.7   0.0   1   1   5.3e-80   7.2e-76  254.5   0.0     1   280    15   313    15   316 0.94 Aldo/keto reductase family
DUF3811              PF11656.3     87 seq1006_BIOID60613   -             90   6.3e-41  138.2   6.7   1   1   5.2e-45   7.1e-41  138.0   4.6     1    87     3    90     3    90 0.99 YjbD family (DUF3811)
MliC                 PF09864.4     72 seq1007_BIOID60613   -            107   2.5e-19   68.6   0.0   1   1   2.3e-23   3.1e-19   68.3   0.0     1    71    33    99    33   100 0.94 Membrane-bound lysozyme-inhibitor of c-type lysozyme
TetR_N               PF00440.18    47 seq1008_BIOID60613   -            236   2.1e-14   52.7   0.2   1   1     3e-18   4.1e-14   51.8   0.2     2    47    51    96    50    96 0.97 Bacterial regulatory proteins, tetR family
ABC_tran             PF00005.22   118 seq1009_BIOID60613   -            257   2.3e-20   73.0   0.0   1   1   5.2e-24   3.6e-20   72.3   0.0     1   117    50   181    50   182 0.85 ABC transporter
AAA_21               PF13304.1    303 seq1009_BIOID60613   -            257   2.6e-14   53.7   0.0   1   1   1.1e-10   7.3e-07   29.3   0.0   219   298   130   211    97   213 0.82 AAA domain
Nitrate_red_gam      PF02665.9    223 seq1013_BIOID60613   -            226   2.1e-87  292.0  11.8   1   1   1.8e-91   2.4e-87  291.8   8.2     2   223     5   226     4   226 0.99 Nitrate reductase gamma subunit
Pyridox_oxidase      PF01243.15    89 seq1014_BIOID60613   -            218   4.8e-25   87.2   0.0   1   1   1.5e-28   6.8e-25   86.7   0.0     2    86    40   122    39   125 0.96 Pyridoxamine 5'-phosphate oxidase
PNPOx_C              PF10590.4     42 seq1014_BIOID60613   -            218   5.3e-20   70.5   2.6   1   1   2.9e-23   1.3e-19   69.2   1.8     1    42   178   218   178   218 0.99 Pyridoxine 5'-phosphate oxidase C-terminal dimerisation region
Pyridox_oxase_2      PF12766.2    100 seq1014_BIOID60613   -            218   2.9e-05   24.1   0.0   1   1     1e-08   4.8e-05   23.4   0.0     5    96    36   118    32   122 0.88 Pyridoxamine 5'-phosphate oxidase
RhaA                 PF06134.6    417 seq1015_BIOID60613   -            419  1.1e-237  788.7   0.0   1   1  9.2e-242  1.3e-237  788.5   0.0     1   417     3   418     3   418 1.00 L-rhamnose isomerase (RhaA)
FBPase_glpX          PF03320.8    309 seq1019_BIOID60613   -            321  2.5e-123  410.5   0.8   1   1    2e-127  2.7e-123  410.4   0.5     3   309     3   321     1   321 0.99 Bacterial fructose-1,6-bisphosphatase, glpX-encoded
PhoU                 PF01895.14    88 seq1020_BIOID60613   -            241   2.3e-34  117.5   9.6   1   2   8.1e-21   1.1e-16   60.9   1.5     2    86    26   111    25   113 0.96 PhoU domain
PhoU                 PF01895.14    88 seq1020_BIOID60613   -            241   2.3e-34  117.5   9.6   2   2   5.7e-21   7.8e-17   61.3   0.6     1    87   128   212   128   213 0.91 PhoU domain
Aminotran_3          PF00202.16   339 seq1021_BIOID60613   -            426    8e-121  402.9   0.2   1   1  6.9e-125  9.5e-121  402.6   0.1     2   338    27   360    26   361 0.98 Aminotransferase class-III
DUF1451              PF07295.6    146 seq1022_BIOID60613   -            160   1.3e-52  177.3   0.2   1   1   1.1e-56   1.5e-52  177.1   0.2     2   145    12   157    11   158 0.98 Protein of unknown function (DUF1451)
DAO                  PF01266.19   358 seq1023_BIOID60613   -            432   2.7e-72  243.5   0.4   1   1   2.3e-75   3.2e-72  243.3   0.3     2   358     3   397     2   397 0.95 FAD dependent oxidoreductase
Pyr_redox_2          PF07992.9    200 seq1023_BIOID60613   -            432   8.2e-09   35.5   0.2   1   1   3.8e-08   5.2e-05   23.0   0.1     1    36     2    37     2    66 0.92 Pyridine nucleotide-disulphide oxidoreductase
Pyr_redox            PF00070.22    80 seq1023_BIOID60613   -            432   1.4e-08   34.8   0.1   1   1     7e-09   9.6e-06   25.7   0.2     1    33     2    34     2    47 0.91 Pyridine nucleotide-disulphide oxidoreductase
NAD_binding_8        PF13450.1     68 seq1023_BIOID60613   -            432   8.6e-07   28.7   0.1   1   1   5.6e-09   7.6e-06   25.7   0.0     1    34     5    38     5    69 0.85 NAD(P)-binding Rossmann-like domain
ApbA                 PF02558.11   151 seq1023_BIOID60613   -            432   2.2e-05   23.8   0.2   1   1   3.8e-08   5.3e-05   22.6   0.1     1    33     3    34     3    48 0.87 Ketopantoate reductase PanE/ApbA
AlaDh_PNT_C          PF01262.16   168 seq1023_BIOID60613   -            432   0.00013   21.4   0.1   1   1   1.7e-07   0.00023   20.6   0.1    22    59     2    39     1    52 0.85 Alanine dehydrogenase/PNT, C-terminal domain
PhzC-PhzF            PF02567.11   282 seq1025_BIOID60613   -            297   4.8e-81  272.0   0.0   1   1   3.9e-85   5.4e-81  271.8   0.0     1   281     8   290     8   291 0.96 Phenazine biosynthesis-like protein
Ldh_1_N              PF00056.18   142 seq1026_BIOID60613   -            334   3.4e-48  162.8   0.9   1   1   7.1e-52   4.9e-48  162.3   0.6     1   141    23   166    23   167 0.97 lactate/malate dehydrogenase, NAD binding domain
Ldh_1_C              PF02866.13   174 seq1026_BIOID60613   -            334   8.7e-48  162.2   0.0   1   1   1.8e-51   1.2e-47  161.7   0.0     1   174   169   332   169   332 0.99 lactate/malate dehydrogenase, alpha/beta C-terminal domain
tRNA-synt_1b         PF00579.20   292 seq1027_BIOID60613   -            428   8.2e-95  317.1   0.0   1   1   1.5e-98   1.1e-94  316.7   0.0     3   292    35   333    33   333 0.98 tRNA synthetases class I (W and Y)
S4                   PF01479.20    48 seq1027_BIOID60613   -            428   4.6e-06   25.8   0.0   1   1   1.5e-09     1e-05   24.7   0.0     3    47   363   407   363   408 0.93 S4 domain
Sugar-bind           PF04198.8    255 seq1030_BIOID60613   -            343   1.4e-76  256.6   0.0   1   1   7.7e-80   1.8e-76  256.3   0.0     2   255    86   343    85   343 0.97 Putative sugar-binding domain
HTH_38               PF13936.1     44 seq1030_BIOID60613   -            343   5.7e-09   35.2   0.5   1   1   6.2e-12   1.4e-08   34.0   0.3    12    44    40    73    36    73 0.90 Helix-turn-helix domain
Sigma70_r4           PF04545.11    50 seq1030_BIOID60613   -            343   1.3e-06   27.4   0.5   1   1   1.2e-09   2.8e-06   26.3   0.4    14    46    43    75    40    76 0.94 Sigma-70, region 4
HTH_28               PF13518.1     52 seq1030_BIOID60613   -            343   2.3e-06   27.3   0.2   1   1   2.6e-09     6e-06   26.0   0.1     4    41    40    78    39    82 0.84 Helix-turn-helix domain
HTH_23               PF13384.1     50 seq1030_BIOID60613   -            343   2.8e-06   26.6   0.2   1   1     3e-09   6.9e-06   25.4   0.2     9    40    40    72    32    79 0.87 Homeodomain-like domain
Sigma70_r4_2         PF08281.7     54 seq1030_BIOID60613   -            343   5.7e-06   25.5   0.2   1   1   1.8e-08   4.2e-05   22.8   0.1    21    51    44    74    43    76 0.96 Sigma-70, region 4
Dehydratase_MU       PF02288.10   112 seq1031_BIOID60613   -            222   6.4e-37  125.6   0.0   1   1   7.8e-41   1.1e-36  124.8   0.0     2   110    66   181    65   183 0.96 Dehydratase medium subunit
MtlR                 PF05068.7    170 seq1032_BIOID60613   -            169   1.9e-72  242.1   0.3   1   1   1.5e-76   2.1e-72  241.9   0.2     1   169     1   168     1   169 0.99 Mannitol repressor
SSB                  PF00436.20   104 seq1033_BIOID60613   -            178   8.4e-43  144.3   0.5   1   1   7.4e-47     1e-42  144.1   0.4     1   103     6   112     6   113 0.97 Single-strand binding protein family
PRD                  PF00874.15    90 seq1037_BIOID60613   -            278   9.1e-45  150.6   3.9   1   2   9.7e-29   6.6e-25   86.9   0.0    10    90    85   164    77   164 0.92 PRD domain
PRD                  PF00874.15    90 seq1037_BIOID60613   -            278   9.1e-45  150.6   3.9   2   2   2.7e-21   1.8e-17   63.0   1.7     1    89   181   273   181   274 0.95 PRD domain
CAT_RBD              PF03123.10    59 seq1037_BIOID60613   -            278     5e-25   86.8   0.5   1   1   1.5e-28     1e-24   85.8   0.3     1    57     3    59     3    61 0.96 CAT RNA binding domain
Aldolase_II          PF00596.16   183 seq1038_BIOID60613   -            274   4.7e-30  104.4   0.0   1   1   4.7e-34   6.4e-30  104.0   0.0     2   182    12   238    11   239 0.88 Class II Aldolase and Adducin N-terminal domain
Dehydratase_SU       PF02287.10   137 seq1042_BIOID60613   -            172   7.2e-67  223.2   3.2   1   1     7e-71   9.5e-67  222.8   2.2     3   137    35   169    33   169 0.98 Dehydratase small subunit
Ala_racemase_N       PF01168.15   217 seq1044_BIOID60613   -            356   1.3e-58  197.9   0.0   1   1   2.6e-62   1.7e-58  197.5   0.0     2   217    10   217     9   217 0.95 Alanine racemase, N-terminal domain
Ala_racemase_C       PF00842.16   129 seq1044_BIOID60613   -            356   1.1e-38  131.5   0.4   1   1   2.6e-42   1.7e-38  130.7   0.3     1   127   232   354   232   356 0.97 Alanine racemase, C-terminal domain
AA_permease          PF00324.16   479 seq1045_BIOID60613   -            487  1.5e-121  405.9  48.0   1   1  2.5e-125  1.7e-121  405.7  33.3     1   474    39   474    39   479 0.98 Amino acid permease
AA_permease_2        PF13520.1    426 seq1045_BIOID60613   -            487   1.6e-42  145.4  46.7   1   1   2.8e-46   1.9e-42  145.1  32.4     5   419    39   455    35   467 0.85 Amino acid permease
Phos_pyr_kin         PF08543.7    246 seq1048_BIOID60613   -            287     1e-15   57.5   0.0   1   1     2e-19   1.4e-15   57.1   0.0    53   234    68   257    51   268 0.83 Phosphomethylpyrimidine kinase
PfkB                 PF00294.19   301 seq1048_BIOID60613   -            287     2e-11   43.4   0.0   1   1   1.7e-14   1.2e-10   40.9   0.0   175   284   132   250    96   263 0.83 pfkB family carbohydrate kinase
adh_short            PF00106.20   167 seq1049_BIOID60613   -            268   6.2e-30  104.1   0.6   1   1   3.2e-33   1.1e-29  103.4   0.4     1   166    10   179    10   180 0.86 short chain dehydrogenase
adh_short_C2         PF13561.1    243 seq1049_BIOID60613   -            268   2.4e-25   89.6   0.0   1   1   9.7e-29   3.3e-25   89.1   0.0     6   241    19   264    16   266 0.85 Enoyl-(Acyl carrier protein) reductase
KR                   PF08659.5    181 seq1049_BIOID60613   -            268     3e-11   43.1   2.5   1   1   3.2e-13   1.1e-09   38.1   1.7     3   165    12   177    11   196 0.78 KR domain
Epimerase            PF01370.16   236 seq1049_BIOID60613   -            268   6.2e-06   25.6   0.0   1   1   2.8e-09   9.4e-06   25.0   0.0     1   160    12   181    12   194 0.75 NAD dependent epimerase/dehydratase family
PhdYeFM_antitox      PF02604.14    75 seq1054_BIOID60613   -             73   1.3e-16   59.7   0.1   1   1     2e-20   1.4e-16   59.7   0.1     1    63     1    62     1    73 0.90 Antitoxin Phd_YefM, type II toxin-antitoxin system
RelB_N               PF12910.2     46 seq1054_BIOID60613   -             73   3.9e-12   45.2   0.2   1   1   1.1e-15   7.4e-12   44.3   0.0     1    45     1    44     1    45 0.95 Antitoxin of toxin-antitoxin stability system N-terminal
DDR                  PF08841.5    332 seq1055_BIOID60613   -            610  2.1e-169  562.4   2.2   1   1  3.1e-173  2.1e-169  562.4   1.5     1   331   274   604   274   605 0.99 Diol dehydratase reactivase ATPase-like domain
DUF718               PF05336.8    106 seq1056_BIOID60613   -            104   4.8e-36  122.6   0.5   1   1   3.9e-40   5.3e-36  122.5   0.4     2   105     3   103     2   104 0.99 Domain of unknown function (DUF718)
PTS_EIIA_1           PF00358.15   133 seq1059_BIOID60613   -            624   8.9e-53  177.2   0.4   1   1   3.4e-56   1.5e-52  176.5   0.3     4   132   476   604   473   605 0.98 phosphoenolpyruvate-dependent sugar phosphotransferase system, EIIA 1
PTS_EIIC             PF02378.13   321 seq1059_BIOID60613   -            624   4.7e-28   97.8  31.2   1   1     1e-31   4.7e-28   97.8  21.6     2   319   106   388   105   391 0.82 Phosphotransferase system, EIIC
PTS_EIIB             PF00367.15    35 seq1059_BIOID60613   -            624   1.1e-15   56.4   0.1   1   1   4.4e-19     2e-15   55.5   0.0     1    34     5    38     5    39 0.96 phosphotransferase system, EIIB
Fic                  PF02661.13    97 seq1060_BIOID60613   -            126   3.6e-06   27.4   0.0   1   1   4.1e-10   5.6e-06   26.8   0.0     2    97     4    84     3    84 0.86 Fic/DOC family
Flavin_Reduct        PF01613.13   154 seq1061_BIOID60613   -            189   5.9e-16   58.5   0.0   1   1   5.4e-20   7.4e-16   58.2   0.0     7   136    20   153    14   165 0.87 Flavin reductase like domain
EAL                  PF00563.15   236 seq1062_BIOID60613   -            517   1.1e-65  221.3   0.1   1   1   2.2e-69   1.5e-65  220.8   0.1     2   235   273   505   272   506 0.96 EAL domain
CSS-motif            PF12792.2    208 seq1062_BIOID60613   -            517   4.7e-38  130.5   1.5   1   1   9.7e-42   6.6e-38  130.0   1.1     2   207    37   246    36   247 0.92 CSS motif domain associated with EAL
EIIA-man             PF03610.11   116 seq1065_BIOID60613   -            135   8.1e-28   96.7   0.0   1   1   7.1e-32   9.7e-28   96.4   0.0     2   115     4   114     3   115 0.97 PTS system fructose IIA component
DUF968               PF06147.6    200 seq1067_BIOID60613   -            347   4.8e-58  196.2   0.0   1   1   5.1e-62     7e-58  195.7   0.0     3   200   132   337   130   337 0.98 Protein of unknown function (DUF968)
PTSIIB_sorb          PF03830.10   151 seq1069_BIOID60613   -            164     5e-55  185.4   0.3   1   1   4.2e-59   5.8e-55  185.2   0.2     1   150     2   151     2   152 0.99 PTS system sorbose subfamily IIB component
FCD                  PF07729.7    125 seq1070_BIOID60613   -            226   1.2e-17   64.3  10.4   1   1   2.7e-21   1.8e-17   63.6   7.2     1   124    82   213    82   214 0.85 FCD domain
GntR                 PF00392.16    64 seq1070_BIOID60613   -            226     1e-12   47.1   0.0   1   1   3.3e-16   2.2e-12   46.0   0.0     7    64    16    72    12    72 0.96 Bacterial regulatory proteins, gntR family
SymE_toxin           PF08845.5     57 seq1073_BIOID60613   -             66   2.1e-08   33.7   0.1   1   1   2.1e-12   2.9e-08   33.3   0.1    26    55     2    31     1    33 0.94 Toxin SymE, type I toxin-antitoxin system
EII-Sor              PF03609.9    237 seq1074_BIOID60613   -            265   2.7e-84  282.0  29.5   1   1   2.2e-88   3.1e-84  281.8  20.5     1   237     1   238     1   238 0.99 PTS system sorbose-specific iic component
Sigma54_activat      PF00158.21   168 seq1075_BIOID60613   -            528   3.2e-65  218.5   0.1   1   1   1.3e-68   4.4e-65  218.1   0.0     1   167   218   393   218   394 0.96 Sigma-54 interaction domain
PrpR_N               PF06506.6    175 seq1075_BIOID60613   -            528   5.4e-58  195.1   0.1   1   1   2.4e-61   8.2e-58  194.5   0.1     2   171    29   197    28   202 0.98 Propionate catabolism activator
HTH_8                PF02954.14    42 seq1075_BIOID60613   -            528     1e-10   40.8   0.1   1   1   2.4e-13   8.2e-10   37.9   0.0    11    40   498   527   498   528 0.98 Bacterial regulatory protein, Fis family
Mg_chelatase         PF01078.16   207 seq1075_BIOID60613   -            528   2.9e-05   23.2   0.3   1   1   2.3e-08     8e-05   21.7   0.2     9   156   226   367   215   380 0.79 Magnesium chelatase, subunit ChlI
Dehydratase_MU       PF02288.10   112 seq1076_BIOID60613   -            116   1.6e-35  121.0   0.0   1   1   1.3e-39   1.8e-35  120.9   0.0     2   112     7   112     6   112 0.98 Dehydratase medium subunit
Glyco_hydro_1        PF00232.13   455 seq1080_BIOID60613   -            464  1.6e-149  497.8   0.4   1   1  2.7e-153  1.8e-149  497.6   0.3     3   454     2   459     1   460 0.95 Glycosyl hydrolase family 1
Cellulase            PF00150.13   281 seq1080_BIOID60613   -            464   2.3e-05   23.6   0.0   1   1   5.9e-09     4e-05   22.8   0.0    25   135    67   177    51   240 0.80 Cellulase (glycosyl hydrolase family 5)
BMC                  PF00936.14    75 seq1081_BIOID60613   -             91   1.1e-26   92.1   5.6   1   1     1e-30   1.4e-26   91.8   3.9     1    75     3    79     3    79 0.98 BMC domain
PTS_EIIA_2           PF00359.17   142 seq1085_BIOID60613   -            148   1.5e-30  105.6   0.0   1   1   1.2e-34   1.6e-30  105.5   0.0     3   141     4   144     2   145 0.97 Phosphoenolpyruvate-dependent sugar phosphotransferase system, EIIA 2
MerR-DNA-bind        PF09278.6     65 seq1086_BIOID60613   -            154   9.6e-16   57.8   0.2   1   1   3.6e-19   1.6e-15   57.0   0.1     2    65    55   119    54   119 0.96 MerR, DNA binding
MerR                 PF00376.18    38 seq1086_BIOID60613   -            154   1.8e-14   52.8   0.6   1   1   2.5e-17   1.1e-13   50.3   0.1     1    38    13    49    13    49 0.98 MerR family regulatory protein
MerR_1               PF13411.1     69 seq1086_BIOID60613   -            154   4.7e-13   48.5   0.0   1   1   1.7e-16     8e-13   47.8   0.0     2    65    13    76    12    78 0.96 MerR HTH family regulatory protein
HdeA                 PF06411.6     94 seq1087_BIOID60613   -            110   2.1e-26   91.5   0.2   1   1   1.8e-30   2.5e-26   91.3   0.2     4    94     6    98     3    98 0.91 HdeA/HdeB family
EIID-AGA             PF03613.9    264 seq1089_BIOID60613   -            280  7.5e-108  359.3   2.8   1   1  6.2e-112  8.5e-108  359.1   1.9     2   264    11   279    10   279 0.99 PTS system mannose/fructose/sorbose family IID component
Response_reg         PF00072.19   112 seq1091_BIOID60613   -            227   7.7e-27   93.4   0.0   1   1   2.1e-30   1.5e-26   92.5   0.0     1   112     3   113     3   113 0.99 Response regulator receiver domain
Trans_reg_C          PF00486.23    77 seq1091_BIOID60613   -            227   6.8e-26   89.8   0.0   1   1   1.7e-29   1.2e-25   89.0   0.0     1    77   146   221   146   221 0.97 Transcriptional regulatory protein, C terminal
BMC                  PF00936.14    75 seq1095_BIOID60613   -            140   5.6e-21   73.8   1.4   1   1   6.1e-25   8.3e-21   73.3   1.0     1    75     3    80     3    80 0.97 BMC domain
DUF3251              PF11622.3    165 seq1096_BIOID60613   -            179   3.5e-79  263.8   2.6   1   1   2.9e-83     4e-79  263.6   1.8     1   157    20   176    20   179 0.99 Protein of unknown function (DUF3251)
AFG1_ATPase          PF03969.11   362 seq1097_BIOID60613   -            399  2.9e-165  549.3   0.1   1   1  2.4e-169  3.3e-165  549.1   0.1     2   362    29   395    28   395 0.99 AFG1-like ATPase
HTH_5                PF01022.15    47 seq1099_BIOID60613   -             99   1.2e-14   53.5   0.1   1   1   7.3e-18     2e-14   52.8   0.1     1    47    23    70    23    70 0.97 Bacterial regulatory protein, arsR family
HTH_20               PF12840.2     61 seq1099_BIOID60613   -             99     4e-10   39.2   0.4   1   1     2e-13   5.5e-10   38.7   0.3     2    58    16    72    11    75 0.95 Helix-turn-helix domain
MarR_2               PF12802.2     62 seq1099_BIOID60613   -             99   2.4e-09   36.5   0.1   1   1   1.5e-12   4.1e-09   35.8   0.1     5    60    24    75    20    77 0.90 MarR family
HTH_24               PF13412.1     48 seq1099_BIOID60613   -             99     2e-08   33.3   0.0   1   1   1.9e-11   5.1e-08   32.0   0.0     5    47    26    68    24    69 0.96 Winged helix-turn-helix DNA-binding
MarR                 PF01047.17    59 seq1099_BIOID60613   -             99   6.7e-06   25.6   0.0   1   1   4.6e-09   1.3e-05   24.7   0.0     5    53    26    74    23    75 0.95 MarR family
PTS_IIB              PF02302.12    90 seq1100_BIOID60613   -            272     1e-17   64.1   0.1   1   1   2.3e-21   1.5e-17   63.6   0.1     2    89     9   101     8   102 0.95 PTS system, Lactose/Cellobiose specific IIB subunit
PTS_EIIC             PF02378.13   321 seq1100_BIOID60613   -            272   4.5e-10   38.7  15.7   1   1   9.9e-14   6.8e-10   38.1  10.9     2   138   134   245   133   254 0.85 Phosphotransferase system, EIIC
HdeA                 PF06411.6     94 seq1101_BIOID60613   -            112   1.4e-28   98.5   0.5   1   1   1.2e-32   1.6e-28   98.3   0.3     4    93    13   101    10   102 0.90 HdeA/HdeB family
PduL                 PF06130.7     71 seq1104_BIOID60613   -            210   8.4e-52  172.7   0.0   1   2   3.6e-28   4.9e-24   83.8   0.0     2    71    22   102    21   102 0.98 Propanediol utilisation protein PduL
PduL                 PF06130.7     71 seq1104_BIOID60613   -            210   8.4e-52  172.7   0.0   2   2   3.6e-29     5e-25   87.0   0.2     2    70   130   197   129   198 0.96 Propanediol utilisation protein PduL
Rhodanese            PF00581.15   113 seq1105_BIOID60613   -            174   4.3e-11   43.0   0.0   1   1     1e-14     7e-11   42.3   0.0     2   112     8    98     7    99 0.80 Rhodanese-like domain
DUF2892              PF11127.3     66 seq1105_BIOID60613   -            174   6.3e-11   41.8   3.4   1   1   1.4e-14   9.6e-11   41.2   2.3    10    60   115   170   112   174 0.88 Protein of unknown function (DUF2892)
HATPase_c            PF02518.21   111 seq1106_BIOID60613   -            480     7e-25   86.8   0.0   1   1   2.7e-28   1.2e-24   86.0   0.0     1   109   371   479   371   480 0.98 Histidine kinase-, DNA gyrase B-, and HSP90-like ATPase
HisKA                PF00512.20    68 seq1106_BIOID60613   -            480   1.2e-11   44.2   0.8   1   1   8.8e-15     4e-11   42.6   0.6     2    67   262   326   261   327 0.96 His Kinase A (phospho-acceptor) domain
HAMP                 PF00672.20    70 seq1106_BIOID60613   -            480     5e-10   39.3   0.1   1   1   1.1e-13     5e-10   39.3   0.1     5    69   191   256   187   257 0.84 HAMP domain
MgtC                 PF02308.11   135 seq1109_BIOID60613   -            215   4.9e-47  159.0  11.1   1   1   5.2e-51   7.2e-47  158.5   7.7     1   128     9   136     9   143 0.96 MgtC family
FxsA                 PF04186.8    120 seq1110_BIOID60613   -            158   1.1e-36  124.9   8.3   1   1   9.6e-41   1.3e-36  124.7   5.7     1   113     6   118     6   127 0.93 FxsA cytoplasmic membrane protein
ADH_zinc_N           PF00107.21   130 seq1111_BIOID60613   -            413   1.6e-09   37.3   0.0   1   1   4.5e-13   3.1e-09   36.3   0.0     1   129   191   329   191   330 0.95 Zinc-binding dehydrogenase
ADH_N                PF08240.7    109 seq1111_BIOID60613   -            413   5.6e-06   25.9   0.0   1   1   1.6e-09   1.1e-05   25.0   0.0     4    66    33   102    30   131 0.75 Alcohol dehydrogenase GroES-like domain
Xan_ur_permease      PF00860.15   389 seq1112_BIOID60613   -            449   1.1e-88  297.2  48.4   1   1   1.1e-92   1.4e-88  296.8  33.6     1   388    26   409    26   410 0.99 Permease family
Channel_Tsx          PF03502.8    238 seq1113_BIOID60613   -            292   3.3e-68  229.9  23.8   1   1   2.8e-72   3.8e-68  229.7  16.5     2   238    32   292    31   292 0.96 Nucleoside-specific channel-forming protein, Tsx
Rhomboid             PF01694.17   146 seq1115_BIOID60613   -            625   5.1e-31  107.5  13.1   1   1   3.7e-35   5.1e-31  107.5   9.1     4   141    58   201    55   205 0.93 Rhomboid family
SLT                  PF01464.15   121 seq1116_BIOID60613   -            203   5.4e-26   90.3   0.1   1   1   5.1e-30   6.9e-26   90.0   0.1     3   120    43   168    41   169 0.95 Transglycosylase SLT domain
Peptidase_M42        PF05343.9    292 seq1117_BIOID60613   -            356  4.4e-102  340.6   0.0   1   1  3.8e-106  5.1e-102  340.4   0.0     1   290    43   331    43   333 0.98 M42 glutamyl aminopeptidase
LamB                 PF02264.10   398 seq1118_BIOID60613   -            538  1.8e-151  504.6  22.1   1   1  3.6e-155  2.5e-151  504.2  15.3     1   398   127   538   127   538 0.98 LamB porin
Sugarporin_N         PF11471.3     60 seq1118_BIOID60613   -            538   1.5e-18   66.0   5.9   1   1   3.8e-22   2.6e-18   65.2   4.1     4    59     3    59     1    60 0.92 Maltoporin periplasmic N-terminal extension
Gp_dh_C              PF02800.15   157 seq1119_BIOID60613   -            339   3.8e-53  179.0   0.2   1   1   7.8e-57   5.3e-53  178.5   0.1     1   157   160   316   160   316 0.99 Glyceraldehyde 3-phosphate dehydrogenase, C-terminal domain
Gp_dh_N              PF00044.19   151 seq1119_BIOID60613   -            339   9.6e-53  178.0   0.1   1   1   3.9e-56   2.7e-52  176.6   0.0     1   151     3   155     3   155 0.99 Glyceraldehyde 3-phosphate dehydrogenase, NAD binding domain
Lact-deh-memb        PF09330.6    291 seq1125_BIOID60613   -            571  9.4e-154  510.8   1.9   1   1  1.7e-157  1.2e-153  510.5   1.3     1   291   278   567   278   567 1.00 D-lactate dehydrogenase, membrane binding
FAD_binding_4        PF01565.18   139 seq1125_BIOID60613   -            571   2.5e-08   33.3   0.0   1   1   6.1e-12   4.2e-08   32.6   0.0     2   115    47   166    46   186 0.84 FAD binding domain
LysE                 PF01810.13   191 seq1129_BIOID60613   -            224   1.4e-50  171.1  12.0   1   1   1.2e-54   1.7e-50  170.8   8.3     2   191    29   220    28   220 0.98 LysE type translocator
Ribosomal_L13        PF00572.13   128 seq1132_BIOID60613   -            142   4.3e-55  185.0   0.3   1   1   3.6e-59   4.9e-55  184.9   0.2     1   127    15   141    15   142 0.99 Ribosomal protein L13
EutN_CcmL            PF03319.8     83 seq1133_BIOID60613   -             91   1.7e-27   95.4   0.1   1   1   1.5e-31   2.1e-27   95.2   0.1     1    83     1    87     1    87 0.93 Ethanolamine utilisation protein EutN/carboxysome
Cob_adeno_trans      PF01923.13   162 seq1137_BIOID60613   -            335   8.2e-53  178.4   0.2   1   1   1.8e-56   1.2e-52  177.8   0.1     1   160     3   166     3   168 0.93 Cobalamin adenosyltransferase
DUF336               PF03928.9    132 seq1137_BIOID60613   -            335   1.4e-37  128.3   0.0   1   1   3.1e-41   2.1e-37  127.7   0.0     3   132   200   329   198   329 0.98 Domain of unknown function (DUF336)
Ribosomal_S9         PF00380.14   121 seq1139_BIOID60613   -            130   1.4e-47  160.8   2.1   1   1   1.1e-51   1.5e-47  160.6   1.5     1   121    10   130    10   130 1.00 Ribosomal protein S9/S16
PTS_EIIA_2           PF00359.17   142 seq1140_BIOID60613   -            582   5.9e-17   61.5   0.3   1   1   2.2e-20   1.5e-16   60.2   0.0    11   140   455   580   447   582 0.90 Phosphoenolpyruvate-dependent sugar phosphotransferase system, EIIA 2
HTH_11               PF08279.7     55 seq1140_BIOID60613   -            582   9.7e-10   37.8   0.1   1   1   4.3e-13     3e-09   36.2   0.1     1    55     5    60     5    60 0.94 HTH domain
PGK                  PF00162.14   384 seq1142_BIOID60613   -            387  8.1e-142  472.2   0.3   1   1  6.7e-146  9.2e-142  472.0   0.2     2   384     6   373     5   373 0.99 Phosphoglycerate kinase
DUF1144              PF06610.8    143 seq1143_BIOID60613   -            149   4.1e-71  237.2   7.6   1   1   3.3e-75   4.5e-71  237.0   5.3     4   143     3   142     1   142 0.98 Protein of unknown function (DUF1144)
Glyco_trans_2_3      PF13632.1    192 seq1144_BIOID60613   -            390   1.5e-48  164.9   0.3   1   1   3.9e-52   2.6e-48  164.1   0.2     2   191   165   382   164   383 0.92 Glycosyl transferase family group 2
Glyco_tranf_2_3      PF13641.1    230 seq1144_BIOID60613   -            390   3.8e-43  147.8   0.1   1   1   7.8e-47   5.3e-43  147.3   0.1     2   228    70   331    69   333 0.91 Glycosyltransferase like family 2
TonB_dep_Rec         PF00593.19   276 seq1146_BIOID60613   -            729   1.4e-30  107.0  20.7   1   1   2.1e-34   1.4e-30  107.0  14.3     1   275   493   727   493   728 0.86 TonB dependent receptor
Plug                 PF07715.10   108 seq1146_BIOID60613   -            729     6e-14   52.1   0.4   1   1   8.8e-18     6e-14   52.1   0.3     2   106    75   175    74   177 0.93 TonB-dependent Receptor Plug Domain
Na_H_Exchanger       PF00999.16   384 seq1147_BIOID60613   -            549   3.4e-72  242.9  43.6   1   1   3.1e-76   4.2e-72  242.6  30.2     2   383     8   421     5   422 0.91 Sodium/hydrogen exchanger family
Peptidase_S51        PF03575.12   153 seq1148_BIOID60613   -            229   2.8e-44  150.4   0.0   1   1   2.4e-48   3.3e-44  150.1   0.0     1   151    49   200    49   202 0.98 Peptidase family S51
Transgly_assoc       PF04226.8     48 seq1150_BIOID60613   -             84     5e-13   48.7  14.0   1   1   3.7e-17     5e-13   48.7   9.7     2    48    34    83    33    83 0.97 Transglycosylase associated protein
Esterase             PF00756.15   251 seq1151_BIOID60613   -            398   7.7e-19   67.9   0.0   1   1   4.3e-22   2.9e-18   66.0   0.0     1   153   159   318   159   396 0.72 Putative esterase
CBM_48               PF02922.13    85 seq1151_BIOID60613   -            398   1.5e-11   44.1   0.2   1   1   4.3e-15   2.9e-11   43.1   0.1    10    74    55   113    47   133 0.84 Carbohydrate-binding module 48 (Isoamylase N-terminal domain)
GST_N_3              PF13417.1     75 seq1152_BIOID60613   -            212     2e-20   72.6   0.1   1   1   1.4e-23   3.8e-20   71.7   0.0     1    75    13    87    13    87 0.98 Glutathione S-transferase, N-terminal domain
GST_N                PF02798.15    76 seq1152_BIOID60613   -            212     2e-17   62.9   0.0   1   1   4.2e-20   1.1e-16   60.5   0.0     2    76    10    81     9    81 0.95 Glutathione S-transferase, N-terminal domain
GST_N_2              PF13409.1     70 seq1152_BIOID60613   -            212   4.3e-14   52.1   0.1   1   1   3.6e-17   9.8e-14   51.0   0.0     4    69    21    81    19    82 0.93 Glutathione S-transferase, N-terminal domain
GST_C                PF00043.20    95 seq1152_BIOID60613   -            212     6e-11   42.0   0.0   1   1   3.3e-14     9e-11   41.5   0.0     2    95   102   194   101   194 0.93 Glutathione S-transferase, C-terminal domain
GST_C_2              PF13410.1     69 seq1152_BIOID60613   -            212   3.1e-09   36.4   0.0   1   1   2.4e-12   6.6e-09   35.4   0.0     3    53   124   174   109   189 0.85 Glutathione S-transferase, C-terminal domain
Cpn10                PF00166.16    93 seq1153_BIOID60613   -             97   5.2e-29   99.9   1.8   1   1   4.2e-33   5.7e-29   99.7   1.3     1    93     2    95     2    95 0.97 Chaperonin 10 Kd subunit
Aldedh               PF00171.17   462 seq1154_BIOID60613   -            461   1.2e-30  106.1   0.5   1   1   1.7e-33   2.4e-29  101.8   0.3    29   427    32   416    24   428 0.87 Aldehyde dehydrogenase family
DUF883               PF05957.8     94 seq1157_BIOID60613   -            113   6.8e-27   93.5   1.2   1   1   5.9e-31   8.1e-27   93.3   0.9     1    94    19   111    19   111 0.97 Bacterial protein of unknown function (DUF883)
Inositol_P           PF00459.20   271 seq1158_BIOID60613   -            267   2.5e-77  259.7   0.0   1   1   2.1e-81   2.8e-77  259.5   0.0     3   268     2   260     1   263 0.97 Inositol monophosphatase family
Cpn60_TCP1           PF00118.19   488 seq1159_BIOID60613   -            548  1.2e-126  423.1  10.9   1   1  9.8e-131  1.3e-126  422.9   7.5     1   486    23   523    23   525 0.94 TCP-1/cpn60 chaperonin family
SspB                 PF04386.8    155 seq1160_BIOID60613   -            165   2.8e-47  160.0   0.0   1   1   2.6e-51   3.5e-47  159.7   0.0     5   155     8   165     5   165 0.91 Stringent starvation protein B
T2SE_Nter            PF05157.10   109 seq1161_BIOID60613   -            342   9.3e-20   70.5   2.9   1   1   1.1e-22   1.5e-18   66.7   0.0     3   108   121   225   119   226 0.97 Type II secretion system (T2SS), protein E, N-terminal domain
F_bP_aldolase        PF01116.15   287 seq1163_BIOID60613   -            359   9.7e-98  326.6   0.0   1   1    8e-102   1.1e-97  326.5   0.0     2   284    15   356    14   359 0.95 Fructose-bisphosphate aldolase class-II
AA_permease          PF00324.16   479 seq1166_BIOID60613   -            514  2.6e-121  405.1  47.0   1   1  4.4e-125    3e-121  404.9  32.6     2   478    50   491    49   492 0.97 Amino acid permease
AA_permease_2        PF13520.1    426 seq1166_BIOID60613   -            514   2.9e-43  147.8  50.3   1   1   5.1e-47   3.5e-43  147.6  34.9     5   423    49   477    45   480 0.85 Amino acid permease
Glucosamine_iso      PF01182.15   199 seq1167_BIOID60613   -            169   2.2e-10   40.4   0.0   1   1   2.1e-14   2.9e-10   40.0   0.0     5   149    12   145     9   156 0.78 Glucosamine-6-phosphate isomerases/6-phosphogluconolactonase
FCD                  PF07729.7    125 seq1170_BIOID60613   -            263   1.5e-21   76.9   7.1   1   1   2.2e-25   1.5e-21   76.9   4.9     3   124   125   246   123   247 0.94 FCD domain
GntR                 PF00392.16    64 seq1170_BIOID60613   -            263   4.7e-21   73.8   0.9   1   1   1.2e-24     8e-21   73.1   0.6     1    64    32    95    32    95 0.97 Bacterial regulatory proteins, gntR family
Abhydrolase_5        PF12695.2    142 seq1171_BIOID60613   -            293   7.5e-27   93.7   0.0   1   1   3.5e-30   9.5e-27   93.3   0.0     1   141    89   265    89   266 0.89 Alpha/beta hydrolase family
Abhydrolase_6        PF12697.2    228 seq1171_BIOID60613   -            293   6.4e-16   58.8   0.2   1   1   1.5e-14     4e-11   43.1   0.0     1   102    90   194    90   212 0.89 Alpha/beta hydrolase family
Abhydrolase_1        PF00561.15   230 seq1171_BIOID60613   -            293   3.1e-10   39.9   0.2   1   1   1.1e-08   2.9e-05   23.6   0.0     1    79   115   193   115   217 0.91 alpha/beta hydrolase fold
Peptidase_S9         PF00326.16   213 seq1171_BIOID60613   -            293   1.4e-09   37.3   0.0   1   1   3.4e-12   9.2e-09   34.7   0.0     8   212   108   291   103   292 0.74 Prolyl oligopeptidase family
Hydrolase_4          PF12146.3     79 seq1171_BIOID60613   -            293   9.5e-09   34.8   0.0   1   1   5.7e-10   1.6e-06   27.7   0.0    11    61    82   132    76   149 0.82 Putative lysophospholipase
RNase_PH             PF01138.16   132 seq1173_BIOID60613   -            238     3e-27   95.4   0.0   1   1   7.1e-31   4.8e-27   94.7   0.0     1   129    10   140    10   142 0.93 3' exoribonuclease family, domain 1
RNase_PH_C           PF03725.10    68 seq1173_BIOID60613   -            238   9.3e-13   47.8   0.7   1   1   2.4e-16   1.6e-12   47.0   0.5     1    66   157   222   157   224 0.96 3' exoribonuclease family, domain 2
Fe-ADH               PF00465.14   366 seq1174_BIOID60613   -            370  5.1e-103  344.4   0.7   1   1  8.5e-107  5.8e-103  344.2   0.5     2   364     8   360     7   362 0.92 Iron-containing alcohol dehydrogenase
Fe-ADH_2             PF13685.1    250 seq1174_BIOID60613   -            370   2.8e-17   62.7   0.1   1   1   9.2e-21   6.3e-17   61.5   0.0    12   247    18   260    14   262 0.89 Iron-containing alcohol dehydrogenase
NfrA_C               PF13283.1    176 seq1176_BIOID60613   -            990     5e-47  159.4   3.7   1   1   1.8e-50     5e-47  159.4   2.6     2   170   807   977   806   982 0.98 Bacteriophage N adsorption protein A C-term
TPR_16               PF13432.1     65 seq1176_BIOID60613   -            990     2e-09   37.7   7.4   1   1   1.2e-09   3.4e-06   27.4   0.5     2    65   617   680   616   680 0.97 Tetratricopeptide repeat
TPR_14               PF13428.1     44 seq1176_BIOID60613   -            990   1.8e-08   34.1  12.7   1   1   2.9e-08   7.9e-05   22.8   0.3     3    43   648   688   646   689 0.95 Tetratricopeptide repeat
TPR_15               PF13429.1    280 seq1176_BIOID60613   -            990     1e-07   31.1   3.1   1   1   3.8e-11     1e-07   31.1   2.2   104   238   567   704   560   714 0.83 Tetratricopeptide repeat
MS_channel           PF00924.13   206 seq1178_BIOID60613   -            286   2.3e-59  200.1   1.6   1   1   3.3e-63   2.3e-59  200.1   1.1     3   206    72   268    70   268 0.99 Mechanosensitive ion channel
TM_helix             PF05552.7     53 seq1178_BIOID60613   -            286   1.4e-14   53.3   6.9   1   1     2e-18   1.4e-14   53.3   4.8     2    53    15    66    14    66 0.97 Conserved TM helix
SNARE_assoc          PF09335.6    123 seq1179_BIOID60613   -            192   4.6e-18   65.4   1.6   1   1   3.3e-22   4.6e-18   65.4   1.1     3   122    23   143    21   144 0.92 SNARE associated Golgi protein
DHDPS                PF00701.17   289 seq1180_BIOID60613   -            297  2.1e-107  357.9   0.0   1   1  1.8e-111  2.4e-107  357.7   0.0     2   289     5   293     4   293 0.99 Dihydrodipicolinate synthetase family
Pribosyltran         PF00156.22   125 seq1181_BIOID60613   -            213   4.7e-17   61.7   0.1   1   1   8.6e-21   1.2e-16   60.4   0.0     3   123    39   152    37   154 0.94 Phosphoribosyl transferase domain
DUF4156              PF13698.1     93 seq1182_BIOID60613   -            121   4.1e-32  109.8   0.1   1   1   3.6e-36   4.9e-32  109.5   0.0     2    93    27   119    26   119 0.98 Domain of unknown function (DUF4156)
PRD                  PF00874.15    90 seq1184_BIOID60613   -            433   4.9e-25   87.3   0.0   1   2   3.6e-13   4.9e-09   36.0   0.0     2    89   138   224   137   225 0.97 PRD domain
PRD                  PF00874.15    90 seq1184_BIOID60613   -            433   4.9e-25   87.3   0.0   2   2   2.6e-17   3.6e-13   49.3   0.0     2    89   247   335   246   336 0.97 PRD domain
Complex1_51K         PF01512.12   151 seq1185_BIOID60613   -            447   2.8e-42  143.8   0.1   1   1   1.7e-45   5.8e-42  142.8   0.0     1   151    17   157    17   157 0.98 Respiratory-chain NADH dehydrogenase 51 Kd subunit
RnfC_N               PF13375.1    101 seq1185_BIOID60613   -            447   4.9e-15   54.9   0.8   1   1     4e-18   1.4e-14   53.5   0.3    22    85   378   442   372   447 0.91 RnfC Barrel sandwich hybrid domain
SLBB                 PF10531.4     59 seq1185_BIOID60613   -            447   3.9e-13   48.9   1.1   1   1   2.3e-16   7.8e-13   48.0   0.7     1    58   169   216   169   217 0.96 SLBB domain
Fer4_17              PF13534.1     61 seq1185_BIOID60613   -            447   8.3e-08   32.3   3.9   1   1   4.8e-11   1.6e-07   31.4   2.7     2    60   260   320   259   321 0.94 4Fe-4S dicluster domain
LysE                 PF01810.13   191 seq1189_BIOID60613   -            211   9.9e-60  200.9  15.7   1   1   8.2e-64   1.1e-59  200.7  10.9     2   190    14   201    13   202 0.96 LysE type translocator
RVT_1                PF00078.22   214 seq1190_BIOID60613   -            319   4.1e-25   88.2   0.0   1   1   4.5e-29   6.1e-25   87.7   0.0     3   213    46   234    44   235 0.89 Reverse transcriptase (RNA-dependent DNA polymerase)
MFS_1                PF07690.11   354 seq1191_BIOID60613   -            506   1.9e-38  132.0  59.4   1   2   5.5e-29   3.7e-25   88.3  23.5     2   286    36   298    35   306 0.70 Major Facilitator Superfamily
MFS_1                PF07690.11   354 seq1191_BIOID60613   -            506   1.9e-38  132.0  59.4   2   2     6e-16   4.1e-12   45.4  16.1     2   175   291   462   289   501 0.79 Major Facilitator Superfamily
Sugar_tr             PF00083.19   451 seq1191_BIOID60613   -            506   9.5e-26   90.2  14.6   1   1   1.4e-29   9.5e-26   90.2  10.2     2   197    31   210    30   223 0.91 Sugar (and other) transporter
Xan_ur_permease      PF00860.15   389 seq1194_BIOID60613   -            445   1.4e-42  145.4  51.1   1   1     1e-46   1.4e-42  145.4  35.4     3   387    31   404    29   406 0.92 Permease family
SIMPL                PF04402.9    210 seq1198_BIOID60613   -            246   1.5e-48  165.3   7.8   1   1   1.3e-52   1.8e-48  165.0   5.4     1   210    30   232    30   232 0.93 Protein of unknown function (DUF541)
BMC                  PF00936.14    75 seq1202_BIOID60613   -            184     5e-41  138.1   8.4   1   2   1.3e-25   1.8e-21   75.4   0.1     1    74     3    76     3    77 0.98 BMC domain
BMC                  PF00936.14    75 seq1202_BIOID60613   -            184     5e-41  138.1   8.4   2   2   2.3e-22   3.1e-18   65.0   2.9     1    75    95   173    95   173 0.97 BMC domain
TonB_dep_Rec         PF00593.19   276 seq1203_BIOID60613   -            700   8.1e-39  134.0  11.1   1   1   1.2e-42   8.1e-39  134.0   7.7     2   275   449   695   448   696 0.98 TonB dependent receptor
Plug                 PF07715.10   108 seq1203_BIOID60613   -            700   5.8e-23   81.1   2.1   1   1   1.9e-26   1.3e-22   80.0   1.5     3   108    41   151    39   151 0.96 TonB-dependent Receptor Plug Domain
TonB_dep_Rec         PF00593.19   276 seq1209_BIOID60613   -            660     1e-28  100.9  17.4   1   1   1.5e-32     1e-28  100.9  12.1     2   275   412   658   411   659 0.93 TonB dependent receptor
Plug                 PF07715.10   108 seq1209_BIOID60613   -            660   7.3e-26   90.4   2.2   1   1   1.3e-29   8.8e-26   90.2   0.4     4   108    45   147    42   147 0.96 TonB-dependent Receptor Plug Domain
BMC                  PF00936.14    75 seq1210_BIOID60613   -            116     8e-17   60.5   0.3   1   1   8.1e-21   1.1e-16   60.1   0.2     2    73    45   112    44   116 0.95 BMC domain
HTH_1                PF00126.22    60 seq1212_BIOID60613   -            323   1.4e-14   53.4   0.2   1   1   1.3e-16   9.2e-13   47.6   0.0     2    60     7    65     6    65 0.96 Bacterial regulatory helix-turn-helix protein, lysR family
LysR_substrate       PF03466.15   209 seq1212_BIOID60613   -            323   1.2e-10   40.7   0.0   1   1   2.3e-14   1.5e-10   40.3   0.0     4   194    91   282    88   292 0.84 LysR substrate binding domain
NanE                 PF04131.9    192 seq1213_BIOID60613   -            229   8.2e-93  308.5   0.5   1   1   7.1e-97   9.7e-93  308.3   0.4     1   192    35   226    35   226 0.99 Putative N-acetylmannosamine-6-phosphate epimerase
Elong-fact-P_C       PF09285.6     56 seq1215_BIOID60613   -            188   5.3e-27   92.8   1.0   1   1   2.4e-30   1.1e-26   91.8   0.2     1    56   131   186   131   186 0.99 Elongation factor P, C-terminal
EFP                  PF01132.15    55 seq1215_BIOID60613   -            188   3.2e-24   84.2   0.1   1   1   1.2e-27   5.5e-24   83.4   0.0     3    55    71   123    69   123 0.97 Elongation factor P (EF-P) OB domain
EFP_N                PF08207.7     58 seq1215_BIOID60613   -            188   5.8e-24   83.6   0.0   1   1   4.5e-27     2e-23   81.8   0.0     3    57     7    61     5    62 0.97 Elongation factor P (EF-P) KOW-like domain
PduV-EutP            PF10662.4    143 seq1217_BIOID60613   -            147   7.9e-60  200.3   0.0   1   1   6.5e-64   8.9e-60  200.2   0.0     1   142     1   141     1   142 0.99 Ethanolamine utilisation - propanediol utilisation
Sigma54_activat      PF00158.21   168 seq1220_BIOID60613   -            325   1.2e-62  210.2   0.0   1   1   5.1e-66   1.7e-62  209.6   0.0     2   163     9   170     8   175 0.98 Sigma-54 interaction domain
AAA_5                PF07728.9    139 seq1220_BIOID60613   -            325   1.2e-07   31.4   0.0   1   1   6.6e-11   2.2e-07   30.5   0.0     1   122    31   149    31   169 0.82 AAA domain (dynein-related subfamily)
HTH_8                PF02954.14    42 seq1220_BIOID60613   -            325   1.2e-05   24.5   0.7   1   1   7.1e-09   2.4e-05   23.6   0.5     6    41   287   322   283   323 0.89 Bacterial regulatory protein, Fis family
DoxX                 PF07681.7     85 seq1221_BIOID60613   -            155     6e-16   58.5  15.9   1   1   1.5e-19     1e-15   57.8  11.0     1    85    31   113    31   113 0.98 DoxX
SURF4                PF02077.10   267 seq1221_BIOID60613   -            155   8.4e-08   31.7   6.2   1   1   6.1e-11   4.2e-07   29.4   4.3   177   262    71   154    20   155 0.76 SURF4 family
DUF479               PF04336.7    106 seq1222_BIOID60613   -            193   5.3e-32  109.9   3.1   1   1   5.8e-36   7.9e-32  109.4   2.1     1   105    81   186    81   187 0.99 Protein of unknown function, DUF479
ROK                  PF00480.15   179 seq1225_BIOID60613   -            291   3.5e-54  183.2   0.1   1   1   4.1e-58   5.6e-54  182.5   0.0     1   179     5   183     5   183 0.98 ROK family
Entericidin          PF08085.6     21 seq1227_BIOID60613   -             41   5.1e-09   35.4   0.0   1   1   4.6e-13   6.3e-09   35.1   0.0     1    21    20    40    20    40 0.99 Entericidin EcnA/B family
Entericidin          PF08085.6     21 seq1230_BIOID60613   -             48   1.2e-08   34.2   2.6   1   1   1.2e-12   1.7e-08   33.7   1.8     1    21    23    43    23    43 0.98 Entericidin EcnA/B family
Multi_Drug_Res       PF00893.14    93 seq1231_BIOID60613   -            126   9.9e-33  112.3  10.3   1   1   9.2e-37   1.3e-32  112.0   7.2     1    93    22   114    22   114 0.99 Small Multidrug Resistance protein
Cytochrom_C552       PF02335.10   435 seq1232_BIOID60613   -            478  1.2e-172  574.3   8.0   1   1  2.2e-176  1.5e-172  574.0   5.5     3   433    43   472    41   474 0.98 Cytochrome c552
FAD_binding_3        PF01494.14   356 seq1234_BIOID60613   -            391     4e-27   95.0   0.0   1   1   1.7e-30   5.9e-27   94.5   0.0     2   345     6   338     5   343 0.79 FAD binding domain
Lycopene_cycl        PF05834.7    374 seq1234_BIOID60613   -            391   1.4e-10   40.5   4.8   1   1   1.1e-10   3.7e-07   29.2   2.1     2   144     8   172     7   203 0.86 Lycopene cyclase protein
DAO                  PF01266.19   358 seq1234_BIOID60613   -            391   2.3e-07   29.9   1.7   1   1   9.9e-10   3.4e-06   26.1   0.4     2    34     8    40     7    79 0.93 FAD dependent oxidoreductase
SE                   PF08491.5    276 seq1234_BIOID60613   -            391   3.7e-05   22.5   0.0   1   1   2.3e-08   7.9e-05   21.5   0.0   124   196   275   347   242   385 0.86 Squalene epoxidase
GFO_IDH_MocA         PF01408.17   120 seq1236_BIOID60613   -            359   1.9e-25   89.6   0.0   1   1   6.7e-29   3.1e-25   88.9   0.0     1   120    18   135    18   135 0.96 Oxidoreductase family, NAD-binding Rossmann fold
GFO_IDH_MocA_C       PF02894.12   115 seq1236_BIOID60613   -            359   2.5e-18   65.8   0.0   1   1   9.4e-22   4.3e-18   65.0   0.0     1   115   147   254   147   254 0.97 Oxidoreductase family, C-terminal alpha/beta domain
Semialdhyde_dh       PF01118.19   121 seq1236_BIOID60613   -            359   4.5e-06   26.8   0.0   1   1   1.6e-09   7.3e-06   26.1   0.0     1    95    19   107    19   112 0.88 Semialdehyde dehydrogenase, NAD binding domain
Omptin               PF01278.15   295 seq1237_BIOID60613   -            317  2.7e-151  502.5  12.2   1   1  2.3e-155  3.1e-151  502.3   8.5     2   295    22   317    20   317 0.99 Omptin family
DUF386               PF04074.7    153 seq1238_BIOID60613   -            154   7.6e-54  181.2   0.0   1   1   6.2e-58   8.5e-54  181.1   0.0     1   152     1   150     1   151 0.99 Domain of unknown function (DUF386)
DUF2543              PF10820.3     81 seq1240_BIOID60613   -             81   1.3e-49  165.9   1.0   1   1   1.1e-53   1.4e-49  165.8   0.7     1    81     1    81     1    81 1.00 Protein of unknown function (DUF2543)
HemS                 PF05171.7    129 seq1241_BIOID60613   -            342   8.1e-84  277.7   2.9   1   2   2.6e-42   1.8e-38  131.1   0.1     1   129    27   155    27   155 0.99 Haemin-degrading HemS.ChuX domain
HemS                 PF05171.7    129 seq1241_BIOID60613   -            342   8.1e-84  277.7   2.9   2   2   2.6e-47   1.8e-43  147.3   0.2     2   129   204   335   203   335 0.98 Haemin-degrading HemS.ChuX domain
ChuX_HutX            PF06228.8    141 seq1241_BIOID60613   -            342   1.7e-41  140.8   0.4   1   2   1.7e-26   1.1e-22   79.7   0.0     1   136    22   154    22   157 0.88 Haem utilisation ChuX/HutX
ChuX_HutX            PF06228.8    141 seq1241_BIOID60613   -            342   1.7e-41  140.8   0.4   2   2   2.7e-20   1.8e-16   59.6   0.0     4   140   201   335   198   336 0.91 Haem utilisation ChuX/HutX
RadC                 PF04002.10   123 seq1243_BIOID60613   -            224   7.9e-47  157.8   0.0   1   1   7.8e-51   1.1e-46  157.4   0.0     2   123   103   224   102   224 0.98 RadC-like JAB domain
Acetyltransf_4       PF13420.1    155 seq1244_BIOID60613   -            172   1.4e-21   76.9   0.0   1   1   8.2e-25   1.6e-21   76.7   0.0     1   152     3   154     3   157 0.91 Acetyltransferase (GNAT) domain
Acetyltransf_1       PF00583.19    83 seq1244_BIOID60613   -            172   9.1e-18   63.9   0.0   1   1   8.2e-21   1.6e-17   63.1   0.0     2    82    57   136    56   137 0.95 Acetyltransferase (GNAT) family
Acetyltransf_3       PF13302.1    142 seq1244_BIOID60613   -            172   1.2e-11   44.9   0.0   1   1   7.3e-15   1.4e-11   44.7   0.0     4   142     3   137     1   137 0.82 Acetyltransferase (GNAT) domain
Acetyltransf_10      PF13673.1    117 seq1244_BIOID60613   -            172     4e-09   36.4   0.1   1   1   2.7e-12   5.2e-09   36.1   0.0     1   117    10   136    10   136 0.72 Acetyltransferase (GNAT) domain
Acetyltransf_7       PF13508.1     79 seq1244_BIOID60613   -            172   5.4e-09   35.9   0.0   1   1   4.2e-12   8.1e-09   35.4   0.0     5    78    53   137    49   138 0.75 Acetyltransferase (GNAT) domain
FR47                 PF08445.5     86 seq1244_BIOID60613   -            172   4.9e-09   35.6   0.0   1   1   4.5e-12   8.7e-09   34.9   0.0    26    80    84   139    79   144 0.91 FR47-like protein
Acetyltransf_9       PF13527.1    128 seq1244_BIOID60613   -            172   3.4e-06   26.8   0.1   1   1   5.2e-09     1e-05   25.2   0.0     2   109     3   115     2   122 0.89 Acetyltransferase (GNAT) domain
Molybdop_Fe4S4       PF04879.11    55 seq1245_BIOID60613   -            195   8.1e-20   70.2   0.3   1   1   2.3e-23   1.6e-19   69.3   0.1     2    55    44   104    43   104 0.91 Molybdopterin oxidoreductase Fe4S4 domain
Molybdopterin        PF00384.17   432 seq1245_BIOID60613   -            195   1.8e-06   26.8   0.0   1   1   3.2e-10   2.2e-06   26.6   0.0     1    56   107   155   107   191 0.75 Molybdopterin oxidoreductase
LrgA                 PF03788.9     96 seq1246_BIOID60613   -            132   4.4e-29   99.9  10.2   1   1     4e-33   5.4e-29   99.6   7.1     1    94    21   114    21   116 0.98 LrgA family
IclR                 PF01614.13   129 seq1248_BIOID60613   -            287   7.8e-41  138.6   0.0   1   1   3.4e-44   1.6e-40  137.6   0.0     2   127   158   280   156   282 0.97 Bacterial transcriptional regulator
HTH_IclR             PF09339.5     52 seq1248_BIOID60613   -            287   3.2e-19   68.1   0.8   1   1   1.5e-22   6.9e-19   67.0   0.3     1    52    39    90    39    90 0.98 IclR helix-turn-helix domain
SBP_bac_5            PF00496.17   374 seq1249_BIOID60613   -            547   6.2e-83  278.5   0.3   1   1   5.5e-87   7.5e-83  278.2   0.2     3   371    80   456    78   459 0.94 Bacterial extracellular solute-binding proteins, family 5 Middle
DUF606               PF04657.8    138 seq1250_BIOID60613   -            149     1e-21   77.3  22.6   1   1   8.5e-26   1.2e-21   77.1  15.7     2   138     6   143     5   143 0.95 Protein of unknown function, DUF606
LrgB                 PF04172.11   215 seq1252_BIOID60613   -            231   1.2e-82  276.2  15.2   1   1   9.7e-87   1.3e-82  276.0  10.6     1   215    12   226    12   226 0.99 LrgB-like family
Molybdopterin        PF00384.17   432 seq1253_BIOID60613   -            804   8.8e-22   77.3   0.0   1   1   1.9e-24   1.3e-20   73.4   0.0   103   380     2   378     1   380 0.82 Molybdopterin oxidoreductase
Molydop_binding      PF01568.16   109 seq1253_BIOID60613   -            804   2.1e-16   59.5   0.0   1   1   9.2e-20   6.3e-16   58.0   0.0     4   108   682   797   679   798 0.95 Molydopterin dinucleotide binding domain
Paired_CXXCH_1       PF09699.5     41 seq1254_BIOID60613   -            188   6.2e-08   31.9  26.0   1   1   1.9e-08   6.6e-05   22.2   3.7     4    40   133   171   129   172 0.78 Doubled CXXCH motif (Paired_CXXCH_1)
Methyltransf_23      PF13489.1    162 seq1255_BIOID60613   -            218   2.7e-07   30.2   0.0   1   1   7.7e-11   3.5e-07   29.9   0.0    15   127    44   166    33   203 0.72 Methyltransferase domain
Methyltransf_11      PF08241.7     95 seq1255_BIOID60613   -            218   6.8e-06   26.3   0.0   1   1   2.3e-09     1e-05   25.7   0.0     1    94    54   152    54   153 0.92 Methyltransferase domain
MTS                  PF05175.9    170 seq1255_BIOID60613   -            218   3.7e-06   26.3   0.0   1   1     4e-09   1.8e-05   24.0   0.0    22   137    40   152    36   165 0.88 Methyltransferase small domain
Ribosomal_L28        PF00830.14    61 seq1257_BIOID60613   -             78   1.1e-29  101.9   1.4   1   1   8.9e-34   1.2e-29  101.7   1.0     1    61     3    63     3    63 0.99 Ribosomal L28 family
LysR_substrate       PF03466.15   209 seq1260_BIOID60613   -             92   9.8e-08   31.2   0.2   1   1   7.4e-12     1e-07   31.1   0.1   151   208    31    88     6    89 0.92 LysR substrate binding domain
Ribosomal_L33        PF00471.15    48 seq1261_BIOID60613   -             55     9e-24   83.3   1.5   1   1   7.4e-28     1e-23   83.2   1.0     1    48     6    53     6    53 0.99 Ribosomal protein L33
Fer4_11              PF13247.1     99 seq1263_BIOID60613   -            223   1.3e-26   92.1  10.9   1   1   9.8e-30   1.3e-26   92.1   7.6     2    98    84   181    83   182 0.95 4Fe-4S dicluster domain
Fer4_7               PF12838.2     52 seq1263_BIOID60613   -            223   4.6e-17   62.0  26.7   1   2   2.1e-12   2.9e-09   37.0   5.6     2    52    46   108    45   108 0.75 4Fe-4S dicluster domain
Fer4_7               PF12838.2     52 seq1263_BIOID60613   -            223   4.6e-17   62.0  26.7   2   2   1.3e-09   1.8e-06   28.0   8.4     2    52   125   176   124   176 0.81 4Fe-4S dicluster domain
Fer4_9               PF13187.1     55 seq1263_BIOID60613   -            223     1e-15   57.5  24.8   1   2   4.7e-10   6.4e-07   29.4   4.8     2    54    46   108    45   111 0.87 4Fe-4S dicluster domain
Fer4_9               PF13187.1     55 seq1263_BIOID60613   -            223     1e-15   57.5  24.8   2   2   1.7e-11   2.3e-08   34.0   6.9     2    54   125   176   124   177 0.96 4Fe-4S dicluster domain
Fer4                 PF00037.22    24 seq1263_BIOID60613   -            223   3.5e-13   48.4  40.5   1   1   2.7e-09   3.7e-06   26.1   2.2     2    21   119   138   118   141 0.90 4Fe-4S binding domain
Fer4_10              PF13237.1     52 seq1263_BIOID60613   -            223   2.4e-12   46.3  49.5   1   2   7.5e-09     1e-05   25.1   8.6     7    52    90   136    84   136 0.93 4Fe-4S dicluster domain
Fer4_10              PF13237.1     52 seq1263_BIOID60613   -            223   2.4e-12   46.3  49.5   2   2   1.7e-09   2.3e-06   27.2   6.8     4    52   120   173   117   173 0.85 4Fe-4S dicluster domain
Fer4_2               PF12797.2     22 seq1263_BIOID60613   -            223   3.9e-10   38.9  36.1   1   1   9.6e-09   1.3e-05   24.6   1.2     2    20    38    56    37    64 0.89 4Fe-4S binding domain
Fer4_3               PF12798.2     15 seq1263_BIOID60613   -            223   1.9e-09   37.2  44.3   1   3   2.8e-05     0.039   14.4   5.2     1    15    92   108    92   108 0.98 4Fe-4S binding domain
Fer4_3               PF12798.2     15 seq1263_BIOID60613   -            223   1.9e-09   37.2  44.3   2   3   0.00027      0.37   11.3   3.7     1    13   125   137   125   139 0.94 4Fe-4S binding domain
Fer4_3               PF12798.2     15 seq1263_BIOID60613   -            223   1.9e-09   37.2  44.3   3   3     3e-07   0.00041   20.5   1.7     1    15   152   176   152   176 0.98 4Fe-4S binding domain
Fer4_4               PF12800.2     17 seq1263_BIOID60613   -            223   3.3e-07   29.9  36.5   1   3    0.0002      0.27   11.5   1.9     3    15    45    57    43    61 0.90 4Fe-4S binding domain
Fer4_4               PF12800.2     17 seq1263_BIOID60613   -            223   3.3e-07   29.9  36.5   2   3   0.00016      0.22   11.8   3.0     2    17    90   107    89   107 0.86 4Fe-4S binding domain
Fer4_4               PF12800.2     17 seq1263_BIOID60613   -            223   3.3e-07   29.9  36.5   3   3   1.9e-06    0.0026   17.8   2.4     2    17   123   138   122   138 0.91 4Fe-4S binding domain
Fapy_DNA_glyco       PF01149.19   116 seq1264_BIOID60613   -            269     7e-31  106.8   0.0   1   1   2.4e-34   1.1e-30  106.2   0.0     1   115     2   114     2   115 0.96 Formamidopyrimidine-DNA glycosylase N-terminal domain
H2TH                 PF06831.9     93 seq1264_BIOID60613   -            269     1e-29  101.9   0.0   1   1   3.7e-33   1.7e-29  101.2   0.0     1    89   129   217   129   220 0.97 Formamidopyrimidine-DNA glycosylase H2TH domain
zf-FPG_IleRS         PF06827.9     30 seq1264_BIOID60613   -            269   7.3e-09   34.9   4.0   1   1     3e-12   1.4e-08   34.0   2.8     1    29   241   269   241   269 0.98 Zinc finger found in FPG and IleRS
dCMP_cyt_deam_2      PF08211.6    124 seq1266_BIOID60613   -            294   2.3e-50  169.6   0.2   1   1   6.8e-52   4.7e-48  162.1   0.0     1   123   157   278   157   279 0.98 Cytidine and deoxycytidylate deaminase zinc-binding region
dCMP_cyt_deam_1      PF00383.17   102 seq1266_BIOID60613   -            294   1.3e-17   63.2   0.0   1   1   4.4e-18     3e-14   52.3   0.0    10    93    56   139    47   143 0.86 Cytidine and deoxycytidylate deaminase zinc-binding region
Rib_5-P_isom_A       PF06026.9    173 seq1267_BIOID60613   -            231   2.7e-63  212.2   0.5   1   1   2.6e-67   3.5e-63  211.9   0.3     3   173    61   227    59   227 0.98 Ribose 5-phosphate isomerase A (phosphoriboisomerase A)
HTH_Tnp_1            PF01527.15    76 seq1268_BIOID60613   -             99   7.6e-09   35.2   2.9   1   1   7.1e-13   9.7e-09   34.9   2.0     3    76    11    79     9    79 0.90 Transposase
Phage_integrase      PF00589.17   173 seq1271_BIOID60613   -             99   2.3e-15   56.5   0.0   1   1   1.9e-19   2.6e-15   56.3   0.0     3    87     9    89     7    96 0.96 Phage integrase family
NrfD                 PF03916.9    313 seq1273_BIOID60613   -            318  6.8e-111  370.5  32.4   1   1  5.6e-115  7.7e-111  370.3  22.5     2   313     5   318     4   318 0.99 Polysulphide reductase, NrfD
rve                  PF00665.21   120 seq1274_BIOID60613   -            288   8.9e-30  103.1   0.0   1   1   6.7e-33   1.8e-29  102.1   0.0     3   119   126   240   124   241 0.96 Integrase core domain
rve_2                PF13333.1     52 seq1274_BIOID60613   -            288   1.3e-20   73.1   1.5   1   1   1.5e-22     4e-19   68.3   0.1     1    52   231   287   231   287 0.98 Integrase core domain
rve_3                PF13683.1     67 seq1274_BIOID60613   -            288   1.9e-15   55.9   0.0   1   1   1.4e-18   3.8e-15   55.0   0.0     4    67   215   279   212   279 0.96 Integrase core domain
HTH_21               PF13276.1     60 seq1274_BIOID60613   -            288     2e-10   40.4   0.1   1   1   3.2e-13   8.8e-10   38.3   0.0     4    59    47   101    44   102 0.90 HTH-like domain
DDE_Tnp_IS240        PF13610.1    140 seq1274_BIOID60613   -            288   3.6e-10   39.8   0.0   1   1   2.3e-13   6.3e-10   39.0   0.0     2   129   130   260   129   272 0.88 DDE domain
BPD_transp_1         PF00528.17   185 seq1275_BIOID60613   -            321   2.3e-44  151.0  11.0   1   1   1.6e-48   2.3e-44  151.0   7.6     1   181    92   311    92   315 0.99 Binding-protein-dependent transport system inner membrane component
Phage_integrase      PF00589.17   173 seq1276_BIOID60613   -            102   3.8e-18   65.6   0.0   1   1   3.4e-22   4.6e-18   65.3   0.0   107   172     7    71     3    72 0.94 Phage integrase family
Exonuc_X-T_C         PF08411.5    269 seq1278_BIOID60613   -            491  3.1e-104  347.6   0.1   1   1  5.6e-108  3.8e-104  347.3   0.1     1   268   228   489   228   490 0.99 Exonuclease C-terminal
RNase_T              PF00929.19   164 seq1278_BIOID60613   -            491   9.9e-26   90.8   0.0   1   1   2.8e-29   1.9e-25   89.9   0.0     2   162    29   208    28   210 0.95 Exonuclease
DUF218               PF02698.12   155 seq1279_BIOID60613   -            239   3.3e-21   75.2   0.0   1   1   3.3e-25   4.6e-21   74.8   0.0     4   132    47   172    45   186 0.93 DUF218 domain
2-Hacid_dh_C         PF02826.14   178 seq1283_BIOID60613   -            410   3.4e-50  169.5   0.0   1   1   1.9e-53   6.5e-50  168.6   0.0     2   178   118   294   117   294 0.93 D-isomer specific 2-hydroxyacid dehydrogenase, NAD binding domain
2-Hacid_dh           PF00389.25   133 seq1283_BIOID60613   -            410   7.1e-38  128.9   0.0   1   1   3.3e-41   1.1e-37  128.3   0.0     2   133    14   326    13   326 0.99 D-isomer specific 2-hydroxyacid dehydrogenase, catalytic domain
ACT                  PF01842.20    66 seq1283_BIOID60613   -            410   1.7e-10   40.0   0.1   1   1   2.1e-13   7.2e-10   38.0   0.0     7    66   344   402   339   402 0.95 ACT domain
NAD_binding_2        PF03446.10   162 seq1283_BIOID60613   -            410     2e-06   27.6   0.7   1   1   7.3e-09   2.5e-05   24.1   0.0     2   112   152   258   151   265 0.92 NAD binding domain of 6-phosphogluconate dehydrogenase
THF_DHG_CYH_C        PF02882.14   161 seq1284_BIOID60613   -            288   1.3e-68  229.0   0.1   1   1   3.6e-72   2.5e-68  228.1   0.1     1   157   124   279   124   283 0.99 Tetrahydrofolate dehydrogenase/cyclohydrolase, NAD(P)-binding domain
THF_DHG_CYH          PF00763.18   117 seq1284_BIOID60613   -            288   1.1e-41  141.4   0.1   1   1   2.5e-45   1.7e-41  140.7   0.1     1   117     4   121     4   121 0.99 Tetrahydrofolate dehydrogenase/cyclohydrolase, catalytic domain
Y1_Tnp               PF01797.11   121 seq1285_BIOID60613   -             85   5.3e-13   48.7   0.1   1   1   4.3e-17   5.9e-13   48.6   0.1    60   121     3    62     1    62 0.93 Transposase IS200 like
Cytochrom_C_asm      PF01578.15   214 seq1287_BIOID60613   -            552   4.9e-50  169.9  21.3   1   1   3.6e-54   4.9e-50  169.9  14.8     1   212    72   279    72   281 0.97 Cytochrome C assembly protein
BPD_transp_1         PF00528.17   185 seq1288_BIOID60613   -            296     9e-19   67.5  13.8   1   1   1.3e-22     9e-19   67.5   9.6     1   180   113   292   113   296 0.91 Binding-protein-dependent transport system inner membrane component
OppC_N               PF12911.2     56 seq1288_BIOID60613   -            296   1.1e-10   40.5   1.6   1   1   1.9e-12   1.3e-08   33.9   0.0     5    56    16    67    12    67 0.94 N-terminal TM domain of oligopeptide transport permease C
Fer4_11              PF13247.1     99 seq1289_BIOID60613   -            300   1.3e-28   98.6  12.6   1   1   1.5e-31   1.7e-28   98.3   5.2     2    98    92   188    91   189 0.95 4Fe-4S dicluster domain
Form-deh_trans       PF09163.6     44 seq1289_BIOID60613   -            300   4.8e-21   73.8   0.1   1   1   8.7e-24   9.9e-21   72.8   0.1     1    43   246   288   246   289 0.98 Formate dehydrogenase N, transmembrane
Fer4_7               PF12838.2     52 seq1289_BIOID60613   -            300   5.1e-15   55.4  22.2   1   1   7.4e-11   8.4e-08   32.3   3.7     1    50    38   114    38   117 0.90 4Fe-4S dicluster domain
Fer4_9               PF13187.1     55 seq1289_BIOID60613   -            300   4.7e-14   52.2  24.0   1   1     1e-10   1.2e-07   31.7   7.7     2    55   133   184   132   184 0.97 4Fe-4S dicluster domain
Fer4_10              PF13237.1     52 seq1289_BIOID60613   -            300   1.6e-12   46.8  25.8   1   1   1.1e-10   1.2e-07   31.2   7.2     2    52    93   144    92   144 0.87 4Fe-4S dicluster domain
Fer4_3               PF12798.2     15 seq1289_BIOID60613   -            300   2.6e-07   30.5  41.4   1   3    0.0005      0.57   10.7   3.8     1    14   100   116   100   117 0.87 4Fe-4S binding domain
Fer4_3               PF12798.2     15 seq1289_BIOID60613   -            300   2.6e-07   30.5  41.4   2   3   7.2e-05     0.082   13.3   2.8     1    14   133   146   133   147 0.94 4Fe-4S binding domain
Fer4_3               PF12798.2     15 seq1289_BIOID60613   -            300   2.6e-07   30.5  41.4   3   3   5.6e-06    0.0063   16.8   2.9     1    15   160   183   160   183 0.98 4Fe-4S binding domain
Fer4_4               PF12800.2     17 seq1289_BIOID60613   -            300   8.1e-07   28.7  31.6   1   2     5e-05     0.057   13.6   1.7     3    15    38    50    36    56 0.91 4Fe-4S binding domain
Fer4_4               PF12800.2     17 seq1289_BIOID60613   -            300   8.1e-07   28.7  31.6   2   2   4.7e-07   0.00053   19.9   2.0     1    17   130   146   130   146 0.90 4Fe-4S binding domain
Fer4                 PF00037.22    24 seq1289_BIOID60613   -            300   1.5e-06   27.3  37.4   1   1     7e-08   7.9e-05   21.9   1.8     5    22   130   147   126   149 0.87 4Fe-4S binding domain
DUF2542              PF10808.3     79 seq1290_BIOID60613   -             79     5e-46  154.7   5.7   1   1     4e-50   5.5e-46  154.6   3.9     1    79     1    79     1    79 1.00 Protein of unknown function (DUF2542)
S4_2                 PF13275.1     65 seq1293_BIOID60613   -             70   9.2e-25   85.9   0.0   1   1   7.1e-29   9.7e-25   85.8   0.0     5    65     9    69     4    69 0.95 S4 domain
Pyr_redox_2          PF07992.9    200 seq1294_BIOID60613   -            412     8e-16   58.3   0.1   1   1   6.8e-18   7.7e-15   55.1   0.0     1   198   126   384   126   386 0.81 Pyridine nucleotide-disulphide oxidoreductase
Pyr_redox            PF00070.22    80 seq1294_BIOID60613   -            412   6.5e-14   51.9   0.6   1   1   2.5e-10   2.9e-07   30.6   0.0     2    76   256   328   255   332 0.78 Pyridine nucleotide-disulphide oxidoreductase
NAD_binding_8        PF13450.1     68 seq1294_BIOID60613   -            412   1.4e-08   34.4   0.0   1   1   3.3e-11   3.7e-08   33.1   0.0     1    37   129   165   129   184 0.92 NAD(P)-binding Rossmann-like domain
HI0933_like          PF03486.9    409 seq1294_BIOID60613   -            412   5.9e-07   28.1   0.5   1   1   4.6e-09   5.3e-06   25.0   0.0     2    36   126   160   125   165 0.94 HI0933-like protein
Thi4                 PF01946.12   230 seq1294_BIOID60613   -            412     9e-06   24.8   0.3   1   1   4.6e-08   5.3e-05   22.3   0.0    20    59   127   166   121   202 0.89 Thi4 family
FAD_binding_3        PF01494.14   356 seq1294_BIOID60613   -            412   1.6e-05   24.0   0.3   1   1   7.2e-08   8.2e-05   21.7   0.0     3    35   126   158   125   171 0.92 FAD binding domain
ABC_tran             PF00005.22   118 seq1297_BIOID60613   -            330   3.1e-19   69.3   0.0   1   1   7.1e-22   3.3e-18   66.0   0.0     1   118    47   187    47   187 0.91 ABC transporter
oligo_HPY            PF08352.7     64 seq1297_BIOID60613   -            330   4.6e-18   65.2   0.4   1   1     2e-21   9.1e-18   64.2   0.2     1    64   238   305   238   305 0.96 Oligopeptide/dipeptide transporter, C-terminal region
AAA_21               PF13304.1    303 seq1297_BIOID60613   -            330   7.7e-11   42.3   0.2   1   1   7.7e-11   3.5e-07   30.3   0.0   234   300   156   220   131   223 0.86 AAA domain
DUF457               PF04307.9    157 seq1299_BIOID60613   -            173   3.7e-28   97.7  12.7   1   1   3.2e-32   4.4e-28   97.4   8.8     2   141     5   157     4   172 0.85 Predicted membrane-bound metal-dependent hydrolase (DUF457)
Cytochrom_B_N        PF00033.14   188 seq1300_BIOID60613   -            211   1.7e-23   82.8  20.0   1   1   3.3e-27   2.3e-23   82.4  13.8     2   188     8   184     7   184 0.88 Cytochrome b(N-terminal)/b6/petB
Ni_hydr_CYTB         PF01292.15   182 seq1300_BIOID60613   -            211   3.2e-22   78.6  18.2   1   1   5.9e-26     4e-22   78.3  12.6     1   182     9   184     9   184 0.88 Prokaryotic cytochrome b561
Glyco_transf_9       PF01075.12   247 seq1304_BIOID60613   -            352   6.4e-63  212.1   0.0   1   1   1.1e-66   7.7e-63  211.8   0.0     3   246    78   326    76   327 0.98 Glycosyltransferase family 9 (heptosyltransferase)
CcmH                 PF03918.9    148 seq1305_BIOID60613   -            127   3.5e-48  162.2   0.7   1   1     3e-52   4.1e-48  162.0   0.5     4   125     7   126     4   127 0.91 Cytochrome C biogenesis protein
FdhE                 PF04216.7    293 seq1306_BIOID60613   -            309  7.4e-114  380.2   1.0   1   1  6.5e-118  8.9e-114  380.0   0.7     5   293    19   304     9   304 0.98 Protein involved in formate dehydrogenase formation
ABC_tran             PF00005.22   118 seq1308_BIOID60613   -            268   1.6e-20   73.5   0.0   1   1   4.5e-24   3.1e-20   72.5   0.0     1   117    54   178    54   179 0.88 ABC transporter
DHO_dh               PF01180.16   293 seq1309_BIOID60613   -            411   9.9e-35  119.8   0.0   1   1   2.7e-38   1.2e-34  119.5   0.0     2   293     6   304     5   304 0.84 Dihydroorotate dehydrogenase
Dus                  PF01207.12   310 seq1309_BIOID60613   -            411     6e-08   31.7   0.1   1   1   2.4e-11   1.1e-07   30.9   0.1    43   153    91   198    80   203 0.83 Dihydrouridine synthase (Dus)
TPR_11               PF13414.1     69 seq1310_BIOID60613   -            198   1.1e-15   56.8   8.1   1   1   7.2e-16   3.3e-12   45.7   3.9     1    68    71   140    71   141 0.91 TPR repeat
TPR_2                PF07719.12    34 seq1310_BIOID60613   -            198     2e-06   27.1  11.9   1   2   6.1e-07    0.0028   17.3   1.1     2    32    74   104    73   106 0.90 Tetratricopeptide repeat
TPR_2                PF07719.12    34 seq1310_BIOID60613   -            198     2e-06   27.1  11.9   2   2   4.4e-06      0.02   14.6   0.0     3    31   146   174   144   176 0.93 Tetratricopeptide repeat
TPR_1                PF00515.23    34 seq1310_BIOID60613   -            198   2.9e-05   23.3  11.1   1   1   1.7e-07   0.00075   18.8   0.7     2    32    74   104    73   106 0.91 Tetratricopeptide repeat
tRNA-synt_2          PF00152.15   335 seq1311_BIOID60613   -            335   4.8e-70  235.8   0.0   1   1   4.4e-74   6.1e-70  235.5   0.0    21   333    25   333    14   335 0.88 tRNA synthetases class II (D, K and N)
Glycos_transf_1      PF00534.15   172 seq1313_BIOID60613   -            374   2.4e-34  118.1   0.0   1   1   7.1e-38   3.2e-34  117.6   0.0     2   171   183   350   182   351 0.98 Glycosyl transferases group 1
Glyco_trans_1_4      PF13692.1    135 seq1313_BIOID60613   -            374   6.4e-13   48.9   0.0   1   1   2.7e-16   1.2e-12   47.9   0.0     7   118   201   318   196   337 0.79 Glycosyl transferases group 1
Glyco_trans_4_4      PF13579.1    160 seq1313_BIOID60613   -            374   3.7e-07   30.3   2.6   1   1   1.7e-10   7.8e-07   29.2   0.2     1   160    14   168    14   168 0.80 Glycosyl transferase 4-like domain
UPF0149              PF03695.8    178 seq1315_BIOID60613   -            192   4.7e-42  143.7   1.4   1   1   3.9e-46   5.4e-42  143.5   1.0     1   175    10   177    10   180 0.94 Uncharacterised protein family (UPF0149)
Sigma54_activat      PF00158.21   168 seq1316_BIOID60613   -            642   2.9e-36  124.3   0.0   1   1   2.4e-39   5.4e-36  123.4   0.0     5   168   334   494   330   494 0.96 Sigma-54 interaction domain
PAS                  PF00989.19   113 seq1316_BIOID60613   -            642   1.7e-14   53.4   0.0   1   1   1.8e-17     4e-14   52.2   0.0     2   113   207   309   206   309 0.97 PAS fold
HTH_8                PF02954.14    42 seq1316_BIOID60613   -            642   1.7e-13   49.7   0.1   1   1   7.4e-17   1.7e-13   49.7   0.1     2    42   591   631   590   631 0.96 Bacterial regulatory protein, Fis family
GAF                  PF01590.21   154 seq1316_BIOID60613   -            642   2.7e-05   24.2   0.3   1   1     3e-08   6.9e-05   22.9   0.2     4   151    58   189    56   192 0.89 GAF domain
PAS_8                PF13188.1     64 seq1316_BIOID60613   -            642   0.00013   21.6   0.0   1   1   1.5e-07   0.00033   20.2   0.0     2    47   207   256   206   276 0.72 PAS domain
TetR_C_6             PF13977.1    131 seq1318_BIOID60613   -            201   3.8e-33  113.9   3.4   1   1   5.6e-37   3.8e-33  113.9   2.4     3   130    75   198    73   199 0.94 Bacterial transcriptional repressor
TetR_N               PF00440.18    47 seq1318_BIOID60613   -            201     3e-14   52.2   0.7   1   1   9.4e-18   6.4e-14   51.2   0.0     1    46    20    65    20    66 0.98 Bacterial regulatory proteins, tetR family
SDF                  PF00375.13   390 seq1323_BIOID60613   -            437  2.2e-120  401.8  38.4   1   1  1.8e-124  2.5e-120  401.7  26.6     1   390     8   411     8   411 0.97 Sodium:dicarboxylate symporter family
Peptidase_M24        PF00557.19   205 seq1324_BIOID60613   -            512   1.7e-64  217.1   0.1   1   1   3.7e-68   2.5e-64  216.6   0.1     3   205   256   485   254   485 0.91 Metallopeptidase family M24
AMP_N                PF05195.11   134 seq1324_BIOID60613   -            512   3.5e-41  139.6   0.1   1   1     1e-44   7.1e-41  138.6   0.1     1   128    75   204    75   210 0.93 Aminopeptidase P, N-terminal domain
Pro_isomerase        PF00160.16   155 seq1326_BIOID60613   -            164   4.9e-47  159.8   1.6   1   1     4e-51   5.4e-47  159.7   1.1     2   155     2   162     1   162 0.88 Cyclophilin type peptidyl-prolyl cis-trans isomerase/CLD
AA_permease_2        PF13520.1    426 seq1327_BIOID60613   -            514   9.6e-33  113.2  61.1   1   1   1.9e-36   1.3e-32  112.7  42.3     2   419    23   482    22   497 0.77 Amino acid permease
AA_permease          PF00324.16   479 seq1327_BIOID60613   -            514     3e-14   52.1  52.6   1   1   2.5e-17   1.7e-13   49.6  36.5    12   446    33   479    22   500 0.72 Amino acid permease
Aldedh               PF00171.17   462 seq1328_BIOID60613   -            490    1e-177  591.0   0.1   1   1  8.5e-182  1.2e-177  590.8   0.0     2   462    16   479    15   479 0.98 Aldehyde dehydrogenase family
SbcD_C               PF12320.3    100 seq1329_BIOID60613   -            408     1e-28   99.1   5.7   1   1   4.3e-32     2e-28   98.2   4.0     1    99   282   383   282   384 0.93 Type 5 capsule protein repressor C-terminal domain
Metallophos          PF00149.23   201 seq1329_BIOID60613   -            408   6.1e-13   48.5   0.1   1   1   4.8e-16   2.2e-12   46.7   0.1     1   199     9   232     9   234 0.82 Calcineurin-like phosphoesterase
Metallophos_2        PF12850.2    156 seq1329_BIOID60613   -            408   3.2e-11   43.1   0.1   1   1   5.5e-14   2.5e-10   40.2   0.1     1   149     9   263     9   271 0.67 Calcineurin-like phosphoesterase superfamily domain
Kdo                  PF06293.9    206 seq1331_BIOID60613   -            265   5.2e-68  228.0   0.0   1   1   4.5e-72   6.2e-68  227.8   0.0     1   206    19   230    19   230 0.99 Lipopolysaccharide kinase (Kdo/WaaP) family
Metallophos_2        PF12850.2    156 seq1333_BIOID60613   -            240   5.1e-13   49.0   0.0   1   1   1.4e-16   9.3e-13   48.1   0.0     1   125     1   203     1   219 0.81 Calcineurin-like phosphoesterase superfamily domain
Metallophos          PF00149.23   201 seq1333_BIOID60613   -            240   1.5e-11   43.9   0.0   1   1   1.4e-14   9.7e-11   41.3   0.0     3   201     3   199     1   199 0.94 Calcineurin-like phosphoesterase
Radical_SAM          PF04055.16   166 seq1334_BIOID60613   -            320   1.9e-15   57.2   0.0   1   1   2.3e-19   3.1e-15   56.6   0.0     9   165    54   213    43   214 0.90 Radical SAM superfamily
Peptidase_M3         PF01432.15   458 seq1336_BIOID60613   -            680  2.2e-177  590.6   0.0   1   1    2e-181  2.7e-177  590.2   0.0     1   457   222   677   222   678 0.99 Peptidase family M3
Peripla_BP_1         PF00532.16   279 seq1337_BIOID60613   -            342  2.8e-101  338.2   0.0   1   1  1.2e-104  4.1e-101  337.7   0.0     2   278    65   341    64   342 0.99 Periplasmic binding proteins and sugar binding domain of LacI family
LacI                 PF00356.16    46 seq1337_BIOID60613   -            342   1.1e-18   66.4   0.1   1   1   6.5e-22   2.2e-18   65.4   0.1     1    46     8    53     8    53 0.99 Bacterial regulatory proteins, lacI family
Peripla_BP_3         PF13377.1    160 seq1337_BIOID60613   -            342   1.3e-17   64.1   0.2   1   1     1e-20   3.6e-17   62.7   0.1     2   155   175   339   174   342 0.85 Periplasmic binding protein-like domain
Peripla_BP_4         PF13407.1    258 seq1337_BIOID60613   -            342   2.9e-14   52.9   0.0   1   1   1.1e-17   3.7e-14   52.5   0.0     1   208    67   268    67   322 0.86 Periplasmic binding protein domain
Acetyltransf_10      PF13673.1    117 seq1338_BIOID60613   -            147   5.4e-12   45.7   0.0   1   1   2.4e-15   6.6e-12   45.4   0.0     5   117    16   122    13   122 0.79 Acetyltransferase (GNAT) domain
Acetyltransf_1       PF00583.19    83 seq1338_BIOID60613   -            147   7.5e-11   41.8   0.0   1   1     8e-14   2.2e-10   40.3   0.0    27    83    72   123    56   123 0.89 Acetyltransferase (GNAT) family
Acetyltransf_7       PF13508.1     79 seq1338_BIOID60613   -            147   1.3e-10   41.1   0.0   1   1   8.9e-14   2.4e-10   40.2   0.0     6    79    54   124    49   124 0.89 Acetyltransferase (GNAT) domain
Acetyltransf_6       PF13480.1    142 seq1338_BIOID60613   -            147   5.3e-05   23.0   0.1   1   1   2.8e-08   7.6e-05   22.5   0.0    29   125    11   101     3   105 0.83 Acetyltransferase (GNAT) domain
AIRC                 PF00731.15   150 seq1341_BIOID60613   -            169   2.5e-66  221.4   2.0   1   1   2.1e-70   2.8e-66  221.2   1.4     2   150     9   159     8   159 0.99 AIR carboxylase
Abhydrolase_3        PF07859.8    211 seq1342_BIOID60613   -            155     7e-20   71.3   0.2   1   1   7.4e-24     1e-19   70.8   0.1     1    67    75   141    75   148 0.93 alpha/beta hydrolase fold
FAD_binding_3        PF01494.14   356 seq1343_BIOID60613   -            392   2.2e-22   79.4   3.0   1   1   7.9e-26   2.7e-22   79.2   2.0     3   345     2   336     1   345 0.77 FAD binding domain
HATPase_c            PF02518.21   111 seq1344_BIOID60613   -            778     5e-31  106.5   0.1   1   1     1e-33   1.7e-30  104.8   0.1     2   109   395   504   394   506 0.96 Histidine kinase-, DNA gyrase B-, and HSP90-like ATPase
Response_reg         PF00072.19   112 seq1344_BIOID60613   -            778   5.1e-22   77.8   0.1   1   1   8.6e-25   1.5e-21   76.4   0.1     1   111   528   639   528   640 0.93 Response regulator receiver domain
PAS                  PF00989.19   113 seq1344_BIOID60613   -            778   2.9e-18   65.5   0.0   1   1   5.7e-21   9.8e-18   63.8   0.0     2   113   156   266   155   266 0.91 PAS fold
HisKA                PF00512.20    68 seq1344_BIOID60613   -            778   6.2e-17   61.2   1.5   1   1   2.2e-19   3.7e-16   58.7   0.1     2    67   283   346   282   347 0.97 His Kinase A (phospho-acceptor) domain
PAS_4                PF08448.5    110 seq1344_BIOID60613   -            778   2.4e-15   56.3   0.0   1   1   7.7e-18   1.3e-14   54.0   0.0     1   110   161   271   161   271 0.99 PAS fold
Hpt                  PF01627.18    90 seq1344_BIOID60613   -            778   6.1e-13   48.4   2.2   1   1   4.3e-15   7.3e-12   45.0   0.0     3    90   686   771   684   771 0.96 Hpt domain
PAS_9                PF13426.1    104 seq1344_BIOID60613   -            778   8.8e-11   42.0   0.0   1   1   6.1e-13     1e-09   38.5   0.0     1   104   165   268   165   268 0.98 PAS domain
HATPase_c_3          PF13589.1    137 seq1344_BIOID60613   -            778   2.9e-07   30.1   0.0   1   1   3.9e-10   6.7e-07   28.9   0.0     6   114   402   514   397   525 0.79 Histidine kinase-, DNA gyrase B-, and HSP90-like ATPase
SbcCD_C              PF13558.1     90 seq1345_BIOID60613   -           1047   6.7e-19   67.4   0.5   1   1   5.2e-22   2.4e-18   65.7   0.4     5    89   923  1001   919  1002 0.88 Putative exonuclease SbcCD, C subunit
AAA_29               PF13555.1     62 seq1345_BIOID60613   -           1047   2.4e-07   30.0   0.1   1   1   3.8e-10   1.7e-06   27.3   0.0    18    51    26    58    16    69 0.80 P-loop containing region of AAA domain
GMC_oxred_N          PF00732.14   298 seq1347_BIOID60613   -            571  1.2e-106  356.1   0.0   1   1  4.4e-110    2e-106  355.3   0.0     1   297    18   315    18   316 0.99 GMC oxidoreductase
GMC_oxred_C          PF05199.8    145 seq1347_BIOID60613   -            571   2.1e-44  151.1   0.0   1   1   8.4e-48   3.8e-44  150.3   0.0     3   145   408   542   406   542 0.97 GMC oxidoreductase
Maf                  PF02545.9    195 seq1348_BIOID60613   -            207   1.6e-64  216.5   0.0   1   1   1.4e-68   1.9e-64  216.2   0.0     2   189    16   201    15   205 0.98 Maf-like protein
ATP-grasp            PF02222.17   172 seq1349_BIOID60613   -            355     7e-56  188.1   0.0   1   1   1.3e-59   8.8e-56  187.8   0.0     2   171    88   253    86   254 0.97 ATP-grasp domain
ATP-grasp_4          PF13535.1    184 seq1349_BIOID60613   -            355   1.9e-09   37.3   0.0   1   1   5.6e-13   3.8e-09   36.4   0.0     4   179    79   243    76   248 0.85 ATP-grasp domain
PTS_EIIC             PF02378.13   321 seq1350_BIOID60613   -            648     5e-71  239.0  33.0   1   1   1.1e-74     5e-71  239.0  22.9     2   321    12   300    11   300 0.94 Phosphotransferase system, EIIC
PTS_EIIA_1           PF00358.15   133 seq1350_BIOID60613   -            648   1.6e-52  176.4   0.6   1   1   5.5e-56   2.5e-52  175.8   0.4     4   131   499   626   496   628 0.98 phosphoenolpyruvate-dependent sugar phosphotransferase system, EIIA 1
PTS_EIIB             PF00367.15    35 seq1350_BIOID60613   -            648   2.9e-12   45.4   1.1   1   1   1.2e-15   5.7e-12   44.5   0.8     1    35   393   427   393   427 0.97 phosphotransferase system, EIIB
ROK                  PF00480.15   179 seq1352_BIOID60613   -            397   3.8e-29  101.6   0.0   1   1   3.9e-33   5.3e-29  101.2   0.0     6   179    90   267    85   267 0.90 ROK family
Glycos_transf_1      PF00534.15   172 seq1354_BIOID60613   -            363   9.8e-28   96.5   0.0   1   1   5.9e-31   1.6e-27   95.8   0.0    12   159   179   327   170   339 0.88 Glycosyl transferases group 1
Glyco_trans_1_4      PF13692.1    135 seq1354_BIOID60613   -            363   5.2e-12   45.9   0.0   1   1   6.3e-15   1.7e-11   44.2   0.0     2   131   185   322   184   325 0.79 Glycosyl transferases group 1
Glyco_transf_4       PF13439.1    177 seq1354_BIOID60613   -            363   6.6e-12   45.3   0.0   1   1     4e-15   1.1e-11   44.6   0.0     8   173    14   169     8   171 0.85 Glycosyltransferase Family 4
Glyco_trans_4_4      PF13579.1    160 seq1354_BIOID60613   -            363   7.2e-08   32.5   0.0   1   1   1.6e-10   4.4e-07   30.0   0.0    51   159    68   165    18   166 0.72 Glycosyl transferase 4-like domain
Glyco_trans_4_2      PF13477.1    139 seq1354_BIOID60613   -            363   1.6e-05   24.6   0.2   1   1   9.6e-09   2.6e-05   23.9   0.1     1   116     6   128     6   145 0.79 Glycosyl transferase 4-like
adh_short_C2         PF13561.1    243 seq1356_BIOID60613   -            255   2.2e-41  142.1   0.1   1   1     8e-45   2.7e-41  141.8   0.1     6   241    21   249    18   251 0.94 Enoyl-(Acyl carrier protein) reductase
adh_short            PF00106.20   167 seq1356_BIOID60613   -            255   7.4e-34  116.9   0.7   1   1   3.9e-37   1.3e-33  116.1   0.5     1   165    12   176    12   178 0.94 short chain dehydrogenase
KR                   PF08659.5    181 seq1356_BIOID60613   -            255   1.6e-08   34.3   0.3   1   1   6.8e-12   2.3e-08   33.7   0.2     4   161    15   171    13   178 0.89 KR domain
3HCDH_N              PF02737.13   180 seq1356_BIOID60613   -            255   9.5e-05   22.0   0.3   1   1   5.3e-08   0.00018   21.0   0.2     4    46    16    58    13    95 0.77 3-hydroxyacyl-CoA dehydrogenase, NAD binding domain
HisG                 PF01634.13   163 seq1357_BIOID60613   -            299   8.2e-55  184.7   0.0   1   1   1.7e-58   1.2e-54  184.1   0.0     1   163    53   221    53   221 0.94 ATP phosphoribosyltransferase
HisG_C               PF08029.6     75 seq1357_BIOID60613   -            299   5.6e-28   96.5   0.1   1   1   2.2e-31   1.5e-27   95.2   0.0     1    75   222   297   222   297 0.98 HisG, C-terminal domain
FAD_binding_3        PF01494.14   356 seq1359_BIOID60613   -            400   4.4e-31  108.0   0.2   1   1   4.9e-34   1.1e-30  106.7   0.1     2   351     4   345     3   349 0.77 FAD binding domain
Lycopene_cycl        PF05834.7    374 seq1359_BIOID60613   -            400   9.5e-09   34.5   6.0   1   1   5.5e-09   1.2e-05   24.2   4.1     1   309     5   340     5   360 0.73 Lycopene cyclase protein
Trp_halogenase       PF04820.9    454 seq1359_BIOID60613   -            400   4.5e-06   25.4   0.9   1   1   8.5e-08   0.00019   20.0   0.0   186   352   143   318   113   342 0.77 Tryptophan halogenase
SE                   PF08491.5    276 seq1359_BIOID60613   -            400   6.8e-05   21.7   0.0   1   1   5.5e-08   0.00013   20.8   0.0   125   216   277   368   263   386 0.82 Squalene epoxidase
SAM_MT               PF04445.8    235 seq1361_BIOID60613   -            250  1.2e-113  377.9   0.0   1   1  9.6e-118  1.3e-113  377.8   0.0     3   234    16   247    14   248 0.99 Putative SAM-dependent methyltransferase
DUF2554              PF10829.3     76 seq1363_BIOID60613   -             56   1.4e-35  121.1   3.2   1   1   1.1e-39   1.5e-35  121.0   2.2    21    76     1    56     1    56 0.98 Protein of unknown function (DUF2554)
Histidinol_dh        PF00815.15   413 seq1364_BIOID60613   -            434  5.8e-183  608.0   1.0   1   1  4.9e-187  6.7e-183  607.8   0.7     2   413    18   428    17   428 0.99 Histidinol dehydrogenase
Bac_DnaA             PF00308.13   219 seq1365_BIOID60613   -            471  2.1e-100  334.7   0.2   1   1  1.1e-103  3.1e-100  334.1   0.1     2   218   137   353   136   354 0.99 Bacterial dnaA  protein
Bac_DnaA_C           PF08299.6     70 seq1365_BIOID60613   -            471   3.7e-35  119.5   0.1   1   1   3.6e-38   9.9e-35  118.1   0.1     1    70   379   448   379   448 0.99 Bacterial dnaA protein helix-turn-helix
DnaA_N               PF11638.3     65 seq1365_BIOID60613   -            471   1.3e-20   72.5   0.1   1   1   1.3e-23   3.5e-20   71.2   0.1     2    63     8    67     7    69 0.92 DnaA N-terminal domain
IstB_IS21            PF01695.12   178 seq1365_BIOID60613   -            471   7.1e-13   48.2   0.0   1   1   4.7e-16   1.3e-12   47.3   0.0    50   151   172   276   151   284 0.89 IstB-like ATP binding protein
AAA                  PF00004.24   132 seq1365_BIOID60613   -            471     2e-06   27.9   0.0   1   1   4.1e-09   1.1e-05   25.4   0.0     2   111   173   274   172   294 0.78 ATPase family associated with various cellular activities (AAA)
TetR_N               PF00440.18    47 seq1366_BIOID60613   -            196   2.1e-18   65.5   0.1   1   1   6.1e-22   8.4e-18   63.6   0.0     1    47    16    62    16    62 0.98 Bacterial regulatory proteins, tetR family
Glyco_transf_8       PF01501.15   250 seq1367_BIOID60613   -            339   1.4e-54  184.9   1.1   1   1   2.8e-58   1.9e-54  184.5   0.7     2   250    31   277    30   277 0.97 Glycosyl transferase family 8
Glyco_transf_8C      PF08437.5     57 seq1367_BIOID60613   -            339   5.7e-23   80.5   4.3   1   1     3e-26   2.1e-22   78.7   3.0     1    57   280   336   280   336 0.99 Glycosyl transferase family 8 C-terminal
GNVR                 PF13807.1     82 seq1368_BIOID60613   -            166   1.1e-12   47.4   0.1   1   1   1.6e-16   2.2e-12   46.4   0.0     3    82    81   156    79   156 0.96 G-rich domain on putative tyrosine kinase
Abhydrolase_3        PF07859.8    211 seq1369_BIOID60613   -            176   7.8e-43  146.3   0.0   1   1   6.6e-47     9e-43  146.1   0.0    54   210     2   154     1   155 0.95 alpha/beta hydrolase fold
DUF2583              PF10762.4     89 seq1370_BIOID60613   -             92     1e-51  172.9   1.0   1   1   8.5e-56   1.2e-51  172.7   0.7     1    89     1    89     1    89 0.99 Protein of unknown function (DUF2583)
RNase_E_G            PF10150.4    271 seq1372_BIOID60613   -           1061  9.1e-101  336.5   0.0   1   1    2e-104  9.1e-101  336.5   0.0     1   270   121   392   121   393 0.98 Ribonuclease E/G family
PNPase_C             PF12111.3     39 seq1372_BIOID60613   -           1061     5e-18   63.9   8.5   1   1   1.1e-21     5e-18   63.9   5.9     1    39  1021  1059  1021  1059 0.98 Polyribonucleotide phosphorylase C terminal
S1                   PF00575.18    74 seq1372_BIOID60613   -           1061   1.3e-16   60.3   0.0   1   1   6.3e-20   2.9e-16   59.2   0.0     2    73    36   118    35   119 0.97 S1 RNA binding domain
GCV_T                PF01571.16   211 seq1377_BIOID60613   -            405   4.5e-67  225.3   0.1   1   1   9.3e-71   6.4e-67  224.8   0.1     1   211    87   295    87   295 0.93 Aminomethyltransferase folate-binding domain
GCV_T_C              PF08669.6     95 seq1377_BIOID60613   -            405   3.5e-19   68.5   0.1   1   1     1e-22   6.8e-19   67.5   0.1     1    94   303   394   303   395 0.91 Glycine cleavage T-protein C-terminal barrel domain
DJ-1_PfpI            PF01965.19   147 seq1378_BIOID60613   -            217   1.3e-22   79.7   0.2   1   1   1.2e-26   1.7e-22   79.3   0.1     1   145    45   201    45   203 0.85 DJ-1/PfpI family
Glyco_hydro_2_C      PF02836.12   298 seq1379_BIOID60613   -            603    6e-105  350.2   0.3   1   1  2.9e-108  1.3e-104  349.1   0.0     1   297   274   592   274   593 0.98 Glycosyl hydrolases family 2, TIM barrel domain
Glyco_hydro_2_N      PF02837.13   167 seq1379_BIOID60613   -            603   1.7e-47  161.0   1.1   1   1   6.3e-51   2.9e-47  160.2   0.7     2   167    10   180     9   180 0.96 Glycosyl hydrolases family 2, sugar binding domain
Glyco_hydro_2        PF00703.16   110 seq1379_BIOID60613   -            603   3.9e-08   33.6   0.1   1   1   2.4e-11   1.1e-07   32.1   0.1     3   110   184   272   182   272 0.86 Glycosyl hydrolases family 2
Glyco_transf_8       PF01501.15   250 seq1380_BIOID60613   -            338   6.4e-57  192.6   2.5   1   1   1.2e-60   8.1e-57  192.2   1.7     2   250    30   276    29   276 0.97 Glycosyl transferase family 8
Glyco_transf_8C      PF08437.5     57 seq1380_BIOID60613   -            338   1.2e-23   82.7   1.4   1   1   4.2e-27   2.9e-23   81.5   1.0     1    57   278   334   278   334 1.00 Glycosyl transferase family 8 C-terminal
Aminotran_1_2        PF00155.16   363 seq1381_BIOID60613   -            356   1.1e-67  228.4   0.0   1   1   9.5e-72   1.3e-67  228.2   0.0    31   363    46   351    30   351 0.94 Aminotransferase class I and II
DNA_pol3_beta        PF00712.14   120 seq1384_BIOID60613   -            366   4.6e-48  161.9   0.0   1   1   4.8e-46   2.2e-42  143.6   0.0     1   120     1   120     1   120 0.99 DNA polymerase III beta subunit, N-terminal domain
DNA_pol3_beta_2      PF02767.11   116 seq1384_BIOID60613   -            366   1.8e-47  160.0   0.0   1   1   9.2e-46   4.2e-42  142.7   0.0     1   116   129   243   129   243 0.99 DNA polymerase III beta subunit, central domain
DNA_pol3_beta_3      PF02768.10   121 seq1384_BIOID60613   -            366   1.2e-44  150.6   0.3   1   1     6e-48   2.7e-44  149.4   0.1     1   121   245   365   245   365 0.99 DNA polymerase III beta subunit, C-terminal domain
MFS_1                PF07690.11   354 seq1385_BIOID60613   -            422   1.4e-37  129.1  51.8   1   1   2.1e-41   1.4e-37  129.1  35.9     1   340    36   357    36   361 0.88 Major Facilitator Superfamily
Sugar_tr             PF00083.19   451 seq1385_BIOID60613   -            422   3.9e-10   38.8  17.7   1   1   5.6e-14   3.9e-10   38.8  12.3    49   191    69   205    53   219 0.95 Sugar (and other) transporter
Transgly             PF00912.17   178 seq1386_BIOID60613   -            242   5.5e-54  182.0   0.0   1   1   5.1e-58   6.9e-54  181.7   0.0     9   178    59   228    50   228 0.96 Transglycosylase
Globin               PF00042.17   108 seq1388_BIOID60613   -            403   3.7e-15   56.0   0.0   1   1   1.7e-18   7.7e-15   55.0   0.0     2   107    14   109    13   110 0.96 Globin
NAD_binding_1        PF00175.16   109 seq1388_BIOID60613   -            403   5.3e-14   52.5   0.0   1   1   2.2e-17     1e-13   51.6   0.0     1   108   271   379   271   380 0.81 Oxidoreductase NAD-binding domain
FAD_binding_6        PF00970.19    99 seq1388_BIOID60613   -            403   1.2e-13   50.8   0.0   1   1   5.7e-17   2.6e-13   49.8   0.0     2    97   162   259   161   261 0.90 Oxidoreductase FAD-binding domain
GCV_H                PF01597.14   122 seq1392_BIOID60613   -            129   2.6e-49  165.8   0.1   1   1   2.1e-53   2.9e-49  165.6   0.1     1   121     8   128     8   129 0.99 Glycine cleavage H-protein
WaaY                 PF06176.6    229 seq1393_BIOID60613   -            232  4.8e-127  421.7  15.8   1   1  3.9e-131  5.4e-127  421.5  11.0     1   229     1   229     1   229 1.00 Lipopolysaccharide core biosynthesis protein (WaaY)
IGPD                 PF00475.13   145 seq1394_BIOID60613   -            355   1.3e-64  216.3   0.3   1   1   6.7e-68   2.3e-64  215.5   0.2     1   145   196   338   196   338 0.99 Imidazoleglycerol-phosphate dehydratase
HAD_2                PF13419.1    176 seq1394_BIOID60613   -            355     6e-07   29.7   0.0   1   1     4e-09   1.4e-05   25.3   0.0    76   173    30   145    20   148 0.79 Haloacid dehalogenase-like hydrolase
Hydrolase_like       PF13242.1     75 seq1394_BIOID60613   -            355   1.8e-06   27.4   0.0   1   1   1.1e-09   3.8e-06   26.4   0.0     1    44   102   144   102   149 0.90 HAD-hyrolase-like
PNK3P                PF08645.6    158 seq1394_BIOID60613   -            355   2.5e-06   26.9   0.0   1   1   1.3e-09   4.4e-06   26.1   0.0     5   129     8   134     4   183 0.73 Polynucleotide kinase 3 phosphatase
BenE                 PF03594.8    378 seq1396_BIOID60613   -            477  1.3e-153  510.9  47.8   1   1  1.1e-157  1.5e-153  510.7  33.1     3   378    93   468    91   468 0.99 Benzoate membrane transport protein
SMC_N                PF02463.14   220 seq1397_BIOID60613   -            357   5.2e-41  140.1   0.0   1   1   1.4e-44   6.3e-41  139.8   0.0     2   218     3   354     2   356 0.97 RecF/RecN/SMC N terminal domain
AAA_23               PF13476.1    202 seq1397_BIOID60613   -            357   2.4e-09   37.7   0.0   1   1   9.7e-13   4.4e-09   36.8   0.0     1    88     5   122     5   244 0.64 AAA domain
AAA_21               PF13304.1    303 seq1397_BIOID60613   -            357   1.5e-07   31.5   0.0   1   1   3.8e-10   1.7e-06   28.0   0.0     1    38    25    64    25   107 0.70 AAA domain
GDC-P                PF02347.11   429 seq1398_BIOID60613   -            957  1.7e-202  672.6   4.9   1   2  7.2e-193  3.3e-189  628.9   1.3     1   429    16   440    16   440 0.99 Glycine cleavage system P-protein
GDC-P                PF02347.11   429 seq1398_BIOID60613   -            957  1.7e-202  672.6   4.9   2   2   8.1e-14   3.7e-10   38.9   0.0    44   288   480   739   452   808 0.82 Glycine cleavage system P-protein
Beta_elim_lyase      PF01212.16   290 seq1398_BIOID60613   -            957   3.4e-08   32.8   1.9   1   1   2.8e-11   1.3e-07   31.0   0.1    27   166   545   683   540   716 0.79 Beta-eliminating lyase
MFS_2                PF13347.1    427 seq1399_BIOID60613   -            347   2.4e-78  263.3  31.8   1   1   4.1e-82   2.8e-78  263.1  22.1     3   336    10   341     8   344 0.95 MFS/sugar transport protein
MFS_1                PF07690.11   354 seq1399_BIOID60613   -            347   2.3e-13   49.5  41.4   1   1   2.2e-16   1.5e-12   46.8  28.4    12   322    25   340    18   343 0.85 Major Facilitator Superfamily
UspB                 PF10625.4    107 seq1402_BIOID60613   -            111   2.6e-52  174.9   0.8   1   1   2.2e-56     3e-52  174.7   0.6     1   107     1   107     1   107 0.99 Universal stress protein B (UspB)
GATase               PF00117.23   192 seq1404_BIOID60613   -            196   6.2e-28   97.4   0.0   1   1   2.1e-31   7.1e-28   97.2   0.0     1   189     4   194     4   196 0.81 Glutamine amidotransferase class-I
GATase_3             PF07685.9    158 seq1404_BIOID60613   -            196   9.7e-06   25.1   0.0   1   1   4.3e-09   1.5e-05   24.5   0.0     8    79    39   100    32   106 0.87 CobB/CobQ-like glutamine amidotransferase domain
DNA_gyraseB          PF00204.20   173 seq1406_BIOID60613   -            804   1.6e-62  209.6   0.0   1   1   9.9e-66   3.4e-62  208.5   0.0     1   173   221   391   221   391 0.99 DNA gyrase B
DNA_gyraseB_C        PF00986.16    65 seq1406_BIOID60613   -            804   1.2e-30  104.9   0.2   1   1   9.3e-34   3.2e-30  103.5   0.1     3    65   731   793   729   793 0.96 DNA gyrase B subunit, carboxyl terminus
Toprim               PF01751.17    88 seq1406_BIOID60613   -            804   7.3e-24   83.3   0.0   1   1   6.5e-27   2.2e-23   81.8   0.0     1    88   419   532   419   532 0.96 Toprim domain
HATPase_c            PF02518.21   111 seq1406_BIOID60613   -            804   1.3e-20   73.0   0.2   1   1   7.7e-24   2.6e-20   72.0   0.1     2   110    32   173    31   174 0.95 Histidine kinase-, DNA gyrase B-, and HSP90-like ATPase
Glycos_transf_1      PF00534.15   172 seq1409_BIOID60613   -            380   2.4e-44  150.6   0.1   1   1   7.9e-48   3.6e-44  150.0   0.1     3   171   181   356   179   357 0.96 Glycosyl transferases group 1
Glyco_trans_1_4      PF13692.1    135 seq1409_BIOID60613   -            380   2.5e-14   53.4   0.0   1   1   2.9e-17   1.3e-13   51.1   0.0     4   135   195   344   192   344 0.76 Glycosyl transferases group 1
Glyco_trans_1_2      PF13524.1     92 seq1409_BIOID60613   -            380   1.5e-08   34.6   0.0   1   1   1.1e-11   5.1e-08   32.9   0.0     9    88   288   369   278   373 0.88 Glycosyl transferases group 1
MFS_2                PF13347.1    427 seq1410_BIOID60613   -            117   3.1e-26   91.6   0.7   1   1   2.5e-30   3.4e-26   91.5   0.5   337   427     2    91     1    91 0.98 MFS/sugar transport protein
RdgC                 PF04381.7    301 seq1412_BIOID60613   -            325  3.6e-134  446.3   2.6   1   1  3.1e-138  4.2e-134  446.1   1.8     1   300    24   323    24   324 1.00 Putative exonuclease, RdgC
DUF1778              PF08681.6     80 seq1413_BIOID60613   -            112   7.6e-25   86.4   2.0   1   1   7.8e-29   1.1e-24   85.9   1.4     2    76    29   103    28   106 0.97 Protein of unknown function (DUF1778)
RNase_T              PF00929.19   164 seq1414_BIOID60613   -            204   4.9e-34  117.8   0.0   1   1   4.2e-38   5.7e-34  117.6   0.0     1   163    32   193    32   194 0.97 Exonuclease
His_biosynth         PF00977.16   228 seq1415_BIOID60613   -            245     4e-76  255.1   0.2   1   1   1.7e-79   4.5e-76  254.9   0.2     1   228     1   234     1   234 0.98 Histidine biosynthesis protein
Trp_syntA            PF00290.15   259 seq1415_BIOID60613   -            245     3e-06   25.7   0.9   1   1   1.2e-08   3.4e-05   22.3   0.1   174   232    51   108    32   114 0.88 Tryptophan synthase alpha chain
Esterase             PF00756.15   251 seq1417_BIOID60613   -            278   4.4e-72  242.4   0.0   1   1   1.5e-75   5.1e-72  242.1   0.0     1   251    21   271    21   271 0.99 Putative esterase
Abhydrolase_5        PF12695.2    142 seq1417_BIOID60613   -            278   9.5e-08   31.8   0.0   1   1   3.7e-11   1.3e-07   31.4   0.0     6   142    50   257    44   257 0.62 Alpha/beta hydrolase family
Peptidase_S9         PF00326.16   213 seq1417_BIOID60613   -            278   8.8e-07   28.2   0.0   1   1     4e-10   1.4e-06   27.6   0.0    54   208   127   274   118   278 0.77 Prolyl oligopeptidase family
Acetyltransf_7       PF13508.1     79 seq1419_BIOID60613   -            164   1.7e-09   37.6   0.0   1   1   3.2e-13   2.2e-09   37.2   0.0    27    79    74   144    34   144 0.75 Acetyltransferase (GNAT) domain
Acetyltransf_1       PF00583.19    83 seq1419_BIOID60613   -            164   9.1e-07   28.7   0.2   1   1   2.6e-10   1.8e-06   27.8   0.1     6    83    66   143    62   143 0.75 Acetyltransferase (GNAT) family
adh_short_C2         PF13561.1    243 seq1420_BIOID60613   -            262   3.7e-79  265.8   0.1   1   1     6e-83   4.1e-79  265.6   0.1     1   243    13   252    13   252 0.98 Enoyl-(Acyl carrier protein) reductase
adh_short            PF00106.20   167 seq1420_BIOID60613   -            262   1.1e-08   35.0   0.1   1   1   2.1e-12   1.4e-08   34.7   0.1     2   165     8   176     7   178 0.83 short chain dehydrogenase
AICARFT_IMPCHas      PF01808.13   315 seq1425_BIOID60613   -            529  3.4e-145  482.9   6.0   1   1    6e-149  4.1e-145  482.6   4.2     1   315   137   461   137   461 0.99 AICARFT/IMPCHase bienzyme
MGS                  PF02142.17    95 seq1425_BIOID60613   -            529   4.6e-30  103.2   0.0   1   1   1.6e-33   1.1e-29  102.1   0.0     1    95    19   132    19   132 0.97 MGS-like domain
His_biosynth         PF00977.16   228 seq1427_BIOID60613   -            258   8.2e-79  263.9   0.5   1   1   2.7e-82   9.3e-79  263.7   0.4     1   227     5   239     5   240 0.96 Histidine biosynthesis protein
Ldh_2                PF02615.9    335 seq1429_BIOID60613   -            349  2.3e-139  463.6   0.0   1   1  1.9e-143  2.7e-139  463.4   0.0     1   334     1   333     1   334 0.99 Malate/L-lactate dehydrogenase
HI0933_like          PF03486.9    409 seq1437_BIOID60613   -            397  5.9e-156  518.9   0.0   1   1  3.4e-159  6.6e-156  518.7   0.0     2   408     5   392     4   393 0.98 HI0933-like protein
Pyr_redox_3          PF13738.1    203 seq1437_BIOID60613   -            397   2.9e-11   43.7   0.0   1   1   3.9e-14   7.6e-11   42.3   0.0     1   141     7   166     7   189 0.71 Pyridine nucleotide-disulphide oxidoreductase
FAD_binding_2        PF00890.19   421 seq1437_BIOID60613   -            397   1.6e-10   40.2   2.5   1   1   6.1e-10   1.2e-06   27.5   0.2     1    45     5    49     5    56 0.94 FAD binding domain
Pyr_redox_2          PF07992.9    200 seq1437_BIOID60613   -            397   4.6e-09   36.3   0.0   1   1   1.7e-11   3.2e-08   33.5   0.0     1   197     5   370     5   373 0.72 Pyridine nucleotide-disulphide oxidoreductase
NAD_binding_8        PF13450.1     68 seq1437_BIOID60613   -            397   2.2e-05   24.2   1.1   1   1   2.5e-08   4.8e-05   23.1   0.8     1    32     8    39     8    50 0.95 NAD(P)-binding Rossmann-like domain
GlutR_N              PF05201.10   152 seq1440_BIOID60613   -            484     2e-56  189.7   0.0   1   1   1.3e-59   4.5e-56  188.5   0.0     1   152    72   223    72   223 0.99 Glutamyl-tRNAGlu reductase, N-terminal domain
Shikimate_DH         PF01488.15   135 seq1440_BIOID60613   -            484   4.3e-43  146.5   0.4   1   1   2.1e-46   7.1e-43  145.8   0.3     2   135   238   372   237   372 0.96 Shikimate / quinate 5-dehydrogenase
GlutR_dimer          PF00745.15   101 seq1440_BIOID60613   -            484     3e-27   94.3   2.4   1   1   8.8e-31     3e-27   94.3   1.7     2   100   386   483   385   484 0.97 Glutamyl-tRNAGlu reductase, dimerisation domain
OCD_Mu_crystall      PF02423.10   314 seq1440_BIOID60613   -            484   0.00019   20.2   0.6   1   1   5.4e-08   0.00019   20.2   0.4   130   216   249   329   222   332 0.87 Ornithine cyclodeaminase/mu-crystallin family
Pyr_redox_2          PF07992.9    200 seq1441_BIOID60613   -            450     1e-34  120.0   5.9   1   1   6.1e-36   8.3e-33  113.8   4.1     2   198    15   305    14   307 0.95 Pyridine nucleotide-disulphide oxidoreductase
Pyr_redox_dim        PF02852.17   110 seq1441_BIOID60613   -            450     4e-29  100.7   0.0   1   1   5.8e-32   7.9e-29   99.7   0.0     1   107   337   443   337   446 0.98 Pyridine nucleotide-disulphide oxidoreductase, dimerisation domain
Pyr_redox            PF00070.22    80 seq1441_BIOID60613   -            450   2.1e-24   85.5   0.9   1   1   1.5e-24     2e-21   76.0   0.0     1    78   169   244   169   247 0.95 Pyridine nucleotide-disulphide oxidoreductase
3HCDH_N              PF02737.13   180 seq1441_BIOID60613   -            450   4.1e-09   36.2   0.5   1   1   1.1e-07   0.00016   21.3   0.0     2    75   170   242   169   258 0.79 3-hydroxyacyl-CoA dehydrogenase, NAD binding domain
PRA-CH               PF01502.13    75 seq1442_BIOID60613   -            203   1.1e-33  114.5   0.0   1   1   3.1e-37   2.1e-33  113.6   0.0     1    74    33   106    33   107 0.99 Phosphoribosyl-AMP cyclohydrolase
PRA-PH               PF01503.12    83 seq1442_BIOID60613   -            203   1.5e-13   50.6   0.5   1   1   3.2e-17   2.2e-13   50.1   0.4     2    82   116   201   115   202 0.96 Phosphoribosyl-ATP pyrophosphohydrolase
Peptidase_M20        PF01546.23   171 seq1444_BIOID60613   -            411   3.8e-26   91.5   0.0   1   1   7.1e-30   4.8e-26   91.2   0.0     3   169    79   404    77   406 0.93 Peptidase family M20/M25/M40
GARS_A               PF01071.14   194 seq1445_BIOID60613   -            429   2.5e-86  288.0   0.1   1   1   1.8e-89   3.5e-86  287.6   0.0     1   194   103   296   103   296 0.99 Phosphoribosylglycinamide synthetase, ATP-grasp (A) domain
GARS_N               PF02844.10   100 seq1445_BIOID60613   -            429     6e-38  129.2   0.1   1   1     6e-41   1.2e-37  128.2   0.1     1   100     1   102     1   102 0.95 Phosphoribosylglycinamide synthetase, N domain
GARS_C               PF02843.11    93 seq1445_BIOID60613   -            429     1e-29  102.4   0.1   1   1   2.6e-32     5e-29  100.2   0.0     1    92   330   423   330   424 0.94 Phosphoribosylglycinamide synthetase, C domain
ATP-grasp_4          PF13535.1    184 seq1445_BIOID60613   -            429   2.5e-14   53.3   0.0   1   1     3e-17   5.8e-14   52.1   0.0     5   180   105   292   103   293 0.78 ATP-grasp domain
ATP-grasp_3          PF02655.9    161 seq1445_BIOID60613   -            429   1.7e-07   31.1   0.0   1   1   1.4e-10   2.7e-07   30.4   0.0     3   158   104   291   103   294 0.78 ATP-grasp domain
CPSase_L_D2          PF02786.12   211 seq1445_BIOID60613   -            429   1.1e-05   24.7   0.0   1   1   1.3e-08   2.4e-05   23.5   0.0     5   179   108   290   104   294 0.69 Carbamoyl-phosphate synthase L chain, ATP binding domain
ATP-grasp            PF02222.17   172 seq1445_BIOID60613   -            429   0.00011   21.5   0.0   1   1   8.5e-08   0.00017   20.9   0.0     2    83   113   200   112   223 0.84 ATP-grasp domain
DUF937               PF06078.6    137 seq1446_BIOID60613   -            132   2.9e-20   72.7   5.4   1   1   2.7e-24   3.7e-20   72.4   3.8    40   137     5   107     1   107 0.86 Bacterial protein of unknown function (DUF937)
RNB                  PF00773.14   325 seq1448_BIOID60613   -            644     2e-82  276.9   0.0   1   1   5.5e-86   2.5e-82  276.6   0.0     1   324   189   516   189   517 0.95 RNB domain
OB_RNB               PF08206.6     58 seq1448_BIOID60613   -            644   4.5e-19   67.5   0.0   1   1   2.6e-22   1.2e-18   66.2   0.0     1    57    24    80    24    81 0.95 Ribonuclease B OB domain
S1                   PF00575.18    74 seq1448_BIOID60613   -            644   1.7e-11   43.9   0.7   1   1   5.5e-12   2.5e-08   33.7   0.1     4    69   560   638   557   640 0.80 S1 RNA binding domain
Carb_kinase          PF01256.12   242 seq1449_BIOID60613   -            515   1.2e-82  276.7   4.4   1   1   5.5e-86   3.7e-82  275.1   1.2     2   242   258   496   257   496 0.99 Carbohydrate kinase
YjeF_N               PF03853.10   173 seq1449_BIOID60613   -            515   1.4e-46  158.0   0.0   1   1   3.6e-50   2.5e-46  157.2   0.0     2   173    35   199    34   199 0.98 YjeF-related protein N-terminus
Hexapep              PF00132.19    36 seq1450_BIOID60613   -            326   7.9e-06   25.0  15.5   1   1   5.5e-07    0.0038   16.5   0.5     8    36   232   260   226   260 0.89 Bacterial transferase hexapeptide (six repeats)
DUF1537              PF07005.6    223 seq1451_BIOID60613   -            412   2.7e-39  135.0   2.9   1   1   3.1e-43   4.2e-39  134.4   2.0    24   222   174   365   162   366 0.94 Protein of unknown function, DUF1537
Hydrolase_3          PF08282.7    254 seq1452_BIOID60613   -            270   3.9e-68  229.6   0.0   1   1   9.6e-72   4.4e-68  229.5   0.0     1   254     6   264     6   264 0.95 haloacid dehalogenase-like hydrolase
S6PP                 PF05116.8    247 seq1452_BIOID60613   -            270   5.4e-16   58.5   0.0   1   2   4.5e-09     2e-05   23.8   0.0     3    79     4    82     2   144 0.79 Sucrose-6F-phosphate phosphohydrolase
S6PP                 PF05116.8    247 seq1452_BIOID60613   -            270   5.4e-16   58.5   0.0   2   2     8e-12   3.6e-08   32.8   0.0   144   214   175   244   155   268 0.80 Sucrose-6F-phosphate phosphohydrolase
Hydrolase            PF00702.21   204 seq1452_BIOID60613   -            270   9.2e-09   36.0   1.3   1   1     1e-11   4.6e-08   33.7   0.9     1   204     3   232     3   232 0.60 haloacid dehalogenase-like hydrolase
PCRF                 PF03462.13   116 seq1453_BIOID60613   -            360   5.3e-43  145.2   0.3   1   1   1.8e-46   1.2e-42  144.1   0.2     3   116    65   178    63   178 0.98 PCRF domain
RF-1                 PF00472.15   114 seq1453_BIOID60613   -            360   3.2e-39  133.1   0.0   1   1   4.7e-43   3.2e-39  133.1   0.0     9   114   216   321   208   321 0.97 RF-1 domain
DUF1471              PF07338.8     56 seq1455_BIOID60613   -             82   5.8e-10   38.5   0.3   1   1   5.7e-14   7.8e-10   38.1   0.2     7    56    34    82    32    82 0.97 Protein of unknown function (DUF1471)
Cupin_2              PF07883.6     71 seq1457_BIOID60613   -            261   5.8e-15   54.4   0.2   1   2   1.9e-08   6.6e-05   22.2   0.0    20    64    82   126    64   131 0.90 Cupin domain
Cupin_2              PF07883.6     71 seq1457_BIOID60613   -            261   5.8e-15   54.4   0.2   2   2   6.6e-11   2.2e-07   30.1   0.0     3    49   184   230   182   234 0.88 Cupin domain
Cupin_3              PF05899.7     74 seq1457_BIOID60613   -            261   4.6e-13   48.2   0.0   1   1   7.3e-14   2.5e-10   39.4   0.0     2    69    56   130    55   136 0.85 Protein of unknown function (DUF861)
Mif2                 PF11699.3     85 seq1457_BIOID60613   -            261   5.3e-05   23.0   0.0   1   1   3.1e-08   0.00011   22.0   0.0    36    83    84   131    49   133 0.91 Mif2/CENP-C like
DUF417               PF04224.7    175 seq1459_BIOID60613   -            197   2.8e-78  261.1   0.1   1   1   2.3e-82   3.2e-78  260.9   0.0     2   175     3   182     2   182 0.98 Protein of unknown function, DUF417
HlyIII               PF03006.15   222 seq1460_BIOID60613   -            219     4e-49  166.9  22.4   1   1   3.3e-53   4.5e-49  166.7  15.6     1   222    11   209    11   209 0.95 Haemolysin-III related
MTS                  PF05175.9    170 seq1462_BIOID60613   -            277   1.7e-21   76.2   0.0   1   1     3e-24   3.4e-21   75.2   0.0    26   138   105   236    95   251 0.87 Methyltransferase small domain
Methyltransf_31      PF13847.1    152 seq1462_BIOID60613   -            277   3.8e-21   75.1   0.0   1   1   4.9e-24   5.5e-21   74.6   0.0     2   117   108   242   107   268 0.85 Methyltransferase domain
Methyltransf_18      PF12847.2    112 seq1462_BIOID60613   -            277   4.8e-16   59.2   0.1   1   1   9.9e-19   1.1e-15   58.0   0.1     4   110   112   237   109   239 0.72 Methyltransferase domain
Methyltransf_26      PF13659.1    117 seq1462_BIOID60613   -            277   4.2e-16   58.9   0.1   1   1   9.1e-19     1e-15   57.6   0.0     3   114   112   237   110   240 0.89 Methyltransferase domain
Methyltransf_4       PF02390.12   197 seq1462_BIOID60613   -            277     1e-07   31.0   0.0   1   1   1.5e-10   1.7e-07   30.3   0.0    22    77   112   167    90   183 0.88 Putative methyltransferase
PrmA                 PF06325.8    295 seq1462_BIOID60613   -            277   3.5e-06   26.2   0.0   1   1   4.9e-09   5.6e-06   25.5   0.0   153   232   101   183    94   184 0.78 Ribosomal protein L11 methyltransferase (PrmA)
Methyltransf_11      PF08241.7     95 seq1462_BIOID60613   -            277   1.2e-05   25.5   0.0   1   1   1.8e-08   2.1e-05   24.8   0.0     1    46   114   163   114   236 0.89 Methyltransferase domain
Cons_hypoth95        PF03602.10   183 seq1462_BIOID60613   -            277   7.8e-06   25.2   0.0   1   1   1.6e-08   1.8e-05   24.1   0.0    42   128   109   190    92   198 0.85 Conserved hypothetical protein 95
UPF0020              PF01170.13   180 seq1462_BIOID60613   -            277   9.7e-06   25.1   0.0   1   1   1.4e-08   1.6e-05   24.4   0.0    38   116   117   186   102   195 0.81 Putative RNA methylase family UPF0020
Methyltransf_16      PF10294.4    174 seq1462_BIOID60613   -            277   4.2e-05   22.9   0.0   1   1   5.8e-08   6.6e-05   22.3   0.0    45   112   108   173    96   185 0.85 Putative methyltransferase
PCMT                 PF01135.14   210 seq1462_BIOID60613   -            277   5.8e-05   22.6   0.0   1   1   7.5e-08   8.5e-05   22.0   0.0    53   132    87   167    71   175 0.82 Protein-L-isoaspartate(D-aspartate) O-methyltransferase (PCMT)
TehB                 PF03848.9    192 seq1462_BIOID60613   -            277   6.4e-05   22.0   0.0   1   1     1e-07   0.00011   21.2   0.0    30   100   109   182    95   187 0.88 Tellurite resistance protein TehB
PdxA                 PF04166.7    299 seq1463_BIOID60613   -            328   1.7e-93  312.9   1.2   1   1   1.5e-97   2.1e-93  312.6   0.8    12   298    35   322    27   323 0.92 Pyridoxal phosphate biosynthetic protein PdxA
UPF0079              PF02367.12   123 seq1466_BIOID60613   -            153   7.3e-45  151.4   0.0   1   1   6.3e-49   8.6e-45  151.2   0.0     1   121    14   134    14   136 0.98 Uncharacterised P-loop hydrolase UPF0079
HlyD                 PF00529.15   306 seq1468_BIOID60613   -            355   4.5e-40  137.7  26.1   1   1   1.9e-43   5.1e-40  137.5  18.1     2   306    47   339    46   339 0.97 HlyD family secretion protein
HlyD_2               PF12700.2    328 seq1468_BIOID60613   -            355     2e-19   69.8   2.0   1   1     1e-22   2.8e-19   69.3   1.4    13   239    39   290    37   308 0.79 HlyD family secretion protein
HlyD_3               PF13437.1    105 seq1468_BIOID60613   -            355   5.1e-18   65.2   0.1   1   1   1.8e-16   4.8e-13   49.2   0.0     2    97   214   319   213   326 0.86 HlyD family secretion protein
Biotin_lipoyl_2      PF13533.1     50 seq1468_BIOID60613   -            355     4e-10   39.0   2.9   1   1   1.5e-13     4e-10   39.0   2.0     2    46    47    95    44   110 0.83 Biotin-lipoyl like
Amidase_3            PF01520.13   175 seq1470_BIOID60613   -            445   1.6e-48  164.6   0.0   1   1   4.2e-52   2.9e-48  163.8   0.0     1   174   194   413   194   414 0.99 N-acetylmuramoyl-L-alanine amidase
Fumerase             PF05681.9    271 seq1471_BIOID60613   -            548   2.2e-89  299.0   0.0   1   1   4.1e-93   2.8e-89  298.6   0.0     2   271    48   328    47   328 0.98 Fumarate hydratase (Fumerase)
Fumerase_C           PF05683.7    206 seq1471_BIOID60613   -            548   1.8e-84  281.8   0.0   1   1   5.4e-88   3.7e-84  280.8   0.0     1   204   332   539   332   541 0.98 Fumarase C-terminus
FCD                  PF07729.7    125 seq1472_BIOID60613   -            229   7.4e-24   84.3   9.5   1   1   1.7e-27   1.1e-23   83.7   6.6     3   123    99   218    97   220 0.94 FCD domain
GntR                 PF00392.16    64 seq1472_BIOID60613   -            229   1.6e-14   52.9   0.1   1   1   5.7e-18   3.9e-14   51.7   0.0     3    64     7    68     5    68 0.95 Bacterial regulatory proteins, gntR family
EAL                  PF00563.15   236 seq1473_BIOID60613   -            652     8e-58  195.5   0.8   1   1     4e-61   1.4e-57  194.8   0.6     3   236   403   635   401   635 0.94 EAL domain
GGDEF                PF00990.16   161 seq1473_BIOID60613   -            652   9.4e-46  155.2   0.0   1   1   4.8e-49   1.6e-45  154.4   0.0     1   160   228   381   228   382 0.97 GGDEF domain
PAS_9                PF13426.1    104 seq1473_BIOID60613   -            652   2.9e-10   40.3   0.0   1   1   2.2e-13   7.4e-10   39.0   0.0     2   104   113   216   112   216 0.81 PAS domain
PAS                  PF00989.19   113 seq1473_BIOID60613   -            652   4.2e-07   29.6   0.0   1   1   4.4e-10   1.5e-06   27.8   0.0     4   109   105   210   102   214 0.70 PAS fold
SirB                 PF04247.7    123 seq1474_BIOID60613   -            130   9.9e-39  131.7   8.6   1   1   8.2e-43   1.1e-38  131.5   6.0     2   123     4   129     3   129 0.97 Invasion gene expression up-regulator, SirB
DeoRC                PF00455.17   162 seq1475_BIOID60613   -            253   4.6e-48  162.7   0.5   1   1   1.4e-51   6.6e-48  162.2   0.1     3   161    75   232    73   233 0.98 DeoR C terminal sensor domain
HTH_DeoR             PF08220.7     57 seq1475_BIOID60613   -            253   1.3e-19   69.2   0.3   1   1   7.3e-23   3.3e-19   68.0   0.2     1    54     6    59     6    60 0.98 DeoR-like helix-turn-helix domain
HTH_11               PF08279.7     55 seq1475_BIOID60613   -            253   3.5e-05   23.2   0.0   1   1   1.6e-08   7.4e-05   22.2   0.0     1    44     6    48     6    56 0.90 HTH domain
HTH_18               PF12833.2     81 seq1477_BIOID60613   -            296   2.6e-20   72.1   1.1   1   1   1.1e-23     5e-20   71.2   0.7     1    81    38   117    38   117 0.96 Helix-turn-helix domain
HTH_AraC             PF00165.18    42 seq1477_BIOID60613   -            296   3.1e-16   58.5   0.2   1   1   9.5e-14   4.3e-10   38.9   0.1     9    42    82   116    78   116 0.94 Bacterial regulatory helix-turn-helix proteins, AraC family
GyrI-like            PF06445.10   155 seq1477_BIOID60613   -            296   1.1e-11   44.8   0.2   1   1   3.6e-15   1.6e-11   44.3   0.1     2   155   138   294   137   294 0.89 GyrI-like small molecule binding domain
Transglut_core2      PF13369.1    153 seq1479_BIOID60613   -            269   1.1e-37  128.8   0.0   1   1   2.1e-41   1.5e-37  128.3   0.0     2   152    33   184    32   185 0.97 Transglutaminase-like superfamily
TPR_9                PF13371.1     73 seq1479_BIOID60613   -            269   2.9e-28   97.4   0.3   1   1   8.9e-32   6.1e-28   96.3   0.2     1    73   187   259   187   259 0.99 Tetratricopeptide repeat
DGOK                 PF05035.7    287 seq1480_BIOID60613   -            292   1.6e-98  328.9   0.2   1   1  1.3e-102   1.8e-98  328.7   0.1     1   286     9   287     9   288 0.98 2-keto-3-deoxy-galactonokinase
ABC2_membrane_3      PF12698.2    344 seq1481_BIOID60613   -            911   5.5e-41  140.6   6.8   1   1   3.8e-44   8.6e-41  139.9   4.7    12   343   569   903   560   904 0.88 ABC-2 family transporter protein
ABC_tran             PF00005.22   118 seq1481_BIOID60613   -            911   1.3e-36  125.4   0.0   1   2   1.4e-20   3.2e-17   62.8   0.0     1   118    52   176    52   176 0.89 ABC transporter
ABC_tran             PF00005.22   118 seq1481_BIOID60613   -            911   1.3e-36  125.4   0.0   2   2   1.1e-19   2.6e-16   59.9   0.0     1   118   316   436   316   436 0.90 ABC transporter
AAA_21               PF13304.1    303 seq1481_BIOID60613   -            911     9e-22   78.2   1.6   1   1   7.7e-10   1.8e-06   28.0   0.0   220   297   391   466   341   466 0.79 AAA domain
ABC2_membrane_2      PF12679.2    277 seq1481_BIOID60613   -            911   5.5e-19   67.9   7.6   1   1   5.1e-22   1.2e-18   66.9   5.3    72   275   677   909   551   910 0.78 ABC-2 family transporter protein
ABC2_membrane        PF01061.19   209 seq1481_BIOID60613   -            911   1.5e-17   63.3  13.9   1   1   8.7e-21     2e-17   62.9   7.4    52   207   711   874   680   876 0.85 ABC-2 type transporter
ABC2_membrane_4      PF12730.2    232 seq1481_BIOID60613   -            911   2.3e-09   36.6  13.6   1   1   1.7e-12     4e-09   35.8   9.4    50   227   718   898   550   906 0.63 ABC-2 family transporter protein
Aminotran_1_2        PF00155.16   363 seq1482_BIOID60613   -            398     8e-80  268.3   0.0   1   1   1.4e-83   9.3e-80  268.1   0.0     2   363    43   387    42   387 0.98 Aminotransferase class I and II
Aminotran_5          PF00266.14   371 seq1482_BIOID60613   -            398     1e-05   24.3   0.0   1   1   1.2e-08     8e-05   21.4   0.0    43   181    87   216    75   219 0.79 Aminotransferase class-V
Sdh5                 PF03937.11    51 seq1483_BIOID60613   -             88   3.7e-22   77.8   2.9   1   1   3.1e-26   4.2e-22   77.7   1.3     1    51    11    60    11    60 0.99 Flavinator of succinate dehydrogenase
DUF1434              PF07254.7    132 seq1484_BIOID60613   -            135   1.3e-63  212.5  15.6   1   1   1.2e-67   1.6e-63  212.2  10.8     1   132     1   131     1   131 0.98 Protein of unknown function (DUF1434)
DNA_mis_repair       PF01119.14   119 seq1485_BIOID60613   -            615   5.2e-37  125.8   0.0   1   1   2.5e-40   8.6e-37  125.1   0.0     2   118   213   330   212   331 0.95 DNA mismatch repair protein, C-terminal domain
MutL_C               PF08676.6    144 seq1485_BIOID60613   -            615   2.1e-23   82.3   0.2   1   1   6.2e-27   2.1e-23   82.3   0.1     2   134   435   563   434   572 0.92 MutL C terminal dimerisation domain
HATPase_c_3          PF13589.1    137 seq1485_BIOID60613   -            615   1.1e-13   50.9   0.0   1   1   5.6e-17   1.9e-13   50.1   0.0     4   103    24   123    21   142 0.81 Histidine kinase-, DNA gyrase B-, and HSP90-like ATPase
HATPase_c            PF02518.21   111 seq1485_BIOID60613   -            615   5.6e-11   42.0   0.0   1   1   3.8e-14   1.3e-10   40.8   0.0     2    72    19    87    18   147 0.79 Histidine kinase-, DNA gyrase B-, and HSP90-like ATPase
tRNA-synt_1c         PF00749.16   314 seq1486_BIOID60613   -            554  2.5e-124  413.9   0.0   1   1  4.6e-128  3.2e-124  413.5   0.0     2   313    28   337    27   338 0.99 tRNA synthetases class I (E and Q), catalytic domain
tRNA-synt_1c_C       PF03950.13   174 seq1486_BIOID60613   -            554   1.1e-63  213.8   0.0   1   1   3.5e-67   2.4e-63  212.8   0.0     1   174   340   528   340   528 0.97 tRNA synthetases class I (E and Q), anti-codon binding domain
Cons_hypoth698       PF03601.9    305 seq1487_BIOID60613   -            349  3.8e-117  390.1  25.3   1   1  3.3e-121  4.4e-117  389.9  17.5     1   305    18   326    18   326 0.98 Conserved hypothetical protein 698
DAHP_synth_1         PF00793.15   272 seq1488_BIOID60613   -            284   5.8e-82  274.3   0.0   1   1     5e-86   6.8e-82  274.0   0.0     9   271    10   275     2   276 0.97 DAHP synthetase I family
Aldolase             PF01081.14   196 seq1489_BIOID60613   -            205   1.7e-29  102.3   0.4   1   1     3e-33   2.1e-29  102.0   0.3     6   183     5   183     2   194 0.92 KDPG and KHG aldolase
Lyase_1              PF00206.15   312 seq1493_BIOID60613   -            465  7.5e-123  409.5   0.1   1   1  1.6e-126  1.1e-122  409.0   0.0     1   312    12   340    12   340 0.98 Lyase
FumaraseC_C          PF10415.4     55 seq1493_BIOID60613   -            465   1.3e-26   92.3   0.7   1   1   5.5e-30   3.7e-26   90.8   0.1     1    54   406   459   406   460 0.98 Fumarase C C-terminus
Metal_resist         PF13801.1    125 seq1494_BIOID60613   -            141     1e-19   70.6   1.7   1   1   1.1e-23   1.5e-19   70.0   1.2     7   122    11   120     5   123 0.84 Heavy-metal resistance
ADH_N                PF08240.7    109 seq1495_BIOID60613   -            341   9.4e-32  108.9   2.5   1   1   1.4e-35   9.4e-32  108.9   1.7     2   109    26   135    25   135 0.96 Alcohol dehydrogenase GroES-like domain
ADH_zinc_N           PF00107.21   130 seq1495_BIOID60613   -            341   5.2e-27   93.8   0.1   1   1   1.1e-30   7.6e-27   93.3   0.0     1   128   174   301   174   304 0.95 Zinc-binding dehydrogenase
MR_MLE_N             PF02746.11   117 seq1496_BIOID60613   -            382   8.9e-31  106.1   0.0   1   1   3.7e-34   1.7e-30  105.3   0.0    28   117    15   107     4   107 0.97 Mandelate racemase / muconate lactonizing enzyme, N-terminal domain
MR_MLE_C             PF13378.1    111 seq1496_BIOID60613   -            382   1.8e-29  101.8   0.0   1   1   7.8e-33   3.6e-29  100.8   0.0     1   111   234   351   234   351 0.88 Enolase C-terminal domain-like
MR_MLE               PF01188.16    67 seq1496_BIOID60613   -            382   6.1e-11   42.5   0.0   1   1   2.7e-14   1.2e-10   41.6   0.0     2    67   167   234   166   234 0.96 Mandelate racemase / muconate lactonizing enzyme, C-terminal domain
PfkB                 PF00294.19   301 seq1498_BIOID60613   -            315     1e-53  182.3   0.0   1   1   8.5e-58   1.2e-53  182.1   0.0     1   299    18   302    18   304 0.93 pfkB family carbohydrate kinase
Phage_integrase      PF00589.17   173 seq1500_BIOID60613   -            298   1.7e-53  180.7   0.1   1   1   3.9e-57   2.7e-53  180.0   0.0     3   172   113   285   111   286 0.97 Phage integrase family
Phage_integr_N       PF02899.12    84 seq1500_BIOID60613   -            298   1.1e-24   86.2   3.3   1   1   1.6e-28   1.1e-24   86.2   2.3     1    84     8    90     8    90 0.99 Phage integrase, N-terminal SAM-like domain
DeoRC                PF00455.17   162 seq1501_BIOID60613   -            249   1.5e-46  157.8   0.0   1   1   7.1e-50   2.4e-46  157.1   0.0     2   162    68   228    67   228 0.98 DeoR C terminal sensor domain
HTH_DeoR             PF08220.7     57 seq1501_BIOID60613   -            249   5.8e-16   57.6   0.4   1   1   3.4e-19   1.2e-15   56.6   0.2     1    56     4    59     4    60 0.98 DeoR-like helix-turn-helix domain
HTH_11               PF08279.7     55 seq1501_BIOID60613   -            249   1.9e-09   36.9   0.4   1   1     2e-12   6.7e-09   35.1   0.1     1    42     4    44     4    53 0.91 HTH domain
HTH_Mga              PF08280.6     59 seq1501_BIOID60613   -            249   1.4e-06   27.8   0.0   1   1   1.1e-09   3.8e-06   26.4   0.0     5    44     3    42     2    46 0.94 M protein trans-acting positive regulator (MGA) HTH domain
AP_endonuc_2         PF01261.19   211 seq1503_BIOID60613   -            285   6.7e-39  133.2   0.3   1   1   6.7e-43   9.1e-39  132.8   0.2     3   211    20   239    19   239 0.93 Xylose isomerase-like TIM barrel
ABC_tran             PF00005.22   118 seq1504_BIOID60613   -            269   7.1e-19   68.2   0.0   1   1   1.4e-22   9.9e-19   67.7   0.0     1   117    48   172    48   173 0.94 ABC transporter
AAA_21               PF13304.1    303 seq1504_BIOID60613   -            269   3.6e-12   46.7   0.0   1   1   5.5e-11   3.8e-07   30.2   0.0   234   302   142   209   136   210 0.93 AAA domain
SBP_bac_3            PF00497.15   225 seq1507_BIOID60613   -            518   1.5e-30  105.9   0.0   1   1   6.4e-34   2.9e-30  105.0   0.0    10   224    52   267    45   268 0.91 Bacterial extracellular solute-binding proteins, family 3
SLT                  PF01464.15   121 seq1507_BIOID60613   -            518   4.8e-27   93.7   0.1   1   1   1.7e-30     8e-27   93.0   0.1     5   118   295   404   292   407 0.95 Transglycosylase SLT domain
Lysozyme_like        PF13702.1    160 seq1507_BIOID60613   -            518   1.5e-06   27.7   0.0   1   1   1.2e-09   5.3e-06   25.8   0.0     8   100   291   391   283   448 0.65 Lysozyme-like
IPPT                 PF01715.12   253 seq1509_BIOID60613   -            316  8.7e-108  359.0   0.0   1   1  1.5e-111    1e-107  358.7   0.0     2   252    45   297    44   298 0.99 IPP transferase
IPT                  PF01745.11   233 seq1509_BIOID60613   -            316   6.5e-07   28.6   0.0   1   1   1.7e-08   0.00012   21.2   0.0     5   100    14   109    10   120 0.80 Isopentenyl transferase
DeoRC                PF00455.17   162 seq1510_BIOID60613   -            262   2.8e-47  160.2   0.4   1   1   2.3e-50   3.9e-47  159.7   0.3     4   161    80   237    78   238 0.99 DeoR C terminal sensor domain
HTH_DeoR             PF08220.7     57 seq1510_BIOID60613   -            262   1.5e-23   81.9   1.6   1   1   8.5e-27   1.5e-23   81.9   1.1     1    56    11    66    11    67 0.97 DeoR-like helix-turn-helix domain
HTH_11               PF08279.7     55 seq1510_BIOID60613   -            262   2.9e-10   39.5   0.1   1   1     4e-13   6.8e-10   38.3   0.1     2    44    12    53    11    60 0.89 HTH domain
HTH_20               PF12840.2     61 seq1510_BIOID60613   -            262   6.6e-08   32.1   1.3   1   1   3.1e-10   5.3e-07   29.2   0.1     3    57     3    57     2    61 0.88 Helix-turn-helix domain
HTH_27               PF13463.1     68 seq1510_BIOID60613   -            262   8.2e-07   29.1   0.1   1   1   1.1e-09   1.8e-06   28.0   0.1     2    50     9    56     9    67 0.92 Winged helix DNA-binding domain
GntR                 PF00392.16    64 seq1510_BIOID60613   -            262     7e-07   28.4   0.1   1   1     1e-09   1.7e-06   27.2   0.1    27    62    27    62    19    64 0.91 Bacterial regulatory proteins, gntR family
MarR                 PF01047.17    59 seq1510_BIOID60613   -            262   4.3e-06   26.2   0.1   1   1   4.8e-09   8.2e-06   25.3   0.0     8    50    15    57     9    59 0.94 MarR family
Thioredoxin_2        PF13098.1    112 seq1511_BIOID60613   -            236   1.8e-24   85.9   0.0   1   1   9.4e-28   3.2e-24   85.1   0.0     3   112   104   226   101   226 0.75 Thioredoxin-like domain
DsbC_N               PF10411.4     57 seq1511_BIOID60613   -            236   7.4e-17   60.2   0.1   1   1   5.4e-20   1.8e-16   58.9   0.0     1    56    25    77    25    78 0.96 Disulfide bond isomerase protein N-terminus
Glycos_transf_2      PF00535.21   169 seq1514_BIOID60613   -            344   9.5e-36  122.9   0.2   1   1   3.9e-39   1.8e-35  122.0   0.1     1   130     9   137     9   260 0.93 Glycosyl transferase family 2
Glyco_tranf_2_3      PF13641.1    230 seq1514_BIOID60613   -            344   1.1e-17   64.4   0.1   1   1   3.9e-21   1.8e-17   63.8   0.1     2   136     7   136     6   207 0.86 Glycosyltransferase like family 2
Glyco_tranf_2_2      PF10111.4    281 seq1514_BIOID60613   -            344   7.9e-12   44.7   0.5   1   1   2.9e-15   1.3e-11   44.0   0.0     1   111     9   108     9   119 0.84 Glycosyltransferase like family 2
LysR_substrate       PF03466.15   209 seq1515_BIOID60613   -            354   2.1e-33  115.1   0.0   1   1   4.3e-37   2.9e-33  114.6   0.0     6   208   148   352   143   353 0.97 LysR substrate binding domain
HTH_1                PF00126.22    60 seq1515_BIOID60613   -            354   6.2e-19   67.3   2.6   1   1   1.9e-22   1.3e-18   66.3   1.8     1    60    60   119    60   119 0.94 Bacterial regulatory helix-turn-helix protein, lysR family
PfkB                 PF00294.19   301 seq1516_BIOID60613   -            362   7.3e-58  195.9   0.0   1   1     2e-61   9.2e-58  195.6   0.0     2   293    58   344    57   352 0.92 pfkB family carbohydrate kinase
HTH_24               PF13412.1     48 seq1516_BIOID60613   -            362   8.2e-11   41.0   2.4   1   1   4.9e-14   2.2e-10   39.6   1.7     1    48     1    48     1    48 0.98 Winged helix-turn-helix DNA-binding
HTH_11               PF08279.7     55 seq1516_BIOID60613   -            362   6.7e-05   22.3   0.8   1   1   4.1e-08   0.00019   20.9   0.5     1    52     4    50     4    53 0.83 HTH domain
MFS_1                PF07690.11   354 seq1517_BIOID60613   -            445   4.4e-63  213.0  77.9   1   2   3.5e-58   2.4e-54  184.3  26.9     1   354    36   404    36   404 0.86 Major Facilitator Superfamily
MFS_1                PF07690.11   354 seq1517_BIOID60613   -            445   4.4e-63  213.0  77.9   2   2     4e-15   2.8e-11   42.6  21.6     2   173   261   435   260   444 0.87 Major Facilitator Superfamily
Sugar_tr             PF00083.19   451 seq1517_BIOID60613   -            445   1.2e-10   40.4  30.3   1   1   2.7e-14   1.9e-10   39.8  21.0    43   434    59   435    26   442 0.76 Sugar (and other) transporter
OprD                 PF03573.8    391 seq1518_BIOID60613   -            468   9.5e-26   90.3  12.1   1   1   8.8e-30   1.2e-25   90.0   8.4     1   365    33   431    33   443 0.83 outer membrane porin, OprD family
ABC2_membrane_3      PF12698.2    344 seq1519_BIOID60613   -            375   9.2e-34  116.8  13.3   1   1   3.4e-37   1.2e-33  116.5   9.2    12   343    28   365    24   366 0.81 ABC-2 family transporter protein
ABC2_membrane        PF01061.19   209 seq1519_BIOID60613   -            375   3.6e-28   98.0  13.7   1   1   1.1e-31   3.6e-28   98.0   9.5    25   209   139   337   118   337 0.83 ABC-2 type transporter
ABC2_membrane_2      PF12679.2    277 seq1519_BIOID60613   -            375   6.7e-17   61.1   9.5   1   1   2.5e-20   8.7e-17   60.7   6.6     5   274    13   369     9   370 0.78 ABC-2 family transporter protein
ABC2_membrane_4      PF12730.2    232 seq1519_BIOID60613   -            375   1.2e-10   40.9  10.4   1   1   4.9e-14   1.7e-10   40.3   7.2     4   231    16   361    13   365 0.64 ABC-2 family transporter protein
Rick_17kDa_Anti      PF05433.10    42 seq1520_BIOID60613   -             72     2e-08   33.6  20.8   1   1     2e-12   2.7e-08   33.1  14.4     2    42    33    71    32    71 0.96 Glycine zipper 2TM domain
Permease             PF02405.11   215 seq1521_BIOID60613   -            260   1.8e-73  246.4  16.5   1   1   1.6e-77   2.2e-73  246.1  11.4     3   215    44   257    42   257 0.99 Permease
DHH                  PF01368.15   137 seq1522_BIOID60613   -            577   4.4e-19   68.4   0.0   1   1   9.4e-23   6.4e-19   67.8   0.0     3   137    69   234    67   234 0.89 DHH family
DHHA1                PF02272.14    68 seq1522_BIOID60613   -            577   1.1e-15   56.9   0.0   1   1     3e-19   2.1e-15   56.0   0.0     1    66   382   449   382   451 0.94 DHHA1 domain
LSM                  PF01423.17    68 seq1524_BIOID60613   -            102   7.6e-09   34.8   0.2   1   1   1.1e-12   1.4e-08   33.9   0.1     6    68    17    64    10    64 0.85 LSM domain
MCE                  PF02470.15    81 seq1525_BIOID60613   -            183   1.1e-21   76.5   0.0   1   1   1.1e-25   1.5e-21   76.0   0.0     2    80    39   116    38   117 0.97 mce related protein
ChaB                 PF06150.7     57 seq1526_BIOID60613   -             76   6.2e-26   89.8   5.7   1   1   5.5e-30   7.6e-26   89.5   4.0     1    57     9    76     9    76 0.98 ChaB
rve                  PF00665.21   120 seq1529_BIOID60613   -            340     2e-20   73.0   0.0   1   1   2.2e-23   3.8e-20   72.0   0.0     3   118   118   242   117   244 0.96 Integrase core domain
HTH_38               PF13936.1     44 seq1529_BIOID60613   -            340   1.8e-09   36.8   0.5   1   1   4.1e-12     7e-09   34.9   0.1     6    41     3    38     2    40 0.94 Helix-turn-helix domain
HTH_7                PF02796.10    45 seq1529_BIOID60613   -            340   3.5e-09   36.2   0.3   1   1   5.4e-12   9.2e-09   34.9   0.2    13    44     9    40     5    41 0.93 Helix-turn-helix domain of resolvase
HTH_23               PF13384.1     50 seq1529_BIOID60613   -            340   1.1e-06   27.9   0.0   1   1     2e-09   3.4e-06   26.3   0.0     9    40     9    40     2    43 0.89 Homeodomain-like domain
HTH_28               PF13518.1     52 seq1529_BIOID60613   -            340     1e-05   25.2   0.1   1   1   1.5e-08   2.6e-05   23.9   0.1     7    34    12    39     8    40 0.89 Helix-turn-helix domain
Sigma70_r4_2         PF08281.7     54 seq1529_BIOID60613   -            340   1.1e-05   24.6   0.0   1   1   1.5e-08   2.5e-05   23.5   0.0    25    48    16    39    12    40 0.94 Sigma-70, region 4
HTH_3                PF01381.17    55 seq1529_BIOID60613   -            340   0.00013   21.6   0.1   1   1   1.4e-07   0.00024   20.7   0.1     7    37    15    45     8    48 0.91 Helix-turn-helix
MMR_HSR1             PF01926.18   114 seq1530_BIOID60613   -            426   3.4e-21   75.2   0.1   1   1   3.3e-24   9.1e-21   73.8   0.1     2   114   200   318   199   318 0.83 50S ribosome-binding GTPase
GTP-bdg_N            PF13167.1     95 seq1530_BIOID60613   -            426   1.6e-15   56.9   0.0   1   1   1.4e-18   3.8e-15   55.6   0.0     8    95    25   112    18   112 0.96 GTP-binding GTPase N-terminal
FeoB_N               PF02421.13   189 seq1530_BIOID60613   -            426     1e-08   34.5   0.1   1   1   7.5e-12   2.1e-08   33.5   0.0     2   168   199   369   198   390 0.81 Ferrous iron transport protein B
Arf                  PF00025.16   175 seq1530_BIOID60613   -            426   1.2e-05   24.4   0.6   1   1   2.8e-08   7.6e-05   21.9   0.4    19   132   202   326   190   360 0.79 ADP-ribosylation factor family
ChaC                 PF04752.7    177 seq1534_BIOID60613   -            238   2.6e-53  180.5   0.0   1   1   2.3e-57   3.1e-53  180.2   0.0     1   176    54   222    54   223 0.95 ChaC-like protein
Tol_Tol_Ttg2         PF05494.7    170 seq1535_BIOID60613   -            211   8.4e-48  162.0   0.0   1   1   7.2e-52   9.9e-48  161.7   0.0     2   168    32   199    31   201 0.96 Toluene tolerance, Ttg2
YbfN                 PF13982.1     89 seq1537_BIOID60613   -            108   1.6e-50  169.0   7.8   1   1   1.4e-54   1.9e-50  168.8   5.4     1    89    19   107    19   107 0.99 YbfN-like lipoprotein
HicB                 PF05534.7     51 seq1538_BIOID60613   -            119   1.3e-19   69.3   0.0   1   1   1.6e-23   2.2e-19   68.6   0.0     1    51    60   112    60   112 0.99 HicB family
STAS_2               PF13466.1     80 seq1542_BIOID60613   -             97   7.1e-17   61.0   0.1   1   1   1.2e-20   8.3e-17   60.8   0.1     1    79    14    90    14    91 0.98 STAS domain
STAS                 PF01740.16   117 seq1542_BIOID60613   -             97   1.9e-05   23.9   0.0   1   1   3.4e-09   2.3e-05   23.6   0.0    53   103    42    92    30    95 0.92 STAS domain
IstB_IS21            PF01695.12   178 seq1543_BIOID60613   -            259   6.1e-71  237.3   0.1   1   1   3.9e-74   1.3e-70  236.3   0.0     1   178    56   235    56   235 0.98 IstB-like ATP binding protein
Bac_DnaA             PF00308.13   219 seq1543_BIOID60613   -            259   1.4e-07   31.2   0.0   1   1   6.2e-11   2.1e-07   30.6   0.0    37   136   105   202    75   207 0.85 Bacterial dnaA  protein
AAA                  PF00004.24   132 seq1543_BIOID60613   -            259   2.5e-05   24.3   0.0   1   1   1.3e-08   4.3e-05   23.6   0.0     1    74   105   180   105   214 0.77 ATPase family associated with various cellular activities (AAA)
PhoH                 PF02562.11   205 seq1543_BIOID60613   -            259   1.4e-05   24.3   0.1   1   1   1.6e-08   5.5e-05   22.3   0.0    11    48    94   131    83   142 0.80 PhoH-like protein
DUF3748              PF12566.3    122 seq1546_BIOID60613   -            416   2.4e-65  217.8   2.2   1   1   1.7e-67   7.9e-64  212.9   2.0     1   122    74   191    74   191 0.99 Protein of unknown function (DUF3748)
SIS                  PF01380.17   131 seq1547_BIOID60613   -            306   1.8e-30  105.1   0.5   1   1   4.3e-34     3e-30  104.4   0.3     1   131   152   282   152   282 0.99 SIS domain
HTH_6                PF01418.12    77 seq1547_BIOID60613   -            306   1.1e-29  101.8   0.2   1   1   3.1e-33   2.1e-29  100.9   0.1     1    76    25   100    25   101 0.98 Helix-turn-helix domain, rpiR family
Band_7               PF01145.20   179 seq1548_BIOID60613   -            419   4.9e-33  114.4   1.1   1   1   1.2e-36   8.4e-33  113.6   0.7     1   178    98   271    98   272 0.96 SPFH domain / Band 7 family
HflK_N               PF12221.3     42 seq1548_BIOID60613   -            419   7.8e-17   60.6  18.5   1   1   4.1e-20   2.8e-16   58.8  12.8     1    42     1    60     1    60 0.96 Bacterial membrane protein N terminal
BolA                 PF01722.13    75 seq1549_BIOID60613   -             89   1.1e-20   73.1   0.0   1   1     1e-24   1.4e-20   72.8   0.0     3    75    16    80    12    80 0.92 BolA-like protein
DUF3442              PF11924.3    280 seq1550_BIOID60613   -            464   9.6e-90  300.8   8.7   1   1   8.7e-94   1.2e-89  300.5   6.1     1   280    57   341    57   341 0.98 Protein of unknown function (DUF3442)
RF-1                 PF00472.15   114 seq1551_BIOID60613   -            293   5.1e-40  135.6   1.0   1   1   1.2e-43     8e-40  135.0   0.7     2   114   154   265   153   265 0.98 RF-1 domain
PCRF                 PF03462.13   116 seq1551_BIOID60613   -            293   1.2e-34  118.4   1.8   1   1   1.7e-38   1.2e-34  118.4   1.2     5   116    16   123    13   123 0.96 PCRF domain
EPSP_synthase        PF00275.15   419 seq1553_BIOID60613   -            419  8.9e-129  429.4   0.9   1   1  7.5e-133    1e-128  429.2   0.6     1   419     6   406     6   406 0.97 EPSP synthase (3-phosphoshikimate 1-carboxyvinyltransferase)
Aldo_ket_red         PF00248.16   283 seq1554_BIOID60613   -            283     3e-57  193.4   0.0   1   1   2.7e-61   3.7e-57  193.1   0.0     2   282    15   258    14   259 0.96 Aldo/keto reductase family
Gln-synt_C           PF00120.19   259 seq1555_BIOID60613   -            469  2.1e-106  354.7   0.0   1   1    4e-110  2.7e-106  354.3   0.0     2   259   103   379   102   379 0.98 Glutamine synthetase, catalytic domain
Gln-synt_N           PF03951.14    84 seq1555_BIOID60613   -            469   2.1e-31  107.1   0.1   1   1   6.2e-35   4.2e-31  106.2   0.1     1    84    14    95    14    95 0.98 Glutamine synthetase, beta-Grasp domain
GlpM                 PF06942.7    107 seq1556_BIOID60613   -            111   3.6e-48  162.1  11.6   1   1     3e-52     4e-48  161.9   8.0     1   107     5   111     5   111 0.99 GlpM protein
SAF_2                PF13144.1    196 seq1557_BIOID60613   -            219     2e-40  138.2   0.3   1   1   3.3e-44   2.3e-40  138.1   0.2     3   194    26   215    24   217 0.93 SAF-like
SAF                  PF08666.7     63 seq1557_BIOID60613   -            219   8.6e-08   32.3   0.0   1   1   4.4e-11     3e-07   30.6   0.0     2    61    96   155    95   157 0.93 SAF domain
Rsd_AlgQ             PF04353.8    153 seq1561_BIOID60613   -            158   4.9e-49  165.8   0.5   1   1   4.1e-53   5.5e-49  165.6   0.3     1   150     1   148     1   151 0.98 Regulator of RNA polymerase sigma(70) subunit, Rsd/AlgQ
Fer4_10              PF13237.1     52 seq1563_BIOID60613   -             86   2.9e-13   49.2  11.8   1   1   1.4e-16   3.9e-13   48.8   8.1     4    52     5    55     2    55 0.88 4Fe-4S dicluster domain
Fer4_7               PF12838.2     52 seq1563_BIOID60613   -             86   4.4e-08   33.2  11.9   1   1   2.3e-11   6.2e-08   32.7   8.2     1    49     8    55     8    60 0.88 4Fe-4S dicluster domain
Fer4_9               PF13187.1     55 seq1563_BIOID60613   -             86   1.2e-06   28.5  13.1   1   1   7.4e-10     2e-06   27.8   9.0     1    51     8    55     8    60 0.93 4Fe-4S dicluster domain
Fer4                 PF00037.22    24 seq1563_BIOID60613   -             86   9.2e-07   28.1  17.0   1   1   1.3e-09   3.5e-06   26.2   1.9     5    24     6    25     3    25 0.92 4Fe-4S binding domain
tRNA-synt_2          PF00152.15   335 seq1564_BIOID60613   -            505     9e-99  330.2   0.5   1   1  2.5e-102   1.2e-98  329.9   0.4     2   334   163   502   162   503 0.91 tRNA synthetases class II (D, K and N)
tRNA_anti            PF01336.20    76 seq1564_BIOID60613   -            505   4.9e-15   55.0   0.0   1   1     2e-18   9.2e-15   54.1   0.0     1    76    68   146    68   146 0.98 OB-fold nucleic acid binding domain
cNMP_binding         PF00027.24    91 seq1565_BIOID60613   -            232   2.7e-14   52.6   0.0   1   1   3.3e-18   4.6e-14   51.9   0.0     3    87    35   119    33   122 0.95 Cyclic nucleotide-binding domain
HTH_28               PF13518.1     52 seq1567_BIOID60613   -            173   3.7e-22   77.8   0.2   1   2   1.7e-13   5.9e-10   38.8   0.0     1    49    10    59    10    61 0.93 Helix-turn-helix domain
HTH_28               PF13518.1     52 seq1567_BIOID60613   -            173   3.7e-22   77.8   0.2   2   2     7e-13   2.4e-09   36.8   0.1     2    47    68   115    67   121 0.93 Helix-turn-helix domain
HTH_23               PF13384.1     50 seq1567_BIOID60613   -            173   1.2e-10   40.5   0.4   1   1   1.2e-09   3.9e-06   26.2   0.0     5    49     9    54     6    55 0.88 Homeodomain-like domain
FlgM                 PF04316.8     57 seq1568_BIOID60613   -             97   2.2e-11   43.3   0.6   1   1   2.6e-15   3.5e-11   42.7   0.1     2    56    40    89    33    90 0.84 Anti-sigma-28 factor, FlgM
Aldo_ket_red         PF00248.16   283 seq1569_BIOID60613   -            329     1e-75  254.0   0.0   1   1   8.5e-80   1.2e-75  253.8   0.0     2   281    16   308    15   310 0.98 Aldo/keto reductase family
Band_7               PF01145.20   179 seq1570_BIOID60613   -            334   1.4e-37  129.2   0.7   1   1   1.5e-41   2.1e-37  128.6   0.5     2   178    22   243    21   245 0.97 SPFH domain / Band 7 family
ThiC                 PF01964.13   421 seq1575_BIOID60613   -            631  3.3e-201  668.2   0.0   1   1  2.4e-204  1.6e-200  665.9   0.0     1   420   148   597   148   598 0.99 ThiC family
ThiC-associated      PF13667.1     80 seq1575_BIOID60613   -            631   1.1e-33  114.5   0.1   1   1   4.4e-37     3e-33  113.0   0.0     2    80    26   109    25   109 0.94 ThiC-associated domain
FlgN                 PF05130.7    143 seq1576_BIOID60613   -            138   1.2e-27   96.7  10.3   1   1   9.9e-32   1.4e-27   96.5   7.1     1   143     1   128     1   128 0.96 FlgN protein
HTH_21               PF13276.1     60 seq1577_BIOID60613   -            198   1.4e-14   53.7   5.2   1   1   3.8e-18   2.6e-14   52.8   3.6     6    60    43    96    38    97 0.90 HTH-like domain
rve                  PF00665.21   120 seq1577_BIOID60613   -            198   3.8e-13   49.4   0.0   1   1   8.4e-17   5.7e-13   48.9   0.0     2    80   118   194   117   197 0.94 Integrase core domain
GTP_cyclohydro2      PF00925.15   169 seq1578_BIOID60613   -            196     1e-69  233.0   0.0   1   1   8.5e-74   1.2e-69  232.8   0.0     2   169     4   171     3   171 0.99 GTP cyclohydrolase II
HSP20                PF00011.16   102 seq1581_BIOID60613   -            137   1.4e-21   76.1   0.1   1   1   1.2e-25   1.7e-21   75.9   0.1     4   102    42   137    39   137 0.94 Hsp20/alpha crystallin family
HATPase_c            PF02518.21   111 seq1582_BIOID60613   -            349   7.9e-20   70.5   0.0   1   1   3.2e-23   1.5e-19   69.6   0.0     2   109   234   346   233   348 0.91 Histidine kinase-, DNA gyrase B-, and HSP90-like ATPase
HisKA                PF00512.20    68 seq1582_BIOID60613   -            349   4.5e-13   48.8   0.1   1   1     1e-16   4.5e-13   48.8   0.1     3    60   131   186   129   190 0.97 His Kinase A (phospho-acceptor) domain
PAS                  PF00989.19   113 seq1582_BIOID60613   -            349   7.2e-08   32.0   0.0   1   1   5.4e-11   2.4e-07   30.3   0.0     5    96    11    99    10   108 0.91 PAS fold
SeqA                 PF03925.8    189 seq1584_BIOID60613   -            181   4.5e-71  238.3   0.1   1   1   3.7e-75     5e-71  238.1   0.1     1   189     1   181     1   181 0.91 SeqA protein
rve_2                PF13333.1     52 seq1585_BIOID60613   -             73   2.4e-22   78.6   1.1   1   1     4e-26   2.8e-22   78.4   0.8     1    51    14    68    14    69 0.96 Integrase core domain
rve_3                PF13683.1     67 seq1585_BIOID60613   -             73     5e-14   51.4   0.0   1   1   9.1e-18   6.2e-14   51.1   0.0     7    67     1    61     1    61 0.97 Integrase core domain
HSP20                PF00011.16   102 seq1586_BIOID60613   -            142     3e-19   68.6   0.0   1   1   2.6e-23   3.6e-19   68.3   0.0     3   102    39   135    37   135 0.94 Hsp20/alpha crystallin family
DUF2065              PF09838.4     57 seq1587_BIOID60613   -             65   9.4e-23   79.5   3.3   1   1   7.6e-27     1e-22   79.4   2.3     1    57     5    61     5    61 0.98 Uncharacterized protein conserved in bacteria (DUF2065)
Rhodanese            PF00581.15   113 seq1591_BIOID60613   -            143   1.6e-17   63.7   0.0   1   1   1.5e-21     2e-17   63.4   0.0     2   112    42   134    41   135 0.92 Rhodanese-like domain
HTH_Tnp_1            PF01527.15    76 seq1593_BIOID60613   -            100   1.4e-11   44.0   0.6   1   1   2.6e-15   1.8e-11   43.7   0.4     1    76     1    76     1    76 0.94 Transposase
HTH_28               PF13518.1     52 seq1593_BIOID60613   -            100   4.4e-05   23.2   0.0   1   1   1.1e-08   7.5e-05   22.5   0.0     1    38    10    48    10    57 0.88 Helix-turn-helix domain
Adenylsucc_synt      PF00709.16   421 seq1594_BIOID60613   -             64   5.8e-23   81.0   0.2   1   1   4.3e-27   5.8e-23   81.0   0.2     2    47     5    50     4    64 0.88 Adenylosuccinate synthetase
PGM_PMM_I            PF02878.11   138 seq1595_BIOID60613   -            546   1.7e-35  121.3   0.2   1   1   1.8e-38   6.3e-35  119.5   0.1     2   134    40   180    39   183 0.97 Phosphoglucomutase/phosphomannomutase, alpha/beta/alpha domain I
PGM_PMM_III          PF02880.11   111 seq1595_BIOID60613   -            546   2.7e-27   94.9   0.0   1   1   1.5e-30   5.3e-27   93.9   0.0     1   111   320   440   320   440 0.93 Phosphoglucomutase/phosphomannomutase, alpha/beta/alpha domain III
PGM_PMM_II           PF02879.11   104 seq1595_BIOID60613   -            546     3e-13   49.8   0.0   1   1   3.2e-16   1.1e-12   48.0   0.0     2   104   210   317   209   317 0.90 Phosphoglucomutase/phosphomannomutase, alpha/beta/alpha domain II
PGM_PMM_IV           PF00408.15    73 seq1595_BIOID60613   -            546   9.4e-13   47.8   0.0   1   1   8.3e-16   2.8e-12   46.3   0.0    12    72   479   539   457   542 0.88 Phosphoglucomutase/phosphomannomutase, C-terminal domain
Adenylsucc_synt      PF00709.16   421 seq1596_BIOID60613   -            359  1.5e-135  451.9   0.0   1   1  1.3e-139  1.7e-135  451.8   0.0    72   420     2   351     1   352 0.99 Adenylosuccinate synthetase
Asp-Al_Ex            PF06826.7    169 seq1597_BIOID60613   -            561   3.6e-91  303.0  45.4   1   2   2.5e-49   1.7e-45  154.4  16.1     2   168    19   187    18   188 0.99 Predicted Permease Membrane Region
Asp-Al_Ex            PF06826.7    169 seq1597_BIOID60613   -            561   3.6e-91  303.0  45.4   2   2   1.9e-49   1.3e-45  154.8   9.9     2   168   382   554   381   555 0.98 Predicted Permease Membrane Region
TrkA_C               PF02080.16    71 seq1597_BIOID60613   -            561   5.5e-20   70.6   3.8   1   2   6.9e-11   4.7e-07   29.1   0.1     8    68   220   280   212   283 0.84 TrkA-C domain
TrkA_C               PF02080.16    71 seq1597_BIOID60613   -            561   5.5e-20   70.6   3.8   2   2   7.1e-15   4.9e-11   41.9   0.5     2    71   299   368   298   368 0.95 TrkA-C domain
Sigma54_activat      PF00158.21   168 seq1599_BIOID60613   -            489   4.7e-71  237.5   0.0   1   1   2.7e-74   7.4e-71  236.9   0.0     1   167   160   326   160   327 0.99 Sigma-54 interaction domain
Response_reg         PF00072.19   112 seq1599_BIOID60613   -            489   1.4e-32  111.9   0.0   1   1     1e-35   2.9e-32  110.8   0.0     1   111    26   135    26   136 0.97 Response regulator receiver domain
HTH_8                PF02954.14    42 seq1599_BIOID60613   -            489   2.3e-15   55.7   3.9   1   1   1.7e-18   4.5e-15   54.7   1.0     3    42   447   486   445   486 0.96 Bacterial regulatory protein, Fis family
AAA_5                PF07728.9    139 seq1599_BIOID60613   -            489   3.1e-08   33.3   0.0   1   1   2.5e-11   6.9e-08   32.2   0.0     2   125   184   304   183   321 0.86 AAA domain (dynein-related subfamily)
AAA_2                PF07724.9    171 seq1599_BIOID60613   -            489   2.8e-05   24.0   0.0   1   1   1.8e-08     5e-05   23.1   0.0     2   125   180   299   179   336 0.79 AAA domain (Cdc48 subfamily)
Glutaredoxin         PF00462.19    60 seq1600_BIOID60613   -             83   9.9e-25   86.1   0.0   1   1   1.7e-28   1.2e-24   85.9   0.0     1    60     4    63     4    63 0.99 Glutaredoxin
GST_N_3              PF13417.1     75 seq1600_BIOID60613   -             83   6.8e-09   35.7   0.0   1   1   1.1e-12   7.8e-09   35.5   0.0     2    57     7    63     6    72 0.88 Glutathione S-transferase, N-terminal domain
rve                  PF00665.21   120 seq1601_BIOID60613   -            135   1.6e-11   44.2   0.0   1   1   1.5e-15   2.1e-11   43.8   0.0     2    78    45   119    44   129 0.92 Integrase core domain
SecB                 PF02556.9    149 seq1603_BIOID60613   -            155     5e-58  194.8   0.1   1   1   4.1e-62   5.6e-58  194.6   0.0     1   148     1   145     1   146 0.97 Preprotein translocase subunit SecB
TMP-TENI             PF02581.12   180 seq1604_BIOID60613   -            211   6.8e-57  191.3   0.5   1   1   5.9e-61     8e-57  191.1   0.3     3   180    17   189    15   189 0.98 Thiamine monophosphate synthase/TENI
Ribosomal_L21p       PF00829.16    96 seq1605_BIOID60613   -            111   8.7e-38  128.2   2.3   1   1   7.2e-42   9.8e-38  128.0   1.6     1    96     9   104     9   104 0.99 Ribosomal prokaryotic L21 protein
Ribosomal_L27        PF01016.14    81 seq1608_BIOID60613   -             85   1.6e-39  133.3   2.9   1   1   1.3e-43   1.8e-39  133.2   2.0     1    80     2    82     2    83 0.98 Ribosomal L27 protein
NAD_Gly3P_dh_C       PF07479.9    149 seq1609_BIOID60613   -            339     4e-54  182.2   0.6   1   1   2.8e-57   6.3e-54  181.6   0.4     2   147   184   325   183   327 0.98 NAD-dependent glycerol-3-phosphate dehydrogenase C-terminus
NAD_Gly3P_dh_N       PF01210.18   157 seq1609_BIOID60613   -            339   6.1e-51  172.1   0.0   1   1   3.8e-54   8.6e-51  171.6   0.0     2   156     8   163     7   164 0.99 NAD-dependent glycerol-3-phosphate dehydrogenase N-terminus
ApbA                 PF02558.11   151 seq1609_BIOID60613   -            339   8.9e-12   44.5   0.0   1   1   6.5e-15   1.5e-11   43.8   0.0     2   107     9   115     8   140 0.92 Ketopantoate reductase PanE/ApbA
F420_oxidored        PF03807.12    96 seq1609_BIOID60613   -            339   5.2e-07   29.8   0.0   1   1   3.1e-09   7.1e-06   26.2   0.0     3    83     9    97     7   106 0.88 NADP oxidoreductase coenzyme F420-dependent
NAD_binding_2        PF03446.10   162 seq1609_BIOID60613   -            339   2.7e-05   24.0   0.0   1   1     3e-08   6.7e-05   22.7   0.0     3   108     7   124     5   145 0.86 NAD binding domain of 6-phosphogluconate dehydrogenase
ThiF                 PF00899.16   136 seq1610_BIOID60613   -            282   1.2e-42  144.8   0.1   1   1   2.6e-46   1.8e-42  144.2   0.1     2   134    59   190    58   192 0.98 ThiF family
MoeZ_MoeB            PF05237.8     84 seq1610_BIOID60613   -            282   9.8e-29   98.6   0.1   1   1   2.8e-32   1.9e-28   97.7   0.1     4    81   199   275   197   278 0.96 MoeZ/MoeB domain
EamA                 PF00892.15   126 seq1613_BIOID60613   -            321   6.2e-42  142.4  27.5   1   2   1.9e-29   1.3e-25   89.7   5.9     1   124    17   142    17   144 0.98 EamA-like transporter family
EamA                 PF00892.15   126 seq1613_BIOID60613   -            321   6.2e-42  142.4  27.5   2   2     7e-20   4.8e-16   58.8   7.6     2   125   170   291   169   292 0.97 EamA-like transporter family
EmrE                 PF13536.1    113 seq1613_BIOID60613   -            321   5.3e-10   39.3   6.9   1   1   7.8e-14   5.3e-10   39.3   4.8     3   103    41   141    39   150 0.93 Multidrug resistance efflux transporter
Rrf2                 PF02082.15    83 seq1614_BIOID60613   -            141   5.9e-25   87.0   0.2   1   1   6.8e-29   9.3e-25   86.4   0.2     1    82     1    82     1    83 0.99 Transcriptional regulator
MFS_1                PF07690.11   354 seq1615_BIOID60613   -            463   1.3e-16   60.2  60.6   1   1   9.3e-21   1.3e-16   60.2  42.0     2   354    45   422    44   422 0.77 Major Facilitator Superfamily
LysR_substrate       PF03466.15   209 seq1616_BIOID60613   -            308   6.6e-21   74.2   0.1   1   1   1.3e-24     9e-21   73.8   0.1    18   205   105   290    87   294 0.89 LysR substrate binding domain
HTH_1                PF00126.22    60 seq1616_BIOID60613   -            308     1e-20   73.0   0.6   1   1   3.4e-24   2.3e-20   71.9   0.4     2    60     5    63     4    63 0.97 Bacterial regulatory helix-turn-helix protein, lysR family
Abhydrolase_5        PF12695.2    142 seq1617_BIOID60613   -            306   9.4e-11   41.5   0.0   1   1   6.4e-14   1.5e-10   40.9   0.0    17   142    49   282    31   282 0.78 Alpha/beta hydrolase family
Abhydrolase_6        PF12697.2    228 seq1617_BIOID60613   -            306   1.3e-10   41.4   0.1   1   1   7.2e-14   1.7e-10   41.1   0.0    18   225    51   291    32   294 0.57 Alpha/beta hydrolase family
Peptidase_S15        PF02129.13   272 seq1617_BIOID60613   -            306   8.6e-10   38.3   0.0   1   1   7.4e-13   1.7e-09   37.4   0.0     5   132    13   135    11   200 0.86 X-Pro dipeptidyl-peptidase (S15 family)
DLH                  PF01738.13   218 seq1617_BIOID60613   -            306   5.7e-05   22.3   0.1   1   1   1.1e-07   0.00026   20.2   0.0    13   124    28   131    17   136 0.71 Dienelactone hydrolase family
BAAT_C               PF08840.6    213 seq1617_BIOID60613   -            306   9.4e-05   22.1   0.0   1   1   6.3e-08   0.00014   21.5   0.0     9    89    92   171    85   192 0.73 BAAT / Acyl-CoA thioester hydrolase C terminal
AlaDh_PNT_C          PF01262.16   168 seq1618_BIOID60613   -            528   7.2e-57  191.4   1.4   1   1   2.4e-60   1.1e-56  190.9   1.0     2   168   165   329   164   329 0.98 Alanine dehydrogenase/PNT, C-terminal domain
AlaDh_PNT_N          PF05222.10   136 seq1618_BIOID60613   -            528   2.1e-52  176.5   0.0   1   1   9.7e-56   4.4e-52  175.5   0.0     1   136    22   155    22   155 0.99 Alanine dehydrogenase/PNT, N-terminal domain
DUF3814              PF12769.2     87 seq1618_BIOID60613   -            528   1.8e-37  127.2   7.5   1   1   9.8e-41   4.5e-37  125.9   4.8     3    87   445   527   443   527 0.96 Domain of unknown function (DUF3814)
RNB                  PF00773.14   325 seq1621_BIOID60613   -            827    5e-105  351.2   0.0   1   1  2.1e-108  7.3e-105  350.7   0.0     1   325   274   602   274   602 0.97 RNB domain
OB_RNB               PF08206.6     58 seq1621_BIOID60613   -            827   1.9e-29  100.8   9.9   1   2   2.4e-25   8.1e-22   76.3   0.1     1    58   101   158   101   158 0.99 Ribonuclease B OB domain
OB_RNB               PF08206.6     58 seq1621_BIOID60613   -            827   1.9e-29  100.8   9.9   2   2     2e-09   6.7e-06   25.4   0.0     6    58   172   227   170   227 0.96 Ribonuclease B OB domain
S1                   PF00575.18    74 seq1621_BIOID60613   -            827   8.7e-20   70.4   0.4   1   1   6.9e-23   2.4e-19   69.0   0.3     2    73   655   738   654   739 0.98 S1 RNA binding domain
HTH_12               PF08461.5     66 seq1621_BIOID60613   -            827   1.7e-13   49.9   0.8   1   1   1.1e-16   3.8e-13   48.8   0.5     2    64    37    97    36    99 0.93 Ribonuclease R winged-helix domain
ThiS                 PF02597.15    78 seq1622_BIOID60613   -             66   7.2e-17   61.4   0.1   1   1   5.7e-21   7.8e-17   61.3   0.1     1    78     3    66     3    66 0.98 ThiS family
SATase_N             PF06426.9    105 seq1624_BIOID60613   -            273   3.4e-40  136.4   0.2   1   1   7.3e-44     5e-40  135.8   0.1     1   105     9   113     9   113 1.00 Serine acetyltransferase, N-terminal
Hexapep              PF00132.19    36 seq1624_BIOID60613   -            273   2.5e-11   42.4   7.5   1   1   1.3e-13   9.1e-10   37.4   0.7     1    34   193   226   193   228 0.96 Bacterial transferase hexapeptide (six repeats)
ThiG                 PF05690.9    247 seq1626_BIOID60613   -            256  9.3e-110  365.3   1.0   1   1  1.5e-113  1.1e-109  365.2   0.7     2   247     4   247     3   247 0.99 Thiazole biosynthesis protein ThiG
GTP1_OBG             PF01018.17   156 seq1627_BIOID60613   -            390   1.1e-71  239.4   5.5   1   1   3.5e-75   1.6e-71  238.9   3.8     1   156     3   158     3   158 0.99 GTP1/OBG
MMR_HSR1             PF01926.18   114 seq1627_BIOID60613   -            390   1.3e-21   76.5   0.0   1   1   4.7e-25   2.1e-21   75.9   0.0     1   114   161   284   161   284 0.82 50S ribosome-binding GTPase
FeoB_N               PF02421.13   189 seq1627_BIOID60613   -            390   3.2e-09   36.1   0.0   1   1   2.2e-10     1e-06   28.0   0.0     3    57   162   217   160   224 0.94 Ferrous iron transport protein B
Fer4_11              PF13247.1     99 seq1628_BIOID60613   -            644   8.8e-16   57.5  14.8   1   1   8.4e-19   8.8e-16   57.5  10.3     6    97    57   142    53   144 0.90 4Fe-4S dicluster domain
Fer4_7               PF12838.2     52 seq1628_BIOID60613   -            644   1.5e-12   47.6  49.4   1   1   3.2e-09   3.3e-06   27.2   8.8     1    52    91   138    91   138 0.77 4Fe-4S dicluster domain
Pyr_redox_2          PF07992.9    200 seq1628_BIOID60613   -            644   7.8e-11   42.1   0.0   1   1   3.3e-13   3.4e-10   40.0   0.0     1   198   317   617   317   619 0.87 Pyridine nucleotide-disulphide oxidoreductase
Fer4_9               PF13187.1     55 seq1628_BIOID60613   -            644   1.7e-10   40.9  42.9   1   1   1.7e-09   1.7e-06   28.0   8.3     1    54    91   138    91   139 0.94 4Fe-4S dicluster domain
Pyr_redox            PF00070.22    80 seq1628_BIOID60613   -            644     3e-10   40.2   1.3   1   1   4.8e-08     5e-05   23.4   0.1     1    63   317   388   317   393 0.81 Pyridine nucleotide-disulphide oxidoreductase
NAD_binding_8        PF13450.1     68 seq1628_BIOID60613   -            644   7.5e-09   35.3   0.1   1   1   1.9e-11     2e-08   34.0   0.0     1    35   320   354   320   362 0.96 NAD(P)-binding Rossmann-like domain
Fer4_10              PF13237.1     52 seq1628_BIOID60613   -            644   1.2e-08   34.5  41.6   1   1   2.3e-10   2.4e-07   30.3   4.5     3    52    86   135    84   159 0.90 4Fe-4S dicluster domain
Fer4_6               PF12837.2     24 seq1628_BIOID60613   -            644     3e-08   33.0  55.9   1   1   3.9e-09   4.1e-06   26.3   1.4     2    23    85   106    84   107 0.91 4Fe-4S binding domain
Fer4                 PF00037.22    24 seq1628_BIOID60613   -            644     1e-06   27.9   3.0   1   1   9.8e-10     1e-06   27.9   2.1     2    23    86   107    85   108 0.90 4Fe-4S binding domain
FAD_binding_3        PF01494.14   356 seq1628_BIOID60613   -            644   5.5e-06   25.5   0.1   1   1   1.3e-08   1.3e-05   24.2   0.0     3    34   317   348   315   350 0.94 FAD binding domain
Thi4                 PF01946.12   230 seq1628_BIOID60613   -            644     1e-05   24.6   0.0   1   1     2e-08   2.1e-05   23.6   0.0    19    63   317   361   307   386 0.79 Thi4 family
HI0933_like          PF03486.9    409 seq1628_BIOID60613   -            644   8.2e-06   24.4   0.3   1   1   1.5e-08   1.6e-05   23.4   0.2     2    36   317   351   316   356 0.94 HI0933-like protein
Rhodanese            PF00581.15   113 seq1630_BIOID60613   -            364   5.3e-06   26.6   0.0   1   1   1.3e-09   1.7e-05   25.0   0.0    12   111    16   129     6   131 0.76 Rhodanese-like domain
Oxidored_FMN         PF00724.15   341 seq1632_BIOID60613   -            380   7.8e-80  268.3   0.0   1   1   6.6e-84     9e-80  268.0   0.0     1   340     7   343     7   344 0.90 NADH:flavin oxidoreductase / NADH oxidase family
BATS                 PF06968.8     92 seq1635_BIOID60613   -            377   3.8e-22   77.7   0.0   1   1   3.5e-25   2.4e-21   75.2   0.0     1    92   256   361   256   361 0.98 Biotin and Thiamin Synthesis associated domain
Radical_SAM          PF04055.16   166 seq1635_BIOID60613   -            377   2.5e-08   34.1   0.0   1   1     6e-12   4.1e-08   33.4   0.0     4   144    82   220    79   236 0.84 Radical SAM superfamily
SSF                  PF00474.12   406 seq1636_BIOID60613   -            571   8.9e-51  172.6  22.5   1   1   6.5e-55   8.9e-51  172.6  15.6     1   405    35   442    35   443 0.86 Sodium:solute symporter family
LacAB_rpiB           PF02502.13   140 seq1637_BIOID60613   -            149   1.7e-54  183.1   0.1   1   1   1.4e-58     2e-54  182.9   0.1     1   139     3   141     3   142 0.99 Ribose/Galactose Isomerase
MFS_1                PF07690.11   354 seq1639_BIOID60613   -            412   1.3e-32  112.8  48.8   1   2   3.4e-25   4.6e-21   74.8  20.3     6   232    30   243    25   245 0.84 Major Facilitator Superfamily
MFS_1                PF07690.11   354 seq1639_BIOID60613   -            412   1.3e-32  112.8  48.8   2   2   2.4e-15   3.3e-11   42.4  12.3     4   176   222   401   219   411 0.86 Major Facilitator Superfamily
Molybdopterin        PF00384.17   432 seq1640_BIOID60613   -           1247  1.2e-196  653.5   0.0   1   1  2.1e-200  1.5e-196  653.2   0.0     1   432   108   833   108   833 1.00 Molybdopterin oxidoreductase
Molydop_binding      PF01568.16   109 seq1640_BIOID60613   -           1247   1.7e-22   79.1   0.0   1   1     2e-25   1.4e-21   76.2   0.0     1   105  1087  1202  1087  1206 0.95 Molydopterin dinucleotide binding domain
PNTB                 PF02233.11   464 seq1641_BIOID60613   -            462  6.4e-230  763.5  19.6   1   1  5.3e-234  7.2e-230  763.4  13.6     2   464     5   462     4   462 0.98 NAD(P) transhydrogenase beta subunit
MFS_1                PF07690.11   354 seq1644_BIOID60613   -            419   1.2e-26   93.2  66.5   1   2   2.9e-19     4e-15   55.3  29.2     3   272    38   292    36   296 0.83 Major Facilitator Superfamily
MFS_1                PF07690.11   354 seq1644_BIOID60613   -            419   1.2e-26   93.2  66.5   2   2   1.1e-15   1.5e-11   43.5  15.0    35   182   268   412   267   418 0.89 Major Facilitator Superfamily
Fer4_11              PF13247.1     99 seq1648_BIOID60613   -            162   1.7e-17   62.9  17.4   1   1   7.8e-20   1.1e-16   60.4   9.8     6    96    51   140    46   143 0.88 4Fe-4S dicluster domain
Fer4_7               PF12838.2     52 seq1648_BIOID60613   -            162   2.1e-13   50.3  31.7   1   1   2.6e-11   3.6e-08   33.5   6.9     1    52    85   137    85   137 0.87 4Fe-4S dicluster domain
Fer4_9               PF13187.1     55 seq1648_BIOID60613   -            162   2.9e-13   49.7  28.9   1   1   1.8e-12   2.4e-09   37.1   6.4     1    54    85   137    85   138 0.96 4Fe-4S dicluster domain
Fer4                 PF00037.22    24 seq1648_BIOID60613   -            162   3.8e-13   48.3  37.8   1   1   3.4e-10   4.7e-07   29.0   1.2     4    24    82   102    79   102 0.90 4Fe-4S binding domain
Fer4_10              PF13237.1     52 seq1648_BIOID60613   -            162     2e-11   43.4  50.3   1   1   2.7e-10   3.7e-07   29.7   8.4     8    52    54    97    49    97 0.95 4Fe-4S dicluster domain
Fer4_2               PF12797.2     22 seq1648_BIOID60613   -            162   6.7e-08   31.8  13.4   1   1   8.1e-09   1.1e-05   24.9   2.0     5    21    81    97    78    98 0.88 4Fe-4S binding domain
Fer4_3               PF12798.2     15 seq1648_BIOID60613   -            162   1.2e-07   31.6  46.3   1   2   3.7e-06     0.005   17.1   3.2     1    14    86    99    86   100 0.96 4Fe-4S binding domain
Fer4_3               PF12798.2     15 seq1648_BIOID60613   -            162   1.2e-07   31.6  46.3   2   2   1.4e-06     0.002   18.4   2.3     1    15   117   137   117   137 0.97 4Fe-4S binding domain
Fer4_4               PF12800.2     17 seq1648_BIOID60613   -            162   6.2e-06   26.0  41.2   1   2    0.0003       0.4   11.0   3.0     2    14    10    22     9    24 0.91 4Fe-4S binding domain
Fer4_4               PF12800.2     17 seq1648_BIOID60613   -            162   6.2e-06   26.0  41.2   2   2   5.8e-08   7.9e-05   22.5   2.9     1    17    83    99    83    99 0.92 4Fe-4S binding domain
SpoU_methylase       PF00588.14   142 seq1650_BIOID60613   -            243     7e-42  142.5   0.0   1   1   1.9e-45   1.3e-41  141.6   0.0     2   142    96   236    95   236 0.96 SpoU rRNA Methylase family
SpoU_sub_bind        PF08032.7     76 seq1650_BIOID60613   -            243   3.1e-19   68.7   0.1   1   1   2.9e-22     2e-18   66.2   0.0     1    72     4    76     4    80 0.96 RNA 2'-O ribose methyltransferase substrate binding
Glutaredoxin2_C      PF04399.8    132 seq1651_BIOID60613   -            215     6e-50  168.1   0.0   1   1   2.2e-53   7.6e-50  167.8   0.0     1   132    84   215    84   215 0.99 Glutaredoxin 2, C terminal domain
GST_N_3              PF13417.1     75 seq1651_BIOID60613   -            215     2e-12   47.0   0.0   1   1     1e-15   3.5e-12   46.2   0.0     1    74     3    76     3    82 0.90 Glutathione S-transferase, N-terminal domain
GST_N_2              PF13409.1     70 seq1651_BIOID60613   -            215   6.8e-08   32.2   0.0   1   1   3.6e-11   1.2e-07   31.4   0.0     1    68     8    70     8    72 0.88 Glutathione S-transferase, N-terminal domain
GST_N                PF02798.15    76 seq1651_BIOID60613   -            215   6.3e-05   22.9   0.0   1   1   4.2e-08   0.00014   21.8   0.0     1    75     1    70     1    71 0.85 Glutathione S-transferase, N-terminal domain
Sulfatase            PF00884.18   379 seq1654_BIOID60613   -            497   1.1e-84  284.5   0.3   1   1   9.7e-89   1.3e-84  284.2   0.2     1   379     4   413     4   413 0.92 Sulfatase
MMR_HSR1             PF01926.18   114 seq1656_BIOID60613   -            215   5.9e-18   64.8   0.0   1   1   2.3e-21   7.9e-18   64.4   0.0     1   114    33   151    33   169 0.86 50S ribosome-binding GTPase
FeoB_N               PF02421.13   189 seq1656_BIOID60613   -            215   4.9e-06   25.7   0.1   1   1   2.7e-09   9.1e-06   24.9   0.1     1   163    32   205    32   213 0.72 Ferrous iron transport protein B
Ribosomal_L31        PF01197.13    69 seq1657_BIOID60613   -             88   2.4e-27   94.5   0.2   1   1   2.3e-31   3.1e-27   94.2   0.1     1    68     2    80     2    81 0.99 Ribosomal protein L31
Ribosomal_L36        PF00444.13    38 seq1659_BIOID60613   -             47     2e-20   72.3   1.6   1   1   1.9e-24   2.7e-20   71.9   1.1     1    38     2    42     2    42 0.99 Ribosomal protein L36
DUF1439              PF07273.7    152 seq1660_BIOID60613   -            253   1.2e-52  177.6   1.0   1   1     1e-56   1.4e-52  177.3   0.7     1   152    94   246    94   246 0.99 Protein of unknown function (DUF1439)
GreA_GreB_N          PF03449.10    74 seq1662_BIOID60613   -            158   1.8e-32  111.0   1.1   1   1   3.6e-36   2.4e-32  110.6   0.8     4    74     3    74     1    74 0.97 Transcription elongation factor, N-terminal
GreA_GreB            PF01272.14    77 seq1662_BIOID60613   -            158     8e-29   99.0   0.5   1   1   1.6e-32   1.1e-28   98.6   0.3     3    77    83   157    80   157 0.97 Transcription elongation factor, GreA/GreB, C-term
DUF2170              PF09938.4    140 seq1664_BIOID60613   -            133   1.5e-42  144.1   1.5   1   1   1.2e-46   1.7e-42  143.9   1.0     3   139     2   132     1   133 0.96 Uncharacterized protein conserved in bacteria (DUF2170)
PspA_IM30            PF04012.7    221 seq1669_BIOID60613   -            232   2.5e-57  193.6  29.7   1   1     2e-61   2.7e-57  193.5  20.6     1   221     2   232     2   232 0.97 PspA/IM30 family
Amidohydro_1         PF01979.15   333 seq1671_BIOID60613   -            348   3.6e-27   95.7   0.0   1   1   3.5e-31   4.8e-27   95.3   0.0     8   295    15   310    10   323 0.91 Amidohydrolase family
Multi_Drug_Res       PF00893.14    93 seq1673_BIOID60613   -            121   5.5e-26   90.7  12.2   1   1   5.6e-30   7.6e-26   90.2   8.5     2    92     4    94     3    95 0.98 Small Multidrug Resistance protein
DUF202               PF02656.10    73 seq1674_BIOID60613   -            115   3.3e-16   59.1   8.8   1   1   2.4e-20   3.3e-16   59.1   1.0     1    72    13    79    13    80 0.94 Domain of unknown function (DUF202)
FtsJ                 PF01728.14   181 seq1675_BIOID60613   -            209     7e-57  192.2   0.0   1   1   6.1e-61   8.3e-57  191.9   0.0     1   181    31   207    31   207 0.98 FtsJ-like methyltransferase
GerE                 PF00196.14    58 seq1676_BIOID60613   -            180     8e-13   47.3   0.2   1   1   1.3e-16   1.8e-12   46.2   0.2     2    46   127   171   126   174 0.96 Bacterial regulatory proteins, luxR family
DUF2491              PF10679.4    212 seq1678_BIOID60613   -            219   6.2e-70  234.3   0.0   1   1     5e-74   6.8e-70  234.2   0.0     2   212     5   217     1   217 0.98 Protein of unknown function (DUF2491)
Multi_Drug_Res       PF00893.14    93 seq1679_BIOID60613   -            109   6.2e-29  100.2   6.5   1   1   5.4e-33   7.4e-29   99.9   4.5     3    93     6    99     4    99 0.96 Small Multidrug Resistance protein
DUF202               PF02656.10    73 seq1680_BIOID60613   -            120   2.5e-09   37.0   9.0   1   1     3e-12   4.1e-08   33.1   6.2     1    66    12    71    12   115 0.89 Domain of unknown function (DUF202)
SirA                 PF01206.12    70 seq1682_BIOID60613   -             81   2.3e-26   91.0   0.0   1   1   1.9e-30   2.6e-26   90.8   0.0     1    70    10    79    10    79 0.98 SirA-like protein
MFS_1                PF07690.11   354 seq1684_BIOID60613   -            393     1e-39  136.2  61.7   1   1   1.7e-41   2.3e-37  128.4  27.0     2   353    21   356    20   357 0.90 Major Facilitator Superfamily
Peptidase_M41        PF01434.13   213 seq1687_BIOID60613   -            647     8e-84  280.2   0.7   1   1   4.6e-87   1.3e-83  279.6   0.5     2   212   385   594   384   595 0.98 Peptidase family M41
AAA                  PF00004.24   132 seq1687_BIOID60613   -            647   1.7e-46  157.6   0.0   1   1   1.7e-49   4.7e-46  156.1   0.0     1   131   191   323   191   324 0.97 ATPase family associated with various cellular activities (AAA)
FtsH_ext             PF06480.10   110 seq1687_BIOID60613   -            647   1.4e-16   60.5   0.2   1   1   5.1e-20   1.4e-16   60.5   0.1     1   110     8    96     8    96 0.95 FtsH Extracellular
AAA_5                PF07728.9    139 seq1687_BIOID60613   -            647   7.9e-07   28.7   0.0   1   1   1.5e-09     4e-06   26.4   0.0     1   137   190   312   190   313 0.82 AAA domain (dynein-related subfamily)
Fer4_11              PF13247.1     99 seq1688_BIOID60613   -            512   1.6e-40  136.8   5.8   1   1   4.7e-44   1.6e-40  136.8   4.0     2    98   176   272   175   273 0.98 4Fe-4S dicluster domain
Fer4_7               PF12838.2     52 seq1688_BIOID60613   -            512     5e-09   36.2  16.4   1   1   5.4e-10   1.9e-06   28.0   4.0     2    50   184   229   183   232 0.90 4Fe-4S dicluster domain
Fer4_10              PF13237.1     52 seq1688_BIOID60613   -            512   8.9e-09   34.8  18.0   1   1   1.9e-09   6.5e-06   25.7   3.7     4    52   179   228   176   228 0.93 4Fe-4S dicluster domain
DinI                 PF06183.8     65 seq1689_BIOID60613   -             81   1.7e-29  101.4   0.1   1   1   1.8e-33   2.5e-29  100.9   0.0     1    65    13    79    13    79 0.98 DinI-like family
DUF350               PF03994.9     54 seq1690_BIOID60613   -            132   1.6e-31  107.6  11.9   1   2   2.3e-22   3.1e-18   65.1   0.4     1    53    13    65    13    66 0.98 Domain of Unknown Function (DUF350)
DUF350               PF03994.9     54 seq1690_BIOID60613   -            132   1.6e-31  107.6  11.9   2   2   8.5e-17   1.2e-12   47.2   3.4     1    54    78   130    78   130 0.99 Domain of Unknown Function (DUF350)
DUF2498              PF10692.4     82 seq1692_BIOID60613   -             83   2.6e-44  148.6   0.1   1   1   2.2e-48   2.9e-44  148.4   0.1     2    82     3    83     2    83 0.98 Protein of unknown function (DUF2498)
DUF1190              PF06693.6    165 seq1695_BIOID60613   -            212   5.3e-37  127.2   3.7   1   1   4.9e-41   6.6e-37  126.9   2.6     1   165    63   212    63   212 0.91 Protein of unknown function (DUF1190)
BssS                 PF13991.1     73 seq1696_BIOID60613   -             85   1.3e-34  117.6   0.0   1   1   1.1e-38   1.5e-34  117.4   0.0     1    72    12    83    12    84 0.98 BssS protein family
DAO                  PF01266.19   358 seq1699_BIOID60613   -            372   6.1e-57  193.0   0.0   1   1     5e-61   6.9e-57  192.8   0.0     1   357     4   352     4   353 0.86 FAD dependent oxidoreductase
Elong-fact-P_C       PF09285.6     56 seq1700_BIOID60613   -            275   2.4e-21   74.7   0.0   1   1   1.2e-24   5.2e-21   73.6   0.0     1    56   218   273   218   273 0.99 Elongation factor P, C-terminal
EFP                  PF01132.15    55 seq1700_BIOID60613   -            275     5e-14   51.6   2.2   1   1     2e-17   8.9e-14   50.7   1.5     1    54   154   209   154   210 0.91 Elongation factor P (EF-P) OB domain
EFP_N                PF08207.7     58 seq1700_BIOID60613   -            275   4.8e-13   48.6   0.6   1   1   2.1e-16   9.5e-13   47.7   0.1     2    57    89   146    88   147 0.88 Elongation factor P (EF-P) KOW-like domain
GSP_synth            PF03738.9     97 seq1702_BIOID60613   -            387   1.5e-25   89.1   0.0   1   1   3.7e-29     5e-25   87.4   0.0     2    97   172   263   171   263 0.93 Glutathionylspermidine synthase preATP-grasp
Nitrate_red_del      PF02613.10   136 seq1705_BIOID60613   -            236   1.7e-28   99.0   6.5   1   1   2.2e-32     3e-28   98.2   4.5     7   133     9   161     3   165 0.84 Nitrate reductase delta subunit
Lipase_GDSL_2        PF13472.1    179 seq1709_BIOID60613   -            197   1.7e-28   99.8   0.0   1   1   3.2e-32   2.2e-28   99.4   0.0     1   175    20   177    20   180 0.89 GDSL-like Lipase/Acylhydrolase family
Lipase_GDSL          PF00657.17   234 seq1709_BIOID60613   -            197   5.3e-22   78.6   0.0   1   1   9.1e-26   6.3e-22   78.4   0.0     2   233    20   184    19   185 0.90 GDSL-like Lipase/Acylhydrolase
FAD_binding_2        PF00890.19   421 seq1713_BIOID60613   -            540  1.2e-106  356.9   1.3   1   1  4.2e-110  1.4e-106  356.7   0.9     1   421    10   392    10   392 0.95 FAD binding domain
Succ_DH_flav_C       PF02910.15   129 seq1713_BIOID60613   -            540   3.1e-19   68.9   0.2   1   1   1.6e-22   5.5e-19   68.1   0.1     2    88   441   521   440   526 0.96 Fumarate reductase flavoprotein C-term
Pyr_redox_2          PF07992.9    200 seq1713_BIOID60613   -            540   1.2e-11   44.7   3.4   1   1   8.8e-13     3e-09   36.9   2.3     1   196    10   377    10   380 0.81 Pyridine nucleotide-disulphide oxidoreductase
Acyltransferase      PF01553.16   132 seq1714_BIOID60613   -            310     3e-14   52.4   0.0   1   1   3.1e-18   4.2e-14   51.9   0.0     3   119    84   220    82   238 0.82 Acyltransferase
Pterin_bind          PF00809.17   210 seq1715_BIOID60613   -            297   1.5e-76  256.2   0.0   1   1   1.7e-80   2.3e-76  255.7   0.0     1   210    35   240    35   240 0.99 Pterin binding enzyme
adh_short            PF00106.20   167 seq1716_BIOID60613   -            252   7.6e-38  129.9   0.1   1   1   2.6e-41     9e-38  129.6   0.1     2   166    14   183    13   184 0.94 short chain dehydrogenase
KR                   PF08659.5    181 seq1716_BIOID60613   -            252   5.8e-17   61.8   0.0   1   1   2.2e-20   7.5e-17   61.4   0.0     3   166    15   182    14   195 0.87 KR domain
adh_short_C2         PF13561.1    243 seq1716_BIOID60613   -            252   1.5e-15   57.5   0.0   1   1   5.5e-19   1.9e-15   57.2   0.0     6   189    22   204    19   223 0.90 Enoyl-(Acyl carrier protein) reductase
IlvB_leader          PF08049.6     32 seq1719_BIOID60613   -             42   8.7e-20   70.0  12.1   1   1   6.4e-24   8.7e-20   70.0   8.4     1    32    11    42    11    42 1.00 IlvB leader peptide
DUF2770              PF10968.3     36 seq1721_BIOID60613   -             46   1.4e-19   69.3  13.1   1   1   1.2e-23   1.7e-19   69.0   9.1     1    36    10    45    10    45 0.99 Protein of unknown function (DUF2770)
adh_short            PF00106.20   167 seq1722_BIOID60613   -            269   5.5e-26   91.3   0.0   1   1   2.7e-29   7.5e-26   90.9   0.0     1   166    16   177    16   178 0.90 short chain dehydrogenase
KR                   PF08659.5    181 seq1722_BIOID60613   -            269   4.2e-12   45.9   0.0   1   1   2.6e-15   7.2e-12   45.2   0.0     3   165    18   175    17   194 0.80 KR domain
adh_short_C2         PF13561.1    243 seq1722_BIOID60613   -            269   5.4e-12   45.9   0.0   1   1   2.6e-15   7.2e-12   45.5   0.0     6   193    25   202    22   211 0.89 Enoyl-(Acyl carrier protein) reductase
NAD_binding_10       PF13460.1    183 seq1722_BIOID60613   -            269   1.2e-09   38.3   0.0   1   1   6.3e-13   1.7e-09   37.8   0.0     1   146    18   192    18   214 0.81 NADH(P)-binding
Mannitol_dh_C        PF08125.8    245 seq1724_BIOID60613   -            488   4.1e-96  320.7   0.0   1   1  8.6e-100   5.9e-96  320.2   0.0     1   245   216   462   216   462 0.99 Mannitol dehydrogenase C-terminal domain
Mannitol_dh          PF01232.18   151 seq1724_BIOID60613   -            488   2.5e-54  183.1   0.0   1   1   7.8e-58   5.4e-54  182.1   0.0     2   151    26   188    25   188 0.99 Mannitol dehydrogenase Rossmann domain
Nitrate_red_gam      PF02665.9    223 seq1725_BIOID60613   -            225   3.7e-88  294.5  11.3   1   1   3.1e-92   4.2e-88  294.3   7.8     2   222     4   224     3   225 0.99 Nitrate reductase gamma subunit
TPP_enzyme_N         PF02776.13   172 seq1726_BIOID60613   -            562   6.1e-59  198.2   0.8   1   1     6e-62   2.7e-58  196.1   0.0     2   168    14   179    13   183 0.98 Thiamine pyrophosphate enzyme, N-terminal TPP binding domain
TPP_enzyme_C         PF02775.16   153 seq1726_BIOID60613   -            562   1.2e-48  164.4   1.4   1   1   6.8e-52   3.1e-48  163.1   0.1     1   153   390   538   390   538 0.97 Thiamine pyrophosphate enzyme, C-terminal TPP binding domain
TPP_enzyme_M         PF00205.17   137 seq1726_BIOID60613   -            562   2.4e-43  147.0   1.3   1   1   2.8e-46   1.3e-42  144.6   0.3     1   137   201   334   201   334 0.98 Thiamine pyrophosphate enzyme, central domain
Acyl-CoA_dh_1        PF00441.19   150 seq1727_BIOID60613   -            546   1.1e-32  113.0   0.9   1   1   2.2e-35     1e-31  109.9   0.3     1   148   290   443   290   445 0.97 Acyl-CoA dehydrogenase, C-terminal domain
Acyl-CoA_dh_M        PF02770.14    52 seq1727_BIOID60613   -            546   4.8e-14   51.4   0.0   1   1     2e-17   8.9e-14   50.6   0.0     1    51   186   236   186   238 0.96 Acyl-CoA dehydrogenase, middle domain
Acyl-CoA_dh_2        PF08028.6    134 seq1727_BIOID60613   -            546   1.4e-08   34.9   0.2   1   1   1.3e-11   5.8e-08   32.9   0.0    10   123   314   423   308   432 0.86 Acyl-CoA dehydrogenase, C-terminal domain
Cytochrom_B_N        PF00033.14   188 seq1728_BIOID60613   -            188   1.8e-30  105.5  13.3   1   1     3e-34     2e-30  105.4   9.2     2   187     8   180     7   181 0.98 Cytochrome b(N-terminal)/b6/petB
Ni_hydr_CYTB         PF01292.15   182 seq1728_BIOID60613   -            188   1.7e-27   95.8  13.3   1   1     3e-31     2e-27   95.6   9.2     1   181     9   180     9   181 0.93 Prokaryotic cytochrome b561
CobA_CobO_BtuR       PF02572.10   172 seq1729_BIOID60613   -            196   2.5e-71  238.7   0.1   1   1   4.4e-75     3e-71  238.4   0.0     2   172    27   196    26   196 0.99 ATP:corrinoid adenosyltransferase BtuR/CobO/CobP
Co_AT_N              PF12557.3     24 seq1729_BIOID60613   -            196   2.5e-07   30.2   6.4   1   1   3.7e-11   2.5e-07   30.2   4.5     6    24     3    21     1    21 0.94 Cob(I)alamin adenosyltransferase N terminal
PGM_PMM_I            PF02878.11   138 seq1730_BIOID60613   -            445   2.6e-45  153.1   0.0   1   1   1.8e-48   6.1e-45  151.9   0.0     1   134     4   136     4   138 0.98 Phosphoglucomutase/phosphomannomutase, alpha/beta/alpha domain I
PGM_PMM_III          PF02880.11   111 seq1730_BIOID60613   -            445   1.8e-31  108.3   0.2   1   1   1.3e-34   4.3e-31  107.1   0.1     1   109   258   367   258   369 0.93 Phosphoglucomutase/phosphomannomutase, alpha/beta/alpha domain III
PGM_PMM_II           PF02879.11   104 seq1730_BIOID60613   -            445   3.9e-21   75.2   0.1   1   1   2.5e-24   8.5e-21   74.1   0.0     2   104   157   254   156   254 0.91 Phosphoglucomutase/phosphomannomutase, alpha/beta/alpha domain II
PGM_PMM_IV           PF00408.15    73 seq1730_BIOID60613   -            445   7.8e-16   57.7   0.2   1   1   9.5e-19   3.2e-15   55.7   0.2     1    73   373   443   373   443 0.96 Phosphoglucomutase/phosphomannomutase, C-terminal domain
ACP_syn_III_C        PF08541.5     90 seq1733_BIOID60613   -            335   2.4e-24   85.0   0.1   1   1   3.1e-27   1.4e-23   82.5   0.0     1    88   246   333   246   334 0.98 3-Oxoacyl-[acyl-carrier-protein (ACP)] synthase III C terminal
ACP_syn_III          PF08545.5     80 seq1733_BIOID60613   -            335   9.1e-21   73.2   0.9   1   1   4.1e-24   1.9e-20   72.2   0.2     1    76   117   191   117   195 0.93 3-Oxoacyl-[acyl-carrier-protein (ACP)] synthase III
Thiolase_N           PF00108.18   264 seq1733_BIOID60613   -            335   5.2e-05   22.2   0.6   1   1   2.1e-08   9.5e-05   21.3   0.4    22   107    57   142    45   150 0.91 Thiolase, N-terminal domain
Thioredoxin          PF00085.15   104 seq1734_BIOID60613   -            296   7.3e-19   67.2   0.0   1   1     2e-22   1.4e-18   66.3   0.0     3   103    19   120    17   121 0.94 Thioredoxin
LysR_substrate       PF03466.15   209 seq1735_BIOID60613   -            297   5.7e-47  159.3   1.3   1   1   1.2e-50   7.9e-47  158.9   0.9     2   208    89   296    88   297 0.96 LysR substrate binding domain
HTH_1                PF00126.22    60 seq1735_BIOID60613   -            297     2e-23   81.7   1.9   1   1   5.8e-27   3.9e-23   80.8   1.3     1    60     5    64     5    64 0.98 Bacterial regulatory helix-turn-helix protein, lysR family
YceI                 PF04264.8    164 seq1736_BIOID60613   -            191   5.3e-40  136.9   0.8   1   1   4.4e-44     6e-40  136.7   0.5     2   163    25   187    24   188 0.93 YceI-like domain
cobW                 PF02492.14   178 seq1742_BIOID60613   -            328   8.1e-36  122.9   0.0   1   1   1.6e-39   1.1e-35  122.5   0.0     4   169     6   171     3   180 0.91 CobW/HypB/UreG, nucleotide-binding domain
CobW_C               PF07683.9     94 seq1742_BIOID60613   -            328   5.6e-06   25.8   0.4   1   1   1.8e-09   1.2e-05   24.8   0.0     2    92   241   321   240   323 0.90 Cobalamin synthesis protein cobW C-terminal domain
ACT_5                PF13710.1     63 seq1743_BIOID60613   -             96   3.8e-11   42.5   0.1   1   1   1.6e-14   7.1e-11   41.6   0.1     1    63    17    78    17    78 0.97 ACT domain
ACT                  PF01842.20    66 seq1743_BIOID60613   -             96   2.9e-09   36.0   0.0   1   1   8.3e-13   3.8e-09   35.7   0.0     2    65    10    73     9    74 0.97 ACT domain
ACT_4                PF13291.1     80 seq1743_BIOID60613   -             96   9.2e-07   29.0   0.1   1   1   2.6e-10   1.2e-06   28.6   0.1     7    80     9    80     4    80 0.94 ACT domain
Epimerase            PF01370.16   236 seq1745_BIOID60613   -            338   1.4e-32  112.9   0.0   1   1   8.5e-36   1.7e-32  112.6   0.0     1   235     3   233     3   234 0.91 NAD dependent epimerase/dehydratase family
3Beta_HSD            PF01073.14   280 seq1745_BIOID60613   -            338   2.2e-20   72.3   0.0   1   1   1.5e-23   2.9e-20   72.0   0.0     1   271     4   256     4   263 0.85 3-beta hydroxysteroid dehydrogenase/isomerase family
NAD_binding_10       PF13460.1    183 seq1745_BIOID60613   -            338   1.1e-17   64.5   0.0   1   1   8.4e-21   1.6e-17   63.9   0.0     1   151     3   176     3   192 0.84 NADH(P)-binding
NAD_binding_4        PF07993.7    249 seq1745_BIOID60613   -            338     3e-14   52.4   0.1   1   1   2.5e-16   4.9e-13   48.4   0.0    78   195    57   168    45   216 0.84 Male sterility protein
RmlD_sub_bind        PF04321.12   287 seq1745_BIOID60613   -            338   1.6e-10   40.2   0.0   1   1   1.1e-13   2.1e-10   39.8   0.0     1   169     1   189     1   237 0.85 RmlD substrate binding domain
adh_short            PF00106.20   167 seq1745_BIOID60613   -            338   3.3e-05   23.7   0.7   1   1   1.7e-08   3.3e-05   23.7   0.5     3    75     3    68     2    76 0.82 short chain dehydrogenase
ROK                  PF00480.15   179 seq1746_BIOID60613   -            406   1.4e-35  122.6   0.0   1   1   1.4e-39     2e-35  122.1   0.0     4   178    92   273    89   274 0.86 ROK family
GerE                 PF00196.14    58 seq1747_BIOID60613   -            196   5.4e-24   83.1   0.1   1   1     2e-27   9.2e-24   82.4   0.1     2    56   136   190   135   192 0.97 Bacterial regulatory proteins, luxR family
Response_reg         PF00072.19   112 seq1747_BIOID60613   -            196   2.4e-23   82.1   0.0   1   1   7.3e-27   3.3e-23   81.6   0.0     1   111     4   112     4   113 0.97 Response regulator receiver domain
DEAD                 PF00270.24   173 seq1748_BIOID60613   -            444   1.3e-45  154.7   0.0   1   1   1.1e-48   5.1e-45  152.8   0.0     1   171    28   197    28   199 0.92 DEAD/DEAH box helicase
Helicase_C           PF00271.26    78 seq1748_BIOID60613   -            444   5.9e-27   93.2   0.0   1   1   2.5e-30   1.1e-26   92.3   0.0     3    78   268   343   266   343 0.98 Helicase conserved C-terminal domain
ResIII               PF04851.10   184 seq1748_BIOID60613   -            444   8.1e-05   22.4   0.2   1   1   3.8e-08   0.00017   21.3   0.0    31   183    47   192    18   193 0.73 Type III restriction enzyme, res subunit
SecG                 PF03840.9     74 seq1749_BIOID60613   -            110   8.9e-27   92.5   9.6   1   1   7.6e-31     1e-26   92.3   6.7     2    74     3    75     2    75 0.97 Preprotein translocase SecG subunit
[truncated: 1,426,733 more chars]
