# Supplementary material for: A domain sequence approach to pangenomics: applications to Escherichia coli
Source: F1000Res. 2013 May 29;1:19. Originally published 2012 Oct 1. [Version 2] doi: 10.12688/f1000research.1-19.v2 (PMC3901455; doi:10.12688/f1000research.1-19.v2)
Supplement: The 347 text files show the results from scanning each of the fasta-files against the Pfam-A database [file f1000research-1-1101-s0002.tgz › Escherichia_coli_23916_BIOID51123.txt]

#                                                                            --- full sequence --- -------------- this domain -------------   hmm coord   ali coord   env coord
# target name        accession   tlen query name           accession   qlen   E-value  score  bias   #  of  c-Evalue  i-Evalue  score  bias  from    to  from    to  from    to  acc description of target
#------------------- ---------- ----- -------------------- ---------- ----- --------- ------ ----- --- --- --------- --------- ------ ----- ----- ----- ----- ----- ----- ----- ---- ---------------------
HOK_GEF              PF01848.11    43 seq4_BIOID51123      -             41   1.1e-21   75.7   0.9   1   1   8.8e-26   1.2e-21   75.6   0.6     7    43     1    37     1    37 0.98 Hok/gef family
PhageMin_Tail        PF10145.4    202 seq10_BIOID51123     -            615   5.5e-14   52.1   5.0   1   1     4e-18   5.5e-14   52.1   3.5    33   184   135   352   102   354 0.86 Phage-related minor tail protein
CbiA                 PF01656.18   195 seq13_BIOID51123     -            398   1.5e-18   66.8   0.0   1   1   3.7e-22   2.5e-18   66.0   0.0     1   144   111   294   111   322 0.74 CobQ/CobB/MinD/ParA nucleotide binding domain
Tail_tube            PF10618.4    119 seq14_BIOID51123     -             66   7.5e-13   48.1   0.2   1   1   6.2e-17   8.5e-13   47.9   0.1     1    48     1    47     1    55 0.94 Phage tail tube protein
Toprim_4             PF13662.1     81 seq15_BIOID51123     -            666   1.3e-08   34.6   0.0   1   1   4.8e-12   3.3e-08   33.2   0.0     6    75   169   240   165   246 0.89 Toprim domain
Toprim_3             PF13362.1     96 seq15_BIOID51123     -            666   2.5e-06   27.4   0.1   1   1   1.1e-09   7.6e-06   25.9   0.1     2    95   166   267   165   268 0.77 Toprim domain
TraV                 PF09676.5    119 seq16_BIOID51123     -            171   4.5e-40  136.9   1.4   1   1   3.8e-44   5.2e-40  136.7   1.0     1   119    23   165    23   165 0.98 Type IV conjugative transfer system lipoprotein (TraV)
CLP_protease         PF00574.18   182 seq17_BIOID51123     -            362   1.2e-39  135.7   1.7   1   1   5.1e-43   2.3e-39  134.8   1.1    26   179    38   185    29   188 0.92 Clp protease
SDH_sah              PF01972.11   286 seq17_BIOID51123     -            362   7.8e-09   34.5   0.2   1   1   2.6e-12   1.2e-08   34.0   0.1    92   159    55   122    30   165 0.87 Serine dehydrogenase proteinase
HTH_31               PF13560.1     64 seq18_BIOID51123     -             90   1.7e-08   34.3   0.0   1   1   3.8e-12   2.6e-08   33.7   0.0     3    42     3    42     2    62 0.86 Helix-turn-helix domain
HTH_3                PF01381.17    55 seq18_BIOID51123     -             90   8.1e-07   28.6   0.0   1   1   1.7e-10   1.2e-06   28.1   0.0     1    36     6    40     6    50 0.91 Helix-turn-helix
DUF905               PF06006.7     71 seq21_BIOID51123     -             79   4.4e-39  131.5   0.1   1   1   3.6e-43     5e-39  131.4   0.1     2    71    11    79    10    79 0.98 Bacterial protein of unknown function (DUF905)
DNA_pol3_theta       PF06440.6     75 seq27_BIOID51123     -             83   4.2e-38  128.6   0.3   1   1   3.6e-42   4.9e-38  128.4   0.2     2    72     3    72     1    76 0.96 DNA polymerase III, theta subunit
Sigma70_r4_2         PF08281.7     54 seq30_BIOID51123     -             95   6.6e-06   25.3   0.2   1   1   1.4e-09   1.9e-05   23.9   0.0    10    54    21    64    12    64 0.83 Sigma-70, region 4
Phage_integrase      PF00589.17   173 seq31_BIOID51123     -             60   2.8e-09   36.7   0.1   1   1   2.7e-13   3.7e-09   36.3   0.0   139   171     1    33     1    35 0.94 Phage integrase family
Fic                  PF02661.13    97 seq33_BIOID51123     -            126   3.6e-06   27.4   0.0   1   1   4.1e-10   5.6e-06   26.8   0.0     2    97     4    84     3    84 0.86 Fic/DOC family
RHS                  PF03527.9     41 seq34_BIOID51123     -            302   1.6e-20   72.4   0.6   1   1     2e-24   2.7e-20   71.7   0.4     1    41    46    86    46    86 0.98 RHS protein
T2SE                 PF00437.15   272 seq37_BIOID51123     -            464   3.3e-39  134.3   0.0   1   1   3.6e-43   4.9e-39  133.7   0.0    10   271    44   320    37   321 0.85 Type II/IV secretion system protein
SSB                  PF00436.20   104 seq40_BIOID51123     -            179   4.5e-38  129.1   0.3   1   1   4.1e-42   5.6e-38  128.8   0.2     1   101     6   109     6   112 0.95 Single-strand binding protein family
ACR_tran             PF00873.14  1021 seq41_BIOID51123     -             63   9.2e-11   39.8   6.0   1   1   7.3e-15   9.9e-11   39.7   4.2   968  1020     1    53     1    54 0.97 AcrB/AcrD/AcrF family
Transgly             PF00912.17   178 seq43_BIOID51123     -            844   2.6e-56  189.6   0.0   1   1     6e-60   4.1e-56  188.9   0.0    10   177   209   380   198   381 0.95 Transglycosylase
Transpeptidase       PF00905.17   304 seq43_BIOID51123     -            844   1.2e-25   90.0   0.3   1   1   1.6e-28   1.1e-24   86.9   0.2     2   284   473   725   472   744 0.86 Penicillin binding protein transpeptidase domain
Tail_tube            PF10618.4    119 seq49_BIOID51123     -             71     1e-19   70.3   0.2   1   1   7.8e-24   1.1e-19   70.2   0.1    50   118     2    70     1    71 0.97 Phage tail tube protein
TraY                 PF05509.6     49 seq52_BIOID51123     -             75   6.3e-24   83.3   0.1   1   1   5.9e-28   8.1e-24   83.0   0.1     1    48    14    61    14    62 0.97 TraY domain
Transposase_mut      PF00872.13   381 seq54_BIOID51123     -            202     1e-65  221.6   0.4   1   1   1.7e-69   1.2e-65  221.4   0.3    87   285     2   198     1   201 0.98 Transposase, Mutator family
MULE                 PF10551.4     93 seq54_BIOID51123     -            202   1.7e-16   60.0   0.0   1   1   4.3e-20   2.9e-16   59.2   0.0    12    92    92   175    81   176 0.85 MULE transposase domain
Enterotoxin_ST       PF02048.11    54 seq58_BIOID51123     -             72   2.7e-22   78.6  12.9   1   1   2.4e-26   3.3e-22   78.3   8.9     1    54    20    71    20    71 0.98 Heat-stable enterotoxin ST
HTH_Tnp_1            PF01527.15    76 seq61_BIOID51123     -            108   5.5e-11   42.1   1.3   1   1   1.6e-14   2.2e-10   40.2   0.9     1    74     1    87     1    88 0.86 Transposase
AAA_10               PF12846.2    328 seq62_BIOID51123     -           1014   1.3e-45  155.9   0.0   1   1     2e-49   2.7e-45  154.9   0.0     8   327   502   898   496   898 0.94 AAA-like domain
DUF1380              PF07128.7    139 seq63_BIOID51123     -            170   1.8e-62  209.1   2.5   1   1   1.6e-66   2.2e-62  208.8   1.7    20   139     1   119     1   119 0.99 Protein of unknown function (DUF1380)
Mu-transpos_C        PF09299.6     62 seq65_BIOID51123     -            680   1.5e-17   63.1   0.1   1   1   7.6e-21   3.4e-17   61.9   0.1     3    62   533   593   531   593 0.97 Mu transposase, C-terminal
rve                  PF00665.21   120 seq65_BIOID51123     -            680     6e-12   45.6   0.0   1   1   3.6e-15   1.6e-11   44.2   0.0    10   115   311   419   294   424 0.85 Integrase core domain
HTH_Tnp_Mu_1         PF02316.11   144 seq65_BIOID51123     -            680   8.6e-09   35.1   1.5   1   1   4.4e-12     2e-08   33.9   0.1     2    82     7    93     6   143 0.65 Mu DNA-binding domain
Resolvase            PF00239.16   141 seq72_BIOID51123     -            184   1.4e-43  147.9   0.0   1   1   2.8e-47   1.9e-43  147.5   0.0     2   140     3   135     2   136 0.98 Resolvase, N terminal domain
HTH_7                PF02796.10    45 seq72_BIOID51123     -            184   1.3e-12   47.2   0.0   1   1   3.9e-16   2.6e-12   46.2   0.0     1    44   138   181   138   182 0.97 Helix-turn-helix domain of resolvase
Chorismate_bind      PF00425.13   257 seq76_BIOID51123     -            391   2.1e-68  230.3   0.0   1   1   1.8e-72   2.5e-68  230.0   0.0     2   257   126   380   125   380 0.97 chorismate binding enzyme
Pyr_redox_2          PF07992.9    200 seq77_BIOID51123     -            564   1.7e-41  142.2   0.0   1   1   4.4e-44   6.7e-41  140.2   0.0     2   198   100   410    99   412 0.96 Pyridine nucleotide-disulphide oxidoreductase
Pyr_redox_dim        PF02852.17   110 seq77_BIOID51123     -            564     1e-30  105.8   0.0   1   1   1.8e-33   2.8e-30  104.4   0.0     1   109   440   548   440   549 0.98 Pyridine nucleotide-disulphide oxidoreductase, dimerisation domain
Pyr_redox            PF00070.22    80 seq77_BIOID51123     -            564   3.5e-18   65.6   5.9   1   1   4.6e-17     7e-14   51.8   0.1     1    74   271   345   271   354 0.89 Pyridine nucleotide-disulphide oxidoreductase
Pyr_redox_3          PF13738.1    203 seq77_BIOID51123     -            564   8.7e-16   58.4   0.1   1   1   1.7e-13   2.6e-10   40.5   0.0     1   201   101   303   101   305 0.78 Pyridine nucleotide-disulphide oxidoreductase
HMA                  PF00403.21    62 seq77_BIOID51123     -            564   6.7e-10   38.8   0.1   1   1   8.4e-13   1.3e-09   37.9   0.0     1    61     3    62     3    63 0.82 Heavy-metal-associated domain
GIDA                 PF01134.17   392 seq77_BIOID51123     -            564   3.7e-06   25.9   6.7   1   1   3.2e-09   4.9e-06   25.5   2.3     2   187   100   279    99   302 0.72 Glucose inhibited division protein A
MerT                 PF02411.10   116 seq80_BIOID51123     -            116   1.4e-64  214.9   6.7   1   1   1.1e-68   1.5e-64  214.8   4.7     1   116     1   116     1   116 1.00 MerT mercuric transport protein
DUF754               PF05449.6     83 seq83_BIOID51123     -             98   3.5e-25   87.7   7.2   1   1   2.9e-29   3.9e-25   87.5   5.0     1    81     9    89     9    91 0.98 Protein of unknown function (DUF754)
rve                  PF00665.21   120 seq85_BIOID51123     -            301   6.8e-23   80.9   0.1   1   1   3.4e-26   1.6e-22   79.7   0.0     3   119   123   243   121   244 0.96 Integrase core domain
rve_3                PF13683.1     67 seq85_BIOID51123     -            301   1.4e-17   62.8   0.1   1   1   9.9e-21   4.5e-17   61.2   0.0     2    67   216   281   215   281 0.98 Integrase core domain
HTH_21               PF13276.1     60 seq85_BIOID51123     -            301   8.8e-17   60.7   2.0   1   1   8.3e-19   3.8e-15   55.5   0.4     6    57    49   106    45   109 0.79 HTH-like domain
DDE_Tnp_Tn3          PF01526.12   388 seq89_BIOID51123     -            766  1.9e-161  536.9   0.0   1   1  2.1e-165  2.9e-161  536.2   0.0     1   388   358   744   358   744 1.00 Tn3 transposase DDE domain
DUF2635              PF10948.3     47 seq91_BIOID51123     -             66   9.5e-14   50.3   0.3   1   1   8.3e-18   1.1e-13   50.0   0.2     1    44    11    54    11    57 0.95 Protein of unknown function (DUF2635)
DDE_Tnp_IS1          PF03400.8    131 seq92_BIOID51123     -            125   2.4e-70  234.5   2.4   1   1   1.9e-74   2.6e-70  234.4   1.7     7   131     1   125     1   125 1.00 IS1 transposase
Autotransporter      PF03797.14   265 seq95_BIOID51123     -            973   1.1e-54  185.4  18.3   1   1   1.6e-58   1.1e-54  185.4  12.7     2   264   673   956   672   957 0.98 Autotransporter beta-domain
ESPR                 PF13018.1     24 seq95_BIOID51123     -            973   3.3e-08   32.7   0.1   1   1     1e-11   7.1e-08   31.6   0.1     2    24    31    53    31    53 0.96 Extended Signal Peptide of Type V secretion system
TraS                 PF10624.4    164 seq96_BIOID51123     -            167  2.6e-108  358.6   2.2   1   1  2.1e-112  2.9e-108  358.5   1.5     1   164     3   166     3   166 1.00 Plasmid conjugative transfer entry exclusion protein TraS
FluMu_gp41           PF10109.4     82 seq100_BIOID51123    -            131     1e-15   57.2   0.2   1   1   9.4e-20   1.3e-15   56.9   0.1     1    81     5   107     5   108 0.91 Mu-like prophage FluMu protein gp41
DUF3927              PF13064.1     46 seq109_BIOID51123    -             54   1.9e-20   71.9   8.1   1   1   1.5e-24   2.1e-20   71.8   5.6     2    46     4    48     3    48 0.98 Protein of unknown function (DUF3927)
YebF                 PF13995.1     89 seq111_BIOID51123    -            117   6.3e-29   99.7   0.0   1   1   5.3e-33   7.3e-29   99.5   0.0     2    89    25   115    24   115 0.96 YebF-like protein
MT-A70               PF05063.9    176 seq121_BIOID51123    -            195   4.6e-32  110.8   0.0   1   1   3.9e-36   5.3e-32  110.6   0.0     1   176     7   180     7   180 0.91 MT-A70
rve                  PF00665.21   120 seq123_BIOID51123    -            296     5e-26   91.0   0.1   1   1   3.8e-29   1.3e-25   89.7   0.0     2   119   126   240   125   241 0.97 Integrase core domain
HTH_21               PF13276.1     60 seq123_BIOID51123    -            296   6.5e-17   61.1   2.7   1   1   4.7e-20   1.6e-16   59.9   1.9     3    60    48   104    46   104 0.94 HTH-like domain
rve_3                PF13683.1     67 seq123_BIOID51123    -            296   2.7e-11   42.7   0.0   1   1   1.8e-14   6.1e-11   41.5   0.0     6    67   217   278   212   278 0.92 Integrase core domain
rve_2                PF13333.1     52 seq123_BIOID51123    -            296   2.7e-06   27.2   0.0   1   1   1.6e-09   5.5e-06   26.2   0.0     1    44   231   277   231   284 0.88 Integrase core domain
Plasmid_stab_B       PF10784.4     72 seq128_BIOID51123    -            103   1.7e-23   81.8   0.1   1   1   1.6e-27   2.2e-23   81.5   0.0     1    71     6    76     6    77 0.97 Plasmid stability protein
HTH_Tnp_1            PF01527.15    76 seq131_BIOID51123    -             85   2.5e-08   33.6   0.1   1   1   8.8e-12   1.2e-07   31.4   0.1     1    49     1    60     1    77 0.81 Transposase
Metallophos          PF00149.23   201 seq135_BIOID51123    -            230   2.8e-13   49.6   0.6   1   1   3.4e-17   4.7e-13   48.9   0.4     2   166    22   156    21   212 0.76 Calcineurin-like phosphoesterase
Methyltransf_23      PF13489.1    162 seq136_BIOID51123    -            457   2.8e-14   53.0   0.0   1   1   6.6e-18   4.5e-14   52.3   0.0    19   160   234   400   198   402 0.74 Methyltransferase domain
ParBc                PF02195.13    90 seq136_BIOID51123    -            457   2.1e-10   40.4   0.0   1   1   8.4e-14   5.7e-10   39.0   0.0     4    78     7    78     5    89 0.89 ParB-like nuclease domain
HMA                  PF00403.21    62 seq140_BIOID51123    -            103   1.8e-16   59.9   0.6   1   1   1.7e-20   2.3e-16   59.6   0.4     1    61    37    97    37    98 0.97 Heavy-metal-associated domain
Tail_P2_I            PF09684.5    139 seq143_BIOID51123    -            193     2e-25   88.8   0.1   1   1   1.7e-29   2.3e-25   88.6   0.1     7   137    25   158    13   160 0.85 Phage tail protein (Tail_P2_I)
Caudo_TAP            PF02413.12   130 seq144_BIOID51123    -            177   4.1e-32  110.9   1.8   1   1     4e-36   5.4e-32  110.5   1.3     1   130    39   177    39   177 0.99 Caudovirales tail fibre assembly protein
PemK                 PF02452.12   110 seq145_BIOID51123    -            157   2.1e-15   56.7   0.2   1   1   3.8e-19   5.1e-15   55.5   0.1     2   109    25   142     8   143 0.85 PemK-like protein
TnpB_IS66            PF05717.8    108 seq148_BIOID51123    -            115   5.3e-45  151.1   0.0   1   1   4.3e-49   5.8e-45  151.0   0.0     2   107     7   110     6   111 0.96 IS66 Orf2 like protein
zf-dskA_traR         PF01258.12    36 seq150_BIOID51123    -             73   1.6e-10   40.4   3.0   1   1   1.7e-14   2.3e-10   39.8   2.1     5    36    35    67    30    67 0.91 Prokaryotic dksA/traR C4-type zinc finger
HTH_Tnp_1            PF01527.15    76 seq158_BIOID51123    -            136   4.5e-19   68.0   0.6   1   1   1.2e-22     8e-19   67.2   0.4     2    74    23   102    22   104 0.89 Transposase
HTH_28               PF13518.1     52 seq158_BIOID51123    -            136   2.1e-06   27.4   0.5   1   1   6.5e-10   4.4e-06   26.4   0.0     1    43    32    75    32    78 0.93 Helix-turn-helix domain
TraQ                 PF09679.5     93 seq159_BIOID51123    -             94   1.2e-50  169.2   0.3   1   1     1e-54   1.4e-50  169.0   0.2     1    93     2    94     2    94 0.99 Type-F conjugative transfer system pilin chaperone (TraQ)
Autotransporter      PF03797.14   265 seq161_BIOID51123    -           1287     6e-42  143.6  18.8   1   1   8.8e-46     6e-42  143.6  13.0     2   264  1001  1272  1000  1273 0.95 Autotransporter beta-domain
ESPR                 PF13018.1     24 seq161_BIOID51123    -           1287   2.3e-10   39.5   0.2   1   1     9e-14   6.2e-10   38.1   0.1     1    24     1    24     1    24 0.98 Extended Signal Peptide of Type V secretion system
DUF905               PF06006.7     71 seq165_BIOID51123    -             77     7e-37  124.5   0.4   1   1   5.7e-41   7.7e-37  124.3   0.3     2    71     9    77     8    77 0.98 Bacterial protein of unknown function (DUF905)
Phage_GPO            PF05929.6    276 seq170_BIOID51123    -            237   6.2e-53  179.7   0.0   1   1   5.8e-57   7.9e-53  179.3   0.0     2   179    21   201    20   206 0.93 Phage capsid scaffolding protein (GPO) serine peptidase
HTH_Tnp_1            PF01527.15    76 seq174_BIOID51123    -             54   4.6e-07   29.5   0.1   1   1   1.7e-10   2.3e-06   27.3   0.0     1    47     1    54     1    54 0.89 Transposase
TraT                 PF05818.7    215 seq175_BIOID51123    -            265   4.1e-90  300.8   7.1   1   1   3.5e-94   4.8e-90  300.5   4.9     1   215    54   265    54   265 0.99 Enterobacterial TraT complement resistance protein
NusG                 PF02357.14    92 seq176_BIOID51123    -            177   3.1e-10   40.0   0.0   1   1   3.5e-14   4.8e-10   39.4   0.0     2    91    10   102     9   103 0.88 Transcription termination factor nusG
rve_3                PF13683.1     67 seq178_BIOID51123    -            126   9.2e-18   63.4   0.0   1   1   4.2e-21   2.9e-17   61.8   0.0     2    67    41   106    40   106 0.98 Integrase core domain
rve                  PF00665.21   120 seq178_BIOID51123    -            126   7.7e-15   54.9   0.0   1   1   1.7e-18   1.2e-14   54.3   0.0    59   119     4    68     1    69 0.95 Integrase core domain
HNH                  PF01844.18    47 seq182_BIOID51123    -            232   2.4e-06   27.1   5.7   1   1   3.2e-10   4.4e-06   26.3   3.9    11    45   151   195   140   196 0.80 HNH endonuclease
PhageMin_Tail        PF10145.4    202 seq184_BIOID51123    -            618   1.6e-11   44.1  12.9   1   1   1.1e-15   1.6e-11   44.1   8.9     3   185   104   287   102   370 0.84 Phage-related minor tail protein
DUF968               PF06147.6    200 seq187_BIOID51123    -            284   1.7e-57  194.4   0.0   1   1   1.7e-61   2.4e-57  193.9   0.0     3   200    69   274    67   274 0.98 Protein of unknown function (DUF968)
Caudo_TAP            PF02413.12   130 seq190_BIOID51123    -            181   3.2e-25   88.6   0.9   1   1   3.2e-29   4.3e-25   88.2   0.6     2   130    41   179    40   179 0.97 Caudovirales tail fibre assembly protein
Ead_Ea22             PF13935.1    139 seq191_BIOID51123    -            221   5.5e-33  114.1   0.0   1   1   6.3e-37   8.6e-33  113.4   0.0     1   133     2   138     2   149 0.96 Ead/Ea22-like protein
TraF                 PF13728.1    215 seq195_BIOID51123    -            181     3e-14   52.9   0.0   1   1   3.3e-18   4.5e-14   52.3   0.0   121   206    70   159    63   167 0.86 F plasmid transfer operon protein
Plasmid_stabil       PF05016.9     90 seq199_BIOID51123    -             93   5.6e-16   58.6   0.1   1   1   4.5e-20   6.1e-16   58.4   0.1     1    90     4    92     4    92 0.90 Plasmid stabilisation system protein
Methyltransf_27      PF13708.1    194 seq202_BIOID51123    -            135     2e-51  174.1   0.0   1   1   1.6e-55   2.2e-51  174.0   0.0    63   194     1   132     1   132 0.99 Methyltransferase domain
PilI                 PF10623.4     83 seq203_BIOID51123    -             84   4.2e-47  157.8   0.6   1   1   3.4e-51   4.6e-47  157.7   0.4     1    83     1    83     1    83 1.00 Plasmid conjugative transfer protein PilI
DDE_Tnp_IS66         PF03050.9    271 seq208_BIOID51123    -            523  5.5e-102  340.4   0.1   1   1  1.6e-105  5.5e-102  340.4   0.1     1   270   186   472   186   473 0.98 Transposase IS66 family
DDE_Tnp_IS66_C       PF13817.1     39 seq208_BIOID51123    -            523   3.1e-19   68.5   0.4   1   1   3.6e-22   1.2e-18   66.6   0.3     1    39   479   517   479   517 0.98 IS66 C-terminal element
HTH_Tnp_IS66         PF13005.2     59 seq208_BIOID51123    -            523   2.6e-17   62.2   6.4   1   1   1.7e-20   5.8e-17   61.1   4.4     2    59   125   180   124   180 0.97 putative Helix-turn-helix domain of transposase IS66
LZ_Tnp_IS66          PF13007.2     78 seq208_BIOID51123    -            523   1.6e-12   47.7   7.7   1   1   1.2e-15     4e-12   46.5   5.3     2    77    46   121    45   122 0.83 Transposase C of IS166 homeodomain
TraC_F_IV            PF11130.3    235 seq212_BIOID51123    -            387   8.6e-60  201.9   0.0   1   1   8.2e-64   1.1e-59  201.6   0.0     2   235    37   277    36   277 0.98 F pilus assembly Type-IV secretion system for plasmid transfer
DnaB_C               PF03796.10   265 seq213_BIOID51123    -            454  2.7e-106  354.1   0.2   1   1  8.1e-110  3.7e-106  353.7   0.2     1   263   188   445   188   447 0.97 DnaB-like helicase C terminal domain
DnaB                 PF00772.16   103 seq213_BIOID51123    -            454   3.4e-35  119.9   0.0   1   1   3.1e-38   1.4e-34  117.9   0.0     2   103     9   110     8   110 0.99 DnaB-like helicase N terminal domain
AAA_25               PF13481.1    194 seq213_BIOID51123    -            454   1.2e-12   47.5   0.1   1   1     5e-16   2.3e-12   46.6   0.0    13   190   187   368   174   372 0.82 AAA domain
T2SE                 PF00437.15   272 seq215_BIOID51123    -            382   1.1e-33  116.2   0.0   1   1   1.2e-37   1.6e-33  115.6   0.0   120   269   149   306   127   309 0.88 Type II/IV secretion system protein
Methyltransf_26      PF13659.1    117 seq216_BIOID51123    -            187   1.5e-11   44.2   0.1   1   1     8e-15   2.7e-11   43.3   0.0     2   114    52   147    51   150 0.90 Methyltransferase domain
Methyltransf_18      PF12847.2    112 seq216_BIOID51123    -            187   8.5e-09   35.8   0.0   1   1   5.3e-12   1.8e-08   34.8   0.0     4   109    53   146    50   148 0.89 Methyltransferase domain
RrnaAD               PF00398.15   262 seq216_BIOID51123    -            187   4.4e-07   29.0   0.0   1   1   1.6e-10   5.6e-07   28.7   0.0     9   113    29   128    24   148 0.89 Ribosomal RNA adenine dimethylase
MTS                  PF05175.9    170 seq216_BIOID51123    -            187   1.4e-06   27.7   0.0   1   1   5.6e-10   1.9e-06   27.2   0.0    31   141    50   149    41   166 0.84 Methyltransferase small domain
Molybdop_Fe4S4       PF04879.11    55 seq218_BIOID51123    -            195   2.2e-21   75.3   0.2   1   1   2.6e-24   1.8e-20   72.4   0.1     2    55    44   104    43   104 0.96 Molybdopterin oxidoreductase Fe4S4 domain
Molybdopterin        PF00384.17   432 seq218_BIOID51123    -            195   2.4e-06   26.4   0.1   1   1   4.2e-10   2.9e-06   26.1   0.0     1    35   107   139   107   190 0.79 Molybdopterin oxidoreductase
SLT                  PF01464.15   121 seq222_BIOID51123    -            118   6.8e-09   35.1   0.0   1   1   6.6e-13     9e-09   34.7   0.0     1    48    67   114    67   118 0.93 Transglycosylase SLT domain
DDE_Tnp_IS66         PF03050.9    271 seq224_BIOID51123    -             85   3.8e-20   72.1   0.0   1   1     3e-24   4.1e-20   72.0   0.0   205   271     3    69     1    69 0.95 Transposase IS66 family
Phage_integrase      PF00589.17   173 seq228_BIOID51123    -            374   5.6e-21   74.8   0.3   1   1   1.9e-24   1.3e-20   73.6   0.0     3   145   223   360   221   365 0.92 Phage integrase family
DUF4102              PF13356.1     89 seq228_BIOID51123    -            374   2.9e-19   68.6   0.2   1   1   1.1e-22   7.6e-19   67.2   0.1     1    89    11   105    11   105 0.87 Domain of unknown function (DUF4102)
Phage_fiber_2        PF03406.8     44 seq229_BIOID51123    -            298   1.2e-42  143.1  19.5   1   2   5.3e-27   3.6e-23   80.8   4.2     1    44   189   232   189   232 0.97 Phage tail fibre repeat
Phage_fiber_2        PF03406.8     44 seq229_BIOID51123    -            298   1.2e-42  143.1  19.5   2   2   2.1e-25   1.4e-21   75.6   3.8     1    43   233   275   233   276 0.96 Phage tail fibre repeat
TrbC_Ftype           PF09673.5    113 seq232_BIOID51123    -            218   5.2e-28   96.7   0.0   1   1   6.9e-32   9.4e-28   95.9   0.0     1   113    99   197    99   197 0.97 Type-F conjugative transfer system pilin assembly protein
DUF1260              PF06877.6    104 seq239_BIOID51123    -            138   1.8e-34  118.3   1.1   1   1   1.7e-38   2.3e-34  118.0   0.8     2   104    10   113     9   113 0.98 Protein of unknown function (DUF1260)
E1-E2_ATPase         PF00122.15   230 seq240_BIOID51123    -            357   3.9e-55  186.2   0.8   1   1     4e-59   5.5e-55  185.7   0.6     1   211   153   357   153   357 0.98 E1-E2 ATPase
AMP-binding          PF00501.23   418 seq249_BIOID51123    -            536   6.9e-86  288.0   0.0   1   1   1.2e-89   8.3e-86  287.8   0.0     1   417    50   461    50   462 0.95 AMP-binding enzyme
DUF4009              PF13193.1     41 seq249_BIOID51123    -            536   7.9e-08   31.4   0.1   1   1   3.6e-11   2.4e-07   29.9   0.0     1    29   501   529   501   535 0.92 Domain of unknown function (DUF4009)
rve                  PF00665.21   120 seq250_BIOID51123    -            340   1.9e-20   73.0   0.0   1   1   2.2e-23   3.8e-20   72.0   0.0     3   118   118   242   117   244 0.96 Integrase core domain
HTH_38               PF13936.1     44 seq250_BIOID51123    -            340   1.8e-09   36.8   0.5   1   1   4.1e-12     7e-09   34.9   0.1     6    41     3    38     2    40 0.94 Helix-turn-helix domain
HTH_7                PF02796.10    45 seq250_BIOID51123    -            340   3.5e-09   36.2   0.3   1   1   5.4e-12   9.2e-09   34.9   0.2    13    44     9    40     5    41 0.93 Helix-turn-helix domain of resolvase
HTH_23               PF13384.1     50 seq250_BIOID51123    -            340   1.1e-06   27.9   0.0   1   1     2e-09   3.4e-06   26.3   0.0     9    40     9    40     2    43 0.89 Homeodomain-like domain
HTH_28               PF13518.1     52 seq250_BIOID51123    -            340   9.8e-06   25.3   0.1   1   1   1.5e-08   2.6e-05   23.9   0.1     7    34    12    39     8    40 0.89 Helix-turn-helix domain
Sigma70_r4_2         PF08281.7     54 seq250_BIOID51123    -            340   1.1e-05   24.7   0.0   1   1   1.5e-08   2.5e-05   23.5   0.0    25    48    16    39    12    40 0.94 Sigma-70, region 4
HTH_3                PF01381.17    55 seq250_BIOID51123    -            340   0.00013   21.6   0.1   1   1   1.4e-07   0.00024   20.7   0.1     7    37    15    45     8    48 0.91 Helix-turn-helix
RNase_T              PF00929.19   164 seq251_BIOID51123    -            221   2.7e-24   86.2   0.0   1   1   2.4e-28   3.3e-24   85.9   0.0     1   163    44   201    44   202 0.95 Exonuclease
Ead_Ea22             PF13935.1    139 seq254_BIOID51123    -            347   6.4e-25   87.9   0.7   1   1   7.8e-29   1.1e-24   87.2   0.5     3   137   118   268   116   270 0.93 Ead/Ea22-like protein
Phage_sheath_1       PF04984.9    464 seq257_BIOID51123    -            491   1.5e-41  142.2  15.7   1   1   8.6e-39   1.2e-34  119.4   0.0   195   461   215   478   209   481 0.87 Phage tail sheath protein
T2SF                 PF00482.18   124 seq261_BIOID51123    -            365   7.5e-30  103.2   4.4   1   2   1.1e-17   1.5e-13   50.6   0.0     1   124    27   155    27   155 0.94 Type II secretion system (T2SS), protein F
T2SF                 PF00482.18   124 seq261_BIOID51123    -            365   7.5e-30  103.2   4.4   2   2   3.1e-18   4.3e-14   52.3   2.0     1   123   232   353   232   354 0.97 Type II secretion system (T2SS), protein F
DEDD_Tnp_IS110       PF01548.12   144 seq264_BIOID51123    -            191   1.9e-37  127.9   0.0   1   1   1.7e-41   2.3e-37  127.7   0.0     2   142    21   166    20   168 0.97 Transposase
RTX_C                PF08339.5    145 seq265_BIOID51123    -             66   4.1e-11   42.6   0.2   1   1   3.1e-15   4.3e-11   42.6   0.1    85   145     4    66     1    66 0.95 RTX C-terminal domain
Tail_P2_I            PF09684.5    139 seq266_BIOID51123    -             78   4.6e-07   29.3   0.0   1   1   4.1e-11   5.6e-07   29.0   0.0    94   139     1    44     1    44 0.95 Phage tail protein (Tail_P2_I)
STb_secrete          PF09075.5     48 seq268_BIOID51123    -             71   7.1e-37  124.8   3.9   1   1   6.4e-41   8.8e-37  124.6   2.7     1    48    24    71    24    71 1.00 Heat-stable enterotoxin B, secretory
Plasmid_stabil       PF05016.9     90 seq270_BIOID51123    -             93   3.3e-13   49.7   1.3   1   1   3.1e-17   4.3e-13   49.3   0.9     2    87     6    82     5    84 0.92 Plasmid stabilisation system protein
DUF2913              PF11140.3    207 seq272_BIOID51123    -            104   3.1e-15   55.9   0.2   1   1   2.5e-19   3.4e-15   55.7   0.1     2    67     4    70     3    91 0.92 Protein of unknown function (DUF2913)
Phage_AlpA           PF05930.7     51 seq274_BIOID51123    -             84   2.3e-07   30.2   0.1   1   1   2.3e-11   3.2e-07   29.8   0.1     2    51     7    57     6    57 0.90 Prophage CP4-57 regulatory protein (AlpA)
Y2_Tnp               PF04986.8    183 seq278_BIOID51123    -            426   2.1e-46  157.8   2.2   1   1     5e-50   3.4e-46  157.1   1.5     1   181   173   353   173   355 0.96 Putative transposase
Zn_Tnp_IS91          PF14319.1    111 seq278_BIOID51123    -            426   2.9e-27   94.2   5.7   1   1   7.1e-31   4.8e-27   93.5   3.9     2   109    38   149    37   152 0.92 Transposase zinc-binding domain
HlyC                 PF02794.11   134 seq279_BIOID51123    -            170   2.4e-53  179.2   0.1   1   1   4.1e-57   5.6e-53  178.0   0.0     1   132     8   137     8   143 0.97 RTX toxin acyltransferase family
Ead_Ea22             PF13935.1    139 seq280_BIOID51123    -            294   7.1e-20   71.6   0.0   1   1   8.5e-24   1.2e-19   70.9   0.0     1   137    63   215    63   266 0.87 Ead/Ea22-like protein
Molybdopterin        PF00384.17   432 seq282_BIOID51123    -            803   9.9e-25   87.0   0.0   1   1   3.2e-25   2.2e-21   75.9   0.0   103   379     2   377     1   381 0.85 Molybdopterin oxidoreductase
Molydop_binding      PF01568.16   109 seq282_BIOID51123    -            803   5.6e-17   61.4   0.1   1   1     3e-20     2e-16   59.6   0.1     4   108   681   796   678   797 0.93 Molydopterin dinucleotide binding domain
TraH                 PF06122.6    361 seq285_BIOID51123    -            458  1.5e-116  389.0   5.4   1   1  1.5e-120    2e-116  388.6   3.7     1   361    30   379    30   379 0.96 Conjugative relaxosome accessory transposon protein
HTS                  PF04204.11   298 seq286_BIOID51123    -            309  5.5e-131  435.5   0.0   1   1  4.5e-135  6.1e-131  435.4   0.0     1   298     2   299     2   299 1.00 Homoserine O-succinyltransferase
DDE_Tnp_1_assoc      PF13808.1     90 seq289_BIOID51123    -             84   2.4e-27   94.3   0.0   1   1     2e-31   2.7e-27   94.1   0.0     1    75     6    80     6    83 0.98 DDE_Tnp_1-associated
tRNA-synt_1g         PF09334.6    391 seq290_BIOID51123    -            680  2.4e-156  520.2   0.1   1   1  1.1e-159    3e-156  519.8   0.0     1   390    11   400    11   401 0.98 tRNA synthetases class I (M)
tRNA_bind            PF01588.15    95 seq290_BIOID51123    -            680   1.5e-22   79.0   0.0   1   1   1.2e-25   3.4e-22   77.9   0.0     1    94   584   677   584   678 0.98 Putative tRNA binding domain
tRNA-synt_1          PF00133.17   601 seq290_BIOID51123    -            680   2.6e-18   65.2   1.5   1   1   3.1e-15   8.5e-12   43.7   0.1    25   103    11    88     3   116 0.83 tRNA synthetases class I (I, L, M and V)
tRNA-synt_1e         PF01406.14   301 seq290_BIOID51123    -            680   3.5e-14   52.5   0.5   1   2   5.3e-09   1.4e-05   24.2   0.0    10   120    11   122     3   135 0.87 tRNA synthetases class I (C) catalytic domain
tRNA-synt_1e         PF01406.14   301 seq290_BIOID51123    -            680   3.5e-14   52.5   0.5   2   2   1.4e-09   3.9e-06   26.0   0.0   213   283   297   366   290   387 0.82 tRNA synthetases class I (C) catalytic domain
HTH_Tnp_1            PF01527.15    76 seq291_BIOID51123    -            113   6.3e-11   41.9   1.3   1   1   1.9e-14   2.6e-10   40.0   0.9     1    74     1    87     1    88 0.86 Transposase
DNA_circ_N           PF07157.7     93 seq294_BIOID51123    -            424   1.8e-28   98.3   0.0   1   1   2.4e-32   3.3e-28   97.5   0.0     4    93    10    99     7    99 0.97 DNA circulation protein N-terminus
TrwB_AAD_bind        PF10412.4    386 seq295_BIOID51123    -            613  2.2e-148  493.9   0.0   1   1  9.6e-152  2.6e-148  493.6   0.0     2   386   172   561   171   561 0.99 Type IV secretion-system coupling protein DNA-binding domain
TraD_N               PF12615.3    101 seq295_BIOID51123    -            613   1.1e-33  115.4  11.9   1   1   1.8e-36   4.8e-33  113.3   8.1     1   101    31   129    31   129 0.99 F sex factor protein N terminal
TraG-D_C             PF12696.2    128 seq295_BIOID51123    -            613   8.2e-19   67.6   0.0   1   1   5.4e-22   1.5e-18   66.8   0.0     1   127   419   541   419   542 0.86 TraM recognition site of TraD and TraG
T4SS-DNA_transf      PF02534.9    469 seq295_BIOID51123    -            613   4.2e-08   32.0   0.0   1   1   3.6e-11   9.8e-08   30.8   0.0   250   362   362   477   198   501 0.76 Type IV secretory system Conjugative DNA transfer
Terminase_GpA        PF05876.7    557 seq296_BIOID51123    -            225     3e-10   38.9   0.3   1   1     4e-14   5.5e-10   38.1   0.1   508   548     2    41     1    51 0.89 Phage terminase large subunit (GpA)
Phage_ASH            PF10554.4    108 seq298_BIOID51123    -            201   6.4e-21   74.6   0.5   1   1   6.3e-25   8.6e-21   74.1   0.3     1   108    42   148    42   148 0.90 Ash protein family
TraN                 PF06986.6    248 seq301_BIOID51123    -            602   3.5e-74  249.1  25.1   1   1   2.6e-78   3.5e-74  249.1  17.4     4   247   306   552   303   553 0.95 Type-1V conjugative transfer system mating pair stabilisation
Peptidase_C39        PF03412.10   131 seq302_BIOID51123    -            145     7e-10   38.6   0.0   1   1   6.1e-14   8.3e-10   38.4   0.0    57   130     8    84     1    85 0.89 Peptidase C39 family
MerR_1               PF13411.1     69 seq305_BIOID51123    -            120   6.9e-12   44.8   0.0   1   1   8.2e-16   1.1e-11   44.1   0.0     1    68     4    72     4    73 0.97 MerR HTH family regulatory protein
HTH_31               PF13560.1     64 seq308_BIOID51123    -            179   1.2e-07   31.7   0.0   1   1   4.2e-11   1.9e-07   31.0   0.0     6    58    18    69    16    75 0.96 Helix-turn-helix domain
HTH_19               PF12844.2     64 seq308_BIOID51123    -            179   1.6e-07   31.1   0.0   1   1   4.9e-11   2.3e-07   30.6   0.0     4    62    18    76    17    78 0.95 Helix-turn-helix domain
HTH_3                PF01381.17    55 seq308_BIOID51123    -            179   1.9e-06   27.5   0.0   1   1   6.5e-10     3e-06   26.8   0.0     1    52    18    69    18    71 0.98 Helix-turn-helix
rve                  PF00665.21   120 seq312_BIOID51123    -            270   3.4e-19   69.0   0.0   1   1   1.1e-22   7.4e-19   67.9   0.0     2    97   156   248   155   255 0.95 Integrase core domain
HTH_21               PF13276.1     60 seq312_BIOID51123    -            270   3.5e-16   58.8   3.9   1   1   1.3e-19   8.9e-16   57.5   2.7     3    60    78   134    76   134 0.94 HTH-like domain
Response_reg         PF00072.19   112 seq315_BIOID51123    -            226     8e-26   90.1   0.0   1   1   1.9e-29   1.3e-25   89.4   0.0     1   112     3   113     3   113 0.99 Response regulator receiver domain
Trans_reg_C          PF00486.23    77 seq315_BIOID51123    -            226   3.8e-25   87.4   0.0   1   1     1e-28   7.1e-25   86.6   0.0     1    77   146   221   146   221 0.95 Transcriptional regulatory protein, C terminal
Transposase_20       PF02371.11    87 seq317_BIOID51123    -            124   2.1e-18   66.0   0.0   1   1   1.9e-22   2.6e-18   65.7   0.0     2    83    31   112    30   114 0.96 Transposase IS116/IS110/IS902 family
CbiA                 PF01656.18   195 seq318_BIOID51123    -            220   1.4e-12   47.3   0.9   1   1   1.6e-15   3.7e-12   45.9   0.6     2   169     6   157     5   181 0.74 CobQ/CobB/MinD/ParA nucleotide binding domain
MipZ                 PF09140.6    261 seq318_BIOID51123    -            220   9.7e-08   31.2   1.9   1   1   1.6e-08   3.6e-05   22.8   1.0     2   130     4   111     3   136 0.76 ATPase MipZ
ArsA_ATPase          PF02374.10   305 seq318_BIOID51123    -            220     1e-06   27.9   0.1   1   1   7.3e-10   1.7e-06   27.2   0.1     4    43     6    45     3    61 0.91 Anion-transporting ATPase
VirC1                PF07015.6    231 seq318_BIOID51123    -            220   1.9e-06   27.0   0.0   1   1   1.6e-09   3.6e-06   26.1   0.0     3    55     4    56     2    61 0.92 VirC1 protein
GTP_EFTU             PF00009.22   188 seq318_BIOID51123    -            220   2.6e-05   23.6   0.1   1   1   1.3e-08   2.9e-05   23.4   0.0    15   135    15   149     6   211 0.72 Elongation factor Tu GTP binding domain
AAA_10               PF12846.2    328 seq323_BIOID51123    -            212   1.4e-13   50.7   0.0   1   1   2.6e-17   1.8e-13   50.3   0.0     1   122    97   201    97   210 0.83 AAA-like domain
TrwB_AAD_bind        PF10412.4    386 seq323_BIOID51123    -            212   2.9e-05   22.7   0.0   1   1   5.5e-09   3.8e-05   22.3   0.0    15    54    97   136    87   170 0.80 Type IV secretion-system coupling protein DNA-binding domain
DDE_Tnp_1            PF01609.16   211 seq326_BIOID51123    -            353   1.2e-31  109.8   0.3   1   1   2.3e-35   1.6e-31  109.4   0.2     3   211    77   318    75   318 0.93 Transposase DDE domain
DDE_Tnp_1_assoc      PF13808.1     90 seq326_BIOID51123    -            353   4.5e-22   77.4   0.0   1   1   1.4e-25   9.5e-22   76.3   0.0    23    90     3    70     1    70 0.97 DDE_Tnp_1-associated
TraG-D_C             PF12696.2    128 seq330_BIOID51123    -            505   4.6e-05   23.1   0.2   1   1   6.6e-09     9e-05   22.2   0.1     1    90   179   267   179   297 0.82 TraM recognition site of TraD and TraG
AAA_22               PF13401.1    131 seq331_BIOID51123    -            297   2.6e-23   82.4   0.1   1   1   3.2e-27   4.4e-23   81.7   0.1     4   127    91   201    87   205 0.96 AAA domain
MerE                 PF05052.7     75 seq333_BIOID51123    -             78   2.5e-43  145.8   2.4   1   1   2.2e-47   2.9e-43  145.5   1.6     1    74     1    74     1    75 0.99 MerE protein
ABC_membrane         PF00664.18   275 seq336_BIOID51123    -            529   9.8e-51  172.6   9.9   1   1   2.6e-54   1.2e-50  172.3   6.9    39   275    12   246     1   246 0.96 ABC transporter transmembrane region
ABC_tran             PF00005.22   118 seq336_BIOID51123    -            529   8.6e-21   74.3   0.0   1   1   3.5e-24   1.6e-20   73.5   0.0     1   118   331   456   331   456 0.94 ABC transporter
Hydrolase            PF00702.21   204 seq343_BIOID51123    -            334   2.9e-51  174.7   5.6   1   1   8.1e-55   3.7e-51  174.4   3.9     1   204    15   232    15   232 0.96 haloacid dehalogenase-like hydrolase
HAD                  PF12710.2    191 seq343_BIOID51123    -            334   8.3e-19   68.3   0.0   1   1   2.8e-22   1.3e-18   67.7   0.0     2   190    19   228    18   229 0.65 haloacid dehalogenase-like hydrolase
DUF898               PF05987.8    339 seq345_BIOID51123    -             97   7.4e-29  100.5   0.8   1   1   6.4e-33   8.7e-29  100.3   0.6     2    74    20    92    19    95 0.96 Bacterial protein of unknown function (DUF898)
PLDc_2               PF13091.1    126 seq346_BIOID51123    -            206   1.4e-25   89.3   0.1   1   1   1.3e-29   1.7e-25   89.0   0.0     2   126    73   198    72   198 0.85 PLD-like domain
IstB_IS21            PF01695.12   178 seq348_BIOID51123    -            259   6.1e-71  237.3   0.1   1   1   3.9e-74   1.3e-70  236.3   0.0     1   178    56   235    56   235 0.98 IstB-like ATP binding protein
Bac_DnaA             PF00308.13   219 seq348_BIOID51123    -            259   1.4e-07   31.2   0.0   1   1   6.2e-11   2.1e-07   30.6   0.0    37   136   105   202    75   207 0.85 Bacterial dnaA  protein
AAA                  PF00004.24   132 seq348_BIOID51123    -            259   2.5e-05   24.3   0.0   1   1   1.3e-08   4.3e-05   23.6   0.0     1    74   105   180   105   214 0.77 ATPase family associated with various cellular activities (AAA)
PhoH                 PF02562.11   205 seq348_BIOID51123    -            259   1.4e-05   24.3   0.1   1   1   1.6e-08   5.5e-05   22.3   0.0    11    48    94   131    83   142 0.80 PhoH-like protein
Abhydrolase_6        PF12697.2    228 seq356_BIOID51123    -            325   1.7e-30  106.5   0.7   1   1   7.7e-34   2.1e-30  106.2   0.5     1   225    71   316    71   319 0.80 Alpha/beta hydrolase family
Abhydrolase_1        PF00561.15   230 seq356_BIOID51123    -            325     2e-20   73.2   0.0   1   1   4.6e-22   1.3e-18   67.3   0.0     3   219    99   311    98   321 0.78 alpha/beta hydrolase fold
Abhydrolase_5        PF12695.2    142 seq356_BIOID51123    -            325   3.4e-17   62.4   0.0   1   1   7.1e-20     2e-16   59.9   0.0     2   141    71   306    70   307 0.84 Alpha/beta hydrolase family
Abhydrolase_4        PF08386.5    103 seq356_BIOID51123    -            325     6e-07   29.2   0.0   1   1   4.7e-10   1.3e-06   28.1   0.0    34    75   267   308   254   314 0.91 TAP-like protein
Abhydrolase_2        PF02230.11   216 seq356_BIOID51123    -            325   3.1e-06   26.6   0.0   1   1   5.8e-09   1.6e-05   24.3   0.0   149   209   262   321   252   325 0.82 Phospholipase/Carboxylesterase
Toprim_3             PF13362.1     96 seq360_BIOID51123    -            393   2.3e-09   37.2   0.1   1   1   1.1e-12   7.6e-09   35.5   0.0     2    67   285   358   284   387 0.76 Toprim domain
Toprim_4             PF13662.1     81 seq360_BIOID51123    -            393   2.8e-06   27.1   0.0   1   1     1e-09     7e-06   25.8   0.0     3    68   285   356   283   364 0.90 Toprim domain
Y2_Tnp               PF04986.8    183 seq361_BIOID51123    -            135   1.4e-14   54.1   0.1   1   1   1.5e-18   2.1e-14   53.5   0.1   121   181     1    62     1    64 0.93 Putative transposase
DNA_circ_N           PF07157.7     93 seq364_BIOID51123    -            424   8.6e-29   99.4   0.0   1   1   1.1e-32   1.6e-28   98.5   0.0     4    93    10    99     7    99 0.97 DNA circulation protein N-terminus
DUF898               PF05987.8    339 seq365_BIOID51123    -             54   2.4e-11   43.0   0.3   1   1   1.8e-15   2.4e-11   42.9   0.2    86   133     7    54     1    54 0.91 Bacterial protein of unknown function (DUF898)
rve_3                PF13683.1     67 seq368_BIOID51123    -             68   2.6e-08   33.1   0.1   1   1   4.5e-12   3.1e-08   32.9   0.1    19    67     2    50     1    50 0.94 Integrase core domain
rve_2                PF13333.1     52 seq368_BIOID51123    -             68   1.8e-07   30.9   0.0   1   1     3e-11   2.1e-07   30.8   0.0     1    44     3    49     3    57 0.87 Integrase core domain
AAA_10               PF12846.2    328 seq369_BIOID51123    -            280   3.9e-24   85.3   0.0   1   1   3.8e-28   5.2e-24   84.9   0.0   151   322     9   177     1   179 0.79 AAA-like domain
TonB_dep_Rec         PF00593.19   276 seq371_BIOID51123    -            747   7.1e-28   98.1  10.2   1   1     1e-31   7.1e-28   98.1   7.1     1   276   510   746   510   746 0.98 TonB dependent receptor
Plug                 PF07715.10   108 seq371_BIOID51123    -            747     2e-21   76.2   0.1   1   1   6.6e-25   4.5e-21   75.0   0.1     2   107    76   180    75   181 0.94 TonB-dependent Receptor Plug Domain
DUF898               PF05987.8    339 seq373_BIOID51123    -            246   3.8e-33  114.6   4.4   1   1   3.6e-37   4.9e-33  114.3   3.0   131   328    23   226    17   235 0.94 Bacterial protein of unknown function (DUF898)
Malate_synthase      PF01274.17   523 seq375_BIOID51123    -            539  1.4e-214  712.8   0.0   1   1  1.1e-218  1.6e-214  712.6   0.0     2   522    18   538    17   539 0.99 Malate synthase
Phage_tube           PF04985.9    167 seq377_BIOID51123    -            164   1.8e-24   85.9   0.0   1   1   1.4e-28     2e-24   85.8   0.0    15   165    11   162     1   164 0.87 Phage tail tube protein FII
Phage_fiber_2        PF03406.8     44 seq378_BIOID51123    -            155   1.9e-22   78.4   3.2   1   1   4.6e-26   3.2e-22   77.7   2.2     1    40   101   140   101   143 0.97 Phage tail fibre repeat
DUF3751              PF12571.3    159 seq378_BIOID51123    -            155   1.2e-20   73.7   0.1   1   1   3.2e-24   2.2e-20   72.9   0.0    74   159     5    85     2    85 0.96 Phage tail-collar fibre protein
Isochorismatase      PF00857.15   174 seq380_BIOID51123    -            285     6e-38  130.3   0.0   1   1   1.1e-41   7.6e-38  130.0   0.0     2   173    32   204    31   205 0.97 Isochorismatase family
PP-binding           PF00550.20    67 seq380_BIOID51123    -            285   2.5e-08   33.9   0.0   1   1   9.9e-12   6.8e-08   32.5   0.0     2    62   217   275   216   280 0.86 Phosphopantetheine attachment site
N6_Mtase             PF02384.11   311 seq383_BIOID51123    -            515   1.6e-09   37.1   0.0   1   1   5.3e-12   3.6e-08   32.7   0.0    93   249   145   291    67   296 0.75 N-6 DNA Methylase
Methyltransf_26      PF13659.1    117 seq383_BIOID51123    -            515   6.5e-08   32.4   0.0   1   1   2.2e-11   1.5e-07   31.3   0.0     5   116   116   225   113   226 0.81 Methyltransferase domain
DUF905               PF06006.7     71 seq391_BIOID51123    -             64   1.1e-19   69.4   0.0   1   1   9.3e-24   1.3e-19   69.2   0.0     3    47    20    64    18    64 0.98 Bacterial protein of unknown function (DUF905)
PduV-EutP            PF10662.4    143 seq393_BIOID51123    -            121   1.7e-14   53.3   0.0   1   1   2.4e-18   3.3e-14   52.4   0.0    86   142    60   115    47   116 0.93 Ethanolamine utilisation - propanediol utilisation
DDE_Tnp_1_assoc      PF13808.1     90 seq396_BIOID51123    -            253     8e-32  108.6   0.0   1   1     2e-35   1.3e-31  107.9   0.0     1    89     6    94     6    95 0.99 DDE_Tnp_1-associated
DDE_Tnp_1            PF01609.16   211 seq396_BIOID51123    -            253     9e-17   61.2   0.3   1   1     2e-20   1.4e-16   60.6   0.2     3   152   102   235   100   249 0.87 Transposase DDE domain
DUF2933              PF11666.3     56 seq397_BIOID51123    -             83   1.3e-26   91.8   8.0   1   1   1.1e-30   1.5e-26   91.5   5.5     2    55     9    63     8    64 0.95 Protein of unknown function (DUF2933)
FluMu_gp41           PF10109.4     82 seq402_BIOID51123    -            100     2e-17   62.7   0.0   1   1   1.7e-21   2.3e-17   62.5   0.0     1    81    13    89    13    90 0.97 Mu-like prophage FluMu protein gp41
Ead_Ea22             PF13935.1    139 seq406_BIOID51123    -            251   8.3e-36  123.2   6.5   1   1   1.2e-38   1.6e-34  119.0   1.7     1   134     2   148     2   154 0.90 Ead/Ea22-like protein
DUF932               PF06067.6    239 seq407_BIOID51123    -            272   4.8e-63  212.5   0.0   1   1     4e-67   5.5e-63  212.3   0.0     2   239    37   261    36   261 0.99 Domain of unknown function (DUF932)
TrbI_Ftype           PF09677.5    111 seq410_BIOID51123    -            128   4.2e-51  171.3   0.4   1   1   3.7e-55     5e-51  171.0   0.3     1   111    15   125    15   125 0.99 Type-F conjugative transfer system protein (TrbI_Ftype)
TrbE                 PF11100.3     66 seq415_BIOID51123    -             86   7.1e-31  105.7   4.0   1   1   6.2e-35   8.5e-31  105.5   2.8     1    65    10    74    10    75 0.97 Conjugal transfer protein TrbE
Phage_Cox            PF10743.4     87 seq416_BIOID51123    -            131   8.2e-07   28.8   0.1   1   1   7.9e-11   1.1e-06   28.4   0.0    11    85    37   112    30   114 0.89 Regulatory phage protein cox
DUF927               PF06048.6    285 seq418_BIOID51123    -            612   2.7e-85  285.9   0.0   1   1     3e-89   4.1e-85  285.4   0.0     5   283    48   318    45   320 0.97 Domain of unknown function (DUF927)
IcmL                 PF11393.3    108 seq421_BIOID51123    -            230   3.4e-34  116.9   0.0   1   1   3.7e-38   5.1e-34  116.3   0.0     1   108    77   184    77   184 0.98 Macrophage killing protein with similarity to conjugation protein
adh_short_C2         PF13561.1    243 seq424_BIOID51123    -            258     6e-29  101.4   0.1   1   1   1.7e-32   7.7e-29  101.0   0.1     3   242    24   254    22   255 0.92 Enoyl-(Acyl carrier protein) reductase
adh_short            PF00106.20   167 seq424_BIOID51123    -            258   2.8e-27   95.5   9.7   1   1   5.8e-30   2.6e-26   92.3   6.7     2   164    17   170    16   173 0.88 short chain dehydrogenase
KR                   PF08659.5    181 seq424_BIOID51123    -            258   3.2e-11   43.1   8.8   1   1   1.3e-13   5.8e-10   39.0   5.9    56   160    57   165    17   183 0.91 KR domain
HlyD                 PF00529.15   306 seq426_BIOID51123    -            478   5.8e-32  111.0  13.3   1   1   2.1e-35   7.1e-32  110.8   9.2     1   305    95   407    95   408 0.93 HlyD family secretion protein
HlyD_3               PF13437.1    105 seq426_BIOID51123    -            478   1.8e-20   73.1   2.7   1   1   1.4e-21   4.8e-18   65.3   0.5     1    97   329   432   329   445 0.89 HlyD family secretion protein
HlyD_2               PF12700.2    328 seq426_BIOID51123    -            478   8.3e-09   34.9  15.8   1   1   4.7e-11   1.6e-07   30.6  11.0    11   226    84   396    77   460 0.77 HlyD family secretion protein
Phage_GPD            PF05954.6    292 seq430_BIOID51123    -            356   9.1e-24   84.0   0.1   1   1   8.4e-28   1.1e-23   83.7   0.1     4   287    25   319    22   324 0.81 Phage late control gene D protein (GPD)
WGR                  PF05406.10    81 seq432_BIOID51123    -            612     7e-17   61.0   0.9   1   1   5.1e-21     7e-17   61.0   0.6    11    78     4    68     1    71 0.92 WGR domain
TraW_N               PF12477.3     31 seq436_BIOID51123    -            110   1.3e-10   40.7   0.2   1   1   1.4e-14   1.9e-10   40.2   0.2     1    30     1    30     1    31 0.97 Sex factor F TraW protein N terminal
TrwC                 PF08751.6    297 seq438_BIOID51123    -           1756   5.4e-88  295.1   0.5   1   1   1.2e-91   5.4e-88  295.1   0.3     2   296     7   287     6   288 0.97 TrwC relaxase
TraI                 PF07057.6    126 seq438_BIOID51123    -           1756   8.2e-60  200.2   0.0   1   1   5.5e-63   2.5e-59  198.6   0.0     1   126  1434  1560  1434  1560 0.98 DNA helicase TraI
AAA_30               PF13604.1    196 seq438_BIOID51123    -           1756   1.6e-42  145.2  15.0   1   1     1e-43   4.8e-40  137.1   1.0     1   186   968  1156   968  1161 0.94 AAA domain
PapC_N               PF13954.1    146 seq441_BIOID51123    -            206   6.9e-33  113.1   0.0   1   1   6.4e-37   8.7e-33  112.8   0.0     2   145    25   162    24   163 0.94 PapC N-terminal domain
DUF3164              PF11363.3    195 seq442_BIOID51123    -            214   3.6e-81  271.1   0.2   1   1     3e-85   4.1e-81  270.9   0.1     1   194    19   212    19   213 1.00 Protein of unknown function (DUF3164)
Fer4_11              PF13247.1     99 seq444_BIOID51123    -            294   1.2e-29  101.9  13.1   1   1   1.8e-32   2.2e-29  101.1   5.5     2    98    92   188    91   189 0.94 4Fe-4S dicluster domain
Form-deh_trans       PF09163.6     44 seq444_BIOID51123    -            294   7.8e-20   69.9   0.0   1   1   1.1e-22   1.4e-19   69.1   0.0     1    44   246   289   246   290 0.96 Formate dehydrogenase N, transmembrane
Fer4_7               PF12838.2     52 seq444_BIOID51123    -            294   4.9e-15   55.5  25.2   1   1   8.3e-11     1e-07   32.0   5.6     1    50    38   114    38   117 0.90 4Fe-4S dicluster domain
Fer4_9               PF13187.1     55 seq444_BIOID51123    -            294   3.3e-13   49.5  27.2   1   1   4.6e-11   5.7e-08   32.7   7.7     1    55   132   184   132   184 0.97 4Fe-4S dicluster domain
Fer4_10              PF13237.1     52 seq444_BIOID51123    -            294   2.6e-12   46.2  27.8   1   1   3.4e-11   4.2e-08   32.7   7.1     2    52    93   144    92   144 0.86 4Fe-4S dicluster domain
Fer4_2               PF12797.2     22 seq444_BIOID51123    -            294   3.3e-10   39.1  34.5   1   1   6.4e-09     8e-06   25.3   2.4     4    20    33    49    31    51 0.91 4Fe-4S binding domain
Fer4_3               PF12798.2     15 seq444_BIOID51123    -            294   9.7e-08   31.9  41.1   1   3   0.00035      0.43   11.1   3.8     1    15   100   117   100   117 0.89 4Fe-4S binding domain
Fer4_3               PF12798.2     15 seq444_BIOID51123    -            294   9.7e-08   31.9  41.1   2   3   6.7e-05     0.083   13.3   2.9     1    14   133   146   133   147 0.94 4Fe-4S binding domain
Fer4_3               PF12798.2     15 seq444_BIOID51123    -            294   9.7e-08   31.9  41.1   3   3   3.4e-06    0.0042   17.4   2.5     1    15   160   183   160   183 0.98 4Fe-4S binding domain
Fer4_4               PF12800.2     17 seq444_BIOID51123    -            294   3.1e-07   30.0  31.6   1   2   4.7e-05     0.059   13.6   1.8     3    15    38    50    36    56 0.91 4Fe-4S binding domain
Fer4_4               PF12800.2     17 seq444_BIOID51123    -            294   3.1e-07   30.0  31.6   2   2     1e-07   0.00013   21.9   1.8     1    17   130   146   130   146 0.92 4Fe-4S binding domain
Fer4                 PF00037.22    24 seq444_BIOID51123    -            294   3.1e-07   29.6  37.3   1   1   4.1e-08   5.1e-05   22.5   2.0     5    22   130   147   126   149 0.87 4Fe-4S binding domain
HTH_Tnp_1            PF01527.15    76 seq445_BIOID51123    -            216   4.6e-24   84.0   0.0   1   1   3.1e-25   1.4e-21   76.0   0.0     2    69    92   163    91   182 0.86 Transposase
DUF1722              PF08349.6    117 seq450_BIOID51123    -            169   6.7e-38  129.0   0.1   1   1     6e-42   8.3e-38  128.7   0.0     1   116    41   157    41   158 0.98 Protein of unknown function (DUF1722)
DDE_Tnp_IS240        PF13610.1    140 seq455_BIOID51123    -            238     3e-51  172.9   0.1   1   1   9.4e-55   4.3e-51  172.4   0.0     4   139    79   216    77   217 0.99 DDE domain
rve                  PF00665.21   120 seq455_BIOID51123    -            238   4.5e-11   42.7   0.1   1   1   1.9e-13   8.5e-10   38.6   0.0     9   119    79   186    74   187 0.89 Integrase core domain
DDE_Tnp_IS66         PF03050.9    271 seq455_BIOID51123    -            238   3.7e-10   39.3   0.6   1   1   1.2e-13   5.3e-10   38.8   0.3     5   131    14   147    10   162 0.86 Transposase IS66 family
Antirestrict         PF03230.8     94 seq456_BIOID51123    -            271   3.5e-38  129.3   0.2   1   1   3.8e-42   5.2e-38  128.8   0.1     1    94   174   271   174   271 0.98 Antirestriction protein
DUF3625              PF12293.3    241 seq460_BIOID51123    -            327     1e-94  316.0   0.5   1   1   9.7e-99   1.3e-94  315.7   0.4     2   240    80   325    79   326 0.99 Protein of unknown function (DUF3625)
ICL                  PF00463.16   526 seq461_BIOID51123    -            439  3.2e-200  665.6   1.7   1   2  4.6e-118  3.2e-114  381.9   0.0     1   255    12   262    12   264 0.99 Isocitrate lyase family
ICL                  PF00463.16   526 seq461_BIOID51123    -            439  3.2e-200  665.6   1.7   2   2   1.5e-88     1e-84  284.5   1.0   353   526   262   439   260   439 0.98 Isocitrate lyase family
PEP_mutase           PF13714.1    238 seq461_BIOID51123    -            439   4.8e-19   68.4   0.0   1   1   2.3e-22   1.6e-18   66.7   0.0    26   198    86   320    74   352 0.86 Phosphoenolpyruvate phosphomutase
4HBT                 PF03061.17    79 seq468_BIOID51123    -            137   7.5e-17   61.1   0.1   1   1   8.9e-21   1.2e-16   60.4   0.1     1    79    50   127    50   127 0.98 Thioesterase superfamily
Usher                PF00577.15   552 seq478_BIOID51123    -            565    2e-140  469.0  19.0   1   1  1.7e-144  2.4e-140  468.8  13.2    72   552     2   482     1   482 0.95 Type VII secretion system (T7SS), usher protein
TnpB_IS66            PF05717.8    108 seq479_BIOID51123    -            115   5.3e-45  151.1   0.0   1   1   4.3e-49   5.8e-45  151.0   0.0     2   107     7   110     6   111 0.96 IS66 Orf2 like protein
FAD_binding_7        PF03441.9    277 seq480_BIOID51123    -            472    8e-107  356.4   1.1   1   1  1.5e-110    1e-106  356.0   0.8     3   276   205   468   203   469 0.96 FAD binding domain of DNA photolyase
DNA_photolyase       PF00875.13   165 seq480_BIOID51123    -            472   3.9e-46  156.7   0.3   1   1   1.8e-49   1.2e-45  155.0   0.1     2   159     5   168     4   174 0.93 DNA photolyase
SNF2_N               PF00176.18   296 seq485_BIOID51123    -            580   7.4e-13   47.9   0.0   1   1   2.3e-16   3.2e-12   45.8   0.0    21   185   248   525   235   534 0.84 SNF2 family N-terminal domain
Phage_Mu_Gp45        PF06890.7    162 seq492_BIOID51123    -            178   1.1e-44  151.6   0.2   1   1   1.2e-48   1.6e-44  151.0   0.1     2   159    16   171    15   174 0.87 Bacteriophage Mu Gp45 protein
Cytochrom_B_N        PF00033.14   188 seq495_BIOID51123    -            217   1.4e-20   73.3  19.2   1   1   2.5e-24   1.7e-20   73.0  13.3     4   188    10   186     7   186 0.92 Cytochrome b(N-terminal)/b6/petB
Ni_hydr_CYTB         PF01292.15   182 seq495_BIOID51123    -            217   1.4e-18   66.8  17.8   1   1   2.5e-22   1.7e-18   66.5  12.3     5   182    13   186     9   186 0.89 Prokaryotic cytochrome b561
ABC_tran             PF00005.22   118 seq499_BIOID51123    -            265     1e-20   74.1   0.0   1   1   2.3e-24   1.6e-20   73.5   0.0     1   118    51   176    51   176 0.94 ABC transporter
CstA                 PF02554.9    376 seq505_BIOID51123    -            701  5.2e-156  518.8  28.7   1   1  7.7e-160  5.2e-156  518.8  19.9     1   359    32   420    32   436 0.95 Carbon starvation protein CstA
DUF4161              PF13722.1    127 seq505_BIOID51123    -            701   1.8e-46  157.4   7.5   1   1   2.7e-50   1.8e-46  157.4   5.2     3   127   467   596   464   596 0.98 C-terminal domain on CstA (DUF4161)
RadC                 PF04002.10   123 seq506_BIOID51123    -            158     2e-47  159.7   0.0   1   1   1.9e-51   2.5e-47  159.4   0.0     2   123    37   158    36   158 0.98 RadC-like JAB domain
Phage_GPD            PF05954.6    292 seq508_BIOID51123    -            336   6.1e-51  173.2   0.2   1   1   5.2e-55     7e-51  173.0   0.1     1   277    45   334    45   336 0.91 Phage late control gene D protein (GPD)
DDE_Tnp_IS66         PF03050.9    271 seq510_BIOID51123    -            473  4.2e-102  340.8   0.1   1   1  1.2e-105  4.2e-102  340.8   0.1     1   270   136   422   136   423 0.98 Transposase IS66 family
DDE_Tnp_IS66_C       PF13817.1     39 seq510_BIOID51123    -            473   3.9e-19   68.2   0.4   1   1   3.1e-22   1.1e-18   66.8   0.3     1    39   429   467   429   467 0.98 IS66 C-terminal element
HTH_Tnp_IS66         PF13005.2     59 seq510_BIOID51123    -            473   1.8e-17   62.7   6.4   1   1   1.5e-20     5e-17   61.3   4.4     2    59    75   130    74   130 0.97 putative Helix-turn-helix domain of transposase IS66
LZ_Tnp_IS66          PF13007.2     78 seq510_BIOID51123    -            473   5.8e-08   33.1   3.9   1   1   4.5e-11   1.5e-07   31.8   2.7    14    77     8    71     5    72 0.80 Transposase C of IS166 homeodomain
Caudo_TAP            PF02413.12   130 seq511_BIOID51123    -             81     2e-27   95.7   3.0   1   1   1.6e-31   2.2e-27   95.6   2.1    46   130     2    81     1    81 0.97 Caudovirales tail fibre assembly protein
Pyridox_oxidase      PF01243.15    89 seq512_BIOID51123    -            110     3e-07   30.2   0.0   1   1   3.1e-11   4.2e-07   29.7   0.0     4    84     3    78     1    82 0.90 Pyridoxamine 5'-phosphate oxidase
Phage_GPD            PF05954.6    292 seq513_BIOID51123    -            369   6.3e-56  189.6   0.2   1   1   5.4e-60   7.4e-56  189.3   0.1     1   292    45   350    45   350 0.90 Phage late control gene D protein (GPD)
GP46                 PF07409.7    116 seq517_BIOID51123    -            150   1.6e-35  120.7   0.0   1   1   1.4e-39   1.9e-35  120.5   0.0     2   116    28   143    27   143 0.98 Phage protein GP46
Phage_P2_GpU         PF06995.6    121 seq519_BIOID51123    -            162     2e-32  111.0   0.0   1   1   1.7e-36   2.4e-32  110.7   0.0     1   120    35   157    35   158 0.96 Phage P2 GpU
MurB_C               PF02873.11   105 seq521_BIOID51123    -            342   1.6e-42  143.3   0.0   1   1   4.2e-46   2.9e-42  142.5   0.0     1   105   203   330   203   330 0.99 UDP-N-acetylenolpyruvoylglucosamine reductase, C-terminal domain
FAD_binding_4        PF01565.18   139 seq521_BIOID51123    -            342   1.1e-27   96.0   0.0   1   1   1.3e-30   9.2e-27   93.0   0.0     2   137    18   148    17   150 0.87 FAD binding domain
Microcin             PF03526.8     55 seq523_BIOID51123    -            115   1.6e-08   33.8   0.2   1   1   2.9e-12   3.9e-08   32.6   0.1    13    52    44    81    34    83 0.87 Colicin E1 (microcin) immunity protein
DUF4132              PF13569.1    180 seq525_BIOID51123    -            662   1.3e-52  177.8   0.1   1   1   1.3e-56   1.8e-52  177.3   0.0     1   180   396   580   396   580 0.97 Domain of unknown function (DUF4132)
DUF987               PF06174.6     66 seq527_BIOID51123    -             73   1.7e-43  145.8   0.2   1   1   1.4e-47   1.9e-43  145.6   0.1     1    66     1    66     1    66 0.99 Protein of unknown function (DUF987)
DUF1040              PF06288.8     86 seq530_BIOID51123    -             89   1.6e-46  156.3   0.5   1   1   1.3e-50   1.8e-46  156.2   0.3     1    86     1    86     1    86 1.00 Protein of unknown function (DUF1040)
Peripla_BP_2         PF01497.13   238 seq531_BIOID51123    -            296   8.2e-27   93.7   0.0   1   1   6.9e-31   9.4e-27   93.5   0.0     1   235    38   270    38   273 0.94 Periplasmic binding protein
Baseplate_J          PF04865.9    243 seq533_BIOID51123    -            358   2.3e-46  158.0   0.1   1   1     2e-50   2.7e-46  157.7   0.0     2   243    67   322    66   322 0.92 Baseplate J-like protein
DUF2786              PF10979.3     43 seq535_BIOID51123    -            236   1.4e-14   53.4   0.3   1   1   1.9e-18   2.6e-14   52.5   0.2     1    42     3    43     3    44 0.97 Protein of unknown function (DUF2786)
Phage_tail_X         PF05489.7     60 seq537_BIOID51123    -             72   5.1e-19   67.4   0.0   1   1   4.3e-23   5.9e-19   67.1   0.0     4    54     6    58     3    64 0.91 Phage Tail Protein X
YagB_YeeU_YfjZ       PF06154.6    105 seq541_BIOID51123    -            122   2.9e-53  178.4   0.0   1   1   2.6e-57   3.5e-53  178.1   0.0     2   104    16   118    15   119 0.98 YagB/YeeU/YfjZ family
AceK                 PF06315.6    562 seq542_BIOID51123    -            578  6.2e-240  797.1   0.0   1   1  5.2e-244  7.1e-240  796.9   0.0     1   562     9   568     9   568 0.99 Isocitrate dehydrogenase kinase/phosphatase (AceK)
APH                  PF01636.18   239 seq543_BIOID51123    -            328   2.6e-41  141.8   2.1   1   1   5.9e-45     4e-41  141.2   1.5     2   232    31   259    30   269 0.85 Phosphotransferase enzyme family
EcKinase             PF02958.15   293 seq543_BIOID51123    -            328   7.1e-05   21.9   0.0   1   1   1.8e-08   0.00013   21.1   0.0   197   280   176   252   148   257 0.80 Ecdysteroid kinase
Phage_GPD            PF05954.6    292 seq546_BIOID51123    -            362   5.3e-22   78.2   0.0   1   1   6.7e-26   9.1e-22   77.4   0.0    21   289    56   330    40   334 0.79 Phage late control gene D protein (GPD)
Ogr_Delta            PF04606.7     47 seq549_BIOID51123    -             86     4e-18   64.6   4.0   1   1   3.8e-22   5.1e-18   64.3   2.8     1    46     3    50     3    51 0.97 Ogr/Delta-like zinc finger
Pili_assembly_N      PF00345.15   122 seq551_BIOID51123    -            230   2.9e-37  127.0   0.1   1   1   6.1e-41   4.2e-37  126.5   0.1     2   122    25   143    24   143 0.91 Gram-negative pili assembly chaperone, N-terminal domain
Pili_assembly_C      PF02753.12    68 seq551_BIOID51123    -            230   1.1e-12   47.5   0.0   1   1   3.4e-16   2.3e-12   46.4   0.0     2    67   163   228   162   229 0.92 Gram-negative pili assembly chaperone, C-terminal domain
DUF1219              PF06755.7    117 seq554_BIOID51123    -            124   2.8e-58  194.3   0.0   1   1   2.4e-62   3.2e-58  194.2   0.0     1   113     1   113     1   123 0.98 Protein of unknown function (DUF1219)
Ogr_Delta            PF04606.7     47 seq555_BIOID51123    -             86     4e-18   64.6   4.0   1   1   3.8e-22   5.1e-18   64.3   2.8     1    46     3    50     3    51 0.97 Ogr/Delta-like zinc finger
BPL_LplA_LipB        PF03099.14   125 seq556_BIOID51123    -            321   9.6e-21   73.9   0.0   1   1   3.2e-24   1.4e-20   73.4   0.0     4   125    86   208    83   208 0.89 Biotin/lipoate A/B protein ligase family
HTH_11               PF08279.7     55 seq556_BIOID51123    -            321   8.3e-13   47.6   0.0   1   1   4.4e-16     2e-12   46.4   0.0     4    54     9    58     8    59 0.92 HTH domain
BPL_C                PF02237.12    48 seq556_BIOID51123    -            321   1.6e-11   43.5   0.2   1   1   8.9e-15   4.1e-11   42.2   0.1     1    48   271   317   271   317 0.97 Biotin protein ligase C terminal domain
Porin_1              PF00267.16   337 seq561_BIOID51123    -            360  1.4e-140  468.3  30.2   1   1  2.2e-144  1.5e-140  468.1  20.9     1   337    29   360    29   360 0.98 Gram-negative porin
Porin_4              PF13609.1    311 seq561_BIOID51123    -            360     3e-22   79.4  37.5   1   1   6.5e-26   4.5e-22   78.8  26.0     1   304    10   331     9   334 0.80 Gram-negative porin
FecCD                PF01032.13   311 seq562_BIOID51123    -            660  6.7e-145  481.6  85.7   1   2   3.2e-73   4.4e-69  232.5  27.4     7   310    13   324     7   325 0.93 FecCD transport family
FecCD                PF01032.13   311 seq562_BIOID51123    -            660  6.7e-145  481.6  85.7   2   2   6.1e-80   8.4e-76  254.6  26.6     2   311   358   657   347   657 0.94 FecCD transport family
HOK_GEF              PF01848.11    43 seq565_BIOID51123    -             46   7.3e-18   63.5   1.7   1   1   5.7e-22   7.8e-18   63.4   1.2     2    43     3    44     2    44 0.96 Hok/gef family
DUF2313              PF10076.4    179 seq570_BIOID51123    -            194   5.6e-46  156.0   0.2   1   1   4.6e-50   6.3e-46  155.9   0.2     2   179    11   192    10   192 0.97 Uncharacterized protein conserved in bacteria (DUF2313)
DSBA                 PF01323.15   193 seq574_BIOID51123    -            208   6.8e-32  110.4   3.3   1   1   7.9e-35   5.4e-31  107.5   2.3     1   192    40   197    40   198 0.95 DSBA-like thioredoxin domain
Thioredoxin_4        PF13462.1    163 seq574_BIOID51123    -            208   4.4e-10   39.7   0.0   1   1   9.2e-14   6.3e-10   39.1   0.0    16   149    40   180    33   191 0.69 Thioredoxin
HTH_3                PF01381.17    55 seq578_BIOID51123    -            100   3.8e-05   23.3   0.1   1   1     9e-09   6.1e-05   22.6   0.0     1    46     9    55     9    58 0.91 Helix-turn-helix
phage_tail_N         PF08400.5    134 seq579_BIOID51123    -            467     1e-45  154.5  10.4   1   1   5.3e-49   7.3e-45  151.8   0.1     1   134     1   134     1   134 0.99 Prophage tail fibre N-terminal
Exonuc_X-T_C         PF08411.5    269 seq580_BIOID51123    -            491  9.2e-104  346.0   0.2   1   1  1.7e-107  1.1e-103  345.7   0.1     1   268   228   489   228   490 0.99 Exonuclease C-terminal
RNase_T              PF00929.19   164 seq580_BIOID51123    -            491   3.9e-25   88.9   0.0   1   1   1.1e-28   7.4e-25   88.0   0.0     2   162    29   208    28   210 0.95 Exonuclease
DUF466               PF04328.8     65 seq583_BIOID51123    -             65   2.9e-32  110.1   0.5   1   1   2.3e-36   3.1e-32  110.0   0.3     1    65     1    65     1    65 0.99 Protein of unknown function (DUF466)
N6_N4_Mtase          PF01555.13   231 seq584_BIOID51123    -            268   3.6e-31  108.3   0.1   1   2   4.2e-12   1.9e-08   33.9   0.0     1   111    45   172    45   179 0.92 DNA methylase
N6_N4_Mtase          PF01555.13   231 seq584_BIOID51123    -            268   3.6e-31  108.3   0.1   2   2   6.5e-24     3e-20   72.5   0.0   169   229   194   253   175   255 0.89 DNA methylase
Methyltransf_26      PF13659.1    117 seq584_BIOID51123    -            268   2.7e-17   62.7   0.1   1   2   3.7e-11   1.7e-07   31.1   0.0    49   115    23   120     5   122 0.84 Methyltransferase domain
Methyltransf_26      PF13659.1    117 seq584_BIOID51123    -            268   2.7e-17   62.7   0.1   2   2   3.2e-10   1.4e-06   28.1   0.0     1    44   216   258   216   265 0.94 Methyltransferase domain
Phage_integrase      PF00589.17   173 seq586_BIOID51123    -            340   9.9e-26   90.3   0.4   1   1     2e-29   2.8e-25   88.8   0.3     2   171   175   319   174   320 0.93 Phage integrase family
DUF4132              PF13569.1    180 seq589_BIOID51123    -            825   5.2e-23   81.3   0.1   1   1   2.2e-26   1.5e-22   79.8   0.1     1    76   734   814   734   821 0.94 Domain of unknown function (DUF4132)
WGR                  PF05406.10    81 seq589_BIOID51123    -            825   1.5e-15   56.7   3.1   1   1   3.3e-19   2.2e-15   56.2   0.8    13    77     6    67     2    71 0.92 WGR domain
DUF945               PF06097.6    459 seq595_BIOID51123    -            490  9.2e-107  357.5  11.8   1   1    8e-111  1.1e-106  357.2   8.2     3   459    18   481    16   481 0.98 Bacterial protein of unknown function (DUF945)
Phage_CI_repr        PF07022.8     66 seq601_BIOID51123    -            215   5.5e-06   26.2   0.0   1   1   7.1e-10   9.7e-06   25.4   0.0     4    63    21    80    19    83 0.92 Bacteriophage CI repressor helix-turn-helix domain
NIF3                 PF01784.13   242 seq603_BIOID51123    -            247     1e-56  192.1   0.0   1   1   9.1e-61   1.2e-56  191.8   0.0     2   240     6   235     5   238 0.95 NIF3 (NGG1p interacting factor 3)
Transposase_20       PF02371.11    87 seq604_BIOID51123    -            115   9.6e-12   44.7   0.1   1   1   9.3e-16   1.3e-11   44.3   0.0    24    81     6    64     1    70 0.85 Transposase IS116/IS110/IS902 family
PadR                 PF03551.9     75 seq606_BIOID51123    -            194     6e-16   57.8   0.1   1   1   7.1e-20   9.7e-16   57.2   0.1     1    74    67   136    67   137 0.93 Transcriptional regulator PadR-like family
AntA                 PF08346.7     71 seq609_BIOID51123    -            243   9.9e-31  105.6   0.0   1   1   1.2e-34   1.6e-30  104.9   0.0     1    71    78   147    78   147 0.99 AntA/AntB antirepressor
Caudo_TAP            PF02413.12   130 seq610_BIOID51123    -            146   1.4e-32  112.4   0.5   1   1   1.1e-36   1.5e-32  112.3   0.3     3   130    10   143     8   143 0.96 Caudovirales tail fibre assembly protein
DUF1018              PF06252.7    119 seq615_BIOID51123    -            165   9.1e-20   71.2   0.2   1   1     1e-23   1.4e-19   70.6   0.1     1   118    51   162    51   163 0.91 Protein of unknown function (DUF1018)
DUF4376              PF14301.1    111 seq616_BIOID51123    -            190   7.8e-30  103.1   4.4   1   1   5.7e-34   7.8e-30  103.1   3.0     1   110    71   186    71   187 0.96 Domain of unknown function (DUF4376)
AHS1                 PF02682.11   202 seq617_BIOID51123    -            218   2.9e-69  232.4   0.0   1   1   2.4e-73   3.3e-69  232.2   0.0     2   202     5   202     4   202 0.95 Allophanate hydrolase subunit 1
Aminotran_1_2        PF00155.16   363 seq618_BIOID51123    -            386   2.2e-58  197.8   0.0   1   1   7.2e-62   2.5e-58  197.6   0.0     3   363    32   383    30   383 0.95 Aminotransferase class I and II
Cys_Met_Meta_PP      PF01053.15   386 seq618_BIOID51123    -            386   5.3e-08   31.4   0.0   1   1   2.7e-11   9.1e-08   30.6   0.0    75   180    96   205    53   212 0.86 Cys/Met metabolism PLP-dependent enzyme
DegT_DnrJ_EryC1      PF01041.12   363 seq618_BIOID51123    -            386     4e-06   26.0   0.1   1   1   2.7e-09   9.3e-06   24.8   0.0    46   146    97   202    85   204 0.88 DegT/DnrJ/EryC1/StrS aminotransferase family
Aminotran_5          PF00266.14   371 seq618_BIOID51123    -            386   2.4e-05   23.1   0.0   1   1     1e-08   3.5e-05   22.5   0.0    41   165    69   189    47   236 0.78 Aminotransferase class-V
phage_tail_N         PF08400.5    134 seq619_BIOID51123    -            535     5e-29  100.5   0.1   1   1   7.3e-33     5e-29  100.5   0.0     6   134     5   131     3   131 0.94 Prophage tail fibre N-terminal
CarboxypepD_reg      PF13620.1     82 seq619_BIOID51123    -            535   2.8e-07   30.3   5.8   1   1   6.9e-11   4.7e-07   29.6   0.1     2    63     4    69     3    85 0.82 Carboxypeptidase regulatory-like domain
PDT                  PF00800.13   182 seq621_BIOID51123    -            386   9.1e-61  204.4   0.2   1   1     2e-64   1.3e-60  203.9   0.1     1   180   106   286   106   288 0.96 Prephenate dehydratase
CM_2                 PF01817.16    81 seq621_BIOID51123    -            386   1.9e-22   79.0   2.0   1   1   6.3e-26   4.3e-22   77.8   1.4     1    80    11    90    11    91 0.99 Chorismate mutase type II
YjgP_YjgQ            PF03739.9    354 seq623_BIOID51123    -            359   1.2e-67  228.1   6.0   1   1     1e-71   1.4e-67  227.8   4.2     4   351     1   338     1   341 0.97 Predicted permease YjgP/YjgQ family
Nterm_IS4            PF13006.2     98 seq626_BIOID51123    -            190   5.6e-32  109.5   0.1   1   1   5.3e-36   7.2e-32  109.1   0.1     3    97    17   109    15   110 0.97 Insertion element 4 transposase N-terminal
TraX                 PF05857.6    219 seq627_BIOID51123    -            126   5.5e-22   78.3   0.6   1   1   4.9e-26   6.7e-22   78.1   0.4     2    71    32   102    31   109 0.94 TraX protein
DUF1391              PF07151.7     49 seq630_BIOID51123    -             78   1.7e-34  116.8   0.9   1   1   1.7e-38   2.3e-34  116.5   0.6     1    48    29    76    29    77 0.97 Protein of unknown function (DUF1391)
GTP_EFTU             PF00009.22   188 seq631_BIOID51123    -            394   1.1e-60  204.1   0.0   1   1   3.4e-64   1.6e-60  203.7   0.0     1   187    10   201    10   202 0.93 Elongation factor Tu GTP binding domain
GTP_EFTU_D3          PF03143.12    97 seq631_BIOID51123    -            394   2.4e-34  117.3   0.1   1   1   1.4e-37   6.6e-34  115.9   0.0     1    96   298   392   298   393 0.98 Elongation factor Tu C-terminal domain
GTP_EFTU_D2          PF03144.20    74 seq631_BIOID51123    -            394     3e-18   65.5   6.3   1   1   1.2e-21   5.5e-18   64.7   3.9     1    74   225   294   225   294 0.96 Elongation factor Tu domain 2
AHS2                 PF02626.10   272 seq632_BIOID51123    -            310  8.5e-101  336.6   0.0   1   1  7.4e-105    1e-100  336.4   0.0     2   272    24   288    23   288 0.98 Allophanate hydrolase subunit 2
TraX                 PF05857.6    219 seq633_BIOID51123    -            153   1.5e-25   90.0   4.3   1   1   1.2e-29   1.6e-25   89.9   3.0    65   218     1   152     1   153 0.93 TraX protein
DDE_Tnp_1            PF01609.16   211 seq635_BIOID51123    -            139   5.7e-09   35.7   0.0   1   1   4.9e-13   6.6e-09   35.5   0.0    23   116    19   114     7   137 0.78 Transposase DDE domain
Mor                  PF08765.6    108 seq638_BIOID51123    -            155   1.1e-07   31.4   0.0   1   1   1.6e-11   2.2e-07   30.4   0.0    27   100    61   143    42   150 0.85 Mor transcription activator family
DDE_Tnp_1            PF01609.16   211 seq640_BIOID51123    -            168   1.6e-11   44.0   0.1   1   1   1.8e-15   2.5e-11   43.4   0.0   142   211     6    81     2    81 0.91 Transposase DDE domain
Terminase_5          PF06056.7     58 seq641_BIOID51123    -            135   1.1e-26   91.9   0.9   1   1   8.8e-30     3e-26   90.6   0.4     2    58     7    63     6    63 0.98 Putative ATPase subunit of terminase (gpP-like)
HTH_23               PF13384.1     50 seq641_BIOID51123    -            135     7e-08   31.7   0.0   1   1   9.8e-11   3.3e-07   29.6   0.0     6    40     7    41     3    43 0.94 Homeodomain-like domain
Abhydrolase_5        PF12695.2    142 seq642_BIOID51123    -            286   6.5e-20   71.2   0.0   1   1     3e-22   4.6e-19   68.4   0.0     1   141    27   262    27   263 0.85 Alpha/beta hydrolase family
Abhydrolase_6        PF12697.2    228 seq642_BIOID51123    -            286   1.6e-18   67.3   0.0   1   1   1.4e-21   2.2e-18   66.8   0.0     1   214    28   259    28   273 0.76 Alpha/beta hydrolase family
Abhydrolase_1        PF00561.15   230 seq642_BIOID51123    -            286   1.2e-17   64.1   0.0   1   1   9.4e-21   1.4e-17   63.8   0.0     1   228    54   274    54   276 0.91 alpha/beta hydrolase fold
Peptidase_S15        PF02129.13   272 seq642_BIOID51123    -            286   1.1e-14   54.4   0.0   1   1   1.6e-17   2.4e-14   53.2   0.0    52   255    48   249    19   259 0.78 X-Pro dipeptidyl-peptidase (S15 family)
Peptidase_S9         PF00326.16   213 seq642_BIOID51123    -            286   5.8e-12   45.1   0.1   1   1   7.8e-12   1.2e-08   34.3   0.1    10   101    49   135    45   164 0.84 Prolyl oligopeptidase family
DLH                  PF01738.13   218 seq642_BIOID51123    -            286   6.9e-09   35.1   0.1   1   1   7.2e-08   0.00011   21.4   0.0     8   127    19   128    13   149 0.81 Dienelactone hydrolase family
Hydrolase_4          PF12146.3     79 seq642_BIOID51123    -            286     3e-08   33.2   0.0   1   1   3.5e-11   5.3e-08   32.4   0.0    11    64    19    74    11    88 0.81 Putative lysophospholipase
Abhydrolase_3        PF07859.8    211 seq642_BIOID51123    -            286   7.5e-05   22.2   0.0   1   1   9.7e-08   0.00015   21.3   0.0    48   179    79   234    51   265 0.57 alpha/beta hydrolase fold
OsmC                 PF02566.14   100 seq643_BIOID51123    -            143   1.5e-19   69.9   0.1   1   1   1.4e-23   1.9e-19   69.5   0.0     2    99    42   139    41   140 0.89 OsmC-like protein
DUF4132              PF13569.1    180 seq644_BIOID51123    -            200   5.2e-24   84.6   0.0   1   1   5.1e-28     7e-24   84.2   0.0    82   179    13   109     4   110 0.93 Domain of unknown function (DUF4132)
YjgP_YjgQ            PF03739.9    354 seq645_BIOID51123    -            360   8.9e-69  231.7   5.4   1   1   7.6e-73     1e-68  231.5   3.7     1   354     9   358     9   358 0.98 Predicted permease YjgP/YjgQ family
Terminase_6          PF03237.10   384 seq652_BIOID51123    -            495   1.2e-75  254.6   1.3   1   1   9.7e-80   1.3e-75  254.4   0.9     1   384    62   479    62   479 0.95 Terminase-like family
FCD                  PF07729.7    125 seq654_BIOID51123    -            274   1.1e-22   80.5   6.2   1   1   2.4e-26   1.6e-22   80.0   4.3     1   124   116   246   116   247 0.90 FCD domain
GntR                 PF00392.16    64 seq654_BIOID51123    -            274     6e-14   51.1   0.2   1   1   1.8e-17   1.2e-13   50.1   0.1     4    62    31    89    29    91 0.95 Bacterial regulatory proteins, gntR family
Voltage_CLC          PF00654.15   355 seq655_BIOID51123    -            473   1.4e-90  303.8  35.9   1   1   1.1e-92   1.5e-88  297.1  20.9     2   354    89   437    88   438 0.94 Voltage gated chloride channel
LamB_YcsF            PF03746.11   242 seq656_BIOID51123    -            244  1.7e-102  341.5   1.1   1   1  1.4e-106  1.9e-102  341.3   0.8     1   241     2   237     2   238 0.99 LamB/YcsF family
DicB                 PF05358.6     62 seq657_BIOID51123    -            110   2.3e-37  126.1   0.6   1   1   2.4e-41   3.3e-37  125.6   0.0     1    62    49   110    49   110 0.99 DicB protein
DUF4376              PF14301.1    111 seq658_BIOID51123    -            189   1.7e-26   92.4   6.9   1   1   1.7e-30   2.4e-26   91.9   4.8     2   110    70   184    69   185 0.93 Domain of unknown function (DUF4376)
DNA_pol_A            PF00476.15   383 seq664_BIOID51123    -            928  2.7e-160  533.0   0.0   1   1  1.1e-163  3.7e-160  532.6   0.0     2   383   548   927   547   927 0.99 DNA polymerase family A
5_3_exonuc_N         PF02739.11   169 seq664_BIOID51123    -            928   1.7e-59  199.8   0.0   1   1   1.1e-62   3.9e-59  198.7   0.0     2   169     8   169     7   169 0.99 5'-3' exonuclease, N-terminal resolvase-like domain
DNA_pol_A_exo1       PF01612.15   174 seq664_BIOID51123    -            928   6.4e-45  152.5   0.1   1   1   3.6e-48   1.2e-44  151.6   0.1     1   174   330   517   330   517 0.97 3'-5' exonuclease
5_3_exonuc           PF01367.15   101 seq664_BIOID51123    -            928     3e-31  107.5   0.0   1   1   2.2e-34   7.5e-31  106.2   0.0     1    99   171   275   171   277 0.97 5'-3' exonuclease, C-terminal SAM fold
DUF1482              PF07358.6     57 seq667_BIOID51123    -             66   4.4e-27   93.3   0.1   1   1   3.6e-31   4.9e-27   93.1   0.1     1    57     7    65     7    65 0.98 Protein of unknown function (DUF1482)
Aminotran_3          PF00202.16   339 seq668_BIOID51123    -            496  4.2e-103  344.6   0.0   1   1  4.6e-107  6.2e-103  344.0   0.0     8   338   111   433   105   434 0.95 Aminotransferase class-III
SecE                 PF00584.15    57 seq670_BIOID51123    -            127   2.4e-21   74.9   1.0   1   1   1.8e-25   2.4e-21   74.9   0.7     2    56    68   122    67   123 0.97 SecE/Sec61-gamma subunits of protein translocation complex
Plasmid_stabil       PF05016.9     90 seq673_BIOID51123    -             92     3e-15   56.2   0.1   1   1   2.4e-19   3.3e-15   56.1   0.1     1    90     4    91     4    91 0.86 Plasmid stabilisation system protein
ProQ                 PF04352.8    115 seq675_BIOID51123    -            200   6.8e-31  106.1   2.0   1   1   1.4e-33   9.7e-30  102.4   0.0     4   113    71   180    68   182 0.96 ProQ/FINO family
FinO_N               PF12602.3     72 seq675_BIOID51123    -            200   1.4e-24   86.0  12.4   1   1   4.2e-28   2.9e-24   85.0   8.6     1    72     1    62     1    62 0.98 Fertility inhibition protein N terminal
DUF4132              PF13569.1    180 seq676_BIOID51123    -           1117   3.4e-42  143.8   0.0   1   1   5.6e-46   7.7e-42  142.7   0.0     3   180   861  1046   859  1046 0.96 Domain of unknown function (DUF4132)
DUF754               PF05449.6     83 seq678_BIOID51123    -             98   1.3e-22   79.5   6.5   1   1   1.1e-26   1.4e-22   79.3   4.5     1    81     8    88     8    90 0.98 Protein of unknown function (DUF754)
EAL                  PF00563.15   236 seq681_BIOID51123    -             76   3.8e-06   26.4   0.0   1   1   3.3e-10   4.4e-06   26.2   0.0    63   131     3    65     2    74 0.79 EAL domain
Mu-like_Com          PF10122.4     51 seq682_BIOID51123    -             61   3.3e-10   38.7   4.9   1   1     3e-14   4.1e-10   38.4   3.4     4    33     3    31     1    47 0.84 Mu-like prophage protein Com
H2TH                 PF06831.9     93 seq683_BIOID51123    -            263   3.4e-18   65.0   0.0   1   1   1.4e-21   6.4e-18   64.1   0.0     1    77   126   205   126   215 0.85 Formamidopyrimidine-DNA glycosylase H2TH domain
Fapy_DNA_glyco       PF01149.19   116 seq683_BIOID51123    -            263   7.2e-15   55.2   0.0   1   1   2.7e-18   1.3e-14   54.4   0.0     1   106     2   104     2   111 0.90 Formamidopyrimidine-DNA glycosylase N-terminal domain
zf-FPG_IleRS         PF06827.9     30 seq683_BIOID51123    -            263   1.4e-07   30.8   3.6   1   1   5.7e-11   2.6e-07   30.0   2.5     1    29   235   263   235   263 0.98 Zinc finger found in FPG and IleRS
NusG                 PF02357.14    92 seq684_BIOID51123    -            181   5.3e-25   87.3   0.0   1   1   1.1e-28   7.7e-25   86.8   0.0     1    92     7   106     7   106 0.93 Transcription termination factor nusG
KOW                  PF00467.24    32 seq684_BIOID51123    -            181   1.3e-08   33.9   0.1   1   1   9.1e-12   6.2e-08   31.7   0.0     1    28   130   161   130   165 0.86 KOW motif
Glyco_hydro_108      PF05838.7     83 seq689_BIOID51123    -            181   6.9e-31  106.0   0.1   1   1   1.3e-34   9.2e-31  105.6   0.0     2    83     7    91     6    91 0.98 Glycosyl hydrolase 108
PG_binding_3         PF09374.5     72 seq689_BIOID51123    -            181   1.1e-22   79.6   0.0   1   1   2.4e-26   1.7e-22   79.0   0.0     2    69    95   176    94   179 0.97 Predicted Peptidoglycan domain
PseudoU_synth_2      PF00849.17   164 seq691_BIOID51123    -            326   1.2e-31  109.6   0.1   1   1   2.7e-35   1.8e-31  109.0   0.1     1   164    92   242    92   242 0.96 RNA pseudouridylate synthase
S4                   PF01479.20    48 seq691_BIOID51123    -            326   2.4e-12   45.9   0.0   1   1   6.1e-16   4.2e-12   45.1   0.0     1    48    18    65    18    65 0.97 S4 domain
DUF1391              PF07151.7     49 seq693_BIOID51123    -            621   1.8e-32  110.4   0.6   1   1   2.8e-36   3.8e-32  109.4   0.4     1    48    29    76    29    77 0.97 Protein of unknown function (DUF1391)
Peptidase_M20        PF01546.23   171 seq698_BIOID51123    -            408   2.1e-19   69.6   0.2   1   1   6.7e-23     3e-19   69.1   0.1    23   170   139   402    74   403 0.84 Peptidase family M20/M25/M40
M20_dimer            PF07687.9    109 seq698_BIOID51123    -            408   1.2e-11   44.1   0.1   1   1   5.7e-15   2.6e-11   43.0   0.1     2   105   206   302   205   308 0.89 Peptidase dimerisation domain
Peptidase_M42        PF05343.9    292 seq698_BIOID51123    -            408   2.4e-06   26.4   0.0   1   1   2.6e-08   0.00012   20.8   0.0   134   194   140   201   110   235 0.90 M42 glutamyl aminopeptidase
Phage_portal         PF04860.7    347 seq701_BIOID51123    -            339   2.4e-56  190.7   0.0   1   1   2.1e-60   2.9e-56  190.5   0.0    10   320    40   336    32   339 0.93 Phage portal protein
AsnA                 PF03590.10   244 seq702_BIOID51123    -            330  1.1e-129  430.9   0.0   1   1    2e-133  1.4e-129  430.6   0.0     2   244     4   246     3   246 0.99 Aspartate-ammonia ligase
Fe-S_biosyn          PF01521.15    91 seq704_BIOID51123    -            114   4.3e-29   99.9   0.0   1   1   3.7e-33     5e-29   99.7   0.0     1    91     9   100     9   100 0.99 Iron-sulphur cluster biosynthesis
Ribosomal_L11_N      PF03946.9     60 seq705_BIOID51123    -            142   3.2e-32  109.6   0.3   1   1   8.7e-36   5.9e-32  108.7   0.2     1    60     8    67     8    67 0.99 Ribosomal protein L11, N-terminal domain
Ribosomal_L11        PF00298.14    69 seq705_BIOID51123    -            142   6.6e-29   99.7   2.9   1   1   1.8e-32   1.2e-28   98.8   2.0     1    69    72   140    72   140 0.99 Ribosomal protein L11, RNA binding domain
DUF2594              PF10769.4     74 seq706_BIOID51123    -             74   1.4e-42  143.4   2.3   1   1   1.1e-46   1.6e-42  143.3   1.6     1    74     1    74     1    74 1.00 Protein of unknown function (DUF2594)
SNase                PF00565.12   108 seq707_BIOID51123    -            178   1.2e-28   99.3   0.1   1   1   1.1e-32   1.6e-28   99.0   0.0     1   108    69   165    69   165 0.98 Staphylococcal nuclease homologue
DUF1804              PF08822.6    165 seq710_BIOID51123    -            166   2.1e-60  203.0   0.1   1   1   1.7e-64   2.4e-60  202.9   0.0     1   165     1   165     1   165 0.99 Protein of unknown function (DUF1804)
Ribosomal_L1         PF00687.16   221 seq712_BIOID51123    -            234   9.2e-50  168.8   0.2   1   1   7.9e-54   1.1e-49  168.6   0.2    13   220    28   220     8   221 0.90 Ribosomal protein L1p/L10e family
Cu-oxidase_4         PF02578.10   233 seq713_BIOID51123    -            243   1.2e-78  263.2   0.0   1   1     1e-82   1.4e-78  263.0   0.0     2   233    20   242    19   242 0.97 Multi-copper polyphenol oxidoreductase laccase
DUF2799              PF10973.3     89 seq715_BIOID51123    -            134   3.4e-17   62.1   0.9   1   1   3.3e-21   4.5e-17   61.7   0.6     1    88    44   126    44   127 0.93 Protein of unknown function (DUF2799)
HHA                  PF05321.6     57 seq717_BIOID51123    -             57   1.5e-18   66.5   0.0   1   1   1.3e-22   1.8e-18   66.2   0.0    12    54    14    56     9    56 0.95 Haemolysin expression modulating protein
AMP-binding          PF00501.23   418 seq719_BIOID51123    -            573   6.4e-86  288.1   0.0   1   1   5.7e-90   7.8e-86  287.9   0.0     2   413    49   483    48   486 0.95 AMP-binding enzyme
Peripla_BP_3         PF13377.1    160 seq720_BIOID51123    -            327   3.5e-32  111.4   0.0   1   1   1.8e-35   8.3e-32  110.2   0.0     2   160   167   326   166   326 0.94 Periplasmic binding protein-like domain
LacI                 PF00356.16    46 seq720_BIOID51123    -            327   7.5e-18   63.7   0.1   1   1     3e-21   1.4e-17   62.9   0.1     1    45     3    49     3    50 0.95 Bacterial regulatory proteins, lacI family
Peripla_BP_1         PF00532.16   279 seq720_BIOID51123    -            327     1e-07   31.3   0.0   1   1   1.9e-10   8.8e-07   28.2   0.0     2   261    63   306    62   321 0.81 Periplasmic binding proteins and sugar binding domain of LacI family
DUF4154              PF13689.1    145 seq723_BIOID51123    -            172     6e-33  113.3   0.0   1   1   5.4e-37   7.3e-33  113.0   0.0     6   145    32   168    27   168 0.95 Domain of unknown function (DUF4154)
S-methyl_trans       PF02574.11   305 seq724_BIOID51123    -           1232  1.4e-104  349.5   0.1   1   1  9.1e-108  2.5e-104  348.7   0.1     1   304    21   331    21   332 0.98 Homocysteine S-methyltransferase
Met_synt_B12         PF02965.12   136 seq724_BIOID51123    -           1232   9.1e-54  180.6   0.0   1   1     9e-57   2.4e-53  179.2   0.0     1   136  1060  1197  1060  1197 0.99 Vitamin B12 dependent methionine synthase, activation domain
Pterin_bind          PF00809.17   210 seq724_BIOID51123    -           1232   1.5e-48  164.8   0.4   1   1   1.7e-51   4.6e-48  163.2   0.3     1   210   361   573   361   573 0.98 Pterin binding enzyme
B12-binding_2        PF02607.12    79 seq724_BIOID51123    -           1232   4.4e-21   74.5   0.0   1   1   6.5e-24   1.8e-20   72.6   0.0     4    79   664   739   662   739 0.96 B12 binding domain
B12-binding          PF02310.14   121 seq724_BIOID51123    -           1232   6.5e-20   71.0   0.2   1   1   1.8e-22     5e-19   68.2   0.1     2    94   753   845   752   856 0.93 B12 binding domain
AAA_2                PF07724.9    171 seq727_BIOID51123    -            861   3.2e-58  196.3   0.0   1   1   7.1e-59   8.8e-56  188.3   0.0     1   171   600   764   600   764 0.98 AAA domain (Cdc48 subfamily)
ClpB_D2-small        PF10431.4     81 seq727_BIOID51123    -            861   1.1e-28   98.8   2.2   1   1   1.4e-31   1.7e-28   98.2   0.2     1    80   770   849   770   850 0.98 C-terminal, D2-small domain, of ClpB protein
AAA                  PF00004.24   132 seq727_BIOID51123    -            861   5.6e-28   97.6   0.0   1   2   5.7e-17   7.1e-14   52.0   0.0     2   128   207   341   206   345 0.82 ATPase family associated with various cellular activities (AAA)
AAA                  PF00004.24   132 seq727_BIOID51123    -            861   5.6e-28   97.6   0.0   2   2   6.4e-14     8e-11   42.1   0.0     2   117   606   731   605   742 0.86 ATPase family associated with various cellular activities (AAA)
Clp_N                PF02861.15    53 seq727_BIOID51123    -            861     2e-27   94.7   6.1   1   2   3.4e-16   4.2e-13   48.8   0.1     1    53    21    73    21    73 0.98 Clp amino terminal domain
Clp_N                PF02861.15    53 seq727_BIOID51123    -            861     2e-27   94.7   6.1   2   2   4.7e-16   5.8e-13   48.4   0.1     1    53    98   149    98   149 0.96 Clp amino terminal domain
AAA_5                PF07728.9    139 seq727_BIOID51123    -            861   2.5e-19   69.2   0.8   1   1   3.9e-16   4.9e-13   48.8   0.0     2   124   605   725   604   766 0.87 AAA domain (dynein-related subfamily)
AAA_16               PF13191.1    166 seq727_BIOID51123    -            861   5.2e-11   43.0   7.3   1   1   9.9e-10   1.2e-06   28.8   0.2     2   141   184   285   183   310 0.81 AAA ATPase domain
Sigma54_activat      PF00158.21   168 seq727_BIOID51123    -            861   7.3e-10   38.4   0.1   1   1   7.2e-10     9e-07   28.4   0.0    23   156   603   735   574   746 0.78 Sigma-54 interaction domain
Exc                  PF07825.6     77 seq728_BIOID51123    -             89   3.6e-05   23.3   0.0   1   1   3.3e-09   4.5e-05   23.0   0.0     3    54     7    58     5    68 0.91 Excisionase-like protein
Ribosomal_L10        PF00466.15   100 seq729_BIOID51123    -            165   2.5e-26   91.3   0.0   1   1   2.6e-30   3.6e-26   90.8   0.0     3   100     5   101     3   101 0.98 Ribosomal protein L10
DUF4224              PF13986.1     47 seq731_BIOID51123    -             67   5.8e-19   67.2   0.0   1   1   4.8e-23   6.5e-19   67.0   0.0     1    46     4    49     4    50 0.96 Domain of unknown function (DUF4224)
GGDEF                PF00990.16   161 seq732_BIOID51123    -            408   5.3e-45  152.7   0.5   1   1   6.1e-49   8.4e-45  152.1   0.3     1   159   249   403   249   405 0.96 GGDEF domain
Phage_integ_N        PF09003.5     81 seq734_BIOID51123    -            372   3.2e-30  103.5   0.4   1   1   8.9e-34   6.1e-30  102.6   0.3     1    79     1    78     1    80 0.97 Bacteriophage lambda integrase, N-terminal domain
Phage_integrase      PF00589.17   173 seq734_BIOID51123    -            372   3.1e-13   49.6   0.1   1   1   1.2e-16   8.3e-13   48.2   0.0     2   170   194   363   193   366 0.84 Phage integrase family
Phage_integr_N2      PF13495.1     85 seq736_BIOID51123    -            223   2.4e-07   30.8   0.1   1   1   5.4e-11   3.7e-07   30.2   0.1     2    83    67   145    66   147 0.91 Phage integrase, N-terminal SAM-like domain
Phage_integrase      PF00589.17   173 seq736_BIOID51123    -            223   1.7e-05   24.4   0.0   1   1   1.6e-08   0.00011   21.8   0.0     2    68   165   223   164   223 0.84 Phage integrase family
Glyco_hydro_2_C      PF02836.12   298 seq737_BIOID51123    -           1081  1.7e-115  384.9   2.4   1   1  8.2e-119  2.8e-115  384.2   1.6     1   298   371   655   371   655 0.98 Glycosyl hydrolases family 2, TIM barrel domain
Bgal_small_N         PF02929.12   276 seq737_BIOID51123    -           1081   9.3e-87  290.4   0.1   1   1   4.7e-90   1.6e-86  289.6   0.1     1   275   778  1048   778  1049 0.99 Beta galactosidase small chain
Glyco_hydro_2_N      PF02837.13   167 seq737_BIOID51123    -           1081   7.8e-51  171.8   0.2   1   1   4.5e-54   1.5e-50  170.8   0.1     4   164    92   255    89   258 0.94 Glycosyl hydrolases family 2, sugar binding domain
Glyco_hydro_2        PF00703.16   110 seq737_BIOID51123    -           1081   2.5e-20   72.8   0.0   1   1   3.8e-23   1.3e-19   70.5   0.0     1   110   260   369   260   369 0.96 Glycosyl hydrolases family 2
Ribosomal_L12        PF00542.14    68 seq739_BIOID51123    -            121   1.8e-31  107.8   8.6   1   1   2.8e-35   3.8e-31  106.7   6.0     1    68    54   121    54   121 0.99 Ribosomal protein L7/L12 C-terminal domain
BssS                 PF13991.1     73 seq740_BIOID51123    -             47   1.8e-11   43.4   0.1   1   1   1.4e-15   1.9e-11   43.3   0.1    28    72     1    45     1    46 0.96 BssS protein family
AhpC-TSA             PF00578.16   124 seq741_BIOID51123    -            187   1.5e-33  114.9   0.1   1   1   4.3e-37     2e-33  114.6   0.1     4   123     7   133     4   134 0.94 AhpC/TSA family
Redoxin              PF08534.5    146 seq741_BIOID51123    -            187   1.8e-13   50.1   0.0   1   1   4.7e-17   2.2e-13   49.9   0.0    15   140    18   146     4   152 0.84 Redoxin
1-cysPrx_C           PF10417.4     40 seq741_BIOID51123    -            187   1.6e-06   27.4   0.1   1   1   6.5e-10     3e-06   26.6   0.1     1    31   154   182   154   186 0.88 C-terminal domain of 1-Cys peroxiredoxin
Phage_integrase      PF00589.17   173 seq745_BIOID51123    -            636     1e-11   44.6   0.0   1   1   1.5e-15     2e-11   43.7   0.0    31   162   438   582   429   594 0.80 Phage integrase family
Epimerase            PF01370.16   236 seq747_BIOID51123    -            304   6.2e-25   87.8   0.1   1   1   2.3e-27     4e-24   85.2   0.1     1   233     5   206     5   209 0.89 NAD dependent epimerase/dehydratase family
NAD_binding_10       PF13460.1    183 seq747_BIOID51123    -            304   4.3e-23   82.1   0.0   1   1   3.5e-26   6.1e-23   81.6   0.0     1   177     5   192     5   197 0.87 NADH(P)-binding
NAD_binding_4        PF07993.7    249 seq747_BIOID51123    -            304   5.4e-17   61.4   0.3   1   2   8.8e-08   0.00015   20.6   0.1     1    33     7    37     7    46 0.80 Male sterility protein
NAD_binding_4        PF07993.7    249 seq747_BIOID51123    -            304   5.4e-17   61.4   0.3   2   2   2.7e-10   4.5e-07   28.9   0.0    79   201    55   159    38   192 0.77 Male sterility protein
3Beta_HSD            PF01073.14   280 seq747_BIOID51123    -            304   2.5e-16   59.0   0.0   1   1   3.3e-15   5.6e-12   44.8   0.0     1   119     6   114     6   120 0.85 3-beta hydroxysteroid dehydrogenase/isomerase family
NmrA                 PF05368.8    233 seq747_BIOID51123    -            304   1.4e-14   53.8   0.0   1   1   1.1e-17   1.9e-14   53.3   0.0     1   104     5   113     5   141 0.88 NmrA-like family
adh_short            PF00106.20   167 seq747_BIOID51123    -            304   7.5e-05   22.5   4.2   1   1   7.6e-08   0.00013   21.8   1.5     2   163     4   137     3   141 0.81 short chain dehydrogenase
DUF935               PF06074.7    516 seq749_BIOID51123    -            531  1.1e-155  519.2   0.1   1   1  8.9e-160  1.2e-155  519.0   0.1     1   516     1   529     1   529 0.94 Protein of unknown function (DUF935)
HD                   PF01966.17   122 seq752_BIOID51123    -            443     4e-11   42.8   0.1   1   1     2e-14   1.3e-10   41.1   0.0     1    64     4    84     4   121 0.88 HD domain
RNA_pol_Rpb2_6       PF00562.23   386 seq753_BIOID51123    -           1342  4.7e-162  539.0   0.0   1   1  3.5e-162  7.9e-159  528.4   0.1     2   386   716  1264   715  1264 0.98 RNA polymerase Rpb2, domain 6
RNA_pol_Rpb2_7       PF04560.15    83 seq753_BIOID51123    -           1342   5.7e-32  109.6   0.1   1   1   8.2e-35   1.9e-31  108.0   0.0     1    82  1266  1341  1266  1342 0.98 RNA polymerase Rpb2, domain 7
RNA_pol_Rpb2_3       PF04565.11    68 seq753_BIOID51123    -           1342   7.1e-30  102.4   0.0   1   1   7.4e-33   1.7e-29  101.2   0.0     1    68   513   582   513   582 0.98 RNA polymerase Rpb2, domain 3
RNA_pol_Rpb2_45      PF10385.4     66 seq753_BIOID51123    -           1342   4.6e-29   99.9   0.3   1   1   1.5e-31   3.5e-28   97.0   0.2     1    66   591   656   591   656 1.00 RNA polymerase beta subunit external 1 domain
RNA_pol_Rpb2_1       PF04563.10   203 seq753_BIOID51123    -           1342   1.5e-26   92.4   0.0   1   1   1.4e-29   3.1e-26   91.4   0.0     2   203    27   509    26   509 0.98 RNA polymerase beta subunit
RNA_pol_Rpb2_2       PF04561.9    190 seq753_BIOID51123    -           1342   1.6e-25   89.5   0.9   1   2   8.4e-11   1.9e-07   30.5   0.0     1    74   151   225   151   276 0.82 RNA polymerase Rpb2, domain 2
RNA_pol_Rpb2_2       PF04561.9    190 seq753_BIOID51123    -           1342   1.6e-25   89.5   0.9   2   2   1.9e-18   4.4e-15   55.4   0.0    80   190   340   454   329   454 0.88 RNA polymerase Rpb2, domain 2
Peptidase_S24        PF00717.18    70 seq754_BIOID51123    -            230   1.2e-10   40.7   0.1   1   1   1.4e-14   1.9e-10   40.0   0.0     2    68   140   205   139   207 0.90 Peptidase S24-like
OmpA                 PF00691.15    97 seq756_BIOID51123    -            160   3.6e-18   65.6   0.1   1   1     4e-22   5.5e-18   65.0   0.1     1    97    55   151    55   151 0.95 OmpA family
HisG                 PF01634.13   163 seq757_BIOID51123    -            299     3e-54  182.8   0.0   1   1   6.4e-58   4.4e-54  182.3   0.0     1   163    53   221    53   221 0.94 ATP phosphoribosyltransferase
HisG_C               PF08029.6     75 seq757_BIOID51123    -            299   5.6e-28   96.5   0.1   1   1   2.2e-31   1.5e-27   95.2   0.0     1    75   222   297   222   297 0.98 HisG, C-terminal domain
BPD_transp_1         PF00528.17   185 seq759_BIOID51123    -            264   5.3e-20   71.5  16.3   1   1   3.9e-24   5.3e-20   71.5  11.3     2   181    75   253    74   257 0.90 Binding-protein-dependent transport system inner membrane component
MtfA                 PF06167.7    253 seq760_BIOID51123    -            278     6e-75  251.7   0.1   1   1   5.3e-79   7.2e-75  251.5   0.1    11   253    18   256     9   256 0.95 Phosphoenolpyruvate:glucose-phosphotransferase regulator
Pyr_redox_2          PF07992.9    200 seq761_BIOID51123    -            531   1.5e-32  113.0   0.0   1   1   2.4e-34   4.7e-31  108.1   0.0     1   199   224   503   224   504 0.91 Pyridine nucleotide-disulphide oxidoreductase
Pyr_redox            PF00070.22    80 seq761_BIOID51123    -            531   1.9e-14   53.6   7.3   1   1   1.4e-17   2.7e-14   53.2   0.3     1    75   367   437   367   442 0.93 Pyridine nucleotide-disulphide oxidoreductase
Pyr_redox_3          PF13738.1    203 seq761_BIOID51123    -            531   3.9e-11   43.2   1.9   1   1   7.1e-13   1.4e-09   38.2   0.6    15   196   216   394   213   400 0.80 Pyridine nucleotide-disulphide oxidoreductase
Thioredoxin_3        PF13192.1     76 seq761_BIOID51123    -            531   2.5e-08   33.4   0.0   1   1   3.9e-11   7.6e-08   31.9   0.0     4    74   132   205   129   207 0.82 Thioredoxin domain
YihI                 PF04220.7    169 seq762_BIOID51123    -            169   3.4e-56  189.0  15.5   1   1   2.8e-60   3.9e-56  188.9  10.8     3   167     5   165     2   167 0.94 Der GTPase activator (YihI)
PP-binding           PF00550.20    67 seq763_BIOID51123    -             82   1.2e-12   47.8   0.8   1   1   9.7e-17   1.3e-12   47.6   0.6     1    66     9    74     9    75 0.92 Phosphopantetheine attachment site
HTH_3                PF01381.17    55 seq765_BIOID51123    -            136   1.8e-11   43.6   0.0   1   1   5.7e-15   2.6e-11   43.0   0.0     1    55    70   124    70   124 0.98 Helix-turn-helix
HTH_19               PF12844.2     64 seq765_BIOID51123    -            136   2.5e-11   43.3   0.0   1   1   8.6e-15   3.9e-11   42.7   0.0     2    61    68   127    68   129 0.97 Helix-turn-helix domain
HTH_31               PF13560.1     64 seq765_BIOID51123    -            136   2.2e-09   37.2   0.0   1   1   7.7e-13   3.5e-09   36.5   0.0     5    58    69   121    68   124 0.97 Helix-turn-helix domain
Aminotran_1_2        PF00155.16   363 seq766_BIOID51123    -            390   3.5e-54  184.0   0.0   1   1   1.2e-57   4.2e-54  183.7   0.0     2   362    44   384    43   385 0.92 Aminotransferase class I and II
Aminotran_5          PF00266.14   371 seq766_BIOID51123    -            390   1.1e-05   24.1   0.0   1   1   5.6e-09   1.9e-05   23.4   0.0    48   181    93   216    67   219 0.90 Aminotransferase class-V
Cys_Met_Meta_PP      PF01053.15   386 seq766_BIOID51123    -            390   2.4e-05   22.6   0.0   1   1     1e-08   3.5e-05   22.1   0.0    26   183    55   216    47   239 0.89 Cys/Met metabolism PLP-dependent enzyme
Sigma54_activat      PF00158.21   168 seq767_BIOID51123    -            642   6.2e-36  123.2   0.0   1   1   4.9e-39   1.1e-35  122.4   0.0     5   168   334   494   330   494 0.96 Sigma-54 interaction domain
PAS                  PF00989.19   113 seq767_BIOID51123    -            642   4.3e-14   52.1   0.0   1   1     6e-17   1.4e-13   50.5   0.0     2   113   207   309   206   309 0.97 PAS fold
HTH_8                PF02954.14    42 seq767_BIOID51123    -            642   1.7e-13   49.7   0.1   1   1   7.4e-17   1.7e-13   49.7   0.1     2    42   591   631   590   631 0.96 Bacterial regulatory protein, Fis family
GAF                  PF01590.21   154 seq767_BIOID51123    -            642   1.2e-05   25.3   0.2   1   1   1.4e-08   3.2e-05   24.0   0.2     4   151    58   189    56   192 0.92 GAF domain
PAS_8                PF13188.1     64 seq767_BIOID51123    -            642   0.00012   21.6   0.0   1   1   1.4e-07   0.00032   20.3   0.0     2    46   207   255   206   276 0.70 PAS domain
SBP_bac_8            PF13416.1    281 seq769_BIOID51123    -            348   6.4e-43  147.3   7.8   1   1   3.2e-46   8.7e-43  146.9   5.4     2   278    42   313    41   317 0.91 Bacterial extracellular solute-binding protein
SBP_bac_6            PF13343.1    242 seq769_BIOID51123    -            348   3.9e-41  140.8   3.7   1   1   1.8e-44     5e-41  140.5   2.5     4   241    77   323    74   324 0.92 Bacterial extracellular solute-binding protein
SBP_bac_11           PF13531.1    231 seq769_BIOID51123    -            348   3.9e-16   59.2   0.0   1   1   2.2e-19   6.1e-16   58.6   0.0    16   223    42   285    37   293 0.82 Bacterial extracellular solute-binding protein
SBP_bac_1            PF01547.20   314 seq769_BIOID51123    -            348   1.1e-13   51.5  11.0   1   1   7.2e-17     2e-13   50.6   7.6    12   313    40   284    31   285 0.74 Bacterial extracellular solute-binding protein
Lipoprotein_8        PF02030.10   493 seq769_BIOID51123    -            348   1.5e-09   36.8   0.1   1   1   2.1e-12   5.7e-09   34.8   0.0    21    98    22   104     1   114 0.76 Hypothetical lipoprotein (MG045 family)
Histidinol_dh        PF00815.15   413 seq770_BIOID51123    -            434  1.1e-181  603.9   1.6   1   1    9e-186  1.2e-181  603.7   1.1     2   413    18   428    17   428 0.99 Histidinol dehydrogenase
Radical_SAM          PF04055.16   166 seq771_BIOID51123    -            457   3.7e-15   56.3   0.0   1   1     8e-19   5.4e-15   55.8   0.0     2   164    57   227    56   229 0.79 Radical SAM superfamily
HemN_C               PF06969.11    66 seq771_BIOID51123    -            457     4e-12   45.8   0.3   1   1   2.7e-15   1.8e-11   43.7   0.0     1    66   363   431   363   431 0.94 HemN C-terminal domain
AAA_5                PF07728.9    139 seq773_BIOID51123    -            384   4.8e-38  129.9   0.0   1   1   5.8e-42   7.9e-38  129.2   0.0     2   139   101   242   100   242 0.98 AAA domain (dynein-related subfamily)
K_trans              PF02705.11   534 seq776_BIOID51123    -            622  8.9e-207  687.5  25.4   1   1  7.5e-211    1e-206  687.3  17.6     2   534    14   544    13   544 0.99 K+ potassium transporter
Phage_Mu_F           PF04233.9    112 seq777_BIOID51123    -            388   3.5e-26   91.7   0.0   1   1   8.1e-29   1.1e-24   86.9   0.0     1   111    59   189    59   190 0.98 Phage Mu protein F like protein
PDZ                  PF00595.19    81 seq780_BIOID51123    -            474   3.1e-29  100.8   8.2   1   2   2.7e-19   9.1e-16   57.6   0.1     7    80   285   367   279   368 0.90 PDZ domain (Also known as DHR or GLGF)
PDZ                  PF00595.19    81 seq780_BIOID51123    -            474   3.1e-29  100.8   8.2   2   2   3.7e-15   1.3e-11   44.4   2.2    11    81   394   463   385   463 0.89 PDZ domain (Also known as DHR or GLGF)
PDZ_2                PF13180.1     82 seq780_BIOID51123    -            474     2e-26   91.5   2.4   1   2   1.2e-18   4.1e-15   55.3   0.0    12    82   300   380   285   380 0.88 PDZ domain
PDZ_2                PF13180.1     82 seq780_BIOID51123    -            474     2e-26   91.5   2.4   2   2   2.5e-12   8.6e-09   35.0   0.4     4    59   399   454   396   471 0.87 PDZ domain
Trypsin_2            PF13365.1    120 seq780_BIOID51123    -            474   8.2e-21   74.0   0.6   1   1   5.5e-24   1.9e-20   72.9   0.4     1   120   114   250   114   250 0.79 Trypsin-like peptidase domain
Trypsin              PF00089.21   220 seq780_BIOID51123    -            474   1.4e-20   73.7   0.3   1   1   6.5e-24   2.2e-20   73.0   0.2    21   218   114   275    87   277 0.83 Trypsin
Big_1                PF02369.11   100 seq791_BIOID51123    -           2505         0 1102.3 275.4   1  16   1.9e-21   5.2e-18   64.6   8.7     2    94   585   673   580   679 0.88 Bacterial Ig-like domain (group 1)
Big_1                PF02369.11   100 seq791_BIOID51123    -           2505         0 1102.3 275.4   2  16   1.3e-25   3.6e-22   78.0   9.4     3    99   681   775   678   776 0.93 Bacterial Ig-like domain (group 1)
Big_1                PF02369.11   100 seq791_BIOID51123    -           2505         0 1102.3 275.4   3  16   6.7e-28   1.8e-24   85.3   2.3     2    98   778   876   777   878 0.95 Bacterial Ig-like domain (group 1)
Big_1                PF02369.11   100 seq791_BIOID51123    -           2505         0 1102.3 275.4   4  16   4.8e-19   1.3e-15   56.9   3.6     4    96   890   975   887   979 0.88 Bacterial Ig-like domain (group 1)
Big_1                PF02369.11   100 seq791_BIOID51123    -           2505         0 1102.3 275.4   5  16   1.2e-26   3.3e-23   81.3   7.3     3   100   982  1081   980  1081 0.94 Bacterial Ig-like domain (group 1)
Big_1                PF02369.11   100 seq791_BIOID51123    -           2505         0 1102.3 275.4   6  16     1e-20   2.8e-17   62.3   6.8     4    96  1093  1178  1089  1182 0.91 Bacterial Ig-like domain (group 1)
Big_1                PF02369.11   100 seq791_BIOID51123    -           2505         0 1102.3 275.4   7  16   1.8e-27   4.8e-24   84.0   7.9     3   100  1185  1284  1183  1284 0.95 Bacterial Ig-like domain (group 1)
Big_1                PF02369.11   100 seq791_BIOID51123    -           2505         0 1102.3 275.4   8  16   1.3e-21   3.6e-18   65.1   7.7     5   100  1297  1384  1287  1384 0.85 Bacterial Ig-like domain (group 1)
Big_1                PF02369.11   100 seq791_BIOID51123    -           2505         0 1102.3 275.4   9  16     3e-26   8.2e-23   80.1   6.4     2   100  1395  1497  1394  1497 0.93 Bacterial Ig-like domain (group 1)
Big_1                PF02369.11   100 seq791_BIOID51123    -           2505         0 1102.3 275.4  10  16   4.8e-24   1.3e-20   73.0   4.5     2    97  1499  1594  1498  1596 0.90 Bacterial Ig-like domain (group 1)
Big_1                PF02369.11   100 seq791_BIOID51123    -           2505         0 1102.3 275.4  11  16   5.6e-30   1.5e-26   92.0   7.2     6    99  1603  1699  1599  1700 0.94 Bacterial Ig-like domain (group 1)
Big_1                PF02369.11   100 seq791_BIOID51123    -           2505         0 1102.3 275.4  12  16   1.3e-28   3.6e-25   87.6   6.2     2    99  1702  1801  1701  1802 0.95 Bacterial Ig-like domain (group 1)
Big_1                PF02369.11   100 seq791_BIOID51123    -           2505         0 1102.3 275.4  13  16   2.9e-24   7.8e-21   73.7   3.7     7    97  1814  1898  1806  1901 0.92 Bacterial Ig-like domain (group 1)
Big_1                PF02369.11   100 seq791_BIOID51123    -           2505         0 1102.3 275.4  14  16   1.3e-20   3.7e-17   61.9   0.5     8    94  1911  1996  1904  2002 0.82 Bacterial Ig-like domain (group 1)
Big_1                PF02369.11   100 seq791_BIOID51123    -           2505         0 1102.3 275.4  15  16   7.4e-24     2e-20   72.4   5.1     4    99  2006  2096  2003  2097 0.90 Bacterial Ig-like domain (group 1)
Big_1                PF02369.11   100 seq791_BIOID51123    -           2505         0 1102.3 275.4  16  16   1.1e-21   3.1e-18   65.4   8.2     3   100  2102  2200  2100  2200 0.94 Bacterial Ig-like domain (group 1)
DUF3442              PF11924.3    280 seq791_BIOID51123    -           2505   2.4e-97  325.7   3.3   1   1  8.8e-101   2.4e-97  325.7   2.3    19   280     2   264     1   264 0.99 Protein of unknown function (DUF3442)
Aminotran_1_2        PF00155.16   363 seq798_BIOID51123    -            356   3.9e-68  229.9   0.0   1   1   3.5e-72   4.7e-68  229.6   0.0    31   363    46   351    30   351 0.94 Aminotransferase class I and II
Na_Pi_cotrans        PF02690.10   142 seq799_BIOID51123    -            543   1.9e-44  150.7  30.4   1   2   1.4e-39   9.9e-36  122.4   7.1     1   140    13   148    13   150 0.98 Na+/Pi-cotransporter
Na_Pi_cotrans        PF02690.10   142 seq799_BIOID51123    -            543   1.9e-44  150.7  30.4   2   2   1.8e-13   1.2e-09   37.8  10.3     1   123   139   265   139   283 0.90 Na+/Pi-cotransporter
DUF386               PF04074.7    153 seq801_BIOID51123    -            149   1.3e-39  135.0   1.4   1   1     1e-43   1.4e-39  134.9   1.0     1   153     1   142     1   142 0.98 Domain of unknown function (DUF386)
Phage_tail_S         PF05069.8    148 seq806_BIOID51123    -            183   1.8e-31  108.7   0.2   1   1   1.9e-35   2.6e-31  108.2   0.1     2   147    11   178    10   179 0.82 Phage virion morphogenesis family
ADH_N                PF08240.7    109 seq809_BIOID51123    -            412   3.4e-30  103.8   0.1   1   1   1.7e-33   7.7e-30  102.7   0.1     2   106    26   151    25   154 0.94 Alcohol dehydrogenase GroES-like domain
ADH_N_assoc          PF13823.1     23 seq809_BIOID51123    -            412   3.2e-12   45.7   0.2   1   1   1.3e-15     6e-12   44.8   0.2     1    23     1    23     1    23 0.95 Alcohol dehydrogenase GroES-associated
ADH_zinc_N           PF00107.21   130 seq809_BIOID51123    -            412     8e-12   44.7   0.2   1   1   1.2e-12   5.6e-09   35.5   0.0     1    69   197   268   197   286 0.90 Zinc-binding dehydrogenase
Y2_Tnp               PF04986.8    183 seq812_BIOID51123    -            395   2.1e-46  157.8   1.9   1   1   4.9e-50   3.3e-46  157.2   1.3     1   181   142   322   142   324 0.96 Putative transposase
Zn_Tnp_IS91          PF14319.1    111 seq812_BIOID51123    -            395   2.2e-27   94.6   5.3   1   1   5.1e-31   3.5e-27   93.9   3.7     2   109     7   118     6   121 0.92 Transposase zinc-binding domain
AA_permease_2        PF13520.1    426 seq816_BIOID51123    -            477   5.9e-37  127.0  63.2   1   1     1e-40   7.1e-37  126.8  43.8     2   418    10   434     9   449 0.85 Amino acid permease
AA_permease          PF00324.16   479 seq816_BIOID51123    -            477   1.1e-19   70.1  50.4   1   1   2.2e-23   1.5e-19   69.6  34.9    25   466    34   448    21   470 0.84 Amino acid permease
Band_7               PF01145.20   179 seq818_BIOID51123    -            275   2.2e-24   86.2   1.4   1   1   3.4e-28   4.7e-24   85.1   0.9     2   179    22   208    21   239 0.89 SPFH domain / Band 7 family
Diacid_rec           PF05651.8    135 seq819_BIOID51123    -            385   1.9e-52  176.1   0.9   1   1   4.7e-56   3.2e-52  175.4   0.6     1   135     6   140     6   140 0.99 Putative sugar diacid recognition
HTH_30               PF13556.1     59 seq819_BIOID51123    -            385     3e-23   81.0   2.8   1   1     6e-26   4.1e-22   77.3   1.7     1    59   323   381   323   381 0.98 PucR C-terminal helix-turn-helix domain
Mu-like_Pro          PF10123.4    326 seq824_BIOID51123    -            389     1e-97  327.4   3.1   1   1  8.9e-102   1.2e-97  327.1   2.1     1   324    38   382    38   384 0.93 Mu-like prophage I protein
RbsD_FucU            PF05025.8    142 seq825_BIOID51123    -            151   1.7e-50  170.9   0.4   1   1   1.4e-54   1.9e-50  170.7   0.3     1   142    13   151    13   151 0.99 RbsD / FucU transport protein family
IGPD                 PF00475.13   145 seq826_BIOID51123    -            355   6.5e-65  217.2   0.4   1   1   3.3e-68   1.1e-64  216.5   0.3     1   145   196   338   196   338 0.99 Imidazoleglycerol-phosphate dehydratase
HAD_2                PF13419.1    176 seq826_BIOID51123    -            355   5.7e-07   29.8   0.0   1   1   5.3e-09   1.8e-05   24.9   0.0    76   173    30   145    19   148 0.81 Haloacid dehalogenase-like hydrolase
PNK3P                PF08645.6    158 seq826_BIOID51123    -            355   9.8e-07   28.2   0.0   1   1     5e-10   1.7e-06   27.4   0.0     5   129     8   134     4   183 0.77 Polynucleotide kinase 3 phosphatase
Hydrolase_like       PF13242.1     75 seq826_BIOID51123    -            355   1.8e-06   27.4   0.0   1   1   1.1e-09   3.9e-06   26.3   0.0     1    44   102   144   102   148 0.90 HAD-hyrolase-like
Resolvase            PF00239.16   141 seq828_BIOID51123    -            186   1.2e-39  135.3   0.6   1   1   2.4e-43   1.6e-39  134.8   0.4     2   141     4   142     3   142 0.95 Resolvase, N terminal domain
ABC_tran             PF00005.22   118 seq830_BIOID51123    -            501   1.1e-34  119.1   0.0   1   2   1.6e-21   7.4e-18   64.9   0.0     1   117    44   169    44   170 0.91 ABC transporter
ABC_tran             PF00005.22   118 seq830_BIOID51123    -            501   1.1e-34  119.1   0.0   2   2   1.5e-17   6.8e-14   52.1   0.0     3   117   294   423   292   424 0.77 ABC transporter
RNA_pol_Rpb1_1       PF04997.7    338 seq833_BIOID51123    -           1407  1.8e-100  336.3   0.1   1   1  1.8e-103  4.8e-100  335.0   0.1     2   338    15   342    14   342 0.95 RNA polymerase Rpb1, domain 1
RNA_pol_Rpb1_5       PF04998.12   277 seq833_BIOID51123    -           1407   1.1e-80  270.7   0.0   1   1     8e-84   2.2e-80  269.7   0.0     1   276   766  1321   766  1322 1.00 RNA polymerase Rpb1, domain 5
RNA_pol_Rpb1_2       PF00623.15   166 seq833_BIOID51123    -           1407   6.1e-51  172.5   0.0   1   1   5.3e-53   1.5e-49  168.0   0.0     1   166   344   486   344   486 0.95 RNA polymerase Rpb1, domain 2
RNA_pol_Rpb1_3       PF04983.13   157 seq833_BIOID51123    -           1407   1.4e-27   96.2   0.0   1   1   1.2e-30   3.3e-27   95.0   0.0     1   157   489   644   489   644 0.93 RNA polymerase Rpb1, domain 3
RNA_pol_Rpb1_4       PF05000.12   108 seq833_BIOID51123    -           1407   2.5e-18   65.7   0.3   1   1   9.1e-22   2.5e-18   65.7   0.2     2   107   674   763   673   764 0.82 RNA polymerase Rpb1, domain 4
DUF4222              PF13973.1     53 seq834_BIOID51123    -            121   4.8e-16   57.7   0.0   1   1   4.6e-20   6.3e-16   57.3   0.0     2    52    45    94    44    95 0.96 Domain of unknown function (DUF4222)
Cytochrom_C_asm      PF01578.15   214 seq838_BIOID51123    -            288   5.7e-45  153.3  17.3   1   1   4.2e-49   5.7e-45  153.3  12.0     5   212    62   286    58   288 0.97 Cytochrome C assembly protein
GATase               PF00117.23   192 seq841_BIOID51123    -            196   7.9e-28   97.1   0.0   1   1   2.7e-31   9.1e-28   96.9   0.0     1   189     4   194     4   196 0.81 Glutamine amidotransferase class-I
GATase_3             PF07685.9    158 seq841_BIOID51123    -            196   9.7e-06   25.1   0.0   1   1   4.3e-09   1.5e-05   24.5   0.0     8    79    39   100    32   106 0.87 CobB/CobQ-like glutamine amidotransferase domain
VWA_CoxE             PF05762.9    222 seq845_BIOID51123    -            268   2.6e-20   72.4   0.1   1   1   3.1e-24   4.2e-20   71.7   0.1     1    86   151   242   151   250 0.92 VWA domain containing CoxE-like protein
DUF1233              PF06806.7     72 seq846_BIOID51123    -             78     1e-35  120.9   0.0   1   1   8.2e-40   1.1e-35  120.8   0.0     1    70     4    73     4    77 0.97 Putative excisionase (DUF1233)
FliD_C               PF07195.7    239 seq847_BIOID51123    -            471   2.1e-57  194.0  22.6   1   1   4.5e-61   2.1e-57  194.0  15.7     1   239   224   454   224   454 0.98 Flagellar hook-associated protein 2 C-terminus
FliD_N               PF02465.13    99 seq847_BIOID51123    -            471   2.6e-25   88.5  12.6   1   1   5.6e-29   2.6e-25   88.5   8.7     1    99    10   107    10   107 0.95 Flagellar hook-associated protein 2 C-terminus
Flagellin_IN         PF07196.8     56 seq847_BIOID51123    -            471   9.2e-13   47.8   5.1   1   1     2e-16   9.2e-13   47.8   3.5     2    56   128   184   127   184 0.96 Flagellin hook IN motif
Mu-like_gpT          PF10124.4    291 seq848_BIOID51123    -            314   4.1e-93  311.4   1.9   1   3   1.2e-55   1.7e-51  174.8   0.2     1   140    20   159    20   176 0.93 Mu-like prophage major head subunit gpT
Mu-like_gpT          PF10124.4    291 seq848_BIOID51123    -            314   4.1e-93  311.4   1.9   2   3   2.8e-17   3.8e-13   48.9   0.0   224   289   176   241   163   243 0.94 Mu-like prophage major head subunit gpT
Mu-like_gpT          PF10124.4    291 seq848_BIOID51123    -            314   4.1e-93  311.4   1.9   3   3     1e-28   1.4e-24   86.5   0.1   154   219   245   310   242   314 0.96 Mu-like prophage major head subunit gpT
DUF3596              PF12167.3     88 seq850_BIOID51123    -            437   1.6e-29  101.2   0.0   1   1   4.5e-33   3.1e-29  100.2   0.0     1    88     7    93     7    93 0.98 Domain of unknown function (DUF3596)
Phage_integrase      PF00589.17   173 seq850_BIOID51123    -            437   1.3e-19   70.3   0.3   1   1   5.1e-23   3.5e-19   69.0   0.2     3   166   202   395   200   401 0.84 Phage integrase family
PseudoU_synth_2      PF00849.17   164 seq851_BIOID51123    -            290   5.7e-16   58.6   0.1   1   1   3.6e-18   2.5e-14   53.3   0.1     2   164    69   195    68   195 0.85 RNA pseudouridylate synthase
S4                   PF01479.20    48 seq851_BIOID51123    -            290   2.7e-14   52.2   1.5   1   1   1.1e-17   7.6e-14   50.7   0.0     1    48     7    52     7    52 0.98 S4 domain
His_biosynth         PF00977.16   228 seq853_BIOID51123    -            245   8.9e-76  254.0   0.4   1   1   2.9e-79     1e-75  253.8   0.3     1   228     1   234     1   234 0.98 Histidine biosynthesis protein
Trp_syntA            PF00290.15   259 seq853_BIOID51123    -            245   3.4e-06   25.6   0.7   1   1   1.2e-08   4.2e-05   22.0   0.0   174   232    51   108    30   114 0.86 Tryptophan synthase alpha chain
DUF21                PF01595.15   183 seq854_BIOID51123    -            420   3.5e-55  186.0   4.7   1   1   1.1e-58   4.9e-55  185.5   3.3     3   175     2   175     1   180 0.98 Domain of unknown function DUF21
CorC_HlyC            PF03471.12    81 seq854_BIOID51123    -            420   2.9e-20   71.7   0.2   1   1     2e-23   9.2e-20   70.1   0.1     2    79   335   410   334   412 0.95 Transporter associated domain
CBS                  PF00571.23    57 seq854_BIOID51123    -            420   9.6e-06   25.0   0.2   1   1   8.6e-08   0.00039   19.9   0.0     8    56   270   318   249   319 0.87 CBS domain
BPD_transp_2         PF02653.11   267 seq857_BIOID51123    -            321   8.2e-53  178.9  42.6   1   1   9.2e-57   1.3e-52  178.3  29.6     1   267    45   314    45   314 0.95 Branched-chain amino acid transport system / permease component
VWA_CoxE             PF05762.9    222 seq858_BIOID51123    -            106   4.5e-28   97.8   0.0   1   1   3.5e-32   4.8e-28   97.6   0.0   126   222     5   100     1   100 0.97 VWA domain containing CoxE-like protein
Trehalase            PF01204.13   512 seq859_BIOID51123    -            783   6.9e-13   47.8   0.2   1   1   4.5e-16   2.1e-12   46.3   0.1   179   488   414   764   408   770 0.83 Trehalase
Sdh_cyt              PF01127.17   121 seq861_BIOID51123    -            134   4.5e-30  103.8   5.0   1   1   3.8e-34   5.2e-30  103.6   3.4     2   120    11   128    10   129 0.90 Succinate dehydrogenase/Fumarate reductase transmembrane subunit
SWIM                 PF04434.12    40 seq862_BIOID51123    -            675   2.2e-07   30.1   0.8   1   2   5.1e-07     0.007   15.7   0.1    12    39    73    96    63    97 0.84 SWIM zinc finger
SWIM                 PF04434.12    40 seq862_BIOID51123    -            675   2.2e-07   30.1   0.8   2   2   4.9e-06     0.067   12.5   0.0    10    38   167   191   154   192 0.81 SWIM zinc finger
His_biosynth         PF00977.16   228 seq864_BIOID51123    -            258   1.4e-78  263.2   0.6   1   1   4.5e-82   1.5e-78  263.0   0.4     1   227     5   239     5   240 0.96 Histidine biosynthesis protein
HTH_31               PF13560.1     64 seq866_BIOID51123    -            185   2.3e-15   56.4   0.5   1   1   1.3e-18   4.3e-15   55.5   0.1     1    58    39    95    39   101 0.95 Helix-turn-helix domain
HTH_19               PF12844.2     64 seq866_BIOID51123    -            185   1.2e-11   44.3   0.0   1   1     6e-15     2e-11   43.6   0.0     1    60    41   100    41   103 0.96 Helix-turn-helix domain
HTH_3                PF01381.17    55 seq866_BIOID51123    -            185   1.2e-10   40.9   0.0   1   1   5.8e-14     2e-10   40.2   0.0     1    51    44    94    44    95 0.96 Helix-turn-helix
HTH_26               PF13443.1     63 seq866_BIOID51123    -            185     3e-05   23.9   0.0   1   1   1.4e-08   4.8e-05   23.3   0.0     3    60    45   101    43   104 0.90 Cro/C1-type HTH DNA-binding domain
DUF1320              PF07030.7    130 seq869_BIOID51123    -            143   4.7e-34  116.8   0.0   1   1   3.9e-38   5.3e-34  116.6   0.0     1   129     3   130     3   131 0.98 Protein of unknown function (DUF1320)
Sdh_cyt              PF01127.17   121 seq870_BIOID51123    -            115   8.9e-12   44.7  15.1   1   1   7.9e-16   1.1e-11   44.5  10.5    18   120    11   104     2   113 0.83 Succinate dehydrogenase/Fumarate reductase transmembrane subunit
FliS                 PF02561.9    122 seq871_BIOID51123    -            136   2.5e-45  153.1   1.2   1   1   2.1e-49   2.9e-45  152.9   0.8     2   121     4   128     2   129 0.97 Flagellar protein FliS
DUF72                PF01904.13   230 seq878_BIOID51123    -            241   1.4e-45  155.7   1.0   1   1   1.2e-49   1.7e-45  155.4   0.7    23   229     2   220     1   221 0.90 Protein of unknown function DUF72
Peripla_BP_4         PF13407.1    258 seq879_BIOID51123    -            296   9.7e-59  198.6  12.1   1   1   3.4e-62   1.1e-58  198.4   8.4     1   258    29   281    29   281 0.97 Periplasmic binding protein domain
Peripla_BP_1         PF00532.16   279 seq879_BIOID51123    -            296   4.4e-27   94.8   2.4   1   1   1.6e-30   5.4e-27   94.6   1.7     2   250    27   268    26   289 0.86 Periplasmic binding proteins and sugar binding domain of LacI family
Peripla_BP_3         PF13377.1    160 seq879_BIOID51123    -            296   1.7e-15   57.2   0.0   1   1   2.4e-18   8.1e-15   55.0   0.0    19   145   158   284   148   296 0.81 Periplasmic binding protein-like domain
Peripla_BP_6         PF13458.1    343 seq879_BIOID51123    -            296   2.2e-12   46.9   4.2   1   1     8e-16   2.7e-12   46.5   2.9    44   235    58   249    19   283 0.86 Periplasmic binding protein
Iso_dh               PF00180.15   348 seq880_BIOID51123    -            416  8.4e-116  386.5   0.0   1   1  7.1e-120  9.7e-116  386.3   0.0     2   348    29   412    28   412 0.98 Isocitrate/isopropylmalate dehydrogenase
FAD_binding_2        PF00890.19   421 seq883_BIOID51123    -            588  2.6e-117  392.1   6.1   1   1    7e-121  3.2e-117  391.8   4.2     1   421     9   405     9   405 0.98 FAD binding domain
Succ_DH_flav_C       PF02910.15   129 seq883_BIOID51123    -            588   3.1e-38  130.4   0.1   1   1   1.1e-41   5.1e-38  129.7   0.1     1   129   460   588   460   588 0.96 Fumarate reductase flavoprotein C-term
FliT                 PF05400.8     84 seq885_BIOID51123    -            121   1.9e-17   63.3   4.3   1   1     2e-21   2.8e-17   62.7   3.0     1    84    21   106    21   106 0.98 Flagellar protein FliT
PRA-CH               PF01502.13    75 seq888_BIOID51123    -            203   1.1e-33  114.5   0.0   1   1   3.2e-37   2.2e-33  113.6   0.0     1    74    33   106    33   107 0.99 Phosphoribosyl-AMP cyclohydrolase
PRA-PH               PF01503.12    83 seq888_BIOID51123    -            203   1.5e-13   50.6   0.5   1   1   3.2e-17   2.2e-13   50.1   0.4     2    82   116   201   115   202 0.96 Phosphoribosyl-ATP pyrophosphohydrolase
DUF1834              PF08873.6    188 seq889_BIOID51123    -            193     2e-50  170.8   0.0   1   1   1.8e-54   2.4e-50  170.6   0.0    20   181     1   173     1   177 0.98 Domain of unknown function (DUF1834)
Alpha-amylase        PF00128.19   316 seq894_BIOID51123    -            495   5.6e-26   91.5   0.4   1   1   2.1e-29   1.4e-25   90.2   0.3     8   304    26   367    21   376 0.69 Alpha amylase, catalytic domain
Glyco_hydro_70       PF02324.11   809 seq894_BIOID51123    -            495   1.6e-13   49.3   0.2   1   1   2.9e-10     2e-06   25.8   0.0   589   698    24   132    22   143 0.86 Glycosyl hydrolase family 70
Sugar_tr             PF00083.19   451 seq895_BIOID51123    -            432   2.5e-39  135.0  36.5   1   2   1.3e-31   5.8e-28   97.5   6.3     3   194    24   221    22   223 0.90 Sugar (and other) transporter
Sugar_tr             PF00083.19   451 seq895_BIOID51123    -            432   2.5e-39  135.0  36.5   2   2   4.2e-16   1.9e-12   46.4  12.4   225   433   223   421   214   431 0.70 Sugar (and other) transporter
MFS_1                PF07690.11   354 seq895_BIOID51123    -            432   4.3e-31  107.8  59.6   1   1   1.3e-30   5.7e-27   94.2  23.6    31   347    62   382    28   390 0.77 Major Facilitator Superfamily
MFS_2                PF13347.1    427 seq895_BIOID51123    -            432     4e-07   28.6  23.0   1   1   8.7e-11     4e-07   28.6  16.0    53   335    75   357    39   368 0.72 MFS/sugar transport protein
MAPEG                PF01124.13   129 seq896_BIOID51123    -            131   1.3e-26   92.5   9.3   1   1   1.1e-30   1.5e-26   92.3   6.5     1   129     3   120     3   120 0.98 MAPEG family
PfkB                 PF00294.19   301 seq899_BIOID51123    -            314   3.8e-75  252.6   3.3   1   1   6.4e-79   4.4e-75  252.4   2.3     3   300    11   302     9   303 0.95 pfkB family carbohydrate kinase
Phos_pyr_kin         PF08543.7    246 seq899_BIOID51123    -            314   1.9e-15   56.6   0.4   1   1   3.9e-19   2.6e-15   56.1   0.2   104   231   170   290   132   299 0.82 Phosphomethylpyrimidine kinase
NAD_kinase           PF01513.16   285 seq900_BIOID51123    -            292   6.2e-73  244.9   0.0   1   1   5.2e-77     7e-73  244.7   0.0     2   284     8   271     7   272 0.98 ATP-NAD kinase
Phage_sheath_1       PF04984.9    464 seq901_BIOID51123    -            473   2.7e-41  141.3   1.5   1   1   3.9e-45   5.4e-41  140.4   1.0     8   463    16   471    13   472 0.83 Phage tail sheath protein
GTP_EFTU             PF00009.22   188 seq903_BIOID51123    -            607     1e-56  191.2   0.0   1   1   7.2e-60     2e-56  190.3   0.0     2   187     4   195     3   196 0.96 Elongation factor Tu GTP binding domain
EFG_C                PF00679.19    89 seq903_BIOID51123    -            607   1.9e-21   75.6   0.0   1   1   1.6e-24   4.3e-21   74.4   0.0     3    83   397   477   395   483 0.96 Elongation factor G C-terminus
GTP_EFTU_D2          PF03144.20    74 seq903_BIOID51123    -            607   7.4e-10   38.6   3.2   1   1   8.1e-13   2.2e-09   37.1   2.2     1    74   219   289   219   289 0.94 Elongation factor Tu domain 2
MMR_HSR1             PF01926.18   114 seq903_BIOID51123    -            607   1.3e-05   25.0   0.2   1   1   1.5e-08   4.1e-05   23.4   0.0     2   113     8   128     7   129 0.55 50S ribosome-binding GTPase
Methyltransf_18      PF12847.2    112 seq907_BIOID51123    -            247   6.9e-15   55.4   0.0   1   1   7.3e-18   1.1e-14   54.8   0.0     2   110    57   163    56   165 0.92 Methyltransferase domain
Methyltransf_11      PF08241.7     95 seq907_BIOID51123    -            247     7e-12   45.5   0.0   1   1   9.1e-15   1.4e-11   44.6   0.0     2    95    62   162    61   162 0.95 Methyltransferase domain
Methyltransf_31      PF13847.1    152 seq907_BIOID51123    -            247   1.5e-10   40.7   0.0   1   1   1.5e-13   2.3e-10   40.1   0.0     3   110    56   164    54   198 0.86 Methyltransferase domain
Methyltransf_25      PF13649.1    101 seq907_BIOID51123    -            247   1.1e-09   38.4   0.0   1   1   1.6e-12   2.4e-09   37.3   0.0     1   101    60   158    60   158 0.89 Methyltransferase domain
Methyltransf_12      PF08242.7     99 seq907_BIOID51123    -            247   3.8e-09   36.8   0.0   1   1     4e-12     6e-09   36.1   0.0     2    99    62   160    61   160 0.91 Methyltransferase domain
Methyltransf_23      PF13489.1    162 seq907_BIOID51123    -            247   4.3e-07   29.6   0.0   1   1   4.5e-10   6.8e-07   28.9   0.0    14   124    51   174    36   227 0.72 Methyltransferase domain
MTS                  PF05175.9    170 seq907_BIOID51123    -            247   1.7e-05   24.1   0.0   1   1   1.6e-08   2.4e-05   23.6   0.0    23   166    49   190    44   194 0.78 Methyltransferase small domain
Ubie_methyltran      PF01209.13   233 seq907_BIOID51123    -            247   2.5e-05   23.4   0.0   1   1   2.7e-08     4e-05   22.7   0.0    45   154    54   165    47   240 0.83 ubiE/COQ5 methyltransferase family
DUF1307              PF06998.6    123 seq911_BIOID51123    -            157   4.8e-43  145.9   7.3   1   1   4.2e-47   5.7e-43  145.7   5.0     1   123    32   155    32   155 0.98 Protein of unknown function (DUF1307)
Fer2_3               PF13085.1    110 seq913_BIOID51123    -            238   6.5e-31  106.2   0.0   1   1   2.8e-34   9.5e-31  105.7   0.0     2   109     5   111     4   112 0.93 2Fe-2S iron-sulfur cluster binding domain
Fer4_17              PF13534.1     61 seq913_BIOID51123    -            238     2e-10   40.7   0.8   1   1   1.1e-13   3.9e-10   39.8   0.5     1    61   148   221   148   221 0.80 4Fe-4S dicluster domain
Fer4_8               PF13183.1     57 seq913_BIOID51123    -            238   1.3e-09   37.8   1.5   1   1     8e-13   2.7e-09   36.7   1.0     2    56   146   219   145   220 0.71 4Fe-4S dicluster domain
Fer4_18              PF13746.1     69 seq913_BIOID51123    -            238   3.3e-07   30.5   1.1   1   1     1e-09   3.5e-06   27.2   0.1     2    67   155   221   154   223 0.97 4Fe-4S dicluster domain
Methyltransf_9       PF08003.6    315 seq914_BIOID51123    -            323    2e-172  572.0   0.0   1   1  9.6e-176  2.2e-172  571.8   0.0     1   315     7   322     7   322 1.00 Protein of unknown function (DUF1698)
Methyltransf_23      PF13489.1    162 seq914_BIOID51123    -            323   4.4e-11   42.6   0.0   1   1   3.5e-14     8e-11   41.7   0.0    12   159   114   269   103   272 0.71 Methyltransferase domain
Methyltransf_18      PF12847.2    112 seq914_BIOID51123    -            323   7.7e-08   32.7   0.0   1   1   7.1e-11   1.6e-07   31.7   0.0     2   111   123   226   122   227 0.86 Methyltransferase domain
Methyltransf_31      PF13847.1    152 seq914_BIOID51123    -            323   1.2e-07   31.3   0.0   1   1   9.6e-11   2.2e-07   30.4   0.0     5   112   124   228   121   284 0.90 Methyltransferase domain
Methyltransf_11      PF08241.7     95 seq914_BIOID51123    -            323   2.6e-05   24.4   0.0   1   1   2.2e-08   4.9e-05   23.6   0.0     1    94   127   223   127   224 0.81 Methyltransferase domain
CMAS                 PF02353.15   273 seq914_BIOID51123    -            323   5.9e-05   22.1   0.0   1   1   4.6e-08    0.0001   21.3   0.0    50   173   110   233   105   292 0.79 Mycolic acid cyclopropane synthetase
Peripla_BP_3         PF13377.1    160 seq915_BIOID51123    -            330   1.3e-42  145.4   0.0   1   1   4.3e-45   1.5e-41  141.9   0.0     2   159   170   329   169   330 0.92 Periplasmic binding protein-like domain
Peripla_BP_1         PF00532.16   279 seq915_BIOID51123    -            330   7.6e-35  120.3   0.0   1   1   2.9e-38   9.7e-35  119.9   0.0     1   272    59   321    59   327 0.91 Periplasmic binding proteins and sugar binding domain of LacI family
LacI                 PF00356.16    46 seq915_BIOID51123    -            330   2.7e-21   74.8   0.9   1   1   1.3e-24   4.4e-21   74.0   0.6     1    46     3    48     3    48 0.99 Bacterial regulatory proteins, lacI family
Peripla_BP_4         PF13407.1    258 seq915_BIOID51123    -            330   3.7e-19   68.9   0.0   1   1   1.7e-22   5.7e-19   68.3   0.0     1   251    62   305    62   310 0.90 Periplasmic binding protein domain
SMC_N                PF02463.14   220 seq917_BIOID51123    -            553   8.4e-19   67.5   0.0   1   1   2.4e-22   1.6e-18   66.5   0.0     1   217     1   511     1   514 0.94 RecF/RecN/SMC N terminal domain
AAA_23               PF13476.1    202 seq917_BIOID51123    -            553     2e-18   67.3   4.3   1   1   1.5e-19   9.9e-16   58.5   3.0     1   195     4   215     4   381 0.48 AAA domain
Phage_integrase      PF00589.17   173 seq918_BIOID51123    -            340     1e-24   87.0   0.2   1   1   4.4e-28     6e-24   84.5   0.1     2   171   176   320   175   322 0.93 Phage integrase family
Oxidored_FMN         PF00724.15   341 seq920_BIOID51123    -            672  3.1e-104  348.5   0.0   1   1  2.3e-107  3.9e-104  348.2   0.0     1   341     5   331     5   331 0.97 NADH:flavin oxidoreductase / NADH oxidase family
Pyr_redox_3          PF13738.1    203 seq920_BIOID51123    -            672   1.1e-13   51.5   0.5   1   1   1.6e-09   2.8e-06   27.4   0.3     1    40   378   416   378   421 0.93 Pyridine nucleotide-disulphide oxidoreductase
Pyr_redox_2          PF07992.9    200 seq920_BIOID51123    -            672   7.1e-13   48.7   0.1   1   1   6.6e-13   1.1e-09   38.3   0.0     2   159   377   541   376   591 0.69 Pyridine nucleotide-disulphide oxidoreductase
NAD_binding_8        PF13450.1     68 seq920_BIOID51123    -            672   2.5e-09   36.9   0.9   1   1   4.9e-12   8.4e-09   35.2   0.0     1    35   379   413   379   431 0.92 NAD(P)-binding Rossmann-like domain
HI0933_like          PF03486.9    409 seq920_BIOID51123    -            672   4.6e-07   28.5   1.6   1   1   5.2e-10     9e-07   27.5   0.2     2    42   376   416   375   418 0.93 HI0933-like protein
FAD_binding_2        PF00890.19   421 seq920_BIOID51123    -            672   3.5e-05   22.7   1.0   1   1   5.1e-08   8.7e-05   21.4   0.7     3    41   378   416   376   419 0.91 FAD binding domain
PGI                  PF00342.14   486 seq921_BIOID51123    -            549  8.9e-235  779.5   0.1   1   1  7.4e-239    1e-234  779.3   0.0     1   486    52   541    52   541 0.99 Phosphoglucose isomerase
Epimerase            PF01370.16   236 seq924_BIOID51123    -            334   1.3e-54  185.0   0.0   1   1   7.6e-58   1.5e-54  184.8   0.0     2   222     4   230     3   261 0.92 NAD dependent epimerase/dehydratase family
3Beta_HSD            PF01073.14   280 seq924_BIOID51123    -            334   9.1e-21   73.6   0.0   1   1   6.2e-24   1.2e-20   73.2   0.0     1   277     4   287     4   290 0.79 3-beta hydroxysteroid dehydrogenase/isomerase family
RmlD_sub_bind        PF04321.12   287 seq924_BIOID51123    -            334   1.7e-17   63.1   0.0   1   1   1.1e-20   2.1e-17   62.8   0.0     1   202     1   236     1   283 0.89 RmlD substrate binding domain
Polysacc_synt_2      PF02719.10   294 seq924_BIOID51123    -            334     5e-11   41.9   0.0   1   1   7.5e-13   1.5e-09   37.1   0.0     2   156     4   169     3   238 0.79 Polysaccharide biosynthesis protein
NAD_binding_10       PF13460.1    183 seq924_BIOID51123    -            334   7.6e-09   35.7   0.0   1   1   1.9e-11   3.8e-08   33.4   0.0     2   131     4   161     3   230 0.70 NADH(P)-binding
NAD_binding_4        PF07993.7    249 seq924_BIOID51123    -            334   3.9e-08   32.4   0.1   1   1   7.6e-10   1.5e-06   27.2   0.1     1   200     5   183     5   227 0.68 Male sterility protein
adh_short            PF00106.20   167 seq924_BIOID51123    -            334     7e-07   29.1   0.1   1   1   8.2e-10   1.6e-06   28.0   0.0     4   137     4   127     2   139 0.74 short chain dehydrogenase
Acyl_transf_3        PF01757.17   340 seq925_BIOID51123    -            357   6.1e-32  110.6  41.8   1   1   5.3e-36   7.2e-32  110.4  28.9     3   337     7   326     5   329 0.92 Acyltransferase family
DUF2583              PF10762.4     89 seq926_BIOID51123    -             92     1e-51  172.9   1.0   1   1   8.5e-56   1.2e-51  172.7   0.7     1    89     1    89     1    89 0.99 Protein of unknown function (DUF2583)
HTH_Tnp_1            PF01527.15    76 seq929_BIOID51123    -            116     4e-11   42.5   0.7   1   1   7.7e-15   5.2e-11   42.2   0.5     1    76     1    76     1    76 0.94 Transposase
Sulf_transp          PF04143.9     43 seq930_BIOID51123    -            401   3.1e-19   68.5  35.9   1   2     6e-14   8.2e-10   38.4   5.6     3    41   114   153   112   155 0.94 Sulphur transport
Sulf_transp          PF04143.9     43 seq930_BIOID51123    -            401   3.1e-19   68.5  35.9   2   2   1.2e-15   1.6e-11   43.8   5.0     3    42   290   329   288   336 0.93 Sulphur transport
Transket_pyr         PF02779.19   178 seq934_BIOID51123    -            933   5.3e-67  224.6   0.0   1   1   1.3e-70     9e-67  223.8   0.0     3   178   591   785   589   785 0.99 Transketolase, pyrimidine binding domain
E1_dh                PF00676.15   300 seq934_BIOID51123    -            933   1.7e-46  158.1   0.0   1   1   5.4e-50   3.7e-46  157.1   0.0    15   282   219   511   207   516 0.84 Dehydrogenase E1 component
UTRA                 PF07702.8    141 seq936_BIOID51123    -            236   2.1e-20   72.6   0.0   1   1   5.6e-24   3.8e-20   71.8   0.0     1   140    91   230    91   231 0.97 UTRA domain
GntR                 PF00392.16    64 seq936_BIOID51123    -            236   6.3e-20   70.2   0.0   1   1   1.4e-23   9.4e-20   69.7   0.0     2    64     8    70     7    70 0.97 Bacterial regulatory proteins, gntR family
PhageMin_Tail        PF10145.4    202 seq939_BIOID51123    -            759   1.5e-27   96.4  15.3   1   1   1.1e-31   1.5e-27   96.4  10.6     3   197   210   412   207   419 0.90 Phage-related minor tail protein
TRCF                 PF03461.10   101 seq942_BIOID51123    -           1164   3.4e-29  100.6   0.0   1   1   1.1e-31   2.9e-28   97.6   0.0     1    97  1021  1117  1021  1121 0.95 TRCF domain
CarD_CdnL_TRCF       PF02559.11    98 seq942_BIOID51123    -           1164   2.6e-28   97.8   0.0   1   1   2.7e-31   7.3e-28   96.3   0.0     1    98   492   589   492   589 0.98 CarD-like/TRCF domain
DEAD                 PF00270.24   173 seq942_BIOID51123    -           1164   3.3e-24   85.1   0.1   1   1   3.3e-27   9.1e-24   83.7   0.0     1   169   618   778   618   782 0.87 DEAD/DEAH box helicase
Helicase_C           PF00271.26    78 seq942_BIOID51123    -           1164     1e-16   60.4   0.9   1   1   2.8e-18   7.7e-15   54.4   0.3     8    77   852   922   848   923 0.96 Helicase conserved C-terminal domain
ResIII               PF04851.10   184 seq942_BIOID51123    -           1164   9.8e-12   44.9   0.0   1   1   7.3e-15     2e-11   43.9   0.0     3   182   616   774   614   776 0.81 Type III restriction enzyme, res subunit
SmpA_OmlA            PF04355.8     71 seq943_BIOID51123    -            113   5.7e-27   93.0   0.3   1   1   5.1e-31     7e-27   92.7   0.2     1    70    35   104    35   105 0.98 SmpA / OmlA family
AP_endonuc_2         PF01261.19   211 seq944_BIOID51123    -            326   3.1e-14   52.6   0.1   1   1   3.4e-18   4.7e-14   52.0   0.1     1   204    41   222    41   229 0.91 Xylose isomerase-like TIM barrel
Ribosomal_S2         PF00318.15   211 seq946_BIOID51123    -            306   3.3e-85  284.4   0.0   1   1   2.9e-89     4e-85  284.2   0.0     1   211    74   290    74   290 0.99 Ribosomal protein S2
SirA                 PF01206.12    70 seq947_BIOID51123    -             77   2.7e-20   71.6   0.0   1   1   2.2e-24   2.9e-20   71.5   0.0     2    70     9    77     8    77 0.98 SirA-like protein
YjbE                 PF11106.3     80 seq948_BIOID51123    -             80   1.5e-43  146.4  27.9   1   1   1.2e-47   1.7e-43  146.3  19.3     1    80     1    80     1    80 0.99 Exopolysaccharide production protein YjbE
Peripla_BP_4         PF13407.1    258 seq950_BIOID51123    -            318   3.2e-44  151.1   6.8   1   1   8.7e-48     4e-44  150.8   4.7     1   243    26   274    26   287 0.91 Periplasmic binding protein domain
Peripla_BP_1         PF00532.16   279 seq950_BIOID51123    -            318     1e-16   60.8   0.1   1   1   2.8e-20   1.3e-16   60.5   0.1    15   224    37   253    25   298 0.84 Periplasmic binding proteins and sugar binding domain of LacI family
DUF159               PF02586.9    208 seq951_BIOID51123    -            165     3e-32  111.7   0.0   1   1   2.4e-36   3.3e-32  111.5   0.0     1   133     1   134     1   158 0.90 Uncharacterised ACR, COG2135
rve                  PF00665.21   120 seq953_BIOID51123    -            137   1.3e-10   41.3   0.0   1   1   1.2e-14   1.7e-10   40.9   0.0     2    65    45   106    44   118 0.94 Integrase core domain
DUF2886              PF11102.3    200 seq956_BIOID51123    -            212   9.1e-57  191.7   1.0   1   1   7.5e-61     1e-56  191.5   0.7     1   199    13   206    13   207 0.98 Protein of unknown function (DUF2886)
rve_3                PF13683.1     67 seq961_BIOID51123    -             80     2e-11   43.0   0.0   1   1   4.5e-15   3.1e-11   42.5   0.0     7    67     1    62     1    62 0.96 Integrase core domain
rve_2                PF13333.1     52 seq961_BIOID51123    -             80   2.7e-07   30.4   0.0   1   1   4.8e-11   3.3e-07   30.1   0.0     1    50    14    68    14    70 0.87 Integrase core domain
Sugar_tr             PF00083.19   451 seq963_BIOID51123    -            171   7.4e-16   57.6   6.6   1   1   1.2e-19   8.5e-16   57.4   4.6     6   147    27   170    23   171 0.88 Sugar (and other) transporter
MFS_1                PF07690.11   354 seq963_BIOID51123    -            171   1.7e-09   36.7  14.9   1   1   3.5e-13   2.4e-09   36.3  10.2    37   130    69   169    27   171 0.73 Major Facilitator Superfamily
MFS_1                PF07690.11   354 seq965_BIOID51123    -            421   3.6e-23   81.7  32.6   1   1   2.6e-27   3.6e-23   81.7  22.6    21   351    32   365    13   367 0.79 Major Facilitator Superfamily
Y1_Tnp               PF01797.11   121 seq966_BIOID51123    -            199   9.2e-34  115.7   0.0   1   1     1e-37   1.4e-33  115.2   0.0     4   106    25   127    22   137 0.96 Transposase IS200 like
SmpB                 PF01668.13    68 seq967_BIOID51123    -            160   1.3e-29  101.6   0.0   1   1   1.5e-33   2.1e-29  100.9   0.0     2    67    13    78    12    80 0.96 SmpB protein
Caps_synth_GfcC      PF06251.6    229 seq968_BIOID51123    -            277   2.5e-91  304.8   0.0   1   1   2.1e-95   2.9e-91  304.6   0.0     2   229    52   277    51   277 0.99 Capsule biosynthesis GfcC
EF_TS                PF00889.14   221 seq970_BIOID51123    -            283   2.3e-71  239.5   5.7   1   1   3.3e-75   2.3e-71  239.5   4.0     1   221    57   263    57   263 0.98 Elongation factor TS
UBA                  PF00627.26    37 seq970_BIOID51123    -            283   3.5e-11   42.4   0.1   1   1   3.4e-14   2.3e-10   39.8   0.1     1    35     4    39     4    40 0.96 UBA/TS-N domain
MerR_1               PF13411.1     69 seq972_BIOID51123    -            243   2.4e-18   65.5   0.2   1   1   2.6e-21   1.8e-17   62.7   0.0     1    68     4    72     4    73 0.98 MerR HTH family regulatory protein
MerR                 PF00376.18    38 seq972_BIOID51123    -            243   7.2e-13   47.7   0.0   1   1   2.1e-16   1.4e-12   46.7   0.0     1    38     5    42     5    42 0.98 MerR family regulatory protein
ABC_tran             PF00005.22   118 seq973_BIOID51123    -            237   6.4e-23   81.2   0.0   1   1   2.9e-26   9.8e-23   80.6   0.0     1   118    49   174    49   174 0.95 ABC transporter
MFS_1                PF07690.11   354 seq974_BIOID51123    -            253   3.1e-15   55.6  26.7   1   1   7.3e-16   3.3e-12   45.7  16.2    22   172    91   246    78   253 0.77 Major Facilitator Superfamily
MFS_2                PF13347.1    427 seq974_BIOID51123    -            253   1.3e-09   36.8   7.2   1   1   2.9e-13   1.3e-09   36.8   5.0   181   344    18   188     4   207 0.79 MFS/sugar transport protein
Sugar_tr             PF00083.19   451 seq974_BIOID51123    -            253   5.8e-08   31.6  19.4   1   1   1.3e-10   5.9e-07   28.3  13.4   219   422    35   228     1   248 0.71 Sugar (and other) transporter
YmgB                 PF10798.3     61 seq975_BIOID51123    -             78   3.4e-05   23.4   0.0   1   1   3.3e-09   4.5e-05   23.0   0.0     3    35    26    58    24    63 0.92 Biofilm development protein YmgB/AriR
DNA_circ_N           PF07157.7     93 seq977_BIOID51123    -            449     5e-24   84.1   0.0   1   1   8.8e-28   1.2e-23   82.9   0.0     1    91     3    93     3    95 0.97 DNA circulation protein N-terminus
2-oxoacid_dh         PF00198.18   231 seq981_BIOID51123    -            405   7.8e-82  273.8   0.0   1   1   2.2e-85     1e-81  273.5   0.0     3   231   175   403   173   403 0.98 2-oxoacid dehydrogenases acyltransferase (catalytic domain)
Biotin_lipoyl        PF00364.17    74 seq981_BIOID51123    -            405   6.9e-18   63.9   0.3   1   1   3.6e-21   1.6e-17   62.7   0.2     2    73     5    76     4    77 0.96 Biotin-requiring enzyme
E3_binding           PF02817.12    39 seq981_BIOID51123    -            405     4e-15   55.0   2.3   1   1     1e-18   4.6e-15   54.8   0.1     5    39   114   148   111   148 0.96 e3 binding domain
YmgB                 PF10798.3     61 seq985_BIOID51123    -             88   5.3e-29   99.7   2.6   1   1   3.8e-33   5.3e-29   99.7   1.8     1    61    28    88    28    88 0.98 Biofilm development protein YmgB/AriR
DUF940               PF06082.6    658 seq986_BIOID51123    -            652  1.1e-246  820.4  13.0   1   1  8.8e-251  1.2e-246  820.3   9.0    19   658     1   647     1   647 0.97 Bacterial putative lipoprotein (DUF940)
ABC_tran             PF00005.22   118 seq987_BIOID51123    -            261   1.2e-13   51.3   0.0   1   1   1.2e-17   1.6e-13   50.9   0.0     5   117    65   191    61   192 0.88 ABC transporter
AA_kinase            PF00696.23   241 seq988_BIOID51123    -            241   1.7e-27   96.3   0.2   1   1   1.9e-31   2.7e-27   95.7   0.2     1   241    10   219    10   219 0.77 Amino acid kinase family
AMNp_N               PF10423.4    160 seq990_BIOID51123    -            519   9.4e-51  171.4   0.1   1   1     2e-54   1.4e-50  170.9   0.1     2   158    47   205    46   207 0.96 Bacterial AMP nucleoside phosphorylase N-terminus
PNP_UDP_1            PF01048.15   234 seq990_BIOID51123    -            519   5.3e-20   71.2   0.0   1   1   1.2e-23   8.5e-20   70.6   0.0    33   200   297   464   264   487 0.83 Phosphorylase superfamily
DUF45                PF01863.12   205 seq991_BIOID51123    -            167   1.7e-11   44.1   0.3   1   1   2.7e-15   1.8e-11   44.1   0.2   143   198    94   149    17   156 0.87 Protein of unknown function DUF45
WLM                  PF08325.5    186 seq991_BIOID51123    -            167   7.7e-06   25.7   3.0   1   1   1.6e-09   1.1e-05   25.2   1.8    80   118   113   151    96   166 0.83 WLM domain
GerE                 PF00196.14    58 seq992_BIOID51123    -            112   1.7e-19   68.7   1.4   1   1   1.2e-23   1.7e-19   68.7   1.0     3    57    42    96    40    97 0.96 Bacterial regulatory proteins, luxR family
EcoRII-C             PF09019.6    164 seq993_BIOID51123    -            404   1.5e-72  242.6   0.1   1   1   3.2e-76   2.2e-72  242.1   0.1     1   164   229   393   229   393 0.99 EcoRII C terminal
EcoRII-N             PF09217.5    156 seq993_BIOID51123    -            404   2.3e-70  235.0   0.0   1   1   4.7e-74   3.2e-70  234.6   0.0     2   156    13   168    12   168 0.99 Restriction endonuclease EcoRII, N-terminal
HATPase_c            PF02518.21   111 seq994_BIOID51123    -            572   2.2e-19   69.0   0.0   1   1   1.1e-22   3.8e-19   68.3   0.0     2   110   449   559   448   560 0.95 Histidine kinase-, DNA gyrase B-, and HSP90-like ATPase
PAS_8                PF13188.1     64 seq994_BIOID51123    -            572   2.7e-06   26.9   0.0   1   1   3.8e-09   1.3e-05   24.7   0.0     2    49   243   293   242   311 0.73 PAS domain
PAS                  PF00989.19   113 seq994_BIOID51123    -            572   5.5e-06   26.0   0.0   1   1     5e-09   1.7e-05   24.4   0.0     4    64   245   305   242   313 0.88 PAS fold
DUF218               PF02698.12   155 seq1001_BIOID51123   -            230   5.3e-23   81.1   0.0   1   1   5.5e-27   7.5e-23   80.6   0.0    17   130    68   177    58   200 0.89 DUF218 domain
BPD_transp_2         PF02653.11   267 seq1002_BIOID51123   -            340   4.3e-48  163.4  44.0   1   1   4.1e-52   5.6e-48  163.1  30.5     4   267    57   320    54   320 0.91 Branched-chain amino acid transport system / permease component
EAL                  PF00563.15   236 seq1003_BIOID51123   -            521   4.8e-63  212.6   0.0   1   1   1.2e-66   8.4e-63  211.8   0.0     2   236   265   500   264   500 0.96 EAL domain
CSS-motif            PF12792.2    208 seq1003_BIOID51123   -            521     8e-30  103.6   0.0   1   1   1.6e-33   1.1e-29  103.1   0.0     3   207    44   238    42   239 0.90 CSS motif domain associated with EAL
GST_C_2              PF13410.1     69 seq1004_BIOID51123   -            304   7.6e-10   38.4   0.3   1   1   6.9e-13   1.9e-09   37.1   0.2     2    68   190   260   189   261 0.82 Glutathione S-transferase, C-terminal domain
GST_C                PF00043.20    95 seq1004_BIOID51123   -            304   6.7e-09   35.5   0.0   1   1     5e-12   1.4e-08   34.5   0.0    33    95   199   266   187   266 0.85 Glutathione S-transferase, C-terminal domain
GST_N_2              PF13409.1     70 seq1004_BIOID51123   -            304   1.9e-06   27.6   0.0   1   1   1.7e-09   4.7e-06   26.3   0.0     3    69    69   143    67   144 0.89 Glutathione S-transferase, N-terminal domain
GST_N                PF02798.15    76 seq1004_BIOID51123   -            304   3.3e-05   23.8   0.0   1   1   4.2e-08   0.00012   22.1   0.0    17    76    82   143    74   143 0.91 Glutathione S-transferase, N-terminal domain
Phage_GPD            PF05954.6    292 seq1005_BIOID51123   -            408     7e-15   54.8   0.0   1   1   8.4e-19   1.2e-14   54.1   0.0    25   292    52   360    35   360 0.75 Phage late control gene D protein (GPD)
DUF2525              PF10733.4     58 seq1006_BIOID51123   -             76   5.4e-38  128.5   4.1   1   1   5.1e-42     7e-38  128.1   2.9     1    58    19    76    19    76 0.99 Protein of unknown function (DUF2525)
GlutR_N              PF05201.10   152 seq1008_BIOID51123   -            484     6e-57  191.3   0.1   1   1   4.2e-60   1.4e-56  190.1   0.0     1   152    72   223    72   223 0.99 Glutamyl-tRNAGlu reductase, N-terminal domain
Shikimate_DH         PF01488.15   135 seq1008_BIOID51123   -            484   4.2e-43  146.5   0.4   1   1   2.1e-46   7.1e-43  145.8   0.3     2   135   238   372   237   372 0.96 Shikimate / quinate 5-dehydrogenase
GlutR_dimer          PF00745.15   101 seq1008_BIOID51123   -            484   1.4e-27   95.4   2.9   1   1     4e-31   1.4e-27   95.4   2.0     2   100   386   483   385   484 0.97 Glutamyl-tRNAGlu reductase, dimerisation domain
OCD_Mu_crystall      PF02423.10   314 seq1008_BIOID51123   -            484   0.00019   20.2   0.6   1   1   5.4e-08   0.00019   20.2   0.4   130   216   249   329   222   332 0.87 Ornithine cyclodeaminase/mu-crystallin family
RRF                  PF01765.14   165 seq1009_BIOID51123   -            185   3.9e-68  227.9   1.7   1   1   3.7e-72     5e-68  227.6   1.2     1   165    19   183    19   183 0.99 Ribosome recycling factor
YkuD                 PF03734.9    146 seq1010_BIOID51123   -            319   3.5e-20   72.6   0.0   1   1     9e-24   6.1e-20   71.8   0.0     3   146   102   239   100   239 0.78 L,D-transpeptidase catalytic domain
LysM                 PF01476.15    44 seq1010_BIOID51123   -            319   4.1e-07   29.6   0.0   1   1   1.1e-10   7.8e-07   28.7   0.0     2    44    46    90    45    90 0.94 LysM domain
ATP-grasp_2          PF08442.5    202 seq1011_BIOID51123   -            388   1.4e-82  275.8   0.0   1   1   5.7e-86   1.9e-82  275.4   0.0     1   202     2   203     2   203 1.00 ATP-grasp domain
Ligase_CoA           PF00549.14   153 seq1011_BIOID51123   -            388     1e-24   86.7   3.4   1   1   5.1e-28   1.8e-24   86.0   2.4     1   153   262   382   262   382 0.98 CoA-ligase
ATP-grasp_5          PF13549.1    222 seq1011_BIOID51123   -            388   1.5e-13   50.3   0.1   1   1   1.2e-16     4e-13   48.9   0.1    10   219     3   215     1   217 0.83 ATP-grasp domain
ATP-grasp_4          PF13535.1    184 seq1011_BIOID51123   -            388   7.1e-08   32.2   0.1   1   1   5.1e-11   1.7e-07   31.0   0.0     7   110     7   126     4   200 0.77 ATP-grasp domain
Hydrolase_3          PF08282.7    254 seq1015_BIOID51123   -            271   8.8e-16   58.1   0.0   1   1   6.6e-18   4.5e-14   52.5   0.0     1   229    10   233    10   241 0.76 haloacid dehalogenase-like hydrolase
S6PP                 PF05116.8    247 seq1015_BIOID51123   -            271   7.7e-08   31.8   0.0   1   1   5.5e-09   3.7e-05   23.0   0.0   119   245   144   267   119   268 0.76 Sucrose-6F-phosphate phosphohydrolase
GFO_IDH_MocA         PF01408.17   120 seq1016_BIOID51123   -            334   3.5e-28   98.3   0.1   1   1   4.2e-32   5.7e-28   97.7   0.1     1   117     8   124     8   127 0.97 Oxidoreductase family, NAD-binding Rossmann fold
DXP_reductoisom      PF02670.11   129 seq1018_BIOID51123   -            398     6e-49  165.7   0.7   1   1   1.3e-52     6e-49  165.7   0.5     1   129     4   132     4   132 0.99 1-deoxy-D-xylulose 5-phosphate reductoisomerase
DXPR_C               PF13288.1    121 seq1018_BIOID51123   -            398   2.4e-45  153.3   0.3   1   1   1.1e-48   5.2e-45  152.2   0.2     1   121   271   389   271   389 0.99 DXP reductoisomerase C-terminal domain
DXP_redisom_C        PF08436.7     84 seq1018_BIOID51123   -            398   7.5e-34  115.3   0.0   1   1   4.4e-37     2e-33  113.9   0.0     1    84   146   239   146   239 0.96 1-deoxy-D-xylulose 5-phosphate reductoisomerase C-terminal
SpoU_methylase       PF00588.14   142 seq1019_BIOID51123   -            370   7.2e-29  100.3   0.0   1   1   1.6e-32   1.1e-28   99.7   0.0     3   141   224   361   222   362 0.95 SpoU rRNA Methylase family
SpoU_sub_bind        PF08032.7     76 seq1019_BIOID51123   -            370   3.1e-12   46.3   0.0   1   1     1e-15     7e-12   45.2   0.0     2    73   135   206   134   209 0.96 RNA 2'-O ribose methyltransferase substrate binding
BPD_transp_2         PF02653.11   267 seq1020_BIOID51123   -            331     3e-44  150.8  43.6   1   1   3.4e-48   4.6e-44  150.2  30.2     2   266    35   304    34   305 0.88 Branched-chain amino acid transport system / permease component
Response_reg         PF00072.19   112 seq1024_BIOID51123   -            226   1.2e-18   67.0   0.0   1   1   9.1e-22   6.2e-18   64.7   0.0     1   111     7   118     7   119 0.97 Response regulator receiver domain
CitT                 PF12431.3     30 seq1024_BIOID51123   -            226   5.6e-08   32.5   0.0   1   1   1.5e-11     1e-07   31.6   0.0     1    28   134   160   134   162 0.97 Transcriptional regulator
Transcrip_reg        PF01709.15   234 seq1025_BIOID51123   -            238   9.7e-83  276.7   0.8   1   1     8e-87   1.1e-82  276.5   0.6     1   233     3   235     3   236 0.98 Transcriptional regulator
DUF3950              PF13132.1     30 seq1026_BIOID51123   -             65   2.1e-17   62.2   0.0   1   1   3.1e-21   4.3e-17   61.2   0.0     1    30    21    54    21    54 0.98 Domain of unknown function (DUF3950)
Phage_Mu_Gp45        PF06890.7    162 seq1028_BIOID51123   -            216   4.5e-32  110.6   0.4   1   1   4.9e-36   6.8e-32  110.0   0.3     3   156    22   206    20   212 0.93 Bacteriophage Mu Gp45 protein
CoA_binding          PF02629.14    96 seq1032_BIOID51123   -            289   1.7e-30  105.2   0.7   1   1   4.9e-34   1.7e-30  105.2   0.5     1    96     6    99     6    99 0.99 CoA binding domain
Ligase_CoA           PF00549.14   153 seq1032_BIOID51123   -            289   2.4e-20   72.5   0.6   1   1   1.2e-23     4e-20   71.8   0.4     1   152   151   271   151   272 0.96 CoA-ligase
Succ_CoA_lig         PF13607.1    138 seq1032_BIOID51123   -            289   8.7e-12   44.7   0.0   1   1   4.4e-15   1.5e-11   43.9   0.0     1   138   145   284   145   287 0.83 Succinyl-CoA ligase like flavodoxin domain
tRNA-synt_1d         PF00750.14   354 seq1033_BIOID51123   -            577  4.5e-149  495.9   0.3   1   1  1.2e-152  5.6e-149  495.6   0.2     1   354    95   446    95   446 0.99 tRNA synthetases class I (R)
DALR_1               PF05746.10   119 seq1033_BIOID51123   -            577     4e-36  123.4   0.3   1   1   4.8e-39   2.2e-35  121.0   0.2     1   119   460   577   460   577 0.98 DALR anticodon binding domain
Arg_tRNA_synt_N      PF03485.11    85 seq1033_BIOID51123   -            577   2.5e-22   79.0   0.2   1   1   2.4e-25   1.1e-21   77.0   0.1     3    85     7    87     1    87 0.91 Arginyl tRNA synthetase N terminal domain
TetR_N               PF00440.18    47 seq1035_BIOID51123   -            236   1.8e-14   52.9   0.2   1   1     3e-18   4.1e-14   51.8   0.2     2    47    51    96    50    96 0.97 Bacterial regulatory proteins, tetR family
PCRF                 PF03462.13   116 seq1036_BIOID51123   -            360   2.6e-43  146.2   0.4   1   1   8.7e-47     6e-43  145.1   0.3     3   116    65   178    63   178 0.98 PCRF domain
RF-1                 PF00472.15   114 seq1036_BIOID51123   -            360   3.2e-39  133.1   0.0   1   1   4.7e-43   3.2e-39  133.1   0.0     9   114   216   321   208   321 0.97 RF-1 domain
PsiE                 PF06146.7     69 seq1037_BIOID51123   -            136   1.8e-16   59.9   5.7   1   1   1.3e-20   1.8e-16   59.9   3.9     5    69    62   123    58   123 0.95 Phosphate-starvation-inducible E
TerC                 PF03741.11   184 seq1043_BIOID51123   -            321   4.2e-57  192.4  13.4   1   1   3.1e-61   4.2e-57  192.4   9.3     1   182    80   282    80   284 0.97 Integral membrane protein TerC family
GP46                 PF07409.7    116 seq1044_BIOID51123   -            116   4.8e-20   70.8   0.1   1   1     5e-24   6.9e-20   70.3   0.1    31   112    35   111    19   115 0.91 Phage protein GP46
Prenyltransf         PF01255.14   223 seq1050_BIOID51123   -            252   6.7e-82  273.8   0.0   1   1   5.6e-86   7.7e-82  273.6   0.0     1   222    23   243    23   244 0.99 Putative undecaprenyl diphosphate synthase
Baseplate_J          PF04865.9    243 seq1052_BIOID51123   -            359   6.8e-56  189.1   5.2   1   1   8.6e-60   1.2e-55  188.4   2.0     3   241    69   312    67   314 0.94 Baseplate J-like protein
NUDIX                PF00293.23   135 seq1053_BIOID51123   -            257   1.9e-21   75.9   0.1   1   1   1.3e-24     6e-21   74.3   0.0     6   125   132   240   127   249 0.90 NUDIX domain
zf-NADH-PPase        PF09297.6     32 seq1053_BIOID51123   -            257   2.8e-10   39.4   5.4   1   1     1e-13   4.8e-10   38.6   3.8     1    32    93   124    93   124 0.98 NADH pyrophosphatase zinc ribbon domain
NUDIX-like           PF09296.6     98 seq1053_BIOID51123   -            257   3.7e-06   27.0   0.1   1   1   1.6e-09   7.3e-06   26.1   0.1     2    97    11    90    10    91 0.96 NADH pyrophosphatase-like rudimentary NUDIX domain
Methyltransf_31      PF13847.1    152 seq1055_BIOID51123   -            277   1.8e-21   76.1   0.0   1   1   2.1e-24   2.6e-21   75.6   0.0     2   117   108   242   107   268 0.85 Methyltransferase domain
MTS                  PF05175.9    170 seq1055_BIOID51123   -            277   1.7e-20   72.9   0.0   1   1   2.4e-23     3e-20   72.1   0.0    26   138   105   236    94   253 0.87 Methyltransferase small domain
Methyltransf_18      PF12847.2    112 seq1055_BIOID51123   -            277   2.1e-16   60.3   0.1   1   1   3.9e-19   4.9e-16   59.1   0.1     4   110   112   237   109   239 0.73 Methyltransferase domain
Methyltransf_26      PF13659.1    117 seq1055_BIOID51123   -            277     6e-16   58.4   0.2   1   1   1.2e-18   1.5e-15   57.1   0.0     3   114   112   237   110   240 0.89 Methyltransferase domain
Methyltransf_4       PF02390.12   197 seq1055_BIOID51123   -            277   1.1e-08   34.2   0.0   1   1   1.4e-11   1.8e-08   33.5   0.0    22    77   112   167    90   183 0.88 Putative methyltransferase
PrmA                 PF06325.8    295 seq1055_BIOID51123   -            277   2.3e-06   26.8   0.0   1   1   2.9e-09   3.7e-06   26.1   0.0   153   232   101   183    94   184 0.78 Ribosomal protein L11 methyltransferase (PrmA)
UPF0020              PF01170.13   180 seq1055_BIOID51123   -            277   6.6e-06   25.6   0.0   1   1   8.7e-09   1.1e-05   25.0   0.0    38   116   117   186   102   195 0.81 Putative RNA methylase family UPF0020
PCMT                 PF01135.14   210 seq1055_BIOID51123   -            277   6.6e-06   25.6   0.0   1   1   7.7e-09   9.6e-06   25.1   0.0    53   132    87   167    71   175 0.82 Protein-L-isoaspartate(D-aspartate) O-methyltransferase (PCMT)
Cons_hypoth95        PF03602.10   183 seq1055_BIOID51123   -            277   9.5e-06   25.0   0.0   1   1   1.6e-08     2e-05   23.9   0.0    42   128   109   190    92   198 0.85 Conserved hypothetical protein 95
Methyltransf_11      PF08241.7     95 seq1055_BIOID51123   -            277   3.4e-05   24.1   0.0   1   1   4.7e-08   5.8e-05   23.3   0.0     1    46   114   163   114   236 0.89 Methyltransferase domain
Methyltransf_16      PF10294.4    174 seq1055_BIOID51123   -            277   4.3e-05   22.9   0.0   1   1   5.4e-08   6.8e-05   22.2   0.0    45   111   108   172    96   184 0.84 Putative methyltransferase
CTP_transf_1         PF01148.15   259 seq1061_BIOID51123   -            285   1.3e-63  214.9  19.9   1   1   1.1e-67   1.5e-63  214.7  13.8     2   257     4   279     3   281 0.88 Cytidylyltransferase family
Gly_radical          PF01228.16   106 seq1062_BIOID51123   -            127     1e-25   89.9   0.1   1   1   1.1e-29   1.6e-25   89.4   0.0    20   106    16   108     4   108 0.86 Glycine radical
Mur_ligase_M         PF08245.7    189 seq1065_BIOID51123   -            457   4.5e-17   62.5   0.0   1   1   1.4e-20   6.4e-17   62.1   0.0     1   189   108   291   108   291 0.77 Mur ligase middle domain
Mur_ligase           PF01225.20    83 seq1065_BIOID51123   -            457   9.2e-16   57.5   0.0   1   1   4.7e-19   2.1e-15   56.4   0.0     1    80     2   100     2   103 0.96 Mur ligase family, catalytic domain
Mur_ligase_C         PF02875.16    91 seq1065_BIOID51123   -            457   1.5e-10   40.8   0.0   1   1   1.3e-13     6e-10   38.9   0.0     2    50   312   361   311   390 0.83 Mur ligase family, glutamate ligase domain
URO-D                PF01208.12   343 seq1066_BIOID51123   -            354  1.7e-140  467.7   0.0   1   1  1.4e-144  1.9e-140  467.5   0.0     2   342     5   347     4   348 0.98 Uroporphyrinogen decarboxylase (URO-D)
SDF                  PF00375.13   390 seq1067_BIOID51123   -            414   1.5e-63  214.8  34.9   1   1   1.3e-67   1.8e-63  214.5  24.2     1   385    18   397    18   401 0.89 Sodium:dicarboxylate symporter family
PTS_EIIA_2           PF00359.17   142 seq1068_BIOID51123   -            658   2.4e-31  108.2   0.0   1   1   8.9e-35     4e-31  107.5   0.0     5   141    29   170    25   171 0.95 Phosphoenolpyruvate-dependent sugar phosphotransferase system, EIIA 2
PTS_IIB              PF02302.12    90 seq1068_BIOID51123   -            658   1.4e-15   57.3   0.1   1   1   5.6e-19   2.6e-15   56.5   0.1     2    90   188   279   187   279 0.95 PTS system, Lactose/Cellobiose specific IIB subunit
PTS_EIIC             PF02378.13   321 seq1068_BIOID51123   -            658   3.4e-11   42.4  34.9   1   1   5.3e-14   2.4e-10   39.6  23.8     2   268   312   562   311   632 0.72 Phosphotransferase system, EIIC
DUF2313              PF10076.4    179 seq1069_BIOID51123   -            190   3.7e-50  169.6   0.0   1   1     3e-54   4.1e-50  169.5   0.0     3   179     7   187     5   187 0.96 Uncharacterized protein conserved in bacteria (DUF2313)
DUF1311              PF07007.7     95 seq1070_BIOID51123   -            162   6.3e-20   70.9   1.9   1   1   5.9e-24   8.1e-20   70.6   1.3     1    95    34   145    34   145 0.85 Protein of unknown function (DUF1311)
SirB                 PF04247.7    123 seq1071_BIOID51123   -            130   9.9e-39  131.7   8.6   1   1   8.2e-43   1.1e-38  131.5   6.0     2   123     4   129     3   129 0.97 Invasion gene expression up-regulator, SirB
PagP                 PF07017.6    147 seq1073_BIOID51123   -            117   8.4e-40  135.3   5.7   1   1   7.8e-44   1.1e-39  135.0   4.0     1    80    36   116    36   117 0.98 Antimicrobial peptide resistance and lipid A acylation protein PagP
Peptidase_M50        PF02163.17   192 seq1074_BIOID51123   -            450   2.7e-70  235.1   0.3   1   1   6.9e-74   3.1e-70  234.9   0.2     2   192    11   446    10   446 0.99 Peptidase family M50
PDZ                  PF00595.19    81 seq1074_BIOID51123   -            450   8.1e-13   48.2   0.3   1   1     1e-13   4.6e-10   39.4   0.0     8    81   209   277   203   277 0.91 PDZ domain (Also known as DHR or GLGF)
PDZ_2                PF13180.1     82 seq1074_BIOID51123   -            450   7.3e-11   41.6   0.0   1   1   1.1e-11   5.1e-08   32.5   0.0    19    78   227   285   211   287 0.84 PDZ domain
Autotransporter      PF03797.14   265 seq1075_BIOID51123   -            338   3.1e-44  151.2  16.9   1   1   2.9e-48   3.9e-44  150.8  11.7     3   256    62   324    60   329 0.94 Autotransporter beta-domain
Transglut_core2      PF13369.1    153 seq1078_BIOID51123   -            269     9e-38  129.0   0.0   1   1   1.8e-41   1.2e-37  128.5   0.0     2   152    33   184    32   185 0.97 Transglutaminase-like superfamily
TPR_9                PF13371.1     73 seq1078_BIOID51123   -            269   2.8e-28   97.4   0.3   1   1   8.9e-32   6.1e-28   96.3   0.2     1    73   187   259   187   259 0.99 Tetratricopeptide repeat
Phage_fiber_2        PF03406.8     44 seq1079_BIOID51123   -            143   6.9e-17   60.6   1.3   1   1   9.7e-21   1.3e-16   59.7   0.9     1    33    83   115    83   119 0.94 Phage tail fibre repeat
LysR_substrate       PF03466.15   209 seq1082_BIOID51123   -            308   4.1e-43  146.8   0.1   1   1   7.6e-47   5.2e-43  146.4   0.1     3   208   102   305   100   306 0.98 LysR substrate binding domain
HTH_1                PF00126.22    60 seq1082_BIOID51123   -            308     3e-16   58.7   0.1   1   1   9.5e-20   6.5e-16   57.7   0.1     1    60    18    77    18    77 0.96 Bacterial regulatory helix-turn-helix protein, lysR family
Endonuclease_5       PF04493.9    206 seq1084_BIOID51123   -            223   1.1e-70  237.0   0.0   1   1   9.3e-75   1.3e-70  236.8   0.0     1   205     9   208     9   209 0.99 Endonuclease V
Phage_fiber          PF03335.8     14 seq1086_BIOID51123   -            183   2.9e-07   29.0  42.1   1   5     1e-05      0.14   11.8   1.2     1    14    47    60    47    60 0.90 Phage tail fibre repeat
Phage_fiber          PF03335.8     14 seq1086_BIOID51123   -            183   2.9e-07   29.0  42.1   2   5   3.2e-06     0.044   13.3   1.0     1    12    89   100    89   101 0.92 Phage tail fibre repeat
Phage_fiber          PF03335.8     14 seq1086_BIOID51123   -            183   2.9e-07   29.0  42.1   3   5   2.4e-05      0.32   10.6   1.1     1    10   123   132   123   136 0.85 Phage tail fibre repeat
Phage_fiber          PF03335.8     14 seq1086_BIOID51123   -            183   2.9e-07   29.0  42.1   4   5     2e-05      0.27   10.9   0.6     2    11   142   151   141   152 0.86 Phage tail fibre repeat
Phage_fiber          PF03335.8     14 seq1086_BIOID51123   -            183   2.9e-07   29.0  42.1   5   5     6e-05      0.83    9.4   0.5     2    12   151   161   150   162 0.85 Phage tail fibre repeat
CSD                  PF00313.17    66 seq1088_BIOID51123   -             69   5.2e-34  115.7   0.7   1   1   8.2e-38   5.6e-34  115.6   0.5     2    65     5    68     4    69 0.97 'Cold-shock' DNA-binding domain
OB_RNB               PF08206.6     58 seq1088_BIOID51123   -             69   1.2e-05   24.6   0.3   1   1   2.5e-09   1.7e-05   24.1   0.2     7    30    14    37     6    67 0.82 Ribonuclease B OB domain
EamA                 PF00892.15   126 seq1092_BIOID51123   -            306   1.2e-36  125.4  35.5   1   2   2.3e-25   3.2e-21   75.5   7.1     1   125    18   140    18   141 0.93 EamA-like transporter family
EamA                 PF00892.15   126 seq1092_BIOID51123   -            306   1.2e-36  125.4  35.5   2   2   3.1e-19   4.2e-15   55.7  12.0     1   125   160   284   160   285 0.87 EamA-like transporter family
DAHP_synth_1         PF00793.15   272 seq1093_BIOID51123   -            284   5.8e-82  274.3   0.0   1   1     5e-86   6.8e-82  274.0   0.0     9   271    10   275     2   276 0.97 DAHP synthetase I family
DUF413               PF04219.7     94 seq1095_BIOID51123   -            112   1.5e-38  130.2   0.1   1   1   1.4e-42   1.9e-38  129.9   0.1     1    90    10    99    10   102 0.97 Protein of unknown function, DUF
Caudo_TAP            PF02413.12   130 seq1098_BIOID51123   -            191   7.2e-29  100.4   0.4   1   1   7.8e-33   1.1e-28   99.9   0.3     1   125    72   187    72   189 0.97 Caudovirales tail fibre assembly protein
DUF416               PF04222.7    191 seq1100_BIOID51123   -            196   2.2e-87  291.0   0.1   1   1   1.8e-91   2.5e-87  290.8   0.0     1   189     4   192     4   194 0.99 Protein of unknown function (DUF416)
Bac_surface_Ag       PF01103.18   323 seq1101_BIOID51123   -            810  1.7e-100  336.4  16.0   1   1  1.1e-103  3.7e-100  335.4  11.1     1   323   448   810   448   810 0.96 Surface antigen
Surf_Ag_VNR          PF07244.10    78 seq1101_BIOID51123   -            810   3.1e-65  216.4  10.4   1   5   6.3e-10   2.2e-06   27.8   0.0     1    78    24    91    24    91 0.87 Surface antigen variable number repeat
Surf_Ag_VNR          PF07244.10    78 seq1101_BIOID51123   -            810   3.1e-65  216.4  10.4   2   5   5.9e-15     2e-11   44.0   0.0     1    78    92   172    92   172 0.93 Surface antigen variable number repeat
Surf_Ag_VNR          PF07244.10    78 seq1101_BIOID51123   -            810   3.1e-65  216.4  10.4   3   5   3.5e-17   1.2e-13   51.1   0.1     2    78   176   263   175   263 0.86 Surface antigen variable number repeat
Surf_Ag_VNR          PF07244.10    78 seq1101_BIOID51123   -            810   3.1e-65  216.4  10.4   4   5   5.8e-14     2e-10   40.8   0.0     1    78   266   344   266   344 0.92 Surface antigen variable number repeat
Surf_Ag_VNR          PF07244.10    78 seq1101_BIOID51123   -            810   3.1e-65  216.4  10.4   5   5     1e-18   3.5e-15   56.0   0.1     1    78   347   421   347   421 0.91 Surface antigen variable number repeat
PmbA_TldD            PF01523.11   293 seq1103_BIOID51123   -            450   6.2e-66  222.5   0.0   1   1   7.1e-70   9.7e-66  221.8   0.0     1   292    34   326    34   327 0.96 Putative modulator of DNA gyrase
Glyco_hydro_38       PF01074.17   277 seq1104_BIOID51123   -            877   8.9e-44  149.7   0.0   1   1   2.9e-47   1.3e-43  149.1   0.0     2   263     7   263     6   274 0.88 Glycosyl hydrolases family 38 N-terminal domain
Glyco_hydro_38C      PF07748.8    458 seq1104_BIOID51123   -            877   1.4e-28   99.7   0.0   1   1   4.6e-32   2.1e-28   99.2   0.0     2   417   386   843   385   862 0.75 Glycosyl hydrolases family 38 C-terminal domain
Alpha-mann_mid       PF09261.6     80 seq1104_BIOID51123   -            877   1.2e-06   28.4   0.0   1   1   6.3e-10   2.9e-06   27.2   0.0     2    79   280   356   279   357 0.88 Alpha mannosidase, middle domain
CN_hydrolase         PF00795.17   184 seq1108_BIOID51123   -            187   3.8e-14   52.3   0.0   1   1   4.4e-18     6e-14   51.6   0.0    91   184    11    97     2    97 0.89 Carbon-nitrogen hydrolase
Lact-deh-memb        PF09330.6    291 seq1110_BIOID51123   -            582  1.2e-153  510.4   1.9   1   1  1.8e-157  1.2e-153  510.4   1.3     1   291   289   578   289   578 1.00 D-lactate dehydrogenase, membrane binding
FAD_binding_4        PF01565.18   139 seq1110_BIOID51123   -            582   1.9e-08   33.7   0.0   1   1   4.6e-12   3.1e-08   33.0   0.0     2   115    58   177    57   197 0.85 FAD binding domain
phage_tail_N         PF08400.5    134 seq1111_BIOID51123   -            538   1.1e-43  148.0   0.2   1   1   8.2e-48   1.1e-43  148.0   0.1     1   134     1   134     1   134 0.99 Prophage tail fibre N-terminal
Bac_DNA_binding      PF00216.16    90 seq1114_BIOID51123   -             90   3.2e-33  113.4   1.4   1   1   2.6e-37   3.6e-33  113.3   1.0     1    90     1    90     1    90 0.99 Bacterial DNA-binding protein
DUF1481              PF07356.7    195 seq1118_BIOID51123   -            211   5.4e-71  237.9   0.6   1   1   4.5e-75   6.2e-71  237.7   0.4     1   195    22   207    22   207 0.99 Protein of unknown function (DUF1481)
MttA_Hcf106          PF02416.11    53 seq1123_BIOID51123   -             67   1.7e-12   46.1   0.4   1   1   1.4e-16   1.9e-12   46.0   0.2     1    48     4    51     4    62 0.92 mttA/Hcf106 family
Methyltransf_26      PF13659.1    117 seq1131_BIOID51123   -            257   1.2e-16   60.7   0.0   1   1   1.6e-19     2e-16   59.9   0.0     3   116    59   182    57   183 0.87 Methyltransferase domain
MTS                  PF05175.9    170 seq1131_BIOID51123   -            257   6.6e-14   51.5   0.0   1   1   7.9e-17   9.8e-14   50.9   0.0    33   145    58   186    42   204 0.82 Methyltransferase small domain
Methyltransf_18      PF12847.2    112 seq1131_BIOID51123   -            257   1.2e-11   45.0   0.0   1   1   1.5e-14   1.9e-11   44.4   0.0     3    84    58   142    57   181 0.79 Methyltransferase domain
Methyltransf_31      PF13847.1    152 seq1131_BIOID51123   -            257   1.3e-08   34.5   0.0   1   1   1.3e-11   1.6e-08   34.1   0.0     6   109    59   180    56   217 0.77 Methyltransferase domain
Cons_hypoth95        PF03602.10   183 seq1131_BIOID51123   -            257     2e-07   30.4   0.0   1   1   2.2e-10   2.8e-07   30.0   0.0    43   129    57   142    47   168 0.84 Conserved hypothetical protein 95
Methyltransf_25      PF13649.1    101 seq1131_BIOID51123   -            257   2.6e-06   27.5   0.0   1   1   3.1e-09   3.9e-06   27.0   0.0     2    74    61   137    60   175 0.79 Methyltransferase domain
Methyltransf_3       PF01596.12   205 seq1131_BIOID51123   -            257   1.6e-06   27.2   0.0   1   1   1.8e-09   2.3e-06   26.7   0.0    26   112    38   123    25   134 0.87 O-methyltransferase
UPF0020              PF01170.13   180 seq1131_BIOID51123   -            257     3e-06   26.8   0.0   1   1   3.4e-09   4.2e-06   26.3   0.0    53   117    77   138    52   172 0.79 Putative RNA methylase family UPF0020
PrmA                 PF06325.8    295 seq1131_BIOID51123   -            257   4.8e-06   25.7   0.1   1   1   5.3e-09   6.6e-06   25.3   0.0   163   232    58   134    50   135 0.78 Ribosomal protein L11 methyltransferase (PrmA)
PCMT                 PF01135.14   210 seq1131_BIOID51123   -            257   3.3e-05   23.4   0.0   1   1   3.7e-08   4.6e-05   22.9   0.0    73   136    56   120    46   134 0.86 Protein-L-isoaspartate(D-aspartate) O-methyltransferase (PCMT)
PRMT5                PF05185.11   448 seq1131_BIOID51123   -            257   2.6e-05   23.1   0.1   1   1   2.9e-08   3.6e-05   22.7   0.1   193   264    63   133    57   134 0.90 PRMT5 arginine-N-methyltransferase
Cytochrom_B562       PF07361.6    103 seq1136_BIOID51123   -            128   7.8e-35  119.2   5.2   1   1   6.5e-39   8.9e-35  119.0   3.6     1   103    23   128    23   128 0.99 Cytochrome b562
DDE_Tnp_IS1          PF03400.8    131 seq1139_BIOID51123   -             97     2e-30  105.4   0.2   1   1   1.8e-34   2.5e-30  105.1   0.1     1    61    37    97    37    97 0.98 IS1 transposase
DUF4376              PF14301.1    111 seq1140_BIOID51123   -            190   3.1e-31  107.6   6.1   1   1   3.4e-35   4.7e-31  107.0   4.2     2   110    70   184    69   185 0.94 Domain of unknown function (DUF4376)
DDE_Tnp_IS1          PF03400.8    131 seq1141_BIOID51123   -             69   1.1e-35  122.5   0.8   1   1   8.5e-40   1.2e-35  122.3   0.5    63   131     1    69     1    69 0.99 IS1 transposase
TPP_enzyme_N         PF02776.13   172 seq1142_BIOID51123   -            548   2.7e-58  196.1   0.3   1   1   5.8e-62   2.7e-58  196.1   0.2     1   169     1   167     1   170 0.98 Thiamine pyrophosphate enzyme, N-terminal TPP binding domain
TPP_enzyme_C         PF02775.16   153 seq1142_BIOID51123   -            548   4.8e-52  175.4   0.5   1   1   3.5e-54   1.6e-50  170.5   0.0     1   153   374   522   374   522 0.98 Thiamine pyrophosphate enzyme, C-terminal TPP binding domain
TPP_enzyme_M         PF00205.17   137 seq1142_BIOID51123   -            548   2.6e-41  140.4   0.2   1   1   1.4e-44   6.3e-41  139.2   0.1     1   137   186   321   186   321 0.98 Thiamine pyrophosphate enzyme, central domain
HATPase_c            PF02518.21   111 seq1143_BIOID51123   -            465   3.6e-28   97.3   0.6   1   1   1.2e-31   8.3e-28   96.2   0.1     2   110   353   456   352   457 0.98 Histidine kinase-, DNA gyrase B-, and HSP90-like ATPase
HisKA                PF00512.20    68 seq1143_BIOID51123   -            465   1.5e-14   53.6   0.4   1   1   8.2e-18   5.6e-14   51.7   0.0     2    65   245   307   244   309 0.91 His Kinase A (phospho-acceptor) domain
OmpH                 PF03938.9    158 seq1147_BIOID51123   -            161   6.2e-23   81.3  16.0   1   1   5.4e-27   7.4e-23   81.1  11.1     3   157    10   160     6   161 0.93 Outer membrane protein (OmpH-like)
ABC_tran             PF00005.22   118 seq1152_BIOID51123   -            401   5.6e-22   78.2   0.0   1   1   3.6e-25   1.2e-21   77.0   0.0     1   117    73   191    73   192 0.92 ABC transporter
TOBE_2               PF08402.5     75 seq1152_BIOID51123   -            401   9.6e-12   44.6   0.3   1   1   1.2e-14   4.2e-11   42.5   0.1     1    75   313   385   313   385 0.95 TOBE domain
YmgB                 PF10798.3     61 seq1155_BIOID51123   -             97   1.1e-07   31.4   1.4   1   1   1.1e-11   1.5e-07   31.0   0.9     3    61    40    97    38    97 0.94 Biofilm development protein YmgB/AriR
Hexapep              PF00132.19    36 seq1156_BIOID51123   -            341   4.3e-32  108.0  41.1   1   3   1.2e-14   8.4e-11   40.7   2.6     2    36   110   144   109   144 0.95 Bacterial transferase hexapeptide (six repeats)
Hexapep              PF00132.19    36 seq1156_BIOID51123   -            341   4.3e-32  108.0  41.1   2   3   1.7e-12   1.2e-08   33.9   0.3     1    35   145   179   145   180 0.96 Bacterial transferase hexapeptide (six repeats)
Hexapep              PF00132.19    36 seq1156_BIOID51123   -            341   4.3e-32  108.0  41.1   3   3   4.2e-11   2.9e-07   29.5   6.4     1    35   222   256   222   257 0.94 Bacterial transferase hexapeptide (six repeats)
LpxD                 PF04613.9     72 seq1156_BIOID51123   -            341   1.9e-23   81.6   0.0   1   1   4.7e-27   3.2e-23   80.9   0.0     1    72    21    90    21    90 0.97 UDP-3-O-[3-hydroxymyristoyl] glucosamine N-acyltransferase, LpxD
MFS_1                PF07690.11   354 seq1159_BIOID51123   -            466   9.5e-57  192.2  44.8   1   2   3.5e-52   4.8e-48  163.6  16.0     2   269    50   321    49   334 0.89 Major Facilitator Superfamily
MFS_1                PF07690.11   354 seq1159_BIOID51123   -            466   9.5e-57  192.2  44.8   2   2   1.3e-12   1.8e-08   33.4  10.6    59   178   334   450   322   464 0.85 Major Facilitator Superfamily
ChaB                 PF06150.7     57 seq1164_BIOID51123   -             76     6e-26   89.9   5.7   1   1   5.5e-30   7.6e-26   89.5   4.0     1    57     9    76     9    76 0.98 ChaB
Bac_Ubq_Cox          PF01654.12   436 seq1166_BIOID51123   -            523  1.2e-183  610.3  21.3   1   1    1e-187  1.4e-183  610.1  14.7     1   435     8   503     8   504 0.98 Bacterial Cytochrome Ubiquinol Oxidase
Sigma54_activat      PF00158.21   168 seq1168_BIOID51123   -            441   3.7e-72  241.1   0.1   1   1   2.2e-75     6e-72  240.4   0.1     1   168   141   308   141   308 0.99 Sigma-54 interaction domain
Response_reg         PF00072.19   112 seq1168_BIOID51123   -            441   7.2e-30  103.1   0.2   1   1   5.4e-33   1.5e-29  102.1   0.1     1   111     8   117     8   118 0.98 Response regulator receiver domain
HTH_8                PF02954.14    42 seq1168_BIOID51123   -            441     2e-14   52.7   0.6   1   1   7.2e-18     2e-14   52.7   0.4     3    39   403   439   401   441 0.93 Bacterial regulatory protein, Fis family
AAA_5                PF07728.9    139 seq1168_BIOID51123   -            441   1.4e-07   31.1   0.0   1   1     1e-10   2.8e-07   30.2   0.0     2   123   165   283   164   301 0.84 AAA domain (dynein-related subfamily)
AAA                  PF00004.24   132 seq1168_BIOID51123   -            441   1.7e-05   24.9   0.0   1   1   1.3e-08   3.5e-05   23.9   0.0     1   126   165   296   165   302 0.72 ATPase family associated with various cellular activities (AAA)
ACT_5                PF13710.1     63 seq1172_BIOID51123   -             87   2.1e-26   91.4   0.1   1   1   1.9e-30   2.6e-26   91.0   0.1     2    63    13    73    12    73 0.98 ACT domain
Caudo_TAP            PF02413.12   130 seq1173_BIOID51123   -            181   1.4e-24   86.5   0.2   1   1   1.5e-28     2e-24   86.0   0.1     1   130    39   178    39   178 0.98 Caudovirales tail fibre assembly protein
TonB_dep_Rec         PF00593.19   276 seq1174_BIOID51123   -            729   3.1e-30  105.9  22.3   1   1   4.6e-34   3.1e-30  105.9  15.5     1   275   493   727   493   728 0.87 TonB dependent receptor
Plug                 PF07715.10   108 seq1174_BIOID51123   -            729     6e-14   52.1   0.4   1   1   8.8e-18     6e-14   52.1   0.3     2   106    75   175    74   177 0.93 TonB-dependent Receptor Plug Domain
ChaC                 PF04752.7    177 seq1175_BIOID51123   -            238   2.6e-53  180.5   0.0   1   1   2.3e-57   3.1e-53  180.2   0.0     1   176    54   222    54   223 0.95 ChaC-like protein
SNARE_assoc          PF09335.6    123 seq1178_BIOID51123   -            192   3.1e-18   66.0   1.9   1   1   2.3e-22   3.1e-18   66.0   1.3     3   122    23   143    21   144 0.92 SNARE associated Golgi protein
Porin_1              PF00267.16   337 seq1179_BIOID51123   -            357  3.1e-122  407.9  31.1   1   1  5.1e-126  3.5e-122  407.7  21.6     1   337    27   357    27   357 0.96 Gram-negative porin
Porin_4              PF13609.1    311 seq1179_BIOID51123   -            357   3.5e-19   69.3  41.0   1   1   5.1e-23   3.5e-19   69.3  28.4     6   306    12   331     6   338 0.78 Gram-negative porin
Aminotran_4          PF01063.14   231 seq1180_BIOID51123   -            309   1.1e-46  159.0   0.0   1   1   9.6e-51   1.3e-46  158.8   0.0     3   231    54   289    52   289 0.96 Aminotransferase class IV
Phytase-like         PF13449.1    326 seq1181_BIOID51123   -            457   1.1e-33  116.7   0.0   1   1   1.4e-37   1.9e-33  115.9   0.0    60   311   146   396    50   410 0.85 Esterase-like activity of phytase
Aldo_ket_red         PF00248.16   283 seq1182_BIOID51123   -            346   2.4e-75  252.8   0.0   1   1     2e-79   2.7e-75  252.6   0.0     2   282    28   332    27   333 0.96 Aldo/keto reductase family
Fels1                PF05666.6     45 seq1184_BIOID51123   -            122   9.3e-40  133.6   2.2   1   2   1.7e-21   2.4e-17   61.9   0.1     2    45    20    62    19    62 0.96 Fels-1 Prophage Protein-like
Fels1                PF05666.6     45 seq1184_BIOID51123   -            122   9.3e-40  133.6   2.2   2   2   1.2e-24   1.7e-20   72.0   0.2     1    45    66   121    66   121 0.98 Fels-1 Prophage Protein-like
LamB                 PF02264.10   398 seq1185_BIOID51123   -            446  1.3e-168  561.0  26.2   1   1  1.1e-172  1.5e-168  560.9  18.2     1   398    28   446    28   446 0.97 LamB porin
FabA                 PF07977.8    138 seq1187_BIOID51123   -            151   8.4e-43  145.0   0.0   1   1   7.2e-47   9.8e-43  144.8   0.0     1   137    17   141    17   142 0.97 FabA-like domain
Sigma70_r4_2         PF08281.7     54 seq1188_BIOID51123   -            191   1.3e-19   69.2   0.2   1   1   1.1e-22   3.7e-19   67.8   0.2     2    53   129   180   122   181 0.95 Sigma-70, region 4
Sigma70_r2           PF04542.9     71 seq1188_BIOID51123   -            191   6.3e-18   64.0   0.2   1   1   3.6e-21   1.2e-17   63.1   0.2     1    71    25    92    25    92 0.96 Sigma-70 region 2
Sigma70_r4           PF04545.11    50 seq1188_BIOID51123   -            191     2e-10   39.6   0.0   1   1   1.4e-13   4.9e-10   38.4   0.0     2    47   135   180   134   182 0.95 Sigma-70, region 4
Sigma70_ECF          PF07638.6    185 seq1188_BIOID51123   -            191   8.8e-09   35.1   0.1   1   1   8.3e-12   2.9e-08   33.5   0.1     7   181    10   183     3   186 0.71 ECF sigma factor
PfkB                 PF00294.19   301 seq1189_BIOID51123   -            300   5.7e-63  212.7   0.4   1   1   4.7e-67   6.4e-63  212.5   0.3     3   299     5   287     3   289 0.91 pfkB family carbohydrate kinase
phage_tail_N         PF08400.5    134 seq1191_BIOID51123   -            652   1.9e-50  169.8   0.0   1   1   2.8e-54   1.9e-50  169.8   0.0     1   134     1   134     1   134 0.99 Prophage tail fibre N-terminal
Phage_fiber_2        PF03406.8     44 seq1191_BIOID51123   -            652   1.3e-15   56.6   0.4   1   1   1.9e-19   1.3e-15   56.6   0.3     1    43   238   280   238   281 0.96 Phage tail fibre repeat
Acetyltransf_11      PF13720.1     83 seq1194_BIOID51123   -            262   2.4e-30  104.4   0.0   1   1   5.6e-34   3.8e-30  103.8   0.0     1    83   180   262   180   262 0.98 Udp N-acetylglucosamine O-acyltransferase; Domain 2
Hexapep              PF00132.19    36 seq1194_BIOID51123   -            262     5e-30  101.5  21.3   1   5   3.6e-09   2.5e-05   23.4   0.3     4    35     2    33     1    34 0.91 Bacterial transferase hexapeptide (six repeats)
Hexapep              PF00132.19    36 seq1194_BIOID51123   -            262     5e-30  101.5  21.3   2   5   5.4e-13   3.7e-09   35.5   3.3     1    36    17    52    17    52 0.96 Bacterial transferase hexapeptide (six repeats)
Hexapep              PF00132.19    36 seq1194_BIOID51123   -            262     5e-30  101.5  21.3   3   5   1.5e-07     0.001   18.3   1.1     1    35    35    69    35    69 0.92 Bacterial transferase hexapeptide (six repeats)
Hexapep              PF00132.19    36 seq1194_BIOID51123   -            262     5e-30  101.5  21.3   4   5   3.1e-07    0.0021   17.3   0.0     2    35    66    99    65   100 0.95 Bacterial transferase hexapeptide (six repeats)
Hexapep              PF00132.19    36 seq1194_BIOID51123   -            262     5e-30  101.5  21.3   5   5   1.9e-13   1.3e-09   37.0   0.1     2    36   109   143   108   143 0.96 Bacterial transferase hexapeptide (six repeats)
GntR                 PF00392.16    64 seq1196_BIOID51123   -            263     7e-23   79.7   0.2   1   1   1.9e-26   1.3e-22   78.8   0.1     1    64    14    77    14    77 0.99 Bacterial regulatory proteins, gntR family
FCD                  PF07729.7    125 seq1196_BIOID51123   -            263   9.6e-19   67.8   5.0   1   1   2.2e-22   1.5e-18   67.1   3.5     1   125   101   225   101   225 0.90 FCD domain
RseA_N               PF03872.8     87 seq1197_BIOID51123   -            216   1.8e-32  111.3   0.6   1   1   2.6e-36   1.8e-32  111.3   0.4     1    87     1    89     1    89 0.98 Anti sigma-E protein RseA, N-terminal domain
RseA_C               PF03873.8     53 seq1197_BIOID51123   -            216   3.9e-27   93.7   3.7   1   1   5.7e-31   3.9e-27   93.7   2.6     1    53   131   186   131   186 0.98 Anti sigma-E protein RseA, C-terminal domain
ILVD_EDD             PF00920.16   521 seq1199_BIOID51123   -            616  5.9e-195  648.4   1.9   1   1  4.9e-199  6.8e-195  648.3   1.4     1   521    34   607    34   607 0.95 Dehydratase family
DeoRC                PF00455.17   162 seq1201_BIOID51123   -            268   2.4e-50  170.1   1.3   1   1   2.7e-53   3.1e-50  169.8   0.9     2   161    85   244    84   245 0.99 DeoR C terminal sensor domain
HTH_DeoR             PF08220.7     57 seq1201_BIOID51123   -            268   5.8e-23   80.0   0.9   1   1   5.1e-26   5.8e-23   80.0   0.6     1    56    18    73    18    74 0.97 DeoR-like helix-turn-helix domain
HTH_11               PF08279.7     55 seq1201_BIOID51123   -            268   6.4e-10   38.4   0.1   1   1     1e-12   1.2e-09   37.5   0.1     4    44    21    60    18    67 0.87 HTH domain
MarR_2               PF12802.2     62 seq1201_BIOID51123   -            268   3.5e-07   29.6   0.1   1   1   7.3e-10   8.3e-07   28.4   0.1     5    61    17    70    11    71 0.88 MarR family
MarR                 PF01047.17    59 seq1201_BIOID51123   -            268   4.7e-07   29.2   0.1   1   1   8.8e-10     1e-06   28.2   0.0     8    50    22    64    16    66 0.94 MarR family
HTH_27               PF13463.1     68 seq1201_BIOID51123   -            268   5.2e-06   26.5   0.1   1   1   1.1e-08   1.2e-05   25.4   0.0     2    53    16    66    16    77 0.89 Winged helix DNA-binding domain
GntR                 PF00392.16    64 seq1201_BIOID51123   -            268   8.6e-06   24.9   0.0   1   1   1.7e-08   1.9e-05   23.8   0.0    27    60    34    67    26    70 0.93 Bacterial regulatory proteins, gntR family
HTH_24               PF13412.1     48 seq1201_BIOID51123   -            268   2.2e-05   23.6   0.1   1   1   4.6e-08   5.2e-05   22.4   0.1     7    48    21    62    16    62 0.95 Winged helix-turn-helix DNA-binding
YcgL                 PF05166.8     74 seq1202_BIOID51123   -            108   4.7e-34  116.2   0.2   1   1   4.7e-38   6.5e-34  115.7   0.1     1    74    14    87    14    87 0.99 YcgL domain
Cyto_ox_2            PF02322.10   328 seq1203_BIOID51123   -            379  7.9e-121  403.1  36.0   1   1  6.7e-125  9.2e-121  402.8  25.0     2   327     7   362     6   363 0.99 Cytochrome oxidase subunit II
DUF3442              PF11924.3    280 seq1204_BIOID51123   -            464   1.7e-89  299.9   9.8   1   1   1.6e-93   2.2e-89  299.6   6.8     1   280    57   341    57   341 0.98 Protein of unknown function (DUF3442)
LpxB                 PF02684.10   373 seq1206_BIOID51123   -            382  4.4e-154  512.5   0.0   1   1  3.6e-158    5e-154  512.3   0.0     1   373     9   377     9   377 1.00 Lipid-A-disaccharide synthetase
MucB_RseB            PF03888.9    285 seq1207_BIOID51123   -            318  2.9e-123  410.3   0.0   1   1  2.5e-127  3.4e-123  410.1   0.0     1   284    31   314    31   315 0.99 MucB/RseB family
FAA_hydrolase        PF01557.13   217 seq1208_BIOID51123   -            219   1.1e-56  191.6   0.0   1   1     9e-61   1.2e-56  191.4   0.0     1   208    18   210    18   219 0.93 Fumarylacetoacetate (FAA) hydrolase family
MalM                 PF07148.7    136 seq1209_BIOID51123   -            306   2.3e-50  169.4   0.1   1   1   2.4e-54   3.3e-50  168.9   0.0     2   136    75   210    74   210 0.98 Maltose operon periplasmic protein precursor (MalM)
DJ-1_PfpI            PF01965.19   147 seq1210_BIOID51123   -            283   4.3e-12   45.5   0.0   1   1   5.2e-16   7.2e-12   44.8   0.0    22   143   125   274   108   278 0.81 DJ-1/PfpI family
adh_short_C2         PF13561.1    243 seq1211_BIOID51123   -            294   4.9e-30  104.9   0.0   1   1   1.3e-33   5.7e-30  104.7   0.0     5   241    58   290    55   292 0.92 Enoyl-(Acyl carrier protein) reductase
adh_short            PF00106.20   167 seq1211_BIOID51123   -            294   3.3e-26   92.0   0.2   1   1     9e-30   4.1e-26   91.7   0.1     3   166    52   217    50   218 0.95 short chain dehydrogenase
KR                   PF08659.5    181 seq1211_BIOID51123   -            294   2.3e-08   33.8   0.0   1   1   6.9e-12   3.2e-08   33.3   0.0     4   167    53   221    51   234 0.77 KR domain
SNARE_assoc          PF09335.6    123 seq1212_BIOID51123   -            220   1.6e-22   79.8   5.4   1   1   1.2e-26   1.6e-22   79.8   3.7     1   123    48   174    48   174 0.96 SNARE associated Golgi protein
HAD_2                PF13419.1    176 seq1214_BIOID51123   -            199   4.9e-29  101.7   0.1   1   1   1.7e-32   5.7e-29  101.5   0.1     2   176     4   184     3   184 0.85 Haloacid dehalogenase-like hydrolase
Hydrolase_like       PF13242.1     75 seq1214_BIOID51123   -            199   2.5e-08   33.3   0.0   1   1   1.6e-11   5.5e-08   32.2   0.0     2    50   139   186   138   198 0.93 HAD-hyrolase-like
Hydrolase            PF00702.21   204 seq1214_BIOID51123   -            199   1.8e-06   28.4   0.0   1   1   6.1e-10   2.1e-06   28.3   0.0   109   203    73   177     6   178 0.76 haloacid dehalogenase-like hydrolase
FliB                 PF03692.10    85 seq1215_BIOID51123   -            158   1.4e-08   34.9  10.3   1   1   1.9e-12   2.6e-08   34.1   7.1     2    85    34   102    33   102 0.97 Flagellin N-methylase
PTE                  PF02126.13   308 seq1216_BIOID51123   -             83     9e-11   41.2   0.0   1   1   6.6e-15     9e-11   41.2   0.0    35   109     4    78     1    83 0.85 Phosphotriesterase family
YbgT_YccB            PF08173.6     28 seq1217_BIOID51123   -             37   6.1e-16   57.8   4.2   1   1   4.9e-20   6.7e-16   57.6   2.9     1    28     1    28     1    28 0.97 Membrane bound YbgT-like protein
RseC_MucC            PF04246.7    135 seq1218_BIOID51123   -            159   7.2e-41  138.8   1.0   1   1   6.4e-45   8.8e-41  138.5   0.7     1   134     8   141     8   142 0.99 Positive regulator of sigma(E), RseC/MucC
Cyd_oper_YbgE        PF09600.5     82 seq1220_BIOID51123   -             97   1.5e-33  114.6   7.9   1   1   1.4e-37   1.9e-33  114.3   5.5     1    81    16    96    16    97 0.97 Cyd operon protein YbgE (Cyd_oper_YbgE)
RNase_HII            PF01351.13   198 seq1223_BIOID51123   -            198   1.8e-56  190.8   0.0   1   1   1.5e-60     2e-56  190.6   0.0     1   197    13   189    13   190 0.99 Ribonuclease HII
PTE                  PF02126.13   308 seq1224_BIOID51123   -            182   4.5e-23   81.6   0.0   1   1   3.7e-27   5.1e-23   81.4   0.0   127   308     2   181     1   181 0.90 Phosphotriesterase family
SecD-TM1             PF13721.1    101 seq1225_BIOID51123   -            127   2.5e-16   59.6   0.0   1   1   2.4e-20   3.3e-16   59.2   0.0    10   101    16   105     8   105 0.91 SecD export protein N-terminal TM region
Virul_fac_BrkB       PF03631.10   260 seq1226_BIOID51123   -            290     1e-55  188.8  24.6   1   1   8.7e-60   1.2e-55  188.6  17.0     2   258    29   274    28   276 0.88 Virulence factor BrkB
PALP                 PF00291.20   307 seq1231_BIOID51123   -            514   3.7e-69  233.1   2.0   1   1     7e-73   4.8e-69  232.8   1.4     5   305    29   314    25   316 0.90 Pyridoxal-phosphate dependent enzyme
Thr_dehydrat_C       PF00585.13    91 seq1231_BIOID51123   -            514   6.9e-64  211.3   0.0   1   2   3.6e-35   2.4e-31  107.0   0.0     1    91   329   419   329   419 0.98 C-terminal regulatory domain of Threonine dehydratase
Thr_dehydrat_C       PF00585.13    91 seq1231_BIOID51123   -            514   6.9e-64  211.3   0.0   2   2   1.2e-33   7.9e-30  102.1   0.0     2    91   425   512   424   512 0.96 C-terminal regulatory domain of Threonine dehydratase
4HBT                 PF03061.17    79 seq1232_BIOID51123   -            134     8e-19   67.4   0.4   1   1   2.4e-22   1.1e-18   66.9   0.3     1    77    20   103    20   105 0.98 Thioesterase superfamily
4HBT_2               PF13279.1    121 seq1232_BIOID51123   -            134   2.7e-12   47.0   0.2   1   1   7.1e-16   3.2e-12   46.8   0.1     3   117    14   128    12   132 0.88 Thioesterase-like superfamily
Acyl-ACP_TE          PF01643.12   249 seq1232_BIOID51123   -            134   1.3e-05   24.2   0.1   1   1   3.1e-09   1.4e-05   24.0   0.0    31   132    33   132     4   134 0.79 Acyl-ACP thioesterase
SopA                 PF13981.1    135 seq1234_BIOID51123   -            442   2.7e-32  111.5   7.0   1   1   1.4e-35   4.7e-32  110.7   4.9     3   135   209   342   207   342 0.97 SopA-like central domain
Pentapeptide_4       PF13599.1     78 seq1234_BIOID51123   -            442   1.8e-17   62.7  19.5   1   1   3.8e-17   1.3e-13   50.4   4.5     6    78    90   165    85   169 0.91 Pentapeptide repeats (9 copies)
Pentapeptide_3       PF13576.1     48 seq1234_BIOID51123   -            442   1.7e-11   43.7  19.6   1   1   1.5e-10   5.3e-07   29.3   0.8     1    39   102   138   102   140 0.96 Pentapeptide repeats (9 copies)
DUF957               PF06117.6     65 seq1235_BIOID51123   -             71   3.6e-31  106.3   0.5   1   1     3e-35   4.1e-31  106.2   0.4     8    65    14    71     9    71 0.97 Enterobacterial protein of unknown function (DUF957)
HTH_3                PF01381.17    55 seq1236_BIOID51123   -            154   3.2e-08   33.1   0.1   1   1   4.5e-12   6.2e-08   32.2   0.0     5    55    26    76    23    76 0.94 Helix-turn-helix
GTP_EFTU             PF00009.22   188 seq1237_BIOID51123   -            599   7.5e-52  175.3   0.0   1   1   6.2e-55   1.7e-51  174.2   0.0     1   187     2   181     2   182 0.94 Elongation factor Tu GTP binding domain
LepA_C               PF06421.7    108 seq1237_BIOID51123   -            599   6.9e-52  173.7   3.3   1   1   4.3e-55   1.2e-51  173.0   2.3     1   107   487   593   487   594 0.99 GTP-binding protein LepA C-terminus
EFG_C                PF00679.19    89 seq1237_BIOID51123   -            599   3.3e-19   68.4   0.0   1   1   2.5e-22   6.9e-19   67.3   0.0     2    86   399   483   398   486 0.95 Elongation factor G C-terminus
GTP_EFTU_D2          PF03144.20    74 seq1237_BIOID51123   -            599   8.8e-10   38.4   0.3   1   1   7.1e-13   1.9e-09   37.3   0.2     1    74   205   275   205   275 0.86 Elongation factor Tu domain 2
Ras                  PF00071.17   162 seq1237_BIOID51123   -            599   8.7e-05   21.8   0.0   1   1   5.7e-08   0.00016   21.0   0.0    30   160    52   180    42   182 0.79 Ras family
DUF1090              PF06476.7    115 seq1238_BIOID51123   -            122   4.6e-38  129.3  17.6   1   1   4.1e-42   5.7e-38  129.0  12.2     2   114     7   116     5   117 0.92 Protein of unknown function (DUF1090)
DNA_pol3_alpha       PF07733.7    426 seq1241_BIOID51123   -           1160    2e-177  589.7   0.0   1   1  5.8e-181  2.6e-177  589.4   0.0     2   426   291   735   290   735 0.96 Bacterial DNA polymerase III alpha subunit
PHP                  PF02811.14   175 seq1241_BIOID51123   -           1160   3.9e-30  104.7   0.0   1   1   2.4e-33   1.1e-29  103.3   0.0     1   170     7   178     7   192 0.96 PHP domain
tRNA_anti            PF01336.20    76 seq1241_BIOID51123   -           1160   1.2e-08   34.4   0.1   1   1   5.4e-12   2.5e-08   33.5   0.1     2    75  1000  1072   994  1073 0.88 OB-fold nucleic acid binding domain
MotA_ExbB            PF01618.11   139 seq1242_BIOID51123   -            230   6.2e-47  158.6   0.2   1   1     6e-51   8.1e-47  158.2   0.1     2   138    74   210    73   211 0.98 MotA/TolQ/ExbB proton channel family
DUF4376              PF14301.1    111 seq1244_BIOID51123   -            190   1.2e-30  105.7   3.3   1   1   1.3e-34   1.8e-30  105.2   2.3     2   110    72   186    71   187 0.93 Domain of unknown function (DUF4376)
Tyr_Deacylase        PF02580.11   145 seq1246_BIOID51123   -            145   6.3e-55  185.0   0.1   1   1   5.1e-59     7e-55  184.8   0.0     2   144     3   144     2   145 0.99 D-Tyr-tRNA(Tyr) deacylase
DUF883               PF05957.8     94 seq1247_BIOID51123   -            101   1.1e-31  108.9   1.7   1   1   9.3e-36   1.3e-31  108.7   1.2     2    94     9   101     8   101 0.99 Bacterial protein of unknown function (DUF883)
HTH_Tnp_1            PF01527.15    76 seq1248_BIOID51123   -            108   5.5e-11   42.1   1.3   1   1   1.6e-14   2.2e-10   40.2   0.9     1    74     1    87     1    88 0.86 Transposase
DUF1391              PF07151.7     49 seq1252_BIOID51123   -             50   7.4e-36  121.2   1.1   1   1   5.8e-40   7.9e-36  121.1   0.8     1    48     2    49     2    50 0.98 Protein of unknown function (DUF1391)
DUF1469              PF07332.6    121 seq1253_BIOID51123   -            134     1e-25   89.6   7.5   1   1   8.4e-30   1.1e-25   89.5   5.2     6   120    19   129    14   130 0.97 Protein of unknown function (DUF1469)
YiiD_Cterm           PF09500.5    144 seq1254_BIOID51123   -            329   6.7e-49  165.0   0.0   1   1   2.9e-52   9.9e-49  164.4   0.0     1   143   174   313   174   314 0.99 Putative thioesterase (yiiD_Cterm)
Acetyltransf_7       PF13508.1     79 seq1254_BIOID51123   -            329   4.5e-13   49.0   0.0   1   1   2.4e-16   8.3e-13   48.1   0.0     3    78    60   139    58   140 0.87 Acetyltransferase (GNAT) domain
Acetyltransf_1       PF00583.19    83 seq1254_BIOID51123   -            329   2.5e-12   46.5   0.0   1   1   2.1e-15   7.1e-12   45.0   0.0     2    82    66   138    65   139 0.96 Acetyltransferase (GNAT) family
Acetyltransf_10      PF13673.1    117 seq1254_BIOID51123   -            329   1.6e-08   34.5   0.0   1   1   7.8e-12   2.7e-08   33.8   0.0    38   117    55   138    16   138 0.81 Acetyltransferase (GNAT) domain
ExbD                 PF02472.11   130 seq1255_BIOID51123   -            142     5e-23   81.3   0.1   1   1   4.1e-27   5.6e-23   81.2   0.1     2   129    10   141     9   142 0.89 Biopolymer transport protein ExbD/TolR
rve                  PF00665.21   120 seq1256_BIOID51123   -            296     5e-26   91.0   0.1   1   1   3.8e-29   1.3e-25   89.7   0.0     2   119   126   240   125   241 0.97 Integrase core domain
HTH_21               PF13276.1     60 seq1256_BIOID51123   -            296   6.5e-17   61.1   2.7   1   1   4.7e-20   1.6e-16   59.9   1.9     3    60    48   104    46   104 0.94 HTH-like domain
rve_3                PF13683.1     67 seq1256_BIOID51123   -            296   2.7e-11   42.7   0.0   1   1   1.8e-14   6.1e-11   41.5   0.0     6    67   217   278   212   278 0.92 Integrase core domain
rve_2                PF13333.1     52 seq1256_BIOID51123   -            296   2.7e-06   27.2   0.0   1   1   1.6e-09   5.5e-06   26.2   0.0     1    44   231   277   231   284 0.88 Integrase core domain
Cys_Met_Meta_PP      PF01053.15   386 seq1259_BIOID51123   -            440  1.9e-122  408.1   0.0   1   1  1.6e-126  2.2e-122  408.0   0.0     1   385    52   436    52   437 0.97 Cys/Met metabolism PLP-dependent enzyme
YqjK                 PF13997.1     73 seq1260_BIOID51123   -             99   4.2e-30  103.6   9.5   1   1   3.9e-34   5.3e-30  103.3   6.6     1    73    14    86    14    86 0.99 YqjK-like protein
TolA                 PF06519.6     96 seq1266_BIOID51123   -            421   2.2e-38  129.9   0.0   1   1   3.3e-42   2.2e-38  129.9   0.0     1    96   325   419   325   419 0.98 TolA C-terminal
TonB_2               PF13103.1     85 seq1266_BIOID51123   -            421   3.2e-05   23.7   0.0   1   1   1.4e-08   9.4e-05   22.2   0.0     2    73   338   405   337   414 0.86 TonB C terminal
Chor_lyase           PF04345.8    168 seq1267_BIOID51123   -            165   5.1e-31  107.2   0.0   1   1   4.5e-35   6.1e-31  106.9   0.0    12   163    17   165    10   165 0.90 Chorismate lyase
HNH                  PF01844.18    47 seq1268_BIOID51123   -            216   4.3e-06   26.3   0.8   1   1   5.5e-10   7.5e-06   25.6   0.5     1    47   141   197   139   197 0.88 HNH endonuclease
RPAP2_Rtr1           PF04181.8     79 seq1269_BIOID51123   -             58   0.00022   21.1   2.0   1   1     5e-08   0.00035   20.5   1.4    22    71     8    53     3    57 0.69 Rtr1/RPAP2 family
DoxX                 PF07681.7     85 seq1270_BIOID51123   -            160   2.7e-18   66.0  13.4   1   1   6.8e-22   4.6e-18   65.2   9.3     2    84    39   117    38   118 0.98 DoxX
Transthyretin        PF00576.16   112 seq1275_BIOID51123   -            137   1.9e-42  143.5   0.1   1   1   1.6e-46   2.2e-42  143.3   0.1     2   112    28   136    27   136 0.98 HIUase/Transthyretin family
LrgA                 PF03788.9     96 seq1276_BIOID51123   -            132   4.4e-29   99.9  10.2   1   1     4e-33   5.4e-29   99.6   7.1     1    94    21   114    21   116 0.98 LrgA family
Peptidase_S24        PF00717.18    70 seq1277_BIOID51123   -            324   8.8e-21   73.2   0.1   1   1   2.5e-24   1.7e-20   72.2   0.1     1    63    86   159    86   170 0.92 Peptidase S24-like
Peptidase_S26        PF10502.4    138 seq1277_BIOID51123   -            324   6.3e-09   35.3   0.0   1   1   2.1e-11   1.4e-07   30.9   0.0    96   138   260   302   233   302 0.84 Signal peptidase, peptidase S26
UbiA                 PF01040.13   257 seq1282_BIOID51123   -            290   1.1e-40  139.4  25.2   1   1   9.5e-45   1.3e-40  139.1  17.5     2   256    26   277    25   283 0.86 UbiA prenyltransferase family
GST_N_2              PF13409.1     70 seq1284_BIOID51123   -            328   1.5e-23   82.4   0.0   1   1   9.4e-27   3.2e-23   81.3   0.0     1    70    62   159    62   159 0.85 Glutathione S-transferase, N-terminal domain
GST_C_2              PF13410.1     69 seq1284_BIOID51123   -            328   3.7e-14   52.2   0.0   1   1   2.2e-17   7.4e-14   51.2   0.0     1    54   203   256   203   280 0.89 Glutathione S-transferase, C-terminal domain
GST_C                PF00043.20    95 seq1284_BIOID51123   -            328   8.2e-07   28.8   0.0   1   1   3.9e-10   1.3e-06   28.1   0.0    20    67   200   247   167   281 0.76 Glutathione S-transferase, C-terminal domain
LrgB                 PF04172.11   215 seq1285_BIOID51123   -            231   1.2e-82  276.2  15.2   1   1   9.7e-87   1.3e-82  276.0  10.6     1   215    12   226    12   226 0.99 LrgB-like family
Exonuc_VIII          PF06630.6    182 seq1286_BIOID51123   -           1040   1.9e-71  239.0   0.4   1   1     7e-75   4.8e-71  237.7   0.1     1   182     1   182     1   182 0.93 Enterobacterial exodeoxyribonuclease VIII
Oxidored_molyb       PF00174.14   169 seq1288_BIOID51123   -            334   2.1e-40  137.7   0.0   1   1   2.4e-44   3.3e-40  137.1   0.0    11   168   108   268    97   269 0.94 Oxidoreductase molybdopterin binding domain
MFS_1                PF07690.11   354 seq1290_BIOID51123   -            463   1.3e-16   60.2  60.6   1   1   9.3e-21   1.3e-16   60.2  42.0     2   354    45   422    44   422 0.77 Major Facilitator Superfamily
IlvN                 PF07991.7    165 seq1292_BIOID51123   -            491     5e-61  204.7   0.1   1   1   1.2e-64   8.3e-61  204.0   0.1     2   165    35   204    34   204 0.98 Acetohydroxy acid isomeroreductase, catalytic domain
IlvC                 PF01450.14   145 seq1292_BIOID51123   -            491   1.1e-55  187.4   0.1   1   2   3.3e-21   2.3e-17   63.1   0.0     1   128   210   337   210   345 0.91 Acetohydroxy acid isomeroreductase, catalytic domain
IlvC                 PF01450.14   145 seq1292_BIOID51123   -            491   1.1e-55  187.4   0.1   2   2     2e-39   1.3e-35  122.2   0.0    15   145   359   485   349   485 0.93 Acetohydroxy acid isomeroreductase, catalytic domain
Peptidase_S24        PF00717.18    70 seq1293_BIOID51123   -            224   9.7e-16   57.0   0.1   1   1   1.8e-19   2.4e-15   55.7   0.0     1    68   133   202   133   204 0.90 Peptidase S24-like
Peptidase_S24        PF00717.18    70 seq1294_BIOID51123   -            139   1.7e-13   49.8   0.0   1   1   1.8e-17   2.5e-13   49.3   0.0     2    68    56   120    55   122 0.91 Peptidase S24-like
SNARE_assoc          PF09335.6    123 seq1297_BIOID51123   -            233   3.9e-19   68.9   5.8   1   1   2.9e-23   3.9e-19   68.9   4.0     1   122    48   173    48   174 0.96 SNARE associated Golgi protein
RHH_1                PF01402.16    39 seq1298_BIOID51123   -             81   4.7e-11   41.9   0.5   1   1   5.7e-15   7.7e-11   41.2   0.4     2    39    15    52    14    52 0.96 Ribbon-helix-helix protein, copG family
E1-E2_ATPase         PF00122.15   230 seq1299_BIOID51123   -            898     8e-57  191.7   1.7   1   1   3.5e-60     8e-57  191.7   1.2     1   229   123   362   123   363 0.97 E1-E2 ATPase
Hydrolase            PF00702.21   204 seq1299_BIOID51123   -            898   1.9e-24   87.2   0.5   1   1   1.9e-27   4.2e-24   86.0   0.2     1   204   367   653   367   653 0.83 haloacid dehalogenase-like hydrolase
HAD                  PF12710.2    191 seq1299_BIOID51123   -            898   1.6e-16   60.9   0.1   1   1   1.4e-19   3.3e-16   59.9   0.0     2   191   371   650   370   650 0.78 haloacid dehalogenase-like hydrolase
Cation_ATPase_N      PF00690.21    69 seq1299_BIOID51123   -            898   2.2e-15   55.7   0.0   1   1   2.2e-18   5.1e-15   54.5   0.0     4    69    48   112    46   112 0.97 Cation transporter/ATPase, N-terminus
Hydrolase_like2      PF13246.1     91 seq1299_BIOID51123   -            898   5.2e-11   42.2   0.0   1   1   4.8e-14   1.1e-10   41.1   0.0    40    91   411   481   369   481 0.68 Putative hydrolase of sodium-potassium ATPase alpha subunit
PD40                 PF07676.7     39 seq1300_BIOID51123   -            431   1.2e-35  120.5   5.0   1   4   2.5e-08   8.6e-05   21.9   0.0    11    34   203   224   198   227 0.82 WD40-like Beta Propeller Repeat
PD40                 PF07676.7     39 seq1300_BIOID51123   -            431   1.2e-35  120.5   5.0   2   4   8.4e-13   2.9e-09   36.2   0.0     2    39   238   273   237   273 0.95 WD40-like Beta Propeller Repeat
PD40                 PF07676.7     39 seq1300_BIOID51123   -            431   1.2e-35  120.5   5.0   3   4   6.4e-13   2.2e-09   36.6   0.1     2    38   282   316   281   317 0.96 WD40-like Beta Propeller Repeat
PD40                 PF07676.7     39 seq1300_BIOID51123   -            431   1.2e-35  120.5   5.0   4   4   4.2e-07    0.0014   18.0   0.0     3    30   370   397   368   403 0.93 WD40-like Beta Propeller Repeat
TolB_N               PF04052.8    105 seq1300_BIOID51123   -            431   9.2e-32  109.1   0.0   1   1   7.2e-35   2.5e-31  107.7   0.0     1    99    24   122    24   127 0.97 TolB amino-terminal domain
DPPIV_N              PF00930.16   353 seq1300_BIOID51123   -            431   1.6e-13   49.8   0.0   1   1   2.3e-13     8e-10   37.7   0.0   239   348   249   353   220   358 0.87 Dipeptidyl peptidase IV (DPP IV) N-terminal region
IMS                  PF00817.15   148 seq1302_BIOID51123   -            422   8.3e-39  132.6   0.0   1   1     6e-42   2.1e-38  131.3   0.0     1   147     5   150     5   151 0.96 impB/mucB/samB family
DUF4113              PF13438.1     75 seq1302_BIOID51123   -            422   1.5e-28   98.3   0.3   1   1   1.9e-31   6.6e-28   96.3   0.0     1    75   347   421   347   421 0.98 Domain of unknown function (DUF4113)
IMS_C                PF11799.3    137 seq1302_BIOID51123   -            422     1e-08   35.5   0.0   1   1   6.1e-12   2.1e-08   34.5   0.0     3   122   214   333   212   344 0.89 impB/mucB/samB family C-terminal
IMS_HHH              PF11798.3     32 seq1302_BIOID51123   -            422   1.3e-07   31.0   0.0   1   1   1.1e-10   3.8e-07   29.6   0.0     4    32   172   200   169   200 0.92 IMS family HHH motif
dCMP_cyt_deam_2      PF08211.6    124 seq1303_BIOID51123   -            294   2.3e-50  169.6   0.2   1   1   6.8e-52   4.7e-48  162.1   0.0     1   123   157   278   157   279 0.98 Cytidine and deoxycytidylate deaminase zinc-binding region
dCMP_cyt_deam_1      PF00383.17   102 seq1303_BIOID51123   -            294   1.3e-17   63.2   0.0   1   1   4.4e-18     3e-14   52.3   0.0    10    93    56   139    47   143 0.86 Cytidine and deoxycytidylate deaminase zinc-binding region
DEDD_Tnp_IS110       PF01548.12   144 seq1304_BIOID51123   -            159   4.8e-30  104.0   0.2   1   1   3.9e-34   5.4e-30  103.8   0.1     2   144     9   153     8   153 0.93 Transposase
Ribonuclease_3       PF00636.21   114 seq1306_BIOID51123   -            226   5.6e-21   75.0   0.0   1   1   2.4e-24   1.6e-20   73.5   0.0     1   113    38   127    38   128 0.90 Ribonuclease III domain
dsrm                 PF00035.20    67 seq1306_BIOID51123   -            226   8.7e-15   54.9   0.0   1   1   2.1e-18   1.5e-14   54.2   0.0     1    67   156   223   156   223 0.95 Double-stranded RNA binding motif
Ferric_reduct        PF01794.14   125 seq1311_BIOID51123   -            211   3.5e-13   49.6  11.2   1   1   2.6e-17   3.5e-13   49.6   7.8     5   124    51   161    18   162 0.90 Ferric reductase like transmembrane component
DUF805               PF05656.9    117 seq1312_BIOID51123   -            121   1.4e-37  127.9   4.7   1   1   1.2e-41   1.6e-37  127.8   3.3     1   116    10   118    10   119 0.98 Protein of unknown function (DUF805)
Transposase_20       PF02371.11    87 seq1316_BIOID51123   -            140   2.9e-22   78.4   0.7   1   1     3e-26   4.1e-22   77.9   0.3     1    86    13    96    13    97 0.96 Transposase IS116/IS110/IS902 family
ACCA                 PF03255.9    145 seq1317_BIOID51123   -            319     6e-65  217.1   0.2   1   1   1.9e-68   8.7e-65  216.5   0.1     2   145     5   151     4   151 0.97 Acetyl co-enzyme A carboxylase carboxyltransferase alpha subunit
Carboxyl_trans       PF01039.17   493 seq1317_BIOID51123   -            319   1.5e-18   66.3   0.1   1   1   4.1e-22   1.9e-18   66.0   0.0   272   473    85   288    58   300 0.84 Carboxyl transferase domain
MdcE                 PF06833.6    234 seq1317_BIOID51123   -            319   6.6e-06   25.3   0.0   1   1     2e-09   9.1e-06   24.9   0.0     5   176    88   262    84   313 0.81 Malonate decarboxylase gamma subunit (MdcE)
MMR_HSR1             PF01926.18   114 seq1318_BIOID51123   -            301   7.1e-22   77.4   0.1   1   1   7.3e-25   1.2e-21   76.6   0.1     2   114    11   125    10   125 0.81 50S ribosome-binding GTPase
KH_2                 PF07650.12    78 seq1318_BIOID51123   -            301   2.1e-18   65.5   0.7   1   1   3.5e-21     6e-18   64.0   0.5     1    77   209   285   209   286 0.94 KH domain
FeoB_N               PF02421.13   189 seq1318_BIOID51123   -            301   3.3e-14   52.4   0.1   1   1   2.9e-17   4.9e-14   51.8   0.0     3   164    11   177    10   203 0.82 Ferrous iron transport protein B
GTP_EFTU             PF00009.22   188 seq1318_BIOID51123   -            301   2.2e-10   40.1   0.7   1   1   6.2e-12   1.1e-08   34.6   0.5     6   187    11   174     9   175 0.68 Elongation factor Tu GTP binding domain
Dynamin_N            PF00350.18   168 seq1318_BIOID51123   -            301   8.5e-08   32.0   0.1   1   1   2.7e-08   4.7e-05   23.1   0.1     1    35    11    45    11    58 0.84 Dynamin family
AIG1                 PF04548.11   212 seq1318_BIOID51123   -            301   4.7e-07   29.0   0.0   1   1   4.9e-10   8.4e-07   28.1   0.0     3   109    11   114    10   117 0.74 AIG1 family
PduV-EutP            PF10662.4    143 seq1318_BIOID51123   -            301   9.1e-07   28.3   0.3   1   1   6.9e-09   1.2e-05   24.7   0.2     4   141    11   169     9   171 0.72 Ethanolamine utilisation - propanediol utilisation
Miro                 PF08477.8    119 seq1318_BIOID51123   -            301   1.5e-05   25.3   0.0   1   1   2.4e-08   4.1e-05   23.9   0.0     2   119    11   127    11   127 0.63 Miro-like protein
DUF218               PF02698.12   155 seq1322_BIOID51123   -            239   3.3e-21   75.2   0.0   1   1   3.3e-25   4.6e-21   74.8   0.0     4   132    47   172    45   186 0.93 DUF218 domain
DUF805               PF05656.9    117 seq1323_BIOID51123   -            118   2.1e-36  124.2   3.3   1   1   1.7e-40   2.4e-36  124.0   2.3     1   116    10   114    10   115 0.98 Protein of unknown function (DUF805)
YodA                 PF09223.6    182 seq1326_BIOID51123   -            223   2.2e-86  288.0   5.3   1   1   1.9e-90   2.6e-86  287.8   3.7     2   182    43   223    42   223 0.99 YodA lipocalin-like domain
OmpA                 PF00691.15    97 seq1327_BIOID51123   -            173   1.1e-19   70.5   0.0   1   1   1.4e-23     2e-19   69.6   0.0     1    97    72   167    72   167 0.95 OmpA family
Molybdopterin        PF00384.17   432 seq1329_BIOID51123   -           1247  1.7e-197  656.3   0.0   1   1  3.1e-201  2.1e-197  655.9   0.0     1   432   108   833   108   833 1.00 Molybdopterin oxidoreductase
Molydop_binding      PF01568.16   109 seq1329_BIOID51123   -           1247   3.3e-23   81.4   0.0   1   1   3.6e-26   2.5e-22   78.6   0.0     1   105  1087  1202  1087  1206 0.95 Molydopterin dinucleotide binding domain
Fe-ADH               PF00465.14   366 seq1332_BIOID51123   -            387   5.3e-88  295.0   0.1   1   1     9e-92   6.2e-88  294.7   0.1     1   351     9   363     9   377 0.91 Iron-containing alcohol dehydrogenase
Fe-ADH_2             PF13685.1    250 seq1332_BIOID51123   -            387   1.8e-13   50.2   0.1   1   1   3.3e-11   2.3e-07   30.3   0.0     4   101    16   111    13   114 0.81 Iron-containing alcohol dehydrogenase
TPR_6                PF13174.1     33 seq1334_BIOID51123   -            263   1.8e-22   78.1   1.7   1   3   2.8e-07   0.00047   20.3   0.0     4    33   146   176   145   176 0.86 Tetratricopeptide repeat
TPR_6                PF13174.1     33 seq1334_BIOID51123   -            263   1.8e-22   78.1   1.7   2   3   2.2e-08   3.8e-05   23.7   0.1     3    33   183   213   181   213 0.95 Tetratricopeptide repeat
TPR_6                PF13174.1     33 seq1334_BIOID51123   -            263   1.8e-22   78.1   1.7   3   3   7.2e-11   1.2e-07   31.5   0.0     1    33   218   250   218   250 0.96 Tetratricopeptide repeat
TPR_16               PF13432.1     65 seq1334_BIOID51123   -            263   6.3e-12   45.7   0.0   1   1   1.6e-09   2.7e-06   27.7   0.0     2    65   147   214   146   214 0.92 Tetratricopeptide repeat
TPR_2                PF07719.12    34 seq1334_BIOID51123   -            263   1.2e-09   37.1   0.1   1   2   2.1e-06    0.0035   17.0   0.1     2    33   181   212   180   213 0.93 Tetratricopeptide repeat
TPR_2                PF07719.12    34 seq1334_BIOID51123   -            263   1.2e-09   37.1   0.1   2   2   5.3e-06    0.0091   15.7   0.0     1    33   217   249   217   250 0.95 Tetratricopeptide repeat
TPR_8                PF13181.1     34 seq1334_BIOID51123   -            263   2.8e-06   26.6   0.9   1   2   0.00027      0.46   10.2   0.2     2    29   181   208   180   213 0.89 Tetratricopeptide repeat
TPR_8                PF13181.1     34 seq1334_BIOID51123   -            263   2.8e-06   26.6   0.9   2   2   2.7e-05     0.046   13.3   0.0     5    29   221   245   217   250 0.85 Tetratricopeptide repeat
RecO_N               PF11967.3     80 seq1335_BIOID51123   -            242   4.6e-24   83.9   0.0   1   1   1.1e-27   7.7e-24   83.2   0.0     5    78     4    76     1    78 0.95 Recombination protein O N terminal
RecO_C               PF02565.10   118 seq1335_BIOID51123   -            242   3.3e-20   71.9   0.0   1   1   6.3e-24   4.3e-20   71.6   0.0     3   118    82   226    80   226 0.91 Recombination protein O C terminal
OKR_DC_1             PF01276.15   417 seq1336_BIOID51123   -            713    2e-194  645.8   0.0   1   1  5.3e-198  2.4e-194  645.5   0.0     1   417   130   545   130   545 1.00 Orn/Lys/Arg decarboxylase, major domain
OKR_DC_1_C           PF03711.10   137 seq1336_BIOID51123   -            713   8.5e-53  177.9   0.0   1   1   4.3e-56   1.9e-52  176.8   0.0     1   135   570   702   570   704 0.99 Orn/Lys/Arg decarboxylase, C-terminal domain
OKR_DC_1_N           PF03709.10   115 seq1336_BIOID51123   -            713   8.4e-27   93.3   0.0   1   1   3.8e-30   1.7e-26   92.4   0.0     1   115    14   124    14   124 0.99 Orn/Lys/Arg decarboxylase, N-terminal domain
DUF2542              PF10808.3     79 seq1337_BIOID51123   -             79     5e-46  154.7   5.7   1   1     4e-50   5.5e-46  154.6   3.9     1    79     1    79     1    79 1.00 Protein of unknown function (DUF2542)
UvrD_C               PF13361.1    319 seq1342_BIOID51123   -            690   7.5e-93  311.3   0.0   1   1   3.2e-95   7.3e-92  308.1   0.0     1   318   288   630   288   631 0.97 UvrD-like helicase C-terminal domain
UvrD-helicase        PF00580.16   315 seq1342_BIOID51123   -            690   1.4e-73  247.8   0.3   1   1   8.9e-76     2e-72  244.0   0.2     1   314    20   282    20   283 0.94 UvrD/REP helicase N-terminal domain
AAA_19               PF13245.1     76 seq1342_BIOID51123   -            690     2e-13   49.7   0.6   1   1   2.1e-16   4.9e-13   48.5   0.4     8    75    32   104    25   105 0.82 Part of AAA domain
UvrD_C_2             PF13538.1    104 seq1342_BIOID51123   -            690   2.2e-10   40.4   0.0   1   1   5.8e-13   1.3e-09   37.9   0.0    54   103   563   626   513   627 0.80 Family description
Cytochrom_B_N        PF00033.14   188 seq1344_BIOID51123   -            176   1.4e-22   79.8  12.3   1   1   2.4e-26   1.6e-22   79.6   8.5     2   187     2   173     1   174 0.96 Cytochrome b(N-terminal)/b6/petB
Ni_hydr_CYTB         PF01292.15   182 seq1344_BIOID51123   -            176     1e-18   67.2  11.5   1   1   1.8e-22   1.2e-18   67.0   8.0     1   181     3   173     3   174 0.85 Prokaryotic cytochrome b561
Pyr_redox_2          PF07992.9    200 seq1345_BIOID51123   -            412   8.5e-17   61.5   0.1   1   1   1.3e-18   1.4e-15   57.5   0.1     1   198   126   384   126   386 0.80 Pyridine nucleotide-disulphide oxidoreductase
Pyr_redox            PF00070.22    80 seq1345_BIOID51123   -            412   5.4e-14   52.2   1.4   1   1   1.6e-10   1.8e-07   31.3   0.1     2    77   256   329   255   332 0.79 Pyridine nucleotide-disulphide oxidoreductase
NAD_binding_8        PF13450.1     68 seq1345_BIOID51123   -            412   3.5e-09   36.4   0.0   1   1   7.6e-12   8.6e-09   35.1   0.0     1    37   129   165   129   185 0.91 NAD(P)-binding Rossmann-like domain
HI0933_like          PF03486.9    409 seq1345_BIOID51123   -            412   9.4e-07   27.5   0.8   1   1   1.2e-08   1.4e-05   23.6   0.0     2    36   126   160   125   164 0.94 HI0933-like protein
FAD_binding_3        PF01494.14   356 seq1345_BIOID51123   -            412   2.5e-05   23.4   0.5   1   1     1e-07   0.00012   21.1   0.0     3    34   126   157   125   169 0.93 FAD binding domain
Thi4                 PF01946.12   230 seq1345_BIOID51123   -            412   4.6e-05   22.5   0.1   1   1     1e-07   0.00012   21.1   0.0    20    59   127   166   121   211 0.89 Thi4 family
DUF3596              PF12167.3     88 seq1346_BIOID51123   -            389   3.5e-28   96.8   0.9   1   1   1.5e-31     1e-27   95.4   0.1     1    87    10   100    10   101 0.95 Domain of unknown function (DUF3596)
Phage_integrase      PF00589.17   173 seq1346_BIOID51123   -            389   9.9e-18   64.2   0.0   1   1   3.3e-21   2.3e-17   63.1   0.0     3   166   202   370   200   376 0.82 Phage integrase family
RecT                 PF03837.9    199 seq1348_BIOID51123   -            350   1.1e-34  119.3   0.0   1   1   1.3e-38   1.8e-34  118.7   0.0     2   194    30   209    29   216 0.91 RecT family
Pirin                PF02678.11   107 seq1349_BIOID51123   -            233   2.7e-21   75.3   0.0   1   1   3.7e-25   5.1e-21   74.4   0.0     2   107     4   119     3   119 0.95 Pirin
PdxJ                 PF03740.8    239 seq1350_BIOID51123   -            247  7.4e-106  352.5   4.5   1   1  6.3e-110  8.6e-106  352.3   3.1     2   237     9   242     8   244 0.99 Pyridoxal phosphate biosynthesis protein PdxJ
DAGK_prokar          PF01219.14   104 seq1353_BIOID51123   -            122   5.5e-39  131.8   8.1   1   1   4.6e-43   6.3e-39  131.6   5.6     2   104    16   118    15   118 0.99 Prokaryotic diacylglycerol kinase
Aldo_ket_red         PF00248.16   283 seq1354_BIOID51123   -            275   7.7e-57  192.1   0.0   1   1   6.7e-61   9.2e-57  191.8   0.0     2   282    18   261    17   262 0.96 Aldo/keto reductase family
LexA_DNA_bind        PF01726.11    65 seq1358_BIOID51123   -            202   6.6e-32  108.7   0.1   1   1   1.5e-35   1.1e-31  108.1   0.1     1    65     1    65     1    65 0.99 LexA DNA binding domain
Peptidase_S24        PF00717.18    70 seq1358_BIOID51123   -            202   8.9e-17   60.3   0.8   1   1   1.9e-20   1.3e-16   59.8   0.5     1    68   114   180   114   182 0.96 Peptidase S24-like
ACPS                 PF01648.15   113 seq1361_BIOID51123   -            126   6.7e-22   77.4   0.1   1   1   5.5e-26   7.5e-22   77.2   0.0     1   113     5   122     5   122 0.96 4'-phosphopantetheinyl transferase superfamily
DHO_dh               PF01180.16   293 seq1365_BIOID51123   -            411   6.9e-35  120.3   0.0   1   1   1.9e-38   8.7e-35  120.0   0.0     2   293     6   304     5   304 0.84 Dihydroorotate dehydrogenase
Dus                  PF01207.12   310 seq1365_BIOID51123   -            411   5.9e-08   31.7   0.1   1   1   2.4e-11   1.1e-07   30.9   0.1    43   153    91   198    80   203 0.83 Dihydrouridine synthase (Dus)
DUF1187              PF06688.6     61 seq1370_BIOID51123   -             86   7.8e-37  125.0   2.9   1   1   7.6e-41     1e-36  124.6   2.0     1    61    26    86    26    86 0.99 Protein of unknown function (DUF1187)
Phage_AlpA           PF05930.7     51 seq1373_BIOID51123   -             92   1.9e-19   69.0   0.1   1   1   3.6e-23   2.5e-19   68.6   0.1     1    51    34    83    34    83 0.98 Prophage CP4-57 regulatory protein (AlpA)
HTH_17               PF12728.2     51 seq1373_BIOID51123   -             92   1.4e-07   31.4   0.1   1   1   2.8e-11   1.9e-07   31.0   0.1     9    50    44    86    39    87 0.90 Helix-turn-helix domain
FadR_C               PF07840.7    164 seq1375_BIOID51123   -            239   6.9e-73  243.5   0.0   1   1   1.9e-76   8.5e-73  243.2   0.0     1   163    72   234    72   235 0.99 FadR C-terminal domain
GntR                 PF00392.16    64 seq1375_BIOID51123   -            239   2.3e-20   71.6   0.0   1   1     1e-23   4.7e-20   70.6   0.0     4    64    11    71     8    71 0.96 Bacterial regulatory proteins, gntR family
MatE                 PF01554.13   162 seq1376_BIOID51123   -            459   5.6e-39  133.2  30.1   1   2   7.2e-35   9.9e-31  106.4   5.7     1   161    35   195    35   196 0.99 MatE
MatE                 PF01554.13   162 seq1376_BIOID51123   -            459   5.6e-39  133.2  30.1   2   2   3.6e-13   4.9e-09   35.8   6.7     2   142   259   399   259   421 0.92 MatE
DUF3828              PF12883.2    120 seq1377_BIOID51123   -            308   8.3e-12   44.9   2.7   1   1   4.2e-11   2.8e-07   30.3   0.1     2   118    26   142    25   144 0.88 Protein of unknown function (DUF3828)
Lumazine_bd          PF12870.2    111 seq1377_BIOID51123   -            308   2.9e-07   30.3   3.1   1   1   1.8e-08   0.00012   21.9   0.1    66   110   240   283   196   284 0.92 Lumazine-binding domain
DUF1233              PF06806.7     72 seq1379_BIOID51123   -             71   3.3e-28   96.9   0.1   1   1   2.8e-32   3.8e-28   96.7   0.1     4    67     5    69     3    71 0.97 Putative excisionase (DUF1233)
Glyoxalase           PF00903.20   128 seq1380_BIOID51123   -            129   5.5e-23   81.2   0.0   1   1   1.8e-26   6.2e-23   81.0   0.0     2   128     7   126     6   126 0.97 Glyoxalase/Bleomycin resistance protein/Dioxygenase superfamily
Glyoxalase_2         PF12681.2    108 seq1380_BIOID51123   -            129   7.5e-18   65.0   0.0   1   1   2.5e-21   8.7e-18   64.8   0.0     1   108    12   127    12   127 0.78 Glyoxalase-like domain
Glyoxalase_4         PF13669.1    110 seq1380_BIOID51123   -            129     2e-13   50.1   0.0   1   1   7.4e-17   2.5e-13   49.8   0.0     1   109     8   114     8   115 0.86 Glyoxalase/Bleomycin resistance protein/Dioxygenase superfamily
DUF3596              PF12167.3     88 seq1383_BIOID51123   -            411   5.3e-28   96.3   0.0   1   1   2.3e-31   1.6e-27   94.8   0.0     1    87     5    91     5    92 0.96 Domain of unknown function (DUF3596)
Phage_integrase      PF00589.17   173 seq1383_BIOID51123   -            411   6.3e-23   81.1   0.0   1   1   2.1e-26   1.4e-22   80.0   0.0     4   166   203   391   201   397 0.83 Phage integrase family
NadA                 PF02445.11   296 seq1385_BIOID51123   -            347  2.8e-105  351.2   0.0   1   1  2.3e-109  3.2e-105  351.0   0.0     2   295    31   340    30   341 0.98 Quinolinate synthetase A protein
ATP_bind_3           PF01171.15   182 seq1388_BIOID51123   -            432   3.5e-60  202.5   0.0   1   1     1e-63   4.6e-60  202.1   0.0     1   180    14   191    14   193 0.97 PP-loop family
TilS_C               PF11734.3     74 seq1388_BIOID51123   -            432   3.2e-26   90.2   0.0   1   1   2.7e-29   1.2e-25   88.3   0.0     1    74   356   427   356   427 0.90 TilS substrate C-terminal domain
TilS                 PF09179.6     69 seq1388_BIOID51123   -            432   8.8e-23   80.0   4.7   1   1   7.8e-26   3.5e-22   78.0   3.2     1    69   241   309   241   309 0.98 TilS substrate binding domain
DUF333               PF03891.10    50 seq1390_BIOID51123   -             88   2.4e-13   49.5   0.4   1   1   2.2e-17   3.1e-13   49.2   0.2     7    50    42    85    36    85 0.91 Domain of unknown function (DUF333)
Phage_integrase      PF00589.17   173 seq1394_BIOID51123   -            198   1.4e-46  158.1   0.6   1   1   1.2e-50   1.6e-46  158.0   0.4     1   172     5   177     5   178 0.98 Phage integrase family
Fer4_11              PF13247.1     99 seq1400_BIOID51123   -            512   1.5e-40  136.9   6.0   1   1   4.5e-44   1.5e-40  136.9   4.2     2    98   176   272   175   273 0.98 4Fe-4S dicluster domain
Fer4_7               PF12838.2     52 seq1400_BIOID51123   -            512   4.4e-09   36.4  16.7   1   1   5.7e-10   1.9e-06   28.0   4.0     2    50   184   229   183   231 0.90 4Fe-4S dicluster domain
Fer4_10              PF13237.1     52 seq1400_BIOID51123   -            512   7.4e-09   35.1  18.0   1   1   1.9e-09   6.5e-06   25.7   3.7     4    52   179   228   176   228 0.93 4Fe-4S dicluster domain
CsbD                 PF05532.7     53 seq1403_BIOID51123   -             69   1.5e-21   75.6   8.3   1   1   1.3e-25   1.8e-21   75.4   5.8     1    53     4    56     4    56 0.97 CsbD-like
Usp                  PF00582.21   140 seq1404_BIOID51123   -            142     1e-14   54.7   0.0   1   1   8.6e-19   1.2e-14   54.6   0.0     2   140     3   138     2   138 0.96 Universal stress protein family
NMN_transporter      PF04973.7    182 seq1405_BIOID51123   -            239   1.6e-46  157.9  27.1   1   1   1.3e-48   1.8e-44  151.2  18.8     1   180    23   227    23   229 0.94 Nicotinamide mononucleotide transporter
ATP_bind_3           PF01171.15   182 seq1407_BIOID51123   -            311   1.1e-14   54.2   0.0   1   1   1.3e-18   1.7e-14   53.5   0.0     2   161    42   205    41   209 0.84 PP-loop family
HAD                  PF12710.2    191 seq1409_BIOID51123   -            211     4e-09   36.8   0.0   1   1   4.1e-13   5.6e-09   36.3   0.0     1   186     9   188     9   193 0.61 haloacid dehalogenase-like hydrolase
Fimbrial             PF00419.15   145 seq1410_BIOID51123   -            182   1.4e-21   77.0  10.3   1   1   1.5e-25     2e-21   76.6   7.2     1   145    33   182    33   182 0.85 Fimbrial protein
Fimbrial             PF00419.15   145 seq1415_BIOID51123   -            215   1.1e-15   57.9   0.0   1   1     1e-19   1.4e-15   57.6   0.0     2   145    69   215    68   215 0.86 Fimbrial protein
HTH_3                PF01381.17    55 seq1416_BIOID51123   -            238   3.5e-16   58.6   0.0   1   1   1.8e-19   6.1e-16   57.8   0.0     1    55    23    77    23    77 0.98 Helix-turn-helix
HTH_19               PF12844.2     64 seq1416_BIOID51123   -            238     1e-12   47.7   0.0   1   1     6e-16   2.1e-12   46.8   0.0     2    62    21    81    20    82 0.96 Helix-turn-helix domain
HTH_31               PF13560.1     64 seq1416_BIOID51123   -            238   1.1e-09   38.2   0.0   1   1   4.8e-13   1.7e-09   37.6   0.0     3    50    20    66    18    74 0.89 Helix-turn-helix domain
Peptidase_S24        PF00717.18    70 seq1416_BIOID51123   -            238   4.8e-09   35.6   0.0   1   1   2.2e-12   7.4e-09   35.0   0.0     1    69   146   222   146   223 0.93 Peptidase S24-like
TetR_N               PF00440.18    47 seq1417_BIOID51123   -            197   5.1e-12   45.1   0.0   1   1   8.5e-16   1.2e-11   43.9   0.0     2    46    22    66    21    67 0.95 Bacterial regulatory proteins, tetR family
dCMP_cyt_deam_1      PF00383.17   102 seq1418_BIOID51123   -            178   1.7e-27   94.9   0.0   1   1   1.8e-31   2.4e-27   94.4   0.0     3   101    18   116    16   117 0.96 Cytidine and deoxycytidylate deaminase zinc-binding region
DAO                  PF01266.19   358 seq1420_BIOID51123   -            432   5.6e-74  249.0   0.5   1   1   4.8e-77   6.5e-74  248.8   0.3     2   358     3   397     2   397 0.95 FAD dependent oxidoreductase
Pyr_redox_2          PF07992.9    200 seq1420_BIOID51123   -            432   7.5e-09   35.6   0.3   1   1   3.9e-08   5.3e-05   23.0   0.2     1    36     2    37     2    65 0.92 Pyridine nucleotide-disulphide oxidoreductase
Pyr_redox            PF00070.22    80 seq1420_BIOID51123   -            432   3.2e-08   33.7   0.2   1   1     7e-09   9.6e-06   25.7   0.2     1    33     2    34     2    47 0.91 Pyridine nucleotide-disulphide oxidoreductase
NAD_binding_8        PF13450.1     68 seq1420_BIOID51123   -            432   8.6e-07   28.7   0.1   1   1   5.6e-09   7.6e-06   25.7   0.0     1    34     5    38     5    69 0.85 NAD(P)-binding Rossmann-like domain
ApbA                 PF02558.11   151 seq1420_BIOID51123   -            432   2.3e-05   23.7   0.2   1   1   3.8e-08   5.3e-05   22.6   0.1     1    33     3    34     3    48 0.87 Ketopantoate reductase PanE/ApbA
AlaDh_PNT_C          PF01262.16   168 seq1420_BIOID51123   -            432   0.00013   21.5   0.1   1   1   1.7e-07   0.00023   20.6   0.1    22    59     2    39     1    52 0.85 Alanine dehydrogenase/PNT, C-terminal domain
YaeQ                 PF07152.7    175 seq1421_BIOID51123   -            181   4.4e-72  240.9   1.2   1   1   3.7e-76     5e-72  240.7   0.8     1   174     1   175     1   176 0.99 YaeQ protein
DctA-YdbH            PF11739.3    207 seq1423_BIOID51123   -            879   8.3e-56  188.5   2.1   1   1     1e-59   1.4e-55  187.8   0.1     1   207   656   859   656   859 0.99 Dicarboxylate transport
FdhD-NarQ            PF02634.10   236 seq1424_BIOID51123   -            277   7.6e-73  244.7   0.0   1   1   6.6e-77     9e-73  244.4   0.0     1   235    38   275    38   276 0.92 FdhD/NarQ family
Nitrate_red_del      PF02613.10   136 seq1427_BIOID51123   -            236   1.7e-28   99.0   6.5   1   1   2.2e-32     3e-28   98.2   4.5     7   133     9   161     3   165 0.84 Nitrate reductase delta subunit
DUF2713              PF10897.3    246 seq1429_BIOID51123   -            251  2.3e-165  547.6   6.7   1   1  1.9e-169  2.6e-165  547.5   4.6     1   246     6   251     6   251 1.00 Protein of unknown function (DUF2713)
His_Phos_1           PF00300.17   158 seq1431_BIOID51123   -            180   2.2e-06   27.6   0.0   1   1   5.2e-09   7.2e-05   22.8   0.0     1    69    46   112    46   131 0.78 Histidine phosphatase superfamily (branch 1)
Pili_assembly_N      PF00345.15   122 seq1433_BIOID51123   -            241   1.1e-40  138.0   0.1   1   1   2.7e-44   1.9e-40  137.3   0.0     1   121    37   156    37   157 0.91 Gram-negative pili assembly chaperone, N-terminal domain
Pili_assembly_C      PF02753.12    68 seq1433_BIOID51123   -            241   9.5e-17   60.4   0.3   1   1   8.1e-20   5.6e-16   58.0   0.1     1    65   176   234   176   237 0.95 Gram-negative pili assembly chaperone, C-terminal domain
RF-1                 PF00472.15   114 seq1434_BIOID51123   -            140   1.6e-29  101.8   0.6   1   1   1.4e-33   1.9e-29  101.6   0.4     4   114     4   132     1   138 0.91 RF-1 domain
DUF386               PF04074.7    153 seq1436_BIOID51123   -            150   4.9e-52  175.4   0.0   1   1   3.9e-56   5.4e-52  175.2   0.0     1   152     1   149     1   150 0.99 Domain of unknown function (DUF386)
DUF1451              PF07295.6    146 seq1438_BIOID51123   -            160   7.1e-53  178.2   0.3   1   1   6.1e-57   8.3e-53  177.9   0.2     2   145    12   157    11   158 0.98 Protein of unknown function (DUF1451)
Nitrate_red_gam      PF02665.9    223 seq1440_BIOID51123   -            225   3.7e-88  294.5  11.3   1   1   3.1e-92   4.2e-88  294.3   7.8     2   222     4   224     3   225 0.99 Nitrate reductase gamma subunit
Thioredoxin          PF00085.15   104 seq1441_BIOID51123   -            109   3.5e-34  116.5   0.0   1   1   8.4e-38   3.8e-34  116.3   0.0     2   103     5   106     4   107 0.98 Thioredoxin
Thioredoxin_2        PF13098.1    112 seq1441_BIOID51123   -            109   1.6e-10   41.0   0.1   1   1   3.2e-13   1.4e-09   37.9   0.0     7   112    23   104    17   104 0.90 Thioredoxin-like domain
HTH_Tnp_1            PF01527.15    76 seq1442_BIOID51123   -            136   4.5e-19   68.0   0.6   1   1   1.2e-22     8e-19   67.2   0.4     2    74    23   102    22   104 0.89 Transposase
HTH_28               PF13518.1     52 seq1442_BIOID51123   -            136   2.1e-06   27.4   0.5   1   1   6.5e-10   4.4e-06   26.4   0.0     1    43    32    75    32    78 0.93 Helix-turn-helix domain
NlpE                 PF04170.7     87 seq1443_BIOID51123   -            236   1.6e-35  121.2   0.0   1   1   1.9e-39   2.6e-35  120.5   0.0     1    86    45   130    45   131 0.99 NlpE N-terminal domain
DUF3829              PF12889.2    277 seq1446_BIOID51123   -            351   2.1e-79  266.5  12.1   1   1   1.8e-83   2.4e-79  266.2   8.4     2   277    71   351    70   351 0.98 Protein of unknown function (DUF3829)
Ala_racemase_N       PF01168.15   217 seq1448_BIOID51123   -            356   5.1e-58  196.0   0.1   1   1   9.8e-62   6.7e-58  195.6   0.1     2   217    10   217     9   217 0.95 Alanine racemase, N-terminal domain
Ala_racemase_C       PF00842.16   129 seq1448_BIOID51123   -            356   2.3e-39  133.6   0.4   1   1   6.2e-43   4.2e-39  132.7   0.3     1   127   232   354   232   356 0.97 Alanine racemase, C-terminal domain
Usher                PF00577.15   552 seq1449_BIOID51123   -            878  1.1e-222  740.5  25.9   1   1    3e-226  1.3e-222  740.2  17.9     1   552   208   790   208   790 0.99 Type VII secretion system (T7SS), usher protein
PapC_N               PF13954.1    146 seq1449_BIOID51123   -            878   4.4e-48  162.4   0.0   1   1   2.4e-51   1.1e-47  161.1   0.0     2   146    48   194    47   194 0.98 PapC N-terminal domain
PapC_C               PF13953.1     68 seq1449_BIOID51123   -            878   1.1e-27   95.3   0.1   1   1   1.1e-30   4.8e-27   93.2   0.1     1    67   800   865   800   866 0.97 PapC C-terminal domain
Dus                  PF01207.12   310 seq1450_BIOID51123   -            345  7.9e-100  333.5   0.0   1   1  6.8e-104  9.3e-100  333.3   0.0     2   308    30   340    29   342 0.98 Dihydrouridine synthase (Dus)
rve                  PF00665.21   120 seq1451_BIOID51123   -            301   6.8e-23   80.9   0.1   1   1   3.4e-26   1.6e-22   79.7   0.0     3   119   123   243   121   244 0.96 Integrase core domain
rve_3                PF13683.1     67 seq1451_BIOID51123   -            301   1.4e-17   62.8   0.1   1   1   9.9e-21   4.5e-17   61.2   0.0     2    67   216   281   215   281 0.98 Integrase core domain
HTH_21               PF13276.1     60 seq1451_BIOID51123   -            301   8.8e-17   60.7   2.0   1   1   8.3e-19   3.8e-15   55.5   0.4     6    57    49   106    45   109 0.79 HTH-like domain
DAHP_synth_1         PF00793.15   272 seq1452_BIOID51123   -            350  1.3e-105  351.8   0.0   1   1  1.1e-109  1.5e-105  351.6   0.0     8   271    40   338    25   339 0.96 DAHP synthetase I family
ATP-synt_ab          PF00006.20   215 seq1453_BIOID51123   -            443   5.9e-42  143.4   0.0   1   1   2.9e-45   7.9e-42  143.0   0.0     3   214   183   388   181   389 0.95 ATP synthase alpha/beta family, nucleotide-binding domain
Rho_RNA_bind         PF07497.7     78 seq1453_BIOID51123   -            443   6.5e-42  140.9   0.1   1   1   4.2e-45   1.1e-41  140.1   0.0     1    78    73   150    73   150 0.98 Rho termination factor, RNA-binding domain
Rho_N                PF07498.7     43 seq1453_BIOID51123   -            443   8.2e-18   63.7   0.8   1   1   1.7e-20   4.8e-17   61.3   0.2     1    43    29    71    29    71 0.98 Rho termination factor, N-terminal domain
NACHT                PF05729.7    167 seq1453_BIOID51123   -            443   8.9e-05   22.0   0.0   1   1   6.2e-08   0.00017   21.1   0.0    12    96   207   297   203   311 0.80 NACHT domain
DicB                 PF05358.6     62 seq1458_BIOID51123   -             94   7.1e-39  131.0   0.6   1   1   7.3e-43   9.9e-39  130.5   0.0     1    62    33    94    33    94 0.99 DicB protein
GATase_5             PF13507.1    259 seq1463_BIOID51123   -           1295  6.6e-104  346.2   0.0   1   1  2.4e-107  1.1e-103  345.5   0.0     1   257  1039  1292  1039  1293 0.97 CobB/CobQ-like glutamine amidotransferase domain
AIRS_C               PF02769.17   153 seq1463_BIOID51123   -           1295   1.6e-47  161.2   2.6   1   2     3e-26   1.4e-22   80.2   0.0     2   151   432   589   431   591 0.93 AIR synthase related protein, C-terminal domain
AIRS_C               PF02769.17   153 seq1463_BIOID51123   -           1295   1.6e-47  161.2   2.6   2   2     3e-26   1.4e-22   80.2   0.8     2   150   822   966   821   969 0.92 AIR synthase related protein, C-terminal domain
AIRS                 PF00586.19    96 seq1463_BIOID51123   -           1295   7.7e-28   96.4   3.3   1   1   7.2e-31   3.3e-27   94.4   0.0     1    96   257   389   257   389 0.98 AIR synthase related protein, N-terminal domain
Phageshock_PspG      PF09583.5     65 seq1464_BIOID51123   -            139   5.7e-25   87.0  25.7   1   1   5.6e-29   7.7e-25   86.6  17.8     1    64    60   123    60   124 0.98 Phage shock protein G (Phageshock_PspG)
Maf                  PF02545.9    195 seq1465_BIOID51123   -            207   1.6e-64  216.5   0.0   1   1   1.4e-68   1.9e-64  216.2   0.0     2   189    16   201    15   205 0.98 Maf-like protein
DUF1266              PF06889.6    172 seq1466_BIOID51123   -            235   1.8e-43  148.2   9.2   1   1   1.5e-47     2e-43  147.9   6.4     3   172    40   217    38   217 0.99 Protein of unknown function (DUF1266)
DUF1482              PF07358.6     57 seq1467_BIOID51123   -             67     8e-27   92.5   0.2   1   1   6.5e-31   8.9e-27   92.3   0.1     3    57     6    62     4    62 0.98 Protein of unknown function (DUF1482)
RNase_T              PF00929.19   164 seq1470_BIOID51123   -            826   1.8e-05   24.9   0.0   1   1   6.9e-09   9.5e-05   22.6   0.0     2   162   644   810   643   812 0.77 Exonuclease
Lipoprotein_19       PF13617.1     59 seq1471_BIOID51123   -             61   4.8e-27   93.2   0.6   1   1   3.8e-31   5.3e-27   93.1   0.4     1    59     2    60     2    60 0.97 YnbE-like lipoprotein
DUF1318              PF07027.7     95 seq1472_BIOID51123   -            133   8.8e-34  115.5   1.2   1   1     8e-38   1.1e-33  115.2   0.8     2    95    40   132    39   132 0.98 Protein of unknown function (DUF1318)
Glycos_transf_4      PF00953.16   159 seq1474_BIOID51123   -            367   1.1e-28   99.9  21.3   1   1   7.8e-33   1.1e-28   99.9  14.8     3   157    75   233    73   235 0.94 Glycosyl transferase family 4
DnaJ                 PF00226.26    64 seq1475_BIOID51123   -            475     9e-06   25.2   0.1   1   1   3.1e-09   4.2e-05   23.0   0.0     1    52     3    47     3    52 0.93 DnaJ domain
GGDEF                PF00990.16   161 seq1476_BIOID51123   -            430   1.3e-45  154.7   0.0   1   1   4.8e-49   2.2e-45  154.0   0.0     1   161   273   426   273   426 0.96 GGDEF domain
PAS_4                PF08448.5    110 seq1476_BIOID51123   -            430   9.1e-09   35.2   0.0   1   1   6.9e-12   3.2e-08   33.4   0.0     6   110   162   264   156   264 0.89 PAS fold
PAS_8                PF13188.1     64 seq1476_BIOID51123   -            430   1.2e-06   28.0   0.0   1   1   3.7e-06     0.017   14.8   0.0     9    37   157   191   150   217 0.74 PAS domain
Fimbrial             PF00419.15   145 seq1477_BIOID51123   -            176   1.7e-21   76.8   4.1   1   1   1.5e-25     2e-21   76.6   2.8     1   145    27   176    27   176 0.94 Fimbrial protein
DnaB_C               PF03796.10   265 seq1478_BIOID51123   -            471  4.1e-108  360.1   0.2   1   1  1.2e-111  5.4e-108  359.7   0.1     1   263   206   463   206   465 0.97 DnaB-like helicase C terminal domain
DnaB                 PF00772.16   103 seq1478_BIOID51123   -            471   8.7e-38  128.2   0.0   1   1   4.2e-41   1.9e-37  127.1   0.0     1   103    26   128    26   128 0.99 DnaB-like helicase N terminal domain
AAA_25               PF13481.1    194 seq1478_BIOID51123   -            471     1e-13   51.0   0.1   1   1   3.6e-17   1.6e-13   50.3   0.0    29   190   220   386   179   390 0.84 AAA domain
Wzz                  PF02706.10   152 seq1480_BIOID51123   -            348   5.4e-15   55.4   1.7   1   1   8.6e-19   1.2e-14   54.3   1.2     1   113    15   188    15   247 0.69 Chain length determinant protein
Patatin              PF01734.17   204 seq1481_BIOID51123   -            314   1.8e-24   86.7   0.4   1   1   2.5e-28   3.4e-24   85.8   0.1     1   201    21   178    21   180 0.95 Patatin-like phospholipase
Fimbrial             PF00419.15   145 seq1483_BIOID51123   -            169   1.7e-09   37.9   8.2   1   1   1.6e-13   2.1e-09   37.6   5.7     1   144    30   168    30   169 0.76 Fimbrial protein
Aldedh               PF00171.17   462 seq1485_BIOID51123   -            499  2.3e-163  543.6   0.0   1   1  2.1e-167  2.8e-163  543.4   0.0     5   462    33   495    30   495 0.97 Aldehyde dehydrogenase family
RNase_E_G            PF10150.4    271 seq1486_BIOID51123   -           1061  9.1e-101  336.5   0.0   1   1    2e-104  9.1e-101  336.5   0.0     1   270   121   392   121   393 0.98 Ribonuclease E/G family
PNPase_C             PF12111.3     39 seq1486_BIOID51123   -           1061     5e-18   63.9   8.5   1   1   1.1e-21     5e-18   63.9   5.9     1    39  1021  1059  1021  1059 0.98 Polyribonucleotide phosphorylase C terminal
S1                   PF00575.18    74 seq1486_BIOID51123   -           1061   1.3e-16   60.2   0.0   1   1   6.3e-20   2.9e-16   59.2   0.0     2    73    36   118    35   119 0.97 S1 RNA binding domain
FimH_man-bind        PF09160.5    147 seq1491_BIOID51123   -            303   8.9e-57  190.9   0.2   1   1   2.5e-60   1.7e-56  190.0   0.1     1   147    27   171    27   171 0.99 FimH, mannose binding
Fimbrial             PF00419.15   145 seq1491_BIOID51123   -            303   4.6e-09   36.5   7.6   1   1   6.7e-13   4.6e-09   36.5   5.3     7   145   176   303   170   303 0.83 Fimbrial protein
DUF1266              PF06889.6    172 seq1493_BIOID51123   -            235   4.6e-42  143.6   6.9   1   1   3.9e-46   5.4e-42  143.3   4.8     3   172    40   217    38   217 0.96 Protein of unknown function (DUF1266)
DUF4224              PF13986.1     47 seq1494_BIOID51123   -            412   1.9e-16   59.2   0.5   1   1   1.6e-18   1.1e-14   53.5   0.0     2    46     5    49     4    50 0.97 Domain of unknown function (DUF4224)
Phage_integrase      PF00589.17   173 seq1494_BIOID51123   -            412   5.6e-11   42.2   0.0   1   1   1.9e-14   1.3e-10   41.1   0.0     2   171   240   399   239   401 0.83 Phage integrase family
Epimerase_2          PF02350.14   346 seq1495_BIOID51123   -            390  1.1e-126  422.2   0.0   1   1  9.4e-131  1.3e-126  421.9   0.0     2   346    36   384    35   384 0.97 UDP-N-acetylglucosamine 2-epimerase
Response_reg         PF00072.19   112 seq1496_BIOID51123   -            337   3.8e-28   97.6   0.5   1   1   6.5e-32   8.9e-28   96.4   0.1     1   111    10   120    10   121 0.97 Response regulator receiver domain
Ala_racemase_N       PF01168.15   217 seq1497_BIOID51123   -            359   3.1e-61  206.5   0.0   1   1   5.7e-65   3.9e-61  206.2   0.0     1   217     8   219     8   219 0.94 Alanine racemase, N-terminal domain
Ala_racemase_C       PF00842.16   129 seq1497_BIOID51123   -            359     8e-40  135.1   0.1   1   1   1.8e-43   1.2e-39  134.5   0.1     1   129   234   358   234   358 0.97 Alanine racemase, C-terminal domain
SLT                  PF01464.15   121 seq1498_BIOID51123   -            203   1.4e-25   89.0   0.1   1   1   1.3e-29   1.8e-25   88.6   0.1     3   120    43   168    41   169 0.95 Transglycosylase SLT domain
Esterase             PF00756.15   251 seq1502_BIOID51123   -            278   2.1e-72  243.4   0.0   1   1   7.1e-76   2.4e-72  243.2   0.0     1   251    21   271    21   271 0.99 Putative esterase
Abhydrolase_5        PF12695.2    142 seq1502_BIOID51123   -            278   8.8e-08   31.9   0.0   1   1   3.4e-11   1.2e-07   31.5   0.0     6   142    50   257    44   257 0.62 Alpha/beta hydrolase family
Peptidase_S9         PF00326.16   213 seq1502_BIOID51123   -            278   9.3e-07   28.1   0.0   1   1   4.3e-10   1.5e-06   27.4   0.0    54   208   127   274   118   278 0.77 Prolyl oligopeptidase family
Ferritin             PF00210.19   142 seq1506_BIOID51123   -            167   1.2e-22   80.1   1.4   1   1   9.7e-27   1.3e-22   79.9   1.0     3   140     9   142     7   144 0.93 Ferritin-like domain
UDPG_MGDP_dh_N       PF03721.9    185 seq1511_BIOID51123   -            420   2.5e-61  206.1   0.2   1   1   7.1e-63   2.4e-59  199.7   0.0     2   183     5   189     4   191 0.96 UDP-glucose/GDP-mannose dehydrogenase family, NAD binding domain
UDPG_MGDP_dh         PF00984.14    96 seq1511_BIOID51123   -            420     4e-30  103.7   0.0   1   1   2.3e-33     8e-30  102.7   0.0     2    93   206   292   205   296 0.88 UDP-glucose/GDP-mannose dehydrogenase family, central domain
UDPG_MGDP_dh_C       PF03720.10   106 seq1511_BIOID51123   -            420   7.5e-19   67.7   0.0   1   1   5.7e-22   1.9e-18   66.4   0.0     1   104   324   419   324   420 0.91 UDP-glucose/GDP-mannose dehydrogenase family, UDP binding domain
NAD_binding_2        PF03446.10   162 seq1511_BIOID51123   -            420     7e-07   29.1   0.1   1   1   2.1e-09   7.1e-06   25.8   0.0     2   110     4   136     3   141 0.76 NAD binding domain of 6-phosphogluconate dehydrogenase
Peptidase_M20        PF01546.23   171 seq1513_BIOID51123   -            441   1.4e-24   86.4   5.5   1   1   5.4e-28   3.7e-24   85.1   3.8     1   170   117   433   117   434 0.91 Peptidase family M20/M25/M40
M20_dimer            PF07687.9    109 seq1513_BIOID51123   -            441   6.4e-10   38.6   0.4   1   1   2.7e-13   1.9e-09   37.1   0.3     9    98   236   325   231   331 0.83 Peptidase dimerisation domain
NTP_transferase      PF00483.18   248 seq1514_BIOID51123   -            302   2.4e-25   89.1   0.0   1   1   4.5e-29   3.1e-25   88.8   0.0     1   241    10   275    10   280 0.87 Nucleotidyl transferase
NTP_transf_3         PF12804.2    179 seq1514_BIOID51123   -            302   9.5e-08   32.3   0.0   1   1   2.7e-11   1.8e-07   31.3   0.0     1   116    11   164    11   184 0.75 MobA-like NTP transferase domain
DUF4102              PF13356.1     89 seq1516_BIOID51123   -             68     3e-09   36.5   0.3   1   1   2.6e-13   3.6e-09   36.2   0.2     1    48     5    58     5    62 0.83 Domain of unknown function (DUF4102)
HATPase_c            PF02518.21   111 seq1519_BIOID51123   -            496     5e-20   71.1   0.0   1   1     2e-23   9.2e-20   70.3   0.0     3   109   383   490   381   492 0.97 Histidine kinase-, DNA gyrase B-, and HSP90-like ATPase
HisKA                PF00512.20    68 seq1519_BIOID51123   -            496     2e-15   56.4   0.4   1   1   4.3e-19     2e-15   56.4   0.3     2    67   271   337   270   338 0.97 His Kinase A (phospho-acceptor) domain
HAMP                 PF00672.20    70 seq1519_BIOID51123   -            496     2e-08   34.1   8.7   1   1     2e-11   9.3e-08   32.0   0.1     2    69   197   265   196   266 0.93 HAMP domain
UxuA                 PF03786.8    351 seq1520_BIOID51123   -            394  4.2e-163  541.7   0.2   1   1    7e-167  4.8e-163  541.6   0.1     1   350     1   388     1   389 0.99 D-mannonate dehydratase (UxuA)
AP_endonuc_2         PF01261.19   211 seq1520_BIOID51123   -            394     1e-08   34.6   0.0   1   1   8.1e-12   5.6e-08   32.2   0.0     3   189    18   299    16   320 0.82 Xylose isomerase-like TIM barrel
Aminotran_1_2        PF00155.16   363 seq1521_BIOID51123   -            411   1.3e-86  290.7   0.0   1   1   1.1e-90   1.5e-86  290.5   0.0     2   362    41   406    40   407 0.98 Aminotransferase class I and II
Phage_integrase      PF00589.17   173 seq1522_BIOID51123   -            357   1.3e-12   47.6   0.2   1   1     2e-16   2.7e-12   46.5   0.0     2   166   164   332   163   338 0.76 Phage integrase family
Bax1-I               PF01027.15   205 seq1524_BIOID51123   -            219   9.5e-40  136.2  32.5   1   1     8e-44   1.1e-39  136.0  22.5     2   205    19   213    18   213 0.86 Inhibitor of apoptosis-promoting Bax1
Transgly_assoc       PF04226.8     48 seq1526_BIOID51123   -             84   1.2e-13   50.7  14.4   1   1   8.6e-18   1.2e-13   50.7   9.9     2    48    34    83    33    83 0.98 Transglycosylase associated protein
ABC_tran             PF00005.22   118 seq1527_BIOID51123   -            511   2.6e-30  105.0   0.1   1   2   1.5e-21     1e-17   64.4   0.0     1   118    51   169    51   169 0.95 ABC transporter
ABC_tran             PF00005.22   118 seq1527_BIOID51123   -            511   2.6e-30  105.0   0.1   2   2   1.8e-13   1.2e-09   38.4   0.0     3   117   305   431   303   432 0.77 ABC transporter
YecR                 PF13992.1     74 seq1528_BIOID51123   -            107   2.8e-27   94.5   0.2   1   1   2.5e-31   3.5e-27   94.2   0.1     2    74    26    98    25    98 0.98 YecR-like lipoprotein
Epimerase            PF01370.16   236 seq1530_BIOID51123   -            355   4.6e-79  265.0   0.0   1   1   2.5e-82   5.6e-79  264.7   0.0     1   236     4   252     4   252 0.97 NAD dependent epimerase/dehydratase family
RmlD_sub_bind        PF04321.12   287 seq1530_BIOID51123   -            355   2.1e-17   62.8   0.0   1   1   1.3e-20     3e-17   62.3   0.0     2   254     3   296     1   333 0.79 RmlD substrate binding domain
Polysacc_synt_2      PF02719.10   294 seq1530_BIOID51123   -            355     2e-16   59.6   0.0   1   1   1.3e-19   2.9e-16   59.0   0.0     1   117     4   114     4   135 0.93 Polysaccharide biosynthesis protein
3Beta_HSD            PF01073.14   280 seq1530_BIOID51123   -            355   9.7e-16   57.1   0.0   1   1   6.7e-19   1.5e-15   56.5   0.0     1   229     5   240     5   250 0.82 3-beta hydroxysteroid dehydrogenase/isomerase family
NAD_binding_4        PF07993.7    249 seq1530_BIOID51123   -            355   2.6e-15   55.9   0.1   1   1   2.5e-14   5.6e-11   41.7   0.0    87   199    74   191    56   250 0.83 Male sterility protein
adh_short            PF00106.20   167 seq1530_BIOID51123   -            355   4.4e-08   33.1   0.4   1   1   3.1e-10     7e-07   29.1   0.1     3    96     4    91     2   126 0.79 short chain dehydrogenase
Ferritin             PF00210.19   142 seq1534_BIOID51123   -            165   7.3e-34  116.4   5.6   1   1   6.2e-38   8.5e-34  116.2   3.9     1   140     7   142     7   144 0.93 Ferritin-like domain
Mannitol_dh_C        PF08125.8    245 seq1536_BIOID51123   -            486   1.8e-96  321.9   0.0   1   1  3.5e-100   2.4e-96  321.5   0.0     1   245   216   463   216   463 0.99 Mannitol dehydrogenase C-terminal domain
Mannitol_dh          PF01232.18   151 seq1536_BIOID51123   -            486   2.9e-54  182.9   0.0   1   1   7.2e-58   4.9e-54  182.2   0.0     2   151    24   188    23   188 0.99 Mannitol dehydrogenase Rossmann domain
Methyltrans_SAM      PF10672.4    286 seq1540_BIOID51123   -            396   5.2e-31  107.4   0.0   1   1   3.8e-34   7.4e-31  106.9   0.0    12   266   110   371   103   381 0.84 S-adenosylmethionine-dependent methyltransferase
Cons_hypoth95        PF03602.10   183 seq1540_BIOID51123   -            396   2.2e-12   46.6   0.0   1   1   1.8e-15   3.5e-12   45.9   0.0    39   123   216   302   211   329 0.89 Conserved hypothetical protein 95
Methyltransf_31      PF13847.1    152 seq1540_BIOID51123   -            396     1e-10   41.3   0.1   1   1     9e-14   1.8e-10   40.5   0.0    21   118   236   349   220   377 0.74 Methyltransferase domain
Methyltransf_26      PF13659.1    117 seq1540_BIOID51123   -            396   1.2e-09   38.0   0.0   1   1   1.1e-12   2.2e-09   37.2   0.0     2   116   222   340   221   341 0.84 Methyltransferase domain
Methyltransf_18      PF12847.2    112 seq1540_BIOID51123   -            396     1e-06   29.2   0.0   1   1   1.8e-09   3.6e-06   27.4   0.0    12   109   231   337   220   340 0.69 Methyltransferase domain
MTS                  PF05175.9    170 seq1540_BIOID51123   -            396   6.6e-07   28.7   0.0   1   1   5.2e-10     1e-06   28.1   0.0    55   154   243   353   217   363 0.77 Methyltransferase small domain
Met_10               PF02475.11   200 seq1540_BIOID51123   -            396     1e-05   25.1   0.0   1   1   7.6e-09   1.5e-05   24.5   0.0    70   182   187   306   121   323 0.85 Met-10+ like-protein
Lipoprotein_20       PF13942.1    180 seq1541_BIOID51123   -            237   6.6e-81  270.0   6.0   1   1     6e-85   8.2e-81  269.7   4.2     2   179    44   221    43   222 0.98 YfhG lipoprotein
TK                   PF00265.13   176 seq1547_BIOID51123   -            205   2.6e-64  215.9   0.0   1   1   2.2e-68   2.9e-64  215.7   0.0     1   176     2   186     2   186 0.99 Thymidine kinase
Hydrolase_like       PF13242.1     75 seq1550_BIOID51123   -            147   5.7e-14   51.4   0.1   1   1   1.2e-17   8.2e-14   50.9   0.1     1    75    64   135    64   135 0.90 HAD-hyrolase-like
PNK3P                PF08645.6    158 seq1550_BIOID51123   -            147   6.5e-05   22.3   0.0   1   1   2.5e-08   0.00017   20.9   0.0    46   126     3    93     1   100 0.82 Polynucleotide kinase 3 phosphatase
BPD_transp_2         PF02653.11   267 seq1551_BIOID51123   -            342   9.4e-45  152.5  44.1   1   1   9.7e-49   1.3e-44  152.0  30.5     5   267    40   301    36   301 0.96 Branched-chain amino acid transport system / permease component
NTP_transferase      PF00483.18   248 seq1553_BIOID51123   -            293   1.2e-72  244.0   0.0   1   1   2.1e-76   1.4e-72  243.8   0.0     1   246     2   238     2   240 0.98 Nucleotidyl transferase
NTP_transf_3         PF12804.2    179 seq1553_BIOID51123   -            293   1.1e-08   35.3   0.0   1   1     2e-12   1.4e-08   35.0   0.0     1   120     3   133     3   188 0.83 MobA-like NTP transferase domain
Trp_Tyr_perm         PF03222.8    394 seq1554_BIOID51123   -            403  7.8e-144  479.2  31.1   1   1  1.3e-147  8.8e-144  479.0  21.6     2   393     2   390     1   391 0.99 Tryptophan/tyrosine permease family
Aa_trans             PF01490.13   410 seq1554_BIOID51123   -            403   9.7e-11   40.6  21.5   1   1   1.4e-14   9.7e-11   40.6  14.9     6   249     6   237     1   239 0.83 Transmembrane amino acid transporter protein
Sigma54_activat      PF00158.21   168 seq1556_BIOID51123   -            449   2.6e-72  241.6   0.0   1   1   2.3e-75     8e-72  240.0   0.0     1   167   141   307   141   308 0.98 Sigma-54 interaction domain
Response_reg         PF00072.19   112 seq1556_BIOID51123   -            449   5.7e-29  100.2   0.0   1   1   3.5e-32   1.2e-28   99.2   0.0     1   111    13   122    13   123 0.98 Response regulator receiver domain
AAA_5                PF07728.9    139 seq1556_BIOID51123   -            449   3.6e-06   26.6   0.0   1   1   2.1e-09     7e-06   25.6   0.0     2   119   165   279   164   299 0.74 AAA domain (dynein-related subfamily)
AAA                  PF00004.24   132 seq1556_BIOID51123   -            449    0.0001   22.3   0.0   1   1   7.7e-08   0.00026   21.0   0.0     1   127   165   297   165   302 0.74 ATPase family associated with various cellular activities (AAA)
Acid_phosphat_B      PF03767.9    230 seq1557_BIOID51123   -            237   3.8e-50  170.2   0.0   1   1   3.2e-54   4.3e-50  170.0   0.0     2   229    11   220    10   221 0.96 HAD superfamily, subfamily IIIB (Acid phosphatase)
ABG_transport        PF03806.8    502 seq1558_BIOID51123   -            510  2.3e-207  688.8  35.5   1   1  1.9e-211  2.6e-207  688.7  24.6     1   500    16   507    16   509 0.98 AbgT putative transporter family
Trans_reg_C          PF00486.23    77 seq1560_BIOID51123   -            219   1.8e-22   78.9   0.4   1   1     5e-26   3.4e-22   78.0   0.1     1    77   145   216   145   216 0.98 Transcriptional regulatory protein, C terminal
Response_reg         PF00072.19   112 seq1560_BIOID51123   -            219   7.1e-21   74.1   0.0   1   1   1.4e-24   9.8e-21   73.7   0.0     1   111     3   112     3   113 0.98 Response regulator receiver domain
YccV-like            PF08755.6    100 seq1561_BIOID51123   -            105   3.6e-25   87.6   0.0   1   1   2.9e-29     4e-25   87.5   0.0     2    99     4   101     3   102 0.96 Hemimethylated DNA-binding protein YccV like
DUF2592              PF10766.4     41 seq1562_BIOID51123   -             49     1e-26   91.8   4.7   1   1   8.2e-31   1.1e-26   91.7   3.3     1    41     4    44     4    44 0.98 Protein of unknown function (DUF2592)
Acetyltransf_1       PF00583.19    83 seq1563_BIOID51123   -            224   1.6e-05   24.6   0.5   1   1   7.7e-09   5.3e-05   23.0   0.4    39    78   170   209   144   214 0.93 Acetyltransferase (GNAT) family
Acetyltransf_10      PF13673.1    117 seq1563_BIOID51123   -            224   3.5e-05   23.8   0.5   1   1   8.5e-09   5.8e-05   23.0   0.3     1   114    92   207    92   212 0.80 Acetyltransferase (GNAT) domain
GntR                 PF00392.16    64 seq1565_BIOID51123   -            257   1.8e-23   81.5   1.4   1   1     7e-27   3.2e-23   80.8   0.2     1    64    10    73    10    73 0.99 Bacterial regulatory proteins, gntR family
FCD                  PF07729.7    125 seq1565_BIOID51123   -            257   3.9e-21   75.5   7.6   1   1   1.3e-24   5.8e-21   74.9   5.3     1   125    97   226    97   226 0.92 FCD domain
Rrf2                 PF02082.15    83 seq1565_BIOID51123   -            257   6.2e-05   22.9   0.1   1   1   3.6e-08   0.00016   21.5   0.0    28    68    36    75    23    80 0.88 Transcriptional regulator
BPD_transp_2         PF02653.11   267 seq1566_BIOID51123   -            330   4.7e-47  160.0  43.0   1   1   4.2e-51   5.8e-47  159.7  29.8     3   267    36   305    34   305 0.94 Branched-chain amino acid transport system / permease component
UPF0047              PF01894.12   118 seq1567_BIOID51123   -            138   4.5e-39  132.8   0.0   1   1   3.7e-43   5.1e-39  132.6   0.0     1   117    17   135    17   136 0.97 Uncharacterised protein family UPF0047
SBP_bac_11           PF13531.1    231 seq1568_BIOID51123   -            257   1.6e-55  188.1   4.9   1   1   2.7e-59   1.8e-55  187.9   3.4     1   231    29   255    29   255 0.95 Bacterial extracellular solute-binding protein
SBP_bac_1            PF01547.20   314 seq1568_BIOID51123   -            257   3.8e-17   62.8   6.9   1   1   7.1e-21   4.9e-17   62.5   4.8     1   313    34   246    34   247 0.89 Bacterial extracellular solute-binding protein
HATPase_c            PF02518.21   111 seq1574_BIOID51123   -            449   1.2e-18   66.6   0.0   1   1   4.2e-22   2.8e-18   65.5   0.0     4   106   351   447   348   449 0.93 Histidine kinase-, DNA gyrase B-, and HSP90-like ATPase
HisKA                PF00512.20    68 seq1574_BIOID51123   -            449   1.5e-13   50.4   2.1   1   1   5.3e-17   3.6e-13   49.1   1.5     3    67   238   301   236   302 0.96 His Kinase A (phospho-acceptor) domain
DegT_DnrJ_EryC1      PF01041.12   363 seq1576_BIOID51123   -            376   2.4e-87  293.2   0.0   1   1   6.2e-91   2.8e-87  292.9   0.0     7   361    13   370     9   372 0.93 DegT/DnrJ/EryC1/StrS aminotransferase family
Aminotran_1_2        PF00155.16   363 seq1576_BIOID51123   -            376   7.6e-11   41.4   0.1   1   1   3.7e-14   1.7e-10   40.3   0.0    67   189    46   154     9   187 0.88 Aminotransferase class I and II
Aminotran_5          PF00266.14   371 seq1576_BIOID51123   -            376   4.7e-08   32.0   0.1   1   1   1.6e-11   7.5e-08   31.3   0.0    62   182    47   159    33   204 0.90 Aminotransferase class-V
DUF419               PF04237.8     92 seq1577_BIOID51123   -            118   1.2e-22   79.9   0.1   1   1   1.1e-26   1.5e-22   79.6   0.0     1    91    10   102    10   103 0.98 Protein of unknown function (DUF419)
P-II                 PF00543.17   102 seq1582_BIOID51123   -            112   1.3e-43  147.5   2.6   1   1     1e-47   1.4e-43  147.3   1.8     1   102     4   105     4   105 0.99 Nitrogen regulatory protein P-II
DUF2057              PF09829.4    189 seq1583_BIOID51123   -            220     8e-48  162.4   0.0   1   1   6.7e-52   9.1e-48  162.3   0.0     2   189    22   213    21   213 0.98 Uncharacterized protein conserved in bacteria (DUF2057)
BPD_transp_1         PF00528.17   185 seq1587_BIOID51123   -            229     4e-22   78.5  13.4   1   1   3.7e-26     5e-22   78.1   9.3     2   175    26   215    25   227 0.78 Binding-protein-dependent transport system inner membrane component
Peripla_BP_4         PF13407.1    258 seq1590_BIOID51123   -            340     6e-54  182.9   4.4   1   1   1.1e-57   7.6e-54  182.6   3.1     1   256    30   285    30   287 0.95 Periplasmic binding protein domain
DNA_binding_1        PF01035.15    85 seq1591_BIOID51123   -            171     6e-33  112.3   0.0   1   1   1.2e-36   8.2e-33  111.8   0.0     1    82    87   168    87   171 0.98 6-O-methylguanine DNA methyltransferase, DNA binding domain
Methyltransf_1N      PF02870.10    77 seq1591_BIOID51123   -            171   1.6e-20   73.3   0.0   1   1   3.2e-24   2.2e-20   72.9   0.0     2    76     4    83     3    84 0.97 6-O-methylguanine DNA methyltransferase, ribonuclease-like domain
PaaA_PaaC            PF05138.7    263 seq1594_BIOID51123   -            309    4e-100  334.0   0.5   1   1  3.3e-104  4.5e-100  333.8   0.3     4   263    17   291     1   291 0.97 Phenylacetic acid catabolic protein
HTH_35               PF13693.1     78 seq1595_BIOID51123   -             73   1.1e-26   92.3   0.1   1   1   9.1e-31   1.2e-26   92.1   0.1     1    63    11    73    11    73 1.00 Winged helix-turn-helix DNA-binding
Phage_AlpA           PF05930.7     51 seq1596_BIOID51123   -             75   9.9e-13   47.4   0.5   1   1   8.8e-17   1.2e-12   47.2   0.3     1    51    22    72    22    72 0.98 Prophage CP4-57 regulatory protein (AlpA)
DDE_2                PF02914.10   219 seq1600_BIOID51123   -            662    6e-134  444.3   0.3   1   1  2.9e-137  9.9e-134  443.6   0.2     1   219   256   472   256   472 1.00 Bacteriophage Mu transposase
HTH_Tnp_Mu_2         PF09039.6    108 seq1600_BIOID51123   -            662   1.7e-45  153.0   0.4   1   1   1.5e-48   5.3e-45  151.4   0.3     1   108   148   255   148   255 0.98 Mu DNA binding, I gamma subdomain
HTH_Tnp_Mu_1         PF02316.11   144 seq1600_BIOID51123   -            662   3.4e-41  140.2   0.0   1   1   2.2e-44   7.6e-41  139.0   0.0     1   143     8   141     8   142 0.98 Mu DNA-binding domain
Mu-transpos_C        PF09299.6     62 seq1600_BIOID51123   -            662   2.8e-14   52.6   0.0   1   1     3e-17     1e-13   50.8   0.0     2    62   485   556   484   556 0.95 Mu transposase, C-terminal
MGS                  PF02142.17    95 seq1601_BIOID51123   -            155   4.5e-18   64.8   0.0   1   1   4.4e-22     6e-18   64.4   0.0     2    95    29   121    28   121 0.96 MGS-like domain
ABC_tran             PF00005.22   118 seq1603_BIOID51123   -            352   4.2e-26   91.5   0.0   1   1     2e-29     9e-26   90.4   0.0     1   117    38   156    38   157 0.91 ABC transporter
TOBE                 PF03459.12    64 seq1603_BIOID51123   -            352   3.5e-19   68.5   0.0   1   1     2e-20   9.2e-17   60.7   0.0     1    62   290   350   290   352 0.97 TOBE domain
Polysacc_synt        PF01943.12   273 seq1605_BIOID51123   -            416     1e-13   51.0  19.1   1   1   7.7e-18     1e-13   51.0  13.3     1   272     3   283     3   284 0.84 Polysaccharide biosynthesis protein
cNMP_binding         PF00027.24    91 seq1606_BIOID51123   -            264   5.3e-16   58.1   0.0   1   1     2e-19     9e-16   57.3   0.0     4    90    66   151    63   152 0.95 Cyclic nucleotide-binding domain
Crp                  PF00325.15    32 seq1606_BIOID51123   -            264   3.7e-15   54.9   1.4   1   1   9.7e-19   4.4e-15   54.7   0.3     1    32   207   238   207   238 0.97 Bacterial regulatory proteins, crp family
HTH_Crp_2            PF13545.1     76 seq1606_BIOID51123   -            264   5.5e-13   48.4   0.0   1   1   2.2e-16     1e-12   47.5   0.0     1    76   182   256   182   256 0.96 Crp-like helix-turn-helix domain
Cons_hypoth698       PF03601.9    305 seq1608_BIOID51123   -            349  3.8e-117  390.1  25.3   1   1  3.3e-121  4.4e-117  389.9  17.5     1   305    18   326    18   326 0.98 Conserved hypothetical protein 698
TerC                 PF03741.11   184 seq1613_BIOID51123   -            540   4.9e-49  166.1  13.4   1   1   1.6e-52   7.4e-49  165.5   9.3     1   183    27   216    27   217 0.94 Integral membrane protein TerC family
CorC_HlyC            PF03471.12    81 seq1613_BIOID51123   -            540   2.6e-20   71.8   0.1   1   1   6.2e-23   2.8e-19   68.5   0.0     2    79   453   529   452   531 0.93 Transporter associated domain
CBS                  PF00571.23    57 seq1613_BIOID51123   -            540   7.2e-16   57.4   1.3   1   2   8.5e-09   3.9e-05   23.1   0.4     1    53   315   371   315   374 0.94 CBS domain
CBS                  PF00571.23    57 seq1613_BIOID51123   -            540   7.2e-16   57.4   1.3   2   2   9.7e-12   4.4e-08   32.5   0.0     3    53   382   432   381   436 0.93 CBS domain
DeoC                 PF01791.4    236 seq1614_BIOID51123   -            291   1.1e-16   60.8   0.1   1   1   9.7e-21   1.3e-16   60.4   0.1     1   235    51   258    51   259 0.90 DeoC/LacD family aldolase
HTH_18               PF12833.2     81 seq1615_BIOID51123   -            278   5.5e-26   90.3   2.2   1   1     2e-29   6.7e-26   90.0   0.8     1    80   193   271   193   272 0.97 Helix-turn-helix domain
AraC_binding         PF02311.14   136 seq1615_BIOID51123   -            278   7.2e-24   83.8   2.1   1   1   2.1e-27   7.2e-24   83.8   1.5     4   136    16   154    14   154 0.96 AraC-like ligand binding domain
HTH_AraC             PF00165.18    42 seq1615_BIOID51123   -            278   8.6e-21   72.9   0.1   1   2   1.9e-11   6.5e-08   32.0   0.0     1    42   180   221   180   221 0.97 Bacterial regulatory helix-turn-helix proteins, AraC family
HTH_AraC             PF00165.18    42 seq1615_BIOID51123   -            278   8.6e-21   72.9   0.1   2   2   1.3e-13   4.5e-10   38.9   0.0     1    42   232   271   232   271 0.93 Bacterial regulatory helix-turn-helix proteins, AraC family
PaaB                 PF06243.6     94 seq1616_BIOID51123   -             95   4.3e-35  119.6   0.0   1   1   3.4e-39   4.6e-35  119.5   0.0     3    94     6    95     4    95 0.97 Phenylacetic acid degradation B
GPW_gp25             PF04965.9     99 seq1619_BIOID51123   -            133   3.3e-11   42.4   0.0   1   1   3.6e-15   4.9e-11   41.9   0.0     5    94    23   111    19   116 0.90 Gene 25-like lysozyme
PaaA_PaaC            PF05138.7    263 seq1620_BIOID51123   -            248   1.7e-96  322.1   0.6   1   1  1.4e-100   1.8e-96  321.9   0.4    17   263     3   248     1   248 0.99 Phenylacetic acid catabolic protein
Flavodoxin_2         PF02525.12   199 seq1621_BIOID51123   -            193   6.5e-38  130.1   0.0   1   1   7.2e-42   9.8e-38  129.5   0.0     2   199     3   188     2   190 0.87 Flavodoxin-like fold
SHMT                 PF00464.14   399 seq1622_BIOID51123   -            417  2.1e-192  638.7   0.3   1   1  7.2e-196  2.5e-192  638.5   0.2     1   399     8   386     8   386 0.99 Serine hydroxymethyltransferase
Aminotran_1_2        PF00155.16   363 seq1622_BIOID51123   -            417   1.2e-10   40.7   0.0   1   1     5e-14   1.7e-10   40.2   0.0    55   350    84   368    33   378 0.69 Aminotransferase class I and II
Beta_elim_lyase      PF01212.16   290 seq1622_BIOID51123   -            417   1.5e-06   27.4   0.0   1   1   8.7e-10     3e-06   26.4   0.0    35   166    79   202    49   242 0.79 Beta-eliminating lyase
Aminotran_5          PF00266.14   371 seq1622_BIOID51123   -            417   8.4e-06   24.6   0.0   1   1   3.6e-09   1.2e-05   24.1   0.0    50   207    80   236    38   261 0.73 Aminotransferase class-V
Usp                  PF00582.21   140 seq1624_BIOID51123   -            316   1.9e-33  115.5   0.0   1   2   4.8e-21   6.6e-17   61.9   0.0     1   140     3   146     3   146 0.98 Universal stress protein family
Usp                  PF00582.21   140 seq1624_BIOID51123   -            316   1.9e-33  115.5   0.0   2   2   6.6e-18   9.1e-14   51.7   0.1    16   140   174   300   156   300 0.88 Universal stress protein family
AP_endonuc_2         PF01261.19   211 seq1625_BIOID51123   -            285     8e-39  133.0   0.3   1   1     8e-43   1.1e-38  132.5   0.2     3   211    20   239    19   239 0.93 Xylose isomerase-like TIM barrel
Glyco_transf_56      PF07429.6    361 seq1626_BIOID51123   -            359  1.7e-193  642.3   0.0   1   1  2.8e-197  1.9e-193  642.1   0.0     1   360     1   358     1   359 0.99 4-alpha-L-fucosyltransferase glycosyl transferase group 56
AraC_binding         PF02311.14   136 seq1627_BIOID51123   -            312   7.8e-23   80.5   1.3   1   1   3.5e-26   1.2e-22   79.9   0.2     7   120    52   170    48   186 0.89 AraC-like ligand binding domain
HTH_18               PF12833.2     81 seq1627_BIOID51123   -            312     9e-22   76.8   0.1   1   1   5.5e-25   1.9e-21   75.8   0.1     2    79   229   305   228   307 0.97 Helix-turn-helix domain
HTH_AraC             PF00165.18    42 seq1627_BIOID51123   -            312   1.5e-20   72.2   0.2   1   2   3.2e-10   1.1e-06   28.1   0.0     2    42   216   256   215   256 0.93 Bacterial regulatory helix-turn-helix proteins, AraC family
HTH_AraC             PF00165.18    42 seq1627_BIOID51123   -            312   1.5e-20   72.2   0.2   2   2   1.6e-14   5.3e-11   41.8   0.0     2    42   268   306   267   306 0.94 Bacterial regulatory helix-turn-helix proteins, AraC family
Cupin_2              PF07883.6     71 seq1627_BIOID51123   -            312   1.4e-06   27.5   0.0   1   1   8.3e-10   2.8e-06   26.6   0.0     7    60    57   109    53   116 0.92 Cupin domain
ABM                  PF03992.11    78 seq1628_BIOID51123   -             96   4.4e-16   58.5   0.1   1   1   3.6e-20   4.9e-16   58.4   0.1     1    77     1    76     1    77 0.95 Antibiotic biosynthesis monooxygenase
ABM                  PF03992.11    78 seq1631_BIOID51123   -            104   5.2e-22   77.5   0.1   1   1   4.5e-26   6.2e-22   77.3   0.0     1    78     1    87     1    87 0.92 Antibiotic biosynthesis monooxygenase
DUF59                PF01883.14    72 seq1632_BIOID51123   -            172   6.9e-15   54.6   0.0   1   1   1.1e-18   1.5e-14   53.5   0.0     2    62    20    81    19    92 0.93 Domain of unknown function DUF59
Methyltransf_23      PF13489.1    162 seq1635_BIOID51123   -            252   2.1e-18   66.3   0.0   1   1   2.2e-21   3.4e-18   65.7   0.0     3   159    14   176    10   178 0.82 Methyltransferase domain
Methyltransf_31      PF13847.1    152 seq1635_BIOID51123   -            252   3.2e-16   59.1   0.0   1   1   2.6e-19     4e-16   58.8   0.0     6   117    34   145    29   201 0.83 Methyltransferase domain
Methyltransf_18      PF12847.2    112 seq1635_BIOID51123   -            252   2.3e-15   57.0   0.0   1   1   1.3e-17     2e-14   54.0   0.0     5   111    35   130    32   131 0.91 Methyltransferase domain
Methyltransf_11      PF08241.7     95 seq1635_BIOID51123   -            252   3.4e-15   56.1   0.0   1   1   2.2e-17   3.3e-14   53.0   0.0     2    94    37   127    36   128 0.95 Methyltransferase domain
Methyltransf_12      PF08242.7     99 seq1635_BIOID51123   -            252   4.6e-11   42.9   0.0   1   1   5.1e-14   7.8e-11   42.2   0.0     2    99    37   126    36   126 0.92 Methyltransferase domain
Methyltransf_25      PF13649.1    101 seq1635_BIOID51123   -            252   1.3e-10   41.4   0.0   1   1   3.2e-13   4.8e-10   39.5   0.0     1   101    35   124    35   124 0.89 Methyltransferase domain
MTS                  PF05175.9    170 seq1635_BIOID51123   -            252   1.7e-05   24.1   0.0   1   1   1.7e-08   2.6e-05   23.5   0.0    11   106    12   101    11   135 0.82 Methyltransferase small domain
Phage-MuB_C          PF09077.6     78 seq1637_BIOID51123   -            319   6.4e-31  105.7   0.5   1   1   2.8e-34   1.3e-30  104.7   0.4     1    78   224   301   224   301 0.99 Mu B transposition protein, C terminal
AAA_22               PF13401.1    131 seq1637_BIOID51123   -            319   5.2e-20   71.7   0.1   1   1   4.3e-23     2e-19   69.9   0.0     3   127    92   205    86   209 0.89 AAA domain
AAA_5                PF07728.9    139 seq1637_BIOID51123   -            319   8.3e-05   22.2   0.0   1   1   3.9e-08   0.00018   21.1   0.0     4    91    98   191    96   211 0.79 AAA domain (dynein-related subfamily)
DUF3296              PF11726.3    180 seq1640_BIOID51123   -            204   5.2e-53  179.1   0.0   1   1   4.3e-57   5.9e-53  178.9   0.0     2   179    18   202    17   203 0.97 Protein of unknown function (DUF3296)
Lactonase            PF10282.4    344 seq1641_BIOID51123   -            331   4.7e-87  292.1   0.0   1   1   1.3e-90     6e-87  291.7   0.0     2   343     5   327     4   328 0.95 Lactonase, 7-bladed beta-propeller
FAD_binding_6        PF00970.19    99 seq1642_BIOID51123   -            155   3.6e-17   62.1   0.0   1   1   3.5e-21   4.8e-17   61.7   0.0     2    99     7   105     6   105 0.91 Oxidoreductase FAD-binding domain
PfkB                 PF00294.19   301 seq1643_BIOID51123   -            362   2.7e-59  200.6   0.0   1   1   7.4e-63   3.4e-59  200.3   0.0     2   293    58   344    57   352 0.92 pfkB family carbohydrate kinase
HTH_24               PF13412.1     48 seq1643_BIOID51123   -            362   4.6e-09   35.4   1.6   1   1   1.9e-12   8.8e-09   34.5   1.1     1    48     1    48     1    48 0.97 Winged helix-turn-helix DNA-binding
MarC                 PF01914.12   203 seq1644_BIOID51123   -            215   1.5e-74  249.3  11.2   1   1   1.3e-78   1.7e-74  249.2   7.7     2   203     9   210     8   210 0.99 MarC family integral membrane protein
WzyE                 PF06899.6    449 seq1647_BIOID51123   -            450    3e-277  919.3  44.7   1   1  2.4e-281  3.3e-277  919.1  31.0     1   448     1   449     1   450 1.00 WzyE protein
SSB                  PF00436.20   104 seq1648_BIOID51123   -            178   8.4e-43  144.3   0.5   1   1   7.4e-47     1e-42  144.1   0.4     1   103     6   112     6   113 0.97 Single-strand binding protein family
MS_channel           PF00924.13   206 seq1650_BIOID51123   -            343   1.1e-63  214.2   0.4   1   1   7.9e-68   1.1e-63  214.2   0.3     2   205   120   323   119   324 0.99 Mechanosensitive ion channel
ECH                  PF00378.15   245 seq1651_BIOID51123   -            168   2.5e-52  177.3   1.8   1   1   2.1e-56   2.8e-52  177.1   1.2    87   245     2   160     1   160 0.99 Enoyl-CoA hydratase/isomerase family
DUF307               PF03733.8     53 seq1653_BIOID51123   -            148   1.2e-33  115.1  24.1   1   2   1.7e-17   2.3e-13   50.2   2.4     1    53     3    55     3    55 0.97 Domain of unknown function (DUF307)
DUF307               PF03733.8     53 seq1653_BIOID51123   -            148   1.2e-33  115.1  24.1   2   2   4.8e-24   6.6e-20   71.1   8.8     1    53    76   128    76   128 0.98 Domain of unknown function (DUF307)
DUF3296              PF11726.3    180 seq1654_BIOID51123   -            188   2.5e-07   30.3   0.0   1   1   2.2e-11     3e-07   30.0   0.0    32   133    48   145    20   166 0.80 Protein of unknown function (DUF3296)
ECH                  PF00378.15   245 seq1661_BIOID51123   -            262   3.2e-61  206.4   0.0   1   1   2.7e-65   3.6e-61  206.2   0.0     3   244     8   253     6   254 0.96 Enoyl-CoA hydratase/isomerase family
FUSC-like            PF12805.2    284 seq1662_BIOID51123   -            720    3e-111  370.7   6.6   1   1  6.6e-115    3e-111  370.7   4.6     1   284    69   348    69   348 0.98 FUSC-like inner membrane protein yccS
FUSC_2               PF13515.1    128 seq1662_BIOID51123   -            720   5.6e-27   94.0  13.0   1   1   1.2e-30   5.6e-27   94.0   9.0     3   127   406   528   404   529 0.93 Fusaric acid resistance protein-like
Aldo_ket_red         PF00248.16   283 seq1671_BIOID51123   -            267   5.2e-57  192.7   0.6   1   1   4.8e-61   6.6e-57  192.3   0.4     2   281     6   250     5   251 0.95 Aldo/keto reductase family
Sod_Fe_C             PF02777.13   106 seq1672_BIOID51123   -            208   5.1e-40  135.4   0.6   1   1   1.1e-43   7.5e-40  134.9   0.1     4   106    98   204    95   204 0.91 Iron/manganese superoxide dismutases, C-terminal domain
Sod_Fe_N             PF00081.17    82 seq1672_BIOID51123   -            208   9.5e-34  115.4   2.3   1   1   2.3e-37   1.5e-33  114.7   1.6     1    81     4    91     4    92 0.97 Iron/manganese superoxide dismutases, alpha-hairpin domain
SBP_bac_5            PF00496.17   374 seq1673_BIOID51123   -            567   4.6e-87  292.1   9.8   1   1     5e-91   6.9e-87  291.5   6.8     3   373   107   487   105   488 0.92 Bacterial extracellular solute-binding proteins, family 5 Middle
Glyco_tran_WecB      PF03808.8    172 seq1676_BIOID51123   -            246   1.4e-55  187.2   0.1   1   1   1.4e-59   1.9e-55  186.8   0.1     2   172    61   231    60   231 0.96 Glycosyl transferase WecB/TagA/CpsF family
TPR_16               PF13432.1     65 seq1677_BIOID51123   -           1093   1.6e-18   66.7  31.8   1   1   1.1e-10   2.2e-07   31.2   4.0     1    56   499   561   499   562 0.96 Tetratricopeptide repeat
TPR_11               PF13414.1     69 seq1677_BIOID51123   -           1093   2.5e-15   55.7  26.5   1   1   2.5e-10   4.9e-07   29.1   1.8     8    69   749   810   745   810 0.95 TPR repeat
TPR_2                PF07719.12    34 seq1677_BIOID51123   -           1093   8.6e-12   43.9  33.7   1   2   9.4e-06     0.018   14.7   0.1     3    34   571   602   569   602 0.95 Tetratricopeptide repeat
TPR_2                PF07719.12    34 seq1677_BIOID51123   -           1093   8.6e-12   43.9  33.7   2   2   1.6e-05     0.031   14.0   0.1     3    33   746   776   744   777 0.92 Tetratricopeptide repeat
TPR_1                PF00515.23    34 seq1677_BIOID51123   -           1093   1.5e-11   43.2  20.6   1   1   3.4e-06    0.0066   15.8   0.0     7    28   541   562   537   563 0.93 Tetratricopeptide repeat
TPR_8                PF13181.1     34 seq1677_BIOID51123   -           1093   3.8e-08   32.4   8.1   1   1   3.3e-05     0.065   12.9   0.0     4    32   747   775   745   777 0.93 Tetratricopeptide repeat
EAL                  PF00563.15   236 seq1678_BIOID51123   -            528   1.2e-66  224.5   0.2   1   1   2.5e-70   1.7e-66  223.9   0.2     2   235   273   505   272   506 0.96 EAL domain
CSS-motif            PF12792.2    208 seq1678_BIOID51123   -            528   2.2e-38  131.5   1.0   1   1   4.6e-42   3.2e-38  131.0   0.7     2   207    37   246    36   247 0.91 CSS motif domain associated with EAL
3HCDH_N              PF02737.13   180 seq1679_BIOID51123   -            490   6.9e-65  217.9   1.2   1   1     2e-68   6.9e-65  217.9   0.8     1   178    22   199    22   201 0.99 3-hydroxyacyl-CoA dehydrogenase, NAD binding domain
3HCDH                PF00725.17    97 seq1679_BIOID51123   -            490   1.3e-46  156.8   0.0   1   2   5.5e-32   1.9e-28   98.5   0.0     1    97   203   300   203   300 0.98 3-hydroxyacyl-CoA dehydrogenase, C-terminal domain
3HCDH                PF00725.17    97 seq1679_BIOID51123   -            490   1.3e-46  156.8   0.0   2   2   1.3e-18   4.6e-15   55.6   0.0     1    80   402   481   402   486 0.96 3-hydroxyacyl-CoA dehydrogenase, C-terminal domain
NAD_binding_2        PF03446.10   162 seq1679_BIOID51123   -            490   1.3e-06   28.3   2.1   1   1   4.7e-10   1.6e-06   27.9   0.2     2    95    21   137    20   164 0.76 NAD binding domain of 6-phosphogluconate dehydrogenase
Phage_Mu_Gam         PF07352.7    149 seq1684_BIOID51123   -            174   1.9e-49  166.8   0.0   1   1   1.7e-53   2.3e-49  166.6   0.0     2   149    20   167    19   167 0.98 Bacteriophage Mu Gam like protein
PrpF                 PF04303.8    371 seq1686_BIOID51123   -            350    7e-162  538.2   1.9   1   1  1.1e-165  7.8e-162  538.1   1.3     1   371     1   350     1   350 0.99 PrpF protein
KdgT                 PF03812.8    314 seq1689_BIOID51123   -            329  9.4e-181  599.7  30.6   1   1  7.8e-185  1.1e-180  599.6  21.2     1   314     3   316     3   316 1.00 2-keto-3-deoxygluconate permease
HTH_24               PF13412.1     48 seq1690_BIOID51123   -             88   2.9e-05   23.2   0.0   1   1   3.4e-09   4.6e-05   22.6   0.0     8    47     3    42     1    43 0.96 Winged helix-turn-helix DNA-binding
PTS_2-RNA            PF01885.11   186 seq1693_BIOID51123   -            184   1.4e-52  177.6   0.0   1   1   1.2e-56   1.7e-52  177.3   0.0     2   180     6   175     5   180 0.95 RNA 2'-phosphotransferase, Tpt1 / KptA family
AA_permease          PF00324.16   479 seq1694_BIOID51123   -            461   4.9e-99  331.7  55.9   1   1  9.1e-103   6.2e-99  331.3  38.8     1   435    16   427    16   455 0.94 Amino acid permease
AA_permease_2        PF13520.1    426 seq1694_BIOID51123   -            461   1.6e-43  148.7  59.1   1   1   3.1e-47   2.1e-43  148.3  41.0     9   425    20   440    15   441 0.88 Amino acid permease
4HBT                 PF03061.17    79 seq1698_BIOID51123   -            140   5.8e-22   77.4   0.2   1   1   7.2e-26   9.8e-22   76.7   0.0     3    79    50   123    48   123 0.96 Thioesterase superfamily
Na_sulph_symp        PF00939.14   471 seq1700_BIOID51123   -            477  2.2e-177  590.5  46.1   1   1  1.8e-181  2.5e-177  590.3  32.0     2   471     4   474     3   474 0.99 Sodium:sulfate symporter transmembrane region
BPD_transp_1         PF00528.17   185 seq1702_BIOID51123   -            306   1.1e-38  132.4  18.3   1   1   8.3e-43   1.1e-38  132.4  12.7     1   185   112   306   112   306 0.99 Binding-protein-dependent transport system inner membrane component
HTH_Tnp_IS1          PF12759.2     50 seq1703_BIOID51123   -             91   1.4e-29  101.1   0.1   1   1   3.2e-33   2.2e-29  100.5   0.0     1    50    39    88    39    88 0.99 InsA C-terminal domain
Zn_Tnp_IS1           PF03811.8     36 seq1703_BIOID51123   -             91   1.1e-21   75.8   4.5   1   1   3.1e-25   2.1e-21   74.9   3.1     1    36     1    36     1    36 0.99 InsA N-terminal domain
Exo_endo_phos        PF03372.18   251 seq1706_BIOID51123   -            259   5.8e-12   45.9   0.4   1   1   7.6e-16     1e-11   45.1   0.3     2   251    41   245    40   245 0.65 Endonuclease/Exonuclease/phosphatase family
MOSC                 PF03473.12   133 seq1708_BIOID51123   -            224   3.1e-27   94.5   0.0   1   1   6.2e-31   4.2e-27   94.1   0.0     2   132    38   161    37   162 0.97 MOSC domain
3-alpha              PF03475.9     47 seq1708_BIOID51123   -            224   1.7e-16   59.5   0.1   1   1   4.6e-20   3.1e-16   58.6   0.0     1    47   168   214   168   214 0.97 3-alpha domain
GD_AH_C              PF04295.8    397 seq1709_BIOID51123   -            523  5.4e-148  492.7   0.1   1   1  9.1e-152  6.2e-148  492.5   0.0     2   396   117   522   116   523 0.97 D-galactarate dehydratase / Altronate hydrolase, C terminus
SAF                  PF08666.7     63 seq1709_BIOID51123   -            523   5.2e-14   52.3   1.0   1   1   2.3e-17   1.6e-13   50.7   0.2     1    62    22    91    22    92 0.98 SAF domain
Thiolase_N           PF00108.18   264 seq1711_BIOID51123   -            401   3.3e-81  272.0   0.1   1   1   6.2e-85   4.2e-81  271.6   0.1     1   264     1   269     1   269 0.95 Thiolase, N-terminal domain
Thiolase_C           PF02803.13   123 seq1711_BIOID51123   -            401   2.3e-46  156.0   0.2   1   1   6.8e-50   4.6e-46  155.1   0.2     2   123   277   400   276   400 0.96 Thiolase, C-terminal domain
DDE_Tnp_IS1          PF03400.8    131 seq1712_BIOID51123   -            131   5.6e-75  249.5   1.8   1   1   4.5e-79   6.2e-75  249.4   1.2     1   131     1   131     1   131 0.99 IS1 transposase
cNMP_binding         PF00027.24    91 seq1714_BIOID51123   -            232   3.7e-14   52.2   0.0   1   1   4.4e-18     6e-14   51.5   0.0     3    87    35   119    33   122 0.95 Cyclic nucleotide-binding domain
MerR-DNA-bind        PF09278.6     65 seq1715_BIOID51123   -            154     7e-15   55.0   0.1   1   1   2.6e-18   1.2e-14   54.3   0.0     2    65    55   119    54   119 0.96 MerR, DNA binding
MerR                 PF00376.18    38 seq1715_BIOID51123   -            154   4.6e-14   51.5   0.3   1   1   2.5e-17   1.1e-13   50.3   0.1     1    38    13    49    13    49 0.98 MerR family regulatory protein
MerR_1               PF13411.1     69 seq1715_BIOID51123   -            154   2.8e-12   46.1   0.0   1   1     1e-15   4.6e-12   45.4   0.0     2    65    13    76    12    78 0.96 MerR HTH family regulatory protein
DUF1018              PF06252.7    119 seq1717_BIOID51123   -            183   8.6e-35  119.7   0.1   1   1   7.9e-39   1.1e-34  119.3   0.1     1   118    19   140    19   141 0.94 Protein of unknown function (DUF1018)
GGDEF                PF00990.16   161 seq1719_BIOID51123   -           1105   2.3e-45  153.9   0.2   1   1   2.9e-48   4.9e-45  152.8   0.2     1   160   682   838   682   839 0.97 GGDEF domain
MASE1                PF05231.9    299 seq1719_BIOID51123   -           1105   1.6e-33  115.9  42.3   1   1   9.1e-37   1.6e-33  115.9  29.3     2   298    19   294    18   295 0.88 MASE1
PAS_9                PF13426.1    104 seq1719_BIOID51123   -           1105   1.8e-29  102.1   0.0   1   2   1.3e-15   2.2e-12   47.1   0.0     3   104   314   416   312   416 0.96 PAS domain
PAS_9                PF13426.1    104 seq1719_BIOID51123   -           1105   1.8e-29  102.1   0.0   2   2   3.7e-12   6.4e-09   36.0   0.0     2   104   566   670   565   670 0.92 PAS domain
PAS_3                PF08447.6     91 seq1719_BIOID51123   -           1105   5.4e-26   90.3   0.0   1   2   9.6e-13   1.6e-09   37.5   0.0     4    89   327   409   324   411 0.93 PAS fold
PAS_3                PF08447.6     91 seq1719_BIOID51123   -           1105   5.4e-26   90.3   0.0   2   2   1.3e-13   2.3e-10   40.3   0.0     2    91   452   537   451   537 0.96 PAS fold
PAS_4                PF08448.5    110 seq1719_BIOID51123   -           1105   5.7e-24   84.1   0.0   1   2   4.4e-10   7.5e-07   29.0   0.0     7   110   314   419   309   419 0.90 PAS fold
PAS_4                PF08448.5    110 seq1719_BIOID51123   -           1105   5.7e-24   84.1   0.0   2   2   1.1e-13     2e-10   40.5   0.0     1   109   561   672   561   673 0.94 PAS fold
PAS                  PF00989.19   113 seq1719_BIOID51123   -           1105   1.6e-23   82.4   0.1   1   2   1.2e-12   2.1e-09   37.0   0.0     2   113   303   414   302   414 0.92 PAS fold
PAS                  PF00989.19   113 seq1719_BIOID51123   -           1105   1.6e-23   82.4   0.1   2   2   5.8e-11   9.9e-08   31.6   0.0     7   113   561   668   555   668 0.94 PAS fold
EAL                  PF00563.15   236 seq1719_BIOID51123   -           1105   2.3e-18   66.4   0.2   1   1   3.8e-21   6.4e-18   64.9   0.1    37   234   896  1088   891  1090 0.93 EAL domain
PAS_8                PF13188.1     64 seq1719_BIOID51123   -           1105   1.7e-11   43.4   0.0   1   2   1.2e-06    0.0021   17.7   0.0     2    51   303   358   302   371 0.72 PAS domain
PAS_8                PF13188.1     64 seq1719_BIOID51123   -           1105   1.7e-11   43.4   0.0   2   2   1.6e-07   0.00027   20.5   0.0     1    52   555   607   555   619 0.80 PAS domain
SulA                 PF03846.9    119 seq1720_BIOID51123   -            169   2.3e-63  211.0   4.5   1   1   2.2e-67     3e-63  210.7   3.1     2   118     3   119     2   120 0.99 Cell division inhibitor SulA
Phage_GPA            PF05840.8    371 seq1723_BIOID51123   -            366   5.4e-55  186.4   0.3   1   1   8.8e-59   1.2e-54  185.3   0.0    15   183   190   366   186   366 0.98 Bacteriophage replication gene A protein (GPA)
Methyltransf_11      PF08241.7     95 seq1725_BIOID51123   -            207   7.2e-21   74.3   0.0   1   1   6.8e-24   1.2e-20   73.7   0.0     4    95     3    96     2    96 0.94 Methyltransferase domain
Ubie_methyltran      PF01209.13   233 seq1725_BIOID51123   -            207   2.4e-14   52.8   0.0   1   1     2e-17   3.4e-14   52.4   0.0    70   158    15   103     9   114 0.92 ubiE/COQ5 methyltransferase family
Methyltransf_31      PF13847.1    152 seq1725_BIOID51123   -            207   2.2e-13   49.9   0.0   1   1   1.6e-16   2.7e-13   49.6   0.0    16   113     8   109     6   187 0.82 Methyltransferase domain
Methyltransf_23      PF13489.1    162 seq1725_BIOID51123   -            207   4.6e-12   45.8   0.0   1   1   3.6e-15   6.1e-12   45.4   0.0    43   159    16   142     9   145 0.78 Methyltransferase domain
Methyltransf_18      PF12847.2    112 seq1725_BIOID51123   -            207   6.9e-10   39.3   0.0   1   1   9.4e-13   1.6e-09   38.2   0.0    13   109     7    96     3    99 0.86 Methyltransferase domain
Methyltransf_12      PF08242.7     99 seq1725_BIOID51123   -            207     3e-09   37.1   0.0   1   1   2.9e-12   4.9e-09   36.4   0.0    20    99    17    94     6    94 0.87 Methyltransferase domain
Methyltransf_25      PF13649.1    101 seq1725_BIOID51123   -            207   4.8e-09   36.3   0.0   1   1   4.8e-12   8.3e-09   35.6   0.0    18   101    16    92     5    92 0.88 Methyltransferase domain
Methyltransf_8       PF05148.10   219 seq1725_BIOID51123   -            207   6.8e-05   22.4   0.0   1   1   5.2e-08   8.9e-05   22.0   0.0   115   164    54   104    14   134 0.85 Hypothetical methyltransferase
BPD_transp_1         PF00528.17   185 seq1726_BIOID51123   -            302   6.3e-26   90.9   9.9   1   1   9.3e-30   6.3e-26   90.9   6.8     1   182   119   300   115   302 0.98 Binding-protein-dependent transport system inner membrane component
OppC_N               PF12911.2     56 seq1726_BIOID51123   -            302   1.7e-19   68.7   0.4   1   1   2.5e-23   1.7e-19   68.7   0.2     1    55    22    76    22    77 0.94 N-terminal TM domain of oligopeptide transport permease C
Mor                  PF08765.6    108 seq1727_BIOID51123   -            149     8e-30  102.6   0.0   1   1   8.8e-34   1.2e-29  102.1   0.0     3   108    31   131    29   131 0.97 Mor transcription activator family
OEP                  PF02321.13   188 seq1728_BIOID51123   -            495   6.9e-60  201.7  39.4   1   2   1.2e-30   1.7e-26   92.9  13.5     2   188    28   211    27   211 0.98 Outer membrane efflux protein
OEP                  PF02321.13   188 seq1728_BIOID51123   -            495   6.9e-60  201.7  39.4   2   2   1.8e-37   2.5e-33  115.1   8.2     2   188   234   429   233   429 0.98 Outer membrane efflux protein
rve                  PF00665.21   120 seq1730_BIOID51123   -            273   2.8e-18   66.0   0.0   1   1   1.7e-21   7.8e-18   64.6   0.0     3   117    65   180    63   182 0.96 Integrase core domain
rve_3                PF13683.1     67 seq1730_BIOID51123   -            273   1.4e-15   56.3   0.2   1   1   6.6e-19     3e-15   55.3   0.2     2    67   155   221   154   221 0.93 Integrase core domain
DDE_Tnp_IS240        PF13610.1    140 seq1730_BIOID51123   -            273   1.2e-09   38.1   0.0   1   1   6.5e-13     3e-09   36.8   0.0     4   139    71   213    68   214 0.80 DDE domain
SAF_2                PF13144.1    196 seq1732_BIOID51123   -            219   6.1e-41  139.9   0.4   1   1     1e-44   6.9e-41  139.8   0.3     3   194    26   215    24   217 0.93 SAF-like
SAF                  PF08666.7     63 seq1732_BIOID51123   -            219   1.9e-08   34.4   0.0   1   1   8.7e-12   5.9e-08   32.8   0.0     2    61    96   155    95   157 0.94 SAF domain
Xan_ur_permease      PF00860.15   389 seq1733_BIOID51123   -            449   1.7e-88  296.6  48.3   1   1   1.6e-92   2.1e-88  296.3  33.5     1   388    26   409    26   410 0.99 Permease family
OmpA_membrane        PF01389.12   183 seq1734_BIOID51123   -            370   1.4e-75  252.7   4.2   1   1   3.1e-79   1.4e-75  252.7   1.7     1   183    47   219    47   219 0.97 OmpA-like transmembrane domain
OMP_b-brl            PF13505.1    176 seq1734_BIOID51123   -            370   1.6e-24   86.6   7.6   1   1   3.5e-28   1.6e-24   86.6   5.2     2   176    32   215    31   215 0.82 Outer membrane protein beta-barrel domain
OmpA                 PF00691.15    97 seq1734_BIOID51123   -            370   7.8e-23   80.5   0.0   1   1   4.8e-26   2.2e-22   79.1   0.0     1    95   246   341   246   343 0.96 OmpA family
AMP-binding          PF00501.23   418 seq1735_BIOID51123   -            462   2.4e-26   91.9   0.1   1   1   1.5e-29     2e-25   88.8   0.1   130   409   103   375    18   380 0.87 AMP-binding enzyme
Aconitase            PF00330.15   465 seq1736_BIOID51123   -            753   1.7e-47  161.8   0.1   1   1   3.6e-51   2.4e-47  161.3   0.0    91   450   113   456    38   471 0.87 Aconitase family (aconitate hydratase)
Aconitase_C          PF00694.14   131 seq1736_BIOID51123   -            753   6.7e-06   26.1   0.0   1   1     2e-09   1.4e-05   25.1   0.0    84   129   637   683   624   685 0.89 Aconitase C-terminal domain
Peripla_BP_4         PF13407.1    258 seq1740_BIOID51123   -            327   1.6e-31  109.5  11.4   1   1   2.8e-35   1.9e-31  109.2   7.9    10   256    40   294    33   300 0.88 Periplasmic binding protein domain
Peripla_BP_1         PF00532.16   279 seq1740_BIOID51123   -            327   3.6e-17   62.3   1.6   1   1   7.1e-21   4.8e-17   61.9   1.1     3   279    32   312    30   312 0.82 Periplasmic binding proteins and sugar binding domain of LacI family
oligo_HPY            PF08352.7     64 seq1741_BIOID51123   -            337     2e-21   75.9   0.1   1   1   8.3e-25   3.8e-21   75.0   0.1     1    64   248   312   248   312 0.99 Oligopeptide/dipeptide transporter, C-terminal region
ABC_tran             PF00005.22   118 seq1741_BIOID51123   -            337   1.8e-18   66.8   0.0   1   1   6.4e-22   2.9e-18   66.2   0.0    15   118    80   197    65   197 0.85 ABC transporter
AAA_21               PF13304.1    303 seq1741_BIOID51123   -            337   3.4e-11   43.5   0.2   1   1   6.7e-14   3.1e-10   40.3   0.0   227   300   159   230    76   233 0.81 AAA domain
Abhydrolase_5        PF12695.2    142 seq1745_BIOID51123   -            306   1.7e-16   60.1   0.0   1   1   8.9e-20     3e-16   59.3   0.0     2   142    37   282    36   282 0.85 Alpha/beta hydrolase family
Abhydrolase_6        PF12697.2    228 seq1745_BIOID51123   -            306   6.5e-13   48.9   0.0   1   1   2.3e-16   7.9e-13   48.7   0.0     1   227    37   293    37   294 0.65 Alpha/beta hydrolase family
DLH                  PF01738.13   218 seq1745_BIOID51123   -            306     5e-07   29.1   0.1   1   1   3.1e-10   1.1e-06   28.0   0.1    10   124    30   135    19   140 0.83 Dienelactone hydrolase family
Peptidase_S9         PF00326.16   213 seq1745_BIOID51123   -            306   8.7e-06   24.9   0.5   1   1   4.7e-09   1.6e-05   24.1   0.1     8    85    56   131    49   146 0.88 Prolyl oligopeptidase family
FlgM                 PF04316.8     57 seq1748_BIOID51123   -             97   1.1e-11   44.3   0.6   1   1   1.2e-15   1.6e-11   43.8   0.4     2    56    40    89    23    90 0.84 Anti-sigma-28 factor, FlgM
EAL                  PF00563.15   236 seq1750_BIOID51123   -            498   1.6e-57  194.5   0.0   1   1   3.1e-61   2.1e-57  194.1   0.0     3   236   243   477   241   477 0.93 EAL domain
CSS-motif            PF12792.2    208 seq1750_BIOID51123   -            498   9.1e-22   77.2   0.0   1   1     2e-25   1.4e-21   76.7   0.0     3   207    23   217    21   218 0.92 CSS motif domain associated with EAL
Phage_GPA            PF05840.8    371 seq1751_BIOID51123   -            410   6.1e-17   61.2   0.1   1   1   1.1e-20   1.5e-16   59.9   0.0   323   371    12    60     2    60 0.92 Bacteriophage replication gene A protein (GPA)
Toxin_YhaV           PF11663.3    141 seq1752_BIOID51123   -            154   2.2e-60  202.3   0.1   1   1   1.8e-64   2.5e-60  202.2   0.1     2   140    12   152    11   153 0.98 Toxin with endonuclease activity YhaV
FlgN                 PF05130.7    143 seq1753_BIOID51123   -            138   2.9e-27   95.5  10.7   1   1   2.4e-31   3.3e-27   95.3   7.4     1   143     1   128     1   128 0.96 FlgN protein
DUF1190              PF06693.6    165 seq1754_BIOID51123   -            234     7e-56  188.7  12.3   1   1   6.7e-60   9.1e-56  188.3   8.5     2   164    51   221    50   222 0.96 Protein of unknown function (DUF1190)
ABC_tran             PF00005.22   118 seq1755_BIOID51123   -            503   5.1e-36  123.5   0.0   1   2   1.1e-20   3.7e-17   62.6   0.0     1   118    50   178    50   178 0.89 ABC transporter
ABC_tran             PF00005.22   118 seq1755_BIOID51123   -            503   5.1e-36  123.5   0.0   2   2   1.6e-19   5.5e-16   58.8   0.0     1   117   302   432   302   433 0.90 ABC transporter
FAD_binding_3        PF01494.14   356 seq1756_BIOID51123   -            391   5.3e-28   97.9   0.0   1   1   2.7e-31   7.5e-28   97.4   0.0     2   345     6   338     5   342 0.80 FAD binding domain
Lycopene_cycl        PF05834.7    374 seq1756_BIOID51123   -            391   8.5e-11   41.2   5.1   1   1   1.2e-10   3.2e-07   29.4   2.4     2   143     8   170     7   201 0.85 Lycopene cyclase protein
DAO                  PF01266.19   358 seq1756_BIOID51123   -            391   5.7e-09   35.2   1.2   1   1   1.6e-09   4.4e-06   25.7   0.2     2    34     8    40     7    91 0.90 FAD dependent oxidoreductase
SE                   PF08491.5    276 seq1756_BIOID51123   -            391     6e-06   25.1   0.0   1   1   4.9e-09   1.4e-05   24.0   0.0   124   217   275   368   238   390 0.87 Squalene epoxidase
ABC_tran             PF00005.22   118 seq1759_BIOID51123   -            334   2.6e-21   76.0   0.0   1   1   8.9e-25     4e-21   75.4   0.0     1   117    64   192    64   193 0.90 ABC transporter
oligo_HPY            PF08352.7     64 seq1759_BIOID51123   -            334   1.3e-19   70.1   0.2   1   1   5.3e-23   2.4e-19   69.3   0.2     1    64   244   311   244   311 0.99 Oligopeptide/dipeptide transporter, C-terminal region
Na_H_Exchanger       PF00999.16   384 seq1760_BIOID51123   -            549   3.4e-72  242.9  43.6   1   1   3.1e-76   4.2e-72  242.6  30.2     2   383     8   421     5   422 0.91 Sodium/hydrogen exchanger family
PaaX_C               PF08223.6    172 seq1762_BIOID51123   -            316   9.4e-55  184.8   2.8   1   1   1.9e-58   1.3e-54  184.3   1.9     1   172   104   274   104   274 0.98 PaaX-like protein C-terminal domain
PaaX                 PF07848.7     70 seq1762_BIOID51123   -            316   3.4e-29  100.5   0.5   1   1   9.4e-33   6.4e-29   99.6   0.4     3    70    20    87    18    87 0.98 PaaX-like protein
LTXXQ                PF07813.7    100 seq1764_BIOID51123   -            167     4e-20   72.0  12.1   1   1   5.8e-24     4e-20   72.0   8.4     4   100    41   137    38   137 0.96 LTXXQ motif family protein
Metal_resist         PF13801.1    125 seq1764_BIOID51123   -            167   1.5e-09   37.7   9.4   1   1   2.2e-13   1.5e-09   37.7   6.5    19   124    30   131     8   132 0.85 Heavy-metal resistance
Peptidase_M14        PF00246.19   279 seq1765_BIOID51123   -            242   9.3e-17   61.3   0.0   1   1   3.4e-20   1.5e-16   60.6   0.0    45   177    38   158    16   195 0.82 Zinc carboxypeptidase
DUF2817              PF10994.3    341 seq1765_BIOID51123   -            242   5.1e-06   25.6   0.0   1   1   1.5e-09   6.6e-06   25.3   0.0    55   122    43   105    29   151 0.67 Protein of unknown function (DUF2817)
AAA_32               PF13654.1    509 seq1766_BIOID51123   -            586   5.5e-18   64.8   0.0   1   1   1.1e-21   7.5e-18   64.3   0.0   322   469   140   286    68   322 0.85 AAA domain
Lon_C                PF05362.8    205 seq1766_BIOID51123   -            586   2.2e-10   40.1   0.0   1   1     5e-14   3.4e-10   39.4   0.0   108   203   435   541   431   543 0.81 Lon protease (S16) C-terminal proteolytic domain
GSP_synth            PF03738.9     97 seq1767_BIOID51123   -            386   2.8e-29  101.0   0.1   1   1   5.1e-33     7e-29   99.8   0.1     2    97   174   265   173   265 0.97 Glutathionylspermidine synthase preATP-grasp
StbA                 PF06406.6    318 seq1769_BIOID51123   -            319  1.1e-151  504.1   0.0   1   1  1.8e-155  1.2e-151  504.0   0.0     1   318     1   316     1   316 0.99 StbA protein
LysR_substrate       PF03466.15   209 seq1771_BIOID51123   -            293   3.7e-45  153.5   0.0   1   1   8.4e-49   5.7e-45  152.8   0.0     2   204    85   282    84   284 0.98 LysR substrate binding domain
HTH_1                PF00126.22    60 seq1771_BIOID51123   -            293   2.5e-18   65.4   0.9   1   1   6.9e-22   4.7e-18   64.5   0.6     1    60     3    62     3    62 0.97 Bacterial regulatory helix-turn-helix protein, lysR family
Methyltransf_11      PF08241.7     95 seq1772_BIOID51123   -            240   2.3e-12   47.1   0.0   1   1   2.6e-16   3.6e-12   46.4   0.0    45    95    67   125    50   125 0.83 Methyltransferase domain
Tagatose_6_P_K       PF08013.6    424 seq1773_BIOID51123   -            426  4.6e-209  694.0   0.0   1   1  3.8e-213  5.2e-209  693.8   0.0     1   423     1   424     1   425 1.00 Tagatose 6 phosphate kinase
Cation_efflux        PF01545.16   285 seq1774_BIOID51123   -            300   2.3e-65  220.4   5.4   1   1   1.9e-69   2.5e-65  220.2   3.7     2   283    14   289    13   291 0.97 Cation efflux family
Hexapep              PF00132.19    36 seq1775_BIOID51123   -            196   6.1e-17   60.1  16.0   1   3   9.6e-10   1.3e-05   24.3   0.0     3    36    12    45    10    45 0.90 Bacterial transferase hexapeptide (six repeats)
Hexapep              PF00132.19    36 seq1775_BIOID51123   -            196   6.1e-17   60.1  16.0   2   3   1.8e-08   0.00025   20.2   2.2     1    34    71   103    71   103 0.97 Bacterial transferase hexapeptide (six repeats)
Hexapep              PF00132.19    36 seq1775_BIOID51123   -            196   6.1e-17   60.1  16.0   3   3   1.3e-12   1.8e-08   33.4   1.8     1    35    88   122    88   123 0.95 Bacterial transferase hexapeptide (six repeats)
BPD_transp_2         PF02653.11   267 seq1776_BIOID51123   -            332   2.7e-44  151.0  44.0   1   1   1.9e-48   2.7e-44  151.0  30.5     3   267    54   317    52   317 0.94 Branched-chain amino acid transport system / permease component
Plasmid_stab_B       PF10784.4     72 seq1777_BIOID51123   -            103   1.1e-23   82.4   0.1   1   1     1e-27   1.4e-23   82.1   0.0     1    71     6    76     6    77 0.97 Plasmid stability protein
PFK                  PF00365.15   282 seq1782_BIOID51123   -            340  1.5e-129  430.8   2.2   1   1  1.3e-133  1.8e-129  430.5   1.6     1   281    23   297    23   298 0.98 Phosphofructokinase
FabA                 PF07977.8    138 seq1785_BIOID51123   -            208   9.2e-51  170.8   0.0   1   1   8.4e-55   1.1e-50  170.5   0.0     1   137    65   194    65   195 0.98 FabA-like domain
HSP70                PF00012.15   602 seq1786_BIOID51123   -            471   1.3e-24   85.9   0.0   1   2   1.1e-18   1.5e-14   52.7   0.0     2   207    24   249    23   280 0.77 Hsp70 protein
HSP70                PF00012.15   602 seq1786_BIOID51123   -            471   1.3e-24   85.9   0.0   2   2   9.6e-12   1.3e-07   29.8   0.0   250   352   350   444   326   469 0.80 Hsp70 protein
Redoxin              PF08534.5    146 seq1787_BIOID51123   -            168   4.5e-29  100.7   0.1   1   1     8e-33   5.5e-29  100.4   0.1     1   146    20   163    20   163 0.96 Redoxin
AhpC-TSA             PF00578.16   124 seq1787_BIOID51123   -            168   4.3e-16   58.5   0.0   1   1   7.6e-20   5.2e-16   58.3   0.0     2   122    22   145    21   147 0.95 AhpC/TSA family
RNase_T              PF00929.19   164 seq1788_BIOID51123   -            246   5.9e-40  137.1   0.4   1   1   9.7e-44   1.3e-39  135.9   0.1     1   164    12   178    12   178 0.93 Exonuclease
PTSIIB_sorb          PF03830.10   151 seq1789_BIOID51123   -            169   7.9e-55  184.7   0.3   1   1   6.6e-59     9e-55  184.5   0.2     1   149    15   162    15   164 0.99 PTS system sorbose subfamily IIB component
ADH_N                PF08240.7    109 seq1791_BIOID51123   -            169     3e-30  104.0   0.7   1   1   2.7e-34   3.7e-30  103.7   0.5     2   107    39   153    38   155 0.92 Alcohol dehydrogenase GroES-like domain
Zip                  PF02535.17   319 seq1795_BIOID51123   -            265   2.2e-32  112.2  21.1   1   1   4.2e-31   5.7e-27   94.4   3.7   150   317    94   254    89   256 0.96 ZIP Zinc transporter
EII-Sor              PF03609.9    237 seq1797_BIOID51123   -            259   8.9e-80  267.2  26.7   1   1   7.3e-84     1e-79  267.0  18.5     1   236     1   236     1   237 1.00 PTS system sorbose-specific iic component
MFS_1                PF07690.11   354 seq1802_BIOID51123   -            396   3.6e-34  117.9  59.3   1   1   2.6e-38   3.6e-34  117.9  41.1     2   353    19   349    18   350 0.89 Major Facilitator Superfamily
SBP_bac_11           PF13531.1    231 seq1804_BIOID51123   -            329   1.4e-44  152.3   0.2   1   1     5e-48   1.7e-44  152.0   0.1     4   231    28   280    25   280 0.87 Bacterial extracellular solute-binding protein
SBP_bac_1            PF01547.20   314 seq1804_BIOID51123   -            329   1.5e-18   67.5   2.8   1   1   5.5e-22   1.9e-18   67.1   2.0     4   314    32   272    29   272 0.88 Bacterial extracellular solute-binding protein
SBP_bac_8            PF13416.1    281 seq1804_BIOID51123   -            329   1.8e-13   50.7   1.2   1   1     9e-17   3.1e-13   49.9   0.8    85   262   108   281    34   300 0.75 Bacterial extracellular solute-binding protein
SBP_bac_6            PF13343.1    242 seq1804_BIOID51123   -            329   3.7e-13   49.2   1.1   1   1     2e-16   6.8e-13   48.3   0.8    53   235   112   303    77   306 0.83 Bacterial extracellular solute-binding protein
EIID-AGA             PF03613.9    264 seq1807_BIOID51123   -            292   2.9e-96  321.3   9.1   1   1  2.4e-100   3.3e-96  321.1   6.3     2   263    35   291    34   292 0.99 PTS system mannose/fructose/sorbose family IID component
MFS_1                PF07690.11   354 seq1809_BIOID51123   -            412   1.3e-32  112.8  48.8   1   2   3.4e-25   4.6e-21   74.8  20.3     6   232    30   243    25   245 0.84 Major Facilitator Superfamily
MFS_1                PF07690.11   354 seq1809_BIOID51123   -            412   1.3e-32  112.8  48.8   2   2   2.4e-15   3.3e-11   42.4  12.3     4   176   222   401   219   411 0.86 Major Facilitator Superfamily
CDH                  PF02611.10   222 seq1813_BIOID51123   -            300   9.7e-96  319.1   0.0   1   1  8.4e-100   1.1e-95  318.9   0.0     2   221    80   299    79   300 0.99 CDP-diacylglycerol pyrophosphatase
HTH_Tnp_IS1          PF12759.2     50 seq1815_BIOID51123   -             91   1.4e-29  101.1   0.1   1   1   3.2e-33   2.2e-29  100.5   0.0     1    50    39    88    39    88 0.99 InsA C-terminal domain
Zn_Tnp_IS1           PF03811.8     36 seq1815_BIOID51123   -             91   1.1e-21   75.8   4.5   1   1   3.1e-25   2.1e-21   74.9   3.1     1    36     1    36     1    36 0.99 InsA N-terminal domain
EIIA-man             PF03610.11   116 seq1816_BIOID51123   -            144   3.5e-33  114.0   0.0   1   1   2.9e-37     4e-33  113.8   0.0     1   114     3   115     3   117 0.97 PTS system fructose IIA component
DDE_Tnp_IS1          PF03400.8    131 seq1822_BIOID51123   -            131   5.6e-75  249.5   1.8   1   1   4.5e-79   6.2e-75  249.4   1.2     1   131     1   131     1   131 0.99 IS1 transposase
Amidohydro_4         PF13147.1    304 seq1823_BIOID51123   -            384   2.7e-14   53.7  10.4   1   1   1.1e-16   3.9e-13   49.9   7.2     6   304    53   364    50   364 0.85 Amidohydrolase
Amidohydro_1         PF01979.15   333 seq1823_BIOID51123   -            384   8.9e-14   51.7   1.2   1   1   5.3e-16   1.8e-12   47.4   0.8     2   333    54   367    53   367 0.64 Amidohydrolase family
Amidohydro_5         PF13594.1     68 seq1823_BIOID51123   -            384   1.6e-05   24.5   0.4   1   1   1.3e-08   4.5e-05   23.0   0.3     3    60    31    78    29   108 0.71 Amidohydrolase
BMFP                 PF04380.8     79 seq1824_BIOID51123   -             96   8.8e-28   96.1   5.3   1   1   7.4e-32     1e-27   95.9   3.6     1    78     1    78     1    79 0.98 Membrane fusogenic activity
Autotransporter      PF03797.14   265 seq1826_BIOID51123   -           1206   9.2e-20   70.9  11.4   1   1   6.7e-24   9.2e-20   70.9   7.9    53   256   976  1184   950  1196 0.87 Autotransporter beta-domain
MarR                 PF01047.17    59 seq1828_BIOID51123   -            144   5.8e-18   64.2   0.0   1   1   1.9e-21   8.8e-18   63.6   0.0     1    59    38    96    38    96 0.98 MarR family
MarR_2               PF12802.2     62 seq1828_BIOID51123   -            144   1.4e-13   50.1   0.0   1   1   5.2e-17   2.4e-13   49.4   0.0     1    62    36    95    36    95 0.98 MarR family
HTH_27               PF13463.1     68 seq1828_BIOID51123   -            144   4.1e-09   36.5   0.0   1   1   2.9e-12   1.3e-08   34.9   0.0     1    68    38   104    38   104 0.92 Winged helix DNA-binding domain
Glutaredoxin2_C      PF04399.8    132 seq1829_BIOID51123   -            215   1.3e-50  170.2   0.0   1   1   4.8e-54   1.6e-50  169.9   0.0     1   132    84   215    84   215 0.99 Glutaredoxin 2, C terminal domain
GST_N_3              PF13417.1     75 seq1829_BIOID51123   -            215   2.2e-12   46.9   0.0   1   1   1.1e-15   3.8e-12   46.1   0.0     1    74     3    76     3    82 0.90 Glutathione S-transferase, N-terminal domain
GST_N_2              PF13409.1     70 seq1829_BIOID51123   -            215   6.7e-08   32.3   0.0   1   1   3.6e-11   1.2e-07   31.4   0.0     1    68     8    70     8    72 0.88 Glutathione S-transferase, N-terminal domain
GST_N                PF02798.15    76 seq1829_BIOID51123   -            215   6.4e-05   22.9   0.0   1   1   4.2e-08   0.00014   21.8   0.0     1    75     1    70     1    71 0.85 Glutathione S-transferase, N-terminal domain
TonB                 PF03544.9     79 seq1830_BIOID51123   -            244   3.4e-20   71.9   0.1   1   1   6.8e-24   9.3e-20   70.5   0.0     2    71   165   235   164   238 0.91 Gram-negative bacterial tonB protein
Fimbrial             PF00419.15   145 seq1832_BIOID51123   -            183     7e-19   68.3   2.7   1   1   5.9e-23   8.1e-19   68.1   1.9     1   145    30   183    30   183 0.86 Fimbrial protein
HTH_18               PF12833.2     81 seq1834_BIOID51123   -            129   1.1e-19   70.2   0.3   1   1   2.1e-23   1.4e-19   69.8   0.2     2    79    34   110    33   112 0.96 Helix-turn-helix domain
HTH_AraC             PF00165.18    42 seq1834_BIOID51123   -            129   5.4e-18   64.0   0.2   1   2     2e-09   1.4e-05   24.6   0.0     1    42    20    61    20    61 0.97 Bacterial regulatory helix-turn-helix proteins, AraC family
HTH_AraC             PF00165.18    42 seq1834_BIOID51123   -            129   5.4e-18   64.0   0.2   2   2     2e-13   1.4e-09   37.3   0.0     2    41    73   110    68   111 0.93 Bacterial regulatory helix-turn-helix proteins, AraC family
DUF2314              PF10077.4    133 seq1835_BIOID51123   -            153     4e-24   85.0   0.1   1   1   3.9e-28   5.4e-24   84.6   0.1     2   127    33   149    32   151 0.90 Uncharacterized protein conserved in bacteria (DUF2314)
DUF1439              PF07273.7    152 seq1839_BIOID51123   -            253     2e-53  180.0   1.0   1   1   1.8e-57   2.5e-53  179.7   0.7     1   152    94   246    94   246 0.99 Protein of unknown function (DUF1439)
MFS_1                PF07690.11   354 seq1841_BIOID51123   -            393   1.1e-39  136.0  62.7   1   1   1.8e-41   2.5e-37  128.3  27.6     2   353    21   356    20   357 0.91 Major Facilitator Superfamily
MarB                 PF13999.1     66 seq1842_BIOID51123   -             72   1.5e-34  117.2   0.5   1   1   1.3e-38   1.7e-34  117.0   0.3     2    66     6    70     5    70 0.98 MarB protein
Usher                PF00577.15   552 seq1845_BIOID51123   -            822  1.1e-176  588.7  30.2   1   1  2.9e-180  1.3e-176  588.4  21.0     3   551   183   734   181   735 0.96 Type VII secretion system (T7SS), usher protein
PapC_N               PF13954.1    146 seq1845_BIOID51123   -            822   3.6e-38  130.3   0.2   1   1   2.2e-41   9.9e-38  128.8   0.1     1   146    22   167    22   167 0.98 PapC N-terminal domain
PapC_C               PF13953.1     68 seq1845_BIOID51123   -            822     3e-14   52.3   0.2   1   1   3.6e-16   1.6e-12   46.7   0.0     3    59   747   801   746   808 0.91 PapC C-terminal domain
SIS                  PF01380.17   131 seq1848_BIOID51123   -            384   4.6e-53  178.2   0.0   1   2     2e-34   2.7e-30  104.5   0.0     2   130    49   188    48   189 0.98 SIS domain
SIS                  PF01380.17   131 seq1848_BIOID51123   -            384   4.6e-53  178.2   0.0   2   2   2.4e-24   3.2e-20   71.9   0.0     3   131   222   357   220   357 0.94 SIS domain
Adenylate_cycl       PF01295.13   605 seq1851_BIOID51123   -            848    9e-275  912.5   0.0   1   1  1.6e-278  1.1e-274  912.3   0.0     1   601   228   826   228   830 0.98 Adenylate cyclase, class-I
Adenyl_cycl_N        PF12633.2    204 seq1851_BIOID51123   -            848   2.4e-87  291.6   0.0   1   1   1.6e-86   1.1e-82  276.3   0.0     1   203     1   200     1   201 0.96 Adenylate cyclase NT domain
Amidohydro_1         PF01979.15   333 seq1852_BIOID51123   -            348   2.1e-27   96.5   0.0   1   1     2e-31   2.8e-27   96.1   0.0     8   295    15   310    10   323 0.91 Amidohydrolase family
DUF805               PF05656.9    117 seq1854_BIOID51123   -            146   2.4e-20   72.4  11.7   1   1   3.8e-24   5.2e-20   71.3   8.1     2   116     7   134     6   135 0.82 Protein of unknown function (DUF805)
Peripla_BP_3         PF13377.1    160 seq1855_BIOID51123   -            332   6.4e-26   91.1   0.0   1   1   2.6e-28     7e-25   87.7   0.0     2   146   176   322   175   331 0.90 Periplasmic binding protein-like domain
Peripla_BP_1         PF00532.16   279 seq1855_BIOID51123   -            332   1.2e-23   83.6   0.1   1   1   8.3e-27   2.3e-23   82.7   0.1    13   267    77   321    70   330 0.88 Periplasmic binding proteins and sugar binding domain of LacI family
LacI                 PF00356.16    46 seq1855_BIOID51123   -            332   6.8e-22   76.7   0.4   1   1   4.6e-25   1.2e-21   75.8   0.3     1    46     4    49     4    49 0.99 Bacterial regulatory proteins, lacI family
Peripla_BP_4         PF13407.1    258 seq1855_BIOID51123   -            332     3e-17   62.7   0.0   1   1   2.1e-20   5.7e-17   61.8   0.0     7   257    74   317    70   318 0.93 Periplasmic binding protein domain
Elong-fact-P_C       PF09285.6     56 seq1857_BIOID51123   -            275   2.4e-21   74.7   0.0   1   1   1.2e-24   5.2e-21   73.6   0.0     1    56   218   273   218   273 0.99 Elongation factor P, C-terminal
EFP                  PF01132.15    55 seq1857_BIOID51123   -            275     5e-14   51.6   2.2   1   1     2e-17   8.9e-14   50.7   1.5     1    54   154   209   154   210 0.91 Elongation factor P (EF-P) OB domain
EFP_N                PF08207.7     58 seq1857_BIOID51123   -            275   4.8e-13   48.6   0.6   1   1   2.1e-16   9.5e-13   47.7   0.1     2    57    89   146    88   147 0.88 Elongation factor P (EF-P) KOW-like domain
MFS_1                PF07690.11   354 seq1858_BIOID51123   -            395     2e-29  102.3  51.1   1   1   3.1e-33   2.1e-29  102.2  26.2     2   344    13   341    12   343 0.82 Major Facilitator Superfamily
DUF406               PF04175.7     94 seq1860_BIOID51123   -             99   2.1e-28   98.5   3.1   1   1   1.6e-32   2.3e-28   98.4   2.2     4    94     3    96     1    96 0.96 Protein of unknown function (DUF406)
F_bP_aldolase        PF01116.15   287 seq1861_BIOID51123   -            286  1.5e-101  339.2   0.0   1   1  1.2e-105  1.6e-101  339.0   0.0     4   286     5   283     2   284 0.99 Fructose-bisphosphate aldolase class-II
Usp                  PF00582.21   140 seq1864_BIOID51123   -            142   3.2e-17   62.8   0.0   1   1   2.7e-21   3.7e-17   62.7   0.0     2   140     3   138     2   138 0.95 Universal stress protein family
DinI                 PF06183.8     65 seq1865_BIOID51123   -             81   1.7e-29  101.4   0.1   1   1   1.8e-33   2.5e-29  100.9   0.0     1    65    13    79    13    79 0.98 DinI-like family
Cytochrom_C552       PF02335.10   435 seq1867_BIOID51123   -            441  9.2e-173  574.8   8.0   1   1  1.7e-176  1.1e-172  574.5   5.5     3   433     6   435     4   437 0.98 Cytochrome c552
OmpW                 PF03922.9    192 seq1871_BIOID51123   -            212   3.5e-70  235.4   0.1   1   1   8.9e-74   4.1e-70  235.2   0.0     1   192    23   212    23   212 0.99 OmpW family
OMP_b-brl            PF13505.1    176 seq1871_BIOID51123   -            212   5.3e-14   52.4   6.6   1   1   1.4e-17   6.6e-14   52.1   4.6     1   176     7   212     7   212 0.76 Outer membrane protein beta-barrel domain
OprF                 PF05736.6    184 seq1871_BIOID51123   -            212   6.3e-05   22.4   0.1   1   1   3.5e-08   0.00016   21.1   0.1    47   120    54   129     5   146 0.84 OprF membrane domain
HlyD_2               PF12700.2    328 seq1873_BIOID51123   -            464   1.5e-25   89.9   1.3   1   1   5.7e-29     2e-25   89.5   0.9     9   328   123   425   115   425 0.82 HlyD family secretion protein
HlyD                 PF00529.15   306 seq1873_BIOID51123   -            464   9.8e-25   87.3  12.0   1   1   5.5e-28   1.9e-24   86.4   8.3     1   239   135   358   135   391 0.87 HlyD family secretion protein
HlyD_3               PF13437.1    105 seq1873_BIOID51123   -            464   3.8e-16   59.2   3.3   1   1     9e-14   3.1e-10   40.2   0.4     1   101   246   351   246   356 0.93 HlyD family secretion protein
Biotin_lipoyl_2      PF13533.1     50 seq1873_BIOID51123   -            464   7.2e-14   51.0   9.0   1   1   7.9e-17   2.7e-13   49.2   0.3     2    50   136   184   135   184 0.97 Biotin-lipoyl like
BssS                 PF13991.1     73 seq1874_BIOID51123   -             85   1.3e-34  117.6   0.0   1   1   1.1e-38   1.5e-34  117.4   0.0     1    72    12    83    12    84 0.98 BssS protein family
Mannitol_dh_C        PF08125.8    245 seq1875_BIOID51123   -            488   1.7e-96  322.0   0.0   1   1  3.4e-100   2.3e-96  321.5   0.0     1   245   216   462   216   462 0.99 Mannitol dehydrogenase C-terminal domain
Mannitol_dh          PF01232.18   151 seq1875_BIOID51123   -            488   5.6e-54  182.0   0.0   1   1   1.9e-57   1.3e-53  180.8   0.0     2   151    26   188    25   188 0.99 Mannitol dehydrogenase Rossmann domain
PTSIIB_sorb          PF03830.10   151 seq1876_BIOID51123   -            158   5.1e-52  175.6   0.7   1   1   4.2e-56   5.7e-52  175.4   0.5     1   150     5   154     5   155 0.98 PTS system sorbose subfamily IIB component
SieB                 PF14163.1    151 seq1878_BIOID51123   -            179   1.1e-22   80.1   0.3   1   1   9.2e-27   1.3e-22   79.9   0.2     2   149    22   175    21   177 0.89 Superinfection exclusion protein B
Pili_assembly_N      PF00345.15   122 seq1879_BIOID51123   -            252   3.9e-36  123.3   1.8   1   1   9.8e-40   6.7e-36  122.6   1.2     2   121    30   147    29   148 0.90 Gram-negative pili assembly chaperone, N-terminal domain
Pili_assembly_C      PF02753.12    68 seq1879_BIOID51123   -            252   7.2e-08   32.0   2.3   1   1   1.2e-11   8.1e-08   31.8   0.7     2    64   171   230   170   234 0.86 Gram-negative pili assembly chaperone, C-terminal domain
DAO                  PF01266.19   358 seq1881_BIOID51123   -            372   1.2e-57  195.3   0.0   1   1   9.6e-62   1.3e-57  195.2   0.0     1   357     4   352     4   353 0.86 FAD dependent oxidoreductase
PTS_EIIC             PF02378.13   321 seq1882_BIOID51123   -            648     5e-71  239.0  33.0   1   1   1.1e-74     5e-71  239.0  22.9     2   321    12   300    11   300 0.94 Phosphotransferase system, EIIC
PTS_EIIA_1           PF00358.15   133 seq1882_BIOID51123   -            648   1.6e-52  176.4   0.6   1   1   5.5e-56   2.5e-52  175.8   0.4     4   131   499   626   496   628 0.98 phosphoenolpyruvate-dependent sugar phosphotransferase system, EIIA 1
PTS_EIIB             PF00367.15    35 seq1882_BIOID51123   -            648   1.2e-12   46.6   0.9   1   1   5.3e-16   2.4e-12   45.7   0.7     1    35   393   427   393   427 0.97 phosphotransferase system, EIIB
Aldo_ket_red         PF00248.16   283 seq1884_BIOID51123   -            286   4.6e-54  183.0   0.0   1   1   3.9e-58   5.3e-54  182.8   0.0     1   281    15   283    15   285 0.96 Aldo/keto reductase family
EII-Sor              PF03609.9    237 seq1885_BIOID51123   -            267   3.4e-72  242.4  24.2   1   1   2.8e-76   3.9e-72  242.2  16.8     1   236     1   238     1   239 0.99 PTS system sorbose-specific iic component
Paired_CXXCH_1       PF09699.5     41 seq1886_BIOID51123   -            188   6.2e-08   31.9  26.0   1   1   1.9e-08   6.6e-05   22.2   3.7     4    40   133   171   129   172 0.78 Doubled CXXCH motif (Paired_CXXCH_1)
Fimbrial             PF00419.15   145 seq1888_BIOID51123   -            354   1.1e-10   41.7   0.2   1   1     2e-14   2.7e-10   40.5   0.1    12   145   218   354   204   354 0.91 Fimbrial protein
ACR_tran             PF00873.14  1021 seq1890_BIOID51123   -           1040         0 1232.5  34.4   1   1         0         0 1232.3  23.9     2  1020    13  1022    12  1023 1.00 AcrB/AcrD/AcrF family
SecD_SecF            PF02355.11   189 seq1890_BIOID51123   -           1040   1.3e-08   34.1  32.4   1   1   1.6e-09   1.1e-05   24.6  10.9    36   183   348   495   338   501 0.82 Protein export membrane protein
EIID-AGA             PF03613.9    264 seq1891_BIOID51123   -            263   9.2e-93  309.8   4.6   1   1   7.5e-97     1e-92  309.7   3.2     2   264     4   263     3   263 0.97 PTS system mannose/fructose/sorbose family IID component
Fer4_11              PF13247.1     99 seq1892_BIOID51123   -            223   1.4e-26   92.1  10.8   1   1     1e-29   1.4e-26   92.1   7.5     2    98    84   181    83   182 0.95 4Fe-4S dicluster domain
Fer4_7               PF12838.2     52 seq1892_BIOID51123   -            223     4e-17   62.2  26.6   1   2   2.1e-12   2.9e-09   37.0   5.6     2    52    46   108    45   108 0.75 4Fe-4S dicluster domain
Fer4_7               PF12838.2     52 seq1892_BIOID51123   -            223     4e-17   62.2  26.6   2   2   1.5e-09   2.1e-06   27.9   8.5     2    52   125   176   124   176 0.81 4Fe-4S dicluster domain
Fer4_9               PF13187.1     55 seq1892_BIOID51123   -            223   1.2e-15   57.3  25.1   1   2   4.7e-10   6.4e-07   29.4   4.8     2    54    46   108    45   111 0.87 4Fe-4S dicluster domain
Fer4_9               PF13187.1     55 seq1892_BIOID51123   -            223   1.2e-15   57.3  25.1   2   2     2e-11   2.8e-08   33.7   7.1     2    54   125   176   124   177 0.96 4Fe-4S dicluster domain
Fer4                 PF00037.22    24 seq1892_BIOID51123   -            223   3.5e-13   48.4  40.5   1   1   2.7e-09   3.7e-06   26.1   2.2     2    21   119   138   118   141 0.90 4Fe-4S binding domain
Fer4_10              PF13237.1     52 seq1892_BIOID51123   -            223   3.3e-12   45.8  50.0   1   2   7.1e-09   9.7e-06   25.1   8.5     7    52    90   136    84   136 0.93 4Fe-4S dicluster domain
Fer4_10              PF13237.1     52 seq1892_BIOID51123   -            223   3.3e-12   45.8  50.0   2   2   2.1e-09   2.9e-06   26.8   7.1     4    52   120   173   117   173 0.85 4Fe-4S dicluster domain
Fer4_2               PF12797.2     22 seq1892_BIOID51123   -            223     4e-10   38.8  36.2   1   1   9.6e-09   1.3e-05   24.6   1.2     2    20    38    56    37    64 0.89 4Fe-4S binding domain
Fer4_3               PF12798.2     15 seq1892_BIOID51123   -            223   1.6e-09   37.5  44.1   1   3   2.8e-05     0.039   14.4   5.2     1    15    92   108    92   108 0.98 4Fe-4S binding domain
Fer4_3               PF12798.2     15 seq1892_BIOID51123   -            223   1.6e-09   37.5  44.1   2   3   0.00027      0.37   11.3   3.7     1    13   125   137   125   139 0.94 4Fe-4S binding domain
Fer4_3               PF12798.2     15 seq1892_BIOID51123   -            223   1.6e-09   37.5  44.1   3   3   2.6e-07   0.00036   20.7   1.5     1    15   152   176   152   176 0.98 4Fe-4S binding domain
Fer4_4               PF12800.2     17 seq1892_BIOID51123   -            223   4.8e-07   29.4  37.0   1   3    0.0002      0.27   11.5   1.9     3    15    45    57    43    61 0.90 4Fe-4S binding domain
Fer4_4               PF12800.2     17 seq1892_BIOID51123   -            223   4.8e-07   29.4  37.0   2   3   0.00016      0.22   11.8   3.0     2    17    90   107    89   107 0.86 4Fe-4S binding domain
Fer4_4               PF12800.2     17 seq1892_BIOID51123   -            223   4.8e-07   29.4  37.0   3   3   1.9e-06    0.0026   17.8   2.4     2    17   123   138   122   138 0.91 4Fe-4S binding domain
DUF2773              PF10971.3     81 seq1893_BIOID51123   -            768     2e-43  146.1   2.7   1   1   3.9e-47   5.4e-43  144.7   1.4     1    81   688   768   688   768 0.99 Protein of unknown function (DUF2773)
DUF2770              PF10968.3     36 seq1894_BIOID51123   -             46   1.8e-20   72.2  13.8   1   1   1.6e-24   2.1e-20   71.9   9.6     1    36    10    45    10    45 0.99 Protein of unknown function (DUF2770)
cobW                 PF02492.14   178 seq1895_BIOID51123   -            328   2.5e-35  121.4   0.0   1   1   4.9e-39   3.4e-35  120.9   0.0     4   168     6   170     3   180 0.91 CobW/HypB/UreG, nucleotide-binding domain
CobW_C               PF07683.9     94 seq1895_BIOID51123   -            328   2.1e-06   27.2   0.4   1   1   6.4e-10   4.4e-06   26.2   0.0     2    92   241   321   240   323 0.90 Cobalamin synthesis protein cobW C-terminal domain
LPAM_2               PF13627.1     24 seq1896_BIOID51123   -             67   1.6e-08   33.8   3.3   1   1   1.6e-12   2.1e-08   33.4   2.3     1    24     6    29     6    29 0.94 Prokaryotic lipoprotein-attachment site
Ni_hydr_CYTB         PF01292.15   182 seq1898_BIOID51123   -             84   2.3e-08   33.5   6.9   1   1   3.7e-12   2.5e-08   33.3   4.8     1    62     9    68     9    81 0.92 Prokaryotic cytochrome b561
Cytochrom_B_N        PF00033.14   188 seq1898_BIOID51123   -             84   2.2e-07   30.3   5.9   1   1   3.6e-11   2.4e-07   30.1   4.1     2    65     8    67     7    77 0.94 Cytochrome b(N-terminal)/b6/petB
DAP_epimerase        PF01678.14   121 seq1899_BIOID51123   -            275   1.3e-77  257.4   0.7   1   2   1.8e-43   1.2e-39  134.8   0.0     1   120     4   124     4   125 0.98 Diaminopimelate epimerase
DAP_epimerase        PF01678.14   121 seq1899_BIOID51123   -            275   1.3e-77  257.4   0.7   2   2   2.5e-39   1.7e-35  121.4   0.1     2   121   153   268   152   268 0.97 Diaminopimelate epimerase
PhzC-PhzF            PF02567.11   282 seq1899_BIOID51123   -            275   3.6e-05   23.0   0.0   1   1   7.7e-09   5.2e-05   22.5   0.0    45   224    51   224    46   229 0.86 Phenazine biosynthesis-like protein
NrfD                 PF03916.9    313 seq1902_BIOID51123   -            318  1.6e-111  372.6  32.3   1   1  1.3e-115  1.8e-111  372.4  22.4     2   313     5   318     4   318 0.99 Polysulphide reductase, NrfD
Cytochrom_B_N        PF00033.14   188 seq1903_BIOID51123   -            104   9.2e-19   67.4   4.2   1   1   1.6e-22   1.1e-18   67.1   2.9   104   187     4    96     2    97 0.97 Cytochrome b(N-terminal)/b6/petB
Ni_hydr_CYTB         PF01292.15   182 seq1903_BIOID51123   -            104   1.3e-16   60.4   4.2   1   1     2e-20   1.3e-16   60.3   2.9   100   181     5    96     1    97 0.89 Prokaryotic cytochrome b561
Glucosamine_iso      PF01182.15   199 seq1904_BIOID51123   -            251   3.2e-19   69.3   0.0   1   1   3.2e-23   4.4e-19   68.8   0.0     4   198    30   226    28   227 0.81 Glucosamine-6-phosphate isomerases/6-phosphogluconolactonase
CinA                 PF02464.12   155 seq1907_BIOID51123   -            172   2.8e-47  159.9   0.9   1   1   2.3e-51   3.2e-47  159.7   0.6     2   155    18   171    17   171 0.98 Competence-damaged protein
YceI                 PF04264.8    164 seq1908_BIOID51123   -            191   5.3e-40  136.9   0.8   1   1   4.4e-44     6e-40  136.7   0.5     2   163    25   187    24   188 0.93 YceI-like domain
tRNA-synt_1c         PF00749.16   314 seq1910_BIOID51123   -            554  1.6e-124  414.5   0.0   1   1  2.9e-128    2e-124  414.2   0.0     2   313    28   337    27   338 0.99 tRNA synthetases class I (E and Q), catalytic domain
tRNA-synt_1c_C       PF03950.13   174 seq1910_BIOID51123   -            554   1.1e-63  213.8   0.0   1   1   3.5e-67   2.4e-63  212.8   0.0     1   174   340   528   340   528 0.97 tRNA synthetases class I (E and Q), anti-codon binding domain
DUF1449              PF07290.6    202 seq1911_BIOID51123   -            209  1.2e-112  373.9   0.4   1   1    1e-116  1.4e-112  373.7   0.3     1   202     4   205     4   205 1.00 Protein of unknown function (DUF1449)
PAP2                 PF01569.16   129 seq1912_BIOID51123   -            252   6.2e-17   61.3   4.6   1   1   4.5e-21   6.2e-17   61.3   3.2     4   122   106   227   102   233 0.89 PAP2 superfamily
MOSC                 PF03473.12   133 seq1913_BIOID51123   -            369   2.5e-36  123.9   0.0   1   1   9.1e-40   4.1e-36  123.2   0.0     5   133   132   263   128   263 0.96 MOSC domain
MOSC_N               PF03476.11   120 seq1913_BIOID51123   -            369   4.6e-30  103.6   0.0   1   1   1.8e-33   8.1e-30  102.8   0.0     1   119     1   116     1   117 0.97 MOSC N-terminal beta barrel domain
Fer2                 PF00111.22    78 seq1913_BIOID51123   -            369     3e-14   52.3   1.1   1   1   1.3e-17     6e-14   51.4   0.8     6    78   296   362   291   362 0.79 2Fe-2S iron-sulfur cluster binding domain
DUF484               PF04340.7    225 seq1914_BIOID51123   -            235   1.1e-89  299.6   0.4   1   1   9.5e-94   1.3e-89  299.4   0.3     1   224    10   232    10   233 0.99 Protein of unknown function, DUF484
Mrr_cat              PF04471.7    115 seq1916_BIOID51123   -            304   2.9e-38  130.1   0.0   1   1   8.6e-42   5.9e-38  129.1   0.0     2   115   164   281   163   281 0.98 Restriction endonuclease
Mrr_N                PF14338.1     92 seq1916_BIOID51123   -            304   7.7e-20   70.6   0.0   1   1   2.8e-23   1.9e-19   69.4   0.0     1    92     5    94     5    94 0.95 Mrr N-terminal domain
Cytochrom_C_asm      PF01578.15   214 seq1918_BIOID51123   -            552   1.2e-49  168.6  22.0   1   1   8.7e-54   1.2e-49  168.6  15.2     1   212    72   279    72   281 0.97 Cytochrome C assembly protein
Band_7               PF01145.20   179 seq1919_BIOID51123   -            553   4.6e-19   68.9   2.1   1   1   3.3e-23   4.6e-19   68.9   1.5     5   148    38   188    34   220 0.85 SPFH domain / Band 7 family
Fimbrial             PF00419.15   145 seq1920_BIOID51123   -            194   4.3e-13   49.5   0.0   1   1   4.3e-17   5.8e-13   49.1   0.0     3   144    29   193    27   194 0.76 Fimbrial protein
Phage_integrase      PF00589.17   173 seq1921_BIOID51123   -            298   4.6e-50  169.5   0.0   1   1   1.1e-53   7.7e-50  168.8   0.0     3   172   114   281   112   282 0.97 Phage integrase family
Phage_integr_N       PF02899.12    84 seq1921_BIOID51123   -            298   7.9e-27   93.1   0.7   1   1   2.9e-30     2e-26   91.8   0.5     1    83     8    90     8    91 0.98 Phage integrase, N-terminal SAM-like domain
NLPC_P60             PF00877.14   105 seq1924_BIOID51123   -            188   1.2e-34  118.1   0.1   1   1   1.3e-38   1.7e-34  117.6   0.0     1   105    79   183    79   183 0.98 NlpC/P60 family
Phage_CII            PF05269.6     91 seq1925_BIOID51123   -             99   3.9e-35  119.6   0.1   1   1   3.2e-39   4.3e-35  119.4   0.0     1    90     1    92     1    93 0.96 Bacteriophage CII protein
CDP-OH_P_transf      PF01066.16   101 seq1926_BIOID51123   -            203     3e-13   49.8  12.6   1   1   1.2e-16   1.7e-12   47.4   8.7     3    77    28   123    26   199 0.80 CDP-alcohol phosphatidyltransferase
Pili_assembly_N      PF00345.15   122 seq1927_BIOID51123   -            231   9.2e-42  141.5   0.0   1   1   2.4e-45   1.6e-41  140.7   0.0     1   122    25   145    25   145 0.94 Gram-negative pili assembly chaperone, N-terminal domain
Pili_assembly_C      PF02753.12    68 seq1927_BIOID51123   -            231     3e-17   62.0   0.2   1   1     1e-20   7.1e-17   60.8   0.1     1    67   164   226   164   227 0.91 Gram-negative pili assembly chaperone, C-terminal domain
DUF3521              PF12035.3     35 seq1930_BIOID51123   -             89     2e-18   65.7   1.4   1   1   3.5e-22   4.8e-18   64.5   0.9     1    35    22    56    22    56 0.98 Protein of unknown function (DUF3521)
HAD_2                PF13419.1    176 seq1933_BIOID51123   -            238   8.5e-20   71.6   0.1   1   1   2.4e-23   1.1e-19   71.2   0.0     1   176    13   207    13   207 0.76 Haloacid dehalogenase-like hydrolase
Hydrolase_like       PF13242.1     75 seq1933_BIOID51123   -            238   4.5e-09   35.7   0.0   1   1   2.2e-12   9.9e-09   34.6   0.0     2    50   161   209   160   223 0.93 HAD-hyrolase-like
Hydrolase            PF00702.21   204 seq1933_BIOID51123   -            238   1.3e-08   35.4   0.0   1   1   4.1e-12   1.9e-08   34.9   0.0     1   202    10   199    10   201 0.71 haloacid dehalogenase-like hydrolase
Lip_A_acyltrans      PF03279.8    295 seq1934_BIOID51123   -            306  4.3e-117  390.0   0.0   1   1  3.5e-121  4.8e-117  389.9   0.0     2   295     5   297     4   297 0.99 Bacterial lipid A biosynthesis acyltransferase
Phage_rep_O          PF04492.8    100 seq1936_BIOID51123   -            315   2.3e-31  107.8   0.1   1   1   3.5e-35   4.8e-31  106.8   0.0     1   100    15   132    15   132 0.99 Bacteriophage replication protein O
ACR_tran             PF00873.14  1021 seq1938_BIOID51123   -           1025         0 1221.8  15.9   1   1         0         0 1221.7  11.0     2  1020     4  1008     3  1009 0.99 AcrB/AcrD/AcrF family
MMPL                 PF03176.10   333 seq1938_BIOID51123   -           1025   1.8e-13   49.8  19.6   1   2   1.4e-11   6.3e-08   31.5   5.5   138   313   327   501   226   521 0.83 MMPL family
MMPL                 PF03176.10   333 seq1938_BIOID51123   -           1025   1.8e-13   49.8  19.6   2   2   4.6e-09   2.1e-05   23.2   2.6    73   306   785  1012   694  1024 0.76 MMPL family
SecD_SecF            PF02355.11   189 seq1938_BIOID51123   -           1025   8.7e-12   44.5  18.9   1   2   4.4e-10     2e-06   27.0   5.7    36   186   337   489   316   492 0.78 Protein export membrane protein
SecD_SecF            PF02355.11   189 seq1938_BIOID51123   -           1025   8.7e-12   44.5  18.9   2   2   8.1e-09   3.7e-05   22.8   2.0    25   183   844  1005   831  1022 0.87 Protein export membrane protein
CSS-motif            PF12792.2    208 seq1940_BIOID51123   -            119   6.9e-13   48.2   0.0   1   1   5.8e-17     8e-13   48.0   0.0     2    67    38   102    37   105 0.95 CSS motif domain associated with EAL
CTP_transf_1         PF01148.15   259 seq1941_BIOID51123   -            298   3.6e-59  200.4  21.0   1   1   3.9e-63   5.4e-59  199.8  14.6     3   258    38   295    36   296 0.92 Cytidylyltransferase family
DUF904               PF06005.7     72 seq1942_BIOID51123   -             59   3.4e-16   59.1   1.1   1   1   2.6e-20   3.6e-16   59.1   0.7     1    36     3    38     3    51 0.91 Protein of unknown function (DUF904)
Usher                PF00577.15   552 seq1943_BIOID51123   -            863  1.4e-207  690.7  29.9   1   1    3e-211  1.4e-207  690.7  20.7     1   552   231   773   231   773 0.99 Type VII secretion system (T7SS), usher protein
PapC_N               PF13954.1    146 seq1943_BIOID51123   -            863   1.6e-47  160.6   0.1   1   1   7.7e-51   3.5e-47  159.5   0.1     1   146    68   217    68   217 0.98 PapC N-terminal domain
PapC_C               PF13953.1     68 seq1943_BIOID51123   -            863     2e-21   75.2   0.1   1   1   9.9e-25   4.5e-21   74.1   0.0     2    67   784   850   783   851 0.95 PapC C-terminal domain
OprD                 PF03573.8    391 seq1945_BIOID51123   -            468   2.2e-25   89.1  12.3   1   1     2e-29   2.8e-25   88.8   8.5     1   365    33   431    33   443 0.83 outer membrane porin, OprD family
CcmH                 PF03918.9    148 seq1946_BIOID51123   -            127   2.3e-47  159.5   0.7   1   1     2e-51   2.8e-47  159.3   0.5     3   125     6   126     4   127 0.91 Cytochrome C biogenesis protein
EAL                  PF00563.15   236 seq1947_BIOID51123   -            406   7.5e-62  208.7   0.0   1   1   1.6e-65   1.1e-61  208.2   0.0     4   236   156   388   153   388 0.96 EAL domain
CSS-motif            PF12792.2    208 seq1947_BIOID51123   -            406   4.6e-20   71.7   0.2   1   1     1e-23   7.2e-20   71.1   0.2    79   206     2   131     1   133 0.97 CSS motif domain associated with EAL
Ibs_toxin            PF13956.1     19 seq1948_BIOID51123   -             67     2e-09   36.8   8.7   1   1   1.9e-13   2.6e-09   36.4   6.0     1    19    49    67    49    67 1.00 Toxin Ibs, type I toxin-antitoxin system
UvrD_C               PF13361.1    319 seq1949_BIOID51123   -            738   1.3e-99  333.6   0.0   1   1  7.6e-103   1.7e-99  333.1   0.0     1   318   295   634   295   635 0.98 UvrD-like helicase C-terminal domain
UvrD-helicase        PF00580.16   315 seq1949_BIOID51123   -            738   2.2e-76  257.0   0.0   1   1   2.7e-79   6.1e-76  255.6   0.0     1   314    28   289    28   290 0.98 UvrD/REP helicase N-terminal domain
AAA_19               PF13245.1     76 seq1949_BIOID51123   -            738   5.5e-14   51.5   0.2   1   1   8.5e-17   1.9e-13   49.8   0.1     1    75    34   111    34   112 0.85 Part of AAA domain
UvrD_C_2             PF13538.1    104 seq1949_BIOID51123   -            738   1.1e-10   41.4   0.0   1   1   1.1e-13   2.6e-10   40.2   0.0    54   103   561   630   509   631 0.77 Family description
TPR_11               PF13414.1     69 seq1950_BIOID51123   -            198   3.2e-15   55.4   9.6   1   1   2.2e-15     1e-11   44.1   4.9     1    68    71   140    71   141 0.90 TPR repeat
TPR_2                PF07719.12    34 seq1950_BIOID51123   -            198   1.9e-06   27.1  11.9   1   2   6.1e-07    0.0028   17.3   1.1     2    32    74   104    73   106 0.90 Tetratricopeptide repeat
TPR_2                PF07719.12    34 seq1950_BIOID51123   -            198   1.9e-06   27.1  11.9   2   2   4.4e-06      0.02   14.6   0.0     3    31   146   174   144   176 0.93 Tetratricopeptide repeat
TPR_1                PF00515.23    34 seq1950_BIOID51123   -            198   6.2e-06   25.4   9.1   1   1   1.7e-07   0.00075   18.8   0.7     2    32    74   104    73   106 0.91 Tetratricopeptide repeat
adh_short            PF00106.20   167 seq1951_BIOID51123   -            248   2.5e-34  118.4   0.0   1   1   1.2e-37   3.2e-34  118.1   0.0     2   166     2   165     1   166 0.93 short chain dehydrogenase
adh_short_C2         PF13561.1    243 seq1951_BIOID51123   -            248   2.5e-14   53.5   0.0   1   1   1.1e-17   3.1e-14   53.2   0.0     3   222     9   218     7   232 0.89 Enoyl-(Acyl carrier protein) reductase
KR                   PF08659.5    181 seq1951_BIOID51123   -            248   2.2e-13   50.1   0.0   1   1   1.1e-16   3.1e-13   49.6   0.0     3   173     3   170     2   177 0.89 KR domain
Epimerase            PF01370.16   236 seq1951_BIOID51123   -            248   1.4e-06   27.8   0.1   1   1   1.6e-09   4.3e-06   26.2   0.0     1   117     3   135     3   176 0.80 NAD dependent epimerase/dehydratase family
NAD_binding_10       PF13460.1    183 seq1951_BIOID51123   -            248   2.8e-06   27.3   0.0   1   1   1.3e-09   3.7e-06   26.9   0.0     1    60     3    67     3   173 0.77 NADH(P)-binding
DnaB_C               PF03796.10   265 seq1954_BIOID51123   -            458     1e-85  286.6   0.1   1   1   3.3e-89   1.5e-85  286.1   0.0     2   257   171   426   170   434 0.96 DnaB-like helicase C terminal domain
AAA_25               PF13481.1    194 seq1954_BIOID51123   -            458   1.9e-13   50.1   0.7   1   1   1.3e-16   5.9e-13   48.5   0.2    14   187   169   352   156   358 0.87 AAA domain
DnaB                 PF00772.16   103 seq1954_BIOID51123   -            458   5.9e-13   48.4   0.0   1   1   2.7e-16   1.2e-12   47.4   0.0     6   103     3    95     1    95 0.93 DnaB-like helicase N terminal domain
MFS_1                PF07690.11   354 seq1956_BIOID51123   -            408   5.5e-53  179.8  43.4   1   2   2.9e-36     1e-32  113.2  19.4     2   248    20   256    19   263 0.81 Major Facilitator Superfamily
MFS_1                PF07690.11   354 seq1956_BIOID51123   -            408   5.5e-53  179.8  43.4   2   2   3.8e-24   1.3e-20   73.3  10.1     1   168   224   393   224   407 0.89 Major Facilitator Superfamily
Sugar_tr             PF00083.19   451 seq1956_BIOID51123   -            408   8.8e-15   54.0  29.4   1   2   1.1e-12   3.8e-09   35.5  11.1    10   191    24   192    14   195 0.82 Sugar (and other) transporter
Sugar_tr             PF00083.19   451 seq1956_BIOID51123   -            408   8.8e-15   54.0  29.4   2   2   2.5e-08   8.4e-05   21.2   4.2    46   185   258   391   222   397 0.87 Sugar (and other) transporter
MFS_2                PF13347.1    427 seq1956_BIOID51123   -            408   1.1e-12   46.9  24.8   1   1   4.8e-14   1.6e-10   39.8   3.3   148   315   146   312   137   340 0.80 MFS/sugar transport protein
MFS_1_like           PF12832.2     77 seq1956_BIOID51123   -            408   1.1e-05   25.0   7.2   1   1   3.2e-08   0.00011   21.8   0.2    12    72    26    91    18    95 0.81 MFS_1 like family
Methyltransf_20      PF12147.3    311 seq1957_BIOID51123   -            585    3e-149  495.9   0.0   1   1  1.5e-152    4e-149  495.5   0.0     1   311   273   582   273   582 0.99 Putative methyltransferase
Hydrolase_4          PF12146.3     79 seq1957_BIOID51123   -            585   3.7e-28   97.0   0.1   1   1   4.9e-30   1.3e-26   92.0   0.0     1    78    17    95    17    96 0.98 Putative lysophospholipase
Abhydrolase_6        PF12697.2    228 seq1957_BIOID51123   -            585   6.6e-20   71.8   4.8   1   1   5.2e-23   1.4e-19   70.7   2.9     1   218    36   263    36   271 0.73 Alpha/beta hydrolase family
Abhydrolase_5        PF12695.2    142 seq1957_BIOID51123   -            585   6.8e-12   45.2   1.1   1   1     2e-14   5.4e-11   42.3   0.3     1   141    35   260    35   261 0.82 Alpha/beta hydrolase family
Methyltransf_18      PF12847.2    112 seq1957_BIOID51123   -            585   2.1e-09   37.8   0.0   1   1   1.7e-12   4.8e-09   36.6   0.0     4   110   410   519   408   520 0.86 Methyltransferase domain
FCD                  PF07729.7    125 seq1961_BIOID51123   -            228   1.6e-26   92.9   5.9   1   1   3.5e-30   2.4e-26   92.3   4.1     5   124    89   208    87   209 0.99 FCD domain
GntR                 PF00392.16    64 seq1961_BIOID51123   -            228   9.3e-18   63.3   0.0   1   1   3.6e-21   2.4e-17   61.9   0.0     3    64    15    75    13    75 0.98 Bacterial regulatory proteins, gntR family
RHS                  PF03527.9     41 seq1962_BIOID51123   -            352   3.9e-20   71.2   0.8   1   1   5.7e-24   3.9e-20   71.2   0.6     1    41   180   220   180   220 0.96 RHS protein
SDF                  PF00375.13   390 seq1963_BIOID51123   -            437  2.2e-120  401.8  38.4   1   1  1.8e-124  2.5e-120  401.7  26.6     1   390     8   411     8   411 0.97 Sodium:dicarboxylate symporter family
SBP_bac_5            PF00496.17   374 seq1964_BIOID51123   -            604   3.6e-67  226.7  10.4   1   1   3.7e-71     5e-67  226.2   7.2     2   369    98   503    97   508 0.93 Bacterial extracellular solute-binding proteins, family 5 Middle
YbfN                 PF13982.1     89 seq1966_BIOID51123   -            108   6.2e-50  167.2   6.7   1   1   5.2e-54   7.2e-50  166.9   4.6     1    89    19   107    19   107 0.99 YbfN-like lipoprotein
MsyB                 PF13984.1    122 seq1968_BIOID51123   -            124   6.7e-67  223.0  12.7   1   1   5.5e-71   7.5e-67  222.8   8.8     1   122     3   124     3   124 0.99 MsyB protein
YdfZ                 PF14001.1     64 seq1972_BIOID51123   -             67     2e-33  114.3   0.1   1   1   1.6e-37   2.2e-33  114.1   0.1     1    64     2    65     2    65 0.99 YdfZ protein
NinB                 PF05772.7    127 seq1973_BIOID51123   -            138     3e-51  172.2   0.1   1   1   2.5e-55   3.4e-51  172.0   0.1     2   127     8   133     7   133 0.99 NinB protein
DSPc                 PF00782.15   133 seq1977_BIOID51123   -            451   3.6e-26   91.2   0.0   1   1     2e-29     7e-26   90.2   0.0     1   132   327   450   327   451 0.96 Dual specificity phosphatase, catalytic domain
PAP2                 PF01569.16   129 seq1977_BIOID51123   -            451   7.8e-11   41.6   3.6   1   1     8e-14   2.7e-10   39.8   2.5     4   126   106   220   100   223 0.86 PAP2 superfamily
PAP2_3               PF14378.1    191 seq1977_BIOID51123   -            451     2e-08   33.9   1.8   1   1   5.7e-12     2e-08   33.9   1.3    71   189   101   211    91   213 0.85 PAP2 superfamily
Y_phosphatase        PF00102.22   236 seq1977_BIOID51123   -            451   4.9e-06   25.9   0.0   1   1   2.2e-09   7.4e-06   25.3   0.0   152   225   376   440   350   446 0.85 Protein-tyrosine phosphatase
Fimbrial             PF00419.15   145 seq1979_BIOID51123   -            363     6e-21   75.0   0.5   1   1   4.4e-25     6e-21   75.0   0.4     2   143   211   361   210   363 0.85 Fimbrial protein
DUF1019              PF06254.6     89 seq1980_BIOID51123   -            173   4.2e-26   90.8   0.0   1   1   4.4e-30     6e-26   90.3   0.0     4    89    58   149    44   149 0.96 Protein of unknown function (DUF1019)
NUMOD4               PF07463.6     51 seq1981_BIOID51123   -            200   1.3e-15   56.8   2.3   1   1     3e-19     2e-15   56.2   0.6     1    49     3    64     3    66 0.97 NUMOD4 motif
HNH_3                PF13392.1     46 seq1981_BIOID51123   -            200   4.2e-14   51.5   0.1   1   1   1.1e-17   7.3e-14   50.7   0.1     1    46    68   113    68   113 0.92 HNH endonuclease
MFS_1                PF07690.11   354 seq1982_BIOID51123   -            471   9.3e-55  185.6  74.4   1   2   1.8e-52   1.2e-48  165.5  38.3     1   353    15   405    15   406 0.91 Major Facilitator Superfamily
MFS_1                PF07690.11   354 seq1982_BIOID51123   -            471   9.3e-55  185.6  74.4   2   2   1.5e-12   1.1e-08   34.1   7.7    56   178   321   455   319   469 0.79 Major Facilitator Superfamily
MFS_3                PF05977.8    524 seq1982_BIOID51123   -            471   8.8e-11   40.4  10.7   1   1   1.3e-14   8.8e-11   40.4   7.4    20   186    20   182     6   198 0.84 Transmembrane secretion effector
BPD_transp_1         PF00528.17   185 seq1986_BIOID51123   -            364     4e-41  140.4  14.1   1   1   2.9e-45     4e-41  140.4   9.8     2   183   152   359   151   361 0.99 Binding-protein-dependent transport system inner membrane component
Dam                  PF05869.6    181 seq1987_BIOID51123   -            175   2.8e-62  209.2   0.2   1   1   2.2e-66   3.1e-62  209.1   0.2     2   175     3   172     2   175 0.98 DNA N-6-adenine-methyltransferase (Dam)
DDE_Tnp_1_assoc      PF13808.1     90 seq1992_BIOID51123   -            378   4.4e-33  112.6   0.0   1   1   1.3e-36     9e-33  111.7   0.0     1    90     6    95     6    95 0.99 DDE_Tnp_1-associated
DDE_Tnp_1            PF01609.16   211 seq1992_BIOID51123   -            378   2.4e-31  108.8   0.3   1   1   5.2e-35   3.5e-31  108.3   0.2     3   211   102   343   100   343 0.93 Transposase DDE domain
CorA                 PF01544.13   292 seq1993_BIOID51123   -            316   4.9e-56  189.7   0.4   1   1   4.4e-60     6e-56  189.5   0.2     4   292    26   312    24   312 0.95 CorA-like Mg2+ transporter protein
DUF2591              PF10765.4    109 seq1996_BIOID51123   -            121   6.2e-37  126.0   0.0   1   1   5.1e-41   6.9e-37  125.8   0.0     1   109     1   116     1   116 0.99 Protein of unknown function (DUF2591)
DUF977               PF06163.6    127 seq1998_BIOID51123   -            135     5e-62  207.1   0.5   1   1     4e-66   5.5e-62  207.0   0.4     1   125     1   134     1   135 0.99 Bacterial protein of unknown function (DUF977)
HATPase_c            PF02518.21   111 seq1999_BIOID51123   -            467   5.8e-24   83.8   0.0   1   1   2.7e-27   1.2e-23   82.7   0.0     1   111   349   460   349   460 0.98 Histidine kinase-, DNA gyrase B-, and HSP90-like ATPase
HAMP                 PF00672.20    70 seq1999_BIOID51123   -            467   1.5e-17   63.4   0.4   1   1   3.3e-21   1.5e-17   63.4   0.2     2    69   168   235   167   236 0.96 HAMP domain
HisKA                PF00512.20    68 seq1999_BIOID51123   -            467   9.5e-14   51.0   0.2   1   1   2.1e-17   9.5e-14   51.0   0.1     1    68   240   304   240   304 0.97 His Kinase A (phospho-acceptor) domain
BPD_transp_1         PF00528.17   185 seq2000_BIOID51123   -            341     2e-28   99.0  11.7   1   1   2.7e-32   3.7e-28   98.1   8.1     1   182   158   338   155   341 0.89 Binding-protein-dependent transport system inner membrane component
NinF                 PF05810.7     58 seq2001_BIOID51123   -             58   5.3e-31  106.0   5.2   1   1   4.2e-35   5.7e-31  105.9   3.6     1    58     1    57     1    58 0.96 NinF protein
HNH_3                PF13392.1     46 seq2004_BIOID51123   -            188   1.3e-12   46.7   0.3   1   1   3.7e-16   2.5e-12   45.8   0.2     1    46    68   112    68   112 0.94 HNH endonuclease
AP2                  PF00847.15    55 seq2004_BIOID51123   -            188   2.4e-08   33.9   0.6   1   1   2.1e-11   1.4e-07   31.4   0.3     1    54   122   171   122   172 0.91 AP2 domain
LppC                 PF04348.8    536 seq2005_BIOID51123   -            678  9.6e-136  453.3  24.5   1   2   1.7e-52   2.3e-48  164.9  14.0     1   314    40   345    40   352 0.91 LppC putative lipoprotein
LppC                 PF04348.8    536 seq2005_BIOID51123   -            678  9.6e-136  453.3  24.5   2   2   7.4e-91     1e-86  291.5   0.1   245   536   346   672   342   672 0.97 LppC putative lipoprotein
DUF3418              PF11898.3    586 seq2007_BIOID51123   -           1300    1e-241  803.3   0.6   1   1  6.1e-245  1.4e-241  802.9   0.5     2   586   712  1298   711  1298 0.99 Domain of unknown function (DUF3418)
OB_NTP_bind          PF07717.11   111 seq2007_BIOID51123   -           1300   1.1e-24   86.1   0.0   1   1   9.4e-28   2.1e-24   85.2   0.0     2   111   600   699   599   699 0.97 Oligonucleotide/oligosaccharide-binding (OB)-fold
HA2                  PF04408.18   102 seq2007_BIOID51123   -           1300   2.6e-24   85.0   0.0   1   1   2.5e-27   5.8e-24   83.9   0.0     2   101   465   558   464   559 0.90 Helicase associated domain (HA2)
Helicase_C           PF00271.26    78 seq2007_BIOID51123   -           1300   1.1e-10   41.0   0.1   1   1   1.1e-13   2.5e-10   39.9   0.1     2    77   312   403   311   404 0.94 Helicase conserved C-terminal domain
DEAD                 PF00270.24   173 seq2007_BIOID51123   -           1300   5.7e-07   29.0   0.0   1   1     6e-10   1.4e-06   27.7   0.0     7   167    86   233    80   239 0.72 DEAD/DEAH box helicase
SeqA                 PF03925.8    189 seq2008_BIOID51123   -            181   4.5e-71  238.3   0.1   1   1   3.7e-75     5e-71  238.1   0.1     1   189     1   181     1   181 0.91 SeqA protein
SIR2_2               PF13289.1    140 seq2009_BIOID51123   -            343   5.2e-08   32.7   0.3   1   1   9.2e-12   1.3e-07   31.5   0.2     2   132   156   321   155   325 0.67 SIR2-like domain
NinG                 PF05766.7    189 seq2012_BIOID51123   -            200   3.6e-70  235.4  20.0   1   1   3.1e-74   4.2e-70  235.2  13.9     6   186     5   194     1   200 0.93 Bacteriophage Lambda NinG protein
PGM_PMM_I            PF02878.11   138 seq2015_BIOID51123   -            546     1e-35  122.1   0.1   1   1   1.1e-38   3.8e-35  120.2   0.0     2   133    40   179    39   183 0.97 Phosphoglucomutase/phosphomannomutase, alpha/beta/alpha domain I
PGM_PMM_III          PF02880.11   111 seq2015_BIOID51123   -            546   2.7e-27   94.9   0.0   1   1   1.5e-30   5.3e-27   93.9   0.0     1   111   320   440   320   440 0.93 Phosphoglucomutase/phosphomannomutase, alpha/beta/alpha domain III
PGM_PMM_II           PF02879.11   104 seq2015_BIOID51123   -            546   3.6e-13   49.6   0.0   1   1   3.2e-16   1.1e-12   48.0   0.0     2   104   210   317   209   317 0.90 Phosphoglucomutase/phosphomannomutase, alpha/beta/alpha domain II
PGM_PMM_IV           PF00408.15    73 seq2015_BIOID51123   -            546   3.7e-13   49.1   0.0   1   1   3.2e-16   1.1e-12   47.6   0.0    12    72   479   539   465   542 0.90 Phosphoglucomutase/phosphomannomutase, C-terminal domain
ABC_tran             PF00005.22   118 seq2016_BIOID51123   -            529   1.2e-44  151.2   0.2   1   2   9.5e-23   1.9e-19   70.0   0.0    15   118    68   185    51   185 0.88 ABC transporter
ABC_tran             PF00005.22   118 seq2016_BIOID51123   -            529   1.2e-44  151.2   0.2   2   2   1.7e-25   3.4e-22   78.9   0.0     6   118   331   454   326   454 0.90 ABC transporter
AAA_21               PF13304.1    303 seq2016_BIOID51123   -            529   7.9e-22   78.4   4.7   1   2   1.3e-10   2.5e-07   30.8   0.0   233   302   153   220   148   221 0.95 AAA domain
AAA_21               PF13304.1    303 seq2016_BIOID51123   -            529   7.9e-22   78.4   4.7   2   2   1.3e-11   2.6e-08   34.0   0.3   227   302   416   489   372   490 0.83 AAA domain
oligo_HPY            PF08352.7     64 seq2016_BIOID51123   -            529   4.6e-12   45.9   0.1   1   2   2.9e-10   5.6e-07   29.7   0.1     1    32   236   267   236   280 0.90 Oligopeptide/dipeptide transporter, C-terminal region
oligo_HPY            PF08352.7     64 seq2016_BIOID51123   -            529   4.6e-12   45.9   0.1   2   2   2.5e-05     0.049   13.8   0.0     1    23   505   527   505   529 0.96 Oligopeptide/dipeptide transporter, C-terminal region
RHS_repeat           PF05593.9     38 seq2020_BIOID51123   -           1410   1.9e-60  199.8 111.6   1   7   2.8e-12   1.9e-08   34.1   1.4     1    38   438   476   438   476 0.97 RHS Repeat
RHS_repeat           PF05593.9     38 seq2020_BIOID51123   -           1410   1.9e-60  199.8 111.6   2   7   6.8e-11   4.7e-07   29.7   2.1     3    37   462   496   460   497 0.94 RHS Repeat
RHS_repeat           PF05593.9     38 seq2020_BIOID51123   -           1410   1.9e-60  199.8 111.6   3   7   2.8e-08   0.00019   21.3   0.8     1    37   502   540   502   541 0.81 RHS Repeat
RHS_repeat           PF05593.9     38 seq2020_BIOID51123   -           1410   1.9e-60  199.8 111.6   4   7   6.1e-12   4.2e-08   33.0   0.3     1    37   588   624   588   625 0.98 RHS Repeat
RHS_repeat           PF05593.9     38 seq2020_BIOID51123   -           1410   1.9e-60  199.8 111.6   5   7     1e-09     7e-06   25.9   0.5     1    37   630   665   630   666 0.97 RHS Repeat
RHS_repeat           PF05593.9     38 seq2020_BIOID51123   -           1410   1.9e-60  199.8 111.6   6   7   3.4e-08   0.00024   21.0   1.1     1    31   671   701   671   705 0.93 RHS Repeat
RHS_repeat           PF05593.9     38 seq2020_BIOID51123   -           1410   1.9e-60  199.8 111.6   7   7   1.3e-08     9e-05   22.4   0.3     1    31   733   766   733   774 0.90 RHS Repeat
RHS                  PF03527.9     41 seq2020_BIOID51123   -           1410   1.6e-18   66.0  10.8   1   1   2.6e-22   1.7e-18   65.9   1.1     1    41  1153  1193  1153  1193 0.97 RHS protein
HTH_Tnp_IS1          PF12759.2     50 seq2021_BIOID51123   -             91   2.2e-32  110.1   0.1   1   1   4.8e-36   3.3e-32  109.6   0.1     1    50    39    88    39    88 0.99 InsA C-terminal domain
Zn_Tnp_IS1           PF03811.8     36 seq2021_BIOID51123   -             91   1.1e-21   75.9   4.5   1   1   3.1e-25   2.1e-21   74.9   3.1     1    36     1    36     1    36 0.99 InsA N-terminal domain
Response_reg         PF00072.19   112 seq2022_BIOID51123   -            240   8.3e-25   86.8   0.0   1   1   1.8e-28   1.2e-24   86.3   0.0     1   112    13   122    13   122 0.98 Response regulator receiver domain
Trans_reg_C          PF00486.23    77 seq2022_BIOID51123   -            240   2.1e-21   75.4   0.1   1   1   5.5e-25   3.8e-21   74.6   0.0     2    77   157   232   156   232 0.96 Transcriptional regulatory protein, C terminal
Metallophos          PF00149.23   201 seq2023_BIOID51123   -            221   5.4e-16   58.5   1.5   1   1   1.4e-19   9.2e-16   57.7   1.1     2   165    14   147    13   189 0.84 Calcineurin-like phosphoesterase
Metallophos_2        PF12850.2    156 seq2023_BIOID51123   -            221   1.3e-07   31.4   0.1   1   1   3.6e-11   2.5e-07   30.5   0.0     3   136    15   205    14   210 0.58 Calcineurin-like phosphoesterase superfamily domain
DDE_Tnp_IS1          PF03400.8    131 seq2024_BIOID51123   -            125   2.7e-72  240.8   1.3   1   1   2.2e-76     3e-72  240.7   0.9     7   131     1   125     1   125 1.00 IS1 transposase
Autotransporter      PF03797.14   265 seq2028_BIOID51123   -            176   1.7e-05   24.1   0.0   1   1   1.6e-09   2.1e-05   23.8   0.0    90   260     2   157     1   165 0.83 Autotransporter beta-domain
Antiterm             PF03589.8     95 seq2029_BIOID51123   -            207   4.6e-59  196.4   2.2   1   2   7.4e-32     1e-27   95.9   0.3     1    95    14   111    14   111 0.99 Antitermination protein
Antiterm             PF03589.8     95 seq2029_BIOID51123   -            207   4.6e-59  196.4   2.2   2   2   2.7e-33   3.7e-29  100.5   0.0     4    95   114   204   112   204 0.98 Antitermination protein
DUF1508              PF07411.7     49 seq2030_BIOID51123   -            123   8.1e-48  159.5   6.0   1   2   1.2e-27   1.7e-23   81.6   0.2     1    49    23    71    23    71 0.97 Domain of unknown function (DUF1508)
DUF1508              PF07411.7     49 seq2030_BIOID51123   -            123   8.1e-48  159.5   6.0   2   2   2.5e-27   3.4e-23   80.7   0.9     1    48    74   121    74   122 0.97 Domain of unknown function (DUF1508)
UPF0102              PF02021.12    93 seq2031_BIOID51123   -            131   4.5e-36  122.5   0.1   1   1     4e-40   5.4e-36  122.2   0.0     1    92    22   115    22   116 0.98 Uncharacterised protein family UPF0102
SH3_3                PF08239.6     52 seq2033_BIOID51123   -            206   9.6e-06   25.0   0.1   1   1   1.4e-09   1.9e-05   24.0   0.0     5    46    36    80    30    86 0.91 Bacterial SH3 domain
DUF3521              PF12035.3     35 seq2034_BIOID51123   -             49   2.1e-19   68.9   1.3   1   1   1.8e-23   2.4e-19   68.7   0.9     1    35     6    40     6    40 0.98 Protein of unknown function (DUF3521)
SIS_2                PF13580.1    138 seq2036_BIOID51123   -            196   1.2e-31  109.1   1.0   1   1   2.2e-35   1.5e-31  108.8   0.7     3   138    10   144     8   144 0.95 SIS domain
SIS                  PF01380.17   131 seq2036_BIOID51123   -            196   6.2e-07   28.9   0.3   1   1   7.1e-10   4.8e-06   26.0   0.0    49   105   105   164    77   182 0.82 SIS domain
RHH_2                PF03693.9     81 seq2037_BIOID51123   -             98   9.6e-21   73.6   0.4   1   1   1.7e-24   1.2e-20   73.3   0.2     1    75    16    92    16    97 0.92 Uncharacterised protein family (UPF0156)
RHH_1                PF01402.16    39 seq2037_BIOID51123   -             98     8e-05   22.2   2.1   1   1   1.4e-08   9.3e-05   22.0   0.4     2    39    20    58    19    58 0.94 Ribbon-helix-helix protein, copG family
Acyl_transf_3        PF01757.17   340 seq2040_BIOID51123   -            176   5.1e-24   84.6  14.9   1   1   4.3e-28   5.9e-24   84.4  10.3     2   154    10   161     9   166 0.96 Acyltransferase family
PLA1                 PF02253.10   260 seq2041_BIOID51123   -            289   1.6e-93  312.8   5.0   1   1   1.4e-97   1.9e-93  312.5   3.4     8   260    39   286    33   286 0.98 Phospholipase A1
HOK_GEF              PF01848.11    43 seq2043_BIOID51123   -             51   1.3e-19   69.1   4.6   1   1     1e-23   1.4e-19   69.0   3.2     1    43     5    47     5    47 0.99 Hok/gef family
Plasmid_stabil       PF05016.9     90 seq2045_BIOID51123   -             98   6.7e-13   48.7   0.0   1   1   5.5e-17   7.5e-13   48.5   0.0     1    89     4    90     4    91 0.92 Plasmid stabilisation system protein
PolyA_pol            PF01743.15   126 seq2046_BIOID51123   -            412   2.6e-28   98.6   0.0   1   1   1.3e-31   6.1e-28   97.4   0.0     1   126     3   122     3   122 0.88 Poly A polymerase head domain
PolyA_pol_RNAbd      PF12627.2     64 seq2046_BIOID51123   -            412     2e-17   62.3   0.1   1   1   1.2e-20   5.6e-17   60.9   0.1     1    62   149   212   149   214 0.97 Probable RNA and SrmB- binding site of polymerase A
HD                   PF01966.17   122 seq2046_BIOID51123   -            412   4.1e-13   49.3   0.1   1   1   5.7e-16   2.6e-12   46.6   0.0     2   121   229   328   228   329 0.96 HD domain
BON                  PF04972.12    64 seq2047_BIOID51123   -            191   2.5e-32  110.3   8.7   1   2   2.7e-19   3.6e-15   55.3   0.8     3    62    53   113    51   115 0.96 BON domain
BON                  PF04972.12    64 seq2047_BIOID51123   -            191   2.5e-32  110.3   8.7   2   2   1.8e-20   2.4e-16   59.1   0.8     1    57   129   184   129   188 0.97 BON domain
Phage_holin_3        PF05106.7    100 seq2048_BIOID51123   -            107   1.7e-30  104.8   0.7   1   1   1.4e-34     2e-30  104.6   0.5    10   100     8    98     2    98 0.94 Phage holin family (Lysis protein S)
Acyl_transf_3        PF01757.17   340 seq2051_BIOID51123   -            210   1.1e-14   53.9  27.4   1   1   9.1e-19   1.2e-14   53.7  19.0   161   339     3   181     1   182 0.92 Acyltransferase family
Peptidase_U32        PF01136.14   233 seq2052_BIOID51123   -            453   6.2e-95  316.4   0.0   1   1     6e-99   8.2e-95  316.0   0.0     1   232    75   344    75   345 0.98 Peptidase family U32
Phage_lysozyme       PF00959.14   110 seq2056_BIOID51123   -            158   3.7e-23   81.8   0.0   1   1   3.9e-27   5.3e-23   81.3   0.0     1   109    33   140    33   141 0.98 Phage lysozyme
FMN_red              PF03358.10   152 seq2057_BIOID51123   -            191   7.3e-36  122.8   0.0   1   1   1.4e-39   9.8e-36  122.4   0.0     1   148     1   141     1   144 0.94 NADPH-dependent FMN reductase
Flavodoxin_2         PF02525.12   199 seq2057_BIOID51123   -            191   7.5e-07   28.7   0.0   1   1   2.1e-10   1.5e-06   27.7   0.0     1   103     1    91     1   129 0.85 Flavodoxin-like fold
RQC                  PF09382.5    106 seq2058_BIOID51123   -            611   4.4e-28   96.9   0.0   1   1   3.5e-31   1.2e-27   95.6   0.0     1   104   413   514   413   516 0.97 RQC domain
Helicase_C           PF00271.26    78 seq2058_BIOID51123   -            611   4.6e-24   83.9   0.0   1   1   2.6e-24   8.9e-21   73.4   0.1     3    78   258   333   256   333 0.98 Helicase conserved C-terminal domain
HRDC                 PF00570.18    68 seq2058_BIOID51123   -            611   8.1e-24   83.0   0.1   1   1   6.4e-27   2.2e-23   81.6   0.0     2    68   535   601   534   601 0.97 HRDC domain
DEAD                 PF00270.24   173 seq2058_BIOID51123   -            611   2.6e-21   75.7   0.0   1   1   8.5e-24   2.9e-20   72.3   0.0     2   168    30   189    29   194 0.85 DEAD/DEAH box helicase
DUF1283              PF06932.6     85 seq2059_BIOID51123   -            113     1e-46  156.7   6.7   1   1   8.7e-51   1.2e-46  156.5   4.7     1    85    29   113    29   113 0.99 Protein of unknown function (DUF1283)
DUF968               PF06147.6    200 seq2060_BIOID51123   -            351   2.1e-75  252.9   0.1   1   1   2.5e-79   3.5e-75  252.2   0.0     2   198   130   343   129   345 0.99 Protein of unknown function (DUF968)
Ribosomal_L31        PF01197.13    69 seq2061_BIOID51123   -             70   1.4e-30  104.9   0.2   1   1   1.1e-34   1.5e-30  104.8   0.1     1    67     1    65     1    67 0.98 Ribosomal protein L31
Phage_lysis          PF03245.8    125 seq2062_BIOID51123   -            145   6.9e-43  145.5   6.8   1   1   5.6e-47   7.7e-43  145.3   4.7     5   125    26   144    22   144 0.95 Bacteriophage lysis protein
NMT1                 PF09084.6    216 seq2063_BIOID51123   -            252   3.7e-14   52.7   0.0   1   1   1.8e-17     5e-14   52.2   0.0    29   147    78   197    71   221 0.89 NMT1/THI5 like
SBP_bac_3            PF00497.15   225 seq2063_BIOID51123   -            252   5.2e-13   48.6   0.0   1   1   1.5e-12   4.1e-09   35.8   0.0    87   188   125   226   114   239 0.80 Bacterial extracellular solute-binding proteins, family 3
NMT1_2               PF13379.1    252 seq2063_BIOID51123   -            252   1.7e-11   43.8   0.0   1   1   7.9e-15   2.2e-11   43.5   0.0     4   196    39   215    36   243 0.86 NMT1-like family
Phosphonate-bd       PF12974.2    243 seq2063_BIOID51123   -            252   8.2e-10   38.3   0.0   1   1     4e-13   1.1e-09   37.9   0.0    41   170    82   203    62   224 0.82 ABC transporter, phosphonate, periplasmic substrate-binding protein
OpuAC                PF04069.7    257 seq2063_BIOID51123   -            252   4.8e-07   29.2   0.0   1   1   2.2e-10     6e-07   28.9   0.0     3   198    43   220    41   249 0.80 Substrate binding domain of ABC-type glycine betaine transport system
Rz1                  PF06085.6     40 seq2064_BIOID51123   -             71   1.5e-19   68.9   2.0   1   1   1.1e-23   1.5e-19   68.9   1.4     1    40    30    68    30    68 0.99 Lipoprotein Rz1 precursor
Acetyltransf_3       PF13302.1    142 seq2065_BIOID51123   -            186   5.7e-23   81.6   0.0   1   1     4e-26   7.7e-23   81.2   0.0     3   141     8   140     7   141 0.80 Acetyltransferase (GNAT) domain
Acetyltransf_4       PF13420.1    155 seq2065_BIOID51123   -            186   7.2e-15   55.1   0.6   1   1   4.7e-18   9.1e-15   54.8   0.4     1   152     9   158     9   160 0.93 Acetyltransferase (GNAT) domain
Acetyltransf_1       PF00583.19    83 seq2065_BIOID51123   -            186     6e-15   54.9   0.1   1   1   4.5e-18   8.9e-15   54.3   0.1     2    82    63   140    62   141 0.97 Acetyltransferase (GNAT) family
Acetyltransf_8       PF13523.1    152 seq2065_BIOID51123   -            186   1.2e-13   51.1   0.2   1   1   8.2e-17   1.6e-13   50.6   0.2     1   141     9   145     9   157 0.89 Acetyltransferase (GNAT) domain
Acetyltransf_7       PF13508.1     79 seq2065_BIOID51123   -            186   3.7e-07   30.1   0.2   1   1   3.4e-10   6.7e-07   29.2   0.1     2    78    56   141    55   142 0.80 Acetyltransferase (GNAT) domain
Acetyltransf_10      PF13673.1    117 seq2065_BIOID51123   -            186   1.3e-05   25.1   0.0   1   1   9.3e-09   1.8e-05   24.7   0.0     1   117    16   140    16   140 0.75 Acetyltransferase (GNAT) domain
FR47                 PF08445.5     86 seq2065_BIOID51123   -            186   2.1e-05   24.0   0.0   1   1   1.9e-08   3.8e-05   23.2   0.0    26    79    87   142    69   150 0.92 FR47-like protein
DUF218               PF02698.12   155 seq2068_BIOID51123   -            266   5.2e-24   84.3   0.0   1   1   5.6e-28   7.6e-24   83.8   0.0     1   137    36   183    36   208 0.92 DUF218 domain
KilA-N               PF04383.8    111 seq2071_BIOID51123   -            173   5.6e-25   87.0   0.0   1   1   1.2e-28   7.9e-25   86.5   0.0     4   110     7   114     4   115 0.89 KilA-N domain
ORF11CD3             PF10549.4     57 seq2071_BIOID51123   -            173   1.4e-24   85.4   1.9   1   1   3.8e-28   2.6e-24   84.5   0.6     1    57   116   172   116   172 0.98 ORF11CD3 domain
RusA                 PF05866.6    116 seq2075_BIOID51123   -            125   1.7e-20   73.4   0.0   1   1   1.5e-24     2e-20   73.2   0.0     1   116     9   118     9   118 0.90 Endodeoxyribonuclease RusA
Bac_luciferase       PF00296.15   307 seq2078_BIOID51123   -            381   8.1e-80  268.0   5.6   1   1   7.3e-84     1e-79  267.7   3.9     3   306     5   325     3   326 0.97 Luciferase-like monooxygenase
ResIII               PF04851.10   184 seq2081_BIOID51123   -            586     5e-32  111.1   0.0   1   1   1.7e-35   7.8e-32  110.4   0.0     2   184     3   155     2   155 0.95 Type III restriction enzyme, res subunit
Helicase_C           PF00271.26    78 seq2081_BIOID51123   -            586   1.1e-11   44.3   0.0   1   1   9.2e-15   4.2e-11   42.4   0.0    10    76   277   343   273   345 0.96 Helicase conserved C-terminal domain
DEAD                 PF00270.24   173 seq2081_BIOID51123   -            586   4.6e-11   42.3   0.0   1   1   1.2e-13   5.7e-10   38.8   0.0     2   166     7   153     6   157 0.81 DEAD/DEAH box helicase
Phage_antitermQ      PF06530.7    126 seq2083_BIOID51123   -            126   1.1e-59  199.3   0.4   1   1     9e-64   1.2e-59  199.2   0.3     2   123     3   124     2   126 0.98 Phage antitermination protein Q
Aldedh               PF00171.17   462 seq2084_BIOID51123   -            479  3.4e-164  546.4   1.1   1   1  5.5e-168  3.8e-164  546.2   0.7     8   462    22   475    15   475 0.98 Aldehyde dehydrogenase family
LuxC                 PF05893.9    400 seq2084_BIOID51123   -            479   0.00012   20.7   0.0   1   1   3.5e-08   0.00024   19.8   0.0    88   285   142   335   134   356 0.81 Acyl-CoA reductase (LuxC)
Cys_Met_Meta_PP      PF01053.15   386 seq2085_BIOID51123   -            445  9.2e-140  465.1   0.0   1   1  2.3e-143  1.1e-139  464.9   0.0     1   385    65   439    65   440 0.99 Cys/Met metabolism PLP-dependent enzyme
Aminotran_1_2        PF00155.16   363 seq2085_BIOID51123   -            445   1.2e-07   30.9   0.0   1   1   3.8e-11   1.7e-07   30.3   0.0    49   192   116   237   102   270 0.84 Aminotransferase class I and II
Aminotran_5          PF00266.14   371 seq2085_BIOID51123   -            445   0.00011   20.9   0.0   1   1     4e-08   0.00018   20.2   0.0    68   201   132   257   103   273 0.84 Aminotransferase class-V
Sigma54_activat      PF00158.21   168 seq2086_BIOID51123   -            325   1.2e-62  210.2   0.0   1   1   5.1e-66   1.7e-62  209.6   0.0     2   163     9   170     8   175 0.98 Sigma-54 interaction domain
AAA_5                PF07728.9    139 seq2086_BIOID51123   -            325   1.2e-07   31.4   0.0   1   1   6.6e-11   2.2e-07   30.5   0.0     1   122    31   149    31   169 0.82 AAA domain (dynein-related subfamily)
HTH_8                PF02954.14    42 seq2086_BIOID51123   -            325   1.2e-05   24.5   0.7   1   1   7.1e-09   2.4e-05   23.6   0.5     6    41   287   322   283   323 0.89 Bacterial regulatory protein, Fis family
DUF1161              PF06649.7     52 seq2088_BIOID51123   -            102   1.2e-25   88.9   0.0   1   1   1.2e-29   1.6e-25   88.6   0.0     1    52    27    80    27    80 0.99 Protein of unknown function (DUF1161)
DUF2560              PF10834.3     80 seq2089_BIOID51123   -             80   5.5e-49  163.9   2.0   1   1   4.4e-53     6e-49  163.8   1.4     1    80     1    80     1    80 1.00 Protein of unknown function (DUF2560)
LysE                 PF01810.13   191 seq2092_BIOID51123   -            206   5.7e-54  182.1  12.2   1   1   4.9e-58   6.7e-54  181.9   8.5     2   190    14   205    13   206 0.98 LysE type translocator
DJ-1_PfpI            PF01965.19   147 seq2093_BIOID51123   -            172   1.6e-42  144.3   0.0   1   1   2.7e-46   1.9e-42  144.1   0.0     1   147    31   171    31   171 0.97 DJ-1/PfpI family
DUF4066              PF13278.1    166 seq2093_BIOID51123   -            172   3.4e-13   49.1   0.0   1   1   5.9e-17     4e-13   48.8   0.0     1   151     8   153     8   155 0.89 Putative amidotransferase
DAGK_cat             PF00781.19   130 seq2094_BIOID51123   -            299   2.2e-26   91.6   0.3   1   1   5.1e-30   3.5e-26   91.0   0.2     3   129     8   131     6   132 0.96 Diacylglycerol kinase catalytic domain
NAD_kinase           PF01513.16   285 seq2094_BIOID51123   -            299   4.3e-05   22.3   0.1   1   1   7.6e-09   5.2e-05   22.0   0.1    64   134    45   121    12   196 0.82 ATP-NAD kinase
G3P_acyltransf       PF02660.10   178 seq2097_BIOID51123   -            205   3.4e-57  192.7  10.4   1   1   2.9e-61   3.9e-57  192.5   7.2     1   177    10   184    10   185 0.96 Glycerol-3-phosphate acyltransferase
Molybdopterin        PF00384.17   432 seq2099_BIOID51123   -            808   6.6e-96  321.5   0.0   1   1   1.8e-99   8.2e-96  321.2   0.0     1   432   111   566   111   566 0.92 Molybdopterin oxidoreductase
Molydop_binding      PF01568.16   109 seq2099_BIOID51123   -            808   1.1e-27   95.8   0.0   1   1   5.8e-31   2.6e-27   94.6   0.0     1   107   687   800   687   802 0.96 Molydopterin dinucleotide binding domain
Molybdop_Fe4S4       PF04879.11    55 seq2099_BIOID51123   -            808   1.2e-14   53.6   1.0   1   1   4.8e-18   2.2e-14   52.8   0.7     1    55    49   108    49   108 0.97 Molybdopterin oxidoreductase Fe4S4 domain
DDE_Tnp_1_assoc      PF13808.1     90 seq2100_BIOID51123   -            378   4.9e-33  112.5   0.0   1   1   1.5e-36     1e-32  111.5   0.0     1    90     6    95     6    95 0.99 DDE_Tnp_1-associated
DDE_Tnp_1            PF01609.16   211 seq2100_BIOID51123   -            378   3.9e-29  101.6   0.4   1   1   9.8e-33   6.7e-29  100.8   0.3     3   211   102   343   100   343 0.93 Transposase DDE domain
BPD_transp_1         PF00528.17   185 seq2103_BIOID51123   -            263   6.9e-28   97.2  12.8   1   1   5.1e-32   6.9e-28   97.2   8.9     1   181    80   247    76   251 0.97 Binding-protein-dependent transport system inner membrane component
Terminase_6          PF03237.10   384 seq2106_BIOID51123   -            498   5.2e-85  285.3   0.8   1   1   4.4e-89   6.1e-85  285.1   0.6     1   384    57   471    57   471 0.98 Terminase-like family
GIY-YIG              PF01541.19    80 seq2108_BIOID51123   -            100   6.9e-10   39.0   0.0   1   1     6e-14   8.3e-10   38.7   0.0     2    76     4    73     3    77 0.91 GIY-YIG catalytic domain
Homoserine_dh        PF00742.14   179 seq2109_BIOID51123   -            810   6.9e-51  172.3   0.0   1   1   2.3e-54   1.1e-50  171.7   0.0     1   178   608   803   608   804 0.99 Homoserine dehydrogenase
AA_kinase            PF00696.23   241 seq2109_BIOID51123   -            810   1.8e-42  145.4   0.0   1   1   8.3e-46   3.8e-42  144.3   0.0     2   238    12   284    11   287 0.89 Amino acid kinase family
NAD_binding_3        PF03447.11   117 seq2109_BIOID51123   -            810   3.5e-24   85.3   0.0   1   1   1.8e-27   8.4e-24   84.1   0.0     1   116   465   599   465   600 0.98 Homoserine dehydrogenase, NAD binding domain
N6_N4_Mtase          PF01555.13   231 seq2111_BIOID51123   -            352   5.8e-43  146.9   0.0   1   1   2.3e-46   1.5e-42  145.5   0.0     1   229    29   340    29   342 0.80 DNA methylase
Methyltransf_26      PF13659.1    117 seq2111_BIOID51123   -            352   2.7e-13   49.8   0.0   1   1   3.7e-12   2.5e-08   33.8   0.0    51   116     9    82     3    83 0.81 Methyltransferase domain
ABC_tran             PF00005.22   118 seq2112_BIOID51123   -            255   2.6e-22   79.3   0.0   1   1   6.4e-26   4.4e-22   78.5   0.0     1   117    51   160    51   161 0.92 ABC transporter
Ribosomal_L25p       PF01386.14    88 seq2113_BIOID51123   -             94   3.9e-30  103.6   0.3   1   1   3.2e-34   4.4e-30  103.5   0.2     1    88     4    91     4    91 0.99 Ribosomal L25p family
Abhydrolase_1        PF00561.15   230 seq2114_BIOID51123   -            340   2.3e-31  109.0   0.0   1   1   8.6e-35     3e-31  108.6   0.0     1   228    82   319    82   321 0.97 alpha/beta hydrolase fold
Hydrolase_4          PF12146.3     79 seq2114_BIOID51123   -            340     4e-24   84.1   0.5   1   1   1.9e-27   6.4e-24   83.4   0.3     3    79    42   122    40   122 0.90 Putative lysophospholipase
Abhydrolase_6        PF12697.2    228 seq2114_BIOID51123   -            340   3.5e-20   72.7   3.3   1   1   1.5e-23   5.2e-20   72.2   2.3     2   220    58   310    57   316 0.72 Alpha/beta hydrolase family
Abhydrolase_5        PF12695.2    142 seq2114_BIOID51123   -            340     3e-12   46.3   0.0   1   1   1.5e-15     5e-12   45.6   0.0     1   141    56   305    56   306 0.79 Alpha/beta hydrolase family
Fumerase             PF05681.9    271 seq2118_BIOID51123   -            321     1e-81  273.8   0.0   1   1   9.4e-86   1.3e-81  273.5   0.0     1   268    32   302    32   305 0.96 Fumarate hydratase (Fumerase)
Fil_haemagg_2        PF13332.1    170 seq2120_BIOID51123   -            771   5.9e-52  175.7  43.5   1   2   1.2e-54   8.5e-51  171.9  20.1     2   170    85   260    84   260 0.97 Haemagluttinin repeat
Fil_haemagg_2        PF13332.1    170 seq2120_BIOID51123   -            771   5.9e-52  175.7  43.5   2   2   1.8e-07    0.0012   18.5   4.5    73   141   255   321   254   335 0.89 Haemagluttinin repeat
PT-VENN              PF04829.8     56 seq2120_BIOID51123   -            771     1e-17   63.2   6.9   1   1   1.5e-21     1e-17   63.2   4.8     2    52   605   655   604   659 0.95 Pre-toxin domain with VENN motif
Cytochrom_B_N        PF00033.14   188 seq2124_BIOID51123   -            188   8.4e-25   87.1   9.4   1   1   1.4e-28   9.5e-25   86.9   6.5     3   187    16   184    14   185 0.96 Cytochrome b(N-terminal)/b6/petB
Ni_hydr_CYTB         PF01292.15   182 seq2124_BIOID51123   -            188   1.2e-21   76.8  10.2   1   1     2e-25   1.4e-21   76.6   7.0     1   181    16   184    16   185 0.92 Prokaryotic cytochrome b561
Hydrolase_3          PF08282.7    254 seq2126_BIOID51123   -            266   4.6e-61  206.5   0.0   1   1   1.1e-64   5.2e-61  206.3   0.0     1   254     5   260     5   260 0.95 haloacid dehalogenase-like hydrolase
S6PP                 PF05116.8    247 seq2126_BIOID51123   -            266   3.9e-16   58.9   0.0   1   2     4e-09   1.8e-05   24.0   0.0     4    75     4    73     1    91 0.89 Sucrose-6F-phosphate phosphohydrolase
S6PP                 PF05116.8    247 seq2126_BIOID51123   -            266   3.9e-16   58.9   0.0   2   2   6.9e-12   3.2e-08   33.0   0.0   135   218   159   242   140   251 0.83 Sucrose-6F-phosphate phosphohydrolase
Hydrolase            PF00702.21   204 seq2126_BIOID51123   -            266   2.4e-11   44.4   0.1   1   1     2e-13   9.1e-10   39.2   0.1     2   204     3   226     2   226 0.59 haloacid dehalogenase-like hydrolase
RIP                  PF00161.14   206 seq2128_BIOID51123   -            321   8.7e-41  139.2   0.2   1   1   7.8e-45   1.1e-40  138.9   0.1     1   204    26   234    26   236 0.95 Ribosome inactivating protein
Ivy                  PF08816.6    118 seq2129_BIOID51123   -            149   5.8e-35  119.7   0.1   1   1   5.1e-39     7e-35  119.4   0.1     1   118    29   144    29   144 0.98 Inhibitor of vertebrate lysozyme (Ivy)
Peptidase_U32        PF01136.14   233 seq2130_BIOID51123   -            331   7.7e-62  208.1   0.0   1   1   7.3e-66     1e-61  207.7   0.0     3   232    76   330    74   331 0.94 Peptidase family U32
GerE                 PF00196.14    58 seq2131_BIOID51123   -            216   2.2e-20   71.6   0.7   1   1   2.8e-24   3.8e-20   70.8   0.5     3    58   155   210   153   210 0.97 Bacterial regulatory proteins, luxR family
Molybdopterin        PF00384.17   432 seq2132_BIOID51123   -            808   1.8e-88  297.0   0.0   1   1   4.8e-92   2.2e-88  296.7   0.0     1   432   115   566   115   566 0.93 Molybdopterin oxidoreductase
Molydop_binding      PF01568.16   109 seq2132_BIOID51123   -            808   5.3e-27   93.6   0.0   1   1   2.2e-30     1e-26   92.7   0.0     1   107   687   800   687   802 0.97 Molydopterin dinucleotide binding domain
Molybdop_Fe4S4       PF04879.11    55 seq2132_BIOID51123   -            808   2.7e-13   49.4   0.9   1   1     1e-16   4.7e-13   48.6   0.6     1    55    53   112    53   112 0.96 Molybdopterin oxidoreductase Fe4S4 domain
Fumerase_C           PF05683.7    206 seq2133_BIOID51123   -            201   1.8e-48  164.3   0.0   1   1   1.5e-52     2e-48  164.1   0.0    31   203     5   178     1   181 0.97 Fumarase C-terminus
DUF1414              PF07208.6     44 seq2135_BIOID51123   -             75   2.5e-25   87.7   0.9   1   1   2.5e-29   3.4e-25   87.3   0.6     1    44    26    69    26    69 0.99 Protein of unknown function (DUF1414)
DUF3413              PF11893.3    253 seq2139_BIOID51123   -            586  3.6e-109  363.4  10.1   1   1  1.1e-112  5.1e-109  362.8   7.0     1   252     1   253     1   254 0.99 Domain of unknown function (DUF3413)
Sulfatase            PF00884.18   379 seq2139_BIOID51123   -            586   3.2e-36  125.0   1.6   1   1     7e-40   3.2e-36  125.0   1.1     1   330   260   541   260   573 0.81 Sulfatase
EamA                 PF00892.15   126 seq2140_BIOID51123   -            299   3.3e-18   65.8  28.8   1   2   5.4e-10   7.4e-06   25.9   9.3     1   124     9   128     9   130 0.91 EamA-like transporter family
EamA                 PF00892.15   126 seq2140_BIOID51123   -            299   3.3e-18   65.8  28.8   2   2   2.7e-16   3.8e-12   46.2   5.2     1   123   149   274   149   277 0.89 EamA-like transporter family
SLT_beta             PF02258.11    70 seq2141_BIOID51123   -             87   1.3e-42  143.4   0.3   1   1   1.1e-46   1.5e-42  143.1   0.2     2    70    19    87    18    87 0.98 Shiga-like toxin beta subunit
CsgE                 PF10627.4    107 seq2142_BIOID51123   -            129   6.8e-36  122.2   0.0   1   1   5.8e-40     8e-36  121.9   0.0     1   107    26   129    26   129 0.99 Curli assembly protein CsgE
MarR                 PF01047.17    59 seq2143_BIOID51123   -            148   3.7e-15   55.2   0.1   1   1   8.7e-19   5.9e-15   54.5   0.1     1    58    29    86    29    87 0.98 MarR family
MarR_2               PF12802.2     62 seq2143_BIOID51123   -            148   1.9e-07   30.5   0.0   1   1   5.6e-11   3.8e-07   29.5   0.0     1    61    27    85    27    86 0.94 MarR family
Na_sulph_symp        PF00939.14   471 seq2144_BIOID51123   -            487  1.1e-182  608.0  40.2   1   1  8.7e-187  1.2e-182  607.9  27.9     2   468     5   485     4   487 0.99 Sodium:sulfate symporter transmembrane region
Peptidase_U32        PF01136.14   233 seq2145_BIOID51123   -            298   1.3e-34  118.9   0.0   1   1   1.3e-38   1.8e-34  118.5   0.0     5   195    88   269    82   293 0.89 Peptidase family U32
MTHFR                PF02219.12   287 seq2146_BIOID51123   -            296  3.9e-109  364.0   0.0   1   1  3.2e-113  4.4e-109  363.8   0.0     4   287    14   291    11   291 0.97 Methylenetetrahydrofolate reductase
MCPsignal            PF00015.16   213 seq2147_BIOID51123   -            546   1.7e-70  236.8  47.0   1   1   7.7e-73   3.5e-69  232.4  20.0     2   212   333   525   331   526 0.99 Methyl-accepting chemotaxis protein (MCP) signalling domain
TarH                 PF02203.10   171 seq2147_BIOID51123   -            546   1.3e-30  106.3   2.2   1   1   2.9e-34   1.3e-30  106.3   1.5     2   166    12   177    11   189 0.95 Tar ligand binding domain homologue
HAMP                 PF00672.20    70 seq2147_BIOID51123   -            546   2.2e-14   53.2   0.7   1   1   4.7e-18   2.2e-14   53.2   0.5     2    68   205   271   204   273 0.93 HAMP domain
CsgF                 PF10614.4    142 seq2148_BIOID51123   -            138   2.6e-47  160.2   1.4   1   1   2.4e-51   3.3e-47  159.9   1.0     2   142     4   133     2   133 0.96 Type VIII secretion system (T8SS), CsgF protein
MCPsignal            PF00015.16   213 seq2149_BIOID51123   -            554   3.6e-74  248.8  37.0   1   1   2.2e-75   9.8e-72  240.8  18.4     1   213   324   518   324   518 0.99 Methyl-accepting chemotaxis protein (MCP) signalling domain
TarH                 PF02203.10   171 seq2149_BIOID51123   -            554   2.5e-53  180.3   3.7   1   1   5.5e-57   2.5e-53  180.3   2.6     1   170     1   176     1   177 0.97 Tar ligand binding domain homologue
HAMP                 PF00672.20    70 seq2149_BIOID51123   -            554   3.1e-14   52.7   0.4   1   1   6.8e-18   3.1e-14   52.7   0.3     1    68   196   263   196   265 0.95 HAMP domain
CsgG                 PF03783.9    209 seq2151_BIOID51123   -            277   9.6e-67  223.9   0.0   1   1   8.2e-71   1.1e-66  223.7   0.0     2   208    41   255    40   256 0.98 Curli production assembly/transport component CsgG
Bac_luciferase       PF00296.15   307 seq2153_BIOID51123   -            335   2.1e-31  109.1   0.4   1   1   2.8e-34   3.8e-30  104.9   0.3    18   299    23   297     8   306 0.77 Luciferase-like monooxygenase
DUF754               PF05449.6     83 seq2155_BIOID51123   -             91   1.3e-32  111.5   2.1   1   1   1.1e-36   1.4e-32  111.3   1.5     1    81     8    88     8    90 0.98 Protein of unknown function (DUF754)
EcsC                 PF12787.2    249 seq2159_BIOID51123   -            262   2.2e-23   82.8   3.6   1   1   7.7e-26   1.1e-21   77.3   2.5    37   246    23   252     3   255 0.73 EcsC protein family
Peptidase_M15_4      PF13539.1     67 seq2163_BIOID51123   -            114   8.1e-06   26.0   0.2   1   1   9.3e-10   1.3e-05   25.4   0.1     5    55    59   110    55   112 0.73 D-alanyl-D-alanine carboxypeptidase
NAPRTase             PF04095.11   245 seq2165_BIOID51123   -            416   3.6e-79  265.4   0.0   1   1   3.5e-83   4.8e-79  264.9   0.0     1   244   185   410   185   411 0.99 Nicotinate phosphoribosyltransferase (NAPRTase) family
peroxidase           PF00141.18   229 seq2166_BIOID51123   -            739   6.6e-87  290.6   0.0   1   2   4.1e-53   5.6e-49  166.5   0.0     3   229    89   409    87   409 0.87 Peroxidase
peroxidase           PF00141.18   229 seq2166_BIOID51123   -            739   6.6e-87  290.6   0.0   2   2   1.9e-39   2.6e-35  121.8   0.0     3   229   416   713   414   713 0.88 Peroxidase
Meth_synt_2          PF01717.13   324 seq2168_BIOID51123   -            753  3.4e-162  538.8   0.0   1   2   2.3e-10   1.6e-06   27.2   0.0   120   186   154   221   114   237 0.85 Cobalamin-independent synthase, Catalytic domain
Meth_synt_2          PF01717.13   324 seq2168_BIOID51123   -            753  3.4e-162  538.8   0.0   2   2  5.4e-157  3.7e-153  509.1   0.0     1   324   426   749   426   749 1.00 Cobalamin-independent synthase, Catalytic domain
Meth_synt_1          PF08267.7    311 seq2168_BIOID51123   -            753  6.2e-141  469.0   0.0   1   2  2.6e-129  1.8e-125  418.2   0.0     2   308     5   313     4   316 0.98 Cobalamin-independent synthase, N-terminal domain
Meth_synt_1          PF08267.7    311 seq2168_BIOID51123   -            753  6.2e-141  469.0   0.0   2   2   2.6e-14   1.8e-10   40.4   0.0   139   285   536   690   528   715 0.81 Cobalamin-independent synthase, N-terminal domain
Fer4_11              PF13247.1     99 seq2169_BIOID51123   -            205   1.2e-31  108.4  10.9   1   1   8.5e-35   1.2e-31  108.4   7.5     3    97    60   153    58   155 0.97 4Fe-4S dicluster domain
Fer4_2               PF12797.2     22 seq2169_BIOID51123   -            205   1.1e-13   50.0  30.8   1   1   6.7e-10   9.1e-07   28.3   0.6     2    20     6    24     5    33 0.89 4Fe-4S binding domain
Fer4                 PF00037.22    24 seq2169_BIOID51123   -            205   9.1e-13   47.1  35.1   1   1   8.5e-11   1.2e-07   30.9   3.3     1    23    92   114    92   115 0.94 4Fe-4S binding domain
Fer4_7               PF12838.2     52 seq2169_BIOID51123   -            205   2.4e-12   46.9  28.1   1   1   9.2e-10   1.3e-06   28.6   7.3     2    50    99   147    98   149 0.87 4Fe-4S dicluster domain
Fer4_9               PF13187.1     55 seq2169_BIOID51123   -            205   8.2e-12   45.0  26.6   1   1   5.5e-10   7.5e-07   29.2   7.4     2    53    99   148    98   150 0.95 4Fe-4S dicluster domain
Fer4_10              PF13237.1     52 seq2169_BIOID51123   -            205   4.5e-11   42.2  30.2   1   1   8.2e-09   1.1e-05   24.9   8.0     2    52    92   146    91   146 0.76 4Fe-4S dicluster domain
[truncated: 1,487,380 more chars]
