# Supplementary material for: A domain sequence approach to pangenomics: applications to Escherichia coli
Source: F1000Res. 2013 May 29;1:19. Originally published 2012 Oct 1. [Version 2] doi: 10.12688/f1000research.1-19.v2 (PMC3901455; doi:10.12688/f1000research.1-19.v2)
Supplement: The 347 text files show the results from scanning each of the fasta-files against the Pfam-A database [file f1000research-1-1101-s0002.tgz › Escherichia_coli_24168_BIOID51127.txt]

#                                                                            --- full sequence --- -------------- this domain -------------   hmm coord   ali coord   env coord
# target name        accession   tlen query name           accession   qlen   E-value  score  bias   #  of  c-Evalue  i-Evalue  score  bias  from    to  from    to  from    to  acc description of target
#------------------- ---------- ----- -------------------- ---------- ----- --------- ------ ----- --- --- --------- --------- ------ ----- ----- ----- ----- ----- ----- ----- ---- ---------------------
DDE_Tnp_1            PF01609.16   211 seq2_BIOID51127      -            370   2.5e-29  102.2   0.0   1   1   2.3e-33   3.2e-29  101.9   0.0     2   211   107   348   106   348 0.96 Transposase DDE domain
DDE_Tnp_1            PF01609.16   211 seq3_BIOID51127      -            150   8.4e-23   80.9   0.0   1   1   1.6e-26   1.1e-22   80.5   0.0    35   210     1   136     1   137 0.87 Transposase DDE domain
DDE_Tnp_1_6          PF13751.1    125 seq3_BIOID51127      -            150   2.7e-07   30.5   0.3   1   1   5.9e-11     4e-07   29.9   0.2    62   123    80   138    67   139 0.80 Transposase DDE domain
Collar               PF07484.7     57 seq7_BIOID51127      -            179   1.1e-15   57.0   0.2   1   1   3.6e-19     5e-15   54.9   0.1     1    57    24    71    24    71 0.98 Phage Tail Collar Domain
Resolvase            PF00239.16   141 seq15_BIOID51127     -            193   9.3e-49  164.8   0.1   1   1   2.1e-52   1.5e-48  164.1   0.0     2   140     3   135     2   136 0.98 Resolvase, N terminal domain
HTH_7                PF02796.10    45 seq15_BIOID51127     -            193   4.8e-12   45.4   0.0   1   1   1.6e-15   1.1e-11   44.2   0.0     1    44   138   181   138   182 0.98 Helix-turn-helix domain of resolvase
Trans_reg_C          PF00486.23    77 seq17_BIOID51127     -            269   1.2e-08   34.6   0.0   1   1   1.4e-12   1.9e-08   33.9   0.0     4    76    28   102    23   103 0.92 Transcriptional regulatory protein, C terminal
DDE_Tnp_1            PF01609.16   211 seq18_BIOID51127     -            338   6.7e-33  113.9   0.0   1   1     6e-36   1.6e-32  112.6   0.1     5   210   150   324   148   325 0.90 Transposase DDE domain
DUF772               PF05598.6     77 seq18_BIOID51127     -            338   2.7e-21   75.1   0.3   1   1     1e-24   2.7e-21   75.1   0.2     1    77    63   138    63   138 0.99 Transposase domain (DUF772)
DDE_Tnp_1_3          PF13612.1    155 seq18_BIOID51127     -            338   2.7e-08   33.6   0.0   1   1   1.9e-11   5.2e-08   32.6   0.0     5   151   149   304   146   308 0.73 Transposase DDE domain
DDE_Tnp_1_6          PF13751.1    125 seq18_BIOID51127     -            338   6.7e-07   29.2   0.3   1   1   7.1e-10   1.9e-06   27.7   0.2    64   123   270   326   256   327 0.80 Transposase DDE domain
SecE                 PF00584.15    57 seq19_BIOID51127     -            127   2.4e-21   74.9   1.0   1   1   1.8e-25   2.4e-21   74.9   0.7     2    56    68   122    67   123 0.97 SecE/Sec61-gamma subunits of protein translocation complex
Caudo_TAP            PF02413.12   130 seq20_BIOID51127     -            200   3.1e-29  101.6   1.9   1   1     3e-33   4.1e-29  101.2   1.3     1   130    78   199    78   199 0.96 Caudovirales tail fibre assembly protein
NusG                 PF02357.14    92 seq22_BIOID51127     -            181   5.3e-25   87.3   0.0   1   1   1.1e-28   7.7e-25   86.8   0.0     1    92     7   106     7   106 0.93 Transcription termination factor nusG
KOW                  PF00467.24    32 seq22_BIOID51127     -            181   1.3e-08   33.9   0.1   1   1   9.1e-12   6.2e-08   31.7   0.0     1    28   130   161   130   165 0.86 KOW motif
HEAT_2               PF13646.1     88 seq31_BIOID51127     -            247   3.3e-24   84.8   0.2   1   2   5.8e-10     2e-06   27.8   0.0     3    86    27   114    26   116 0.94 HEAT repeats
HEAT_2               PF13646.1     88 seq31_BIOID51127     -            247   3.3e-24   84.8   0.2   2   2   3.9e-11   1.3e-07   31.6   0.0    11    56   139   184   131   190 0.92 HEAT repeats
HEAT                 PF02985.17    31 seq31_BIOID51127     -            247   2.2e-16   58.2   1.4   1   1   2.1e-07   0.00071   19.3   0.0     2    24   161   183   160   184 0.95 HEAT repeat
HEAT_PBS             PF03130.11    27 seq31_BIOID51127     -            247   1.5e-05   24.8   0.8   1   1   3.6e-06     0.012   15.8   0.0     1    27   144   170   144   170 0.98 PBS lyase HEAT-like repeat
DDE_Tnp_1_assoc      PF13808.1     90 seq32_BIOID51127     -            248   1.5e-31  107.7   0.0   1   1   3.5e-35   2.4e-31  107.1   0.0     1    90     6    95     6    95 0.99 DDE_Tnp_1-associated
DDE_Tnp_1            PF01609.16   211 seq32_BIOID51127     -            248   1.1e-13   51.0   0.0   1   1   2.4e-17   1.6e-13   50.5   0.0     4   124   103   215   100   242 0.80 Transposase DDE domain
Ribosomal_L11_N      PF03946.9     60 seq33_BIOID51127     -            142   3.2e-32  109.6   0.3   1   1   8.7e-36   5.9e-32  108.7   0.2     1    60     8    67     8    67 0.99 Ribosomal protein L11, N-terminal domain
Ribosomal_L11        PF00298.14    69 seq33_BIOID51127     -            142   6.6e-29   99.7   2.9   1   1   1.8e-32   1.2e-28   98.8   2.0     1    69    72   140    72   140 0.99 Ribosomal protein L11, RNA binding domain
Ivy                  PF08816.6    118 seq34_BIOID51127     -            149   5.8e-35  119.7   0.1   1   1   5.1e-39     7e-35  119.4   0.1     1   118    29   144    29   144 0.98 Inhibitor of vertebrate lysozyme (Ivy)
Ribosomal_L1         PF00687.16   221 seq37_BIOID51127     -            234   9.2e-50  168.8   0.2   1   1   7.9e-54   1.1e-49  168.6   0.2    13   220    28   220     8   221 0.90 Ribosomal protein L1p/L10e family
Resolvase            PF00239.16   141 seq38_BIOID51127     -             75   4.9e-06   26.3   0.0   1   1     4e-10   5.5e-06   26.1   0.0     2    50    15    57    14    66 0.90 Resolvase, N terminal domain
DDE_Tnp_1            PF01609.16   211 seq40_BIOID51127     -             66   1.7e-06   27.6   0.2   1   1   1.4e-10   1.9e-06   27.5   0.1   143   197     7    65     2    66 0.94 Transposase DDE domain
RHS                  PF03527.9     41 seq41_BIOID51127     -            312   7.8e-21   73.4   1.9   1   1   6.3e-25   8.6e-21   73.3   0.3     1    41    46    86    46    86 0.98 RHS protein
DDE_Tnp_1_assoc      PF13808.1     90 seq43_BIOID51127     -            378   2.8e-32  110.1   0.0   1   1   8.6e-36   5.9e-32  109.1   0.0     1    90     6    95     6    95 0.98 DDE_Tnp_1-associated
DDE_Tnp_1            PF01609.16   211 seq43_BIOID51127     -            378   2.7e-31  108.6   0.3   1   1   5.8e-35   3.9e-31  108.1   0.2     3   211   102   343   100   343 0.93 Transposase DDE domain
Ribosomal_L10        PF00466.15   100 seq45_BIOID51127     -            165   2.5e-26   91.3   0.0   1   1   2.6e-30   3.6e-26   90.8   0.0     3   100     5   101     3   101 0.98 Ribosomal protein L10
TPR_3                PF07720.7     36 seq46_BIOID51127     -            163   4.2e-22   77.4  17.5   1   2   4.3e-15   5.9e-11   41.8   2.9     1    36    40    73    40    73 0.98 Tetratricopeptide repeat
TPR_3                PF07720.7     36 seq46_BIOID51127     -            163   4.2e-22   77.4  17.5   2   2     6e-15   8.2e-11   41.3   3.7     1    36    74   107    74   107 0.97 Tetratricopeptide repeat
Fer4_11              PF13247.1     99 seq48_BIOID51127     -            244     3e-32  110.3  14.3   1   1   6.5e-35   1.1e-31  108.5   7.0     4    98    94   187    91   188 0.96 4Fe-4S dicluster domain
Fer4_10              PF13237.1     52 seq48_BIOID51127     -            244   1.4e-13   50.2  48.6   1   2   1.2e-09     2e-06   27.3   9.3     4    52    95   143    92   143 0.89 4Fe-4S dicluster domain
Fer4_10              PF13237.1     52 seq48_BIOID51127     -            244   1.4e-13   50.2  48.6   2   2   1.6e-09   2.7e-06   26.9   5.4     2    51   125   178   124   179 0.86 4Fe-4S dicluster domain
Fer4_7               PF12838.2     52 seq48_BIOID51127     -            244   1.2e-12   47.8  27.6   1   1   5.7e-10   9.7e-07   28.9   6.4     1    52    52   116    52   116 0.65 4Fe-4S dicluster domain
Fer4_9               PF13187.1     55 seq48_BIOID51127     -            244   5.7e-12   45.5  27.2   1   1   5.1e-10   8.7e-07   29.0   6.7     1    54   131   182   131   183 0.95 4Fe-4S dicluster domain
Fer4                 PF00037.22    24 seq48_BIOID51127     -            244   2.9e-07   29.6   3.8   1   1   1.7e-10   2.9e-07   29.6   2.6     1    22   125   146   125   148 0.94 4Fe-4S binding domain
Ribosomal_L12        PF00542.14    68 seq52_BIOID51127     -            121   1.8e-31  107.8   8.6   1   1   2.8e-35   3.8e-31  106.7   6.0     1    68    54   121    54   121 0.99 Ribosomal protein L7/L12 C-terminal domain
Trans_reg_C          PF00486.23    77 seq55_BIOID51127     -            427   3.4e-12   45.9   0.0   1   1   5.4e-16   7.4e-12   44.8   0.0     2    77    28   101    26   101 0.93 Transcriptional regulatory protein, C terminal
Tautomerase          PF01361.16    60 seq56_BIOID51127     -             77   3.9e-14   51.8   0.0   1   1     4e-18   5.5e-14   51.3   0.0     1    51     2    53     2    55 0.98 Tautomerase enzyme
NrfD                 PF03916.9    313 seq58_BIOID51127     -            340   2.3e-43  148.6  27.7   1   1   1.7e-47   2.3e-43  148.6  19.2     2   311    10   290     9   292 0.85 Polysulphide reductase, NrfD
RNA_pol_Rpb2_6       PF00562.23   386 seq60_BIOID51127     -           1342  4.7e-162  539.0   0.0   1   1  3.5e-162  7.9e-159  528.4   0.1     2   386   716  1264   715  1264 0.98 RNA polymerase Rpb2, domain 6
RNA_pol_Rpb2_7       PF04560.15    83 seq60_BIOID51127     -           1342   5.7e-32  109.6   0.1   1   1   8.2e-35   1.9e-31  108.0   0.0     1    82  1266  1341  1266  1342 0.98 RNA polymerase Rpb2, domain 7
RNA_pol_Rpb2_3       PF04565.11    68 seq60_BIOID51127     -           1342   7.1e-30  102.4   0.0   1   1   7.4e-33   1.7e-29  101.2   0.0     1    68   513   582   513   582 0.98 RNA polymerase Rpb2, domain 3
RNA_pol_Rpb2_45      PF10385.4     66 seq60_BIOID51127     -           1342   4.6e-29   99.9   0.3   1   1   1.5e-31   3.5e-28   97.0   0.2     1    66   591   656   591   656 1.00 RNA polymerase beta subunit external 1 domain
RNA_pol_Rpb2_1       PF04563.10   203 seq60_BIOID51127     -           1342   1.5e-26   92.4   0.0   1   1   1.4e-29   3.1e-26   91.4   0.0     2   203    27   509    26   509 0.98 RNA polymerase beta subunit
RNA_pol_Rpb2_2       PF04561.9    190 seq60_BIOID51127     -           1342   1.6e-25   89.5   0.9   1   2   8.4e-11   1.9e-07   30.5   0.0     1    74   151   225   151   276 0.82 RNA polymerase Rpb2, domain 2
RNA_pol_Rpb2_2       PF04561.9    190 seq60_BIOID51127     -           1342   1.6e-25   89.5   0.9   2   2   1.9e-18   4.4e-15   55.4   0.0    80   190   340   454   329   454 0.88 RNA polymerase Rpb2, domain 2
Esterase             PF00756.15   251 seq62_BIOID51127     -            400   7.7e-50  169.5   0.0   1   1   1.1e-53   7.7e-50  169.5   0.0     1   251   172   391   172   391 0.98 Putative esterase
DUF3327              PF11806.3    122 seq62_BIOID51127     -            400   1.2e-35  122.3   2.6   1   1   3.7e-39   2.6e-35  121.2   0.4     3   121    29   155    21   156 0.97 Domain of unknown function (DUF3327)
Mrr_cat              PF04471.7    115 seq63_BIOID51127     -            153   1.3e-07   31.2   0.0   1   1   1.2e-11   1.6e-07   31.0   0.0     5    65    10    78     7   117 0.82 Restriction endonuclease
SIS_2                PF13580.1    138 seq65_BIOID51127     -            198     2e-31  108.4   0.3   1   1   5.1e-35   3.5e-31  107.6   0.2    15   138    30   152     8   152 0.92 SIS domain
SIS                  PF01380.17   131 seq65_BIOID51127     -            198   5.2e-08   32.4   0.0   1   1   1.5e-11     1e-07   31.5   0.0    51   104   115   168   104   183 0.91 SIS domain
Acetyltransf_2       PF00797.12   240 seq68_BIOID51127     -            281   3.2e-84  282.1   0.2   1   1   2.7e-88   3.7e-84  281.9   0.1     1   237    21   256    21   259 0.97 N-acetyltransferase
Molybdopterin        PF00384.17   432 seq70_BIOID51127     -           1021   1.1e-17   63.8   0.0   1   1   3.8e-17   1.7e-13   49.9   0.0    66   398   242   683   235   689 0.71 Molybdopterin oxidoreductase
Molydop_binding      PF01568.16   109 seq70_BIOID51127     -           1021   1.9e-13   50.0   0.2   1   1   3.3e-16   1.5e-12   47.1   0.0    14    92   891   989   880  1000 0.79 Molydopterin dinucleotide binding domain
GATase_4             PF13230.1    272 seq74_BIOID51127     -            255  3.2e-107  357.1   0.0   1   1  7.7e-111  3.5e-107  357.0   0.0     1   252     1   252     1   255 0.99 Glutamine amidotransferases class-II
GATase_2             PF00310.16   361 seq74_BIOID51127     -            255   3.3e-17   62.1   0.1   1   1   2.1e-15   9.7e-12   44.1   0.1   189   359    65   215    60   217 0.87 Glutamine amidotransferases class-II
MbtH                 PF03621.8     54 seq75_BIOID51127     -             72   3.9e-21   74.0   0.6   1   1   3.5e-25   4.8e-21   73.7   0.4     1    53     1    54     1    55 0.96 MbtH-like protein
AMP-binding          PF00501.23   418 seq77_BIOID51127     -           1335  1.2e-116  389.3   0.0   1   1    6e-120  1.6e-116  388.9   0.0     1   417   524   928   524   929 0.96 AMP-binding enzyme
Condensation         PF00668.15   301 seq77_BIOID51127     -           1335   3.1e-60  203.4   0.0   1   1   1.7e-63   4.7e-60  202.8   0.0     2   300    44   342    43   343 0.91 Condensation domain
Thioesterase         PF00975.15   229 seq77_BIOID51127     -           1335   3.7e-46  158.0   0.6   1   1   1.2e-46   3.4e-43  148.3   0.0     2   219  1109  1319  1108  1332 0.95 Thioesterase domain
PP-binding           PF00550.20    67 seq77_BIOID51127     -           1335   2.9e-09   36.9   0.1   1   1   3.1e-12   8.4e-09   35.4   0.1     3    65  1022  1082  1020  1084 0.90 Phosphopantetheine attachment site
Abhydrolase_6        PF12697.2    228 seq77_BIOID51127     -           1335   1.4e-05   25.0   0.1   1   1     5e-09   1.4e-05   25.0   0.1     2   127  1111  1240  1110  1309 0.65 Alpha/beta hydrolase family
SLT                  PF01464.15   121 seq78_BIOID51127     -            124   2.5e-28   97.9   0.1   1   1     2e-32   2.7e-28   97.7   0.1    11   117     3   115     1   119 0.95 Transglycosylase SLT domain
Phage_GPD            PF05954.6    292 seq82_BIOID51127     -            372   3.6e-50  170.7   0.1   1   1   3.2e-54   4.3e-50  170.4   0.1     1   291    38   348    38   349 0.87 Phage late control gene D protein (GPD)
PTS_EIIA_2           PF00359.17   142 seq85_BIOID51127     -            637   6.7e-33  113.2   0.0   1   1   2.5e-36   1.1e-32  112.5   0.0     5   140   498   634   495   636 0.95 Phosphoenolpyruvate-dependent sugar phosphotransferase system, EIIA 2
PTS_EIIC             PF02378.13   321 seq85_BIOID51127     -            637   2.5e-19   69.1  33.4   1   1   5.5e-23   2.5e-19   69.1  23.2     1   321    17   277    17   277 0.92 Phosphotransferase system, EIIC
PTS_IIB              PF02302.12    90 seq85_BIOID51127     -            637   1.9e-09   37.6   0.3   1   1   1.1e-12   4.9e-09   36.3   0.0     1    79   379   453   379   458 0.87 PTS system, Lactose/Cellobiose specific IIB subunit
Ogr_Delta            PF04606.7     47 seq89_BIOID51127     -             80   8.5e-13   47.6   2.7   1   1   7.4e-17     1e-12   47.3   1.9     1    44     4    47     4    50 0.95 Ogr/Delta-like zinc finger
NLPC_P60             PF00877.14   105 seq90_BIOID51127     -            249   4.2e-31  106.7   0.0   1   1   1.1e-34   7.7e-31  105.9   0.0     1   105   131   241   131   241 0.98 NlpC/P60 family
Cation_efflux        PF01545.16   285 seq93_BIOID51127     -            300   2.3e-65  220.4   5.4   1   1   1.9e-69   2.5e-65  220.2   3.7     2   283    14   289    13   291 0.97 Cation efflux family
RNA_pol_Rpb1_1       PF04997.7    338 seq94_BIOID51127     -           1407  1.8e-100  336.3   0.1   1   1  1.8e-103  4.8e-100  335.0   0.1     2   338    15   342    14   342 0.95 RNA polymerase Rpb1, domain 1
RNA_pol_Rpb1_5       PF04998.12   277 seq94_BIOID51127     -           1407   1.1e-80  270.7   0.0   1   1     8e-84   2.2e-80  269.7   0.0     1   276   766  1321   766  1322 1.00 RNA polymerase Rpb1, domain 5
RNA_pol_Rpb1_2       PF00623.15   166 seq94_BIOID51127     -           1407   6.1e-51  172.5   0.0   1   1   5.3e-53   1.5e-49  168.0   0.0     1   166   344   486   344   486 0.95 RNA polymerase Rpb1, domain 2
RNA_pol_Rpb1_3       PF04983.13   157 seq94_BIOID51127     -           1407   1.4e-27   96.2   0.0   1   1   1.2e-30   3.3e-27   95.0   0.0     1   157   489   644   489   644 0.93 RNA polymerase Rpb1, domain 3
RNA_pol_Rpb1_4       PF05000.12   108 seq94_BIOID51127     -           1407   2.5e-18   65.7   0.3   1   1   9.1e-22   2.5e-18   65.7   0.2     2   107   674   763   673   764 0.82 RNA polymerase Rpb1, domain 4
DUF4297              PF14130.1    216 seq95_BIOID51127     -            197   5.4e-50  170.2   1.2   1   1   4.7e-54   6.4e-50  169.9   0.8     1   178    27   195    27   196 0.97 Domain of unknown function (DUF4297)
Mannitol_dh_C        PF08125.8    245 seq102_BIOID51127    -            443   4.8e-72  241.9   0.0   1   1   2.2e-75   9.9e-72  240.9   0.0     1   244   209   434   209   435 0.98 Mannitol dehydrogenase C-terminal domain
Mannitol_dh          PF01232.18   151 seq102_BIOID51127    -            443   8.5e-28   97.0   0.1   1   1   3.7e-31   1.7e-27   96.1   0.1     1   151    62   184    62   184 0.97 Mannitol dehydrogenase Rossmann domain
DUF3521              PF12035.3     35 seq102_BIOID51127    -            443   6.5e-08   32.1   5.3   1   1   3.1e-11   1.4e-07   31.0   3.6     1    33     1    31     1    32 0.97 Protein of unknown function (DUF3521)
PFK                  PF00365.15   282 seq103_BIOID51127    -            340  1.5e-129  430.8   2.2   1   1  1.3e-133  1.8e-129  430.5   1.6     1   281    23   297    23   298 0.98 Phosphofructokinase
2-Hacid_dh_C         PF02826.14   178 seq104_BIOID51127    -            258   2.1e-47  160.4   0.0   1   1   5.7e-51   2.6e-47  160.1   0.0     1   178    29   208    29   208 0.97 D-isomer specific 2-hydroxyacid dehydrogenase, NAD binding domain
2-Hacid_dh           PF00389.25   133 seq104_BIOID51127    -            258   1.8e-07   30.6   0.0   1   1   4.5e-11   2.1e-07   30.3   0.0    75   127     2   234     1   239 0.97 D-isomer specific 2-hydroxyacid dehydrogenase, catalytic domain
NAD_binding_2        PF03446.10   162 seq104_BIOID51127    -            258   1.6e-05   24.7   0.1   1   1   6.9e-09   3.1e-05   23.7   0.0     3   109    67   173    65   177 0.88 NAD binding domain of 6-phosphogluconate dehydrogenase
Wzz                  PF02706.10   152 seq109_BIOID51127    -            377   4.1e-25   88.2   0.9   1   1     3e-29   4.1e-25   88.2   0.6     1   150    25   173    25   175 0.92 Chain length determinant protein
TrbL                 PF04610.9    225 seq110_BIOID51127    -            410   6.9e-27   94.5  28.2   1   1     5e-31   6.9e-27   94.5  19.5    33   224    41   221    34   222 0.92 TrbL/VirB6 plasmid conjugal transfer protein
Dyp_perox            PF04261.7    313 seq111_BIOID51127    -            365   6.4e-96  320.6   0.0   1   1  5.5e-100   7.5e-96  320.4   0.0     4   311    27   320    24   322 0.96 Dyp-type peroxidase family
MtlR                 PF05068.7    170 seq112_BIOID51127    -            195   2.2e-76  254.9   0.1   1   1   1.9e-80   2.6e-76  254.7   0.0     5   169    26   188     2   189 0.96 Mannitol repressor
SBP_bac_11           PF13531.1    231 seq113_BIOID51127    -            329   1.4e-44  152.3   0.2   1   1     5e-48   1.7e-44  152.0   0.1     4   231    28   280    25   280 0.87 Bacterial extracellular solute-binding protein
SBP_bac_1            PF01547.20   314 seq113_BIOID51127    -            329   1.5e-18   67.5   2.8   1   1   5.5e-22   1.9e-18   67.1   2.0     4   314    32   272    29   272 0.88 Bacterial extracellular solute-binding protein
SBP_bac_8            PF13416.1    281 seq113_BIOID51127    -            329   1.8e-13   50.7   1.2   1   1     9e-17   3.1e-13   49.9   0.8    85   262   108   281    34   300 0.75 Bacterial extracellular solute-binding protein
SBP_bac_6            PF13343.1    242 seq113_BIOID51127    -            329   3.7e-13   49.2   1.1   1   1     2e-16   6.8e-13   48.3   0.8    53   235   112   303    77   306 0.83 Bacterial extracellular solute-binding protein
GerE                 PF00196.14    58 seq114_BIOID51127    -            166   4.1e-07   29.0   0.0   1   1   4.6e-11   6.3e-07   28.5   0.0     3    55    95   146    93   149 0.91 Bacterial regulatory proteins, luxR family
OmpA                 PF00691.15    97 seq115_BIOID51127    -            282   6.5e-15   55.2   0.1   1   1   1.9e-18   2.6e-14   53.2   0.0     1    94   141   235   141   238 0.83 OmpA family
Linocin_M18          PF04454.7    255 seq116_BIOID51127    -            268   2.6e-88  295.0   0.0   1   1   2.2e-92   2.9e-88  294.9   0.0     1   255     1   251     1   251 1.00 Encapsulating protein for peroxidase
InvH                 PF04741.7    147 seq118_BIOID51127    -             97   1.8e-06   27.7   0.6   1   1   1.8e-10   2.4e-06   27.3   0.4    90   144    41    95    19    97 0.87 InvH outer membrane lipoprotein
DUF2810              PF10928.3     54 seq119_BIOID51127    -            120   3.1e-32  109.9   2.6   1   1   2.4e-36   3.3e-32  109.8   1.1     1    53    66   118    66   119 0.96 Protein of unknown function (DUF2810)
CDH                  PF02611.10   222 seq120_BIOID51127    -            241   4.7e-96  320.1   0.0   1   1  3.9e-100   5.3e-96  320.0   0.0     2   221    21   240    20   241 0.99 CDP-diacylglycerol pyrophosphatase
IMS                  PF00817.15   148 seq121_BIOID51127    -            351     9e-48  161.7   0.0   1   1   3.2e-51   1.4e-47  161.0   0.0     1   148     7   154     7   154 0.98 impB/mucB/samB family
IMS_C                PF11799.3    137 seq121_BIOID51127    -            351   2.1e-09   37.7   0.1   1   1   8.2e-13   3.7e-09   36.9   0.0     3    99   211   309   210   327 0.85 impB/mucB/samB family C-terminal
IMS_HHH              PF11798.3     32 seq121_BIOID51127    -            351   1.3e-08   34.2   0.0   1   1   7.1e-12   3.2e-08   33.0   0.0     1    32   166   197   166   197 0.96 IMS family HHH motif
Lactate_perm         PF02652.9    522 seq123_BIOID51127    -            560  1.9e-234  778.9  41.6   1   1  1.6e-238  2.1e-234  778.7  28.9     1   522    25   551    25   551 0.99 L-lactate permease
PhdYeFM_antitox      PF02604.14    75 seq126_BIOID51127    -             97   1.5e-09   37.1   0.1   1   1     2e-13   2.8e-09   36.3   0.1     2    73     8    74     7    79 0.90 Antitoxin Phd_YefM, type II toxin-antitoxin system
YafO_toxin           PF13957.1    109 seq127_BIOID51127    -            132   7.8e-34  115.6   0.0   1   1   6.6e-38     9e-34  115.4   0.0     1   109    25   132    25   132 0.98 Toxin YafO, type II toxin-antitoxin system
Acetyltransf_10      PF13673.1    117 seq131_BIOID51127    -            124   1.1e-17   64.1   0.0   1   1   2.8e-21   1.3e-17   63.8   0.0    17   117     4    98     1    98 0.92 Acetyltransferase (GNAT) domain
Acetyltransf_7       PF13508.1     79 seq131_BIOID51127    -            124   5.8e-09   35.8   0.0   1   1     2e-12     9e-09   35.2   0.0     2    78    29    99    28   100 0.90 Acetyltransferase (GNAT) domain
Acetyltransf_1       PF00583.19    83 seq131_BIOID51127    -            124   4.5e-07   29.6   0.0   1   1   2.2e-10     1e-06   28.5   0.0    24    83    48    99     9    99 0.78 Acetyltransferase (GNAT) family
MFS_1                PF07690.11   354 seq132_BIOID51127    -            416   2.4e-25   88.9  61.2   1   2   3.7e-20   2.5e-16   59.2  19.1     1   224    22   237    22   245 0.81 Major Facilitator Superfamily
MFS_1                PF07690.11   354 seq132_BIOID51127    -            416   2.4e-25   88.9  61.2   2   2   1.9e-12   1.3e-08   33.8  20.7    10   178   237   403   229   415 0.76 Major Facilitator Superfamily
MFS_3                PF05977.8    524 seq132_BIOID51127    -            416   4.5e-21   74.4  33.8   1   1   8.4e-25   5.7e-21   74.1  23.4     9   397    16   403    12   414 0.89 Transmembrane secretion effector
FCD                  PF07729.7    125 seq135_BIOID51127    -            258   3.1e-23   82.3   2.7   1   1   4.6e-27   3.1e-23   82.3   1.9     1   124   100   223   100   224 0.90 FCD domain
GntR                 PF00392.16    64 seq135_BIOID51127    -            258   2.1e-22   78.2   0.4   1   1   6.1e-26   4.2e-22   77.2   0.3     1    64     8    71     8    71 0.98 Bacterial regulatory proteins, gntR family
DUF805               PF05656.9    117 seq136_BIOID51127    -            146   2.4e-20   72.4  11.7   1   1   3.8e-24   5.2e-20   71.3   8.1     2   116     7   134     6   135 0.82 Protein of unknown function (DUF805)
HTH_Tnp_IS1          PF12759.2     50 seq139_BIOID51127    -             91   4.4e-32  109.2   0.1   1   1   9.6e-36   6.6e-32  108.6   0.1     1    50    39    88    39    88 0.99 InsA C-terminal domain
Zn_Tnp_IS1           PF03811.8     36 seq139_BIOID51127    -             91   1.1e-21   75.9   4.5   1   1   3.1e-25   2.1e-21   74.9   3.1     1    36     1    36     1    36 0.99 InsA N-terminal domain
UPF0027              PF01139.12   420 seq140_BIOID51127    -             88     3e-12   46.1   0.0   1   1   2.4e-16   3.3e-12   46.0   0.0     6    61    18    73    13    74 0.92 Uncharacterized protein family UPF0027
RF-1                 PF00472.15   114 seq142_BIOID51127    -            185   1.1e-23   83.0   2.0   1   1   1.2e-27   1.6e-23   82.5   1.4     9   104    84   178    78   181 0.86 RF-1 domain
DUF406               PF04175.7     94 seq144_BIOID51127    -             99   2.1e-28   98.5   3.1   1   1   1.6e-32   2.3e-28   98.4   2.2     4    94     3    96     1    96 0.96 Protein of unknown function (DUF406)
DDE_Tnp_IS1          PF03400.8    131 seq146_BIOID51127    -             73   1.2e-39  135.3   0.3   1   1   9.1e-44   1.2e-39  135.2   0.2     7    77     1    71     1    73 0.98 IS1 transposase
FMN_dh               PF01070.13   357 seq147_BIOID51127    -            396  3.2e-125  417.5   0.0   1   1  1.3e-128  4.4e-125  417.1   0.0     1   355    13   375    13   377 0.96 FMN-dependent dehydrogenase
NMO                  PF03060.10   330 seq147_BIOID51127    -            396   2.7e-05   23.3   2.7   1   1   1.1e-08   3.9e-05   22.8   1.9   138   225   248   335   244   373 0.87 Nitronate monooxygenase
Usp                  PF00582.21   140 seq150_BIOID51127    -            142   3.2e-17   62.8   0.0   1   1   2.7e-21   3.7e-17   62.7   0.0     2   140     3   138     2   138 0.95 Universal stress protein family
SpoU_methylase       PF00588.14   142 seq152_BIOID51127    -            157   4.4e-34  117.2   0.0   1   1   3.6e-38   4.9e-34  117.1   0.0     1   142     1   142     1   142 0.95 SpoU rRNA Methylase family
Chorismate_bind      PF00425.13   257 seq154_BIOID51127    -            391   2.1e-68  230.3   0.0   1   1   1.8e-72   2.5e-68  230.0   0.0     2   257   126   380   125   380 0.97 chorismate binding enzyme
Pribosyltran         PF00156.22   125 seq155_BIOID51127    -            152   2.2e-11   43.4   0.0   1   1   2.3e-15   3.2e-11   42.9   0.0     2   112     4   105     3   112 0.87 Phosphoribosyl transferase domain
DUF1100              PF06500.6    411 seq159_BIOID51127    -            414  1.1e-222  738.7   0.0   1   1  2.8e-226  1.3e-222  738.5   0.0     1   411     1   414     1   414 0.99 Alpha/beta hydrolase of unknown function (DUF1100)
Abhydrolase_5        PF12695.2    142 seq159_BIOID51127    -            414   2.3e-08   33.7   0.0   1   1   9.2e-12   4.2e-08   32.9   0.0     1   121   196   375   196   392 0.75 Alpha/beta hydrolase family
Abhydrolase_6        PF12697.2    228 seq159_BIOID51127    -            414   2.2e-06   27.6   0.5   1   1   9.9e-10   4.5e-06   26.6   0.1    12   107   208   326   197   390 0.70 Alpha/beta hydrolase family
AMP-binding          PF00501.23   418 seq160_BIOID51127    -            536   6.9e-86  288.0   0.0   1   1   1.2e-89   8.3e-86  287.8   0.0     1   417    50   461    50   462 0.95 AMP-binding enzyme
DUF4009              PF13193.1     41 seq160_BIOID51127    -            536   7.9e-08   31.4   0.1   1   1   3.6e-11   2.4e-07   29.9   0.0     1    29   501   529   501   535 0.92 Domain of unknown function (DUF4009)
Molybdop_Fe4S4       PF04879.11    55 seq162_BIOID51127    -            195   2.2e-21   75.3   0.2   1   1   2.6e-24   1.8e-20   72.4   0.1     2    55    44   104    43   104 0.96 Molybdopterin oxidoreductase Fe4S4 domain
Molybdopterin        PF00384.17   432 seq162_BIOID51127    -            195   2.4e-06   26.4   0.1   1   1   4.2e-10   2.9e-06   26.1   0.0     1    35   107   139   107   190 0.79 Molybdopterin oxidoreductase
Molybdopterin        PF00384.17   432 seq164_BIOID51127    -            803   9.9e-25   87.0   0.0   1   1   3.2e-25   2.2e-21   75.9   0.0   103   379     2   377     1   381 0.85 Molybdopterin oxidoreductase
Molydop_binding      PF01568.16   109 seq164_BIOID51127    -            803   5.6e-17   61.4   0.1   1   1     3e-20     2e-16   59.6   0.1     4   108   681   796   678   797 0.93 Molydopterin dinucleotide binding domain
Ald_Xan_dh_C2        PF02738.13   543 seq166_BIOID51127    -            765  6.7e-175  582.3   0.0   1   1  1.2e-178  8.5e-175  582.0   0.0    12   543   159   700   147   700 0.98 Molybdopterin-binding domain of aldehyde dehydrogenase
Ald_Xan_dh_C         PF01315.17   111 seq166_BIOID51127    -            765   6.8e-35  119.3   0.1   1   1   2.2e-38   1.5e-34  118.2   0.0     1   111    23   139    23   139 0.92 Aldehyde oxidase and xanthine dehydrogenase, a/b hammerhead domain
Crl                  PF07417.7    127 seq167_BIOID51127    -            133     1e-54  183.5   0.1   1   1   8.7e-59   1.2e-54  183.3   0.1     2   122     3   123     2   131 0.96 Transcriptional regulator Crl
Isochorismatase      PF00857.15   174 seq170_BIOID51127    -            285     6e-38  130.3   0.0   1   1   1.1e-41   7.6e-38  130.0   0.0     2   173    32   204    31   205 0.97 Isochorismatase family
PP-binding           PF00550.20    67 seq170_BIOID51127    -            285   2.5e-08   33.9   0.0   1   1   9.9e-12   6.8e-08   32.5   0.0     2    62   217   275   216   280 0.86 Phosphopantetheine attachment site
NUDIX                PF00293.23   135 seq172_BIOID51127    -            257   1.9e-21   75.9   0.1   1   1   1.3e-24     6e-21   74.3   0.0     6   125   132   240   127   249 0.90 NUDIX domain
zf-NADH-PPase        PF09297.6     32 seq172_BIOID51127    -            257   2.8e-10   39.4   5.4   1   1     1e-13   4.8e-10   38.6   3.8     1    32    93   124    93   124 0.98 NADH pyrophosphatase zinc ribbon domain
NUDIX-like           PF09296.6     98 seq172_BIOID51127    -            257   3.7e-06   27.0   0.1   1   1   1.6e-09   7.3e-06   26.1   0.1     2    97    11    90    10    91 0.96 NADH pyrophosphatase-like rudimentary NUDIX domain
adh_short_C2         PF13561.1    243 seq176_BIOID51127    -            258     6e-29  101.4   0.1   1   1   1.7e-32   7.7e-29  101.0   0.1     3   242    24   254    22   255 0.92 Enoyl-(Acyl carrier protein) reductase
adh_short            PF00106.20   167 seq176_BIOID51127    -            258   2.8e-27   95.5   9.7   1   1   5.8e-30   2.6e-26   92.3   6.7     2   164    17   170    16   173 0.88 short chain dehydrogenase
KR                   PF08659.5    181 seq176_BIOID51127    -            258   3.2e-11   43.1   8.8   1   1   1.3e-13   5.8e-10   39.0   5.9    56   160    57   165    17   183 0.91 KR domain
Metalloenzyme        PF01676.13   262 seq177_BIOID51127    -            514  4.5e-101  337.4   0.5   1   1  1.1e-104  5.2e-101  337.2   0.3     1   261     6   507     6   508 0.99 Metalloenzyme superfamily
iPGM_N               PF06415.8    223 seq177_BIOID51127    -            514   6.9e-89  296.9   0.6   1   1   2.2e-92     1e-88  296.3   0.4     2   223    85   308    84   308 0.99 BPG-independent PGAM N-terminus (iPGM_N)
Phosphodiest         PF01663.17   364 seq177_BIOID51127    -            514   2.3e-05   23.7   0.0   1   1   7.7e-09   3.5e-05   23.1   0.0   104   246   303   449   259   491 0.73 Type I phosphodiesterase / nucleotide pyrophosphatase
DUF904               PF06005.7     72 seq178_BIOID51127    -             79     3e-28   97.7  17.2   1   1   2.6e-32   3.6e-28   97.5  11.9     1    72     1    79     1    79 0.99 Protein of unknown function (DUF904)
AA_kinase            PF00696.23   241 seq181_BIOID51127    -            396   4.4e-43  147.4   2.1   1   1   8.2e-47   5.6e-43  147.1   1.5     2   240    35   263    34   264 0.93 Amino acid kinase family
PUA                  PF01472.15    74 seq181_BIOID51127    -            396     1e-22   79.4   0.1   1   1   4.6e-26   3.1e-22   77.9   0.1     1    74   305   379   305   379 0.98 PUA domain
URO-D                PF01208.12   343 seq182_BIOID51127    -            354  1.7e-140  467.7   0.0   1   1  1.4e-144  1.9e-140  467.5   0.0     2   342     5   347     4   348 0.98 Uroporphyrinogen decarboxylase (URO-D)
4HBT                 PF03061.17    79 seq183_BIOID51127    -            137   7.5e-17   61.1   0.1   1   1   8.9e-21   1.2e-16   60.4   0.1     1    79    50   127    50   127 0.98 Thioesterase superfamily
FAD_binding_5        PF00941.16   171 seq185_BIOID51127    -            292   1.7e-50  170.7   0.0   1   1   3.4e-54   2.4e-50  170.2   0.0     4   170     6   173     3   174 0.98 FAD binding domain in molybdopterin dehydrogenase
CO_deh_flav_C        PF03450.12   103 seq185_BIOID51127    -            292   4.8e-25   87.3   0.1   1   1   2.5e-28   1.7e-24   85.6   0.0     2   103   183   283   182   283 0.97 CO dehydrogenase flavoprotein C-terminal domain
Fer4_11              PF13247.1     99 seq186_BIOID51127    -            294   1.2e-29  101.9  13.1   1   1   1.8e-32   2.2e-29  101.1   5.5     2    98    92   188    91   189 0.94 4Fe-4S dicluster domain
Form-deh_trans       PF09163.6     44 seq186_BIOID51127    -            294   7.8e-20   69.9   0.0   1   1   1.1e-22   1.4e-19   69.1   0.0     1    44   246   289   246   290 0.96 Formate dehydrogenase N, transmembrane
Fer4_7               PF12838.2     52 seq186_BIOID51127    -            294   4.9e-15   55.5  25.2   1   1   8.3e-11     1e-07   32.0   5.6     1    50    38   114    38   117 0.90 4Fe-4S dicluster domain
Fer4_9               PF13187.1     55 seq186_BIOID51127    -            294   3.3e-13   49.5  27.2   1   1   4.6e-11   5.7e-08   32.7   7.7     1    55   132   184   132   184 0.97 4Fe-4S dicluster domain
Fer4_10              PF13237.1     52 seq186_BIOID51127    -            294   2.6e-12   46.2  27.8   1   1   3.4e-11   4.2e-08   32.7   7.1     2    52    93   144    92   144 0.86 4Fe-4S dicluster domain
Fer4_2               PF12797.2     22 seq186_BIOID51127    -            294   3.3e-10   39.1  34.5   1   1   6.4e-09     8e-06   25.3   2.4     4    20    33    49    31    51 0.91 4Fe-4S binding domain
Fer4_3               PF12798.2     15 seq186_BIOID51127    -            294   9.7e-08   31.9  41.1   1   3   0.00035      0.43   11.1   3.8     1    15   100   117   100   117 0.89 4Fe-4S binding domain
Fer4_3               PF12798.2     15 seq186_BIOID51127    -            294   9.7e-08   31.9  41.1   2   3   6.7e-05     0.083   13.3   2.9     1    14   133   146   133   147 0.94 4Fe-4S binding domain
Fer4_3               PF12798.2     15 seq186_BIOID51127    -            294   9.7e-08   31.9  41.1   3   3   3.4e-06    0.0042   17.4   2.5     1    15   160   183   160   183 0.98 4Fe-4S binding domain
Fer4_4               PF12800.2     17 seq186_BIOID51127    -            294   3.1e-07   30.0  31.6   1   2   4.7e-05     0.059   13.6   1.8     3    15    38    50    36    56 0.91 4Fe-4S binding domain
Fer4_4               PF12800.2     17 seq186_BIOID51127    -            294   3.1e-07   30.0  31.6   2   2     1e-07   0.00013   21.9   1.8     1    17   130   146   130   146 0.92 4Fe-4S binding domain
Fer4                 PF00037.22    24 seq186_BIOID51127    -            294   3.1e-07   29.6  37.3   1   1   4.1e-08   5.1e-05   22.5   2.0     5    22   130   147   126   149 0.87 4Fe-4S binding domain
CstA                 PF02554.9    376 seq187_BIOID51127    -            701  5.2e-156  518.8  28.7   1   1  7.7e-160  5.2e-156  518.8  19.9     1   359    32   420    32   436 0.95 Carbon starvation protein CstA
DUF4161              PF13722.1    127 seq187_BIOID51127    -            701   1.8e-46  157.4   7.5   1   1   2.7e-50   1.8e-46  157.4   5.2     3   127   467   596   464   596 0.98 C-terminal domain on CstA (DUF4161)
Endonuclease_5       PF04493.9    206 seq188_BIOID51127    -            223   1.1e-70  237.0   0.0   1   1   9.3e-75   1.3e-70  236.8   0.0     1   205     9   208     9   209 0.99 Endonuclease V
Peptidase_M23        PF01551.17    96 seq189_BIOID51127    -            427   2.2e-25   88.4   0.2   1   1   3.6e-29     5e-25   87.2   0.1     3    96   328   421   327   421 0.98 Peptidase family M23
Aldedh               PF00171.17   462 seq190_BIOID51127    -            417   1.2e-20   73.2   3.4   1   1   2.2e-20     3e-16   58.6   1.0    37   298     8   282     2   304 0.81 Aldehyde dehydrogenase family
Fer2_2               PF01799.15    75 seq192_BIOID51127    -            159     4e-27   93.8   0.4   1   1   5.8e-31     4e-27   93.8   0.3     1    73    78   152    78   154 0.93 [2Fe-2S] binding domain
Fer2                 PF00111.22    78 seq192_BIOID51127    -            159   4.4e-07   29.4   1.1   1   1   6.5e-11   4.4e-07   29.4   0.8     2    55    12    64    11    85 0.81 2Fe-2S iron-sulfur cluster binding domain
Cytochrom_B_N        PF00033.14   188 seq193_BIOID51127    -            217   1.4e-20   73.3  19.2   1   1   2.5e-24   1.7e-20   73.0  13.3     4   188    10   186     7   186 0.92 Cytochrome b(N-terminal)/b6/petB
Ni_hydr_CYTB         PF01292.15   182 seq193_BIOID51127    -            217   1.4e-18   66.8  17.8   1   1   2.5e-22   1.7e-18   66.5  12.3     5   182    13   186     9   186 0.89 Prokaryotic cytochrome b561
DUF416               PF04222.7    191 seq195_BIOID51127    -            196   2.2e-87  291.0   0.1   1   1   1.8e-91   2.5e-87  290.8   0.0     1   189     4   192     4   194 0.99 Protein of unknown function (DUF416)
ABC_tran             PF00005.22   118 seq199_BIOID51127    -            511   2.6e-30  105.0   0.1   1   2   1.5e-21     1e-17   64.4   0.0     1   118    51   169    51   169 0.95 ABC transporter
ABC_tran             PF00005.22   118 seq199_BIOID51127    -            511   2.6e-30  105.0   0.1   2   2   1.8e-13   1.2e-09   38.4   0.0     3   117   305   431   303   432 0.77 ABC transporter
Polysacc_deac_2      PF04748.8    213 seq200_BIOID51127    -            319   9.8e-81  269.7   0.4   1   1   8.6e-85   1.2e-80  269.4   0.3     1   212    28   238    28   239 0.99 Divergent polysaccharide deacetylase
Bac_DNA_binding      PF00216.16    90 seq202_BIOID51127    -             90   3.2e-33  113.4   1.4   1   1   2.6e-37   3.6e-33  113.3   1.0     1    90     1    90     1    90 0.99 Bacterial DNA-binding protein
DDE_Tnp_1            PF01609.16   211 seq204_BIOID51127    -            419     1e-31  110.0   0.5   1   1   4.3e-35   1.5e-31  109.5   0.3     7   210   231   402   225   404 0.95 Transposase DDE domain
DDE_Tnp_1_6          PF13751.1    125 seq204_BIOID51127    -            419     4e-07   30.0   0.4   1   1   2.3e-10   7.9e-07   29.0   0.3    63   121   346   403   323   405 0.82 Transposase DDE domain
DDE_Tnp_1_3          PF13612.1    155 seq204_BIOID51127    -            419   5.5e-07   29.3   0.1   1   1   2.6e-10     9e-07   28.6   0.1     8   141   231   373   227   386 0.67 Transposase DDE domain
DDE_4                PF13359.1    153 seq204_BIOID51127    -            419   2.8e-06   26.9   0.2   1   1   1.3e-09   4.3e-06   26.3   0.1     2   147   234   397   233   402 0.78 DDE superfamily endonuclease
DUF1481              PF07356.7    195 seq205_BIOID51127    -            211   5.4e-71  237.9   0.6   1   1   4.5e-75   6.2e-71  237.7   0.4     1   195    22   207    22   207 0.99 Protein of unknown function (DUF1481)
DUF466               PF04328.8     65 seq207_BIOID51127    -             65   2.9e-32  110.1   0.5   1   1   2.3e-36   3.1e-32  110.0   0.3     1    65     1    65     1    65 0.99 Protein of unknown function (DUF466)
BPD_transp_2         PF02653.11   267 seq209_BIOID51127    -            342   2.7e-44  151.0  41.9   1   1   2.8e-48   3.9e-44  150.5  29.1     5   267    40   301    36   301 0.96 Branched-chain amino acid transport system / permease component
OTCace_N             PF02729.16   142 seq210_BIOID51127    -            192   1.3e-28   99.3   0.0   1   1   1.3e-32   1.8e-28   98.8   0.0     1   142    22   179    22   179 0.88 Aspartate/ornithine carbamoyltransferase, carbamoyl-P binding domain
HATPase_c            PF02518.21   111 seq211_BIOID51127    -            465   3.6e-28   97.3   0.6   1   1   1.2e-31   8.3e-28   96.2   0.1     2   110   353   456   352   457 0.98 Histidine kinase-, DNA gyrase B-, and HSP90-like ATPase
HisKA                PF00512.20    68 seq211_BIOID51127    -            465   1.5e-14   53.6   0.4   1   1   8.2e-18   5.6e-14   51.7   0.0     2    65   245   307   244   309 0.91 His Kinase A (phospho-acceptor) domain
Aminotran_1_2        PF00155.16   363 seq215_BIOID51127    -            386   2.2e-58  197.8   0.0   1   1   7.2e-62   2.5e-58  197.6   0.0     3   363    32   383    30   383 0.95 Aminotransferase class I and II
Cys_Met_Meta_PP      PF01053.15   386 seq215_BIOID51127    -            386   5.3e-08   31.4   0.0   1   1   2.7e-11   9.1e-08   30.6   0.0    75   180    96   205    53   212 0.86 Cys/Met metabolism PLP-dependent enzyme
DegT_DnrJ_EryC1      PF01041.12   363 seq215_BIOID51127    -            386     4e-06   26.0   0.1   1   1   2.7e-09   9.3e-06   24.8   0.0    46   146    97   202    85   204 0.88 DegT/DnrJ/EryC1/StrS aminotransferase family
Aminotran_5          PF00266.14   371 seq215_BIOID51127    -            386   2.4e-05   23.1   0.0   1   1     1e-08   3.5e-05   22.5   0.0    41   165    69   189    47   236 0.78 Aminotransferase class-V
OTCace               PF00185.19   158 seq216_BIOID51127    -            204   8.5e-34  116.5   0.0   1   1   9.1e-38   1.2e-33  116.0   0.0    11   156    11   181     4   182 0.90 Aspartate/ornithine carbamoyltransferase, Asp/Orn binding domain
BPD_transp_2         PF02653.11   267 seq219_BIOID51127    -            330   4.7e-47  160.0  43.0   1   1   4.2e-51   5.8e-47  159.7  29.8     3   267    36   305    34   305 0.94 Branched-chain amino acid transport system / permease component
PALP                 PF00291.20   307 seq223_BIOID51127    -            398   1.1e-44  152.7   0.2   1   1     1e-48   1.4e-44  152.4   0.1     4   305    41   374    39   377 0.81 Pyridoxal-phosphate dependent enzyme
Sigma54_activat      PF00158.21   168 seq224_BIOID51127    -            441   3.7e-72  241.1   0.1   1   1   2.2e-75     6e-72  240.4   0.1     1   168   141   308   141   308 0.99 Sigma-54 interaction domain
Response_reg         PF00072.19   112 seq224_BIOID51127    -            441   7.2e-30  103.1   0.2   1   1   5.4e-33   1.5e-29  102.1   0.1     1   111     8   117     8   118 0.98 Response regulator receiver domain
HTH_8                PF02954.14    42 seq224_BIOID51127    -            441     2e-14   52.7   0.6   1   1   7.2e-18     2e-14   52.7   0.4     3    39   403   439   401   441 0.93 Bacterial regulatory protein, Fis family
AAA_5                PF07728.9    139 seq224_BIOID51127    -            441   1.4e-07   31.1   0.0   1   1     1e-10   2.8e-07   30.2   0.0     2   123   165   283   164   301 0.84 AAA domain (dynein-related subfamily)
AAA                  PF00004.24   132 seq224_BIOID51127    -            441   1.7e-05   24.9   0.0   1   1   1.3e-08   3.5e-05   23.9   0.0     1   126   165   296   165   302 0.72 ATPase family associated with various cellular activities (AAA)
Peripla_BP_4         PF13407.1    258 seq228_BIOID51127    -            340     6e-54  182.9   4.4   1   1   1.1e-57   7.6e-54  182.6   3.1     1   256    30   285    30   287 0.95 Periplasmic binding protein domain
Peptidase_M20        PF01546.23   171 seq231_BIOID51127    -            403   4.4e-20   71.8   0.0   1   1     1e-23   7.1e-20   71.1   0.0     1   168    77   395    77   398 0.94 Peptidase family M20/M25/M40
M20_dimer            PF07687.9    109 seq231_BIOID51127    -            403   2.4e-17   62.5   0.0   1   1   6.5e-21   4.5e-17   61.6   0.0     2   100   183   282   182   290 0.96 Peptidase dimerisation domain
OsmC                 PF02566.14   100 seq232_BIOID51127    -            143   1.5e-19   69.9   0.1   1   1   1.4e-23   1.9e-19   69.5   0.0     2    99    42   139    41   140 0.89 OsmC-like protein
DeoC                 PF01791.4    236 seq233_BIOID51127    -            291   2.1e-16   59.8   0.1   1   1     2e-20   2.7e-16   59.4   0.0     1   235    51   258    51   259 0.90 DeoC/LacD family aldolase
Epimerase            PF01370.16   236 seq235_BIOID51127    -            326   7.2e-50  169.5   0.0   1   1   3.3e-53   9.1e-50  169.1   0.0     1   236     2   236     2   236 0.92 NAD dependent epimerase/dehydratase family
3Beta_HSD            PF01073.14   280 seq235_BIOID51127    -            326   1.9e-12   46.3   0.0   1   1   9.9e-16   2.7e-12   45.8   0.0     1   223     3   219     3   224 0.79 3-beta hydroxysteroid dehydrogenase/isomerase family
RmlD_sub_bind        PF04321.12   287 seq235_BIOID51127    -            326   8.4e-10   37.8   0.0   1   1   9.2e-13   2.5e-09   36.3   0.0     3   155     2   174     1   264 0.79 RmlD substrate binding domain
NAD_binding_4        PF07993.7    249 seq235_BIOID51127    -            326   2.1e-07   30.0   0.0   1   1   4.1e-08   0.00011   21.0   0.0    86   210    67   184    47   220 0.84 Male sterility protein
ABM                  PF03992.11    78 seq239_BIOID51127    -             96   4.4e-16   58.5   0.1   1   1   3.6e-20   4.9e-16   58.4   0.1     1    77     1    76     1    77 0.95 Antibiotic biosynthesis monooxygenase
Amidohydro_4         PF13147.1    304 seq240_BIOID51127    -            461   1.9e-28  100.1   0.7   1   1     7e-32   2.4e-28   99.8   0.5     1   304    45   392    45   392 0.90 Amidohydrolase
Amidohydro_1         PF01979.15   333 seq240_BIOID51127    -            461   7.7e-13   48.6   0.0   1   1   3.8e-15   1.3e-11   44.6   0.0     1   333    50   395    50   395 0.73 Amidohydrolase family
Amidohydro_5         PF13594.1     68 seq240_BIOID51127    -            461   1.7e-11   43.6   0.6   1   1   2.3e-14   7.9e-11   41.5   0.4     2    68    22    90     3    90 0.76 Amidohydrolase
Ribosomal_L31        PF01197.13    69 seq242_BIOID51127    -             70   1.4e-30  104.9   0.2   1   1   1.1e-34   1.5e-30  104.8   0.1     1    67     1    65     1    67 0.98 Ribosomal protein L31
Glyco_transf_9       PF01075.12   247 seq243_BIOID51127    -            348   2.7e-89  298.5   0.0   1   1   2.3e-93   3.1e-89  298.3   0.0     1   247    69   324    69   324 0.98 Glycosyltransferase family 9 (heptosyltransferase)
HTH_36               PF13730.1     55 seq244_BIOID51127    -            313   9.1e-11   41.6   0.0   1   1   4.9e-14   2.2e-10   40.3   0.0     5    55    20    70    16    70 0.91 Helix-turn-helix domain
GntR                 PF00392.16    64 seq244_BIOID51127    -            313   3.1e-07   29.6   0.0   1   1   1.5e-10   6.6e-07   28.5   0.0    25    60    41    76    35    78 0.95 Bacterial regulatory proteins, gntR family
PaaX                 PF07848.7     70 seq244_BIOID51127    -            313   1.9e-05   24.4   0.1   1   1   1.1e-08   4.9e-05   23.1   0.0    29    60    46    79    38    89 0.80 PaaX-like protein
Methyltransf_23      PF13489.1    162 seq245_BIOID51127    -            252   2.1e-18   66.3   0.0   1   1   2.2e-21   3.4e-18   65.7   0.0     3   159    14   176    10   178 0.82 Methyltransferase domain
Methyltransf_31      PF13847.1    152 seq245_BIOID51127    -            252   3.2e-16   59.1   0.0   1   1   2.6e-19     4e-16   58.8   0.0     6   117    34   145    29   201 0.83 Methyltransferase domain
Methyltransf_18      PF12847.2    112 seq245_BIOID51127    -            252   2.3e-15   57.0   0.0   1   1   1.3e-17     2e-14   54.0   0.0     5   111    35   130    32   131 0.91 Methyltransferase domain
Methyltransf_11      PF08241.7     95 seq245_BIOID51127    -            252   3.4e-15   56.1   0.0   1   1   2.2e-17   3.3e-14   53.0   0.0     2    94    37   127    36   128 0.95 Methyltransferase domain
Methyltransf_12      PF08242.7     99 seq245_BIOID51127    -            252   4.6e-11   42.9   0.0   1   1   5.1e-14   7.8e-11   42.2   0.0     2    99    37   126    36   126 0.92 Methyltransferase domain
Methyltransf_25      PF13649.1    101 seq245_BIOID51127    -            252   1.3e-10   41.4   0.0   1   1   3.2e-13   4.8e-10   39.5   0.0     1   101    35   124    35   124 0.89 Methyltransferase domain
MTS                  PF05175.9    170 seq245_BIOID51127    -            252   1.7e-05   24.1   0.0   1   1   1.7e-08   2.6e-05   23.5   0.0    11   106    12   101    11   135 0.82 Methyltransferase small domain
PerC                 PF06069.6     90 seq247_BIOID51127    -            164     3e-09   36.6   1.6   1   1   3.7e-13     5e-09   35.9   1.1     5    56   100   151    96   156 0.93 PerC transcriptional activator
Glyco_transf_9       PF01075.12   247 seq249_BIOID51127    -            318   7.7e-84  280.6   0.1   1   1   6.9e-88   9.5e-84  280.3   0.1     1   245    75   315    75   317 0.98 Glycosyltransferase family 9 (heptosyltransferase)
AA_kinase            PF00696.23   241 seq250_BIOID51127    -            310   1.4e-27   96.6   0.8   1   1   1.3e-31   1.8e-27   96.3   0.6     1   239     3   290     3   291 0.88 Amino acid kinase family
Cys_Met_Meta_PP      PF01053.15   386 seq252_BIOID51127    -            445  9.2e-140  465.1   0.0   1   1  2.3e-143  1.1e-139  464.9   0.0     1   385    65   439    65   440 0.99 Cys/Met metabolism PLP-dependent enzyme
Aminotran_1_2        PF00155.16   363 seq252_BIOID51127    -            445   1.2e-07   30.9   0.0   1   1   3.8e-11   1.7e-07   30.3   0.0    49   192   116   237   102   270 0.84 Aminotransferase class I and II
Aminotran_5          PF00266.14   371 seq252_BIOID51127    -            445   0.00011   20.9   0.0   1   1     4e-08   0.00018   20.2   0.0    68   201   132   257   103   273 0.84 Aminotransferase class-V
Dam                  PF05869.6    181 seq253_BIOID51127    -            217   4.7e-65  218.3   0.0   1   1     4e-69   5.4e-65  218.0   0.0     2   181    15   207    14   207 0.98 DNA N-6-adenine-methyltransferase (Dam)
AhpC-TSA             PF00578.16   124 seq255_BIOID51127    -            187   1.5e-33  114.9   0.1   1   1   4.3e-37     2e-33  114.6   0.1     4   123     7   133     4   134 0.94 AhpC/TSA family
Redoxin              PF08534.5    146 seq255_BIOID51127    -            187   1.8e-13   50.1   0.0   1   1   4.7e-17   2.2e-13   49.9   0.0    15   140    18   146     4   152 0.84 Redoxin
1-cysPrx_C           PF10417.4     40 seq255_BIOID51127    -            187   1.6e-06   27.4   0.1   1   1   6.5e-10     3e-06   26.6   0.1     1    31   154   182   154   186 0.88 C-terminal domain of 1-Cys peroxiredoxin
O-antigen_lig        PF13425.1    137 seq257_BIOID51127    -            405   1.2e-16   60.8   9.3   1   1   1.7e-20   1.2e-16   60.8   6.5     1   136   189   343   189   344 0.81 O-antigen ligase like membrane protein
Wzy_C                PF04932.10   163 seq257_BIOID51127    -            405   1.5e-12   47.5   7.6   1   1   2.2e-16   1.5e-12   47.5   5.3     2   163   195   341   190   341 0.76 O-Antigen ligase
LexA_DNA_bind        PF01726.11    65 seq259_BIOID51127    -            108   1.6e-19   69.0   0.0   1   1   1.6e-23   2.1e-19   68.7   0.0     1    65     1    65     1    65 0.99 LexA DNA binding domain
RusA                 PF05866.6    116 seq260_BIOID51127    -            129   6.6e-21   74.7   0.0   1   1   5.6e-25   7.6e-21   74.5   0.0     1   115     5   120     5   121 0.92 Endodeoxyribonuclease RusA
Pyr_redox_2          PF07992.9    200 seq262_BIOID51127    -            531   1.5e-32  113.0   0.0   1   1   2.4e-34   4.7e-31  108.1   0.0     1   199   224   503   224   504 0.91 Pyridine nucleotide-disulphide oxidoreductase
Pyr_redox            PF00070.22    80 seq262_BIOID51127    -            531   1.9e-14   53.6   7.3   1   1   1.4e-17   2.7e-14   53.2   0.3     1    75   367   437   367   442 0.93 Pyridine nucleotide-disulphide oxidoreductase
Pyr_redox_3          PF13738.1    203 seq262_BIOID51127    -            531   3.9e-11   43.2   1.9   1   1   7.1e-13   1.4e-09   38.2   0.6    15   196   216   394   213   400 0.80 Pyridine nucleotide-disulphide oxidoreductase
Thioredoxin_3        PF13192.1     76 seq262_BIOID51127    -            531   2.5e-08   33.4   0.0   1   1   3.9e-11   7.6e-08   31.9   0.0     4    74   132   205   129   207 0.82 Thioredoxin domain
Homoserine_dh        PF00742.14   179 seq263_BIOID51127    -            810   6.9e-51  172.3   0.0   1   1   2.3e-54   1.1e-50  171.7   0.0     1   178   608   803   608   804 0.99 Homoserine dehydrogenase
AA_kinase            PF00696.23   241 seq263_BIOID51127    -            810   1.8e-42  145.4   0.0   1   1   8.3e-46   3.8e-42  144.3   0.0     2   238    12   284    11   287 0.89 Amino acid kinase family
NAD_binding_3        PF03447.11   117 seq263_BIOID51127    -            810   3.5e-24   85.3   0.0   1   1   1.8e-27   8.4e-24   84.1   0.0     1   116   465   599   465   600 0.98 Homoserine dehydrogenase, NAD binding domain
KilA-N               PF04383.8    111 seq264_BIOID51127    -            280   1.8e-20   72.5   0.0   1   1     2e-24   2.8e-20   71.8   0.0     6   108    19   119    15   122 0.93 KilA-N domain
DUF968               PF06147.6    200 seq266_BIOID51127    -            331   3.8e-79  265.1   0.0   1   1   3.7e-83     5e-79  264.7   0.0     2   200   131   328   130   328 0.99 Protein of unknown function (DUF968)
Phage_antitermQ      PF06530.7    126 seq269_BIOID51127    -            121   1.5e-43  147.2   0.0   1   1   1.2e-47   1.7e-43  147.1   0.0     1   120     1   120     1   121 0.99 Phage antitermination protein Q
NTP_transf_3         PF12804.2    179 seq271_BIOID51127    -            192   9.6e-31  107.2   0.0   1   1   7.9e-35   1.1e-30  107.0   0.0     1   179     6   182     6   182 0.89 MobA-like NTP transferase domain
ADH_N                PF08240.7    109 seq272_BIOID51127    -            412   3.4e-30  103.8   0.1   1   1   1.7e-33   7.7e-30  102.7   0.1     2   106    26   151    25   154 0.94 Alcohol dehydrogenase GroES-like domain
ADH_N_assoc          PF13823.1     23 seq272_BIOID51127    -            412   3.2e-12   45.7   0.2   1   1   1.3e-15     6e-12   44.8   0.2     1    23     1    23     1    23 0.95 Alcohol dehydrogenase GroES-associated
ADH_zinc_N           PF00107.21   130 seq272_BIOID51127    -            412     8e-12   44.7   0.2   1   1   1.2e-12   5.6e-09   35.5   0.0     1    69   197   268   197   286 0.90 Zinc-binding dehydrogenase
MTHFR                PF02219.12   287 seq279_BIOID51127    -            296  3.9e-109  364.0   0.0   1   1  3.2e-113  4.4e-109  363.8   0.0     4   287    14   291    11   291 0.97 Methylenetetrahydrofolate reductase
Pyr_redox_2          PF07992.9    200 seq280_BIOID51127    -           1032   4.2e-19   69.1   0.0   1   1   6.9e-22     1e-18   67.8   0.0     2   198   553   829   552   831 0.84 Pyridine nucleotide-disulphide oxidoreductase
NAD_binding_8        PF13450.1     68 seq280_BIOID51127    -           1032   1.7e-08   34.2   1.1   1   1   3.4e-11   5.2e-08   32.6   0.1     1    37   555   591   555   615 0.90 NAD(P)-binding Rossmann-like domain
Fer4_9               PF13187.1     55 seq280_BIOID51127    -           1032   3.1e-06   27.2   7.6   1   1     2e-09   3.1e-06   27.2   5.3     1    53   897   951   867   952 0.90 4Fe-4S dicluster domain
Thi4                 PF01946.12   230 seq280_BIOID51127    -           1032     4e-06   25.9   0.1   1   1   6.6e-08    0.0001   21.4   0.0    20    54   553   587   538   591 0.93 Thi4 family
FAD_binding_3        PF01494.14   356 seq280_BIOID51127    -           1032   5.1e-05   22.3   0.1   1   1   7.4e-08   0.00011   21.2   0.1     3    35   552   584   550   590 0.92 FAD binding domain
FAD_binding_2        PF00890.19   421 seq280_BIOID51127    -           1032    0.0001   21.2   0.8   1   1   6.6e-08    0.0001   21.2   0.5     2    36   553   587   552   591 0.94 FAD binding domain
Phage_holin_3        PF05106.7    100 seq284_BIOID51127    -            108   1.1e-29  102.2   0.6   1   1     9e-34   1.2e-29  102.0   0.4     1   100     1   102     1   102 0.94 Phage holin family (Lysis protein S)
peroxidase           PF00141.18   229 seq285_BIOID51127    -            739   8.1e-87  290.3   0.0   1   2   4.1e-53   5.6e-49  166.5   0.0     3   229    89   409    87   409 0.87 Peroxidase
peroxidase           PF00141.18   229 seq285_BIOID51127    -            739   8.1e-87  290.3   0.0   2   2   1.9e-39   2.6e-35  121.8   0.0     3   229   416   713   414   713 0.88 Peroxidase
Phage_lysozyme       PF00959.14   110 seq287_BIOID51127    -            158     2e-22   79.4   0.0   1   1     2e-26   2.8e-22   78.9   0.0     1   107    33   138    33   141 0.97 Phage lysozyme
DUF2570              PF10828.3    110 seq290_BIOID51127    -            130     6e-06   25.7   0.3   1   1   5.5e-10   7.5e-06   25.3   0.2     4   105     5   109     2   113 0.87 Protein of unknown function (DUF2570)
LysR_substrate       PF03466.15   209 seq292_BIOID51127    -            293   3.7e-45  153.5   0.0   1   1   8.4e-49   5.7e-45  152.8   0.0     2   204    85   282    84   284 0.98 LysR substrate binding domain
HTH_1                PF00126.22    60 seq292_BIOID51127    -            293   2.5e-18   65.4   0.9   1   1   6.9e-22   4.7e-18   64.5   0.6     1    60     3    62     3    62 0.97 Bacterial regulatory helix-turn-helix protein, lysR family
HTS                  PF04204.11   298 seq296_BIOID51127    -            309  5.5e-131  435.5   0.0   1   1  4.5e-135  6.1e-131  435.4   0.0     1   298     2   299     2   299 1.00 Homoserine O-succinyltransferase
HNH                  PF01844.18    47 seq298_BIOID51127    -            116   1.2e-17   63.3   0.5   1   1   1.5e-21     2e-17   62.6   0.3     1    47    66   112    66   112 0.98 HNH endonuclease
Amidohydro_1         PF01979.15   333 seq299_BIOID51127    -            442     2e-48  165.6   0.1   1   1   4.3e-52   2.9e-48  165.0   0.1     1   333    53   375    53   375 0.96 Amidohydrolase family
Amidohydro_5         PF13594.1     68 seq299_BIOID51127    -            442   3.7e-08   32.9   0.0   1   1   1.3e-11   8.6e-08   31.7   0.0     1    68    23   122    23   122 0.68 Amidohydrolase
EamA                 PF00892.15   126 seq301_BIOID51127    -            312     1e-47  161.1  36.0   1   2   2.4e-25   1.7e-21   76.4  11.3     1   125    31   152    31   153 0.93 EamA-like transporter family
EamA                 PF00892.15   126 seq301_BIOID51127    -            312     1e-47  161.1  36.0   2   2   8.1e-30   5.5e-26   90.9   8.2     1   125   173   300   173   301 0.98 EamA-like transporter family
Terminase_4          PF05119.7    100 seq303_BIOID51127    -            164   1.2e-24   86.1   0.1   1   1   1.2e-28   1.7e-24   85.7   0.0     2    98    57   153    56   155 0.96 Phage terminase, small subunit
Malate_synthase      PF01274.17   523 seq304_BIOID51127    -            539  1.4e-214  712.8   0.0   1   1  1.1e-218  1.6e-214  712.6   0.0     2   522    18   538    17   539 0.99 Malate synthase
Terminase_1          PF03354.10   477 seq305_BIOID51127    -            577  9.7e-104  347.2   0.0   1   1  8.4e-108  1.1e-103  347.0   0.0     1   476    86   560    86   561 0.92 Phage Terminase
MFS_1                PF07690.11   354 seq306_BIOID51127    -            396   3.6e-34  117.9  59.3   1   1   2.6e-38   3.6e-34  117.9  41.1     2   353    19   349    18   350 0.89 Major Facilitator Superfamily
FAD_binding_5        PF00941.16   171 seq307_BIOID51127    -            259   3.7e-23   81.6   0.0   1   1   9.2e-27   6.3e-23   80.9   0.0     4   167     4   153     1   156 0.90 FAD binding domain in molybdopterin dehydrogenase
CO_deh_flav_C        PF03450.12   103 seq307_BIOID51127    -            259   7.3e-10   38.6   0.3   1   1   2.3e-13   1.6e-09   37.5   0.2     4   102   165   250   161   251 0.85 CO dehydrogenase flavoprotein C-terminal domain
Ald_Xan_dh_C2        PF02738.13   543 seq309_BIOID51127    -            956  6.6e-191  635.2   0.0   1   1  2.1e-194  9.6e-191  634.6   0.0    17   543   363   893   351   893 0.98 Molybdopterin-binding domain of aldehyde dehydrogenase
Ald_Xan_dh_C         PF01315.17   111 seq309_BIOID51127    -            956   4.4e-31  107.1   0.0   1   1   1.9e-34   8.9e-31  106.1   0.0     2   111   187   298   186   298 0.96 Aldehyde oxidase and xanthine dehydrogenase, a/b hammerhead domain
Fer2_2               PF01799.15    75 seq309_BIOID51127    -            956   7.1e-13   48.1   0.0   1   1   4.3e-16     2e-12   46.7   0.0     1    73    73   145    73   147 0.97 [2Fe-2S] binding domain
ICL                  PF00463.16   526 seq310_BIOID51127    -            439  3.2e-200  665.6   1.7   1   2  4.6e-118  3.2e-114  381.9   0.0     1   255    12   262    12   264 0.99 Isocitrate lyase family
ICL                  PF00463.16   526 seq310_BIOID51127    -            439  3.2e-200  665.6   1.7   2   2   1.5e-88     1e-84  284.5   1.0   353   526   262   439   260   439 0.98 Isocitrate lyase family
PEP_mutase           PF13714.1    238 seq310_BIOID51127    -            439   4.8e-19   68.4   0.0   1   1   2.3e-22   1.6e-18   66.7   0.0    26   198    86   320    74   352 0.86 Phosphoenolpyruvate phosphomutase
Phage_portal         PF04860.7    347 seq312_BIOID51127    -            413  2.9e-109  364.8   0.0   1   1  2.7e-113  3.7e-109  364.4   0.0     5   347    33   373    29   373 0.96 Phage portal protein
HTH_Tnp_1            PF01527.15    76 seq313_BIOID51127    -             87   1.1e-12   47.5   0.0   1   1   9.4e-17   1.3e-12   47.3   0.0     2    50     3    51     2    66 0.90 Transposase
MarR                 PF01047.17    59 seq315_BIOID51127    -            144   5.8e-18   64.2   0.0   1   1   1.9e-21   8.8e-18   63.6   0.0     1    59    38    96    38    96 0.98 MarR family
MarR_2               PF12802.2     62 seq315_BIOID51127    -            144   1.4e-13   50.1   0.0   1   1   5.2e-17   2.4e-13   49.4   0.0     1    62    36    95    36    95 0.98 MarR family
HTH_27               PF13463.1     68 seq315_BIOID51127    -            144   4.1e-09   36.5   0.0   1   1   2.9e-12   1.3e-08   34.9   0.0     1    68    38   104    38   104 0.92 Winged helix DNA-binding domain
HTH_18               PF12833.2     81 seq316_BIOID51127    -            129   1.1e-19   70.2   0.3   1   1   2.1e-23   1.4e-19   69.8   0.2     2    79    34   110    33   112 0.96 Helix-turn-helix domain
HTH_AraC             PF00165.18    42 seq316_BIOID51127    -            129   5.4e-18   64.0   0.2   1   2     2e-09   1.4e-05   24.6   0.0     1    42    20    61    20    61 0.97 Bacterial regulatory helix-turn-helix proteins, AraC family
HTH_AraC             PF00165.18    42 seq316_BIOID51127    -            129   5.4e-18   64.0   0.2   2   2     2e-13   1.4e-09   37.3   0.0     2    41    73   110    68   111 0.93 Bacterial regulatory helix-turn-helix proteins, AraC family
Transposase_mut      PF00872.13   381 seq317_BIOID51127    -            432  5.4e-114  380.5   0.1   1   1  8.8e-118    6e-114  380.4   0.1    12   379    13   377     1   379 0.94 Transposase, Mutator family
MULE                 PF10551.4     93 seq317_BIOID51127    -            432   2.5e-12   46.6   0.0   1   1   2.2e-15   1.5e-11   44.1   0.0    16    91   185   260   171   262 0.84 MULE transposase domain
MarB                 PF13999.1     66 seq321_BIOID51127    -             72   1.5e-34  117.2   0.5   1   1   1.3e-38   1.7e-34  117.0   0.3     2    66     6    70     5    70 0.98 MarB protein
AceK                 PF06315.6    562 seq322_BIOID51127    -            582  4.5e-222  738.1   0.0   1   1    4e-226  5.5e-222  737.8   0.0    27   562    39   572    29   572 0.98 Isocitrate dehydrogenase kinase/phosphatase (AceK)
AceK                 PF06315.6    562 seq323_BIOID51127    -            152   1.2e-10   40.2   0.2   1   1   8.9e-15   1.2e-10   40.2   0.2     1    41     9    49     9    84 0.95 Isocitrate dehydrogenase kinase/phosphatase (AceK)
Peptidase_U35        PF04586.12   163 seq324_BIOID51127    -            216     2e-42  144.8   0.0   1   1   1.9e-46   2.6e-42  144.4   0.0     3   160    11   163     9   166 0.95 Caudovirus prohead protease
Phage_capsid         PF05065.8    276 seq326_BIOID51127    -            401     5e-67  225.8   1.3   1   1   4.7e-71   6.4e-67  225.5   0.9     1   276   115   398   115   398 0.92 Phage capsid family
Glycos_transf_N      PF04413.11   186 seq328_BIOID51127    -            425   4.6e-75  250.7   0.0   1   1   6.1e-78   4.2e-74  247.6   0.0     1   185    31   212    31   213 0.98 3-Deoxy-D-manno-octulosonic-acid transferase (kdotransferase)
Glycos_transf_1      PF00534.15   172 seq328_BIOID51127    -            425   7.2e-10   38.4   0.0   1   1     2e-13   1.4e-09   37.5   0.0    65   169   291   398   231   401 0.75 Glycosyl transferases group 1
Xan_ur_permease      PF00860.15   389 seq329_BIOID51127    -            485  4.6e-110  367.6  44.5   1   1  3.9e-114  5.4e-110  367.4  30.8     1   389    41   435    41   435 0.98 Permease family
MFS_1                PF07690.11   354 seq330_BIOID51127    -            395     2e-29  102.3  51.1   1   1   3.1e-33   2.1e-29  102.2  26.2     2   344    13   341    12   343 0.82 Major Facilitator Superfamily
FAD_binding_3        PF01494.14   356 seq332_BIOID51127    -            453   6.7e-61  206.1   0.0   1   1   6.4e-65   8.7e-61  205.8   0.0    99   355     4   251     1   252 0.96 FAD binding domain
Phage_connect_1      PF05135.8    102 seq335_BIOID51127    -            107   8.1e-14   51.4   0.0   1   1   6.5e-18   8.9e-14   51.3   0.0     1   101     1   104     1   105 0.96 Phage gp6-like head-tail connector protein
HATPase_c            PF02518.21   111 seq336_BIOID51127    -            572   2.1e-19   69.1   0.0   1   1     1e-22   3.5e-19   68.4   0.0     2   110   449   559   448   560 0.95 Histidine kinase-, DNA gyrase B-, and HSP90-like ATPase
PAS_8                PF13188.1     64 seq336_BIOID51127    -            572   2.7e-06   26.9   0.0   1   1   3.8e-09   1.3e-05   24.7   0.0     2    49   243   293   242   311 0.73 PAS domain
PAS                  PF00989.19   113 seq336_BIOID51127    -            572   5.6e-06   26.0   0.0   1   1     5e-09   1.7e-05   24.4   0.0     4    64   245   305   242   313 0.88 PAS fold
CTP_transf_2         PF01467.21   157 seq337_BIOID51127    -            159   5.6e-25   88.1   0.1   1   1   9.9e-29   6.8e-25   87.8   0.1     1   156     6   134     6   135 0.98 Cytidylyltransferase
Citrate_ly_lig       PF08218.6    182 seq337_BIOID51127    -            159   9.7e-07   28.2   0.1   1   1   2.4e-10   1.6e-06   27.5   0.0     9   106    12   113    10   117 0.81 Citrate lyase ligase C-terminal domain
Phage_H_T_join       PF05521.6     95 seq338_BIOID51127    -            136   1.4e-16   60.4   1.0   1   1   1.3e-20   1.7e-16   60.1   0.7     1    95    21   115    21   115 0.96 Phage head-tail joining protein
Amidohydro_1         PF01979.15   333 seq342_BIOID51127    -            439   7.5e-61  206.4   0.0   1   1   2.8e-64   9.5e-61  206.1   0.0     2   332    74   391    73   392 0.97 Amidohydrolase family
Amidohydro_5         PF13594.1     68 seq342_BIOID51127    -            439   1.6e-09   37.3   0.0   1   1   1.6e-12   5.4e-09   35.6   0.0     2    67    41   137    40   138 0.68 Amidohydrolase
Amidohydro_3         PF07969.6    404 seq342_BIOID51127    -            439   1.2e-08   34.4   1.2   1   1   4.4e-09   1.5e-05   24.2   0.0   314   404   308   390   114   390 0.89 Amidohydrolase family
LigB                 PF02900.13   272 seq344_BIOID51127    -            314   1.5e-86  289.6   0.0   1   1   1.3e-90   1.8e-86  289.4   0.0     2   272     5   306     4   306 0.97 Catalytic LigB subunit of aromatic ring-opening dioxygenase
PTS_IIB              PF02302.12    90 seq348_BIOID51127    -            106   5.2e-21   74.7   1.5   1   1   4.5e-25   6.1e-21   74.5   1.0     2    88     6    95     5    97 0.94 PTS system, Lactose/Cellobiose specific IIB subunit
Response_reg         PF00072.19   112 seq350_BIOID51127    -            226   1.2e-18   67.0   0.0   1   1   9.1e-22   6.2e-18   64.7   0.0     1   111     7   118     7   119 0.97 Response regulator receiver domain
CitT                 PF12431.3     30 seq350_BIOID51127    -            226   5.6e-08   32.5   0.0   1   1   1.5e-11     1e-07   31.6   0.0     1    28   134   160   134   162 0.97 Transcriptional regulator
DUF2635              PF10948.3     47 seq352_BIOID51127    -             56   2.3e-21   74.6   2.2   1   1   1.9e-25   2.6e-21   74.5   1.5     1    46     3    48     3    49 0.98 Protein of unknown function (DUF2635)
Abhydrolase_6        PF12697.2    228 seq353_BIOID51127    -            293   1.7e-36  126.1   0.0   1   1   4.5e-40   2.1e-36  125.8   0.0     1   227    43   284    43   285 0.72 Alpha/beta hydrolase family
Abhydrolase_1        PF00561.15   230 seq353_BIOID51127    -            293   5.7e-23   81.5   0.0   1   1   2.7e-26   1.2e-22   80.4   0.0     1   228    71   286    71   288 0.89 alpha/beta hydrolase fold
Abhydrolase_5        PF12695.2    142 seq353_BIOID51127    -            293   1.4e-17   63.6   0.0   1   1   1.4e-20   6.6e-17   61.4   0.0     1   141    42   272    42   273 0.70 Alpha/beta hydrolase family
Xan_ur_permease      PF00860.15   389 seq354_BIOID51127    -            455   1.3e-78  264.1  50.1   1   1   1.3e-82   1.8e-78  263.6  34.7     1   388    32   415    32   416 0.98 Permease family
Phage_sheath_1       PF04984.9    464 seq356_BIOID51127    -            498     5e-76  255.9   7.2   1   1   4.1e-80   5.6e-76  255.7   5.0     2   463     8   489     1   490 0.96 Phage tail sheath protein
PFL                  PF02901.10   648 seq357_BIOID51127    -            765  1.1e-203  678.1   0.0   1   1    2e-207  1.4e-203  677.8   0.0     1   648     1   626     1   626 0.98 Pyruvate formate lyase
Gly_radical          PF01228.16   106 seq357_BIOID51127    -            765   2.5e-25   88.7   0.0   1   1   9.7e-29   6.6e-25   87.4   0.0     3   106   645   747   643   747 0.97 Glycine radical
CinA                 PF02464.12   155 seq359_BIOID51127    -            172   2.8e-47  159.9   0.9   1   1   2.3e-51   3.2e-47  159.7   0.6     2   155    18   171    17   171 0.98 Competence-damaged protein
FAA_hydrolase        PF01557.13   217 seq360_BIOID51127    -            269   1.1e-23   83.7   0.0   1   1     1e-27   1.4e-23   83.3   0.0     2   216    56   259    55   260 0.90 Fumarylacetoacetate (FAA) hydrolase family
DFP                  PF04127.10   183 seq363_BIOID51127    -            430   5.9e-72  241.0   0.2   1   1   8.7e-76   5.9e-72  241.0   0.2     2   182   211   395   210   396 0.97 DNA / pantothenate metabolism flavoprotein
Flavoprotein         PF02441.14   129 seq363_BIOID51127    -            430   2.7e-31  107.8   0.3   1   1   8.1e-35   5.6e-31  106.7   0.2     1   128    30   157    30   158 0.90 Flavoprotein
S-methyl_trans       PF02574.11   305 seq364_BIOID51127    -           1227  1.3e-104  349.6   0.1   1   1  9.1e-108  2.5e-104  348.7   0.1     1   304    16   326    16   327 0.98 Homocysteine S-methyltransferase
Met_synt_B12         PF02965.12   136 seq364_BIOID51127    -           1227   9.3e-54  180.5   0.0   1   1   8.9e-57   2.4e-53  179.2   0.0     1   136  1055  1192  1055  1192 0.99 Vitamin B12 dependent methionine synthase, activation domain
Pterin_bind          PF00809.17   210 seq364_BIOID51127    -           1227   1.5e-48  164.8   0.4   1   1   1.7e-51   4.6e-48  163.2   0.3     1   210   356   568   356   568 0.98 Pterin binding enzyme
B12-binding_2        PF02607.12    79 seq364_BIOID51127    -           1227   4.4e-21   74.6   0.0   1   1   6.4e-24   1.8e-20   72.6   0.0     4    79   659   734   657   734 0.96 B12 binding domain
B12-binding          PF02310.14   121 seq364_BIOID51127    -           1227   6.7e-20   71.0   0.2   1   1   1.8e-22     5e-19   68.2   0.1     2    94   748   840   747   851 0.93 B12 binding domain
Tail_tube            PF10618.4    119 seq365_BIOID51127    -            118   4.7e-39  132.7   0.1   1   1   3.7e-43   5.1e-39  132.5   0.1     1   119     1   118     1   118 0.98 Phage tail tube protein
AcetDehyd-dimer      PF09290.6    137 seq366_BIOID51127    -            316     3e-64  214.9   1.4   1   1   6.8e-68   4.7e-64  214.2   1.0     1   137   131   284   131   284 1.00 Prokaryotic acetaldehyde dehydrogenase, dimerisation
Semialdhyde_dh       PF01118.19   121 seq366_BIOID51127    -            316   4.1e-15   56.0   0.3   1   1   1.9e-18   1.3e-14   54.4   0.1     1   117     5   119     5   123 0.85 Semialdehyde dehydrogenase, NAD binding domain
FluMu_gp41           PF10109.4     82 seq368_BIOID51127    -             89   6.7e-18   64.2   0.0   1   1   5.6e-22   7.7e-18   64.0   0.0     2    81     4    86     3    87 0.85 Mu-like prophage FluMu protein gp41
PhageMin_Tail        PF10145.4    202 seq369_BIOID51127    -            611   1.1e-28  100.1  18.4   1   1     8e-33   1.1e-28  100.1  12.7     2   202    88   296    87   296 0.93 Phage-related minor tail protein
dUTPase              PF00692.14   129 seq370_BIOID51127    -            152   1.2e-41  141.0   0.0   1   1   9.9e-46   1.4e-41  140.9   0.0     2   129    17   150    16   150 0.98 dUTPase
Radical_SAM          PF04055.16   166 seq371_BIOID51127    -            292   1.9e-22   80.1   0.0   1   1   5.8e-26   2.6e-22   79.6   0.0     1   157    41   222    41   231 0.94 Radical SAM superfamily
Fer4_12              PF13353.1    139 seq371_BIOID51127    -            292   1.1e-10   41.5   0.1   1   1   9.2e-14   4.2e-10   39.7   0.1     2    82    34   145    33   186 0.81 4Fe-4S single cluster domain
Fer4_14              PF13394.1    117 seq371_BIOID51127    -            292     1e-06   28.6   0.6   1   1     6e-09   2.7e-05   24.0   0.4     3   103    42   171    40   183 0.83 4Fe-4S single cluster domain
PagP                 PF07017.6    147 seq372_BIOID51127    -            186   4.2e-75  249.8   5.4   1   1   3.7e-79   5.1e-75  249.5   3.7     1   147    36   183    36   183 0.99 Antimicrobial peptide resistance and lipid A acylation protein PagP
HMGL-like            PF00682.14   237 seq373_BIOID51127    -            337   1.2e-63  214.7   5.7   1   1   2.2e-67   1.5e-63  214.5   3.9     1   235    14   245    14   247 0.99 HMGL-like
DmpG_comm            PF07836.6     66 seq373_BIOID51127    -            337   3.1e-32  109.6   0.1   1   1   8.7e-36     6e-32  108.7   0.1     1    65   271   335   271   336 0.97 DmpG-like communication domain
TetR_N               PF00440.18    47 seq376_BIOID51127    -            198   2.9e-11   42.7   0.0   1   1   3.4e-15   4.6e-11   42.0   0.0     3    46    18    61    16    62 0.94 Bacterial regulatory proteins, tetR family
PTS_IIB              PF02302.12    90 seq380_BIOID51127    -            113   5.5e-12   45.8   0.0   1   1   4.9e-16   6.7e-12   45.5   0.0     2    87     6    94     5    97 0.91 PTS system, Lactose/Cellobiose specific IIB subunit
CSD                  PF00313.17    66 seq381_BIOID51127    -             69   5.2e-34  115.7   0.7   1   1   8.2e-38   5.6e-34  115.6   0.5     2    65     5    68     4    69 0.97 'Cold-shock' DNA-binding domain
OB_RNB               PF08206.6     58 seq381_BIOID51127    -             69   1.2e-05   24.6   0.3   1   1   2.5e-09   1.7e-05   24.1   0.2     7    30    14    37     6    67 0.82 Ribonuclease B OB domain
adh_short            PF00106.20   167 seq382_BIOID51127    -            248   2.5e-34  118.4   0.0   1   1   1.2e-37   3.2e-34  118.1   0.0     2   166     2   165     1   166 0.93 short chain dehydrogenase
adh_short_C2         PF13561.1    243 seq382_BIOID51127    -            248   2.5e-14   53.5   0.0   1   1   1.1e-17   3.1e-14   53.2   0.0     3   222     9   218     7   232 0.89 Enoyl-(Acyl carrier protein) reductase
KR                   PF08659.5    181 seq382_BIOID51127    -            248   2.2e-13   50.1   0.0   1   1   1.1e-16   3.1e-13   49.6   0.0     3   173     3   170     2   177 0.89 KR domain
Epimerase            PF01370.16   236 seq382_BIOID51127    -            248   1.4e-06   27.8   0.1   1   1   1.6e-09   4.3e-06   26.2   0.0     1   117     3   135     3   176 0.80 NAD dependent epimerase/dehydratase family
NAD_binding_10       PF13460.1    183 seq382_BIOID51127    -            248   2.8e-06   27.3   0.0   1   1   1.3e-09   3.7e-06   26.9   0.0     1    60     3    67     3   173 0.77 NADH(P)-binding
MFS_1                PF07690.11   354 seq383_BIOID51127    -            425   3.2e-42  144.4  92.8   1   2   1.2e-38   8.2e-35  120.0  33.4     2   296    41   322    40   325 0.84 Major Facilitator Superfamily
MFS_1                PF07690.11   354 seq383_BIOID51127    -            425   3.2e-42  144.4  92.8   2   2   8.8e-14     6e-10   38.2  25.4     1   175   241   413   241   424 0.80 Major Facilitator Superfamily
Sugar_tr             PF00083.19   451 seq383_BIOID51127    -            425   2.5e-14   52.5  38.3   1   1   2.1e-14   1.5e-10   40.1  26.6    43   410    32   385     6   414 0.67 Sugar (and other) transporter
DNA_circ_N           PF07157.7     93 seq386_BIOID51127    -            456     3e-41  139.3   0.0   1   1   5.3e-45   7.3e-41  138.0   0.0     1    93    17   109    17   109 0.99 DNA circulation protein N-terminus
CN_hydrolase         PF00795.17   184 seq387_BIOID51127    -            187   3.8e-14   52.3   0.0   1   1   4.4e-18     6e-14   51.6   0.0    91   184    11    97     2    97 0.89 Carbon-nitrogen hydrolase
FCD                  PF07729.7    125 seq388_BIOID51127    -            228   1.6e-26   92.9   5.9   1   1   3.5e-30   2.4e-26   92.3   4.1     5   124    89   208    87   209 0.99 FCD domain
GntR                 PF00392.16    64 seq388_BIOID51127    -            228   9.3e-18   63.3   0.0   1   1   3.6e-21   2.4e-17   61.9   0.0     3    64    15    75    13    75 0.98 Bacterial regulatory proteins, gntR family
Xan_ur_permease      PF00860.15   389 seq390_BIOID51127    -            482  4.2e-121  403.9  46.5   1   1  4.3e-125  5.9e-121  403.4  32.2     2   385    29   408    28   412 0.98 Permease family
MttA_Hcf106          PF02416.11    53 seq392_BIOID51127    -             67   1.7e-12   46.1   0.4   1   1   1.4e-16   1.9e-12   46.0   0.2     1    48     4    51     4    62 0.92 mttA/Hcf106 family
YicC_N               PF03755.8    159 seq395_BIOID51127    -            287   2.6e-49  167.0   0.1   1   1   3.8e-53   2.6e-49  167.0   0.1     1   158     2   154     2   155 0.96 YicC-like family, N-terminal region
DUF1732              PF08340.6     87 seq395_BIOID51127    -            287     2e-34  117.1   7.3   1   1   2.9e-38     2e-34  117.1   5.0     1    87   202   287   202   287 0.97 Domain of unknown function (DUF1732)
Na_Pi_cotrans        PF02690.10   142 seq396_BIOID51127    -            543   1.6e-44  150.9  30.2   1   2   1.4e-39   9.5e-36  122.5   7.0     1   140    13   148    13   150 0.98 Na+/Pi-cotransporter
Na_Pi_cotrans        PF02690.10   142 seq396_BIOID51127    -            543   1.6e-44  150.9  30.2   2   2   1.6e-13   1.1e-09   38.0  10.2     1   123   139   265   139   284 0.90 Na+/Pi-cotransporter
AA_permease          PF00324.16   479 seq397_BIOID51127    -            475  1.1e-112  376.6  42.8   1   1    2e-116  1.4e-112  376.4  29.7     1   466    26   458    26   469 0.95 Amino acid permease
AA_permease_2        PF13520.1    426 seq397_BIOID51127    -            475   3.2e-46  157.6  47.7   1   1   5.5e-50   3.8e-46  157.3  33.1     3   419    24   451    22   459 0.87 Amino acid permease
YdfZ                 PF14001.1     64 seq398_BIOID51127    -             67     2e-33  114.3   0.1   1   1   1.6e-37   2.2e-33  114.1   0.1     1    64     2    65     2    65 0.99 YdfZ protein
Phage_GPD            PF05954.6    292 seq399_BIOID51127    -            359   3.3e-27   95.3   1.1   1   1   2.5e-31   3.4e-27   95.2   0.3     3   292    25   324    23   325 0.81 Phage late control gene D protein (GPD)
NUDIX                PF00293.23   135 seq403_BIOID51127    -            182   2.7e-18   65.7   0.0   1   1   2.5e-22   3.4e-18   65.4   0.0     2   131    32   161    31   165 0.83 NUDIX domain
Phage_integrase      PF00589.17   173 seq404_BIOID51127    -            418   9.1e-22   77.4   0.0   1   1   2.1e-25   1.4e-21   76.7   0.0     1   171   213   386   213   388 0.88 Phage integrase family
DUF4102              PF13356.1     89 seq404_BIOID51127    -            418   1.7e-17   62.9   1.4   1   1   4.5e-21   3.1e-17   62.1   0.2     1    88     4    92     4    93 0.87 Domain of unknown function (DUF4102)
S-methyl_trans       PF02574.11   305 seq406_BIOID51127    -            310    1e-102  343.4   0.0   1   1  8.4e-107  1.1e-102  343.2   0.0     1   301    16   308    16   310 0.97 Homocysteine S-methyltransferase
Phage_Mu_Gp45        PF06890.7    162 seq407_BIOID51127    -            182     1e-64  216.7   0.6   1   1   8.8e-69   1.2e-64  216.5   0.4     1   161    16   171    16   172 0.99 Bacteriophage Mu Gp45 protein
GP46                 PF07409.7    116 seq410_BIOID51127    -            142   7.8e-39  131.4   0.5   1   1   6.7e-43   9.2e-39  131.2   0.4     1   116    20   134    20   134 0.96 Phage protein GP46
Baseplate_J          PF04865.9    243 seq413_BIOID51127    -            352   1.3e-56  191.5   0.1   1   1   1.2e-60   1.7e-56  191.2   0.0     2   243    69   317    68   317 0.96 Baseplate J-like protein
PseudoU_synth_2      PF00849.17   164 seq415_BIOID51127    -            290     5e-16   58.8   0.1   1   1   3.2e-18   2.2e-14   53.5   0.1     2   164    69   195    68   195 0.85 RNA pseudouridylate synthase
S4                   PF01479.20    48 seq415_BIOID51127    -            290   2.7e-14   52.2   1.5   1   1   1.1e-17   7.6e-14   50.7   0.0     1    48     7    52     7    52 0.98 S4 domain
Phage_AlpA           PF05930.7     51 seq419_BIOID51127    -             60   1.1e-09   37.7   0.1   1   1   9.3e-14   1.3e-09   37.5   0.1     4    51     7    54     5    54 0.96 Prophage CP4-57 regulatory protein (AlpA)
Prim_Zn_Ribbon       PF08273.7     40 seq422_BIOID51127    -            161   8.1e-10   38.4   5.5   1   1     1e-13   1.4e-09   37.7   3.8     3    39    32    65    30    66 0.88 Zinc-binding domain of primase-helicase
DUF2313              PF10076.4    179 seq423_BIOID51127    -            194   3.6e-59  199.0   0.0   1   1     3e-63   4.1e-59  198.8   0.0     2   178    11   192    10   193 0.97 Uncharacterized protein conserved in bacteria (DUF2313)
Pox_D5               PF03288.11    86 seq428_BIOID51127    -            484   1.3e-09   38.0   0.0   1   1   1.8e-13   2.4e-09   37.2   0.0    22    84   412   476   382   478 0.89 Poxvirus D5 protein-like
Resolvase            PF00239.16   141 seq433_BIOID51127    -            196   6.9e-40  136.0   0.4   1   1   2.4e-43   1.1e-39  135.4   0.0     1   140     4   144     4   145 0.92 Resolvase, N terminal domain
HTH_7                PF02796.10    45 seq433_BIOID51127    -            196   2.1e-11   43.3   0.0   1   1   1.1e-14     5e-11   42.1   0.0     1    44   147   190   147   191 0.96 Helix-turn-helix domain of resolvase
HTH_28               PF13518.1     52 seq433_BIOID51127    -            196   2.4e-05   24.0   0.0   1   1   1.4e-08   6.4e-05   22.7   0.0     2    37   157   192   156   195 0.87 Helix-turn-helix domain
Semialdhyde_dh       PF01118.19   121 seq437_BIOID51127    -            334   6.7e-33  113.4   0.0   1   1   1.9e-36   1.3e-32  112.5   0.0     3   121     5   146     3   146 0.97 Semialdehyde dehydrogenase, NAD binding domain
Semialdhyde_dhC      PF02774.13   184 seq437_BIOID51127    -            334     3e-20   72.7   0.0   1   1   6.6e-24   4.5e-20   72.1   0.0     1   184   163   311   163   311 0.95 Semialdehyde dehydrogenase, dimerisation domain
PGI                  PF00342.14   486 seq438_BIOID51127    -            549  8.9e-235  779.5   0.1   1   1  7.4e-239    1e-234  779.3   0.0     1   486    52   541    52   541 0.99 Phosphoglucose isomerase
AA_kinase            PF00696.23   241 seq442_BIOID51127    -            258     1e-39  136.4   2.0   1   1   8.4e-44   1.1e-39  136.2   1.4     3   240     5   235     3   236 0.93 Amino acid kinase family
DHDPS                PF00701.17   289 seq444_BIOID51127    -            309     4e-85  284.8   0.0   1   1   3.3e-89   4.5e-85  284.6   0.0     2   288    14   306    13   307 0.98 Dihydrodipicolinate synthetase family
Flavodoxin_1         PF00258.20   143 seq447_BIOID51127    -            173     1e-27   96.7   0.0   1   1   8.7e-32   1.2e-27   96.5   0.0     1   143     5   160     5   160 0.94 Flavodoxin
Lyase_1              PF00206.15   312 seq448_BIOID51127    -            457  3.7e-102  341.6   0.0   1   1  1.4e-105  1.9e-101  339.2   0.0     1   312     6   301     6   301 0.99 Lyase
ILVD_EDD             PF00920.16   521 seq450_BIOID51127    -            655  1.5e-149  498.6   0.1   1   1  1.3e-153  1.8e-149  498.4   0.1    12   492    84   603    63   635 0.89 Dehydratase family
DUF3950              PF13132.1     30 seq451_BIOID51127    -             57   3.3e-19   67.9   0.5   1   1   4.2e-23   5.8e-19   67.1   0.3     1    30     1    30     1    30 0.99 Domain of unknown function (DUF3950)
DUF1398              PF07166.6    125 seq452_BIOID51127    -            141   2.3e-63  211.5  10.2   1   1   1.9e-67   2.6e-63  211.3   7.1     1   125     8   132     8   132 0.99 Protein of unknown function (DUF1398)
YjbE                 PF11106.3     80 seq453_BIOID51127    -             80   1.5e-43  146.4  27.9   1   1   1.2e-47   1.7e-43  146.3  19.3     1    80     1    80     1    80 0.99 Exopolysaccharide production protein YjbE
DUF2886              PF11102.3    200 seq455_BIOID51127    -            212   7.8e-57  191.9   0.9   1   1   6.4e-61   8.8e-57  191.7   0.6     1   199    13   206    13   207 0.97 Protein of unknown function (DUF2886)
UPF0126              PF03458.8     81 seq457_BIOID51127    -            205   1.5e-44  149.3  24.6   1   2   3.2e-25   4.3e-21   74.1   4.6     2    78     4    80     3    83 0.96 UPF0126 domain
UPF0126              PF03458.8     81 seq457_BIOID51127    -            205   1.5e-44  149.3  24.6   2   2   1.8e-28   2.5e-24   84.5   4.1     1    79    89   166    89   168 0.97 UPF0126 domain
Caps_synth_GfcC      PF06251.6    229 seq459_BIOID51127    -            277   2.5e-91  304.8   0.0   1   1   2.1e-95   2.9e-91  304.6   0.0     2   229    52   277    51   277 0.99 Capsule biosynthesis GfcC
GCV_T                PF01571.16   211 seq461_BIOID51127    -            326   4.9e-28   97.8   0.3   1   1   5.6e-32   7.7e-28   97.1   0.2     4   209    24   217    21   219 0.90 Aminomethyltransferase folate-binding domain
LysR_substrate       PF03466.15   209 seq463_BIOID51127    -            315   9.6e-55  184.8   0.6   1   1   1.9e-58   1.3e-54  184.3   0.4     4   208    99   303    96   304 0.99 LysR substrate binding domain
HTH_1                PF00126.22    60 seq463_BIOID51127    -            315   8.8e-22   76.4   0.5   1   1   2.5e-25   1.7e-21   75.5   0.1     1    59    13    71    13    72 0.98 Bacterial regulatory helix-turn-helix protein, lysR family
DUF940               PF06082.6    658 seq465_BIOID51127    -            698  3.6e-258  858.3  13.6   1   1    3e-262  4.1e-258  858.2   9.5     1   658    29   693    29   693 0.97 Bacterial putative lipoprotein (DUF940)
MFS_2                PF13347.1    427 seq466_BIOID51127    -            460  9.4e-125  416.2  30.8   1   1  1.6e-128  1.1e-124  416.0  21.4     2   427     9   430     7   430 0.99 MFS/sugar transport protein
MFS_1                PF07690.11   354 seq466_BIOID51127    -            460     8e-10   37.8  32.0   1   1   1.2e-13     8e-10   37.8  22.2     8   346    19   369    14   377 0.76 Major Facilitator Superfamily
Guanylate_kin        PF00625.16   183 seq469_BIOID51127    -            207   1.6e-70  236.1   0.0   1   1   1.3e-74   1.8e-70  235.9   0.0     2   183     4   186     3   186 0.98 Guanylate kinase
Glyco_hydro_1        PF00232.13   455 seq470_BIOID51127    -            479  8.3e-132  439.4   2.1   1   1  7.1e-136  9.7e-132  439.2   1.4     3   454     6   476     4   477 0.92 Glycosyl hydrolase family 1
Glyco_hydro_43       PF04616.9    286 seq472_BIOID51127    -            536  3.5e-109  364.1   0.4   1   1  6.7e-113  4.6e-109  363.8   0.3     1   286     3   303     3   303 0.98 Glycosyl hydrolases family 43
DUF1349              PF07081.6    183 seq472_BIOID51127    -            536   6.3e-08   32.0   0.1   1   1   1.9e-11   1.3e-07   31.0   0.1    49   177   390   535   368   536 0.83 Protein of unknown function (DUF1349)
RNA_pol_Rpb6         PF01192.17    57 seq475_BIOID51127    -             91     1e-17   63.4   0.1   1   1   9.7e-22   1.3e-17   63.1   0.1     1    56     7    62     7    63 0.95 RNA polymerase Rpb6
TetR_N               PF00440.18    47 seq476_BIOID51127    -            234   1.3e-13   50.2   2.0   1   1   1.5e-17   2.1e-13   49.5   0.1     1    46    34    80    34    81 0.95 Bacterial regulatory proteins, tetR family
HD_4                 PF13328.1    153 seq477_BIOID51127    -            702   6.5e-54  181.6   1.2   1   1   2.4e-57   6.5e-54  181.6   0.8     2   152    27   175    26   176 0.97 HD domain
RelA_SpoT            PF04607.12   116 seq477_BIOID51127    -            702   1.1e-36  125.2   0.5   1   1   1.1e-39   3.1e-36  123.7   0.0     1   115   235   345   235   346 0.98 Region found in RelA / SpoT proteins
TGS                  PF02824.16    60 seq477_BIOID51127    -            702   6.9e-22   76.9   0.0   1   1   6.1e-25   1.7e-21   75.7   0.0     1    60   388   447   388   447 0.99 TGS domain
ACT_4                PF13291.1     80 seq477_BIOID51127    -            702   2.2e-18   66.2   2.5   1   1   2.1e-21   5.7e-18   64.9   1.0     2    80   622   699   621   699 0.97 ACT domain
HD                   PF01966.17   122 seq477_BIOID51127    -            702   1.3e-13   50.8   1.9   1   1   1.7e-16   4.7e-13   49.0   0.3     1   122    45   144    45   144 0.81 HD domain
PsiE                 PF06146.7     69 seq479_BIOID51127    -            136   1.8e-16   59.9   5.7   1   1   1.3e-20   1.8e-16   59.9   3.9     5    69    62   123    58   123 0.95 Phosphate-starvation-inducible E
DUF1422              PF07226.6    118 seq480_BIOID51127    -            119   1.1e-54  183.0   1.2   1   1   9.1e-59   1.2e-54  182.9   0.9     3   116     2   115     1   117 0.97 Protein of unknown function (DUF1422)
CSD                  PF00313.17    66 seq481_BIOID51127    -             70   3.4e-21   74.6   0.0   1   1   2.7e-25   3.7e-21   74.5   0.0     1    65     5    69     5    70 0.98 'Cold-shock' DNA-binding domain
SpoU_methylase       PF00588.14   142 seq483_BIOID51127    -            229   4.7e-37  126.9   0.1   1   1   9.5e-41   6.5e-37  126.4   0.1     2   142    20   159    19   159 0.96 SpoU rRNA Methylase family
SpoU_methylas_C      PF12105.3     57 seq483_BIOID51127    -            229   1.1e-25   88.8   1.7   1   1   2.2e-29   1.5e-25   88.3   0.4     1    57   163   221   163   221 0.99 SpoU, rRNA methylase, C-terminal
TonB_dep_Rec         PF00593.19   276 seq484_BIOID51127    -            628   1.4e-30  107.0  21.3   1   1     2e-34   1.4e-30  107.0  14.8     1   276   404   627   404   627 0.90 TonB dependent receptor
Plug                 PF07715.10   108 seq484_BIOID51127    -            628   6.4e-30  103.5   1.5   1   1   9.4e-34   6.4e-30  103.5   1.0     4   108    55   160    52   160 0.97 TonB-dependent Receptor Plug Domain
DEAD                 PF00270.24   173 seq487_BIOID51127    -            704   4.8e-24   84.6   0.2   1   1   2.3e-25   5.2e-22   78.0   0.1     4   169   284   445   281   449 0.79 DEAD/DEAH box helicase
Helicase_C           PF00271.26    78 seq487_BIOID51127    -            704   2.5e-17   62.3   0.0   1   1   2.2e-18   5.1e-15   54.9   0.0     3    77   524   599   522   600 0.95 Helicase conserved C-terminal domain
ResIII               PF04851.10   184 seq487_BIOID51127    -            704   8.4e-09   35.3   0.0   1   1     9e-12   2.1e-08   34.1   0.0    29   182   304   441   278   443 0.74 Type III restriction enzyme, res subunit
tRNA_anti            PF01336.20    76 seq487_BIOID51127    -            704   2.9e-07   30.1   0.0   1   1   2.5e-10   5.8e-07   29.1   0.0     2    74    74   145    73   147 0.96 OB-fold nucleic acid binding domain
SecA_DEAD            PF07517.9    266 seq487_BIOID51127    -            704   3.9e-07   29.5   0.0   1   1   3.8e-10   8.6e-07   28.3   0.0    95   162   305   372   238   409 0.83 SecA DEAD-like domain
SNF2_N               PF00176.18   296 seq487_BIOID51127    -            704   4.9e-05   22.2   0.0   1   1   3.9e-08     9e-05   21.3   0.0    27   172   308   446   291   451 0.78 SNF2 family N-terminal domain
DUF3987              PF13148.1    375 seq488_BIOID51127    -             77   1.2e-18   66.6   0.0   1   1   9.9e-23   1.4e-18   66.5   0.0   277   346     9    74     3    77 0.88 Protein of unknown function (DUF3987)
DUF1451              PF07295.6    146 seq490_BIOID51127    -            160   7.1e-53  178.2   0.3   1   1   6.1e-57   8.3e-53  177.9   0.2     2   145    12   157    11   158 0.98 Protein of unknown function (DUF1451)
Asp_Glu_race         PF01177.17   217 seq491_BIOID51127    -            285   6.4e-30  104.5   0.1   1   1   6.1e-34   8.3e-30  104.2   0.1     2   215    25   234    24   236 0.85 Asp/Glu/Hydantoin racemase
FlxA                 PF14282.1    106 seq494_BIOID51127    -            110   5.8e-16   58.2  14.4   1   1     5e-20   6.9e-16   58.0   9.9     5   100    10   102     3   107 0.81 FlxA-like protein
DUF1266              PF06889.6    172 seq495_BIOID51127    -            235   1.8e-43  148.2   9.2   1   1   1.5e-47     2e-43  147.9   6.4     3   172    40   217    38   217 0.99 Protein of unknown function (DUF1266)
Lact-deh-memb        PF09330.6    291 seq497_BIOID51127    -            565  3.6e-150  499.0   3.8   1   1  6.8e-154  4.6e-150  498.7   2.6     1   291   275   564   275   564 1.00 D-lactate dehydrogenase, membrane binding
FAD_binding_4        PF01565.18   139 seq497_BIOID51127    -            565   9.5e-09   34.7   0.0   1   1   2.4e-12   1.6e-08   33.9   0.0     2   114    44   162    43   181 0.84 FAD binding domain
DnaJ                 PF00226.26    64 seq498_BIOID51127    -            475     9e-06   25.2   0.1   1   1   3.1e-09   4.2e-05   23.0   0.0     1    52     3    47     3    52 0.93 DnaJ domain
Xan_ur_permease      PF00860.15   389 seq500_BIOID51127    -            463  4.4e-113  377.5  39.0   1   1  4.4e-117    6e-113  377.1  27.0     2   388    34   427    33   428 0.97 Permease family
ABC_tran             PF00005.22   118 seq501_BIOID51127    -            401   5.6e-22   78.2   0.0   1   1   3.6e-25   1.2e-21   77.0   0.0     1   117    73   191    73   192 0.92 ABC transporter
TOBE_2               PF08402.5     75 seq501_BIOID51127    -            401   9.6e-12   44.6   0.3   1   1   1.2e-14   4.2e-11   42.5   0.1     1    75   313   385   313   385 0.95 TOBE domain
CCG                  PF02754.11    85 seq503_BIOID51127    -            239   2.7e-29  100.8   0.2   1   2   2.2e-17   3.1e-13   49.4   0.0     1    84     3    84     3    85 0.95 Cysteine-rich domain
CCG                  PF02754.11    85 seq503_BIOID51127    -            239   2.7e-29  100.8   0.2   2   2   1.8e-17   2.5e-13   49.7   0.0     2    84   133   216   132   217 0.93 Cysteine-rich domain
LamB                 PF02264.10   398 seq504_BIOID51127    -            446  1.3e-168  561.0  26.2   1   1  1.1e-172  1.5e-168  560.9  18.2     1   398    28   446    28   446 0.97 LamB porin
AsmA                 PF05170.9    604 seq505_BIOID51127    -            577  5.6e-168  560.1   7.6   1   1  1.6e-171  7.1e-168  559.8   5.3     1   565     9   558     9   574 0.98 AsmA family
DUF1266              PF06889.6    172 seq507_BIOID51127    -            235   4.6e-42  143.6   6.9   1   1   3.9e-46   5.4e-42  143.3   4.8     3   172    40   217    38   217 0.96 Protein of unknown function (DUF1266)
DUF162               PF02589.10   189 seq508_BIOID51127    -            475   4.4e-52  176.2   0.1   1   1     4e-55   6.1e-52  175.7   0.1     3   189    72   294    70   294 0.98 Uncharacterised ACR, YkgG family COG1556
Fer4_8               PF13183.1     57 seq508_BIOID51127    -            475   1.3e-11   44.2   2.1   1   1   1.9e-14   2.9e-11   43.1   1.5     2    57   309   376   308   376 0.79 4Fe-4S dicluster domain
DUF3390              PF11870.3     93 seq508_BIOID51127    -            475   1.8e-10   40.5   0.2   1   1   2.7e-13   4.1e-10   39.3   0.1    12    92   385   470   378   471 0.85 Domain of unknown function (DUF3390)
Fer4_9               PF13187.1     55 seq508_BIOID51127    -            475   1.1e-08   35.0   0.5   1   1   2.2e-11   3.3e-08   33.5   0.4     1    53   311   375   311   376 0.94 4Fe-4S dicluster domain
Fer4_17              PF13534.1     61 seq508_BIOID51127    -            475   1.3e-07   31.7   1.9   1   1   2.5e-10   3.8e-07   30.2   1.3     1    60   311   376   311   377 0.71 4Fe-4S dicluster domain
Fer4_7               PF12838.2     52 seq508_BIOID51127    -            475   1.8e-07   31.2   4.3   1   1   3.2e-10   4.8e-07   29.9   2.9     1    51   311   375   311   376 0.77 4Fe-4S dicluster domain
Fer4_10              PF13237.1     52 seq508_BIOID51127    -            475   1.6e-07   30.8   4.8   1   1   3.2e-10   4.8e-07   29.3   3.3     7    52   310   373   306   373 0.68 4Fe-4S dicluster domain
MalM                 PF07148.7    136 seq514_BIOID51127    -            306   2.3e-50  169.4   0.1   1   1   2.4e-54   3.3e-50  168.9   0.0     2   136    75   210    74   210 0.98 Maltose operon periplasmic protein precursor (MalM)
DUF162               PF02589.10   189 seq516_BIOID51127    -            231   9.6e-37  126.2   0.0   1   1   8.9e-41   1.2e-36  125.8   0.0    19   189    65   228    49   228 0.92 Uncharacterised ACR, YkgG family COG1556
MurB_C               PF02873.11   105 seq518_BIOID51127    -            342   1.6e-42  143.3   0.0   1   1   4.2e-46   2.9e-42  142.5   0.0     1   105   203   330   203   330 0.99 UDP-N-acetylenolpyruvoylglucosamine reductase, C-terminal domain
FAD_binding_4        PF01565.18   139 seq518_BIOID51127    -            342   1.1e-27   96.0   0.0   1   1   1.3e-30   9.2e-27   93.0   0.0     2   137    18   148    17   150 0.87 FAD binding domain
SopA                 PF13981.1    135 seq520_BIOID51127    -            442   2.7e-32  111.5   7.0   1   1   1.4e-35   4.7e-32  110.7   4.9     3   135   209   342   207   342 0.97 SopA-like central domain
Pentapeptide_4       PF13599.1     78 seq520_BIOID51127    -            442   1.8e-17   62.7  19.5   1   1   3.8e-17   1.3e-13   50.4   4.5     6    78    90   165    85   169 0.91 Pentapeptide repeats (9 copies)
Pentapeptide_3       PF13576.1     48 seq520_BIOID51127    -            442   1.7e-11   43.7  19.6   1   1   1.5e-10   5.3e-07   29.3   0.8     1    39   102   138   102   140 0.96 Pentapeptide repeats (9 copies)
ZapA                 PF05164.8     89 seq521_BIOID51127    -            109   2.1e-20   72.3   0.6   1   1     2e-24   2.7e-20   72.0   0.4     2    89     6    91     5    91 0.98 Cell division protein ZapA
DDE_Tnp_1            PF01609.16   211 seq522_BIOID51127    -            326   1.9e-33  115.7   0.1   1   1   1.3e-36   3.6e-33  114.8   0.1     5   210   138   312   136   313 0.90 Transposase DDE domain
DUF772               PF05598.6     77 seq522_BIOID51127    -            326   1.1e-21   76.4   0.3   1   1   9.4e-25   2.6e-21   75.2   0.2     1    77    51   126    51   126 0.99 Transposase domain (DUF772)
DDE_Tnp_1_3          PF13612.1    155 seq522_BIOID51127    -            326   7.2e-09   35.4   0.1   1   1   5.5e-12   1.5e-08   34.4   0.1     5   152   137   293   134   296 0.75 Transposase DDE domain
DDE_Tnp_1_6          PF13751.1    125 seq522_BIOID51127    -            326   5.4e-07   29.5   0.3   1   1   5.4e-10   1.5e-06   28.1   0.2    59   123   253   314   244   316 0.81 Transposase DDE domain
DDE_4                PF13359.1    153 seq522_BIOID51127    -            326   4.1e-06   26.4   0.1   1   1   3.1e-09   8.6e-06   25.3   0.0     6   149   147   307   142   311 0.65 DDE superfamily endonuclease
5-FTHF_cyc-lig       PF01812.15   186 seq523_BIOID51127    -            248   1.3e-43  148.8   0.0   1   1   1.2e-47   1.7e-43  148.4   0.0     2   186    62   242    61   242 0.98 5-formyltetrahydrofolate cyclo-ligase family
BPL_LplA_LipB        PF03099.14   125 seq524_BIOID51127    -            321   9.6e-21   73.9   0.0   1   1   3.2e-24   1.4e-20   73.4   0.0     4   125    86   208    83   208 0.89 Biotin/lipoate A/B protein ligase family
HTH_11               PF08279.7     55 seq524_BIOID51127    -            321   8.3e-13   47.6   0.0   1   1   4.4e-16     2e-12   46.4   0.0     4    54     9    58     8    59 0.92 HTH domain
BPL_C                PF02237.12    48 seq524_BIOID51127    -            321   1.6e-11   43.5   0.2   1   1   8.9e-15   4.1e-11   42.2   0.1     1    48   271   317   271   317 0.97 Biotin protein ligase C terminal domain
DUF1233              PF06806.7     72 seq525_BIOID51127    -             83   2.3e-32  110.2   0.1   1   1     2e-36   2.7e-32  110.0   0.1     1    70     4    74     4    77 0.97 Putative excisionase (DUF1233)
DUF3596              PF12167.3     88 seq528_BIOID51127    -            431   7.5e-29   99.0   0.0   1   1   2.1e-32   1.4e-28   98.1   0.0     1    87     9    94     9    95 0.98 Domain of unknown function (DUF3596)
Phage_integrase      PF00589.17   173 seq528_BIOID51127    -            431   7.6e-20   71.1   0.1   1   1   2.5e-23   1.7e-19   70.0   0.0     3   167   205   398   204   403 0.88 Phage integrase family
Chor_lyase           PF04345.8    168 seq529_BIOID51127    -            165   5.1e-31  107.2   0.0   1   1   4.5e-35   6.1e-31  106.9   0.0    12   163    17   165    10   165 0.90 Chorismate lyase
UbiA                 PF01040.13   257 seq531_BIOID51127    -            290   1.1e-40  139.4  25.2   1   1   9.5e-45   1.3e-40  139.1  17.5     2   256    26   277    25   283 0.86 UbiA prenyltransferase family
MBOAT                PF03062.14   321 seq532_BIOID51127    -            337   9.2e-36  123.4   8.4   1   1   6.7e-40   9.2e-36  123.4   5.8    11   264   116   328   108   330 0.93 MBOAT, membrane-bound O-acyltransferase family
DDE_Tnp_IS1          PF03400.8    131 seq534_BIOID51127    -            232   7.5e-77  255.6   1.0   1   1   2.9e-80   1.3e-76  254.7   0.7     1   131   102   232   102   232 0.99 IS1 transposase
Zn_Tnp_IS1           PF03811.8     36 seq534_BIOID51127    -            232   5.6e-21   73.6   4.5   1   1   2.6e-24   1.2e-20   72.6   3.1     1    36     1    36     1    36 0.99 InsA N-terminal domain
HTH_Tnp_IS1          PF12759.2     50 seq534_BIOID51127    -            232   1.5e-10   40.2   0.1   1   1   7.7e-14   3.5e-10   39.0   0.1     1    23    39    61    39    63 0.97 InsA C-terminal domain
MFS_1                PF07690.11   354 seq537_BIOID51127    -            394   5.2e-37  127.2  48.1   1   1   7.7e-39     1e-34  119.7  20.8     2   353    20   357    19   358 0.90 Major Facilitator Superfamily
GTP_EFTU             PF00009.22   188 seq540_BIOID51127    -            126   1.9e-44  151.2   1.0   1   1   3.5e-48   2.4e-44  150.9   0.7     1   115    10   120    10   123 0.95 Elongation factor Tu GTP binding domain
MMR_HSR1             PF01926.18   114 seq540_BIOID51127    -            126   8.3e-05   22.4   0.0   1   1   1.6e-08   0.00011   22.0   0.0     2    90    15   112    14   122 0.65 50S ribosome-binding GTPase
HTH_1                PF00126.22    60 seq542_BIOID51127    -            319   1.7e-19   69.2   1.3   1   1   4.7e-23   3.2e-19   68.3   0.1     2    60    29    86    28    86 0.97 Bacterial regulatory helix-turn-helix protein, lysR family
LysR_substrate       PF03466.15   209 seq542_BIOID51127    -            319   2.6e-12   46.1   1.1   1   1   7.3e-16     5e-12   45.2   0.8     8   206   115   310   110   312 0.89 LysR substrate binding domain
EamA                 PF00892.15   126 seq544_BIOID51127    -            307   8.4e-36  122.6  40.2   1   2   5.3e-20   7.3e-16   58.2   9.5     1   126    16   145    16   145 0.85 EamA-like transporter family
EamA                 PF00892.15   126 seq544_BIOID51127    -            307   8.4e-36  122.6  40.2   2   2   7.7e-24   1.1e-19   70.6  12.8     1   126   167   291   167   291 0.96 EamA-like transporter family
DUF1283              PF06932.6     85 seq548_BIOID51127    -            113     1e-46  156.7   6.7   1   1   8.7e-51   1.2e-46  156.5   4.7     1    85    29   113    29   113 0.99 Protein of unknown function (DUF1283)
MM_CoA_mutase        PF01642.17   516 seq549_BIOID51127    -            714  3.8e-256  850.0   1.2   1   1  6.5e-260  4.5e-256  849.8   0.9     1   516    27   542    27   542 1.00 Methylmalonyl-CoA mutase
B12-binding          PF02310.14   121 seq549_BIOID51127    -            714   3.6e-15   55.7   0.5   1   1   1.5e-18     1e-14   54.3   0.0     2   117   586   699   585   703 0.92 B12 binding domain
DAGK_prokar          PF01219.14   104 seq550_BIOID51127    -            122   5.5e-39  131.8   8.1   1   1   4.6e-43   6.3e-39  131.6   5.6     2   104    16   118    15   118 0.99 Prokaryotic diacylglycerol kinase
Acetyltransf_3       PF13302.1    142 seq552_BIOID51127    -            186   5.7e-23   81.6   0.0   1   1     4e-26   7.7e-23   81.2   0.0     3   141     8   140     7   141 0.80 Acetyltransferase (GNAT) domain
Acetyltransf_4       PF13420.1    155 seq552_BIOID51127    -            186   7.2e-15   55.1   0.6   1   1   4.7e-18   9.1e-15   54.8   0.4     1   152     9   158     9   160 0.93 Acetyltransferase (GNAT) domain
Acetyltransf_1       PF00583.19    83 seq552_BIOID51127    -            186     6e-15   54.9   0.1   1   1   4.5e-18   8.9e-15   54.3   0.1     2    82    63   140    62   141 0.97 Acetyltransferase (GNAT) family
Acetyltransf_8       PF13523.1    152 seq552_BIOID51127    -            186   1.2e-13   51.1   0.2   1   1   8.2e-17   1.6e-13   50.6   0.2     1   141     9   145     9   157 0.89 Acetyltransferase (GNAT) domain
Acetyltransf_7       PF13508.1     79 seq552_BIOID51127    -            186   3.7e-07   30.1   0.2   1   1   3.4e-10   6.7e-07   29.2   0.1     2    78    56   141    55   142 0.80 Acetyltransferase (GNAT) domain
Acetyltransf_10      PF13673.1    117 seq552_BIOID51127    -            186   1.3e-05   25.1   0.0   1   1   9.3e-09   1.8e-05   24.7   0.0     1   117    16   140    16   140 0.75 Acetyltransferase (GNAT) domain
FR47                 PF08445.5     86 seq552_BIOID51127    -            186   2.1e-05   24.0   0.0   1   1   1.9e-08   3.8e-05   23.2   0.0    26    79    87   142    69   150 0.92 FR47-like protein
LexA_DNA_bind        PF01726.11    65 seq554_BIOID51127    -            202   6.6e-32  108.7   0.1   1   1   1.5e-35   1.1e-31  108.1   0.1     1    65     1    65     1    65 0.99 LexA DNA binding domain
Peptidase_S24        PF00717.18    70 seq554_BIOID51127    -            202   8.9e-17   60.3   0.8   1   1   1.9e-20   1.3e-16   59.8   0.5     1    68   114   180   114   182 0.96 Peptidase S24-like
DUF1471              PF07338.8     56 seq555_BIOID51127    -             91     1e-16   60.1   0.6   1   1     1e-20   1.4e-16   59.7   0.4     1    56    36    89    36    89 0.98 Protein of unknown function (DUF1471)
MatE                 PF01554.13   162 seq559_BIOID51127    -            459   3.1e-39  134.0  29.9   1   2   7.2e-35   9.9e-31  106.4   5.7     1   161    35   195    35   196 0.99 MatE
MatE                 PF01554.13   162 seq559_BIOID51127    -            459   3.1e-39  134.0  29.9   2   2   1.9e-13   2.6e-09   36.7   6.6     2   142   259   399   259   421 0.92 MatE
DUF1161              PF06649.7     52 seq561_BIOID51127    -            102   1.3e-25   88.9   0.0   1   1   1.2e-29   1.6e-25   88.6   0.0     1    52    27    80    27    80 0.99 Protein of unknown function (DUF1161)
ArgK                 PF03308.11   267 seq562_BIOID51127    -            331  1.3e-114  381.3   0.2   1   1  3.3e-118  1.5e-114  381.1   0.1     1   266    22   294    22   295 0.99 ArgK protein
CbiA                 PF01656.18   195 seq562_BIOID51127    -            331   2.6e-07   30.1   0.0   1   1   9.9e-11   4.5e-07   29.3   0.0     8   104    63   156    59   224 0.77 CobQ/CobB/MinD/ParA nucleotide binding domain
cobW                 PF02492.14   178 seq562_BIOID51127    -            331     4e-07   29.5   1.1   1   1     7e-10   3.2e-06   26.5   0.8     3   157    57   208    55   225 0.69 CobW/HypB/UreG, nucleotide-binding domain
Molybdopterin        PF00384.17   432 seq563_BIOID51127    -            808   6.6e-96  321.5   0.0   1   1   1.8e-99   8.2e-96  321.2   0.0     1   432   111   566   111   566 0.92 Molybdopterin oxidoreductase
Molydop_binding      PF01568.16   109 seq563_BIOID51127    -            808   1.1e-27   95.8   0.0   1   1   5.8e-31   2.6e-27   94.6   0.0     1   107   687   800   687   802 0.96 Molydopterin dinucleotide binding domain
Molybdop_Fe4S4       PF04879.11    55 seq563_BIOID51127    -            808   1.2e-14   53.6   1.0   1   1   4.8e-18   2.2e-14   52.8   0.7     1    55    49   108    49   108 0.97 Molybdopterin oxidoreductase Fe4S4 domain
CsbD                 PF05532.7     53 seq564_BIOID51127    -             69   1.5e-21   75.6   8.3   1   1   1.3e-25   1.8e-21   75.4   5.8     1    53     4    56     4    56 0.97 CsbD-like
ECH                  PF00378.15   245 seq567_BIOID51127    -            261   5.4e-43  146.7   0.0   1   1   4.4e-47   6.1e-43  146.5   0.0     6   245    12   253     7   253 0.93 Enoyl-CoA hydratase/isomerase family
PEP_mutase           PF13714.1    238 seq568_BIOID51127    -            296   1.3e-53  181.6   4.4   1   1   2.1e-57   1.5e-53  181.3   3.0     1   233    10   250    10   255 0.92 Phosphoenolpyruvate phosphomutase
ICL                  PF00463.16   526 seq568_BIOID51127    -            296   1.2e-16   59.9   1.9   1   1   4.6e-20   3.1e-16   58.5   1.3   150   255    80   183    71   213 0.86 Isocitrate lyase family
AcetylCoA_hydro      PF02550.10   198 seq574_BIOID51127    -            492     4e-76  255.0   0.0   1   1   1.3e-79   5.7e-76  254.5   0.0     1   198     1   213     1   213 0.99 Acetyl-CoA hydrolase/transferase N-terminal domain
AcetylCoA_hyd_C      PF13336.1    154 seq574_BIOID51127    -            492   5.4e-40  136.4   0.0   1   1   2.1e-43   9.5e-40  135.6   0.0     3   153   317   461   316   462 0.98 Acetyl-CoA hydrolase/transferase C-terminal domain
CitF                 PF04223.7    466 seq574_BIOID51127    -            492   2.2e-05   23.1   0.1   1   1   8.4e-09   3.8e-05   22.4   0.1   291   403   312   431   282   439 0.74 Citrate lyase, alpha subunit (CitF)
DUF2713              PF10897.3    246 seq575_BIOID51127    -            246  2.3e-165  547.7   6.8   1   1  1.9e-169  2.5e-165  547.5   4.7     1   246     1   246     1   246 1.00 Protein of unknown function (DUF2713)
Citrate_synt         PF00285.16   356 seq577_BIOID51127    -            389  2.4e-116  388.2   0.0   1   1  2.1e-120  2.9e-116  387.9   0.0     2   356    22   370    22   370 0.98 Citrate synthase
Molybdopterin        PF00384.17   432 seq578_BIOID51127    -            808   1.8e-88  297.0   0.0   1   1   4.8e-92   2.2e-88  296.7   0.0     1   432   115   566   115   566 0.93 Molybdopterin oxidoreductase
Molydop_binding      PF01568.16   109 seq578_BIOID51127    -            808   5.3e-27   93.6   0.0   1   1   2.2e-30     1e-26   92.7   0.0     1   107   687   800   687   802 0.97 Molydopterin dinucleotide binding domain
Molybdop_Fe4S4       PF04879.11    55 seq578_BIOID51127    -            808   2.7e-13   49.4   0.9   1   1     1e-16   4.7e-13   48.6   0.6     1    55    53   112    53   112 0.96 Molybdopterin oxidoreductase Fe4S4 domain
Adenine_deam_C       PF13382.1    171 seq581_BIOID51127    -            588   1.9e-57  193.0   0.0   1   1   1.1e-60   2.9e-57  192.4   0.0    24   171   434   581   416   581 0.95 Adenine deaminase C-terminal domain
Amidohydro_1         PF01979.15   333 seq581_BIOID51127    -            588   3.3e-38  132.0   0.0   1   1   4.8e-41   1.3e-37  130.0   0.0     2   333    82   347    81   347 0.95 Amidohydrolase family
Amidohydro_5         PF13594.1     68 seq581_BIOID51127    -            588   2.8e-12   46.1   0.2   1   1   3.9e-15   1.1e-11   44.3   0.1     1    68    52   115    52   115 0.84 Amidohydrolase
Amidohydro_4         PF13147.1    304 seq581_BIOID51127    -            588     3e-11   43.7   0.1   1   1   8.7e-12   2.4e-08   34.2   0.1     1   304    76   344    76   344 0.77 Amidohydrolase
Dus                  PF01207.12   310 seq582_BIOID51127    -            345  7.9e-100  333.5   0.0   1   1  6.8e-104  9.3e-100  333.3   0.0     2   308    30   340    29   342 0.98 Dihydrouridine synthase (Dus)
MmgE_PrpD            PF03972.9    445 seq584_BIOID51127    -            483  3.5e-178  592.2   0.0   1   1  2.9e-182    4e-178  592.0   0.0     2   445    14   475    13   475 0.98 MmgE/PrpD family
FAD_binding_3        PF01494.14   356 seq585_BIOID51127    -            391   5.3e-28   97.9   0.0   1   1   2.7e-31   7.5e-28   97.4   0.0     2   345     6   338     5   342 0.80 FAD binding domain
Lycopene_cycl        PF05834.7    374 seq585_BIOID51127    -            391   8.5e-11   41.2   5.1   1   1   1.2e-10   3.2e-07   29.4   2.4     2   143     8   170     7   201 0.85 Lycopene cyclase protein
DAO                  PF01266.19   358 seq585_BIOID51127    -            391   5.7e-09   35.2   1.2   1   1   1.6e-09   4.4e-06   25.7   0.2     2    34     8    40     7    91 0.90 FAD dependent oxidoreductase
SE                   PF08491.5    276 seq585_BIOID51127    -            391     6e-06   25.1   0.0   1   1   4.9e-09   1.4e-05   24.0   0.0   124   217   275   368   238   390 0.87 Squalene epoxidase
Phageshock_PspG      PF09583.5     65 seq587_BIOID51127    -             80   1.4e-25   89.0  25.7   1   1   1.1e-29   1.5e-25   88.8  17.8     1    64     1    64     1    65 0.98 Phage shock protein G (Phageshock_PspG)
Fer4_11              PF13247.1     99 seq588_BIOID51127    -            205   1.2e-31  108.4  10.9   1   1   8.5e-35   1.2e-31  108.4   7.5     3    97    60   153    58   155 0.97 4Fe-4S dicluster domain
Fer4_2               PF12797.2     22 seq588_BIOID51127    -            205   1.1e-13   50.0  30.8   1   1   6.7e-10   9.1e-07   28.3   0.6     2    20     6    24     5    33 0.89 4Fe-4S binding domain
Fer4                 PF00037.22    24 seq588_BIOID51127    -            205   9.1e-13   47.1  35.1   1   1   8.5e-11   1.2e-07   30.9   3.3     1    23    92   114    92   115 0.94 4Fe-4S binding domain
Fer4_7               PF12838.2     52 seq588_BIOID51127    -            205   2.4e-12   46.9  28.1   1   1   9.2e-10   1.3e-06   28.6   7.3     2    50    99   147    98   149 0.87 4Fe-4S dicluster domain
Fer4_9               PF13187.1     55 seq588_BIOID51127    -            205   8.2e-12   45.0  26.6   1   1   5.5e-10   7.5e-07   29.2   7.4     2    53    99   148    98   150 0.95 4Fe-4S dicluster domain
Fer4_10              PF13237.1     52 seq588_BIOID51127    -            205   4.5e-11   42.2  30.2   1   1   8.2e-09   1.1e-05   24.9   8.0     2    52    92   146    91   146 0.76 4Fe-4S dicluster domain
Fer4_4               PF12800.2     17 seq588_BIOID51127    -            205   1.7e-10   40.2  32.5   1   3     3e-05      0.04   14.1   2.3     1    15    11    25    11    29 0.90 4Fe-4S binding domain
Fer4_4               PF12800.2     17 seq588_BIOID51127    -            205   1.7e-10   40.2  32.5   2   3   3.3e-05     0.045   13.9   2.0     2    16    65    81    64    85 0.86 4Fe-4S binding domain
Fer4_4               PF12800.2     17 seq588_BIOID51127    -            205   1.7e-10   40.2  32.5   3   3   2.9e-07    0.0004   20.3   2.0     2    17    97   112    96   112 0.91 4Fe-4S binding domain
Fer4_6               PF12837.2     24 seq588_BIOID51127    -            205   2.4e-10   39.7  39.6   1   1   3.1e-09   4.2e-06   26.2   3.2     1    23    91   113    91   114 0.95 4Fe-4S binding domain
Fer4_3               PF12798.2     15 seq588_BIOID51127    -            205   7.3e-07   29.1  40.1   1   2   9.4e-06     0.013   15.9   4.2     1    15    67    83    67    83 0.98 4Fe-4S binding domain
Fer4_3               PF12798.2     15 seq588_BIOID51127    -            205   7.3e-07   29.1  40.1   2   2   4.8e-05     0.065   13.7   1.6     1    13   126   147   126   149 0.94 4Fe-4S binding domain
AMP-binding          PF00501.23   418 seq590_BIOID51127    -            628   3.2e-91  305.6   0.0   1   1   8.3e-95   3.8e-91  305.4   0.0     1   418    85   525    85   525 0.96 AMP-binding enzyme
DUF3448              PF11930.3     82 seq590_BIOID51127    -            628   4.2e-26   90.3   0.3   1   1   1.6e-29   7.5e-26   89.5   0.2     7    79     3    75     1    78 0.95 Domain of unknown function (DUF3448)
DUF4009              PF13193.1     41 seq590_BIOID51127    -            628     9e-15   53.7   0.0   1   1   5.8e-18   2.7e-14   52.2   0.0     3    41   575   615   573   615 0.96 Domain of unknown function (DUF4009)
DmsC                 PF04976.7    276 seq591_BIOID51127    -            364  1.7e-115  384.9  19.9   1   1  1.5e-119  2.1e-115  384.6  13.8     1   276    81   354    81   354 0.99 DMSO reductase anchor subunit (DmsC)
DnaB_C               PF03796.10   265 seq592_BIOID51127    -            471  4.1e-108  360.1   0.2   1   1  1.2e-111  5.4e-108  359.7   0.1     1   263   206   463   206   465 0.97 DnaB-like helicase C terminal domain
DnaB                 PF00772.16   103 seq592_BIOID51127    -            471   8.7e-38  128.2   0.0   1   1   4.2e-41   1.9e-37  127.1   0.0     1   103    26   128    26   128 0.99 DnaB-like helicase N terminal domain
AAA_25               PF13481.1    194 seq592_BIOID51127    -            471     1e-13   51.0   0.1   1   1   3.6e-17   1.6e-13   50.3   0.0    29   190   220   386   179   390 0.84 AAA domain
Nitrate_red_del      PF02613.10   136 seq596_BIOID51127    -            204     4e-31  107.5   1.1   1   1   4.1e-35   5.6e-31  107.0   0.7     7   134    41   164    19   166 0.93 Nitrate reductase delta subunit
Voltage_CLC          PF00654.15   355 seq598_BIOID51127    -            438   1.1e-72  244.9  33.6   1   1   7.9e-77   1.1e-72  244.9  23.3     5   354    83   422    79   423 0.91 Voltage gated chloride channel
Ala_racemase_N       PF01168.15   217 seq599_BIOID51127    -            359   3.1e-61  206.5   0.0   1   1   5.7e-65   3.9e-61  206.2   0.0     1   217     8   219     8   219 0.94 Alanine racemase, N-terminal domain
Ala_racemase_C       PF00842.16   129 seq599_BIOID51127    -            359     8e-40  135.1   0.1   1   1   1.8e-43   1.2e-39  134.5   0.1     1   129   234   358   234   358 0.97 Alanine racemase, C-terminal domain
Transp_cyt_pur       PF02133.10   439 seq600_BIOID51127    -            419   1.2e-83  281.0  48.4   1   1   9.7e-88   1.3e-83  280.8  33.5     1   438    11   397    11   398 0.98 Permease for cytosine/purines, uracil, thiamine, allantoin
Amidohydro_3         PF07969.6    404 seq602_BIOID51127    -            432   1.5e-55  188.9   1.0   1   1   1.2e-58   5.6e-55  187.0   0.7     1   404    58   384    58   384 0.98 Amidohydrolase family
Amidohydro_4         PF13147.1    304 seq602_BIOID51127    -            432   5.2e-16   59.3   0.8   1   1   1.5e-19   6.6e-16   59.0   0.5     1   303    53   382    53   383 0.95 Amidohydrolase
Amidohydro_5         PF13594.1     68 seq602_BIOID51127    -            432   1.3e-05   24.8   2.1   1   1   4.7e-09   2.1e-05   24.1   0.1     2    45    29    85    28   135 0.74 Amidohydrolase
Aminotran_1_2        PF00155.16   363 seq603_BIOID51127    -            411   1.3e-86  290.7   0.0   1   1   1.1e-90   1.5e-86  290.5   0.0     2   362    41   406    40   407 0.98 Aminotransferase class I and II
Acid_phosphat_B      PF03767.9    230 seq609_BIOID51127    -            237   3.8e-50  170.2   0.0   1   1   3.2e-54   4.3e-50  170.0   0.0     2   229    11   220    10   221 0.96 HAD superfamily, subfamily IIIB (Acid phosphatase)
Pro_CA               PF00484.14   148 seq610_BIOID51127    -            219   2.7e-48  163.5   0.0   1   1   2.4e-52   3.3e-48  163.3   0.0     1   147    34   188    34   189 0.85 Carbonic anhydrase
MFS_1                PF07690.11   354 seq612_BIOID51127    -            417   5.8e-39  133.7  62.6   1   2   3.2e-31   2.2e-27   95.6  18.9     1   224    41   261    40   270 0.82 Major Facilitator Superfamily
MFS_1                PF07690.11   354 seq612_BIOID51127    -            417   5.8e-39  133.7  62.6   2   2   9.1e-15   6.2e-11   41.5  23.0     7   168   249   407   247   415 0.82 Major Facilitator Superfamily
Sugar_tr             PF00083.19   451 seq612_BIOID51127    -            417   2.8e-14   52.4  34.3   1   1   9.1e-18   6.2e-14   51.2   7.0    46   197    71   217    11   223 0.90 Sugar (and other) transporter
UPF0047              PF01894.12   118 seq613_BIOID51127    -            138   4.5e-39  132.8   0.0   1   1   3.7e-43   5.1e-39  132.6   0.0     1   117    17   135    17   136 0.97 Uncharacterised protein family UPF0047
Cyanate_lyase        PF02560.9     73 seq614_BIOID51127    -            156   1.8e-33  113.7   0.0   1   1   1.9e-37   2.6e-33  113.2   0.0     3    72    85   155    83   156 0.95 Cyanate lyase C-terminal domain
DUF419               PF04237.8     92 seq616_BIOID51127    -            118   1.2e-22   79.9   0.1   1   1   1.1e-26   1.5e-22   79.6   0.0     1    91    10   102    10   103 0.98 Protein of unknown function (DUF419)
MFS_1                PF07690.11   354 seq617_BIOID51127    -            393   2.4e-24   85.6  46.9   1   1   3.5e-28   2.4e-24   85.6  32.5    14   354    27   346    10   346 0.79 Major Facilitator Superfamily
MFS_2                PF13347.1    427 seq617_BIOID51127    -            393   8.8e-08   30.8  11.4   1   1   1.3e-11   8.8e-08   30.8   7.9   136   331   127   315   124   330 0.73 MFS/sugar transport protein
TisB_toxin           PF13939.1     28 seq618_BIOID51127    -             29   2.7e-15   55.5  10.7   1   1   2.1e-19   2.9e-15   55.4   7.4     1    28     1    28     1    28 0.97 Toxin TisB, type I toxin-antitoxin system
PTS_EIIC             PF02378.13   321 seq619_BIOID51127    -            648     5e-71  239.0  33.0   1   1   1.1e-74     5e-71  239.0  22.9     2   321    12   300    11   300 0.94 Phosphotransferase system, EIIC
PTS_EIIA_1           PF00358.15   133 seq619_BIOID51127    -            648   1.6e-52  176.4   0.6   1   1   5.5e-56   2.5e-52  175.8   0.4     4   131   499   626   496   628 0.98 phosphoenolpyruvate-dependent sugar phosphotransferase system, EIIA 1
PTS_EIIB             PF00367.15    35 seq619_BIOID51127    -            648   1.2e-12   46.6   0.9   1   1   5.3e-16   2.4e-12   45.7   0.7     1    35   393   427   393   427 0.97 phosphotransferase system, EIIB
MFS_1                PF07690.11   354 seq620_BIOID51127    -            396     2e-39  135.2  46.6   1   1   4.4e-43     2e-39  135.2  32.3     2   352    16   351    15   353 0.83 Major Facilitator Superfamily
MFS_3                PF05977.8    524 seq620_BIOID51127    -            396   6.8e-08   30.9   6.3   1   1   1.5e-11   6.8e-08   30.9   4.3    32   206    32   201     5   207 0.84 Transmembrane secretion effector
TRI12                PF06609.8    599 seq620_BIOID51127    -            396   2.8e-06   25.7   4.5   1   1   6.2e-10   2.8e-06   25.7   3.1    87   212    54   179    14   190 0.80 Fungal trichothecene efflux pump (TRI12)
Asr                  PF06392.6     19 seq621_BIOID51127    -            111   7.1e-07   29.3  23.9   1   1   5.2e-11   7.1e-07   29.3  16.6     1    19    53    71    53    71 0.99 Acid shock protein repeat
Trypsin              PF00089.21   220 seq624_BIOID51127    -            273   1.1e-11   44.6   0.0   1   1   4.4e-15     3e-11   43.2   0.0     9   198    50   244    44   266 0.72 Trypsin
Trypsin_2            PF13365.1    120 seq624_BIOID51127    -            273   1.5e-07   31.2   0.0   1   1   3.8e-11   2.6e-07   30.5   0.0     1   120    69   240    69   240 0.66 Trypsin-like peptidase domain
tRNA-synt_1c         PF00749.16   314 seq627_BIOID51127    -            554  1.6e-124  414.5   0.0   1   1  2.9e-128    2e-124  414.2   0.0     2   313    28   337    27   338 0.99 tRNA synthetases class I (E and Q), catalytic domain
tRNA-synt_1c_C       PF03950.13   174 seq627_BIOID51127    -            554   1.1e-63  213.8   0.0   1   1   3.5e-67   2.4e-63  212.8   0.0     1   174   340   528   340   528 0.97 tRNA synthetases class I (E and Q), anti-codon binding domain
SSB                  PF00436.20   104 seq631_BIOID51127    -            178   8.4e-43  144.3   0.5   1   1   7.4e-47     1e-42  144.1   0.4     1   103     6   112     6   113 0.97 Single-strand binding protein family
UPF0118              PF01594.11   327 seq635_BIOID51127    -            344   5.1e-74  249.0  42.7   1   1   4.2e-78   5.8e-74  248.8  29.6     2   326    14   328    13   329 0.99 Domain of unknown function DUF20
DUF3521              PF12035.3     35 seq638_BIOID51127    -             89     2e-18   65.7   1.4   1   1   3.5e-22   4.8e-18   64.5   0.9     1    35    22    56    22    56 0.98 Protein of unknown function (DUF3521)
EAL                  PF00563.15   236 seq639_BIOID51127    -            528   1.2e-66  224.5   0.2   1   1   2.5e-70   1.7e-66  223.9   0.2     2   235   273   505   272   506 0.96 EAL domain
CSS-motif            PF12792.2    208 seq639_BIOID51127    -            528   2.3e-37  128.2   1.0   1   1   4.9e-41   3.4e-37  127.7   0.7     2   207    37   246    36   247 0.91 CSS motif domain associated with EAL
OprD                 PF03573.8    391 seq640_BIOID51127    -            468   2.2e-25   89.1  12.3   1   1     2e-29   2.8e-25   88.8   8.5     1   365    33   431    33   443 0.83 outer membrane porin, OprD family
YbfN                 PF13982.1     89 seq642_BIOID51127    -            108   6.2e-50  167.2   6.7   1   1   5.2e-54   7.2e-50  166.9   4.6     1    89    19   107    19   107 0.99 YbfN-like lipoprotein
Peptidase_M48        PF01435.13   226 seq643_BIOID51127    -            325   5.6e-27   94.6   0.3   1   1   5.3e-31   7.2e-27   94.2   0.2     5   226   113   314   109   314 0.88 Peptidase family M48
MerR-DNA-bind        PF09278.6     65 seq644_BIOID51127    -            154     7e-15   55.0   0.1   1   1   2.6e-18   1.2e-14   54.3   0.0     2    65    55   119    54   119 0.96 MerR, DNA binding
MerR                 PF00376.18    38 seq644_BIOID51127    -            154   4.6e-14   51.5   0.3   1   1   2.5e-17   1.1e-13   50.3   0.1     1    38    13    49    13    49 0.98 MerR family regulatory protein
MerR_1               PF13411.1     69 seq644_BIOID51127    -            154   2.8e-12   46.1   0.0   1   1     1e-15   4.6e-12   45.4   0.0     2    65    13    76    12    78 0.96 MerR HTH family regulatory protein
HTH_AraC             PF00165.18    42 seq645_BIOID51127    -            307   1.1e-21   75.8   0.1   1   2   2.4e-14   1.1e-10   40.8   0.0     1    41   203   243   203   244 0.96 Bacterial regulatory helix-turn-helix proteins, AraC family
HTH_AraC             PF00165.18    42 seq645_BIOID51127    -            307   1.1e-21   75.8   0.1   2   2   7.6e-12   3.5e-08   32.9   0.0     1    41   255   293   255   294 0.93 Bacterial regulatory helix-turn-helix proteins, AraC family
HTH_18               PF12833.2     81 seq645_BIOID51127    -            307   8.7e-17   60.8   0.1   1   1   2.8e-20   1.3e-16   60.3   0.0     2    80   217   294   216   295 0.94 Helix-turn-helix domain
AraC_binding         PF02311.14   136 seq645_BIOID51127    -            307   6.3e-07   29.0   0.0   1   1   3.5e-10   1.6e-06   27.7   0.0    27    90    75   138    64   171 0.86 AraC-like ligand binding domain
Xan_ur_permease      PF00860.15   389 seq648_BIOID51127    -            449   1.7e-88  296.6  48.3   1   1   1.6e-92   2.1e-88  296.3  33.5     1   388    26   409    26   410 0.99 Permease family
DUF1471              PF07338.8     56 seq649_BIOID51127    -            314   4.1e-62  205.5   5.4   1   3   2.8e-22   3.9e-18   64.7   0.0     2    56    34    90    33    90 0.98 Protein of unknown function (DUF1471)
DUF1471              PF07338.8     56 seq649_BIOID51127    -            314   4.1e-62  205.5   5.4   2   3     3e-22   4.1e-18   64.6   0.1     3    56   119   174   117   174 0.98 Protein of unknown function (DUF1471)
DUF1471              PF07338.8     56 seq649_BIOID51127    -            314   4.1e-62  205.5   5.4   3   3   3.1e-26   4.3e-22   77.3   0.1     2    56   259   314   258   314 0.99 Protein of unknown function (DUF1471)
FAD_binding_3        PF01494.14   356 seq650_BIOID51127    -            554     2e-81  273.6   0.0   1   1   3.8e-85   2.6e-81  273.3   0.0     2   355    16   352    15   353 0.95 FAD binding domain
Na_H_Exchanger       PF00999.16   384 seq652_BIOID51127    -            549   3.4e-72  242.9  43.6   1   1   3.1e-76   4.2e-72  242.6  30.2     2   383     8   421     5   422 0.91 Sodium/hydrogen exchanger family
AA_permease_2        PF13520.1    426 seq653_BIOID51127    -            460   1.3e-79  267.5  39.7   1   1   1.2e-83   1.6e-79  267.3  27.5     1   420     5   441     5   449 0.91 Amino acid permease
SeqA                 PF03925.8    189 seq654_BIOID51127    -            181   4.5e-71  238.3   0.1   1   1   3.7e-75     5e-71  238.1   0.1     1   189     1   181     1   181 0.91 SeqA protein
PGM_PMM_I            PF02878.11   138 seq656_BIOID51127    -            546     1e-35  122.1   0.1   1   1   1.1e-38   3.8e-35  120.2   0.0     2   133    40   179    39   183 0.97 Phosphoglucomutase/phosphomannomutase, alpha/beta/alpha domain I
PGM_PMM_III          PF02880.11   111 seq656_BIOID51127    -            546   2.7e-27   94.9   0.0   1   1   1.5e-30   5.3e-27   93.9   0.0     1   111   320   440   320   440 0.93 Phosphoglucomutase/phosphomannomutase, alpha/beta/alpha domain III
PGM_PMM_II           PF02879.11   104 seq656_BIOID51127    -            546   3.6e-13   49.6   0.0   1   1   3.2e-16   1.1e-12   48.0   0.0     2   104   210   317   209   317 0.90 Phosphoglucomutase/phosphomannomutase, alpha/beta/alpha domain II
PGM_PMM_IV           PF00408.15    73 seq656_BIOID51127    -            546   3.7e-13   49.1   0.0   1   1   3.2e-16   1.1e-12   47.6   0.0    12    72   479   539   465   542 0.90 Phosphoglucomutase/phosphomannomutase, C-terminal domain
LigB                 PF02900.13   272 seq658_BIOID51127    -            314   2.6e-86  288.8   0.0   1   1   2.1e-90   2.9e-86  288.7   0.0     2   272     5   306     4   306 0.97 Catalytic LigB subunit of aromatic ring-opening dioxygenase
adh_short            PF00106.20   167 seq659_BIOID51127    -            240   5.3e-16   58.8   0.2   1   1   1.6e-19   7.2e-16   58.4   0.1     3   166     9   170     8   171 0.87 short chain dehydrogenase
adh_short_C2         PF13561.1    243 seq659_BIOID51127    -            240   2.1e-07   30.9   0.0   1   1   5.8e-11   2.6e-07   30.5   0.0     8   192    18   193    13   238 0.71 Enoyl-(Acyl carrier protein) reductase
KR                   PF08659.5    181 seq659_BIOID51127    -            240   3.8e-07   29.8   0.5   1   1   1.6e-10   7.1e-07   28.9   0.4     4   172    10   175     8   184 0.84 KR domain
UTRA                 PF07702.8    141 seq660_BIOID51127    -            238   1.5e-31  108.8   0.0   1   1   7.3e-35   2.5e-31  108.0   0.0     1   140    86   224    86   225 0.98 UTRA domain
GntR                 PF00392.16    64 seq660_BIOID51127    -            238   3.8e-21   74.1   0.0   1   1   1.1e-24   3.8e-21   74.1   0.0     2    63     3    64     2    65 0.98 Bacterial regulatory proteins, gntR family
HTH_11               PF08279.7     55 seq660_BIOID51127    -            238   2.4e-06   26.9   0.2   1   1   3.1e-09     1e-05   24.9   0.0    19    45    29    55    28    62 0.88 HTH domain
HTH_DeoR             PF08220.7     57 seq660_BIOID51127    -            238   3.1e-06   26.5   0.3   1   1   5.6e-09   1.9e-05   23.9   0.0    18    50    29    61    29    68 0.92 DeoR-like helix-turn-helix domain
Abhydrolase_6        PF12697.2    228 seq662_BIOID51127    -            293   7.7e-36  123.9   0.0   1   1     2e-39   9.1e-36  123.7   0.0     1   227    43   284    43   285 0.72 Alpha/beta hydrolase family
Abhydrolase_1        PF00561.15   230 seq662_BIOID51127    -            293     4e-25   88.5   0.0   1   1   1.2e-28   5.6e-25   88.1   0.0     1   228    71   286    71   288 0.90 alpha/beta hydrolase fold
Abhydrolase_5        PF12695.2    142 seq662_BIOID51127    -            293   6.8e-18   64.6   0.0   1   1   1.2e-20   5.5e-17   61.7   0.0     1   141    42   272    42   273 0.69 Alpha/beta hydrolase family
S-AdoMet_synt_C      PF02773.11   138 seq663_BIOID51127    -            384   3.7e-76  253.3   0.0   1   1   1.2e-79   5.6e-76  252.7   0.0     1   138   233   370   233   370 1.00 S-adenosylmethionine synthetase, C-terminal domain
S-AdoMet_synt_M      PF02772.11   120 seq663_BIOID51127    -            384   5.5e-51  171.4   0.0   1   1   3.7e-54   1.7e-50  169.8   0.0     2   120   114   231   113   231 0.99 S-adenosylmethionine synthetase, central domain
S-AdoMet_synt_N      PF00438.15   100 seq663_BIOID51127    -            384     2e-43  146.5   0.1   1   1   8.4e-47   3.8e-43  145.6   0.1     2   100     3   101     2   101 0.99 S-adenosylmethionine synthetase, N-terminal domain
Response_reg         PF00072.19   112 seq664_BIOID51127    -            251   1.6e-20   73.0   0.1   1   1   3.6e-24   2.5e-20   72.4   0.1     2   111    17   124    16   125 0.97 Response regulator receiver domain
Trans_reg_C          PF00486.23    77 seq664_BIOID51127    -            251   1.2e-20   73.0   0.2   1   1   6.4e-24   4.3e-20   71.2   0.0     2    77   170   245   169   245 0.98 Transcriptional regulatory protein, C terminal
DUF3521              PF12035.3     35 seq665_BIOID51127    -             49   2.1e-19   68.9   1.3   1   1   1.8e-23   2.4e-19   68.7   0.9     1    35     6    40     6    40 0.98 Protein of unknown function (DUF3521)
FAA_hydrolase        PF01557.13   217 seq667_BIOID51127    -            271     6e-24   84.5   0.0   1   1   5.9e-28   8.1e-24   84.1   0.0     2   216    58   261    57   262 0.88 Fumarylacetoacetate (FAA) hydrolase family
HATPase_c            PF02518.21   111 seq669_BIOID51127    -            433   1.9e-22   78.9   0.0   1   1   8.1e-26   3.7e-22   78.0   0.0     6   110   320   423   316   424 0.96 Histidine kinase-, DNA gyrase B-, and HSP90-like ATPase
HisKA                PF00512.20    68 seq669_BIOID51127    -            433   6.2e-08   32.3   1.3   1   1   3.7e-11   1.7e-07   30.9   0.9     1    67   211   270   211   271 0.90 His Kinase A (phospho-acceptor) domain
HAMP                 PF00672.20    70 seq669_BIOID51127    -            433     3e-07   30.4   0.0   1   1   6.6e-11     3e-07   30.4   0.0     3    69   140   206   139   207 0.90 HAMP domain
AcetDehyd-dimer      PF09290.6    137 seq671_BIOID51127    -            316     1e-65  219.6   0.3   1   1   2.3e-69   1.6e-65  219.0   0.2     1   137   131   284   131   284 1.00 Prokaryotic acetaldehyde dehydrogenase, dimerisation
Semialdhyde_dh       PF01118.19   121 seq671_BIOID51127    -            316   1.7e-16   60.5   0.0   1   1   6.1e-20   4.2e-16   59.2   0.0     1   117     5   119     5   123 0.92 Semialdehyde dehydrogenase, NAD binding domain
Sugar_tr             PF00083.19   451 seq672_BIOID51127    -            464  3.2e-138  460.9  29.0   1   1    8e-142  3.6e-138  460.7  20.1     1   449    18   449    18   451 0.97 Sugar (and other) transporter
MFS_1                PF07690.11   354 seq672_BIOID51127    -            464   5.7e-42  143.6  43.8   1   2     9e-34   4.1e-30  104.6  13.1     2   241    23   284    22   287 0.82 Major Facilitator Superfamily
MFS_1                PF07690.11   354 seq672_BIOID51127    -            464   5.7e-42  143.6  43.8   2   2   1.5e-16   6.7e-13   48.0  13.2     3   186   258   449   256   460 0.85 Major Facilitator Superfamily
HMGL-like            PF00682.14   237 seq675_BIOID51127    -            337   1.5e-63  214.5   4.6   1   1   2.6e-67   1.8e-63  214.2   3.2     1   235    14   245    14   247 0.99 HMGL-like
DmpG_comm            PF07836.6     66 seq675_BIOID51127    -            337   1.9e-32  110.3   0.1   1   1   5.6e-36   3.8e-32  109.3   0.0     1    65   271   335   271   336 0.97 DmpG-like communication domain
Ter                  PF05472.6    290 seq676_BIOID51127    -            309  3.7e-114  380.6   6.8   1   1    3e-118  4.1e-114  380.4   4.7     2   290     9   307     8   307 0.99 DNA replication terminus site-binding protein (Ter protein)
DUF1375              PF07119.7     76 seq678_BIOID51127    -            135     1e-21   76.4   0.9   1   1   1.2e-25   1.6e-21   75.7   0.6     6    75    40   102    31   103 0.92 Protein of unknown function (DUF1375)
SprT-like            PF10263.4    157 seq679_BIOID51127    -            165   1.2e-25   89.8   0.7   1   1   2.2e-29   1.5e-25   89.5   0.5     3   154    20   163    18   165 0.86 SprT-like family
Endonuclease_1       PF04231.8    218 seq682_BIOID51127    -            235   6.7e-79  264.6   6.5   1   1   5.8e-83   7.9e-79  264.3   4.5    34   218    39   230    20   230 0.94 Endonuclease I
MFS_1                PF07690.11   354 seq684_BIOID51127    -            403   2.2e-39  135.1  70.6   1   1   3.6e-41   2.5e-37  128.3  30.6     2   296    21   301    20   304 0.90 Major Facilitator Superfamily
Sugar_tr             PF00083.19   451 seq684_BIOID51127    -            403   3.6e-16   58.6  13.1   1   1   5.2e-20   3.6e-16   58.6   9.1    44   201    48   199    10   203 0.87 Sugar (and other) transporter
Methyltrans_RNA      PF04452.9    225 seq685_BIOID51127    -            252   7.7e-74  247.4   0.0   1   1   6.4e-78   8.7e-74  247.3   0.0     3   225    29   246    27   246 0.98 RNA methyltransferase
FAD_binding_3        PF01494.14   356 seq686_BIOID51127    -            360   9.9e-10   37.8   0.1   1   1     1e-09   1.4e-05   24.2   0.0   148   179   141   172   118   241 0.83 FAD binding domain
DUF2058              PF09831.4    177 seq687_BIOID51127    -            218   1.2e-63  214.0   9.4   1   1     1e-67   1.4e-63  213.8   6.5     1   177    44   218    44   218 0.99 Uncharacterized protein conserved in bacteria (DUF2058)
GSH-S_ATP            PF02955.11   174 seq688_BIOID51127    -            316   7.6e-77  256.2   0.0   1   1   2.4e-80   1.1e-76  255.6   0.0     1   171   124   295   124   298 0.99 Prokaryotic glutathione synthetase, ATP-grasp domain
GSH-S_N              PF02951.9    119 seq688_BIOID51127    -            316   1.8e-48  163.1   0.0   1   1     6e-52   2.7e-48  162.5   0.0     1   119     2   120     2   120 0.99 Prokaryotic glutathione synthetase, N-terminal domain
RimK                 PF08443.6    190 seq688_BIOID51127    -            316   1.6e-11   43.9   0.0   1   1   4.8e-15   2.2e-11   43.4   0.0    18   156   135   277   131   309 0.81 RimK-like ATP-grasp domain
Cytochrom_C552       PF02335.10   435 seq690_BIOID51127    -            441  9.2e-173  574.8   8.0   1   1  1.7e-176  1.1e-172  574.5   5.5     3   433     6   435     4   437 0.98 Cytochrome c552
DUF179               PF02622.10   161 seq692_BIOID51127    -            211   4.9e-53  178.9   0.0   1   1   4.2e-57   5.8e-53  178.7   0.0     1   161    35   198    35   198 0.94 Uncharacterized ACR, COG1678
PMI_typeI            PF01238.16   373 seq693_BIOID51127    -            417  4.8e-125  417.2   0.1   1   1  5.4e-128  3.7e-124  414.3   0.0     1   373    27   383    27   383 0.99 Phosphomannose isomerase type I
UPF0081              PF03652.10   135 seq694_BIOID51127    -            138   4.2e-44  149.8   0.0   1   1   3.4e-48   4.6e-44  149.7   0.0     2   135     4   136     3   136 0.98 Uncharacterised protein family (UPF0081)
Paired_CXXCH_1       PF09699.5     41 seq695_BIOID51127    -            188   6.2e-08   31.9  26.0   1   1   1.9e-08   6.6e-05   22.2   3.7     4    40   133   171   129   172 0.78 Doubled CXXCH motif (Paired_CXXCH_1)
Fer4_11              PF13247.1     99 seq697_BIOID51127    -            223   1.4e-26   92.1  10.8   1   1     1e-29   1.4e-26   92.1   7.5     2    98    84   181    83   182 0.95 4Fe-4S dicluster domain
Fer4_7               PF12838.2     52 seq697_BIOID51127    -            223     4e-17   62.2  26.6   1   2   2.1e-12   2.9e-09   37.0   5.6     2    52    46   108    45   108 0.75 4Fe-4S dicluster domain
Fer4_7               PF12838.2     52 seq697_BIOID51127    -            223     4e-17   62.2  26.6   2   2   1.5e-09   2.1e-06   27.9   8.5     2    52   125   176   124   176 0.81 4Fe-4S dicluster domain
Fer4_9               PF13187.1     55 seq697_BIOID51127    -            223   1.2e-15   57.3  25.1   1   2   4.7e-10   6.4e-07   29.4   4.8     2    54    46   108    45   111 0.87 4Fe-4S dicluster domain
Fer4_9               PF13187.1     55 seq697_BIOID51127    -            223   1.2e-15   57.3  25.1   2   2     2e-11   2.8e-08   33.7   7.1     2    54   125   176   124   177 0.96 4Fe-4S dicluster domain
Fer4                 PF00037.22    24 seq697_BIOID51127    -            223   3.5e-13   48.4  40.5   1   1   2.7e-09   3.7e-06   26.1   2.2     2    21   119   138   118   141 0.90 4Fe-4S binding domain
Fer4_10              PF13237.1     52 seq697_BIOID51127    -            223   3.3e-12   45.8  50.0   1   2   7.1e-09   9.7e-06   25.1   8.5     7    52    90   136    84   136 0.93 4Fe-4S dicluster domain
Fer4_10              PF13237.1     52 seq697_BIOID51127    -            223   3.3e-12   45.8  50.0   2   2   2.1e-09   2.9e-06   26.8   7.1     4    52   120   173   117   173 0.85 4Fe-4S dicluster domain
Fer4_2               PF12797.2     22 seq697_BIOID51127    -            223     4e-10   38.8  36.2   1   1   9.6e-09   1.3e-05   24.6   1.2     2    20    38    56    37    64 0.89 4Fe-4S binding domain
Fer4_3               PF12798.2     15 seq697_BIOID51127    -            223   1.6e-09   37.5  44.1   1   3   2.8e-05     0.039   14.4   5.2     1    15    92   108    92   108 0.98 4Fe-4S binding domain
Fer4_3               PF12798.2     15 seq697_BIOID51127    -            223   1.6e-09   37.5  44.1   2   3   0.00027      0.37   11.3   3.7     1    13   125   137   125   139 0.94 4Fe-4S binding domain
Fer4_3               PF12798.2     15 seq697_BIOID51127    -            223   1.6e-09   37.5  44.1   3   3   2.6e-07   0.00036   20.7   1.5     1    15   152   176   152   176 0.98 4Fe-4S binding domain
Fer4_4               PF12800.2     17 seq697_BIOID51127    -            223   4.8e-07   29.4  37.0   1   3    0.0002      0.27   11.5   1.9     3    15    45    57    43    61 0.90 4Fe-4S binding domain
Fer4_4               PF12800.2     17 seq697_BIOID51127    -            223   4.8e-07   29.4  37.0   2   3   0.00016      0.22   11.8   3.0     2    17    90   107    89   107 0.86 4Fe-4S binding domain
Fer4_4               PF12800.2     17 seq697_BIOID51127    -            223   4.8e-07   29.4  37.0   3   3   1.9e-06    0.0026   17.8   2.4     2    17   123   138   122   138 0.91 4Fe-4S binding domain
DUF945               PF06097.6    459 seq700_BIOID51127    -            502  1.6e-149  498.4  18.7   1   1  1.3e-153  1.8e-149  498.3  13.0     1   459     1   482     1   482 0.99 Bacterial protein of unknown function (DUF945)
NrfD                 PF03916.9    313 seq701_BIOID51127    -            318  1.6e-111  372.6  32.3   1   1  1.3e-115  1.8e-111  372.4  22.4     2   313     5   318     4   318 0.99 Polysulphide reductase, NrfD
Ala_racemase_N       PF01168.15   217 seq702_BIOID51127    -            234   1.3e-49  168.5   0.2   1   1   1.1e-53   1.5e-49  168.3   0.1     2   217     7   230     6   230 0.90 Alanine racemase, N-terminal domain
YGGT                 PF02325.12    75 seq706_BIOID51127    -            188   1.3e-41  140.2  21.6   1   2   8.4e-26   1.1e-21   76.3   3.0     1    73     8    80     8    82 0.97 YGGT family
YGGT                 PF02325.12    75 seq706_BIOID51127    -            188   1.3e-41  140.2  21.6   2   2   8.2e-24   1.1e-19   69.9   6.5     3    73   101   170    88   172 0.93 YGGT family
Cytochrom_C_asm      PF01578.15   214 seq707_BIOID51127    -            552   1.2e-49  168.6  22.0   1   1   8.7e-54   1.2e-49  168.6  15.2     1   212    72   279    72   281 0.97 Cytochrome C assembly protein
DUF3521              PF12035.3     35 seq708_BIOID51127    -             31   7.3e-07   28.8   0.0   1   1     6e-11   8.1e-07   28.6   0.0     6    35     1    29     1    29 0.91 Protein of unknown function (DUF3521)
DUF167               PF02594.11    78 seq709_BIOID51127    -             96   6.3e-29   99.6   0.1   1   1   5.3e-33   7.2e-29   99.4   0.1     2    77     8    82     7    83 0.97 Uncharacterised ACR, YggU family COG1872
Ham1p_like           PF01725.11   189 seq712_BIOID51127    -            197   1.7e-64  216.5   0.0   1   1   1.4e-68   1.9e-64  216.4   0.0     1   188     4   193     4   194 0.97 Ham1 family
Radical_SAM          PF04055.16   166 seq713_BIOID51127    -            378   3.2e-17   63.0   0.0   1   1   7.4e-21   5.1e-17   62.4   0.0     2   158    11   175    10   180 0.79 Radical SAM superfamily
HemN_C               PF06969.11    66 seq713_BIOID51127    -            378   2.2e-07   30.7   0.0   1   1   7.3e-11     5e-07   29.5   0.0     3    66   304   366   302   366 0.92 HemN C-terminal domain
CcmH                 PF03918.9    148 seq715_BIOID51127    -            127   2.3e-47  159.5   0.7   1   1     2e-51   2.8e-47  159.3   0.5     3   125     6   126     4   127 0.91 Cytochrome C biogenesis protein
TPR_11               PF13414.1     69 seq717_BIOID51127    -            198   3.2e-15   55.4   9.6   1   1   2.2e-15     1e-11   44.1   4.9     1    68    71   140    71   141 0.90 TPR repeat
TPR_2                PF07719.12    34 seq717_BIOID51127    -            198   1.9e-06   27.1  11.9   1   2   6.1e-07    0.0028   17.3   1.1     2    32    74   104    73   106 0.90 Tetratricopeptide repeat
TPR_2                PF07719.12    34 seq717_BIOID51127    -            198   1.9e-06   27.1  11.9   2   2   4.4e-06      0.02   14.6   0.0     3    31   146   174   144   176 0.93 Tetratricopeptide repeat
TPR_1                PF00515.23    34 seq717_BIOID51127    -            198   6.2e-06   25.4   9.1   1   1   1.7e-07   0.00075   18.8   0.7     2    32    74   104    73   106 0.91 Tetratricopeptide repeat
SDF                  PF00375.13   390 seq722_BIOID51127    -            437  2.2e-120  401.8  38.4   1   1  1.8e-124  2.5e-120  401.7  26.6     1   390     8   411     8   411 0.97 Sodium:dicarboxylate symporter family
OpuAC                PF04069.7    257 seq723_BIOID51127    -            339   7.9e-27   94.1   2.0   1   1   3.5e-30   1.2e-26   93.5   1.4     2   248    43   266    42   270 0.85 Substrate binding domain of ABC-type glycine betaine transport system
NMT1_2               PF13379.1    252 seq723_BIOID51127    -            339   2.2e-24   86.1   2.0   1   1   9.7e-28   3.3e-24   85.5   1.4     7   236    41   254    37   268 0.86 NMT1-like family
NMT1                 PF09084.6    216 seq723_BIOID51127    -            339   4.8e-19   68.7   0.1   1   1     2e-22   6.8e-19   68.2   0.0    14   214    63   259    49   260 0.85 NMT1/THI5 like
Phosphonate-bd       PF12974.2    243 seq723_BIOID51127    -            339   2.8e-09   36.5   0.2   1   1   1.2e-12   4.1e-09   36.0   0.1    23   214    64   244    46   270 0.78 ABC transporter, phosphonate, periplasmic substrate-binding protein
ABC_tran             PF00005.22   118 seq724_BIOID51127    -            255   1.4e-21   76.9   0.0   1   1   4.7e-25   2.1e-21   76.3   0.0     1   117    41   156    41   157 0.89 ABC transporter
BPD_transp_1         PF00528.17   185 seq725_BIOID51127    -            275   5.2e-23   81.3  16.5   1   1   3.8e-27   5.2e-23   81.3  11.4     1   181    98   269    98   271 0.97 Binding-protein-dependent transport system inner membrane component
DUF2517              PF10725.4     63 seq727_BIOID51127    -             68   1.6e-36  123.7   1.7   1   1   1.3e-40   1.7e-36  123.5   1.2     1    62     3    64     3    65 0.98 Protein of unknown function (DUF2517)
RHS_repeat           PF05593.9     38 seq730_BIOID51127    -           1397   8.5e-63  207.3 107.2   1   8   6.7e-11   4.6e-07   29.7   1.4     1    38   425   463   425   463 0.97 RHS Repeat
RHS_repeat           PF05593.9     38 seq730_BIOID51127    -           1397   8.5e-63  207.3 107.2   2   8   2.1e-10   1.4e-06   28.1   0.1     1    37   468   504   468   505 0.96 RHS Repeat
RHS_repeat           PF05593.9     38 seq730_BIOID51127    -           1397   8.5e-63  207.3 107.2   3   8   3.6e-09   2.4e-05   24.2   0.9     1    25   489   513   489   515 0.95 RHS Repeat
RHS_repeat           PF05593.9     38 seq730_BIOID51127    -           1397   8.5e-63  207.3 107.2   4   8   3.5e-09   2.4e-05   24.2   0.1     1    36   533   568   533   570 0.92 RHS Repeat
RHS_repeat           PF05593.9     38 seq730_BIOID51127    -           1397   8.5e-63  207.3 107.2   5   8   2.9e-13     2e-09   37.2   0.4     1    37   575   611   575   612 0.98 RHS Repeat
RHS_repeat           PF05593.9     38 seq730_BIOID51127    -           1397   8.5e-63  207.3 107.2   6   8   1.7e-12   1.2e-08   34.7   0.4     1    38   637   674   637   674 0.99 RHS Repeat
RHS_repeat           PF05593.9     38 seq730_BIOID51127    -           1397   8.5e-63  207.3 107.2   7   8   5.8e-09   3.9e-05   23.5   1.3     1    31   699   729   699   735 0.94 RHS Repeat
RHS_repeat           PF05593.9     38 seq730_BIOID51127    -           1397   8.5e-63  207.3 107.2   8   8   1.7e-12   1.1e-08   34.8   3.1     1    37   939   984   939   985 0.92 RHS Repeat
RHS                  PF03527.9     41 seq730_BIOID51127    -           1397   2.6e-23   81.4   3.7   1   1   1.4e-23   9.6e-20   69.9   0.7     1    41  1143  1183  1143  1183 0.98 RHS protein
TauD                 PF02668.11   258 seq732_BIOID51127    -            283   1.1e-62  211.9   1.6   1   1   9.1e-67   1.2e-62  211.7   1.1     2   258     7   272     6   272 0.91 Taurine catabolism dioxygenase TauD, TfdA family
HhH-GPD              PF00730.20   121 seq736_BIOID51127    -            350     3e-22   79.0   0.0   1   1   9.7e-26   4.4e-22   78.4   0.0     2   118    36   167    35   170 0.97 HhH-GPD superfamily base excision DNA repair protein
HHH                  PF00633.18    30 seq736_BIOID51127    -            350   8.2e-08   31.4   0.0   1   1   3.5e-11   1.6e-07   30.5   0.0     2    29   100   127    99   128 0.95 Helix-hairpin-helix motif
EndIII_4Fe-2S        PF10576.4     17 seq736_BIOID51127    -            350   3.9e-05   23.5   5.6   1   1   1.6e-08   7.5e-05   22.6   3.9     1    17   192   208   192   208 0.98 Iron-sulfur binding domain of endonuclease III
Iron_traffic         PF04362.9     88 seq740_BIOID51127    -             91   1.5e-41  139.5   1.1   1   1   1.2e-45   1.7e-41  139.4   0.8     1    88     1    88     1    88 0.99 Bacterial Fe(2+) trafficking
PTS_EIIC             PF02378.13   321 seq742_BIOID51127    -            580   8.2e-83  277.7  29.6   1   1   1.2e-86   8.2e-83  277.7  20.5     1   321    69   411    69   411 0.94 Phosphotransferase system, EIIC
PTS_EIIB             PF00367.15    35 seq742_BIOID51127    -            580   1.4e-16   59.3   0.1   1   1   4.4e-20     3e-16   58.2   0.1     3    35   504   536   502   536 0.97 phosphotransferase system, EIIB
DUF3393              PF11873.3    204 seq743_BIOID51127    -            360   7.3e-75  250.8   0.0   1   1   1.4e-78   9.7e-75  250.4   0.0     1   204     3   192     3   192 0.99 Domain of unknown function (DUF3393)
SLT                  PF01464.15   121 seq743_BIOID51127    -            360   9.6e-30  102.4   0.1   1   1   2.2e-33   1.5e-29  101.8   0.0     3   118   197   320   195   323 0.95 Transglycosylase SLT domain
Nuc_H_symport        PF03825.11   400 seq745_BIOID51127    -            434  3.4e-189  628.5  40.8   1   1  5.7e-193  3.9e-189  628.3  28.3     1   399    17   422    17   423 1.00 Nucleoside H+ symporter
MFS_1                PF07690.11   354 seq745_BIOID51127    -            434   2.2e-11   42.9  55.7   1   1     3e-12     2e-08   33.2  12.5    33   173   268   418   258   432 0.83 Major Facilitator Superfamily
Aminotran_1_2        PF00155.16   363 seq746_BIOID51127    -            390     4e-60  203.5   0.0   1   1   3.3e-64   4.5e-60  203.4   0.0     3   360    30   379    28   382 0.94 Aminotransferase class I and II
RHS                  PF03527.9     41 seq747_BIOID51127    -            477   2.1e-20   72.1   0.6   1   1   7.5e-24   5.1e-20   70.8   0.4     1    41   221   261   221   261 0.98 RHS protein
RHS_repeat           PF05593.9     38 seq747_BIOID51127    -            477   5.6e-11   42.2  18.6   1   1   4.5e-13     3e-09   36.6   3.1     1    37    17    62    17    63 0.92 RHS Repeat
Ribosomal_L34        PF00468.12    44 seq748_BIOID51127    -             46   5.1e-25   86.7  10.1   1   1   4.1e-29   5.5e-25   86.6   7.0     1    44     1    44     1    44 0.99 Ribosomal protein L34
Autotransporter      PF03797.14   265 seq750_BIOID51127    -            597   3.8e-43  147.6  30.1   1   1   5.6e-47   3.8e-43  147.6  20.9     3   259   335   577   333   589 0.95 Autotransporter beta-domain
Pertactin            PF03212.9    121 seq750_BIOID51127    -            597   1.1e-05   25.0   3.4   1   1   1.5e-09   1.1e-05   25.0   2.4    30   115   207   289   199   294 0.86 Pertactin
Ribonuclease_P       PF00825.13   111 seq751_BIOID51127    -            108   2.9e-29  101.0   0.3   1   1   2.3e-33   3.2e-29  100.9   0.2     9   109     3   100     1   102 0.97 Ribonuclease P
60KD_IMP             PF02096.15   196 seq752_BIOID51127    -            548   3.4e-67  225.7  14.3   1   1   2.5e-71   3.4e-67  225.7   9.9     1   193   352   533   352   536 0.94 60Kd inner membrane protein
A_deaminase          PF00962.17   330 seq753_BIOID51127    -            333  6.3e-101  337.5   0.0   1   1  5.2e-105  7.1e-101  337.3   0.0     2   329     6   328     5   329 0.99 Adenosine/AMP deaminase
DDE_Tnp_1_assoc      PF13808.1     90 seq756_BIOID51127    -             84   2.4e-27   94.3   0.0   1   1     2e-31   2.7e-27   94.1   0.0     1    75     6    80     6    83 0.98 DDE_Tnp_1-associated
DDE_Tnp_1_assoc      PF13808.1     90 seq759_BIOID51127    -            228   2.5e-22   78.2   0.0   1   1   6.4e-26   4.4e-22   77.4   0.0    23    90     3    70     1    70 0.97 DDE_Tnp_1-associated
DDE_Tnp_1            PF01609.16   211 seq759_BIOID51127    -            228   8.9e-18   64.5   0.2   1   1   1.6e-21   1.1e-17   64.2   0.1     3   152    77   210    75   224 0.87 Transposase DDE domain
TrmE_N               PF10396.4    114 seq760_BIOID51127    -            454   2.6e-43  146.4   0.0   1   1   3.9e-46   7.6e-43  144.9   0.0     1   114     6   120     6   120 0.99 GTP-binding protein TrmE N-terminus
GTPase_Cys_C         PF12631.2     73 seq760_BIOID51127    -            454   1.5e-22   79.6   2.9   1   1   1.5e-25     3e-22   78.6   0.2     3    73   381   451   379   451 0.98 Catalytic cysteine-containing C-terminus of GTPase, MnmE
MMR_HSR1             PF01926.18   114 seq760_BIOID51127    -            454   3.9e-22   78.2   0.0   1   1   4.7e-25   9.1e-22   77.1   0.0     1   114   218   336   218   336 0.77 50S ribosome-binding GTPase
Miro                 PF08477.8    119 seq760_BIOID51127    -            454   3.6e-11   43.4   0.0   1   1   5.6e-14   1.1e-10   41.9   0.0     1   119   218   338   218   338 0.85 Miro-like protein
FeoB_N               PF02421.13   189 seq760_BIOID51127    -            454   7.5e-09   34.9   0.0   1   1   2.4e-10   4.7e-07   29.0   0.0     2    89   218   306   217   311 0.84 Ferrous iron transport protein B
DUF554               PF04474.7    226 seq763_BIOID51127    -            235   9.7e-77  257.0  19.1   1   1   8.2e-81   1.1e-76  256.8  13.2     2   226     3   230     2   230 0.97 Protein of unknown function (DUF554)
DUF1722              PF08349.6    117 seq764_BIOID51127    -            169   6.7e-38  129.0   0.1   1   1     6e-42   8.3e-38  128.7   0.0     1   116    41   157    41   158 0.98 Protein of unknown function (DUF1722)
HHA                  PF05321.6     57 seq767_BIOID51127    -             71   3.8e-25   87.6   0.0   1   1   3.2e-29   4.3e-25   87.4   0.0     1    57     8    68     8    68 0.97 Haemolysin expression modulating protein
FAD_binding_7        PF03441.9    277 seq768_BIOID51127    -            472    8e-107  356.4   1.1   1   1  1.5e-110    1e-106  356.0   0.8     3   276   205   468   203   469 0.96 FAD binding domain of DNA photolyase
DNA_photolyase       PF00875.13   165 seq768_BIOID51127    -            472   5.3e-46  156.2   0.3   1   1   2.5e-49   1.7e-45  154.6   0.1     2   160     5   169     4   174 0.93 DNA photolyase
DUF2569              PF10754.4    149 seq769_BIOID51127    -            146   1.5e-47  161.3  10.4   1   1   1.3e-51   1.7e-47  161.2   7.2     2   149     4   145     3   145 0.99 Protein of unknown function (DUF2569)
SbmA_BacA            PF05992.7    315 seq771_BIOID51127    -            406    2e-164  546.2  12.2   1   1  4.1e-168  2.8e-164  545.7   8.5     1   314    80   393    80   394 1.00 SbmA/BacA-like family
ABC_membrane_2       PF06472.10   282 seq771_BIOID51127    -            406   4.2e-13   48.9   8.2   1   1   3.8e-16   2.6e-12   46.3   5.7    20   214    79   284    70   343 0.87 ABC transporter transmembrane region 2
Rnf-Nqr              PF02508.9    190 seq773_BIOID51127    -            193   2.6e-71  239.0  21.0   1   1   2.1e-75   2.9e-71  238.8  14.6     1   189     1   191     1   192 0.99 Rnf-Nqr subunit, membrane protein
Beta_elim_lyase      PF01212.16   290 seq774_BIOID51127    -            476   1.8e-97  325.8   0.0   1   1  3.1e-101   2.1e-97  325.6   0.0     1   289    54   442    54   443 0.99 Beta-eliminating lyase
FeS                  PF04060.8     35 seq776_BIOID51127    -            192     1e-14   53.6   5.2   1   1   1.9e-17   2.8e-14   52.2   3.6     1    35    43    77    43    77 0.97 Putative Fe-S cluster
Fer4                 PF00037.22    24 seq776_BIOID51127    -            192   8.5e-13   47.2  25.0   1   2     1e-10   1.5e-07   30.5   4.8     2    23   111   132   110   133 0.95 4Fe-4S binding domain
Fer4                 PF00037.22    24 seq776_BIOID51127    -            192   8.5e-13   47.2  25.0   2   2   2.5e-09   3.8e-06   26.1   2.4     2    24   141   163   140   163 0.91 4Fe-4S binding domain
Fer4_9               PF13187.1     55 seq776_BIOID51127    -            192   2.3e-10   40.4  32.0   1   1     1e-10   1.6e-07   31.3  10.2     1    55   116   162   116   162 0.95 4Fe-4S dicluster domain
Fer4_6               PF12837.2     24 seq776_BIOID51127    -            192   2.9e-08   33.0  28.2   1   1   4.9e-10   7.5e-07   28.6   4.5     1    24   109   132   109   132 0.96 4Fe-4S binding domain
Fer4_10              PF13237.1     52 seq776_BIOID51127    -            192   3.3e-08   33.0  25.8   1   1   1.2e-10   1.8e-07   30.7   9.6     3    52   111   158   109   158 0.86 4Fe-4S dicluster domain
Fer4_2               PF12797.2     22 seq776_BIOID51127    -            192   1.6e-07   30.6  20.1   1   1   8.7e-09   1.3e-05   24.6   2.9     3    22   110   129   108   129 0.93 4Fe-4S binding domain
DUF1615              PF07759.7    319 seq779_BIOID51127    -            364  1.4e-148  493.7   0.0   1   1  1.2e-152  1.6e-148  493.5   0.0     2   318    49   363    48   364 0.99 Protein of unknown function (DUF1615)
Complex1_51K         PF01512.12   151 seq780_BIOID51127    -            740   1.7e-48  164.0   1.6   1   1   2.2e-51   2.4e-48  163.5   0.0     1   151   139   284   139   284 0.98 Respiratory-chain NADH dehydrogenase 51 Kd subunit
RnfC_N               PF13375.1    101 seq780_BIOID51127    -            740   2.2e-34  117.0   0.2   1   1   7.2e-37   7.6e-34  115.3   0.0     1   101    14   115    14   115 0.96 RnfC Barrel sandwich hybrid domain
SLBB                 PF10531.4     59 seq780_BIOID51127    -            740   2.3e-11   43.3   0.1   1   1   5.8e-14   6.1e-11   41.9   0.0     1    58   296   344   296   345 0.95 SLBB domain
Fer4_7               PF12838.2     52 seq780_BIOID51127    -            740   1.6e-09   37.8   8.8   1   1   5.3e-12   5.6e-09   36.1   6.1     1    52   376   430   376   430 0.81 4Fe-4S dicluster domain
Fer4_8               PF13183.1     57 seq780_BIOID51127    -            740     5e-09   35.9   5.1   1   1   1.4e-11   1.5e-08   34.4   3.5     3    57   375   430   373   460 0.79 4Fe-4S dicluster domain
Fer4_10              PF13237.1     52 seq780_BIOID51127    -            740   6.1e-08   32.2  10.5   1   1   1.6e-10   1.7e-07   30.8   7.3     6    52   374   427   370   427 0.91 4Fe-4S dicluster domain
Fer4_9               PF13187.1     55 seq780_BIOID51127    -            740   3.7e-07   30.1   8.6   1   1   1.3e-09   1.4e-06   28.3   5.9     2    53   377   429   376   430 0.71 4Fe-4S dicluster domain
Fer4_4               PF12800.2     17 seq780_BIOID51127    -            740   5.3e-07   29.3  11.4   1   2   5.7e-06     0.006   16.7   2.0     2    16   375   389   374   395 0.90 4Fe-4S binding domain
Fer4_4               PF12800.2     17 seq780_BIOID51127    -            740   5.3e-07   29.3  11.4   2   2   5.4e-06    0.0057   16.7   1.0     3    16   415   428   413   436 0.91 4Fe-4S binding domain
Fer4_17              PF13534.1     61 seq780_BIOID51127    -            740   1.4e-06   28.4  10.3   1   1   1.2e-08   1.3e-05   25.3   6.9     2    61   377   431   376   431 0.82 4Fe-4S dicluster domain
Trp_Tyr_perm         PF03222.8    394 seq781_BIOID51127    -            415  1.1e-149  498.4  35.3   1   1  9.1e-154  1.2e-149  498.2  24.5     1   394     7   403     7   403 0.99 Tryptophan/tyrosine permease family
NIF3                 PF01784.13   242 seq784_BIOID51127    -            247     1e-56  192.1   0.0   1   1   9.1e-61   1.2e-56  191.8   0.0     2   240     6   235     5   238 0.95 NIF3 (NGG1p interacting factor 3)
DUF2754              PF10953.3     70 seq786_BIOID51127    -             79   2.1e-47  158.9   2.6   1   1   1.9e-51   2.6e-47  158.6   1.8     1    70    10    79    10    79 0.99 Protein of unknown function (DUF2754)
MFS_1                PF07690.11   354 seq788_BIOID51127    -            391   2.3e-43  148.1  38.3   1   1   5.1e-47   2.3e-43  148.1  26.6     3   350    10   342     8   346 0.85 Major Facilitator Superfamily
Sugar_tr             PF00083.19   451 seq788_BIOID51127    -            391   1.1e-12   47.1   7.3   1   1   2.5e-16   1.1e-12   47.1   5.0    42   191    34   177    21   183 0.87 Sugar (and other) transporter
TRI12                PF06609.8    599 seq788_BIOID51127    -            391   4.2e-07   28.4   3.4   1   1   9.1e-11   4.2e-07   28.4   2.4    66   215    25   175     4   223 0.77 Fungal trichothecene efflux pump (TRI12)
NQR2_RnfD_RnfE       PF03116.10   314 seq789_BIOID51127    -            352  1.2e-121  405.6  16.1   1   1  9.8e-126  1.3e-121  405.4  11.1     3   314     4   350     2   350 0.93 NQR2, RnfD, RnfE family
AHS1                 PF02682.11   202 seq790_BIOID51127    -            218   2.9e-69  232.4   0.0   1   1   2.4e-73   3.3e-69  232.2   0.0     2   202     5   202     4   202 0.95 Allophanate hydrolase subunit 1
LysR_substrate       PF03466.15   209 seq791_BIOID51127    -            319   1.2e-15   57.0   0.2   1   1   2.7e-19   1.8e-15   56.4   0.1    21   206   112   313    92   316 0.89 LysR substrate binding domain
HTH_1                PF00126.22    60 seq791_BIOID51127    -            319   4.6e-14   51.7   0.0   1   1   1.4e-17   9.3e-14   50.8   0.0     1    57    10    66    10    67 0.96 Bacterial regulatory helix-turn-helix protein, lysR family
AHS2                 PF02626.10   272 seq792_BIOID51127    -            310  8.5e-101  336.6   0.0   1   1  7.4e-105    1e-100  336.4   0.0     2   272    24   288    23   288 0.98 Allophanate hydrolase subunit 2
FMN_bind             PF04205.9     81 seq794_BIOID51127    -            206   2.6e-18   65.8   0.1   1   1     4e-22   5.5e-18   64.7   0.0     1    77    99   187    99   191 0.98 FMN-binding domain
Anti-adapt_IraP      PF10796.4     87 seq795_BIOID51127    -             86   1.7e-37  127.5   2.4   1   1   1.3e-41   1.8e-37  127.4   1.7     1    87     1    86     1    86 0.99 Sigma-S stabilisation anti-adaptor protein
Alk_phosphatase      PF00245.15   421 seq797_BIOID51127    -            485  1.1e-145  485.4   3.1   1   1  2.5e-146  1.1e-142  475.5   2.2     1   421    78   484    78   484 0.99 Alkaline phosphatase
Metalloenzyme        PF01676.13   262 seq797_BIOID51127    -            485   2.4e-07   30.2   3.7   1   1   5.4e-10   2.5e-06   26.8   0.6   136   228   336   461   315   482 0.84 Metalloenzyme superfamily
Phosphodiest         PF01663.17   364 seq797_BIOID51127    -            485   4.9e-05   22.7   0.0   1   1   1.7e-08   7.7e-05   22.0   0.0   160   254   329   421   239   462 0.72 Type I phosphodiesterase / nucleotide pyrophosphatase
LamB_YcsF            PF03746.11   242 seq798_BIOID51127    -            244  1.7e-102  341.5   1.1   1   1  1.4e-106  1.9e-102  341.3   0.8     1   241     2   237     2   238 0.99 LamB/YcsF family
Rnf-Nqr              PF02508.9    190 seq799_BIOID51127    -            231   7.9e-59  198.3   9.5   1   1   6.7e-63   9.1e-59  198.1   6.6     1   189     1   200     1   201 0.98 Rnf-Nqr subunit, membrane protein
HhH-GPD              PF00730.20   121 seq804_BIOID51127    -            211   9.8e-19   67.6   0.0   1   1   3.1e-22   1.4e-18   67.1   0.0     1   120    34   168    34   169 0.95 HhH-GPD superfamily base excision DNA repair protein
HHH                  PF00633.18    30 seq804_BIOID51127    -            211   7.1e-08   31.6   0.0   1   1   3.7e-11   1.7e-07   30.4   0.0     2    29   100   127    99   128 0.94 Helix-hairpin-helix motif
EndIII_4Fe-2S        PF10576.4     17 seq804_BIOID51127    -            211   9.7e-05   22.2   3.3   1   1   3.7e-08   0.00017   21.5   2.3     1    17   187   203   187   203 0.99 Iron-sulfur binding domain of endonuclease III
H2TH                 PF06831.9     93 seq805_BIOID51127    -            263   3.4e-18   65.0   0.0   1   1   1.4e-21   6.4e-18   64.1   0.0     1    77   126   205   126   215 0.85 Formamidopyrimidine-DNA glycosylase H2TH domain
Fapy_DNA_glyco       PF01149.19   116 seq805_BIOID51127    -            263   7.2e-15   55.2   0.0   1   1   2.7e-18   1.3e-14   54.4   0.0     1   106     2   104     2   111 0.90 Formamidopyrimidine-DNA glycosylase N-terminal domain
zf-FPG_IleRS         PF06827.9     30 seq805_BIOID51127    -            263   1.4e-07   30.8   3.6   1   1   5.7e-11   2.6e-07   30.0   2.5     1    29   235   263   235   263 0.98 Zinc finger found in FPG and IleRS
FMN_red              PF03358.10   152 seq806_BIOID51127    -            188   2.4e-39  134.1   0.0   1   1   4.4e-43     3e-39  133.8   0.0     2   147     6   149     5   153 0.94 NADPH-dependent FMN reductase
Flavodoxin_2         PF02525.12   199 seq806_BIOID51127    -            188   7.2e-09   35.3   0.0   1   1   1.5e-12     1e-08   34.8   0.0     9   136    13   118     6   144 0.69 Flavodoxin-like fold
PsiF_repeat          PF07769.9     35 seq808_BIOID51127    -            106     5e-37  125.0  21.0   1   2   7.1e-24   9.7e-20   69.7   4.0     2    35    26    59    25    59 0.97 psiF repeat
PsiF_repeat          PF07769.9     35 seq808_BIOID51127    -            106     5e-37  125.0  21.0   2   2   2.4e-21   3.3e-17   61.5   5.0     2    35    70   103    69   103 0.97 psiF repeat
LacAB_rpiB           PF02502.13   140 seq811_BIOID51127    -            149     2e-54  182.9   0.1   1   1   1.7e-58   2.3e-54  182.7   0.1     1   139     3   141     3   142 0.99 Ribose/Galactose Isomerase
GGDEF                PF00990.16   161 seq812_BIOID51127    -            371   1.7e-47  160.9   0.0   1   1   3.2e-51   2.2e-47  160.5   0.0     2   161   211   366   210   366 0.97 GGDEF domain
MASE2                PF05230.6     91 seq812_BIOID51127    -            371   2.2e-32  110.7   9.8   1   1     7e-36   4.8e-32  109.6   3.5     1    91    39   129    39   129 0.99 MASE2 domain
PTR2                 PF00854.16   373 seq813_BIOID51127    -            500   3.8e-75  252.8  26.0   1   1   6.9e-79   4.7e-75  252.5  15.9     2   370    89   428    88   431 0.97 POT family
MFS_1                PF07690.11   354 seq813_BIOID51127    -            500   2.6e-20   72.3  54.6   1   1   3.7e-21   2.5e-17   62.5  25.8    10   301    35   372    26   382 0.78 Major Facilitator Superfamily
HAD_2                PF13419.1    176 seq815_BIOID51127    -            221   7.9e-22   78.2   0.0   1   1   1.4e-25   9.3e-22   78.0   0.0     1   176     7   185     7   185 0.89 Haloacid dehalogenase-like hydrolase
GST_C                PF00043.20    95 seq816_BIOID51127    -            201   3.2e-15   55.7   0.1   1   1   1.9e-18   5.3e-15   55.0   0.1     5    95   104   189   100   189 0.94 Glutathione S-transferase, C-terminal domain
GST_N_2              PF13409.1     70 seq816_BIOID51127    -            201   9.7e-12   44.6   0.0   1   1   1.4e-14   3.7e-11   42.7   0.0     5    69    11    75     9    76 0.95 Glutathione S-transferase, N-terminal domain
GST_N_3              PF13417.1     75 seq816_BIOID51127    -            201   3.7e-11   42.9   0.0   1   1   2.8e-14   7.6e-11   41.9   0.0    15    73    16    79    11    81 0.89 Glutathione S-transferase, N-terminal domain
GST_C_2              PF13410.1     69 seq816_BIOID51127    -            201   7.1e-10   38.5   0.1   1   1   3.8e-13   1.1e-09   37.9   0.0     7    69   125   184    71   184 0.90 Glutathione S-transferase, C-terminal domain
GST_N                PF02798.15    76 seq816_BIOID51127    -            201   8.4e-09   35.3   0.0   1   1     9e-12   2.5e-08   33.8   0.0     3    76     1    75     1    75 0.94 Glutathione S-transferase, N-terminal domain
DUF188               PF02639.9    130 seq819_BIOID51127    -            152     1e-50  170.3   0.0   1   1   8.8e-55   1.2e-50  170.1   0.0     1   127    17   143    17   146 0.98 Uncharacterized BCR, YaiI/YqxD family COG1671
UPF0167              PF03691.9    176 seq821_BIOID51127    -            195   3.8e-78  260.7   7.7   1   1   3.5e-82   4.8e-78  260.4   5.4     3   176     6   195     4   195 0.98 Uncharacterised protein family (UPF0167)
SKI                  PF01202.17   158 seq823_BIOID51127    -            174   4.8e-48  162.8   0.0   1   1   1.6e-51   5.5e-48  162.7   0.0     1   157    11   168    11   169 0.98 Shikimate kinase
AAA_17               PF13207.1    121 seq823_BIOID51127    -            174   1.9e-06   28.5   0.0   1   1   1.3e-09   4.3e-06   27.4   0.0     3    66     6    67     5   172 0.67 AAA domain
AAA                  PF00004.24   132 seq823_BIOID51127    -            174   2.2e-06   27.7   0.0   1   1   3.1e-08   0.00011   22.3   0.0     2    30     6    34     5    95 0.86 ATPase family associated with various cellular activities (AAA)
AroM                 PF07302.6    221 seq828_BIOID51127    -            225   1.2e-86  289.5   2.8   1   1   9.7e-91   1.3e-86  289.3   1.9     2   220     5   224     4   225 0.99 AroM protein
DUF1255              PF06865.6     94 seq830_BIOID51127    -             94   5.4e-35  119.4   0.0   1   1   4.3e-39   5.9e-35  119.3   0.0     1    94     1    94     1    94 0.98 Protein of unknown function (DUF1255)
DUF2773              PF10971.3     81 seq832_BIOID51127    -             93     6e-47  157.4   2.4   1   1   5.1e-51   6.9e-47  157.2   1.7     1    81    13    93    13    93 0.99 Protein of unknown function (DUF2773)
ROK                  PF00480.15   179 seq838_BIOID51127    -            331   1.1e-58  197.9   0.2   1   1     3e-62   1.4e-58  197.5   0.1     1   179    33   222    33   222 0.96 ROK family
Glucokinase          PF02685.11   316 seq838_BIOID51127    -            331   5.3e-10   38.4   0.0   1   1   2.2e-13   9.9e-10   37.5   0.0     4   235    35   266    32   276 0.81 Glucokinase
Rick_17kDa_Anti      PF05433.10    42 seq841_BIOID51127    -            155   1.4e-07   30.9  26.2   1   1   1.8e-11   2.5e-07   30.1  18.2     1    42    62   103    62   103 0.96 Glycine zipper 2TM domain
DUF3521              PF12035.3     35 seq843_BIOID51127    -             65   3.1e-24   84.4  10.4   1   2   2.5e-16   3.4e-12   45.8   0.4     1    35     1    28     1    28 0.99 Protein of unknown function (DUF3521)
DUF3521              PF12035.3     35 seq843_BIOID51127    -             65   3.1e-24   84.4  10.4   2   2   1.7e-15   2.3e-11   43.2   2.4     1    34    35    65    35    65 0.99 Protein of unknown function (DUF3521)
Sdh_cyt              PF01127.17   121 seq848_BIOID51127    -            134   4.5e-30  103.8   5.0   1   1   3.8e-34   5.2e-30  103.6   3.4     2   120    11   128    10   129 0.90 Succinate dehydrogenase/Fumarate reductase transmembrane subunit
DUF1656              PF07869.7     58 seq850_BIOID51127    -             78   3.3e-18   65.1   9.6   1   1   2.4e-22   3.3e-18   65.1   6.7     3    57    16    70    14    72 0.95 Protein of unknown function (DUF1656)
Sdh_cyt              PF01127.17   121 seq851_BIOID51127    -            115   8.9e-12   44.7  15.1   1   1   7.9e-16   1.1e-11   44.5  10.5    18   120    11   104     2   113 0.83 Succinate dehydrogenase/Fumarate reductase transmembrane subunit
HlyD                 PF00529.15   306 seq852_BIOID51127    -            285   2.2e-46  158.4   6.4   1   2   1.4e-22   3.8e-19   69.0   1.7     1    78    43   120    43   128 0.92 HlyD family secretion protein
HlyD                 PF00529.15   306 seq852_BIOID51127    -            285   2.2e-46  158.4   6.4   2   2     1e-29   2.8e-26   92.4   0.2   139   302   127   278   116   282 0.91 HlyD family secretion protein
HlyD_2               PF12700.2    328 seq852_BIOID51127    -            285     1e-21   77.3   0.3   1   1   5.1e-25   1.4e-21   76.9   0.2    15   239    38   229    31   242 0.86 HlyD family secretion protein
HlyD_3               PF13437.1    105 seq852_BIOID51127    -            285   9.2e-19   67.6   0.1   1   1   2.1e-15   5.7e-12   45.7   0.0     1    82   153   232   153   248 0.90 HlyD family secretion protein
Biotin_lipoyl_2      PF13533.1     50 seq852_BIOID51127    -            285     4e-18   64.7   2.2   1   1   1.9e-18   5.1e-15   54.7   0.7     1    50    43    92    43   103 0.89 Biotin-lipoyl like
FAD_binding_2        PF00890.19   421 seq853_BIOID51127    -            588  2.6e-117  392.1   6.1   1   1    7e-121  3.2e-117  391.8   4.2     1   421     9   405     9   405 0.98 FAD binding domain
Succ_DH_flav_C       PF02910.15   129 seq853_BIOID51127    -            588   3.1e-38  130.4   0.1   1   1   1.1e-41   5.1e-38  129.7   0.1     1   129   460   588   460   588 0.96 Fumarate reductase flavoprotein C-term
FUSC                 PF04632.7    650 seq854_BIOID51127    -            670  5.1e-163  543.8  47.2   1   1  8.4e-167  5.8e-163  543.6  32.7     1   649    20   662    20   663 0.97 Fusaric acid resistance protein family
FUSC_2               PF13515.1    128 seq854_BIOID51127    -            670   2.7e-16   59.5  13.2   1   1     4e-20   2.7e-16   59.5   9.2     1   125    33   163    31   166 0.86 Fusaric acid resistance protein-like
Fer2_3               PF13085.1    110 seq855_BIOID51127    -            238   6.5e-31  106.2   0.0   1   1   2.8e-34   9.5e-31  105.7   0.0     2   109     5   111     4   112 0.93 2Fe-2S iron-sulfur cluster binding domain
Fer4_17              PF13534.1     61 seq855_BIOID51127    -            238     2e-10   40.7   0.8   1   1   1.1e-13   3.9e-10   39.8   0.5     1    61   148   221   148   221 0.80 4Fe-4S dicluster domain
Fer4_8               PF13183.1     57 seq855_BIOID51127    -            238   1.3e-09   37.8   1.5   1   1     8e-13   2.7e-09   36.7   1.0     2    56   146   219   145   220 0.71 4Fe-4S dicluster domain
Fer4_18              PF13746.1     69 seq855_BIOID51127    -            238   3.3e-07   30.5   1.1   1   1     1e-09   3.5e-06   27.2   0.1     2    67   155   221   154   223 0.97 4Fe-4S dicluster domain
Transket_pyr         PF02779.19   178 seq858_BIOID51127    -            933   5.3e-67  224.6   0.0   1   1   1.3e-70     9e-67  223.8   0.0     3   178   591   785   589   785 0.99 Transketolase, pyrimidine binding domain
E1_dh                PF00676.15   300 seq858_BIOID51127    -            933   1.7e-46  158.1   0.0   1   1   5.4e-50   3.7e-46  157.1   0.0    15   282   219   511   207   516 0.84 Dehydrogenase E1 component
FCD                  PF07729.7    125 seq861_BIOID51127    -            274   1.1e-22   80.5   6.2   1   1   2.4e-26   1.6e-22   80.0   4.3     1   124   116   246   116   247 0.90 FCD domain
GntR                 PF00392.16    64 seq861_BIOID51127    -            274     6e-14   51.1   0.2   1   1   1.8e-17   1.2e-13   50.1   0.1     4    62    31    89    29    91 0.95 Bacterial regulatory proteins, gntR family
TetR_N               PF00440.18    47 seq869_BIOID51127    -            199   2.5e-11   42.9   0.0   1   1   2.9e-15   3.9e-11   42.2   0.0     1    46    13    58    13    59 0.93 Bacterial regulatory proteins, tetR family
Response_reg         PF00072.19   112 seq870_BIOID51127    -            229   1.1e-29  102.5   0.0   1   1   2.4e-33   1.6e-29  102.0   0.0     1   112     5   117     5   117 0.97 Response regulator receiver domain
Trans_reg_C          PF00486.23    77 seq870_BIOID51127    -            229   5.8e-28   96.5   0.0   1   1   1.4e-31   9.6e-28   95.8   0.0     2    77   151   225   149   225 0.95 Transcriptional regulatory protein, C terminal
Dynamin_N            PF00350.18   168 seq871_BIOID51127    -            742   9.6e-19   67.6   0.0   1   1     8e-22   3.7e-18   65.7   0.0     1   148    72   278    72   300 0.79 Dynamin family
MMR_HSR1             PF01926.18   114 seq871_BIOID51127    -            742   3.9e-08   33.1   0.0   1   1   1.1e-10   5.1e-07   29.5   0.0     2   114    72   298    71   298 0.78 50S ribosome-binding GTPase
Oxidored_FMN         PF00724.15   341 seq874_BIOID51127    -            365   2.3e-90  302.9   0.0   1   1   1.9e-94   2.6e-90  302.7   0.0     1   340     5   343     5   344 0.93 NADH:flavin oxidoreductase / NADH oxidase family
DUF3329              PF11808.3     90 seq876_BIOID51127    -            431   1.1e-31  108.5   6.1   1   1   8.1e-35   1.8e-31  107.9   4.2     2    90     4    92     3    92 0.98 Domain of unknown function (DUF3329)
HATPase_c            PF02518.21   111 seq876_BIOID51127    -            431   1.4e-30  105.1   0.0   1   1   1.1e-33   2.6e-30  104.3   0.0     2   110   314   423   313   424 0.98 Histidine kinase-, DNA gyrase B-, and HSP90-like ATPase
HisKA                PF00512.20    68 seq876_BIOID51127    -            431   2.6e-20   72.0   1.5   1   1   2.1e-23   4.9e-20   71.1   0.3     2    67   204   268   203   269 0.97 His Kinase A (phospho-acceptor) domain
PAS                  PF00989.19   113 seq876_BIOID51127    -            431   3.9e-11   42.6   0.0   1   1   3.7e-14   8.4e-11   41.5   0.0     2   113    99   194    98   194 0.95 PAS fold
HATPase_c_2          PF13581.1    125 seq876_BIOID51127    -            431   1.6e-08   34.2   0.0   1   1   1.3e-11   2.9e-08   33.4   0.0    30   114   316   408   281   420 0.83 Histidine kinase-like ATPase domain
HATPase_c_3          PF13589.1    137 seq876_BIOID51127    -            431   1.1e-06   28.2   0.0   1   1   7.7e-10   1.8e-06   27.5   0.0     3    93   318   410   316   429 0.78 Histidine kinase-, DNA gyrase B-, and HSP90-like ATPase
2-oxoacid_dh         PF00198.18   231 seq880_BIOID51127    -            405   7.8e-82  273.8   0.0   1   1   2.2e-85     1e-81  273.5   0.0     3   231   175   403   173   403 0.98 2-oxoacid dehydrogenases acyltransferase (catalytic domain)
Biotin_lipoyl        PF00364.17    74 seq880_BIOID51127    -            405   6.9e-18   63.9   0.3   1   1   3.6e-21   1.6e-17   62.7   0.2     2    73     5    76     4    77 0.96 Biotin-requiring enzyme
E3_binding           PF02817.12    39 seq880_BIOID51127    -            405     4e-15   55.0   2.3   1   1     1e-18   4.6e-15   54.8   0.1     5    39   114   148   111   148 0.96 e3 binding domain
AMP-binding          PF00501.23   418 seq881_BIOID51127    -            573   6.4e-86  288.1   0.0   1   1   5.7e-90   7.8e-86  287.9   0.0     2   413    49   483    48   486 0.95 AMP-binding enzyme
Glyoxalase           PF00903.20   128 seq883_BIOID51127    -            135   3.7e-25   88.2   0.0   1   1   9.3e-29   4.2e-25   88.0   0.0     2   128     3   123     2   123 0.92 Glyoxalase/Bleomycin resistance protein/Dioxygenase superfamily
Glyoxalase_2         PF12681.2    108 seq883_BIOID51127    -            135   3.6e-18   66.0   0.0   1   1   9.1e-22   4.2e-18   65.8   0.0     1   108     8   124     8   124 0.77 Glyoxalase-like domain
Glyoxalase_4         PF13669.1    110 seq883_BIOID51127    -            135   5.7e-09   35.8   0.0   1   1   6.2e-12   2.8e-08   33.6   0.0     2   106     5   108     4   112 0.88 Glyoxalase/Bleomycin resistance protein/Dioxygenase superfamily
RNase_T              PF00929.19   164 seq885_BIOID51127    -            215   9.4e-37  126.7   0.1   1   1   7.9e-41   1.1e-36  126.5   0.0     1   164    20   194    20   194 0.96 Exonuclease
YjcZ                 PF13990.1    270 seq886_BIOID51127    -            292  1.5e-117  391.4   5.5   1   1  1.2e-121  1.7e-117  391.2   3.8     1   270    21   287    21   287 0.99 YjcZ-like protein
Branch_AA_trans      PF05525.8    428 seq887_BIOID51127    -            439  5.8e-158  525.8  32.2   1   1  4.9e-162  6.6e-158  525.6  22.3     3   427     8   429     6   430 0.99 Branched-chain amino acid transport protein
ATP-grasp_2          PF08442.5    202 seq889_BIOID51127    -            388   1.4e-82  275.8   0.0   1   1   5.7e-86   1.9e-82  275.4   0.0     1   202     2   203     2   203 1.00 ATP-grasp domain
Ligase_CoA           PF00549.14   153 seq889_BIOID51127    -            388     1e-24   86.7   3.4   1   1   5.1e-28   1.8e-24   86.0   2.4     1   153   262   382   262   382 0.98 CoA-ligase
ATP-grasp_5          PF13549.1    222 seq889_BIOID51127    -            388   1.5e-13   50.3   0.1   1   1   1.2e-16     4e-13   48.9   0.1    10   219     3   215     1   217 0.83 ATP-grasp domain
ATP-grasp_4          PF13535.1    184 seq889_BIOID51127    -            388   7.1e-08   32.2   0.1   1   1   5.1e-11   1.7e-07   31.0   0.0     7   110     7   126     4   200 0.77 ATP-grasp domain
Epimerase            PF01370.16   236 seq891_BIOID51127    -            304   4.4e-25   88.3   0.1   1   1   1.6e-27   2.8e-24   85.7   0.1     1   233     5   206     5   209 0.90 NAD dependent epimerase/dehydratase family
NAD_binding_10       PF13460.1    183 seq891_BIOID51127    -            304   4.1e-23   82.1   0.0   1   1   3.4e-26   5.9e-23   81.7   0.0     1   177     5   192     5   197 0.87 NADH(P)-binding
NAD_binding_4        PF07993.7    249 seq891_BIOID51127    -            304   5.1e-17   61.5   0.4   1   2   8.2e-08   0.00014   20.7   0.1     1    33     7    37     7    51 0.81 Male sterility protein
NAD_binding_4        PF07993.7    249 seq891_BIOID51127    -            304   5.1e-17   61.5   0.4   2   2   4.4e-08   7.4e-05   21.6   0.0    79   137    55   114    38   121 0.84 Male sterility protein
3Beta_HSD            PF01073.14   280 seq891_BIOID51127    -            304     4e-16   58.4   0.0   1   1   3.3e-15   5.6e-12   44.8   0.0     1   119     6   114     6   120 0.85 3-beta hydroxysteroid dehydrogenase/isomerase family
NmrA                 PF05368.8    233 seq891_BIOID51127    -            304   1.3e-14   53.8   0.0   1   1   1.1e-17   1.9e-14   53.4   0.0     1   104     5   113     5   142 0.88 NmrA-like family
adh_short            PF00106.20   167 seq891_BIOID51127    -            304   7.4e-05   22.6   4.2   1   1   7.6e-08   0.00013   21.8   1.5     2   163     4   137     3   141 0.81 short chain dehydrogenase
DEAD_assoc           PF08494.6    187 seq892_BIOID51127    -           1016   9.2e-59  198.2   0.0   1   1     1e-61   3.5e-58  196.3   0.0     2   186   679   867   678   868 0.96 DEAD/H associated
DEAD                 PF00270.24   173 seq892_BIOID51127    -           1016   2.8e-26   91.8   0.0   1   1   2.3e-29   7.9e-26   90.4   0.0     1   167    31   218    31   224 0.88 DEAD/DEAH box helicase
Helicase_C           PF00271.26    78 seq892_BIOID51127    -           1016   1.1e-13   50.6   0.1   1   1   1.2e-16     4e-13   48.9   0.0    12    75   354   417   348   419 0.96 Helicase conserved C-terminal domain
ResIII               PF04851.10   184 seq892_BIOID51127    -           1016   4.1e-07   29.8   0.0   1   1     3e-10     1e-06   28.5   0.0    23   182    42   217    21   219 0.74 Type III restriction enzyme, res subunit
Sugar_tr             PF00083.19   451 seq893_BIOID51127    -            508   7.3e-71  238.9  26.0   1   1   2.2e-74     1e-70  238.4  18.1     3   446    36   456    33   461 0.95 Sugar (and other) transporter
MFS_1                PF07690.11   354 seq893_BIOID51127    -            508   2.8e-36  124.9  40.3   1   2   7.1e-30   3.2e-26   91.7  10.9     9   257    46   318    38   320 0.74 Major Facilitator Superfamily
MFS_1                PF07690.11   354 seq893_BIOID51127    -            508   2.8e-36  124.9  40.3   2   2   2.1e-14   9.5e-11   40.9  14.2    38   171   309   445   307   475 0.80 Major Facilitator Superfamily
Osmo_CC              PF08946.5     46 seq893_BIOID51127    -            508   2.7e-25   88.0   8.8   1   1   1.1e-28   5.1e-25   87.1   6.1     1    46   462   507   462   507 0.99 Osmosensory transporter coiled coil
PP-binding           PF00550.20    67 seq895_BIOID51127    -             82   1.2e-12   47.8   0.8   1   1   9.7e-17   1.3e-12   47.6   0.6     1    66     9    74     9    75 0.92 Phosphopantetheine attachment site
AA_permease          PF00324.16   479 seq896_BIOID51127    -            457  4.2e-103  345.1  48.2   1   1  7.3e-107    5e-103  344.8  33.4     1   474    15   451    15   455 0.96 Amino acid permease
AA_permease_2        PF13520.1    426 seq896_BIOID51127    -            457   1.1e-47  162.4  56.6   1   1   1.8e-51   1.2e-47  162.2  39.2     2   425    12   442    11   445 0.88 Amino acid permease
CoA_binding          PF02629.14    96 seq897_BIOID51127    -            289   1.7e-30  105.2   0.7   1   1   4.9e-34   1.7e-30  105.2   0.5     1    96     6    99     6    99 0.99 CoA binding domain
Ligase_CoA           PF00549.14   153 seq897_BIOID51127    -            289   2.4e-20   72.5   0.6   1   1   1.2e-23     4e-20   71.8   0.4     1   152   151   271   151   272 0.96 CoA-ligase
Succ_CoA_lig         PF13607.1    138 seq897_BIOID51127    -            289   8.7e-12   44.7   0.0   1   1   4.4e-15   1.5e-11   43.9   0.0     1   138   145   284   145   287 0.83 Succinyl-CoA ligase like flavodoxin domain
Aminotran_1_2        PF00155.16   363 seq898_BIOID51127    -            390   3.5e-54  184.0   0.0   1   1   1.2e-57   4.2e-54  183.7   0.0     2   362    44   384    43   385 0.92 Aminotransferase class I and II
Aminotran_5          PF00266.14   371 seq898_BIOID51127    -            390   1.1e-05   24.1   0.0   1   1   5.6e-09   1.9e-05   23.4   0.0    48   181    93   216    67   219 0.90 Aminotransferase class-V
Cys_Met_Meta_PP      PF01053.15   386 seq898_BIOID51127    -            390   2.4e-05   22.6   0.0   1   1     1e-08   3.5e-05   22.1   0.0    26   183    55   216    47   239 0.89 Cys/Met metabolism PLP-dependent enzyme
Alpha-amylase        PF00128.19   316 seq900_BIOID51127    -            605   3.3e-80  269.7   0.0   1   1   6.3e-84   4.3e-80  269.3   0.0     1   316   178   494   178   494 0.96 Alpha amylase, catalytic domain
Alpha-amylase_N      PF02903.9    120 seq900_BIOID51127    -            605   5.9e-09   35.8   0.0   1   1   1.9e-12   1.3e-08   34.7   0.0     5   108     4   105     1   115 0.84 Alpha amylase, N-terminal ig-like domain
PTS_EIIA_2           PF00359.17   142 seq901_BIOID51127    -            658   4.7e-31  107.3   0.0   1   1   1.7e-34   7.7e-31  106.5   0.0     5   141    29   170    25   171 0.95 Phosphoenolpyruvate-dependent sugar phosphotransferase system, EIIA 2
PTS_IIB              PF02302.12    90 seq901_BIOID51127    -            658   1.4e-15   57.3   0.1   1   1   5.6e-19   2.6e-15   56.5   0.1     2    90   188   279   187   279 0.95 PTS system, Lactose/Cellobiose specific IIB subunit
PTS_EIIC             PF02378.13   321 seq901_BIOID51127    -            658   4.9e-11   41.9  34.8   1   1   8.9e-14     4e-10   38.9  23.9     2   268   312   562   311   635 0.72 Phosphotransferase system, EIIC
Glyco_hydro_38       PF01074.17   277 seq905_BIOID51127    -            707   5.9e-44  150.3   0.0   1   1   1.9e-47   8.5e-44  149.8   0.0     2   263     7   263     6   274 0.88 Glycosyl hydrolases family 38 N-terminal domain
Glyco_hydro_38C      PF07748.8    458 seq905_BIOID51127    -            707   1.1e-18   67.1   0.0   1   1   3.6e-22   1.6e-18   66.5   0.0     2   259   386   656   385   698 0.69 Glycosyl hydrolases family 38 C-terminal domain
Alpha-mann_mid       PF09261.6     80 seq905_BIOID51127    -            707   8.7e-07   28.9   0.0   1   1   4.7e-10   2.2e-06   27.6   0.0     2    79   280   356   279   357 0.88 Alpha mannosidase, middle domain
Queuosine_synth      PF02547.10   341 seq906_BIOID51127    -            356  2.2e-144  480.2   0.0   1   1  1.8e-148  2.5e-144  480.1   0.0     2   341     3   344     2   344 0.96 Queuosine biosynthesis protein
NLPC_P60             PF00877.14   105 seq908_BIOID51127    -            271   1.2e-33  114.8   0.0   1   1   4.7e-37   3.2e-33  113.5   0.0     1   105   153   263   153   263 0.98 NlpC/P60 family
TGT                  PF01702.13   238 seq909_BIOID51127    -            375  2.9e-105  350.7   0.0   1   1  2.5e-109  3.5e-105  350.4   0.0     1   237   125   362   125   363 0.99 Queuine tRNA-ribosyltransferase
Sod_Fe_C             PF02777.13   106 seq910_BIOID51127    -            193   1.9e-45  152.9   1.9   1   1   1.5e-48     1e-44  150.5   0.1     1   105    87   190    87   191 0.98 Iron/manganese superoxide dismutases, C-terminal domain
Sod_Fe_N             PF00081.17    82 seq910_BIOID51127    -            193     3e-35  120.2   0.6   1   1   7.4e-39   5.1e-35  119.5   0.4     1    82     2    82     2    82 0.98 Iron/manganese superoxide dismutases, alpha-hairpin domain
YajC                 PF02699.10    83 seq914_BIOID51127    -            110   3.5e-28   96.9   0.4   1   1   3.3e-32   4.5e-28   96.6   0.3     2    83    20   102    19   102 0.96 Preprotein translocase subunit
SecD-TM1             PF13721.1    101 seq916_BIOID51127    -            615   1.4e-39  134.2   3.4   1   1   2.6e-41   8.8e-38  128.5   0.1     1   101     2   103     2   103 0.96 SecD export protein N-terminal TM region
SecD_SecF            PF02355.11   189 seq916_BIOID51127    -            615   7.3e-16   57.7  10.3   1   1     4e-19   1.4e-15   56.9   7.1    14   184   434   602   427   606 0.90 Protein export membrane protein
MMPL                 PF03176.10   333 seq916_BIOID51127    -            615   1.7e-08   33.4  12.2   1   1     5e-12   1.7e-08   33.4   8.5   180   299   481   601   458   612 0.81 MMPL family
Sec_GG               PF07549.9     29 seq916_BIOID51127    -            615   3.8e-08   32.1   0.0   1   1     3e-11     1e-07   30.7   0.0     1    27   112   141   112   143 0.86 SecD/SecF GG Motif
Bac_Ubq_Cox          PF01654.12   436 seq917_BIOID51127    -            523  1.2e-183  610.3  21.3   1   1    1e-187  1.4e-183  610.1  14.7     1   435     8   503     8   504 0.98 Bacterial Cytochrome Ubiquinol Oxidase
Peripla_BP_3         PF13377.1    160 seq921_BIOID51127    -            341   9.6e-43  145.8   0.0   1   1   9.5e-46   3.2e-42  144.1   0.0     2   160   171   331   170   331 0.92 Periplasmic binding protein-like domain
Peripla_BP_1         PF00532.16   279 seq921_BIOID51127    -            341   8.6e-35  120.1   0.0   1   1     3e-38     1e-34  119.9   0.0     2   275    60   325    59   329 0.93 Periplasmic binding proteins and sugar binding domain of LacI family
LacI                 PF00356.16    46 seq921_BIOID51127    -            341   3.7e-21   74.3   0.8   1   1   2.1e-24   7.1e-21   73.4   0.6     1    46     3    48     3    48 0.99 Bacterial regulatory proteins, lacI family
Peripla_BP_4         PF13407.1    258 seq921_BIOID51127    -            341   2.6e-20   72.7   0.0   1   1   1.1e-23   3.6e-20   72.3   0.0     1   253    62   308    62   313 0.89 Periplasmic binding protein domain
SecD_SecF            PF02355.11   189 seq924_BIOID51127    -            338   2.4e-68  228.9  10.7   1   1   5.3e-72   3.7e-68  228.3   7.4     4   188   132   316   129   317 0.97 Protein export membrane protein
Sec_GG               PF07549.9     29 seq924_BIOID51127    -            338     2e-08   33.0   0.1   1   1   7.5e-12   5.2e-08   31.7   0.0     2    27    56    81    55    83 0.90 SecD/SecF GG Motif
Cyto_ox_2            PF02322.10   328 seq925_BIOID51127    -            379  7.9e-121  403.1  36.0   1   1  6.7e-125  9.2e-121  402.8  25.0     2   327     7   362     6   363 0.99 Cytochrome oxidase subunit II
HNH                  PF01844.18    47 seq926_BIOID51127    -            115   5.6e-10   38.8   8.2   1   1   5.6e-14   7.7e-10   38.3   5.7     1    47    27    75    27    75 0.98 HNH endonuclease
YbgT_YccB            PF08173.6     28 seq928_BIOID51127    -             37   6.1e-16   57.8   4.2   1   1   4.9e-20   6.7e-16   57.6   2.9     1    28     1    28     1    28 0.97 Membrane bound YbgT-like protein
Cyd_oper_YbgE        PF09600.5     82 seq929_BIOID51127    -             97   1.5e-33  114.6   7.9   1   1   1.4e-37   1.9e-33  114.3   5.5     1    81    16    96    16    97 0.97 Cyd operon protein YbgE (Cyd_oper_YbgE)
MFS_1                PF07690.11   354 seq930_BIOID51127    -            403   1.5e-43  148.8  41.6   1   1   2.1e-47   1.5e-43  148.8  28.8     4   347    14   341    11   348 0.86 Major Facilitator Superfamily
Sugar_tr             PF00083.19   451 seq930_BIOID51127    -            403   4.4e-09   35.3   4.8   1   1   6.5e-13   4.4e-09   35.3   3.3    44   123    39   115    16   185 0.88 Sugar (and other) transporter
4HBT                 PF03061.17    79 seq931_BIOID51127    -            134     8e-19   67.4   0.4   1   1   2.4e-22   1.1e-18   66.9   0.3     1    77    20   103    20   105 0.98 Thioesterase superfamily
4HBT_2               PF13279.1    121 seq931_BIOID51127    -            134   2.7e-12   47.0   0.2   1   1   7.1e-16   3.2e-12   46.8   0.1     3   117    14   128    12   132 0.88 Thioesterase-like superfamily
Acyl-ACP_TE          PF01643.12   249 seq931_BIOID51127    -            134   1.3e-05   24.2   0.1   1   1   3.1e-09   1.4e-05   24.0   0.0    31   132    33   132     4   134 0.79 Acyl-ACP thioesterase
MotA_ExbB            PF01618.11   139 seq933_BIOID51127    -            230   6.2e-47  158.6   0.2   1   1     6e-51   8.1e-47  158.2   0.1     2   138    74   210    73   211 0.98 MotA/TolQ/ExbB proton channel family
Glyco_hydro_4C       PF11975.3    232 seq935_BIOID51127    -            451   1.7e-86  289.6   0.0   1   1   3.3e-90   2.3e-86  289.2   0.0     2   232   193   421   192   421 0.99 Family 4 glycosyl hydrolase C-terminal domain
Glyco_hydro_4        PF02056.11   183 seq935_BIOID51127    -            451   7.6e-80  266.4   0.1   1   1   1.5e-83     1e-79  266.0   0.1     1   182     6   188     6   189 0.99 Family 4 glycosyl hydrolase
ExbD                 PF02472.11   130 seq936_BIOID51127    -            142     5e-23   81.3   0.1   1   1   4.1e-27   5.6e-23   81.2   0.1     2   129    10   141     9   142 0.89 Biopolymer transport protein ExbD/TolR
CMAS                 PF02353.15   273 seq937_BIOID51127    -            382  1.8e-106  355.1   0.2   1   1  1.6e-109  2.4e-106  354.6   0.2     2   273   108   368   107   368 0.98 Mycolic acid cyclopropane synthetase
Methyltransf_23      PF13489.1    162 seq937_BIOID51127    -            382   1.5e-14   53.9   0.0   1   1   1.6e-17   2.4e-14   53.2   0.0    14   135   157   287   144   315 0.73 Methyltransferase domain
Methyltransf_11      PF08241.7     95 seq937_BIOID51127    -            382   8.7e-13   48.4   0.0   1   1   1.1e-15   1.6e-12   47.5   0.0     1    94   172   264   172   265 0.97 Methyltransferase domain
Methyltransf_18      PF12847.2    112 seq937_BIOID51127    -            382   8.2e-11   42.3   0.0   1   1   1.4e-13   2.1e-10   41.0   0.0     1   111   167   267   167   268 0.91 Methyltransferase domain
Methyltransf_31      PF13847.1    152 seq937_BIOID51127    -            382   5.2e-11   42.2   0.0   1   1   5.6e-14   8.6e-11   41.5   0.0     2   112   166   269   165   329 0.85 Methyltransferase domain
Methyltransf_12      PF08242.7     99 seq937_BIOID51127    -            382   4.1e-08   33.4   0.0   1   1   5.5e-11   8.4e-08   32.4   0.0     1    99   172   263   172   263 0.83 Methyltransferase domain
Methyltransf_25      PF13649.1    101 seq937_BIOID51127    -            382   2.1e-07   31.0   0.0   1   1   2.8e-10   4.2e-07   30.1   0.0     1   101   171   261   171   261 0.90 Methyltransferase domain
PCMT                 PF01135.14   210 seq937_BIOID51127    -            382   3.9e-06   26.4   0.0   1   1   3.8e-09   5.7e-06   25.8   0.0    61   123   155   215   135   230 0.82 Protein-L-isoaspartate(D-aspartate) O-methyltransferase (PCMT)
MTS                  PF05175.9    170 seq937_BIOID51127    -            382   3.8e-05   23.0   0.0   1   1     4e-08   6.1e-05   22.3   0.0    22   104   158   234   152   265 0.81 Methyltransferase small domain
TolA                 PF06519.6     96 seq938_BIOID51127    -            421   2.2e-38  129.9   0.0   1   1   3.3e-42   2.2e-38  129.9   0.0     1    96   325   419   325   419 0.98 TolA C-terminal
TonB_2               PF13103.1     85 seq938_BIOID51127    -            421   3.2e-05   23.7   0.0   1   1   1.4e-08   9.4e-05   22.2   0.0     2    73   338   405   337   414 0.86 TonB C terminal
ATP-cone             PF03477.11    90 seq939_BIOID51127    -            149     2e-17   63.2   0.1   1   1     2e-21   2.8e-17   62.8   0.1     2    89    50   136    49   137 0.98 ATP cone domain
RibD_C               PF01872.12   200 seq940_BIOID51127    -            367   3.8e-64  215.8   0.0   1   1   7.6e-68   5.2e-64  215.4   0.0     1   200   147   362   147   362 0.97 RibD C-terminal domain
dCMP_cyt_deam_1      PF00383.17   102 seq940_BIOID51127    -            367   1.3e-24   85.6   0.3   1   1   2.9e-28     2e-24   85.0   0.2     3   100     2    98     1   100 0.94 Cytidine and deoxycytidylate deaminase zinc-binding region
MFS_2                PF13347.1    427 seq941_BIOID51127    -            473  7.9e-109  363.7  43.3   1   1  6.5e-113  8.9e-109  363.5  30.0     3   426     8   436     6   437 0.97 MFS/sugar transport protein
GST_C_2              PF13410.1     69 seq942_BIOID51127    -            304   7.6e-10   38.4   0.3   1   1   6.9e-13   1.9e-09   37.1   0.2     2    68   190   260   189   261 0.82 Glutathione S-transferase, C-terminal domain
GST_C                PF00043.20    95 seq942_BIOID51127    -            304   6.7e-09   35.5   0.0   1   1     5e-12   1.4e-08   34.5   0.0    33    95   199   266   187   266 0.85 Glutathione S-transferase, C-terminal domain
GST_N_2              PF13409.1     70 seq942_BIOID51127    -            304   1.9e-06   27.6   0.0   1   1   1.7e-09   4.7e-06   26.3   0.0     3    69    69   143    67   144 0.89 Glutathione S-transferase, N-terminal domain
GST_N                PF02798.15    76 seq942_BIOID51127    -            304   3.3e-05   23.8   0.0   1   1   4.2e-08   0.00012   22.1   0.0    17    76    82   143    74   143 0.91 Glutathione S-transferase, N-terminal domain
PD40                 PF07676.7     39 seq944_BIOID51127    -            431   1.2e-35  120.5   5.0   1   4   2.5e-08   8.6e-05   21.9   0.0    11    34   203   224   198   227 0.82 WD40-like Beta Propeller Repeat
PD40                 PF07676.7     39 seq944_BIOID51127    -            431   1.2e-35  120.5   5.0   2   4   8.4e-13   2.9e-09   36.2   0.0     2    39   238   273   237   273 0.95 WD40-like Beta Propeller Repeat
PD40                 PF07676.7     39 seq944_BIOID51127    -            431   1.2e-35  120.5   5.0   3   4   6.4e-13   2.2e-09   36.6   0.1     2    38   282   316   281   317 0.96 WD40-like Beta Propeller Repeat
PD40                 PF07676.7     39 seq944_BIOID51127    -            431   1.2e-35  120.5   5.0   4   4   4.2e-07    0.0014   18.0   0.0     3    30   370   397   368   403 0.93 WD40-like Beta Propeller Repeat
TolB_N               PF04052.8    105 seq944_BIOID51127    -            431   9.2e-32  109.1   0.0   1   1   7.2e-35   2.5e-31  107.7   0.0     1    99    24   122    24   127 0.97 TolB amino-terminal domain
DPPIV_N              PF00930.16   353 seq944_BIOID51127    -            431   1.6e-13   49.8   0.0   1   1   2.3e-13     8e-10   37.7   0.0   239   348   249   353   220   358 0.87 Dipeptidyl peptidase IV (DPP IV) N-terminal region
MatE                 PF01554.13   162 seq947_BIOID51127    -            457   2.3e-73  245.0  36.2   1   2   1.4e-41   1.9e-37  128.2   3.8     1   162    17   177    17   177 0.98 MatE
MatE                 PF01554.13   162 seq947_BIOID51127    -            457   2.3e-73  245.0  36.2   2   2   3.8e-42   5.2e-38  130.0   8.5     1   162   244   405   244   405 1.00 MatE
DMRL_synthase        PF00885.14   144 seq948_BIOID51127    -            156   2.2e-57  192.6   1.1   1   1   1.8e-61   2.5e-57  192.5   0.8     2   143    11   153    10   154 0.98 6,7-dimethyl-8-ribityllumazine synthase
NusB                 PF01029.13   134 seq951_BIOID51127    -            139   1.4e-34  118.8   0.2   1   1   1.2e-38   1.6e-34  118.6   0.1     1   133     7   131     7   132 0.93 NusB family
AsnA                 PF03590.10   244 seq952_BIOID51127    -            330  1.1e-129  430.9   0.0   1   1    2e-133  1.4e-129  430.6   0.0     2   244     4   246     3   246 0.99 Aspartate-ammonia ligase
OmpA                 PF00691.15    97 seq953_BIOID51127    -            173   1.1e-19   70.5   0.0   1   1   1.4e-23     2e-19   69.6   0.0     1    97    72   167    72   167 0.95 OmpA family
AIRS                 PF00586.19    96 seq954_BIOID51127    -            325   1.7e-23   82.5   0.0   1   1   6.1e-27   4.2e-23   81.2   0.0     1    96    28   123    28   123 0.98 AIR synthase related protein, N-terminal domain
AIRS_C               PF02769.17   153 seq954_BIOID51127    -            325   1.2e-09   38.1   0.0   1   1   2.6e-13   1.7e-09   37.6   0.0     1   145   150   299   150   303 0.74 AIR synthase related protein, C-terminal domain
TPR_6                PF13174.1     33 seq957_BIOID51127    -            263   1.8e-22   78.1   1.7   1   3   2.8e-07   0.00047   20.3   0.0     4    33   146   176   145   176 0.86 Tetratricopeptide repeat
TPR_6                PF13174.1     33 seq957_BIOID51127    -            263   1.8e-22   78.1   1.7   2   3   2.2e-08   3.8e-05   23.7   0.1     3    33   183   213   181   213 0.95 Tetratricopeptide repeat
TPR_6                PF13174.1     33 seq957_BIOID51127    -            263   1.8e-22   78.1   1.7   3   3   7.2e-11   1.2e-07   31.5   0.0     1    33   218   250   218   250 0.96 Tetratricopeptide repeat
TPR_16               PF13432.1     65 seq957_BIOID51127    -            263   6.3e-12   45.7   0.0   1   1   1.6e-09   2.7e-06   27.7   0.0     2    65   147   214   146   214 0.92 Tetratricopeptide repeat
TPR_2                PF07719.12    34 seq957_BIOID51127    -            263   1.2e-09   37.1   0.1   1   2   2.1e-06    0.0035   17.0   0.1     2    33   181   212   180   213 0.93 Tetratricopeptide repeat
TPR_2                PF07719.12    34 seq957_BIOID51127    -            263   1.2e-09   37.1   0.1   2   2   5.3e-06    0.0091   15.7   0.0     1    33   217   249   217   250 0.95 Tetratricopeptide repeat
TPR_8                PF13181.1     34 seq957_BIOID51127    -            263   2.8e-06   26.6   0.9   1   2   0.00027      0.46   10.2   0.2     2    29   181   208   180   213 0.89 Tetratricopeptide repeat
TPR_8                PF13181.1     34 seq957_BIOID51127    -            263   2.8e-06   26.6   0.9   2   2   2.7e-05     0.046   13.3   0.0     5    29   221   245   217   250 0.85 Tetratricopeptide repeat
PgpA                 PF04608.8    143 seq958_BIOID51127    -            172   4.8e-51  172.2   8.6   1   1   4.1e-55   5.5e-51  172.0   6.0     2   142    22   162    21   163 0.92 Phosphatidylglycerophosphatase A
ydhR                 PF08803.6     97 seq962_BIOID51127    -            101   1.1e-43  147.1   0.0   1   1   8.6e-48   1.2e-43  146.9   0.0     1    97     4   100     4   100 0.99 Putative mono-oxygenase ydhR
NAD_binding_9        PF13454.1    156 seq963_BIOID51127    -            534   1.3e-32  112.6   0.2   1   1     2e-36   2.8e-32  111.5   0.0     1   155     5   164     5   165 0.90 FAD-NAD(P)-binding
NadA                 PF02445.11   296 seq964_BIOID51127    -            347  2.8e-105  351.2   0.0   1   1  2.3e-109  3.2e-105  351.0   0.0     2   295    31   340    30   341 0.98 Quinolinate synthetase A protein
K_trans              PF02705.11   534 seq966_BIOID51127    -            622  8.9e-207  687.5  25.4   1   1  7.5e-211    1e-206  687.3  17.6     2   534    14   544    13   544 0.99 K+ potassium transporter
NMN_transporter      PF04973.7    182 seq968_BIOID51127    -            239   1.6e-46  157.9  27.1   1   1   1.3e-48   1.8e-44  151.2  18.8     1   180    23   227    23   229 0.94 Nicotinamide mononucleotide transporter
RbsD_FucU            PF05025.8    142 seq969_BIOID51127    -            151   1.7e-50  170.9   0.4   1   1   1.4e-54   1.9e-50  170.7   0.3     1   142    13   151    13   151 0.99 RbsD / FucU transport protein family
ThiI                 PF02568.9    197 seq971_BIOID51127    -            482   5.4e-77  257.5   0.0   1   1   1.2e-80   8.1e-77  257.0   0.0     1   197   175   369   175   369 0.99 Thiamine biosynthesis protein (ThiI)
THUMP                PF02926.12    93 seq971_BIOID51127    -            482   3.1e-20   71.9   0.1   1   1   1.9e-23   1.3e-19   69.9   0.1     2    89    76   161    75   164 0.95 THUMP domain
ABC_tran             PF00005.22   118 seq973_BIOID51127    -            501   1.4e-34  118.8   0.0   1   2   1.6e-21   7.4e-18   64.9   0.0     1   117    44   169    44   170 0.91 ABC transporter
ABC_tran             PF00005.22   118 seq973_BIOID51127    -            501   1.4e-34  118.8   0.0   2   2   1.9e-17   8.5e-14   51.8   0.0     3   117   294   423   292   424 0.77 ABC transporter
DUF1271              PF06902.6     64 seq975_BIOID51127    -             76   5.8e-29   99.5   0.0   1   1   4.8e-33   6.6e-29   99.4   0.0     1    64    13    76    13    76 0.98 Protein of unknown function (DUF1271)
DAHP_synth_1         PF00793.15   272 seq977_BIOID51127    -            350  1.3e-105  351.8   0.0   1   1  1.1e-109  1.5e-105  351.6   0.0     8   271    40   338    25   339 0.96 DAHP synthetase I family
Acetyltransf_1       PF00583.19    83 seq978_BIOID51127    -             90   1.6e-06   27.9   0.0   1   1   1.3e-10   1.8e-06   27.7   0.0     3    62    15    69     6    79 0.82 Acetyltransferase (GNAT) family
DUF2622              PF11080.3     96 seq981_BIOID51127    -             98   2.5e-05   23.9   0.0   1   1   2.3e-09   3.2e-05   23.5   0.0     7    93     8    94     3    96 0.89 Protein of unknown function (DUF2622)
Aldo_ket_red         PF00248.16   283 seq982_BIOID51127    -            346   2.4e-75  252.8   0.0   1   1     2e-79   2.7e-75  252.6   0.0     2   282    28   332    27   333 0.96 Aldo/keto reductase family
DUF2566              PF10753.4     55 seq983_BIOID51127    -             57   1.8e-28   98.0   9.3   1   1   1.4e-32     2e-28   97.9   6.5     1    55     3    57     3    57 0.98 Protein of unknown function (DUF2566)
BPD_transp_2         PF02653.11   267 seq984_BIOID51127    -            321   8.2e-53  178.9  42.6   1   1   9.2e-57   1.3e-52  178.3  29.6     1   267    45   314    45   314 0.95 Branched-chain amino acid transport system / permease component
Peripla_BP_4         PF13407.1    258 seq985_BIOID51127    -            296   9.7e-59  198.6  12.1   1   1   3.4e-62   1.1e-58  198.4   8.4     1   258    29   281    29   281 0.97 Periplasmic binding protein domain
Peripla_BP_1         PF00532.16   279 seq985_BIOID51127    -            296   4.4e-27   94.8   2.4   1   1   1.6e-30   5.4e-27   94.6   1.7     2   250    27   268    26   289 0.86 Periplasmic binding proteins and sugar binding domain of LacI family
Peripla_BP_3         PF13377.1    160 seq985_BIOID51127    -            296   1.7e-15   57.2   0.0   1   1   2.4e-18   8.1e-15   55.0   0.0    19   145   158   284   148   296 0.81 Periplasmic binding protein-like domain
Peripla_BP_6         PF13458.1    343 seq985_BIOID51127    -            296   2.2e-12   46.9   4.2   1   1     8e-16   2.7e-12   46.5   2.9    44   235    58   249    19   283 0.86 Periplasmic binding protein
adh_short_C2         PF13561.1    243 seq986_BIOID51127    -            294   4.9e-30  104.9   0.0   1   1   1.3e-33   5.7e-30  104.7   0.0     5   241    58   290    55   292 0.92 Enoyl-(Acyl carrier protein) reductase
adh_short            PF00106.20   167 seq986_BIOID51127    -            294   3.3e-26   92.0   0.2   1   1     9e-30   4.1e-26   91.7   0.1     3   166    52   217    50   218 0.95 short chain dehydrogenase
KR                   PF08659.5    181 seq986_BIOID51127    -            294   2.3e-08   33.7   0.0   1   1   6.9e-12   3.2e-08   33.3   0.0     4   167    53   221    51   234 0.77 KR domain
DUF520               PF04461.8    160 seq987_BIOID51127    -            163     4e-66  221.6   3.7   1   1   3.3e-70   4.5e-66  221.5   2.5     1   160     1   162     1   162 0.99 Protein of unknown function (DUF520)
PfkB                 PF00294.19   301 seq989_BIOID51127    -            314   3.8e-75  252.6   3.3   1   1   6.4e-79   4.4e-75  252.4   2.3     3   300    11   302     9   303 0.95 pfkB family carbohydrate kinase
Phos_pyr_kin         PF08543.7    246 seq989_BIOID51127    -            314   1.9e-15   56.6   0.4   1   1   3.9e-19   2.6e-15   56.1   0.2   104   231   170   290   132   299 0.82 Phosphomethylpyrimidine kinase
Peripla_BP_3         PF13377.1    160 seq993_BIOID51127    -            330   1.3e-42  145.4   0.0   1   1   4.3e-45   1.5e-41  141.9   0.0     2   159   170   329   169   330 0.92 Periplasmic binding protein-like domain
Peripla_BP_1         PF00532.16   279 seq993_BIOID51127    -            330   7.6e-35  120.3   0.0   1   1   2.9e-38   9.7e-35  119.9   0.0     1   272    59   321    59   327 0.91 Periplasmic binding proteins and sugar binding domain of LacI family
LacI                 PF00356.16    46 seq993_BIOID51127    -            330   2.7e-21   74.8   0.9   1   1   1.3e-24   4.4e-21   74.0   0.6     1    46     3    48     3    48 0.99 Bacterial regulatory proteins, lacI family
Peripla_BP_4         PF13407.1    258 seq993_BIOID51127    -            330   3.7e-19   68.9   0.0   1   1   1.7e-22   5.7e-19   68.3   0.0     1   251    62   305    62   310 0.90 Periplasmic binding protein domain
PK                   PF00224.16   348 seq995_BIOID51127    -            470  2.6e-150  499.7   9.5   1   1  4.6e-154  3.2e-150  499.4   6.6     1   345     1   342     1   345 0.98 Pyruvate kinase, barrel domain
PK_C                 PF02887.11   117 seq995_BIOID51127    -            470   4.1e-28   97.1   2.2   1   1     1e-31   6.9e-28   96.4   0.6     1   116   355   468   355   469 0.97 Pyruvate kinase, alpha/beta domain
Cys_Met_Meta_PP      PF01053.15   386 seq997_BIOID51127    -            440  1.9e-122  408.1   0.0   1   1  1.6e-126  2.2e-122  408.0   0.0     1   385    52   436    52   437 0.97 Cys/Met metabolism PLP-dependent enzyme
SNARE_assoc          PF09335.6    123 seq998_BIOID51127    -            219   3.3e-19   69.1   5.8   1   1   2.4e-23   3.3e-19   69.1   4.0     1   122    48   173    48   174 0.96 SNARE associated Golgi protein
LPP                  PF04728.8     11 seq999_BIOID51127    -             78   5.9e-11   41.3  16.8   1   2   4.2e-10   5.8e-06   25.7   1.0     1    11    24    34    24    34 0.99 Repeated sequence found in lipoprotein LPP
LPP                  PF04728.8     11 seq999_BIOID51127    -             78   5.9e-11   41.3  16.8   2   2   6.3e-10   8.6e-06   25.1   2.1     1    11    38    48    38    48 0.99 Repeated sequence found in lipoprotein LPP
Fe-ADH               PF00465.14   366 seq1001_BIOID51127   -            387   5.3e-88  295.0   0.1   1   1     9e-92   6.2e-88  294.7   0.1     1   351     9   363     9   377 0.91 Iron-containing alcohol dehydrogenase
Fe-ADH_2             PF13685.1    250 seq1001_BIOID51127   -            387   1.8e-13   50.2   0.1   1   1   3.3e-11   2.3e-07   30.3   0.0     4   101    16   111    13   114 0.81 Iron-containing alcohol dehydrogenase
DUF2592              PF10766.4     41 seq1004_BIOID51127   -             49     1e-26   91.8   4.7   1   1   8.2e-31   1.1e-26   91.7   3.3     1    41     4    44     4    44 0.98 Protein of unknown function (DUF2592)
Aldo_ket_red         PF00248.16   283 seq1006_BIOID51127   -            275   7.7e-57  192.1   0.0   1   1   6.7e-61   9.2e-57  191.8   0.0     2   282    18   261    17   262 0.96 Aldo/keto reductase family
SBP_bac_11           PF13531.1    231 seq1007_BIOID51127   -            257   1.6e-55  188.1   4.9   1   1   2.7e-59   1.8e-55  187.9   3.4     1   231    29   255    29   255 0.95 Bacterial extracellular solute-binding protein
SBP_bac_1            PF01547.20   314 seq1007_BIOID51127   -            257   3.8e-17   62.8   6.9   1   1   7.1e-21   4.9e-17   62.5   4.8     1   313    34   246    34   247 0.89 Bacterial extracellular solute-binding protein
BPD_transp_1         PF00528.17   185 seq1009_BIOID51127   -            229     4e-22   78.5  13.4   1   1   3.7e-26     5e-22   78.1   9.3     2   175    26   215    25   227 0.78 Binding-protein-dependent transport system inner membrane component
DUF3828              PF12883.2    120 seq1010_BIOID51127   -            308   8.3e-12   44.9   2.7   1   1   4.2e-11   2.8e-07   30.3   0.1     2   118    26   142    25   144 0.88 Protein of unknown function (DUF3828)
Lumazine_bd          PF12870.2    111 seq1010_BIOID51127   -            308   2.9e-07   30.3   3.1   1   1   1.8e-08   0.00012   21.9   0.1    66   110   240   283   196   284 0.92 Lumazine-binding domain
ABC_tran             PF00005.22   118 seq1013_BIOID51127   -            352   4.2e-26   91.5   0.0   1   1     2e-29     9e-26   90.4   0.0     1   117    38   156    38   157 0.91 ABC transporter
TOBE                 PF03459.12    64 seq1013_BIOID51127   -            352   3.5e-19   68.5   0.0   1   1     2e-20   9.2e-17   60.7   0.0     1    62   290   350   290   352 0.97 TOBE domain
BolA                 PF01722.13    75 seq1017_BIOID51127   -            104   2.1e-29  101.1   0.1   1   1   1.8e-33   2.5e-29  100.8   0.1     1    75     9    84     8    84 0.97 BolA-like protein
Trigger_N            PF05697.8    145 seq1019_BIOID51127   -            432   6.8e-46  155.5   0.2   1   1   1.5e-49   6.8e-46  155.5   0.1     1   145     1   145     1   145 0.99 Bacterial trigger factor protein (TF)
Trigger_C            PF05698.9    162 seq1019_BIOID51127   -            432   5.7e-39  133.4  11.0   1   1   1.2e-42   5.7e-39  133.4   7.6     1   161   262   412   262   413 0.99 Bacterial trigger factor protein (TF) C-terminus
FKBP_C               PF00254.23    94 seq1019_BIOID51127   -            432     8e-17   60.9   0.4   1   1   4.7e-20   2.1e-16   59.5   0.3     5    93   158   237   154   238 0.93 FKBP-type peptidyl-prolyl cis-trans isomerase
Lactonase            PF10282.4    344 seq1020_BIOID51127   -            331   4.7e-87  292.1   0.0   1   1   1.3e-90     6e-87  291.7   0.0     2   343     5   327     4   328 0.95 Lactonase, 7-bladed beta-propeller
DUF413               PF04219.7     94 seq1021_BIOID51127   -            112   1.5e-38  130.2   0.1   1   1   1.4e-42   1.9e-38  129.9   0.1     1    90    10    99    10   102 0.97 Protein of unknown function, DUF
CLP_protease         PF00574.18   182 seq1023_BIOID51127   -            207   9.3e-87  289.2   0.0   1   1     8e-91   1.1e-86  289.0   0.0     1   181    25   205    25   206 0.99 Clp protease
PrpF                 PF04303.8    371 seq1025_BIOID51127   -            350    7e-162  538.2   1.9   1   1  1.1e-165  7.8e-162  538.1   1.3     1   371     1   350     1   350 0.99 PrpF protein
AAA_2                PF07724.9    171 seq1026_BIOID51127   -            424   5.9e-49  166.1   0.0   1   1   5.3e-52   9.1e-49  165.5   0.0     3   170   112   310   110   311 0.97 AAA domain (Cdc48 subfamily)
zf-C4_ClpX           PF06689.8     41 seq1026_BIOID51127   -            424   2.3e-22   78.0   3.5   1   1   3.7e-25   6.3e-22   76.7   2.4     2    41    13    51    12    51 0.97 ClpX C4-type zinc finger
ClpB_D2-small        PF10431.4     81 seq1026_BIOID51127   -            424   4.3e-18   64.8   0.6   1   1   2.5e-21   4.3e-18   64.8   0.4     1    74   317   394   317   399 0.95 C-terminal, D2-small domain, of ClpB protein
AAA                  PF00004.24   132 seq1026_BIOID51127   -            424   4.3e-16   59.1   0.0   1   1   1.3e-18   2.2e-15   56.8   0.0     1    98   115   220   115   256 0.83 ATPase family associated with various cellular activities (AAA)
Mg_chelatase         PF01078.16   207 seq1026_BIOID51127   -            424   2.5e-07   29.9   0.2   1   1   6.2e-08   0.00011   21.3   0.3    20    55   110   146    75   171 0.81 Magnesium chelatase, subunit ChlI
AAA_5                PF07728.9    139 seq1026_BIOID51127   -            424   7.9e-07   28.7   0.0   1   1   3.8e-09   6.4e-06   25.8   0.1     1    79   114   191   114   195 0.74 AAA domain (dynein-related subfamily)
RuvB_N               PF05496.7    234 seq1026_BIOID51127   -            424   2.6e-06   26.5   0.0   1   1   3.4e-09   5.8e-06   25.4   0.0    16   116    68   192    53   196 0.72 Holliday junction DNA helicase ruvB N-terminus
Na_sulph_symp        PF00939.14   471 seq1030_BIOID51127   -            477  2.2e-177  590.5  46.1   1   1  1.8e-181  2.5e-177  590.3  32.0     2   471     4   474     3   474 0.99 Sodium:sulfate symporter transmembrane region
TPP_enzyme_N         PF02776.13   172 seq1031_BIOID51127   -            548   2.7e-58  196.1   0.3   1   1   5.8e-62   2.7e-58  196.1   0.2     1   169     1   167     1   170 0.98 Thiamine pyrophosphate enzyme, N-terminal TPP binding domain
TPP_enzyme_C         PF02775.16   153 seq1031_BIOID51127   -            548   4.8e-52  175.4   0.5   1   1   3.5e-54   1.6e-50  170.5   0.0     1   153   374   522   374   522 0.98 Thiamine pyrophosphate enzyme, C-terminal TPP binding domain
TPP_enzyme_M         PF00205.17   137 seq1031_BIOID51127   -            548   2.6e-41  140.4   0.2   1   1   1.4e-44   6.3e-41  139.2   0.1     1   137   186   321   186   321 0.98 Thiamine pyrophosphate enzyme, central domain
FxsA                 PF04186.8    120 seq1032_BIOID51127   -            158   1.1e-36  124.9   8.3   1   1   9.6e-41   1.3e-36  124.7   5.7     1   113     6   118     6   127 0.93 FxsA cytoplasmic membrane protein
Lon_C                PF05362.8    205 seq1033_BIOID51127   -            799   2.1e-99  330.7   0.1   1   1  1.6e-102   3.7e-99  330.0   0.0     2   204   585   787   584   788 0.99 Lon protease (S16) C-terminal proteolytic domain
LON                  PF02190.11   205 seq1033_BIOID51127   -            799   4.9e-43  147.0   0.3   1   1   2.2e-46   4.9e-43  147.0   0.2     1   204    25   216    25   217 0.91 ATP-dependent protease La (LON) domain
AAA                  PF00004.24   132 seq1033_BIOID51127   -            799   7.1e-18   64.9   0.0   1   1   7.1e-21   1.6e-17   63.8   0.0     1   128   367   504   367   508 0.93 ATPase family associated with various cellular activities (AAA)
AAA_5                PF07728.9    139 seq1033_BIOID51127   -            799   5.6e-10   38.9   0.0   1   1   8.8e-13     2e-09   37.1   0.0     2   138   367   499   366   500 0.79 AAA domain (dynein-related subfamily)
ChlI                 PF13541.1    121 seq1033_BIOID51127   -            799   5.1e-08   32.3   0.0   1   1   5.6e-11   1.3e-07   31.0   0.0     1   121   628   755   628   755 0.83 Subunit ChlI of Mg-chelatase
AAA_PrkA             PF08298.6    358 seq1033_BIOID51127   -            799   7.9e-06   24.6   0.0   1   1   6.5e-09   1.5e-05   23.7   0.0    51   111   327   387   303   400 0.88 PrkA AAA domain
UPF0118              PF01594.11   327 seq1036_BIOID51127   -            168     3e-18   65.7   6.3   1   1   2.6e-22   3.6e-18   65.5   4.4     2   116    15   133    14   142 0.95 Domain of unknown function DUF20
HTH_Tnp_IS1          PF12759.2     50 seq1037_BIOID51127   -             91   4.4e-32  109.2   0.1   1   1   9.6e-36   6.6e-32  108.6   0.1     1    50    39    88    39    88 0.99 InsA C-terminal domain
Zn_Tnp_IS1           PF03811.8     36 seq1037_BIOID51127   -             91   1.1e-21   75.9   4.5   1   1   3.1e-25   2.1e-21   74.9   3.1     1    36     1    36     1    36 0.99 InsA N-terminal domain
ACT_5                PF13710.1     63 seq1038_BIOID51127   -             87   2.1e-26   91.4   0.1   1   1   1.9e-30   2.6e-26   91.0   0.1     2    63    13    73    12    73 0.98 ACT domain
DDE_Tnp_IS1          PF03400.8    131 seq1039_BIOID51127   -            125   4.5e-74  246.6   1.5   1   1   3.6e-78   4.9e-74  246.4   1.1     7   131     1   125     1   125 1.00 IS1 transposase
UPF0118              PF01594.11   327 seq1040_BIOID51127   -            207   9.7e-40  136.4  26.1   1   1     8e-44   1.1e-39  136.2  18.1   144   327     1   182     1   182 0.99 Domain of unknown function DUF20
Aminotran_4          PF01063.14   231 seq1041_BIOID51127   -            309   1.1e-46  159.0   0.0   1   1   9.6e-51   1.3e-46  158.8   0.0     3   231    54   289    52   289 0.96 Aminotransferase class IV
Cpn10                PF00166.16    93 seq1043_BIOID51127   -             97   5.2e-29   99.9   1.8   1   1   4.2e-33   5.7e-29   99.7   1.3     1    93     2    95     2    95 0.97 Chaperonin 10 Kd subunit
Aconitase            PF00330.15   465 seq1044_BIOID51127   -            726   1.6e-47  161.9   0.1   1   1   3.3e-51   2.2e-47  161.4   0.0    91   450    86   429    12   444 0.88 Aconitase family (aconitate hydratase)
Aconitase_C          PF00694.14   131 seq1044_BIOID51127   -            726   7.1e-06   26.0   0.0   1   1   1.9e-09   1.3e-05   25.1   0.0    84   129   610   656   597   658 0.89 Aconitase C-terminal domain
Cpn60_TCP1           PF00118.19   488 seq1045_BIOID51127   -            548  1.2e-126  423.1  10.9   1   1  9.8e-131  1.3e-126  422.9   7.5     1   486    23   523    23   525 0.94 TCP-1/cpn60 chaperonin family
Bac_DNA_binding      PF00216.16    90 seq1046_BIOID51127   -             90   2.5e-34  117.0   0.1   1   1   2.1e-38   2.8e-34  116.8   0.1     1    90     1    90     1    90 1.00 Bacterial DNA-binding protein
ILVD_EDD             PF00920.16   521 seq1047_BIOID51127   -            616  5.9e-195  648.4   1.9   1   1  4.9e-199  6.8e-195  648.3   1.4     1   521    34   607    34   607 0.95 Dehydratase family
DUF1870              PF08965.5    118 seq1048_BIOID51127   -            118   1.3e-59  198.9   0.2   1   1     1e-63   1.4e-59  198.7   0.2     1   118     1   118     1   118 1.00 Domain of unknown function (DUF1870)
Rotamase_2           PF13145.1    121 seq1050_BIOID51127   -            623   4.2e-34  117.6  24.5   1   1     9e-28   2.1e-24   86.3   0.2     1   121   247   369   247   369 0.92 PPIC-type PPIASE domain
SurA_N_3             PF13624.1    154 seq1050_BIOID51127   -            623   6.8e-32  110.4   1.1   1   1     3e-35   6.8e-32  110.4   0.8     1   153     1   165     1   166 0.86 SurA N-terminal domain
Rotamase_3           PF13616.1    117 seq1050_BIOID51127   -            623   1.8e-16   60.3   0.4   1   1   7.8e-20   1.8e-16   60.3   0.3    12   115   265   355   212   357 0.87 PPIC-type PPIASE domain
Rotamase             PF00639.16    95 seq1050_BIOID51127   -            623   6.7e-15   55.4   8.8   1   1   6.2e-18   1.4e-14   54.4   0.1    13    95   275   355   258   355 0.92 PPIC-type PPIASE domain
SurA_N_2             PF13623.1    145 seq1050_BIOID51127   -            623   1.5e-08   34.5   0.3   1   1   6.7e-12   1.5e-08   34.5   0.2     9   140    12   137     3   142 0.83 SurA N-terminal domain
MFS_1                PF07690.11   354 seq1051_BIOID51127   -            404   2.3e-29  102.1  51.1   1   2   7.7e-25   1.1e-20   73.6  26.1     3   294    14   291     8   293 0.80 Major Facilitator Superfamily
MFS_1                PF07690.11   354 seq1051_BIOID51127   -            404   2.3e-29  102.1  51.1   2   2   4.5e-15   6.2e-11   41.5  10.6    37   183   249   394   244   402 0.79 Major Facilitator Superfamily
DUF4156              PF13698.1     93 seq1053_BIOID51127   -            121   4.1e-32  109.8   0.1   1   1   3.6e-36   4.9e-32  109.5   0.0     2    93    27   119    26   119 0.98 Domain of unknown function (DUF4156)
PALP                 PF00291.20   307 seq1055_BIOID51127   -            514   3.7e-69  233.1   2.0   1   1     7e-73   4.8e-69  232.8   1.4     5   305    29   314    25   316 0.90 Pyridoxal-phosphate dependent enzyme
Thr_dehydrat_C       PF00585.13    91 seq1055_BIOID51127   -            514   6.9e-64  211.3   0.0   1   2   3.6e-35   2.4e-31  107.0   0.0     1    91   329   419   329   419 0.98 C-terminal regulatory domain of Threonine dehydratase
Thr_dehydrat_C       PF00585.13    91 seq1055_BIOID51127   -            514   6.9e-64  211.3   0.0   2   2   1.2e-33   7.9e-30  102.1   0.0     2    91   425   512   424   512 0.96 C-terminal regulatory domain of Threonine dehydratase
MFS_1                PF07690.11   354 seq1056_BIOID51127   -            421   4.2e-31  107.8  53.4   1   1   1.5e-29   2.1e-25   89.1  28.3     1   317    18   320    18   323 0.80 Major Facilitator Superfamily
HHH_3                PF12836.2     65 seq1057_BIOID51127   -            123   4.6e-19   68.0   0.0   1   1   8.8e-23     6e-19   67.6   0.0     3    61    59   118    57   122 0.93 Helix-hairpin-helix motif
4HBT_2               PF13279.1    121 seq1059_BIOID51127   -            132   5.5e-17   62.2   0.0   1   1   1.4e-20   6.3e-17   62.0   0.0     4   109    10   114     7   129 0.88 Thioesterase-like superfamily
Acyl-ACP_TE          PF01643.12   249 seq1059_BIOID51127   -            132   1.1e-14   53.8   0.2   1   2   9.6e-09   4.4e-05   22.4   0.1   155   182     2    29     1    33 0.91 Acyl-ACP thioesterase
Acyl-ACP_TE          PF01643.12   249 seq1059_BIOID51127   -            132   1.1e-14   53.8   0.2   2   2   5.4e-11   2.5e-07   29.8   0.0    46   133    39   128    32   132 0.90 Acyl-ACP thioesterase
4HBT                 PF03061.17    79 seq1059_BIOID51127   -            132   3.8e-14   52.4   0.0   1   1   1.1e-17   5.1e-14   52.0   0.0     2    77    16    97    15    99 0.96 Thioesterase superfamily
Trans_reg_C          PF00486.23    77 seq1063_BIOID51127   -            219   1.8e-22   78.9   0.4   1   1     5e-26   3.4e-22   78.0   0.1     1    77   145   216   145   216 0.98 Transcriptional regulatory protein, C terminal
Response_reg         PF00072.19   112 seq1063_BIOID51127   -            219   7.1e-21   74.1   0.0   1   1   1.4e-24   9.8e-21   73.7   0.0     1   111     3   112     3   113 0.98 Response regulator receiver domain
Shikimate_dh_N       PF08501.6     83 seq1064_BIOID51127   -            288     7e-27   93.1   0.0   1   1   2.1e-30   1.4e-26   92.2   0.0     1    83    12    94    12    94 0.99 Shikimate dehydrogenase substrate binding domain
Shikimate_DH         PF01488.15   135 seq1064_BIOID51127   -            288   5.6e-07   29.6   0.0   1   1   1.4e-10   9.3e-07   28.8   0.0     9    95   121   216   114   230 0.86 Shikimate / quinate 5-dehydrogenase
HATPase_c            PF02518.21   111 seq1066_BIOID51127   -            449   1.2e-18   66.6   0.0   1   1   4.2e-22   2.8e-18   65.5   0.0     4   106   351   447   348   449 0.93 Histidine kinase-, DNA gyrase B-, and HSP90-like ATPase
HisKA                PF00512.20    68 seq1066_BIOID51127   -            449   1.5e-13   50.4   2.1   1   1   5.3e-17   3.6e-13   49.1   1.5     3    67   238   301   236   302 0.96 His Kinase A (phospho-acceptor) domain
DHquinase_I          PF01487.10   224 seq1067_BIOID51127   -            252   9.9e-72  241.0   1.0   1   1   8.2e-76   1.1e-71  240.9   0.7     2   223    20   246    19   247 0.99 Type I 3-dehydroquinase
Elong-fact-P_C       PF09285.6     56 seq1068_BIOID51127   -            188   5.3e-27   92.8   1.0   1   1   2.4e-30   1.1e-26   91.8   0.2     1    56   131   186   131   186 0.99 Elongation factor P, C-terminal
EFP                  PF01132.15    55 seq1068_BIOID51127   -            188   3.2e-24   84.2   0.1   1   1   1.2e-27   5.5e-24   83.4   0.0     3    55    71   123    69   123 0.97 Elongation factor P (EF-P) OB domain
EFP_N                PF08207.7     58 seq1068_BIOID51127   -            188   5.8e-24   83.6   0.0   1   1   4.5e-27     2e-23   81.8   0.0     3    57     7    61     5    62 0.97 Elongation factor P (EF-P) KOW-like domain
IlvN                 PF07991.7    165 seq1069_BIOID51127   -            491     5e-61  204.7   0.1   1   1   1.2e-64   8.3e-61  204.0   0.1     2   165    35   204    34   204 0.98 Acetohydroxy acid isomeroreductase, catalytic domain
IlvC                 PF01450.14   145 seq1069_BIOID51127   -            491   1.1e-55  187.4   0.1   1   2   3.3e-21   2.3e-17   63.1   0.0     1   128   210   337   210   345 0.91 Acetohydroxy acid isomeroreductase, catalytic domain
IlvC                 PF01450.14   145 seq1069_BIOID51127   -            491   1.1e-55  187.4   0.1   2   2     2e-39   1.3e-35  122.2   0.0    15   145   359   485   349   485 0.93 Acetohydroxy acid isomeroreductase, catalytic domain
BATS                 PF06968.8     92 seq1072_BIOID51127   -            346   1.7e-29  101.3   0.0   1   1   5.5e-33   3.7e-29  100.2   0.0     1    92   220   312   220   312 0.99 Biotin and Thiamin Synthesis associated domain
Radical_SAM          PF04055.16   166 seq1072_BIOID51127   -            346   3.9e-19   69.3   0.0   1   1   4.6e-22   3.2e-18   66.3   0.0     4   160    50   203    47   209 0.92 Radical SAM superfamily
Entericidin          PF08085.6     21 seq1073_BIOID51127   -             48   1.2e-08   34.2   2.6   1   1   1.2e-12   1.7e-08   33.7   1.8     1    21    23    43    23    43 0.98 Entericidin EcnA/B family
CoA_trans            PF01144.18   217 seq1074_BIOID51127   -            531     2e-57  193.7   0.2   1   1   3.4e-61   4.7e-57  192.5   0.1     2   216    16   252    15   253 0.98 Coenzyme A transferase
Multi_Drug_Res       PF00893.14    93 seq1075_BIOID51127   -            105   5.3e-33  113.2  10.3   1   1   4.9e-37   6.7e-33  112.9   7.2     1    93     1    93     1    93 0.99 Small Multidrug Resistance protein
Hydrolase_3          PF08282.7    254 seq1078_BIOID51127   -            276   2.9e-51  174.4   0.0   1   1   4.7e-55   3.2e-51  174.2   0.0     2   254    10   262     9   262 0.98 haloacid dehalogenase-like hydrolase
S6PP                 PF05116.8    247 seq1078_BIOID51127   -            276   4.5e-18   65.3   0.0   1   2     2e-08   0.00014   21.1   0.0     4    79     8    83     5   111 0.71 Sucrose-6F-phosphate phosphohydrolase
S6PP                 PF05116.8    247 seq1078_BIOID51127   -            276   4.5e-18   65.3   0.0   2   2   7.2e-15   4.9e-11   42.2   0.0   119   213   149   240   143   257 0.87 Sucrose-6F-phosphate phosphohydrolase
Flavodoxin_2         PF02525.12   199 seq1079_BIOID51127   -            193   6.5e-38  130.1   0.0   1   1   7.2e-42   9.8e-38  129.5   0.0     2   199     3   188     2   190 0.87 Flavodoxin-like fold
Aminotran_1_2        PF00155.16   363 seq1080_BIOID51127   -            384   1.1e-69  235.0   0.0   1   1   1.8e-73   1.2e-69  234.8   0.0     2   363    40   380    39   380 0.97 Aminotransferase class I and II
Beta_elim_lyase      PF01212.16   290 seq1080_BIOID51127   -            384   2.2e-06   26.9   0.0   1   1   1.5e-09     1e-05   24.7   0.0    28    87    83   142    70   206 0.77 Beta-eliminating lyase
ABM                  PF03992.11    78 seq1082_BIOID51127   -            104   5.2e-22   77.5   0.1   1   1   4.5e-26   6.2e-22   77.3   0.0     1    78     1    87     1    87 0.92 Antibiotic biosynthesis monooxygenase
AsnC_trans_reg       PF01037.16    74 seq1083_BIOID51127   -            181   1.3e-21   76.0   0.0   1   1   5.7e-25     2e-21   75.3   0.0     1    74    97   171    97   171 0.97 AsnC family
HTH_AsnC-type        PF13404.1     42 seq1083_BIOID51127   -            181   7.4e-18   63.7   0.7   1   1   3.3e-21   1.1e-17   63.1   0.5     1    42    31    72    31    72 0.99 AsnC-type helix-turn-helix domain
HTH_24               PF13412.1     48 seq1083_BIOID51127   -            181   3.8e-17   61.2   0.4   1   1   1.7e-20     6e-17   60.6   0.3     1    47    31    77    31    78 0.98 Winged helix-turn-helix DNA-binding
HTH_11               PF08279.7     55 seq1083_BIOID51127   -            181    0.0001   21.7   0.0   1   1     5e-08   0.00017   21.0   0.0     3    46    36    78    35    82 0.90 HTH domain
Acyl-CoA_dh_1        PF00441.19   150 seq1084_BIOID51127   -            384     4e-46  156.6   4.6   1   1   1.8e-49   6.2e-46  156.0   3.2     1   150   229   378   229   378 0.98 Acyl-CoA dehydrogenase, C-terminal domain
Acyl-CoA_dh_2        PF08028.6    134 seq1084_BIOID51127   -            384   1.4e-18   67.3   2.4   1   1   6.2e-22   2.1e-18   66.7   1.7     3   125   246   358   244   361 0.96 Acyl-CoA dehydrogenase, C-terminal domain
Acyl-CoA_dh_N        PF02771.11   113 seq1084_BIOID51127   -            384     6e-17   62.1   0.0   1   1   3.8e-20   1.3e-16   61.0   0.0     1   105     7   109     7   115 0.92 Acyl-CoA dehydrogenase, N-terminal domain
Acyl-CoA_dh_M        PF02770.14    52 seq1084_BIOID51127   -            384   5.9e-15   54.4   0.0   1   1   3.5e-18   1.2e-14   53.4   0.0     1    50   122   171   122   173 0.98 Acyl-CoA dehydrogenase, middle domain
UvrD_C               PF13361.1    319 seq1085_BIOID51127   -            690   7.5e-93  311.3   0.0   1   1   3.2e-95   7.3e-92  308.1   0.0     1   318   288   630   288   631 0.97 UvrD-like helicase C-terminal domain
UvrD-helicase        PF00580.16   315 seq1085_BIOID51127   -            690   1.4e-73  247.8   0.3   1   1   8.9e-76     2e-72  244.0   0.2     1   314    20   282    20   283 0.94 UvrD/REP helicase N-terminal domain
AAA_19               PF13245.1     76 seq1085_BIOID51127   -            690     2e-13   49.7   0.6   1   1   2.1e-16   4.9e-13   48.5   0.4     8    75    32   104    25   105 0.82 Part of AAA domain
UvrD_C_2             PF13538.1    104 seq1085_BIOID51127   -            690   2.2e-10   40.4   0.0   1   1   5.8e-13   1.3e-09   37.9   0.0    54   103   563   626   513   627 0.80 Family description
Methyltransf_11      PF08241.7     95 seq1086_BIOID51127   -            251   1.3e-23   83.1   0.0   1   1   1.4e-26   2.4e-23   82.3   0.0     1    95    47   138    47   138 0.98 Methyltransferase domain
Methyltransf_23      PF13489.1    162 seq1086_BIOID51127   -            251   6.2e-15   55.1   0.1   1   1   5.3e-18   9.1e-15   54.5   0.1     4   151    25   174    18   181 0.78 Methyltransferase domain
Methyltransf_31      PF13847.1    152 seq1086_BIOID51127   -            251   1.5e-14   53.7   0.0   1   1   1.1e-17   1.9e-14   53.3   0.0     5   118    44   147    40   196 0.84 Methyltransferase domain
Methyltransf_12      PF08242.7     99 seq1086_BIOID51127   -            251   1.8e-10   41.0   0.0   1   1   2.2e-13   3.8e-10   40.0   0.0     1    98    47   135    47   136 0.86 Methyltransferase domain
Methyltransf_18      PF12847.2    112 seq1086_BIOID51127   -            251   3.9e-09   36.9   0.0   1   1   4.4e-12   7.6e-09   36.0   0.0     4   110    45   139    42   141 0.78 Methyltransferase domain
Methyltransf_25      PF13649.1    101 seq1086_BIOID51127   -            251   8.5e-09   35.5   0.0   1   1   1.9e-11   3.3e-08   33.6   0.0     1   101    46   134    46   134 0.87 Methyltransferase domain
Ubie_methyltran      PF01209.13   233 seq1086_BIOID51127   -            251   5.1e-08   32.2   0.0   1   1   3.9e-11   6.7e-08   31.8   0.0    43   168    38   155     2   169 0.83 ubiE/COQ5 methyltransferase family
Methyltransf_8       PF05148.10   219 seq1086_BIOID51127   -            251   9.7e-05   21.9   0.0   1   1   8.4e-08   0.00014   21.4   0.0    59   155    30   137    17   158 0.76 Hypothetical methyltransferase
ABC_membrane         PF00664.18   275 seq1087_BIOID51127   -            271     1e-26   93.9   1.4   1   1   9.6e-31   1.3e-26   93.5   1.0     5   206    22   223    17   235 0.90 ABC transporter transmembrane region
AAA_26               PF13500.1    199 seq1089_BIOID51127   -            225   3.7e-42  144.0   0.0   1   1   9.5e-46   4.3e-42  143.8   0.0     1   193     3   208     3   213 0.95 AAA domain
CbiA                 PF01656.18   195 seq1089_BIOID51127   -            225   1.9e-20   72.9   0.0   1   1     5e-24   2.3e-20   72.7   0.0     2   180     6   199     5   217 0.76 CobQ/CobB/MinD/ParA nucleotide binding domain
ABC_tran             PF00005.22   118 seq1090_BIOID51127   -            337   4.8e-20   71.9   0.0   1   1   5.7e-24   7.7e-20   71.3   0.0     1   117   123   247   123   248 0.93 ABC transporter
ABC_membrane         PF00664.18   275 seq1091_BIOID51127   -            593   8.7e-35  120.3   8.8   1   1   1.6e-38   1.1e-34  120.0   6.1     3   274    27   297    25   298 0.91 ABC transporter transmembrane region
ABC_tran             PF00005.22   118 seq1091_BIOID51127   -            593   2.4e-20   72.9   0.1   1   1   7.5e-24   5.1e-20   71.8   0.0     1   118   381   505   381   505 0.95 ABC transporter
ETF                  PF01012.16   164 seq1092_BIOID51127   -            254   3.8e-32  111.1   0.7   1   1     4e-36   5.4e-32  110.6   0.5     8   164    28   183    22   183 0.92 Electron transfer flavoprotein domain
UvrB                 PF12344.3     44 seq1093_BIOID51127   -            673   6.7e-23   79.8   0.9   1   1   1.3e-25   2.9e-22   77.7   0.1     1    43   552   594   552   595 0.97 Ultra-violet resistance protein B
Helicase_C           PF00271.26    78 seq1093_BIOID51127   -            673   1.2e-15   57.0   0.0   1   1   1.2e-18   2.8e-15   55.8   0.0     2    77   465   545   464   546 0.98 Helicase conserved C-terminal domain
ResIII               PF04851.10   184 seq1093_BIOID51127   -            673   1.1e-11   44.8   0.0   1   1     3e-14   6.9e-11   42.1   0.0     4    94    13   101    10   134 0.79 Type III restriction enzyme, res subunit
UVR                  PF02151.14    36 seq1093_BIOID51127   -            673   5.2e-07   28.8   1.1   1   1     7e-10   1.6e-06   27.3   0.8     2    35   634   667   633   668 0.93 UvrB/uvrC motif
ETF_alpha            PF00766.14    86 seq1094_BIOID51127   -            312   1.1e-30  105.0   0.3   1   1   2.8e-34   1.9e-30  104.1   0.2     2    85   189   273   188   274 0.97 Electron transfer flavoprotein FAD-binding domain
ETF                  PF01012.16   164 seq1094_BIOID51127   -            312   5.1e-24   84.7   0.5   1   1   1.3e-27   8.9e-24   83.9   0.3     2   164     7   153     6   153 0.91 Electron transfer flavoprotein domain
DAO                  PF01266.19   358 seq1096_BIOID51127   -            429   2.6e-21   75.8   6.3   1   2     2e-10   2.8e-07   29.6   0.2     1    35     7    41     7    93 0.84 FAD dependent oxidoreductase
DAO                  PF01266.19   358 seq1096_BIOID51127   -            429   2.6e-21   75.8   6.3   2   2   3.8e-16   5.2e-13   48.5   0.8   144   356   105   328    99   330 0.62 FAD dependent oxidoreductase
FAD_binding_3        PF01494.14   356 seq1096_BIOID51127   -            429   2.8e-13   49.5   0.9   1   1   4.1e-16   5.5e-13   48.5   0.1     2   191     6   183     5   207 0.81 FAD binding domain
FAD_oxidored         PF12831.2    428 seq1096_BIOID51127   -            429   6.8e-09   35.1   1.0   1   1     5e-12   6.8e-09   35.1   0.7     1   143     7   157     7   161 0.77 FAD dependent oxidoreductase
HI0933_like          PF03486.9    409 seq1096_BIOID51127   -            429   1.9e-07   29.7   3.2   1   1   9.9e-10   1.4e-06   26.9   2.3     2   167     7   165     6   174 0.83 HI0933-like protein
FAD_binding_2        PF00890.19   421 seq1096_BIOID51127   -            429   2.9e-07   29.5  17.3   1   1   2.7e-08   3.7e-05   22.6   4.5     1    35     7    41     7    48 0.93 FAD binding domain
NAD_binding_8        PF13450.1     68 seq1096_BIOID51127   -            429   5.4e-07   29.4   1.3   1   1     1e-09   1.4e-06   28.0   0.9     1    32    10    41    10    64 0.90 NAD(P)-binding Rossmann-like domain
Thi4                 PF01946.12   230 seq1096_BIOID51127   -            429   6.9e-07   28.4   1.7   1   1   4.8e-09   6.6e-06   25.2   0.4    18    64     6    52     3    58 0.94 Thi4 family
Pyr_redox_2          PF07992.9    200 seq1096_BIOID51127   -            429   3.6e-06   26.9   2.5   1   1   7.4e-09     1e-05   25.4   1.7     1    90     7    95     7   306 0.82 Pyridine nucleotide-disulphide oxidoreductase
GIDA                 PF01134.17   392 seq1096_BIOID51127   -            429   0.00014   20.7   1.9   1   1     1e-07   0.00014   20.7   1.3     1    31     7    36     7    60 0.78 Glucose inhibited division protein A
P-II                 PF00543.17   102 seq1097_BIOID51127   -            112   2.4e-40  136.9   1.0   1   1     2e-44   2.7e-40  136.8   0.7     1   102     4   105     4   105 0.99 Nitrogen regulatory protein P-II
tRNA-synt_2          PF00152.15   335 seq1099_BIOID51127   -            335   5.4e-70  235.6   0.0   1   1     5e-74   6.9e-70  235.3   0.0    21   333    25   333    14   335 0.88 tRNA synthetases class II (D, K and N)
Ammonium_transp      PF00909.16   399 seq1100_BIOID51127   -            428    2e-131  438.0  40.4   1   1  1.6e-135  2.3e-131  437.8  28.0     1   399    33   426    33   426 0.97 Ammonium Transporter Family
OEP                  PF02321.13   188 seq1101_BIOID51127   -            495   6.9e-60  201.7  39.4   1   2   1.2e-30   1.7e-26   92.9  13.5     2   188    28   211    27   211 0.98 Outer membrane efflux protein
OEP                  PF02321.13   188 seq1101_BIOID51127   -            495   6.9e-60  201.7  39.4   2   2   1.8e-37   2.5e-33  115.1   8.2     2   188   234   429   233   429 0.98 Outer membrane efflux protein
Thioredoxin          PF00085.15   104 seq1103_BIOID51127   -            109   3.5e-34  116.5   0.0   1   1   8.4e-38   3.8e-34  116.3   0.0     2   103     5   106     4   107 0.98 Thioredoxin
Thioredoxin_2        PF13098.1    112 seq1103_BIOID51127   -            109   1.6e-10   41.0   0.1   1   1   3.2e-13   1.4e-09   37.9   0.0     7   112    23   104    17   104 0.90 Thioredoxin-like domain
AA_permease_2        PF13520.1    426 seq1104_BIOID51127   -            485   3.1e-31  108.2  58.1   1   1   6.1e-35   4.1e-31  107.8  40.2     9   419     1   453     1   468 0.76 Amino acid permease
AA_permease          PF00324.16   479 seq1104_BIOID51127   -            485   3.6e-15   55.1  49.0   1   1   3.2e-18   2.2e-14   52.5  34.0    20   446    12   450     4   475 0.72 Amino acid permease
AMP-binding          PF00501.23   418 seq1105_BIOID51127   -            566  5.9e-101  337.7   0.0   1   1    1e-104    7e-101  337.4   0.0     1   418    70   482    70   482 0.94 AMP-binding enzyme
DUF4009              PF13193.1     41 seq1105_BIOID51127   -            566     2e-10   39.8   0.3   1   1   7.8e-14   5.3e-10   38.4   0.1     1    28   524   551   524   562 0.90 Domain of unknown function (DUF4009)
Mob_synth_C          PF06463.8    128 seq1106_BIOID51127   -            352   7.1e-36  122.6   0.0   1   1   3.6e-39   1.2e-35  121.8   0.0     1   127   209   335   209   336 0.98 Molybdenum Cofactor Synthesis C
Radical_SAM          PF04055.16   166 seq1106_BIOID51127   -            352   6.6e-27   94.5   0.0   1   1   2.6e-30     9e-27   94.1   0.0     2   166    42   204    41   204 0.97 Radical SAM superfamily
Fer4_12              PF13353.1    139 seq1106_BIOID51127   -            352     2e-07   31.0   0.0   1   1   1.2e-10   3.9e-07   30.1   0.0    15   116    47   148    36   153 0.83 4Fe-4S single cluster domain
Fer4_14              PF13394.1    117 seq1106_BIOID51127   -            352   6.4e-07   29.3   0.0   1   1   6.3e-10   2.1e-06   27.6   0.0     6    90    45   127    38   148 0.71 4Fe-4S single cluster domain
ATP-synt_ab          PF00006.20   215 seq1109_BIOID51127   -            443   5.9e-42  143.4   0.0   1   1   2.9e-45   7.9e-42  143.0   0.0     3   214   183   388   181   389 0.95 ATP synthase alpha/beta family, nucleotide-binding domain
Rho_RNA_bind         PF07497.7     78 seq1109_BIOID51127   -            443   6.5e-42  140.9   0.1   1   1   4.2e-45   1.1e-41  140.1   0.0     1    78    73   150    73   150 0.98 Rho termination factor, RNA-binding domain
Rho_N                PF07498.7     43 seq1109_BIOID51127   -            443   8.2e-18   63.7   0.8   1   1   1.7e-20   4.8e-17   61.3   0.2     1    43    29    71    29    71 0.98 Rho termination factor, N-terminal domain
NACHT                PF05729.7    167 seq1109_BIOID51127   -            443   8.9e-05   22.0   0.0   1   1   6.2e-08   0.00017   21.1   0.0    12    96   207   297   203   311 0.80 NACHT domain
DUF1190              PF06693.6    165 seq1110_BIOID51127   -            234     7e-56  188.7  12.3   1   1   6.7e-60   9.1e-56  188.3   8.5     2   164    51   221    50   222 0.96 Protein of unknown function (DUF1190)
GSP_synth            PF03738.9     97 seq1111_BIOID51127   -            386   2.8e-29  101.0   0.1   1   1   5.1e-33     7e-29   99.8   0.1     2    97   174   265   173   265 0.97 Glutathionylspermidine synthase preATP-grasp
YscW                 PF09619.5    106 seq1112_BIOID51127   -            190     8e-42  141.1   0.6   1   1   8.2e-46   1.1e-41  140.6   0.4     1   106    41   152    41   152 0.99 Type III secretion system lipoprotein chaperone (YscW)
MoCF_biosynth        PF00994.19   144 seq1113_BIOID51127   -            170   5.6e-31  106.7   0.0   1   1   5.1e-35     7e-31  106.4   0.0     1   143    14   156    12   157 0.92 Probable molybdopterin binding domain
DUF2645              PF10840.3    103 seq1117_BIOID51127   -            104   4.6e-47  158.3   8.5   1   1   3.7e-51     5e-47  158.1   5.9     1   103     1   103     1   103 1.00 Protein of unknown function (DUF2645)
MoaC                 PF01967.16   136 seq1118_BIOID51127   -            161   1.5e-60  202.6   1.3   1   1   1.3e-64   1.7e-60  202.4   0.9     1   136    15   150    15   150 1.00 MoaC family
Glycos_transf_4      PF00953.16   159 seq1120_BIOID51127   -            367   1.1e-28   99.9  21.3   1   1   7.8e-33   1.1e-28   99.9  14.8     3   157    75   233    73   235 0.94 Glycosyl transferase family 4
ThiS                 PF02597.15    78 seq1121_BIOID51127   -             81     5e-22   77.9   0.0   1   1   4.1e-26   5.6e-22   77.8   0.0     1    78     4    81     4    81 0.99 ThiS family
MoaE                 PF02391.12   117 seq1123_BIOID51127   -            150   3.4e-40  136.3   0.0   1   1   2.9e-44     4e-40  136.1   0.0     2   116     6   121     5   122 0.97 MoaE protein
DUF1428              PF07237.6    103 seq1124_BIOID51127   -            117   1.3e-49  166.2   2.0   1   1     1e-53   1.4e-49  166.1   1.4     1   103     2   104     2   104 0.99 Protein of unknown function (DUF1428)
Bax1-I               PF01027.15   205 seq1127_BIOID51127   -            234   3.6e-59  199.6  36.8   1   1     3e-63   4.1e-59  199.5  25.5     2   205    19   230    18   230 0.92 Inhibitor of apoptosis-promoting Bax1
Wzz                  PF02706.10   152 seq1128_BIOID51127   -            348   5.4e-15   55.4   1.7   1   1   8.6e-19   1.2e-14   54.3   1.2     1   113    15   188    15   247 0.69 Chain length determinant protein
Zip                  PF02535.17   319 seq1130_BIOID51127   -            265   2.2e-32  112.2  21.1   1   1   4.2e-31   5.7e-27   94.4   3.7   150   317    94   254    89   256 0.96 ZIP Zinc transporter
Bax1-I               PF01027.15   205 seq1131_BIOID51127   -            237   1.1e-12   47.9  25.5   1   1     1e-16   1.4e-12   47.5  17.7     3   201    19   220    17   225 0.85 Inhibitor of apoptosis-promoting Bax1
Epimerase_2          PF02350.14   346 seq1133_BIOID51127   -            390  1.1e-126  422.2   0.0   1   1  9.4e-131  1.3e-126  421.9   0.0     2   346    36   384    35   384 0.97 UDP-N-acetylglucosamine 2-epimerase
Kinase-PPPase        PF03618.9    255 seq1134_BIOID51127   -            277   3.4e-82  275.6   0.0   1   1   2.8e-86   3.9e-82  275.4   0.0     1   255     9   267     9   267 0.97 Kinase/pyrophosphorylase
DAHP_synth_1         PF00793.15   272 seq1136_BIOID51127   -            389  1.1e-102  342.2   0.0   1   1    1e-106  1.4e-102  341.9   0.0     8   270    80   377    65   379 0.97 DAHP synthetase I family
UDPG_MGDP_dh_N       PF03721.9    185 seq1137_BIOID51127   -            420   2.5e-61  206.1   0.2   1   1   7.1e-63   2.4e-59  199.7   0.0     2   183     5   189     4   191 0.96 UDP-glucose/GDP-mannose dehydrogenase family, NAD binding domain
UDPG_MGDP_dh         PF00984.14    96 seq1137_BIOID51127   -            420     4e-30  103.7   0.0   1   1   2.3e-33     8e-30  102.7   0.0     2    93   206   292   205   296 0.88 UDP-glucose/GDP-mannose dehydrogenase family, central domain
UDPG_MGDP_dh_C       PF03720.10   106 seq1137_BIOID51127   -            420   7.5e-19   67.7   0.0   1   1   5.7e-22   1.9e-18   66.4   0.0     1   104   324   419   324   420 0.91 UDP-glucose/GDP-mannose dehydrogenase family, UDP binding domain
NAD_binding_2        PF03446.10   162 seq1137_BIOID51127   -            420     7e-07   29.1   0.1   1   1   2.1e-09   7.1e-06   25.8   0.0     2   110     4   136     3   141 0.76 NAD binding domain of 6-phosphogluconate dehydrogenase
BMFP                 PF04380.8     79 seq1138_BIOID51127   -             96   8.8e-28   96.1   5.3   1   1   7.4e-32     1e-27   95.9   3.6     1    78     1    78     1    79 0.98 Membrane fusogenic activity
Fimbrial             PF00419.15   145 seq1141_BIOID51127   -            183     7e-19   68.3   2.7   1   1   5.9e-23   8.1e-19   68.1   1.9     1   145    30   183    30   183 0.86 Fimbrial protein
hemP                 PF10636.4     38 seq1143_BIOID51127   -             63   2.7e-16   58.7   1.9   1   1     9e-20   1.2e-15   56.6   0.9     1    38    26    63    26    63 0.98 Hemin uptake protein hemP
Epimerase            PF01370.16   236 seq1144_BIOID51127   -            355   4.6e-79  265.0   0.0   1   1   2.5e-82   5.6e-79  264.7   0.0     1   236     4   252     4   252 0.97 NAD dependent epimerase/dehydratase family
RmlD_sub_bind        PF04321.12   287 seq1144_BIOID51127   -            355   2.1e-17   62.8   0.0   1   1   1.3e-20     3e-17   62.3   0.0     2   254     3   296     1   333 0.79 RmlD substrate binding domain
Polysacc_synt_2      PF02719.10   294 seq1144_BIOID51127   -            355     2e-16   59.6   0.0   1   1   1.3e-19   2.9e-16   59.0   0.0     1   117     4   114     4   135 0.93 Polysaccharide biosynthesis protein
3Beta_HSD            PF01073.14   280 seq1144_BIOID51127   -            355   9.7e-16   57.1   0.0   1   1   6.7e-19   1.5e-15   56.5   0.0     1   229     5   240     5   250 0.82 3-beta hydroxysteroid dehydrogenase/isomerase family
NAD_binding_4        PF07993.7    249 seq1144_BIOID51127   -            355   2.6e-15   55.9   0.1   1   1   2.5e-14   5.6e-11   41.7   0.0    87   199    74   191    56   250 0.83 Male sterility protein
adh_short            PF00106.20   167 seq1144_BIOID51127   -            355   4.4e-08   33.1   0.4   1   1   3.1e-10     7e-07   29.1   0.1     3    96     4    91     2   126 0.79 short chain dehydrogenase
Usher                PF00577.15   552 seq1145_BIOID51127   -            837  1.2e-176  588.6  30.2   1   1  3.1e-180  1.4e-176  588.3  21.0     3   551   198   749   196   750 0.96 Type VII secretion system (T7SS), usher protein
PapC_N               PF13954.1    146 seq1145_BIOID51127   -            837   3.7e-38  130.2   0.2   1   1   2.2e-41     1e-37  128.8   0.1     1   146    37   182    37   182 0.98 PapC N-terminal domain
PapC_C               PF13953.1     68 seq1145_BIOID51127   -            837   3.1e-14   52.2   0.2   1   1   3.7e-16   1.7e-12   46.6   0.0     3    59   762   816   761   823 0.91 PapC C-terminal domain
RNase_T              PF00929.19   164 seq1146_BIOID51127   -            204   4.9e-34  117.8   0.0   1   1   4.2e-38   5.7e-34  117.6   0.0     1   163    32   193    32   194 0.97 Exonuclease
NTP_transferase      PF00483.18   248 seq1147_BIOID51127   -            293   1.2e-72  244.0   0.0   1   1   2.1e-76   1.4e-72  243.8   0.0     1   246     2   238     2   240 0.98 Nucleotidyl transferase
NTP_transf_3         PF12804.2    179 seq1147_BIOID51127   -            293   1.1e-08   35.3   0.0   1   1     2e-12   1.4e-08   35.0   0.0     1   120     3   133     3   188 0.83 MobA-like NTP transferase domain
YbhQ                 PF11076.3    135 seq1148_BIOID51127   -            136   4.3e-79  262.5  13.2   1   1   3.7e-83   5.1e-79  262.3   9.1     1   134     1   132     1   134 0.98 Putative inner membrane protein YbhQ
Acetyltransf_1       PF00583.19    83 seq1151_BIOID51127   -            224   1.6e-05   24.6   0.5   1   1   7.7e-09   5.3e-05   23.0   0.4    39    78   170   209   144   214 0.93 Acetyltransferase (GNAT) family
Acetyltransf_10      PF13673.1    117 seq1151_BIOID51127   -            224   3.5e-05   23.8   0.5   1   1   8.5e-09   5.8e-05   23.0   0.3     1   114    92   207    92   212 0.80 Acetyltransferase (GNAT) domain
DegT_DnrJ_EryC1      PF01041.12   363 seq1153_BIOID51127   -            376   2.4e-87  293.2   0.0   1   1   6.2e-91   2.8e-87  292.9   0.0     7   361    13   370     9   372 0.93 DegT/DnrJ/EryC1/StrS aminotransferase family
Aminotran_1_2        PF00155.16   363 seq1153_BIOID51127   -            376   7.6e-11   41.4   0.1   1   1   3.7e-14   1.7e-10   40.3   0.0    67   189    46   154     9   187 0.88 Aminotransferase class I and II
Aminotran_5          PF00266.14   371 seq1153_BIOID51127   -            376   4.7e-08   32.0   0.1   1   1   1.6e-11   7.5e-08   31.3   0.0    62   182    47   159    33   204 0.90 Aminotransferase class-V
Pili_assembly_N      PF00345.15   122 seq1154_BIOID51127   -            252   1.8e-35  121.2   1.7   1   1   4.5e-39   3.1e-35  120.4   1.2     2   121    30   147    29   148 0.90 Gram-negative pili assembly chaperone, N-terminal domain
Pili_assembly_C      PF02753.12    68 seq1154_BIOID51127   -            252   3.1e-08   33.2   1.0   1   1   1.2e-11   8.1e-08   31.8   0.7     2    64   171   230   170   234 0.86 Gram-negative pili assembly chaperone, C-terminal domain
Carb_kinase          PF01256.12   242 seq1156_BIOID51127   -            515   6.2e-83  277.6   4.2   1   1   5.5e-86   3.7e-82  275.1   1.2     2   242   258   496   257   496 0.99 Carbohydrate kinase
YjeF_N               PF03853.10   173 seq1156_BIOID51127   -            515   6.2e-48  162.4   0.0   1   1   1.6e-51   1.1e-47  161.6   0.0     2   173    35   199    34   199 0.98 YjeF-related protein N-terminus
Polysacc_synt        PF01943.12   273 seq1159_BIOID51127   -            416     1e-13   51.0  19.1   1   1   7.7e-18     1e-13   51.0  13.3     1   272     3   283     3   284 0.84 Polysaccharide biosynthesis protein
UPF0079              PF02367.12   123 seq1160_BIOID51127   -            153   3.3e-45  152.5   0.0   1   1   2.8e-49   3.9e-45  152.3   0.0     1   121    14   134    14   136 0.98 Uncharacterised P-loop hydrolase UPF0079
Glyco_transf_56      PF07429.6    361 seq1161_BIOID51127   -            359  1.7e-193  642.3   0.0   1   1  2.8e-197  1.9e-193  642.1   0.0     1   360     1   358     1   359 0.99 4-alpha-L-fucosyltransferase glycosyl transferase group 56
TetR_C_2             PF08361.6    121 seq1162_BIOID51127   -            215   4.5e-57  191.0   1.6   1   1   9.1e-61   6.2e-57  190.6   1.1     1   119    84   202    84   204 0.99 MAATS-type transcriptional repressor, C-terminal region
TetR_N               PF00440.18    47 seq1162_BIOID51127   -            215   4.8e-20   70.8   0.0   1   1     1e-23   7.1e-20   70.2   0.0     1    47    16    62    16    62 0.98 Bacterial regulatory proteins, tetR family
Amidase_3            PF01520.13   175 seq1165_BIOID51127   -            445     4e-49  166.6   0.0   1   1   9.5e-53   6.5e-49  165.9   0.0     1   174   194   413   194   414 0.99 N-acetylmuramoyl-L-alanine amidase
MscS_TM              PF12794.2    340 seq1166_BIOID51127   -           1120   1.6e-97  326.0  29.0   1   1  3.5e-101   1.6e-97  326.0  20.1     5   340   508   826   505   826 0.97 Mechanosensitive ion channel inner membrane domain 1
MscS_porin           PF12795.2    240 seq1166_BIOID51127   -           1120   4.9e-66  222.3  54.0   1   1   1.1e-69   4.9e-66  222.3  37.4     1   240    49   290    49   290 0.98 Mechanosensitive ion channel porin domain
MS_channel           PF00924.13   206 seq1166_BIOID51127   -           1120   3.3e-61  206.0   0.5   1   1   7.3e-65   3.3e-61  206.0   0.3     2   206   887  1086   886  1086 0.99 Mechanosensitive ion channel
WzyE                 PF06899.6    449 seq1168_BIOID51127   -            450    3e-277  919.3  44.7   1   1  2.4e-281  3.3e-277  919.1  31.0     1   448     1   449     1   450 1.00 WzyE protein
HTH_Tnp_IS1          PF12759.2     50 seq1170_BIOID51127   -             91   4.4e-32  109.2   0.1   1   1   9.6e-36   6.6e-32  108.6   0.1     1    50    39    88    39    88 0.99 InsA C-terminal domain
Zn_Tnp_IS1           PF03811.8     36 seq1170_BIOID51127   -             91   1.1e-21   75.9   4.5   1   1   3.1e-25   2.1e-21   74.9   3.1     1    36     1    36     1    36 0.99 InsA N-terminal domain
DNA_mis_repair       PF01119.14   119 seq1171_BIOID51127   -            615   5.2e-37  125.8   0.0   1   1   2.5e-40   8.6e-37  125.1   0.0     2   118   213   330   212   331 0.95 DNA mismatch repair protein, C-terminal domain
MutL_C               PF08676.6    144 seq1171_BIOID51127   -            615   1.6e-23   82.7   0.2   1   1   4.7e-27   1.6e-23   82.7   0.1     2   134   435   563   434   572 0.92 MutL C terminal dimerisation domain
HATPase_c_3          PF13589.1    137 seq1171_BIOID51127   -            615   1.1e-13   50.9   0.0   1   1   5.6e-17   1.9e-13   50.1   0.0     4   103    24   123    21   142 0.81 Histidine kinase-, DNA gyrase B-, and HSP90-like ATPase
HATPase_c            PF02518.21   111 seq1171_BIOID51127   -            615   5.7e-11   42.0   0.0   1   1   3.8e-14   1.3e-10   40.8   0.0     2    72    19    87    18   147 0.79 Histidine kinase-, DNA gyrase B-, and HSP90-like ATPase
DDE_Tnp_IS1          PF03400.8    131 seq1172_BIOID51127   -            125   4.5e-74  246.6   1.5   1   1   3.6e-78   4.9e-74  246.4   1.1     7   131     1   125     1   125 1.00 IS1 transposase
Glyco_tran_WecB      PF03808.8    172 seq1175_BIOID51127   -            246   1.4e-55  187.2   0.1   1   1   1.4e-59   1.9e-55  186.8   0.1     2   172    61   231    60   231 0.96 Glycosyl transferase WecB/TagA/CpsF family
DEAD                 PF00270.24   173 seq1176_BIOID51127   -            454   2.3e-49  167.0   0.1   1   1   5.9e-52   2.7e-48  163.5   0.0     1   172    25   196    25   197 0.94 DEAD/DEAH box helicase
Helicase_C           PF00271.26    78 seq1176_BIOID51127   -            454   8.2e-26   89.5   0.0   1   1   4.8e-29   2.2e-25   88.2   0.0     2    77   264   339   263   340 0.98 Helicase conserved C-terminal domain
DUF1449              PF07290.6    202 seq1177_BIOID51127   -            209  1.2e-112  373.9   0.4   1   1    1e-116  1.4e-112  373.7   0.3     1   202     4   205     4   205 1.00 Protein of unknown function (DUF1449)
AA_permease          PF00324.16   479 seq1181_BIOID51127   -            461   4.9e-99  331.7  55.9   1   1  9.1e-103   6.2e-99  331.3  38.8     1   435    16   427    16   455 0.94 Amino acid permease
AA_permease_2        PF13520.1    426 seq1181_BIOID51127   -            461   1.6e-43  148.7  59.1   1   1   3.1e-47   2.1e-43  148.3  41.0     9   425    20   440    15   441 0.88 Amino acid permease
Band_7               PF01145.20   179 seq1182_BIOID51127   -            553   4.6e-19   68.9   2.1   1   1   3.3e-23   4.6e-19   68.9   1.5     5   148    38   188    34   220 0.85 SPFH domain / Band 7 family
IPPT                 PF01715.12   253 seq1184_BIOID51127   -            316  8.7e-108  358.9   0.0   1   1  1.5e-111    1e-107  358.7   0.0     2   252    45   297    44   298 0.99 IPP transferase
IPT                  PF01745.11   233 seq1184_BIOID51127   -            316   4.5e-07   29.1   0.0   1   1   1.2e-08   8.1e-05   21.7   0.0     5   100    14   109    10   120 0.80 Isopentenyl transferase
Helicase_C_2         PF13307.1    167 seq1188_BIOID51127   -            761   4.9e-26   91.5   0.0   1   1   2.3e-29   7.7e-26   90.9   0.0     8   165   578   733   571   735 0.93 Helicase C-terminal domain
DEAD                 PF00270.24   173 seq1188_BIOID51127   -            761   3.5e-09   36.2   0.1   1   1     2e-09   6.8e-06   25.5   0.0    12    78    88   153    73   171 0.74 DEAD/DEAH box helicase
DEAD_2               PF06733.10   174 seq1188_BIOID51127   -            761   1.3e-08   34.3   0.0   1   1   6.7e-12   2.3e-08   33.5   0.0   103   167   245   308   195   314 0.87 DEAD_2
LSM                  PF01423.17    68 seq1189_BIOID51127   -            102   7.6e-09   34.8   0.2   1   1   1.1e-12   1.4e-08   33.9   0.1     6    68    17    64    10    64 0.85 LSM domain
MMR_HSR1             PF01926.18   114 seq1190_BIOID51127   -            426   3.4e-21   75.2   0.1   1   1   3.3e-24   9.1e-21   73.8   0.1     2   114   200   318   199   318 0.83 50S ribosome-binding GTPase
GTP-bdg_N            PF13167.1     95 seq1190_BIOID51127   -            426   1.6e-15   56.9   0.0   1   1   1.4e-18   3.8e-15   55.6   0.0     8    95    25   112    18   112 0.96 GTP-binding GTPase N-terminal
FeoB_N               PF02421.13   189 seq1190_BIOID51127   -            426     1e-08   34.5   0.1   1   1   7.5e-12   2.1e-08   33.5   0.0     2   168   199   369   198   390 0.81 Ferrous iron transport protein B
Arf                  PF00025.16   175 seq1190_BIOID51127   -            426   1.2e-05   24.4   0.6   1   1   2.8e-08   7.6e-05   21.9   0.4    19   132   202   326   190   360 0.79 ADP-ribosylation factor family
DUF454               PF04304.8     71 seq1191_BIOID51127   -            125   3.1e-22   78.2  15.2   1   1   2.3e-26   3.1e-22   78.2  10.6     1    71    46   115    46   115 0.95 Protein of unknown function (DUF454)
Ibs_toxin            PF13956.1     19 seq1193_BIOID51127   -             67     2e-09   36.8   8.7   1   1   1.9e-13   2.6e-09   36.4   6.0     1    19    49    67    49    67 1.00 Toxin Ibs, type I toxin-antitoxin system
DUF4008              PF13186.1     64 seq1194_BIOID51127   -            411   2.5e-13   50.0   0.5   1   1   1.6e-16   5.5e-13   48.9   0.4     4    64   282   343   276   343 0.90 Domain of unknown function (DUF4008)
Radical_SAM          PF04055.16   166 seq1194_BIOID51127   -            411   8.8e-13   48.6   0.0   1   1   4.4e-16   1.5e-12   47.8   0.0     6   160    20   182    16   208 0.82 Radical SAM superfamily
Fer4_12              PF13353.1    139 seq1194_BIOID51127   -            411   1.5e-07   31.4   0.0   1   1   8.5e-11   2.9e-07   30.5   0.0    13   116    19   127    17   150 0.65 4Fe-4S single cluster domain
Pribosyltran         PF00156.22   125 seq1195_BIOID51127   -            183   3.4e-20   71.8   0.2   1   1   3.2e-24   4.4e-20   71.5   0.1     2   124    33   155    32   156 0.95 Phosphoribosyl transferase domain
DNA_pol3_tau_5       PF12170.3    142 seq1198_BIOID51127   -            643   3.4e-94  312.1   5.3   1   1   4.1e-97   6.9e-94  311.1   3.7     1   142   499   640   499   640 1.00 DNA polymerase III tau subunit V interacting with alpha
DNA_pol3_delta2      PF13177.1    162 seq1198_BIOID51127   -            643   3.3e-40  137.3   0.0   1   1   3.2e-43   5.5e-40  136.5   0.0     1   161    20   178    20   179 0.98 DNA polymerase III, delta subunit
DNA_pol3_gamma3      PF12169.3    143 seq1198_BIOID51127   -            643     7e-31  106.7   4.8   1   1   8.9e-34   1.5e-30  105.7   0.8     1   131   232   360   232   372 0.91 DNA polymerase III subunits gamma and tau domain III
DNA_pol3_tau_4       PF12168.3     84 seq1198_BIOID51127   -            643   4.3e-22   78.2  12.8   1   1   7.6e-25   1.3e-21   76.6   8.9     1    84   416   498   416   498 0.98 DNA polymerase III subunits tau domain IV DnaB-binding
AAA                  PF00004.24   132 seq1198_BIOID51127   -            643   7.8e-12   45.4   0.1   1   1   2.9e-14     5e-11   42.8   0.0     2   125    42   171    41   177 0.80 ATPase family associated with various cellular activities (AAA)
RuvB_N               PF05496.7    234 seq1198_BIOID51127   -            643   1.8e-06   27.1   0.0   1   1   2.2e-08   3.8e-05   22.7   0.0    15    85     7    73     2    82 0.85 Holliday junction DNA helicase ruvB N-terminus
AAA_5                PF07728.9    139 seq1198_BIOID51127   -            643   2.9e-05   23.7   0.0   1   1   5.2e-08   8.9e-05   22.1   0.0     3    93    42   147    40   161 0.76 AAA domain (dynein-related subfamily)
DNA_pol3_delta       PF06144.8    172 seq1198_BIOID51127   -            643   9.5e-05   21.8   0.1   1   1   1.1e-07    0.0002   20.8   0.1    73   161   131   215   121   219 0.86 DNA polymerase III, delta subunit
Band_7               PF01145.20   179 seq1199_BIOID51127   -            419   4.9e-33  114.4   1.1   1   1   1.2e-36   8.4e-33  113.6   0.7     1   178    98   271    98   272 0.96 SPFH domain / Band 7 family
HflK_N               PF12221.3     42 seq1199_BIOID51127   -            419   7.8e-17   60.6  18.5   1   1   4.1e-20   2.8e-16   58.8  12.8     1    42     1    60     1    60 0.96 Bacterial membrane protein N terminal
Glycos_trans_3N      PF02885.12    66 seq1200_BIOID51127   -            320   2.8e-15   55.5   0.0   1   1   3.6e-19     5e-15   54.7   0.0     2    65     3    70     2    71 0.97 Glycosyl transferase family, helical bundle domain
Band_7               PF01145.20   179 seq1201_BIOID51127   -            334   1.4e-37  129.2   0.7   1   1   1.5e-41   2.1e-37  128.6   0.5     2   178    22   243    21   245 0.97 SPFH domain / Band 7 family
Ldh_2                PF02615.9    335 seq1203_BIOID51127   -            361  9.2e-139  461.7   0.0   1   1  7.6e-143    1e-138  461.5   0.0     1   334     5   340     5   341 0.99 Malate/L-lactate dehydrogenase
YbaB_DNA_bd          PF02575.11    93 seq1205_BIOID51127   -            109   3.4e-38  129.3   7.0   1   1   2.8e-42   3.8e-38  129.1   4.8     1    93    11   102    11   102 0.99 YbaB/EbfC DNA-binding family
Toprim_4             PF13662.1     81 seq1209_BIOID51127   -            201   2.6e-22   78.5   0.0   1   1   8.9e-26   4.1e-22   77.8   0.0     1    81    81   172    81   172 0.95 Toprim domain
RecR                 PF02132.10    41 seq1209_BIOID51127   -            201   4.7e-16   57.8   1.1   1   1     1e-19   4.7e-16   57.8   0.8     2    41    39    78    38    78 0.95 RecR protein
Toprim               PF01751.17    88 seq1209_BIOID51127   -            201   9.5e-11   41.3   0.0   1   1   3.6e-14   1.7e-10   40.5   0.0     2    77    83   166    82   173 0.90 Toprim domain
DUF2065              PF09838.4     57 seq1210_BIOID51127   -             65   9.4e-23   79.5   3.3   1   1   7.6e-27     1e-22   79.4   2.3     1    57     5    61     5    61 0.98 Uncharacterized protein conserved in bacteria (DUF2065)
Toxin_15             PF07906.8    284 seq1211_BIOID51127   -            471     1e-85  287.5   0.1   1   1   7.6e-87   3.5e-83  279.2   0.0    49   284     2   235     1   235 0.99 ShET2 enterotoxin, N-terminal region
Adenylsucc_synt      PF00709.16   421 seq1212_BIOID51127   -            432  3.4e-177  589.2   0.0   1   1  2.8e-181  3.9e-177  588.9   0.0     2   420     5   424     4   425 0.99 Adenylosuccinate synthetase
HSP90                PF00183.13   531 seq1215_BIOID51127   -            624  1.5e-115  386.5   8.4   1   1  5.5e-118  2.5e-114  382.4   5.5    74   491   212   622   209   624 0.93 Hsp90 protein
HATPase_c_3          PF13589.1    137 seq1215_BIOID51127   -            624   2.1e-15   56.4   1.5   1   1   7.1e-19   3.2e-15   55.8   0.1     2   123    26   171    25   183 0.79 Histidine kinase-, DNA gyrase B-, and HSP90-like ATPase
HATPase_c            PF02518.21   111 seq1215_BIOID51127   -            624     8e-12   44.7   0.1   1   1   3.2e-15   1.5e-11   43.9   0.1     6   109    32   181    27   183 0.84 Histidine kinase-, DNA gyrase B-, and HSP90-like ATPase
Rrf2                 PF02082.15    83 seq1217_BIOID51127   -            141   2.1e-25   88.5   0.1   1   1   2.4e-29   3.3e-25   87.9   0.1     1    82     1    82     1    83 0.99 Transcriptional regulator
RNB                  PF00773.14   325 seq1218_BIOID51127   -            827  9.2e-106  353.6   0.0   1   1  3.9e-109  1.3e-105  353.1   0.0     1   325   274   602   274   602 0.97 RNB domain
OB_RNB               PF08206.6     58 seq1218_BIOID51127   -            827   1.9e-29  100.8   9.9   1   2   2.4e-25   8.1e-22   76.3   0.1     1    58   101   158   101   158 0.99 Ribonuclease B OB domain
OB_RNB               PF08206.6     58 seq1218_BIOID51127   -            827   1.9e-29  100.8   9.9   2   2     2e-09   6.7e-06   25.4   0.0     6    58   172   227   170   227 0.96 Ribonuclease B OB domain
S1                   PF00575.18    74 seq1218_BIOID51127   -            827   8.7e-20   70.4   0.4   1   1   6.9e-23   2.4e-19   69.0   0.3     2    73   655   738   654   739 0.98 S1 RNA binding domain
HTH_12               PF08461.5     66 seq1218_BIOID51127   -            827   1.7e-13   49.9   0.8   1   1   1.1e-16   3.8e-13   48.8   0.5     2    64    37    97    36    99 0.93 Ribonuclease R winged-helix domain
ADK                  PF00406.17   151 seq1219_BIOID51127   -            214   1.3e-60  203.5   0.0   1   1   3.4e-64   1.5e-60  203.2   0.0     1   150     5   186     5   187 0.99 Adenylate kinase
ADK_lid              PF05191.9     36 seq1219_BIOID51127   -            214   8.3e-17   60.4   0.0   1   1   3.2e-20   1.5e-16   59.6   0.0     1    36   123   158   123   158 1.00 Adenylate kinase, active site lid
AAA_17               PF13207.1    121 seq1219_BIOID51127   -            214   1.5e-08   35.3   0.0   1   1   4.7e-12   2.1e-08   34.8   0.0     1   108     2   116     2   170 0.62 AAA domain
PfkB                 PF00294.19   301 seq1220_BIOID51127   -            310   1.3e-59  201.7   0.4   1   1   2.3e-63   1.6e-59  201.4   0.3     8   298    15   297     8   300 0.92 pfkB family carbohydrate kinase
Phos_pyr_kin         PF08543.7    246 seq1220_BIOID51127   -            310   8.5e-09   34.8   0.3   1   1   2.9e-12     2e-08   33.6   0.1   107   223   168   279   155   292 0.85 Phosphomethylpyrimidine kinase
SH3_3                PF08239.6     52 seq1221_BIOID51127   -            206   9.6e-06   25.0   0.1   1   1   1.4e-09   1.9e-05   24.0   0.0     5    46    36    80    30    86 0.91 Bacterial SH3 domain
Ferrochelatase       PF00762.14   316 seq1222_BIOID51127   -            320  3.9e-108  361.0   0.0   1   1  6.3e-112  4.3e-108  360.8   0.0     1   313     5   317     5   320 0.98 Ferrochelatase
PolyA_pol            PF01743.15   126 seq1223_BIOID51127   -            412   2.6e-28   98.6   0.0   1   1   1.3e-31   6.1e-28   97.4   0.0     1   126     3   122     3   122 0.88 Poly A polymerase head domain
PolyA_pol_RNAbd      PF12627.2     64 seq1223_BIOID51127   -            412     2e-17   62.3   0.1   1   1   1.2e-20   5.6e-17   60.9   0.1     1    62   149   212   149   214 0.97 Probable RNA and SrmB- binding site of polymerase A
HD                   PF01966.17   122 seq1223_BIOID51127   -            412   4.1e-13   49.3   0.1   1   1   5.7e-16   2.6e-12   46.6   0.0     2   121   229   328   228   329 0.96 HD domain
DUF2622              PF11080.3     96 seq1224_BIOID51127   -             96   3.1e-49  164.6   0.6   1   1   2.5e-53   3.4e-49  164.5   0.4     1    95     1    95     1    96 0.99 Protein of unknown function (DUF2622)
Fructosamin_kin      PF03881.9    288 seq1227_BIOID51127   -            286  6.7e-111  369.7   0.0   1   1  1.1e-114  7.5e-111  369.5   0.0     1   287     1   285     1   286 0.99 Fructosamine kinase
APH                  PF01636.18   239 seq1227_BIOID51127   -            286   3.9e-21   75.7   3.6   1   1   7.7e-25   5.3e-21   75.3   2.5     4   223    23   239    21   251 0.87 Phosphotransferase enzyme family
Adenylate_cycl       PF01295.13   605 seq1230_BIOID51127   -            848    9e-275  912.5   0.0   1   1  1.6e-278  1.1e-274  912.3   0.0     1   601   228   826   228   830 0.98 Adenylate cyclase, class-I
Adenyl_cycl_N        PF12633.2    204 seq1230_BIOID51127   -            848   2.4e-87  291.6   0.0   1   1   1.6e-86   1.1e-82  276.3   0.0     1   203     1   200     1   201 0.96 Adenylate cyclase NT domain
SpoU_methylase       PF00588.14   142 seq1231_BIOID51127   -            243     7e-42  142.5   0.0   1   1   1.9e-45   1.3e-41  141.6   0.0     2   142    96   236    95   236 0.96 SpoU rRNA Methylase family
SpoU_sub_bind        PF08032.7     76 seq1231_BIOID51127   -            243   3.1e-19   68.7   0.1   1   1   2.9e-22     2e-18   66.2   0.0     1    72     4    76     4    80 0.96 RNA 2'-O ribose methyltransferase substrate binding
Methyltransf_10      PF05971.7    299 seq1232_BIOID51127   -            335  6.4e-154  511.3   0.0   1   1  1.1e-157  7.6e-154  511.0   0.0     2   299    30   323    29   323 0.99 Protein of unknown function (DUF890)
PfkB                 PF00294.19   301 seq1233_BIOID51127   -            434   2.4e-56  190.9   0.0   1   1   2.5e-60   3.4e-56  190.4   0.0     4   294    55   414    52   422 0.91 pfkB family carbohydrate kinase
DUF2170              PF09938.4    140 seq1234_BIOID51127   -            133   1.6e-42  144.0   1.4   1   1   1.3e-46   1.7e-42  143.9   1.0     3   139     2   132     1   133 0.96 Uncharacterized protein conserved in bacteria (DUF2170)
HAD_2                PF13419.1    176 seq1235_BIOID51127   -            222   9.8e-23   81.1   0.0   1   1   2.5e-26   1.1e-22   80.9   0.0     2   176    11   191    10   191 0.91 Haloacid dehalogenase-like hydrolase
Hydrolase            PF00702.21   204 seq1235_BIOID51127   -            222   5.1e-13   49.9   0.0   1   1   3.1e-16   1.4e-12   48.4   0.0     3   203     9   184     7   185 0.83 haloacid dehalogenase-like hydrolase
Hydrolase_like       PF13242.1     75 seq1235_BIOID51127   -            222   2.7e-05   23.6   0.0   1   1   9.4e-09   4.3e-05   23.0   0.0     2    49   146   192   145   209 0.91 HAD-hyrolase-like
PspA_IM30            PF04012.7    221 seq1236_BIOID51127   -            232   4.3e-57  192.8  28.8   1   1   3.5e-61   4.8e-57  192.7  20.0     1   221     2   232     2   232 0.97 PspA/IM30 family
G3P_acyltransf       PF02660.10   178 seq1238_BIOID51127   -            205   3.4e-57  192.7  10.4   1   1   2.9e-61   3.9e-57  192.5   7.2     1   177    10   184    10   185 0.96 Glycerol-3-phosphate acyltransferase
DUF457               PF04307.9    157 seq1239_BIOID51127   -            196   9.2e-30  102.9   7.1   1   1   8.6e-34   1.2e-29  102.5   4.9     3   152     5   161     3   166 0.85 Predicted membrane-bound metal-dependent hydrolase (DUF457)
DUF2491              PF10679.4    212 seq1241_BIOID51127   -            219   8.1e-71  237.2   0.0   1   1   6.5e-75   8.9e-71  237.1   0.0     2   212     5   217     1   217 0.98 Protein of unknown function (DUF2491)
SDF                  PF00375.13   390 seq1244_BIOID51127   -            463  1.7e-102  343.0  34.3   1   1  1.5e-106  2.1e-102  342.7  23.8     1   390    29   443    29   443 0.96 Sodium:dicarboxylate symporter family
DUF350               PF03994.9     54 seq1245_BIOID51127   -            132   1.6e-31  107.6  11.9   1   2   2.3e-22   3.1e-18   65.1   0.4     1    53    13    65    13    66 0.98 Domain of Unknown Function (DUF350)
DUF350               PF03994.9     54 seq1245_BIOID51127   -            132   1.6e-31  107.6  11.9   2   2   8.5e-17   1.2e-12   47.2   3.4     1    54    78   130    78   130 0.99 Domain of Unknown Function (DUF350)
DUF1190              PF06693.6    165 seq1247_BIOID51127   -            212   2.1e-35  122.1   3.2   1   1   1.9e-39   2.7e-35  121.7   2.2     1   165    63   212    63   212 0.91 Protein of unknown function (DUF1190)
LPAM_2               PF13627.1     24 seq1250_BIOID51127   -             67   1.6e-08   33.8   3.3   1   1   1.6e-12   2.1e-08   33.4   2.3     1    24     6    29     6    29 0.94 Prokaryotic lipoprotein-attachment site
Fumerase             PF05681.9    271 seq1251_BIOID51127   -            321     1e-81  273.8   0.0   1   1   9.4e-86   1.3e-81  273.5   0.0     1   268    32   302    32   305 0.96 Fumarate hydratase (Fumerase)
DAP_epimerase        PF01678.14   121 seq1253_BIOID51127   -            275   1.3e-77  257.4   0.7   1   2   1.8e-43   1.2e-39  134.8   0.0     1   120     4   124     4   125 0.98 Diaminopimelate epimerase
DAP_epimerase        PF01678.14   121 seq1253_BIOID51127   -            275   1.3e-77  257.4   0.7   2   2   2.5e-39   1.7e-35  121.4   0.1     2   121   153   268   152   268 0.97 Diaminopimelate epimerase
PhzC-PhzF            PF02567.11   282 seq1253_BIOID51127   -            275   3.6e-05   23.0   0.0   1   1   7.7e-09   5.2e-05   22.5   0.0    45   224    51   224    46   229 0.86 Phenazine biosynthesis-like protein
GSP_synth            PF03738.9     97 seq1254_BIOID51127   -            430     2e-25   88.7   0.0   1   1     5e-29   6.8e-25   87.0   0.0     2    97   215   306   214   306 0.92 Glutathionylspermidine synthase preATP-grasp
Fumerase_C           PF05683.7    206 seq1256_BIOID51127   -            201   1.8e-48  164.3   0.0   1   1   1.5e-52     2e-48  164.1   0.0    31   203     5   178     1   181 0.97 Fumarase C-terminus
DUF484               PF04340.7    225 seq1257_BIOID51127   -            235   1.1e-89  299.6   0.4   1   1   9.5e-94   1.3e-89  299.4   0.3     1   224    10   232    10   233 0.99 Protein of unknown function, DUF484
Acyl-CoA_dh_1        PF00441.19   150 seq1259_BIOID51127   -            546   1.2e-32  112.9   0.8   1   1   2.2e-35     1e-31  109.9   0.3     1   148   290   443   290   445 0.97 Acyl-CoA dehydrogenase, C-terminal domain
Acyl-CoA_dh_M        PF02770.14    52 seq1259_BIOID51127   -            546   5.4e-14   51.3   0.0   1   1   2.2e-17     1e-13   50.4   0.0     1    51   186   236   186   238 0.96 Acyl-CoA dehydrogenase, middle domain
Acyl-CoA_dh_2        PF08028.6    134 seq1259_BIOID51127   -            546   2.1e-08   34.3   0.2   1   1   1.3e-11   5.8e-08   32.9   0.0    10   123   314   423   308   432 0.86 Acyl-CoA dehydrogenase, C-terminal domain
Na_sulph_symp        PF00939.14   471 seq1260_BIOID51127   -            487  1.1e-182  608.0  40.2   1   1  8.7e-187  1.2e-182  607.9  27.9     2   468     5   485     4   487 0.99 Sodium:sulfate symporter transmembrane region
Phage_integrase      PF00589.17   173 seq1261_BIOID51127   -            298   4.6e-50  169.5   0.0   1   1   1.1e-53   7.7e-50  168.8   0.0     3   172   114   281   112   282 0.97 Phage integrase family
Phage_integr_N       PF02899.12    84 seq1261_BIOID51127   -            298   7.9e-27   93.1   0.7   1   1   2.9e-30     2e-26   91.8   0.5     1    83     8    90     8    91 0.98 Phage integrase, N-terminal SAM-like domain
5_nucleotid_C        PF02872.13   156 seq1263_BIOID51127   -            550   7.7e-33  113.5   0.5   1   1   2.6e-36   1.8e-32  112.3   0.3     1   155   363   510   363   511 0.95 5'-nucleotidase, C-terminal domain
Metallophos          PF00149.23   201 seq1263_BIOID51127   -            550     5e-18   65.1   0.1   1   1     1e-21   7.1e-18   64.6   0.1     1   198    34   253    34   256 0.94 Calcineurin-like phosphoesterase
Catalase             PF00199.14   384 seq1265_BIOID51127   -            753  2.1e-170  566.4   0.1   1   1    4e-174  2.8e-170  566.0   0.1     1   382    81   467    81   469 0.99 Catalase
Catalase-rel         PF06628.7     68 seq1265_BIOID51127   -            753     4e-20   71.3   0.0   1   1   1.3e-23   8.7e-20   70.2   0.0     1    68   495   563   495   563 0.98 Catalase-related immune-responsive
HAD_2                PF13419.1    176 seq1266_BIOID51127   -            238   8.5e-20   71.6   0.1   1   1   2.4e-23   1.1e-19   71.2   0.0     1   176    13   207    13   207 0.76 Haloacid dehalogenase-like hydrolase
Hydrolase_like       PF13242.1     75 seq1266_BIOID51127   -            238   4.5e-09   35.7   0.0   1   1   2.2e-12   9.9e-09   34.6   0.0     2    50   161   209   160   223 0.93 HAD-hyrolase-like
Hydrolase            PF00702.21   204 seq1266_BIOID51127   -            238   1.3e-08   35.4   0.0   1   1   4.1e-12   1.9e-08   34.9   0.0     1   202    10   199    10   201 0.71 haloacid dehalogenase-like hydrolase
UvrD_C               PF13361.1    319 seq1268_BIOID51127   -            738   1.3e-99  333.6   0.0   1   1  7.6e-103   1.7e-99  333.1   0.0     1   318   295   634   295   635 0.98 UvrD-like helicase C-terminal domain
UvrD-helicase        PF00580.16   315 seq1268_BIOID51127   -            738   2.2e-76  257.0   0.0   1   1   2.7e-79   6.1e-76  255.6   0.0     1   314    28   289    28   290 0.98 UvrD/REP helicase N-terminal domain
AAA_19               PF13245.1     76 seq1268_BIOID51127   -            738   5.5e-14   51.5   0.2   1   1   8.5e-17   1.9e-13   49.8   0.1     1    75    34   111    34   112 0.85 Part of AAA domain
UvrD_C_2             PF13538.1    104 seq1268_BIOID51127   -            738   1.1e-10   41.4   0.0   1   1   1.1e-13   2.6e-10   40.2   0.0    54   103   561   630   509   631 0.77 Family description
Abhydrolase_5        PF12695.2    142 seq1269_BIOID51127   -            249   2.2e-18   66.2   0.0   1   1   1.3e-21   2.9e-18   65.8   0.0     3   130    31   215    29   231 0.79 Alpha/beta hydrolase family
Abhydrolase_6        PF12697.2    228 seq1269_BIOID51127   -            249   9.7e-16   58.2   3.3   1   1   1.7e-18   3.8e-15   56.3   2.3     2   205    31   215    30   242 0.67 Alpha/beta hydrolase family
Peptidase_S9         PF00326.16   213 seq1269_BIOID51127   -            249     1e-10   41.0   0.0   1   1   5.8e-14   1.3e-10   40.7   0.0    43   190    86   234    43   249 0.74 Prolyl oligopeptidase family
Ribosomal_S21        PF01165.15    57 seq1270_BIOID51127   -             71   3.2e-24   84.0   8.1   1   1   2.3e-28   3.2e-24   84.0   5.6     2    57     3    58     2    59 0.97 Ribosomal protein S21
Toprim_N             PF08275.6    128 seq1272_BIOID51127   -            581   1.5e-43  147.6   0.0   1   1   1.3e-46   2.5e-43  146.9   0.0     1   127   126   251   126   252 0.98 DNA primase catalytic core, N-terminal domain
zf-CHC2              PF01807.15    98 seq1272_BIOID51127   -            581   1.8e-40  136.2   0.1   1   1   1.7e-43   3.4e-40  135.4   0.1     3    96     7   100     5   102 0.96 CHC2 zinc finger
DnaG_DnaB_bind       PF08278.6    127 seq1272_BIOID51127   -            581   2.2e-39  134.4   1.3   1   1   2.7e-42   5.3e-39  133.2   0.9     1   127   450   575   450   575 0.99 DNA primase DnaG DnaB-binding
DnaB_bind            PF10410.4     59 seq1272_BIOID51127   -            581   7.1e-18   64.2   0.0   1   1     1e-20     2e-17   62.8   0.0     1    58   368   425   368   426 0.97 DnaB-helicase binding domain of primase
Toprim_4             PF13662.1     81 seq1272_BIOID51127   -            581   5.4e-16   58.2   0.0   1   1   6.5e-19   1.3e-15   57.0   0.0     2    70   260   325   259   335 0.90 Toprim domain
Toprim_2             PF13155.1     95 seq1272_BIOID51127   -            581   3.8e-12   46.2   0.0   1   1   4.4e-15   8.6e-12   45.0   0.0     2    93   263   348   262   350 0.86 Toprim-like
Toprim               PF01751.17    88 seq1272_BIOID51127   -            581     1e-11   44.4   0.0   1   1     1e-14     2e-11   43.4   0.0     2    78   261   331   260   339 0.93 Toprim domain
OMP_b-brl            PF13505.1    176 seq1273_BIOID51127   -            171   3.9e-27   95.2  13.5   1   1   6.8e-31   4.7e-27   94.9   9.3     2   176     9   171     6   171 0.87 Outer membrane protein beta-barrel domain
Ail_Lom              PF06316.6    199 seq1273_BIOID51127   -            171   1.5e-23   83.2   4.7   1   2   2.2e-18   1.5e-14   53.8   0.9     1   126     1   115     1   127 0.77 Enterobacterial Ail/Lom protein
Ail_Lom              PF06316.6    199 seq1273_BIOID51127   -            171   1.5e-23   83.2   4.7   2   2   2.2e-11   1.5e-07   31.0   0.1   154   199   126   171   120   171 0.93 Enterobacterial Ail/Lom protein
HTH_3                PF01381.17    55 seq1275_BIOID51127   -            131   1.2e-10   40.9   0.0   1   1   7.9e-14   5.4e-10   38.8   0.0     1    54    34    87    34    88 0.96 Helix-turn-helix
HTH_19               PF12844.2     64 seq1275_BIOID51127   -            131   3.7e-08   33.1   0.1   1   1   2.7e-11   1.8e-07   30.9   0.0     8    61    38    91    32    94 0.90 Helix-turn-helix domain
Sigma70_ner          PF04546.8    211 seq1278_BIOID51127   -            613   2.7e-81  272.0   6.8   1   1   1.2e-84   2.7e-81  272.0   4.7     1   211   137   348   137   348 0.96 Sigma-70, non-essential region
Sigma70_r1_1         PF03979.9     82 seq1278_BIOID51127   -            613   4.2e-30  103.4   5.1   1   1   1.8e-33   4.2e-30  103.4   3.5     2    81     2    80     1    81 0.96 Sigma-70 factor, region 1.1
Sigma70_r3           PF04539.11    78 seq1278_BIOID51127   -            613     7e-29   99.4   1.1   1   1   3.1e-32     7e-29   99.4   0.7     1    77   458   534   458   535 0.97 Sigma-70 region 3
Sigma70_r2           PF04542.9     71 seq1278_BIOID51127   -            613   1.8e-23   81.8   0.3   1   1   2.3e-26   5.3e-23   80.3   0.2     1    71   379   449   379   449 0.98 Sigma-70 region 2
Sigma70_r4           PF04545.11    50 seq1278_BIOID51127   -            613   3.5e-19   67.7   0.8   1   1   1.5e-22   3.5e-19   67.7   0.6     1    50   547   600   547   600 0.98 Sigma-70, region 4
Sigma70_r1_2         PF00140.15    37 seq1278_BIOID51127   -            613   7.8e-15   54.1   0.7   1   1   2.2e-17   4.9e-14   51.5   0.1     1    32    95   126    95   130 0.96 Sigma-70 factor, region 1.2
CorA                 PF01544.13   292 seq1279_BIOID51127   -            316   4.9e-56  189.7   0.4   1   1   4.4e-60     6e-56  189.5   0.2     4   292    26   312    24   312 0.95 CorA-like Mg2+ transporter protein
EIIC-GAT             PF03611.9    415 seq1280_BIOID51127   -            484  7.9e-131  436.5  43.7   1   1  5.8e-135  7.9e-131  436.5  30.3     1   409    31   426    31   433 0.97 PTS system sugar-specific permease component
Fe_dep_repr_C        PF02742.10    71 seq1281_BIOID51127   -            155   1.4e-13   50.2   0.9   1   1   1.5e-16   2.9e-13   49.1   0.6     1    57    95   150    95   154 0.95 Iron dependent repressor, metal binding and dimerisation domain
Fe_dep_repress       PF01325.14    60 seq1281_BIOID51127   -            155   6.9e-11   41.8   0.0   1   1   6.3e-14   1.2e-10   40.9   0.0     6    60    38    92    35    92 0.95 Iron dependent repressor, N-terminal DNA binding domain
HTH_24               PF13412.1     48 seq1281_BIOID51127   -            155   1.2e-07   30.9   0.0   1   1     9e-11   1.8e-07   30.3   0.0     3    48    40    85    38    85 0.90 Winged helix-turn-helix DNA-binding
MarR                 PF01047.17    59 seq1281_BIOID51127   -            155   1.7e-06   27.4   0.0   1   1   1.6e-09   3.1e-06   26.6   0.0    11    48    48    85    47    87 0.95 MarR family
CitMHS               PF03600.11   349 seq1283_BIOID51127   -            372   3.2e-28   98.2  21.5   1   1   4.7e-32   3.2e-28   98.2  14.9    41   321    32   306    12   330 0.89 Citrate transporter
Na_sulph_symp        PF00939.14   471 seq1283_BIOID51127   -            372   1.3e-07   30.8   6.0   1   1   1.8e-11   1.3e-07   30.8   4.1   320   448    41   165    35   183 0.80 Sodium:sulfate symporter transmembrane region
PTS_IIB              PF02302.12    90 seq1284_BIOID51127   -            101   3.8e-14   52.7   0.1   1   1     3e-18   4.2e-14   52.6   0.1     1    79     4    79     4    90 0.89 PTS system, Lactose/Cellobiose specific IIB subunit
Glutaminase          PF04960.10   286 seq1285_BIOID51127   -            310  1.1e-113  378.9   0.1   1   1  8.9e-118  1.2e-113  378.7   0.1     1   286    24   308    24   308 0.99 Glutaminase
PTS_EIIA_2           PF00359.17   142 seq1286_BIOID51127   -            154   3.8e-34  117.3   0.0   1   1   3.1e-38   4.3e-34  117.1   0.0     2   140     7   148     6   150 0.96 Phosphoenolpyruvate-dependent sugar phosphotransferase system, EIIA 2
OMPdecase            PF00215.19   226 seq1288_BIOID51127   -            267   1.3e-30  106.3   0.6   1   1   1.1e-34   1.5e-30  106.1   0.4     2   225    56   257    55   258 0.94 Orotidine 5'-phosphate decarboxylase / HUMPS family
AA_permease_2        PF13520.1    426 seq1289_BIOID51127   -            430     1e-31  109.8  54.4   1   1   3.1e-35   2.1e-31  108.7  37.6     1   406    13   398    13   423 0.84 Amino acid permease
AA_permease          PF00324.16   479 seq1289_BIOID51127   -            430   1.3e-25   89.5  49.3   1   1   3.2e-29   2.2e-25   88.8  34.2     2   416    18   396    17   428 0.84 Amino acid permease
AP_endonuc_2         PF01261.19   211 seq1291_BIOID51127   -            284   2.2e-28   98.9   0.0   1   1   2.9e-32   3.9e-28   98.0   0.0     1   210    25   229    25   230 0.96 Xylose isomerase-like TIM barrel
PLA1                 PF02253.10   260 seq1292_BIOID51127   -            289   1.6e-93  312.8   5.0   1   1   1.4e-97   1.9e-93  312.5   3.4     8   260    39   286    33   286 0.98 Phospholipase A1
PadR                 PF03551.9     75 seq1293_BIOID51127   -            207   6.7e-16   57.7   0.1   1   1   8.1e-20   1.1e-15   57.0   0.1     1    74    67   136    67   137 0.93 Transcriptional regulator PadR-like family
ABC_tran             PF00005.22   118 seq1295_BIOID51127   -            530   1.4e-36  125.3   0.0   1   2   1.1e-18   1.9e-15   57.1   0.0     1   118    41   184    41   184 0.98 ABC transporter
ABC_tran             PF00005.22   118 seq1295_BIOID51127   -            530   1.4e-36  125.3   0.0   2   2   2.2e-21   3.7e-18   65.8   0.0     1   118   359   467   359   467 0.95 ABC transporter
ABC_tran_2           PF12848.2     85 seq1295_BIOID51127   -            530   3.4e-23   81.1   3.0   1   1   1.8e-23     3e-20   71.7   1.4     2    85   224   309   223   309 0.91 ABC transporter
NAD_synthase         PF02540.12   242 seq1296_BIOID51127   -            275   7.5e-79  263.9   0.0   1   1   6.3e-83   8.7e-79  263.7   0.0     2   242    23   265    22   265 0.98 NAD synthase
Aldolase_II          PF00596.16   183 seq1298_BIOID51127   -            228     2e-46  157.8   0.3   1   1   1.9e-50   2.6e-46  157.4   0.2     1   182     6   193     6   194 0.88 Class II Aldolase and Adducin N-terminal domain
MerR_1               PF13411.1     69 seq1299_BIOID51127   -            135   8.7e-20   70.1   0.4   1   1     4e-23   1.8e-19   69.1   0.0     1    66     1    67     1    69 0.94 MerR HTH family regulatory protein
MerR-DNA-bind        PF09278.6     65 seq1299_BIOID51127   -            135   1.9e-16   60.1   2.6   1   1   6.1e-20   2.8e-16   59.5   1.8     2    65    45   108    44   108 0.96 MerR, DNA binding
MerR                 PF00376.18    38 seq1299_BIOID51127   -            135   2.7e-16   58.6   0.1   1   1   1.1e-19   5.2e-16   57.8   0.0     1    38     2    39     2    39 0.98 MerR family regulatory protein
RQC                  PF09382.5    106 seq1300_BIOID51127   -            611   4.4e-28   96.9   0.0   1   1   3.5e-31   1.2e-27   95.6   0.0     1   104   413   514   413   516 0.97 RQC domain
Helicase_C           PF00271.26    78 seq1300_BIOID51127   -            611   4.6e-24   83.9   0.0   1   1   2.6e-24   8.9e-21   73.4   0.1     3    78   258   333   256   333 0.98 Helicase conserved C-terminal domain
HRDC                 PF00570.18    68 seq1300_BIOID51127   -            611   8.1e-24   83.0   0.1   1   1   6.4e-27   2.2e-23   81.6   0.0     2    68   535   601   534   601 0.97 HRDC domain
DEAD                 PF00270.24   173 seq1300_BIOID51127   -            611   2.6e-21   75.7   0.0   1   1   8.5e-24   2.9e-20   72.3   0.0     2   168    30   189    29   194 0.85 DEAD/DEAH box helicase
GIY-YIG              PF01541.19    80 seq1301_BIOID51127   -            295   2.9e-05   24.2   0.0   1   1   4.2e-09   5.8e-05   23.2   0.0     2    76    35   104    34   109 0.76 GIY-YIG catalytic domain
Ribosomal_S6         PF01250.12    92 seq1303_BIOID51127   -            131   3.4e-33  113.2   0.1   1   1   3.2e-37   4.4e-33  112.8   0.0     1    91     2    91     2    92 0.98 Ribosomal protein S6
SSB                  PF00436.20   104 seq1304_BIOID51127   -            104   2.9e-13   49.4   0.0   1   1   2.3e-17   3.2e-13   49.3   0.0     2    96     3    92     2   100 0.89 Single-strand binding protein family
Aminotran_3          PF00202.16   339 seq1306_BIOID51127   -            496  4.2e-103  344.6   0.0   1   1  4.6e-107  6.2e-103  344.0   0.0     8   338   111   433   105   434 0.95 Aminotransferase class-III
ABC_tran             PF00005.22   118 seq1307_BIOID51127   -            225   1.6e-18   67.0   0.0   1   1   1.3e-21   2.9e-18   66.2   0.0     1   117    47   165    47   166 0.87 ABC transporter
AAA                  PF00004.24   132 seq1307_BIOID51127   -            225   2.8e-06   27.4   1.0   1   1   1.9e-08   4.4e-05   23.5   0.7     2   118    37   204    36   207 0.67 ATPase family associated with various cellular activities (AAA)
Adeno_IVa2           PF02456.10   370 seq1307_BIOID51127   -            225    0.0001   20.9   0.0   1   1   7.3e-08   0.00017   20.2   0.0    71   132    15    76     3    86 0.79 Adenovirus IVa2 protein
Ribosomal_S18        PF01084.15    54 seq1308_BIOID51127   -             75   2.7e-25   87.8   0.5   1   1   2.4e-29   3.3e-25   87.5   0.3     2    54    16    68    15    68 0.96 Ribosomal protein S18
LysE                 PF01810.13   191 seq1309_BIOID51127   -            206   5.7e-54  182.1  12.2   1   1   4.9e-58   6.7e-54  181.9   8.5     2   190    14   205    13   206 0.98 LysE type translocator
Ribosomal_L9_C       PF03948.9     87 seq1310_BIOID51127   -            149   1.2e-26   92.4   1.8   1   1   2.9e-30     2e-26   91.7   1.2     2    87    63   149    62   149 0.97 Ribosomal protein L9, C-terminal domain
Ribosomal_L9_N       PF01281.14    48 seq1310_BIOID51127   -            149   7.6e-23   79.3   0.3   1   1   2.2e-26   1.5e-22   78.4   0.2     1    48     1    48     1    48 0.97 Ribosomal protein L9, N-terminal domain
UPF0014              PF03649.8    250 seq1314_BIOID51127   -            259  1.9e-119  397.3  18.0   1   1  1.6e-123  2.2e-119  397.1  12.5     2   250     3   247     2   247 0.99 Uncharacterised protein family (UPF0014)
Abhydrolase_1        PF00561.15   230 seq1317_BIOID51127   -            340   2.3e-31  109.0   0.0   1   1   8.6e-35     3e-31  108.6   0.0     1   228    82   319    82   321 0.97 alpha/beta hydrolase fold
Hydrolase_4          PF12146.3     79 seq1317_BIOID51127   -            340   1.4e-23   82.4   0.4   1   1   6.6e-27   2.3e-23   81.7   0.3     3    79    42   122    40   122 0.90 Putative lysophospholipase
Abhydrolase_6        PF12697.2    228 seq1317_BIOID51127   -            340   1.8e-20   73.6   3.5   1   1   8.2e-24   2.8e-20   73.0   2.4     2   220    58   310    57   316 0.72 Alpha/beta hydrolase family
Abhydrolase_5        PF12695.2    142 seq1317_BIOID51127   -            340   8.8e-13   48.1   0.0   1   1   4.3e-16   1.5e-12   47.3   0.0     1   141    56   305    56   306 0.79 Alpha/beta hydrolase family
Peripla_BP_3         PF13377.1    160 seq1318_BIOID51127   -            327   3.5e-32  111.4   0.0   1   1   1.8e-35   8.3e-32  110.2   0.0     2   160   167   326   166   326 0.94 Periplasmic binding protein-like domain
LacI                 PF00356.16    46 seq1318_BIOID51127   -            327   7.5e-18   63.7   0.1   1   1     3e-21   1.4e-17   62.9   0.1     1    45     3    49     3    50 0.95 Bacterial regulatory proteins, lacI family
Peripla_BP_1         PF00532.16   279 seq1318_BIOID51127   -            327     1e-07   31.3   0.0   1   1   1.9e-10   8.8e-07   28.2   0.0     2   261    63   306    62   321 0.81 Periplasmic binding proteins and sugar binding domain of LacI family
Hydrolase_3          PF08282.7    254 seq1320_BIOID51127   -            266   4.6e-61  206.5   0.0   1   1   1.1e-64   5.2e-61  206.3   0.0     1   254     5   260     5   260 0.95 haloacid dehalogenase-like hydrolase
S6PP                 PF05116.8    247 seq1320_BIOID51127   -            266   3.9e-16   58.9   0.0   1   2     4e-09   1.8e-05   24.0   0.0     4    75     4    73     1    91 0.89 Sucrose-6F-phosphate phosphohydrolase
S6PP                 PF05116.8    247 seq1320_BIOID51127   -            266   3.9e-16   58.9   0.0   2   2   6.9e-12   3.2e-08   33.0   0.0   135   218   159   242   140   251 0.83 Sucrose-6F-phosphate phosphohydrolase
Hydrolase            PF00702.21   204 seq1320_BIOID51127   -            266   2.4e-11   44.4   0.1   1   1     2e-13   9.1e-10   39.2   0.1     2   204     3   226     2   226 0.59 haloacid dehalogenase-like hydrolase
Glyco_hydro_2_C      PF02836.12   298 seq1321_BIOID51127   -           1081  1.7e-115  384.9   2.4   1   1  8.2e-119  2.8e-115  384.2   1.6     1   298   371   655   371   655 0.98 Glycosyl hydrolases family 2, TIM barrel domain
Bgal_small_N         PF02929.12   276 seq1321_BIOID51127   -           1081   9.3e-87  290.4   0.1   1   1   4.7e-90   1.6e-86  289.6   0.1     1   275   778  1048   778  1049 0.99 Beta galactosidase small chain
Glyco_hydro_2_N      PF02837.13   167 seq1321_BIOID51127   -           1081   7.8e-51  171.8   0.2   1   1   4.5e-54   1.5e-50  170.8   0.1     4   164    92   255    89   258 0.94 Glycosyl hydrolases family 2, sugar binding domain
Glyco_hydro_2        PF00703.16   110 seq1321_BIOID51127   -           1081   2.5e-20   72.8   0.0   1   1   3.8e-23   1.3e-19   70.5   0.0     1   110   260   369   260   369 0.96 Glycosyl hydrolases family 2
EamA                 PF00892.15   126 seq1322_BIOID51127   -            299   3.3e-18   65.8  28.8   1   2   5.4e-10   7.4e-06   25.9   9.3     1   124     9   128     9   130 0.91 EamA-like transporter family
EamA                 PF00892.15   126 seq1322_BIOID51127   -            299   3.3e-18   65.8  28.8   2   2   2.7e-16   3.8e-12   46.2   5.2     1   123   149   274   149   277 0.89 EamA-like transporter family
ABC_tran             PF00005.22   118 seq1324_BIOID51127   -            228   1.5e-21   76.8   0.0   1   1   3.3e-25   2.2e-21   76.2   0.0     1   117    50   174    50   175 0.92 ABC transporter
FtsX                 PF02687.16   121 seq1326_BIOID51127   -            804     3e-21   75.3  18.3   1   2   7.4e-15   5.1e-11   42.2   6.3     3   121   247   364   245   364 0.83 FtsX-like permease family
FtsX                 PF02687.16   121 seq1326_BIOID51127   -            804     3e-21   75.3  18.3   2   2     2e-16   1.4e-12   47.3   1.2     2   116   683   793   682   797 0.86 FtsX-like permease family
Transaldolase        PF00923.14   287 seq1330_BIOID51127   -            222   2.5e-44  151.4   0.1   1   1   4.4e-48   6.1e-44  150.1   0.1     1   243     5   207     5   219 0.95 Transaldolase
Meth_synt_2          PF01717.13   324 seq1331_BIOID51127   -            753  2.9e-162  539.0   0.0   1   2   2.3e-10   1.6e-06   27.2   0.0   120   186   154   221   114   237 0.85 Cobalamin-independent synthase, Catalytic domain
Meth_synt_2          PF01717.13   324 seq1331_BIOID51127   -            753  2.9e-162  539.0   0.0   2   2  4.6e-157  3.1e-153  509.3   0.0     1   324   426   749   426   749 1.00 Cobalamin-independent synthase, Catalytic domain
Meth_synt_1          PF08267.7    311 seq1331_BIOID51127   -            753  8.7e-141  468.5   0.0   1   2  2.6e-129  1.8e-125  418.2   0.0     2   308     5   313     4   316 0.98 Cobalamin-independent synthase, N-terminal domain
Meth_synt_1          PF08267.7    311 seq1331_BIOID51127   -            753  8.7e-141  468.5   0.0   2   2   3.6e-14   2.5e-10   40.0   0.0   141   285   538   690   528   715 0.80 Cobalamin-independent synthase, N-terminal domain
DUF386               PF04074.7    153 seq1333_BIOID51127   -            149   1.3e-39  135.0   1.4   1   1     1e-43   1.4e-39  134.9   1.0     1   153     1   142     1   142 0.98 Domain of unknown function (DUF386)
AA_permease_2        PF13520.1    426 seq1335_BIOID51127   -            477   5.9e-37  127.0  63.2   1   1     1e-40   7.1e-37  126.8  43.8     2   418    10   434     9   449 0.85 Amino acid permease
AA_permease          PF00324.16   479 seq1335_BIOID51127   -            477   1.1e-19   70.1  50.4   1   1   2.2e-23   1.5e-19   69.6  34.9    25   466    34   448    21   470 0.84 Amino acid permease
RHS_repeat           PF05593.9     38 seq1336_BIOID51127   -            623   1.2e-43  146.2  55.8   1   4     3e-10   4.1e-06   26.6   0.8     6    37   413   444   411   446 0.91 RHS Repeat
RHS_repeat           PF05593.9     38 seq1336_BIOID51127   -            623   1.2e-43  146.2  55.8   2   4   3.5e-11   4.8e-07   29.6   3.0     1    38   493   532   493   532 0.92 RHS Repeat
RHS_repeat           PF05593.9     38 seq1336_BIOID51127   -            623   1.2e-43  146.2  55.8   3   4   8.8e-11   1.2e-06   28.4   0.0     1    36   537   572   537   573 0.92 RHS Repeat
RHS_repeat           PF05593.9     38 seq1336_BIOID51127   -            623   1.2e-43  146.2  55.8   4   4   1.6e-14   2.2e-10   40.3   2.2     1    37   579   615   579   616 0.97 RHS Repeat
Exo_endo_phos        PF03372.18   251 seq1338_BIOID51127   -            272     2e-26   93.3   0.0   1   1   1.7e-30   2.3e-26   93.0   0.0     1   251     8   263     8   263 0.80 Endonuclease/Exonuclease/phosphatase family
Asparaginase_2       PF01112.13   319 seq1339_BIOID51127   -            321  3.1e-125  417.0   2.9   1   1  2.8e-129  3.8e-125  416.7   2.0     2   315     3   315     2   317 0.99 Asparaginase
SNARE_assoc          PF09335.6    123 seq1341_BIOID51127   -            236   3.2e-27   95.0   6.3   1   1   2.3e-31   3.2e-27   95.0   4.3     1   121    63   180    63   182 0.98 SNARE associated Golgi protein
PNP_UDP_1            PF01048.15   234 seq1342_BIOID51127   -            253   1.2e-41  142.1   1.5   1   1   9.9e-46   1.3e-41  141.9   1.0     2   227    21   247    20   253 0.85 Phosphorylase superfamily
ABC_tran             PF00005.22   118 seq1343_BIOID51127   -            623   7.1e-41  139.1   0.1   1   2   5.7e-21   7.1e-18   64.9   0.1    24   118    90   197    56   197 0.80 ABC transporter
ABC_tran             PF00005.22   118 seq1343_BIOID51127   -            623   7.1e-41  139.1   0.1   2   2   4.1e-23   5.1e-20   71.9   0.0     1   117   364   491   364   492 0.93 ABC transporter
oligo_HPY            PF08352.7     64 seq1343_BIOID51127   -            623   8.6e-21   73.9   0.4   1   2   8.8e-12   1.1e-08   35.1   0.0     1    33   248   280   248   303 0.88 Oligopeptide/dipeptide transporter, C-terminal region
oligo_HPY            PF08352.7     64 seq1343_BIOID51127   -            623   8.6e-21   73.9   0.4   2   2     3e-12   3.8e-09   36.6   0.0     1    33   543   575   543   594 0.85 Oligopeptide/dipeptide transporter, C-terminal region
DUF4329              PF14220.1    124 seq1344_BIOID51127   -            788   8.3e-36  122.8   0.3   1   1   3.9e-39   1.8e-35  121.7   0.2     2   116   653   771   652   779 0.95 Domain of unknown function (DUF4329)
RHS_repeat           PF05593.9     38 seq1344_BIOID51127   -            788   1.7e-22   78.9  45.3   1   2   8.3e-10   3.8e-06   26.8   0.1     1    38     3    40     3    40 0.95 RHS Repeat
RHS_repeat           PF05593.9     38 seq1344_BIOID51127   -            788   1.7e-22   78.9  45.3   2   2   2.3e-09     1e-05   25.4   0.7     2    29   313   349   312   359 0.89 RHS Repeat
RHS                  PF03527.9     41 seq1344_BIOID51127   -            788   6.4e-21   73.7   1.6   1   1   9.4e-24   4.3e-20   71.0   0.6     2    41   517   556   516   556 0.97 RHS protein
Trehalase            PF01204.13   512 seq1346_BIOID51127   -            783   6.9e-13   47.8   0.2   1   1   4.5e-16   2.1e-12   46.3   0.1   179   488   414   764   408   770 0.83 Trehalase
RmuC                 PF02646.11   305 seq1348_BIOID51127   -            475  7.2e-112  373.0   2.2   1   1  5.3e-116  7.2e-112  373.0   1.5     1   304   135   437   135   438 0.99 RmuC family
TetR_N               PF00440.18    47 seq1349_BIOID51127   -            215   2.5e-15   55.7   0.0   1   1   2.8e-19   3.9e-15   55.1   0.0     1    47    15    61    15    61 0.97 Bacterial regulatory proteins, tetR family
SNARE_assoc          PF09335.6    123 seq1350_BIOID51127   -            235   1.3e-24   86.6   8.0   1   1   9.3e-29   1.3e-24   86.6   5.6     1   122    80   197    78   198 0.96 SNARE associated Golgi protein
CMD                  PF02627.15    85 seq1352_BIOID51127   -            182   8.1e-09   35.1   0.1   1   1     4e-12   5.5e-08   32.4   0.0    14    85    52   122    43   122 0.91 Carboxymuconolactone decarboxylase family
SBP_bac_5            PF00496.17   374 seq1353_BIOID51127   -            512   1.2e-94  317.0  11.9   1   1   1.2e-98   1.6e-94  316.6   8.3     1   372    70   429    70   431 0.95 Bacterial extracellular solute-binding proteins, family 5 Middle
Ubie_methyltran      PF01209.13   233 seq1354_BIOID51127   -            251  5.9e-114  378.8   0.0   1   1  5.4e-117  6.7e-114  378.6   0.0     2   233    15   250    14   250 0.99 ubiE/COQ5 methyltransferase family
Methyltransf_31      PF13847.1    152 seq1354_BIOID51127   -            251     4e-23   81.5   0.0   1   1   4.7e-26   5.8e-23   81.0   0.0     3   113    63   179    61   229 0.81 Methyltransferase domain
Methyltransf_11      PF08241.7     95 seq1354_BIOID51127   -            251   1.6e-21   76.4   0.1   1   1   3.2e-24   3.9e-21   75.2   0.0     1    94    68   167    68   168 0.97 Methyltransferase domain
Methyltransf_23      PF13489.1    162 seq1354_BIOID51127   -            251     5e-19   68.4   0.0   1   1   5.9e-22   7.3e-19   67.9   0.0    20   160    61   233    43   235 0.85 Methyltransferase domain
Methyltransf_25      PF13649.1    101 seq1354_BIOID51127   -            251   1.2e-16   60.7   0.0   1   1     2e-19   2.5e-16   59.7   0.0     1   101    67   164    67   164 0.93 Methyltransferase domain
Methyltransf_12      PF08242.7     99 seq1354_BIOID51127   -            251   4.1e-14   52.7   0.0   1   1   6.8e-17   8.4e-14   51.7   0.0     1    99    68   166    68   166 0.93 Methyltransferase domain
Methyltransf_18      PF12847.2    112 seq1354_BIOID51127   -            251   2.3e-13   50.5   0.0   1   1   3.3e-16   4.1e-13   49.7   0.0     2   109    64   168    63   171 0.88 Methyltransferase domain
Methyltransf_26      PF13659.1    117 seq1354_BIOID51127   -            251   5.2e-09   36.0   0.0   1   1   8.1e-12     1e-08   35.1   0.0     1   114    64   169    64   171 0.91 Methyltransferase domain
PCMT                 PF01135.14   210 seq1354_BIOID51127   -            251   4.5e-07   29.5   0.0   1   1   5.7e-10   7.1e-07   28.8   0.0    71   171    61   168    51   179 0.86 Protein-L-isoaspartate(D-aspartate) O-methyltransferase (PCMT)
MTS                  PF05175.9    170 seq1354_BIOID51127   -            251   5.5e-06   25.7   0.0   1   1   7.6e-09   9.5e-06   24.9   0.0    31   140    63   169    53   188 0.85 Methyltransferase small domain
SBP_bac_8            PF13416.1    281 seq1355_BIOID51127   -            389   2.8e-30  105.9   0.2   1   1     7e-34   4.8e-30  105.1   0.0    10   265    61   343    53   354 0.84 Bacterial extracellular solute-binding protein
SBP_bac_1            PF01547.20   314 seq1355_BIOID51127   -            389     1e-05   25.3   1.7   1   1   2.4e-09   1.7e-05   24.6   1.1    19   313    58   327    32   328 0.79 Bacterial extracellular solute-binding protein
FKBP_N               PF01346.13   124 seq1357_BIOID51127   -             96   1.3e-15   57.4   0.0   1   1     1e-19   1.4e-15   57.3   0.0    17   111     5    95     1    96 0.95 Domain amino terminal to FKBP-type peptidyl-prolyl isomerase
FKBP_C               PF00254.23    94 seq1360_BIOID51127   -            110   8.9e-28   96.0   0.0   1   1   8.1e-32   1.1e-27   95.7   0.0     5    94    21   107    18   107 0.96 FKBP-type peptidyl-prolyl cis-trans isomerase
SCP2                 PF02036.12   101 seq1361_BIOID51127   -            201     2e-20   72.8   0.0   1   1   2.2e-24     3e-20   72.2   0.0     1   100    15   112    15   113 0.97 SCP-2 sterol transfer family
RHS                  PF03527.9     41 seq1362_BIOID51127   -            236   1.8e-09   37.1   0.3   1   1   1.3e-13   1.8e-09   37.1   0.2    13    41     2    30     2    30 0.96 RHS protein
Oxidored_FMN         PF00724.15   341 seq1363_BIOID51127   -            672  3.1e-104  348.5   0.0   1   1  2.3e-107  3.9e-104  348.2   0.0     1   341     5   331     5   331 0.97 NADH:flavin oxidoreductase / NADH oxidase family
Pyr_redox_3          PF13738.1    203 seq1363_BIOID51127   -            672   1.1e-13   51.5   0.5   1   1   1.6e-09   2.8e-06   27.4   0.3     1    40   378   416   378   421 0.93 Pyridine nucleotide-disulphide oxidoreductase
Pyr_redox_2          PF07992.9    200 seq1363_BIOID51127   -            672   7.1e-13   48.7   0.1   1   1   6.6e-13   1.1e-09   38.3   0.0     2   159   377   541   376   591 0.69 Pyridine nucleotide-disulphide oxidoreductase
NAD_binding_8        PF13450.1     68 seq1363_BIOID51127   -            672   2.5e-09   36.9   0.9   1   1   4.9e-12   8.4e-09   35.2   0.0     1    35   379   413   379   431 0.92 NAD(P)-binding Rossmann-like domain
HI0933_like          PF03486.9    409 seq1363_BIOID51127   -            672   4.6e-07   28.5   1.6   1   1   5.2e-10     9e-07   27.5   0.2     2    42   376   416   375   418 0.93 HI0933-like protein
FAD_binding_2        PF00890.19   421 seq1363_BIOID51127   -            672   3.5e-05   22.7   1.0   1   1   5.1e-08   8.7e-05   21.4   0.7     3    41   378   416   376   419 0.91 FAD binding domain
BPD_transp_1         PF00528.17   185 seq1365_BIOID51127   -            306     4e-43  146.9  10.6   1   1   2.9e-47     4e-43  146.9   7.4     1   184   113   304   113   305 0.99 Binding-protein-dependent transport system inner membrane component
BPD_transp_1         PF00528.17   185 seq1366_BIOID51127   -            511   1.3e-08   34.4  17.1   1   1   9.8e-13   1.3e-08   34.4  11.9    26   183   346   503   344   505 0.91 Binding-protein-dependent transport system inner membrane component
AA_permease          PF00324.16   479 seq1367_BIOID51127   -            470  1.5e-119  399.3  46.0   1   1  2.5e-123  1.7e-119  399.1  31.9     1   477    27   468    27   470 0.98 Amino acid permease
AA_permease_2        PF13520.1    426 seq1367_BIOID51127   -            470   5.5e-51  173.3  50.0   1   1     1e-54   7.1e-51  172.9  34.6     8   419    30   446    26   459 0.84 Amino acid permease
ABC1                 PF03109.11   119 seq1368_BIOID51127   -            546   1.9e-35  121.3   0.0   1   1   2.7e-39   3.7e-35  120.3   0.0     4   119   115   232   112   232 0.97 ABC1 family
BPD_transp_1         PF00528.17   185 seq1371_BIOID51127   -            303   8.4e-31  106.8  12.8   1   1   1.2e-34   8.4e-31  106.8   8.9     1   184   119   302   119   303 0.99 Binding-protein-dependent transport system inner membrane component
OppC_N               PF12911.2     56 seq1371_BIOID51127   -            303   1.3e-17   62.7   0.2   1   1     2e-21   1.3e-17   62.7   0.2     2    56    24    79    23    79 0.86 N-terminal TM domain of oligopeptide transport permease C
ABC_tran             PF00005.22   118 seq1372_BIOID51127   -            228   6.9e-19   68.2   0.0   1   1   6.7e-23   9.1e-19   67.8   0.0     1   117    52   172    52   173 0.88 ABC transporter
MttA_Hcf106          PF02416.11    53 seq1374_BIOID51127   -             89   6.9e-16   56.9   0.6   1   1   8.2e-20   1.1e-15   56.3   0.4     1    52     4    55     4    83 0.90 mttA/Hcf106 family
EAL                  PF00563.15   236 seq1375_BIOID51127   -            808   1.6e-63  214.2   0.1   1   1   1.9e-67   2.6e-63  213.5   0.1     2   236   558   793   557   793 0.97 EAL domain
Rhodanese            PF00581.15   113 seq1378_BIOID51127   -            440   9.2e-29   99.9   0.2   1   2   3.6e-15     5e-11   42.8   0.0    22   112   183   268   161   269 0.81 Rhodanese-like domain
Rhodanese            PF00581.15   113 seq1378_BIOID51127   -            440   9.2e-29   99.9   0.2   2   2   8.6e-15   1.2e-10   41.6   0.0     5   112   304   423   300   424 0.83 Rhodanese-like domain
TatC                 PF00902.13   215 seq1380_BIOID51127   -            258     3e-68  229.3  21.2   1   1   3.1e-72   4.2e-68  228.8  14.7     2   215    11   221    10   221 0.99 Sec-independent protein translocase protein (TatC)
TatD_DNase           PF01026.16   255 seq1382_BIOID51127   -            264   8.7e-69  231.4   0.0   1   1   7.2e-73   9.9e-69  231.2   0.0     1   255     6   261     6   261 0.98 TatD related DNase
DUF45                PF01863.12   205 seq1383_BIOID51127   -            167   1.7e-11   44.1   0.3   1   1   2.7e-15   1.8e-11   44.1   0.2   143   198    94   149    17   156 0.87 Protein of unknown function DUF45
WLM                  PF08325.5    186 seq1383_BIOID51127   -            167   7.7e-06   25.7   3.0   1   1   1.6e-09   1.1e-05   25.2   1.8    80   118   113   151    96   166 0.83 WLM domain
Ureidogly_hydro      PF04115.7    165 seq1384_BIOID51127   -            160   1.7e-52  177.0   0.0   1   1   1.4e-56   1.9e-52  176.8   0.0     3   159     2   153     1   158 0.95 Ureidoglycolate hydrolase
HxlR                 PF01638.12    91 seq1385_BIOID51127   -            126   1.8e-32  110.7   0.1   1   1   2.8e-36   3.8e-32  109.6   0.0     2    89    29   116    28   118 0.97 HxlR-like helix-turn-helix
NUDIX                PF00293.23   135 seq1386_BIOID51127   -            135   4.3e-21   74.8   0.2   1   1   4.2e-25   5.8e-21   74.4   0.2     5   132     6   125     3   128 0.83 NUDIX domain
GGDEF                PF00990.16   161 seq1388_BIOID51127   -            442   2.3e-26   92.1   0.0   1   1   3.3e-30   4.5e-26   91.2   0.0     1   160   295   437   295   438 0.89 GGDEF domain
DUF218               PF02698.12   155 seq1389_BIOID51127   -            230   5.3e-23   81.1   0.0   1   1   5.5e-27   7.5e-23   80.6   0.0    17   130    68   177    58   200 0.89 DUF218 domain
IclR                 PF01614.13   129 seq1390_BIOID51127   -            271   1.9e-40  137.3   0.0   1   1   4.5e-44   3.1e-40  136.7   0.0     2   128   140   263   139   264 0.98 Bacterial transcriptional regulator
HTH_IclR             PF09339.5     52 seq1390_BIOID51127   -            271   1.2e-12   47.1   0.1   1   1   5.9e-16     4e-12   45.4   0.0     1    51    23    73    23    74 0.98 IclR helix-turn-helix domain
UbiD                 PF01977.11   407 seq1391_BIOID51127   -            497  2.5e-165  549.7   0.0   1   1  2.1e-169  2.8e-165  549.6   0.0     2   407    14   437    13   437 0.95 3-octaprenyl-4-hydroxybenzoate carboxy-lyase
ELFV_dehydrog        PF00208.16   244 seq1393_BIOID51127   -            447   2.4e-88  295.7   2.0   1   1   5.6e-92   3.8e-88  295.0   1.4     1   244   202   445   202   445 0.96 Glutamate/Leucine/Phenylalanine/Valine dehydrogenase
ELFV_dehydrog_N      PF02812.13   131 seq1393_BIOID51127   -            447   8.7e-47  157.8   0.0   1   1   3.6e-50   2.5e-46  156.3   0.0     1   130    57   186    57   187 0.99 Glu/Leu/Phe/Val dehydrogenase, dimerisation domain
GFO_IDH_MocA         PF01408.17   120 seq1394_BIOID51127   -            334   3.5e-28   98.3   0.1   1   1   4.2e-32   5.7e-28   97.7   0.1     1   117     8   124     8   127 0.97 Oxidoreductase family, NAD-binding Rossmann fold
TPP_enzyme_N         PF02776.13   172 seq1395_BIOID51127   -            623   2.4e-54  183.2   2.8   1   1   4.8e-56   2.2e-52  176.9   0.9     1   170    34   203    34   205 0.98 Thiamine pyrophosphate enzyme, N-terminal TPP binding domain
TPP_enzyme_C         PF02775.16   153 seq1395_BIOID51127   -            623   7.1e-36  122.9   0.3   1   1   1.6e-37   7.2e-34  116.4   0.0     2   153   423   583   422   583 0.96 Thiamine pyrophosphate enzyme, C-terminal TPP binding domain
TPP_enzyme_M         PF00205.17   137 seq1395_BIOID51127   -            623     1e-34  119.1   0.6   1   1   4.8e-38   2.2e-34  118.0   0.0     1   136   223   358   223   359 0.94 Thiamine pyrophosphate enzyme, central domain
NAD_binding_1        PF00175.16   109 seq1399_BIOID51127   -            233   9.6e-21   74.2   0.0   1   1   2.3e-24   1.6e-20   73.6   0.0     1   108   108   211   108   212 0.97 Oxidoreductase NAD-binding domain
FAD_binding_6        PF00970.19    99 seq1399_BIOID51127   -            233   7.9e-09   35.4   0.0   1   1   1.8e-12   1.2e-08   34.8   0.0     1    76     5    74     5    97 0.77 Oxidoreductase FAD-binding domain
TerC                 PF03741.11   184 seq1401_BIOID51127   -            321   4.2e-57  192.4  13.4   1   1   3.1e-61   4.2e-57  192.4   9.3     1   182    80   282    80   284 0.97 Integral membrane protein TerC family
Inositol_P           PF00459.20   271 seq1402_BIOID51127   -            246   6.5e-58  196.0   0.0   1   1   5.6e-62   7.6e-58  195.8   0.0     8   253     4   238     1   243 0.86 Inositol monophosphatase family
YliH                 PF10799.3    127 seq1404_BIOID51127   -            127   2.3e-73  243.8   4.9   1   1   1.8e-77   2.5e-73  243.6   3.4     1   127     1   127     1   127 0.99 Biofilm formation protein (YliH/bssR)
AP_endonuc_2         PF01261.19   211 seq1405_BIOID51127   -            258   2.8e-32  111.6   0.3   1   1   2.5e-36   3.4e-32  111.3   0.2     1   211    21   219    21   219 0.95 Xylose isomerase-like TIM barrel
GSDH                 PF07995.6    331 seq1406_BIOID51127   -            371  6.2e-128  426.4   0.1   1   1  5.2e-132  7.1e-128  426.2   0.1     1   331    34   366    34   366 0.98 Glucose / Sorbosone dehydrogenase
SDF                  PF00375.13   390 seq1407_BIOID51127   -            414   1.5e-63  214.8  34.9   1   1   1.3e-67   1.8e-63  214.5  24.2     1   385    18   397    18   401 0.89 Sodium:dicarboxylate symporter family
NAD_binding_2        PF03446.10   162 seq1408_BIOID51127   -            292   6.5e-49  165.8   0.7   1   1   2.2e-52   1.5e-48  164.6   0.3     2   161     1   160     1   162 0.97 NAD binding domain of 6-phosphogluconate dehydrogenase
F420_oxidored        PF03807.12    96 seq1408_BIOID51127   -            292   1.9e-07   31.2   0.2   1   1   1.3e-10   9.2e-07   29.0   0.1     1    93     2    92     2    94 0.81 NADP oxidoreductase coenzyme F420-dependent
DUF1107              PF06526.7     64 seq1409_BIOID51127   -             68   6.4e-31  105.8   0.8   1   1   5.1e-35     7e-31  105.7   0.5     1    64     1    64     1    64 0.99 Protein of unknown function (DUF1107)
Transp_cyt_pur       PF02133.10   439 seq1412_BIOID51127   -            484  8.7e-141  469.3  43.4   1   1  7.3e-145    1e-140  469.1  30.1     1   439    19   457    19   457 0.99 Permease for cytosine/purines, uracil, thiamine, allantoin
Peptidase_S11        PF00768.15   241 seq1413_BIOID51127   -            407  8.9e-101  336.0   0.4   1   1  2.5e-104  1.1e-100  335.7   0.2     2   241    36   273    35   273 0.99 D-alanyl-D-alanine carboxypeptidase
PBP5_C               PF07943.8     91 seq1413_BIOID51127   -            407   5.7e-25   87.0   0.0   1   1   2.3e-28   1.1e-24   86.1   0.0     1    91   292   383   292   383 0.99 Penicillin-binding protein 5, C-terminal domain
Beta-lactamase2      PF13354.1    197 seq1413_BIOID51127   -            407     1e-13   51.0   0.1   1   1   3.1e-17   1.4e-13   50.6   0.1     4   144    57   209    54   262 0.75 Beta-lactamase enzyme family
Amidohydro_4         PF13147.1    304 seq1414_BIOID51127   -            453   2.7e-29  102.9   0.1   1   1     2e-32   6.8e-29  101.6   0.1     1   304    45   389    45   389 0.86 Amidohydrolase
Amidohydro_1         PF01979.15   333 seq1414_BIOID51127   -            453   3.4e-19   69.5   0.0   1   1   1.6e-21   5.5e-18   65.6   0.0     1   332    50   391    50   392 0.76 Amidohydrolase family
Amidohydro_5         PF13594.1     68 seq1414_BIOID51127   -            453   4.2e-17   61.5   0.9   1   1   2.9e-20   9.8e-17   60.4   0.6     1    68    23    88    23    88 0.84 Amidohydrolase
Peptidase_M24        PF00557.19   205 seq1415_BIOID51127   -            443   1.5e-43  148.7   0.1   1   1   1.4e-47   1.9e-43  148.3   0.1     1   205   168   430   168   430 0.82 Metallopeptidase family M24
Bac_surface_Ag       PF01103.18   323 seq1417_BIOID51127   -            577   4.2e-59  200.5   6.6   1   1     1e-62   6.9e-59  199.7   4.6     1   322   290   576   290   577 0.92 Surface antigen
Surf_Ag_VNR          PF07244.10    78 seq1417_BIOID51127   -            577     1e-15   57.7   0.3   1   1   9.2e-13   6.3e-09   36.0   0.0     1    67   189   249   189   263 0.83 Surface antigen variable number repeat
Peptidase_S49        PF01343.13   154 seq1418_BIOID51127   -            666  2.5e-101  335.7   0.1   1   2   2.7e-49   1.8e-45  154.3   0.0     2   152   189   342   188   344 0.98 Peptidase family S49
Peptidase_S49        PF01343.13   154 seq1418_BIOID51127   -            666  2.5e-101  335.7   0.1   2   2   6.6e-57   4.5e-53  179.0   0.0     2   154   440   591   439   591 0.98 Peptidase family S49
Xan_ur_permease      PF00860.15   389 seq1420_BIOID51127   -            433   3.5e-97  325.2  33.0   1   1    3e-101   4.2e-97  324.9  22.9     2   387     9   394     8   396 0.97 Permease family
UPF0029              PF01205.14   110 seq1421_BIOID51127   -            204   4.9e-37  125.8   0.0   1   1   9.3e-41   6.4e-37  125.4   0.0     1   109    17   125    17   126 0.98 Uncharacterized protein family UPF0029
DUF1949              PF09186.6     56 seq1421_BIOID51127   -            204   1.5e-15   56.4   0.0   1   1   4.4e-19     3e-15   55.4   0.0     1    55   141   195   141   196 0.98 Domain of unknown function (DUF1949)
MFS_1                PF07690.11   354 seq1423_BIOID51127   -            410   9.5e-29  100.1  41.1   1   1   1.9e-32   1.3e-28   99.6  28.5     5   351    26   362    22   365 0.71 Major Facilitator Superfamily
Sugar_tr             PF00083.19   451 seq1423_BIOID51127   -            410   2.8e-06   26.0  31.7   1   1     2e-09   1.4e-05   23.7   8.2    52   188    58   188    44   196 0.92 Sugar (and other) transporter
TrkH                 PF02386.11   339 seq1424_BIOID51127   -            483     4e-78  262.2  24.7   1   1   8.1e-82   1.1e-77  260.8  11.1     2   339   153   481   152   481 0.99 Cation transport protein
DUF490               PF04357.8    379 seq1425_BIOID51127   -           1262   2.3e-80  270.4   4.1   1   1   1.7e-84   2.3e-80  270.4   2.9     8   379   923  1262   915  1262 0.92 Family of unknown function (DUF490)
MFS_1                PF07690.11   354 seq1426_BIOID51127   -            472   9.8e-57  192.1  44.8   1   2   3.6e-52   4.9e-48  163.5  16.0     2   269    56   327    55   340 0.89 Major Facilitator Superfamily
MFS_1                PF07690.11   354 seq1426_BIOID51127   -            472   9.8e-57  192.1  44.8   2   2   1.3e-12   1.8e-08   33.4  10.6    59   178   340   456   328   470 0.85 Major Facilitator Superfamily
Gly_kinase           PF02595.10   378 seq1427_BIOID51127   -            381  3.8e-184  611.5  19.9   1   1  3.2e-188  4.3e-184  611.4  13.8     1   377     1   377     1   378 1.00 Glycerate kinase family
Asparaginase         PF00710.15   313 seq1428_BIOID51127   -            338  2.1e-112  374.9   0.0   1   1  1.8e-116  2.4e-112  374.7   0.0     2   313     6   323     5   323 0.97 Asparaginase
Flavodoxin_5         PF12724.2    143 seq1430_BIOID51127   -            181   1.6e-51  173.9   0.0   1   1   4.3e-55   2.9e-51  173.1   0.0     1   142     4   152     4   153 0.95 Flavodoxin domain
Flavodoxin_1         PF00258.20   143 seq1430_BIOID51127   -            181   9.7e-06   25.5   0.0   1   1   3.6e-09   2.5e-05   24.1   0.0     1    54     5    56     5    84 0.90 Flavodoxin
Isochorismatase      PF00857.15   174 seq1432_BIOID51127   -            219   1.6e-38  132.2   0.0   1   1   1.4e-42   1.9e-38  132.0   0.0     2   174    11   213    10   213 0.96 Isochorismatase family
GntR                 PF00392.16    64 seq1433_BIOID51127   -            263     7e-23   79.7   0.2   1   1   1.9e-26   1.3e-22   78.8   0.1     1    64    14    77    14    77 0.99 Bacterial regulatory proteins, gntR family
FCD                  PF07729.7    125 seq1433_BIOID51127   -            263   9.6e-19   67.8   5.0   1   1   2.2e-22   1.5e-18   67.1   3.5     1   125   101   225   101   225 0.90 FCD domain
SNARE_assoc          PF09335.6    123 seq1436_BIOID51127   -            220   1.6e-22   79.8   5.4   1   1   1.2e-26   1.6e-22   79.8   3.7     1   123    48   174    48   174 0.96 SNARE associated Golgi protein
TetR_N               PF00440.18    47 seq1437_BIOID51127   -            178     5e-09   35.5   0.1   1   1   1.2e-12   7.9e-09   34.9   0.1     1    47    13    59    13    59 0.97 Bacterial regulatory proteins, tetR family
TetR_C_6             PF13977.1    131 seq1437_BIOID51127   -            178   1.2e-07   31.5   0.2   1   1   4.2e-11   2.9e-07   30.2   0.1    21   125    85   176    67   178 0.90 Bacterial transcriptional repressor
SecD-TM1             PF13721.1    101 seq1438_BIOID51127   -            127   2.5e-16   59.6   0.0   1   1   2.4e-20   3.3e-16   59.2   0.0    10   101    16   105     8   105 0.91 SecD export protein N-terminal TM region
AIG2                 PF06094.7    102 seq1442_BIOID51127   -            113   1.1e-18   67.4   0.1   1   1   9.9e-23   1.3e-18   67.1   0.1     1   102     3    94     3    94 0.95 AIG2-like family
DUF1090              PF06476.7    115 seq1443_BIOID51127   -            122   4.6e-38  129.3  17.6   1   1   4.1e-42   5.7e-38  129.0  12.2     2   114     7   116     5   117 0.92 Protein of unknown function (DUF1090)
DUF883               PF05957.8     94 seq1445_BIOID51127   -            101   1.1e-31  108.9   1.7   1   1   9.3e-36   1.3e-31  108.7   1.2     2    94     9   101     8   101 0.99 Bacterial protein of unknown function (DUF883)
DUF1469              PF07332.6    121 seq1447_BIOID51127   -            134     1e-25   89.6   7.5   1   1   8.4e-30   1.1e-25   89.5   5.2     6   120    19   129    14   130 0.97 Protein of unknown function (DUF1469)
YqjK                 PF13997.1     73 seq1448_BIOID51127   -             99   4.2e-30  103.6   9.5   1   1   3.9e-34   5.3e-30  103.3   6.6     1    73    14    86    14    86 0.99 YqjK-like protein
Ligase_CoA           PF00549.14   153 seq1450_BIOID51127   -            555   1.9e-51  173.5   0.8   1   1   4.6e-55   3.2e-51  172.8   0.0     1   152   336   491   336   492 0.98 CoA-ligase
CoA_binding          PF02629.14    96 seq1450_BIOID51127   -            555   9.4e-17   61.2   0.0   1   1   1.4e-19   9.6e-16   57.9   0.1     3    96   193   288   191   288 0.96 CoA binding domain
Peripla_BP_4         PF13407.1    258 seq1451_BIOID51127   -            318   3.2e-44  151.1   6.8   1   1   8.7e-48     4e-44  150.8   4.7     1   243    26   274    26   287 0.91 Periplasmic binding protein domain
Peripla_BP_1         PF00532.16   279 seq1451_BIOID51127   -            318     1e-16   60.8   0.1   1   1   2.8e-20   1.3e-16   60.5   0.1    15   224    37   253    25   298 0.84 Periplasmic binding proteins and sugar binding domain of LacI family
DoxX                 PF07681.7     85 seq1453_BIOID51127   -            131   1.6e-18   66.7  13.4   1   1   3.9e-22   2.7e-18   66.0   9.3     2    84    10    88     9    89 0.98 DoxX
GST_N_2              PF13409.1     70 seq1455_BIOID51127   -            328   1.5e-23   82.4   0.0   1   1   9.4e-27   3.2e-23   81.3   0.0     1    70    62   159    62   159 0.85 Glutathione S-transferase, N-terminal domain
GST_C_2              PF13410.1     69 seq1455_BIOID51127   -            328   3.7e-14   52.2   0.0   1   1   2.2e-17   7.4e-14   51.2   0.0     1    54   203   256   203   280 0.89 Glutathione S-transferase, C-terminal domain
GST_C                PF00043.20    95 seq1455_BIOID51127   -            328   8.2e-07   28.8   0.0   1   1   3.9e-10   1.3e-06   28.1   0.0    20    67   200   247   167   281 0.76 Glutathione S-transferase, C-terminal domain
ABC_tran             PF00005.22   118 seq1456_BIOID51127   -            304     1e-22   80.5   0.0   1   1   5.3e-26   1.8e-22   79.7   0.0     1   118    49   174    49   174 0.95 ABC transporter
DUF1116              PF06545.6    216 seq1458_BIOID51127   -            419   7.4e-99  329.0   1.4   1   1  7.5e-103     1e-98  328.6   1.0     1   216    87   303    87   303 0.99 Protein of unknown function (DUF1116)
ABC_tran             PF00005.22   118 seq1460_BIOID51127   -            207   6.6e-14   52.1   0.0   1   1   6.4e-18   8.7e-14   51.7   0.0     5   117    11   137     7   138 0.88 ABC transporter
DUF805               PF05656.9    117 seq1461_BIOID51127   -            121   1.4e-37  127.9   4.7   1   1   1.2e-41   1.6e-37  127.8   3.3     1   116    10   118    10   119 0.98 Protein of unknown function (DUF805)
Phage_CP76           PF06892.6    162 seq1464_BIOID51127   -            169   2.3e-62  208.9   0.3   1   1   1.9e-66   2.5e-62  208.8   0.2     1   161     3   160     3   161 0.99 Phage regulatory protein CII (CP76)
DUF805               PF05656.9    117 seq1465_BIOID51127   -            118   1.5e-36  124.6   3.0   1   1   1.3e-40   1.7e-36  124.4   2.1     1   116    10   114    10   115 0.98 Protein of unknown function (DUF805)
BPD_transp_2         PF02653.11   267 seq1466_BIOID51127   -            340   4.3e-48  163.4  44.0   1   1   4.1e-52   5.6e-48  163.1  30.5     4   267    57   320    54   320 0.91 Branched-chain amino acid transport system / permease component
DUF2877              PF11392.3    111 seq1468_BIOID51127   -            271   9.6e-29   99.7   0.0   1   1   1.5e-32   2.1e-28   98.6   0.0     1   110   158   265   158   266 0.91 Protein of unknown function (DUF2877)
DUF2724              PF10893.3     68 seq1469_BIOID51127   -            108     8e-35  118.4   0.6   1   1   7.9e-39   1.1e-34  117.9   0.4     1    62    11    78    11    84 0.89 Protein of unknown function (DUF2724)
DUF1040              PF06288.8     86 seq1472_BIOID51127   -             89   1.6e-46  156.3   0.5   1   1   1.3e-50   1.8e-46  156.2   0.3     1    86     1    86     1    86 1.00 Protein of unknown function (DUF1040)
BPD_transp_2         PF02653.11   267 seq1474_BIOID51127   -            331     3e-44  150.8  43.6   1   1   3.4e-48   4.6e-44  150.2  30.2     2   266    35   304    34   305 0.88 Branched-chain amino acid transport system / permease component
AA_kinase            PF00696.23   241 seq1475_BIOID51127   -            297   7.1e-25   87.8   0.0   1   1   1.2e-28   1.7e-24   86.5   0.0     1   239     2   277     2   279 0.79 Amino acid kinase family
APH                  PF01636.18   239 seq1476_BIOID51127   -            328   2.2e-41  142.0   2.0   1   1   5.1e-45   3.5e-41  141.4   1.4     2   232    31   259    30   269 0.84 Phosphotransferase enzyme family
EcKinase             PF02958.15   293 seq1476_BIOID51127   -            328   7.3e-05   21.9   0.0   1   1   1.9e-08   0.00013   21.1   0.0   197   280   176   252   149   257 0.79 Ecdysteroid kinase
DUF2732              PF10809.3     77 seq1477_BIOID51127   -             77   9.2e-36  121.1   5.6   1   1   7.4e-40     1e-35  121.0   3.9     1    77     1    77     1    77 1.00 Protein of unknown function (DUF2732)
Pirin                PF02678.11   107 seq1478_BIOID51127   -            233   2.1e-21   75.7   0.0   1   1   2.8e-25   3.8e-21   74.8   0.0     2   107     4   119     3   119 0.95 Pirin
zf-dskA_traR         PF01258.12    36 seq1479_BIOID51127   -             75   2.2e-11   43.1   4.6   1   1   1.6e-15   2.2e-11   43.1   3.2     4    35    32    64    28    65 0.90 Prokaryotic dksA/traR C4-type zinc finger
MethyltransfD12      PF02086.10   260 seq1481_BIOID51127   -            285   8.4e-71  238.3   0.4   1   1     7e-75   9.6e-71  238.1   0.3     1   260     7   244     7   244 0.96 D12 class N6 adenine-specific DNA methyltransferase
DSBA                 PF01323.15   193 seq1483_BIOID51127   -            208   6.8e-32  110.4   3.3   1   1   7.9e-35   5.4e-31  107.5   2.3     1   192    40   197    40   198 0.95 DSBA-like thioredoxin domain
Thioredoxin_4        PF13462.1    163 seq1483_BIOID51127   -            208   4.4e-10   39.7   0.0   1   1   9.2e-14   6.3e-10   39.1   0.0    16   149    40   180    33   191 0.69 Thioredoxin
Phage_GPA            PF05840.8    371 seq1484_BIOID51127   -            804  1.8e-146  487.4   2.0   1   1  1.5e-150    2e-146  487.3   0.1     1   370   188   562   188   563 0.99 Bacteriophage replication gene A protein (GPA)
DUF945               PF06097.6    459 seq1487_BIOID51127   -            286   5.9e-56  190.0   0.8   1   1   5.3e-60   7.3e-56  189.7   0.5     3   261    18   278    16   284 0.98 Bacterial protein of unknown function (DUF945)
Mur_ligase_M         PF08245.7    189 seq1489_BIOID51127   -            457   4.5e-17   62.5   0.0   1   1   1.4e-20   6.4e-17   62.1   0.0     1   189   108   291   108   291 0.77 Mur ligase middle domain
Mur_ligase           PF01225.20    83 seq1489_BIOID51127   -            457   9.2e-16   57.5   0.0   1   1   4.7e-19   2.1e-15   56.4   0.0     1    80     2   100     2   103 0.96 Mur ligase family, catalytic domain
Mur_ligase_C         PF02875.16    91 seq1489_BIOID51127   -            457   1.5e-10   40.8   0.0   1   1   1.3e-13     6e-10   38.9   0.0     2    50   312   361   311   390 0.83 Mur ligase family, glutamate ligase domain
HTH_Tnp_IS1          PF12759.2     50 seq1492_BIOID51127   -             91   4.4e-32  109.2   0.1   1   1   9.6e-36   6.6e-32  108.6   0.1     1    50    39    88    39    88 0.99 InsA C-terminal domain
Zn_Tnp_IS1           PF03811.8     36 seq1492_BIOID51127   -             91   1.1e-21   75.9   4.5   1   1   3.1e-25   2.1e-21   74.9   3.1     1    36     1    36     1    36 0.99 InsA N-terminal domain
DDE_Tnp_IS1          PF03400.8    131 seq1493_BIOID51127   -            125   4.5e-74  246.6   1.5   1   1   3.6e-78   4.9e-74  246.4   1.1     7   131     1   125     1   125 1.00 IS1 transposase
DUF945               PF06097.6    459 seq1496_BIOID51127   -            188   3.8e-37  128.0   9.0   1   1   3.1e-41   4.2e-37  127.8   6.3   288   459     3   179     1   179 0.94 Bacterial protein of unknown function (DUF945)
Gp_dh_C              PF02800.15   157 seq1497_BIOID51127   -            331   4.2e-75  250.3   0.1   1   1   8.7e-79   5.9e-75  249.8   0.0     1   157   155   312   155   312 1.00 Glyceraldehyde 3-phosphate dehydrogenase, C-terminal domain
Gp_dh_N              PF00044.19   151 seq1497_BIOID51127   -            331   3.1e-60  202.3   0.6   1   1     8e-64   5.5e-60  201.5   0.1     1   151     3   150     3   150 0.99 Glyceraldehyde 3-phosphate dehydrogenase, NAD binding domain
DinI                 PF06183.8     65 seq1501_BIOID51127   -             77   1.1e-25   89.3   0.2   1   1   9.2e-30   1.3e-25   89.0   0.1     1    65    13    77    13    77 0.97 DinI-like family
tRNA-synt_1e         PF01406.14   301 seq1502_BIOID51127   -            461  4.5e-144  479.0   0.1   1   1  2.1e-147  5.7e-144  478.6   0.1     2   300    15   313    14   314 0.99 tRNA synthetases class I (C) catalytic domain
DALR_2               PF09190.6     63 seq1502_BIOID51127   -            461     2e-26   91.9   1.7   1   1   7.1e-30     2e-26   91.9   1.2     1    63   341   402   341   402 0.99 DALR domain
tRNA-synt_1g         PF09334.6    391 seq1502_BIOID51127   -            461   2.2e-16   59.3   1.6   1   2   3.9e-10   1.1e-06   27.5   0.1    13   112    35   133    29   147 0.82 tRNA synthetases class I (M)
tRNA-synt_1g         PF09334.6    391 seq1502_BIOID51127   -            461   2.2e-16   59.3   1.6   2   2   3.1e-11   8.6e-08   31.1   0.1   312   373   251   311   231   317 0.85 tRNA synthetases class I (M)
tRNA-synt_1f         PF01921.13   360 seq1502_BIOID51127   -            461   1.7e-07   30.1   0.0   1   1     2e-08   5.6e-05   21.8   0.0   276   317   261   301   214   329 0.85 tRNA synthetases class I (K)
tRNA-synt_1          PF00133.17   601 seq1502_BIOID51127   -            461   1.1e-06   26.8   0.2   1   1   3.5e-09   9.5e-06   23.7   0.0   515   596   221   300   206   305 0.81 tRNA synthetases class I (I, L, M and V)
PmbA_TldD            PF01523.11   293 seq1503_BIOID51127   -            450   6.2e-66  222.5   0.0   1   1   7.1e-70   9.7e-66  221.8   0.0     1   292    34   326    34   327 0.96 Putative modulator of DNA gyrase
Aldose_epim          PF01263.15   301 seq1505_BIOID51127   -            301   3.5e-46  157.5   0.2   1   1   3.1e-50   4.2e-46  157.3   0.1     1   284    34   281    34   294 0.88 Aldose 1-epimerase
DNA_pol_A            PF00476.15   383 seq1508_BIOID51127   -            928  2.7e-160  533.0   0.0   1   1  1.1e-163  3.7e-160  532.6   0.0     2   383   548   927   547   927 0.99 DNA polymerase family A
5_3_exonuc_N         PF02739.11   169 seq1508_BIOID51127   -            928   1.7e-59  199.8   0.0   1   1   1.1e-62   3.9e-59  198.7   0.0     2   169     8   169     7   169 0.99 5'-3' exonuclease, N-terminal resolvase-like domain
DNA_pol_A_exo1       PF01612.15   174 seq1508_BIOID51127   -            928   6.4e-45  152.5   0.1   1   1   3.6e-48   1.2e-44  151.6   0.1     1   174   330   517   330   517 0.97 3'-5' exonuclease
5_3_exonuc           PF01367.15   101 seq1508_BIOID51127   -            928     3e-31  107.5   0.0   1   1   2.2e-34   7.5e-31  106.2   0.0     1    99   171   275   171   277 0.97 5'-3' exonuclease, C-terminal SAM fold
Cytochrom_B562       PF07361.6    103 seq1510_BIOID51127   -            128   7.8e-35  119.2   5.2   1   1   6.5e-39   8.9e-35  119.0   3.6     1   103    23   128    23   128 0.99 Cytochrome b562
AAA_PrkA             PF08298.6    358 seq1514_BIOID51127   -            644  1.3e-180  599.6   0.0   1   1  2.6e-184  1.8e-180  599.1   0.0     2   358    20   380    19   380 0.99 PrkA AAA domain
PrkA                 PF06798.7    254 seq1514_BIOID51127   -            644   6.8e-86  287.5   2.2   1   1   2.2e-89   1.5e-85  286.4   1.5     1   254   382   636   382   636 0.98 PrkA serine protein kinase C-terminal domain
Fimbrial             PF00419.15   145 seq1516_BIOID51127   -            180     8e-20   71.4   7.7   1   1     7e-24   9.6e-20   71.1   5.3     1   145    30   180    30   180 0.87 Fimbrial protein
Pili_assembly_N      PF00345.15   122 seq1521_BIOID51127   -            230   2.2e-37  127.4   0.2   1   1   8.5e-41   5.8e-37  126.0   0.0     1   121    26   145    26   146 0.91 Gram-negative pili assembly chaperone, N-terminal domain
Pili_assembly_C      PF02753.12    68 seq1521_BIOID51127   -            230     2e-16   59.4   0.3   1   1   5.2e-20   3.6e-16   58.6   0.2     1    65   165   223   165   226 0.96 Gram-negative pili assembly chaperone, C-terminal domain
Usher                PF00577.15   552 seq1522_BIOID51127   -            869  2.2e-208  693.3  23.0   1   1  5.7e-212  2.6e-208  693.1  15.9     5   552   202   777   198   777 0.99 Type VII secretion system (T7SS), usher protein
PapC_N               PF13954.1    146 seq1522_BIOID51127   -            869   7.2e-49  165.0   0.0   1   1   2.8e-52   1.3e-48  164.1   0.0     2   146    38   189    37   189 0.98 PapC N-terminal domain
PapC_C               PF13953.1     68 seq1522_BIOID51127   -            869   7.4e-23   79.8   0.1   1   1   4.5e-26   2.1e-22   78.4   0.0     1    67   787   852   787   853 0.96 PapC C-terminal domain
DUF444               PF04285.7    421 seq1526_BIOID51127   -            427  3.1e-200  665.1   2.7   1   1  2.5e-204  3.4e-200  664.9   1.9     1   420     1   422     1   423 1.00 Protein of unknown function (DUF444)
YihI                 PF04220.7    169 seq1527_BIOID51127   -            169   3.4e-56  189.0  15.5   1   1   2.8e-60   3.9e-56  188.9  10.8     3   167     5   165     2   167 0.94 Der GTPase activator (YihI)
Radical_SAM          PF04055.16   166 seq1529_BIOID51127   -            457   3.7e-15   56.3   0.0   1   1     8e-19   5.4e-15   55.8   0.0     2   164    57   227    56   229 0.79 Radical SAM superfamily
HemN_C               PF06969.11    66 seq1529_BIOID51127   -            457     4e-12   45.8   0.3   1   1   2.7e-15   1.8e-11   43.7   0.0     1    66   363   431   363   431 0.94 HemN C-terminal domain
Phage_GPO            PF05929.6    276 seq1531_BIOID51127   -            277  9.3e-130  431.6   4.2   1   1  7.7e-134  1.1e-129  431.5   2.9     1   276     5   277     5   277 0.99 Phage capsid scaffolding protein (GPO) serine peptidase
GGDEF                PF00990.16   161 seq1532_BIOID51127   -            294   4.9e-45  152.8   0.0   1   1   4.7e-49   6.4e-45  152.4   0.0     1   161   131   288   131   288 0.98 GGDEF domain
Fimbrial             PF00419.15   145 seq1533_BIOID51127   -            335   8.5e-19   68.0   0.1   1   1   9.9e-23   1.4e-18   67.4   0.0     2   145   188   335   187   335 0.92 Fimbrial protein
Phage_cap_P2         PF05125.7    333 seq1534_BIOID51127   -            352    9e-147  488.1   0.6   1   1  7.5e-151    1e-146  488.0   0.4     1   333     6   340     6   340 0.97 Phage major capsid protein, P2 family
GGDEF                PF00990.16   161 seq1536_BIOID51127   -            556   6.1e-39  133.0   0.3   1   1   7.8e-43   1.1e-38  132.2   0.2     3   160   406   554   404   555 0.95 GGDEF domain
Fimbrial             PF00419.15   145 seq1537_BIOID51127   -            171   1.3e-15   57.8   0.1   1   1   1.1e-19   1.5e-15   57.5   0.1     1   145    29   171    27   171 0.87 Fimbrial protein
Phage_term_smal      PF05944.7    132 seq1539_BIOID51127   -            216   1.8e-42  143.9   0.1   1   1   1.8e-46   2.4e-42  143.5   0.1     1   131    34   163    34   164 0.99 Phage small terminase subunit
E1-E2_ATPase         PF00122.15   230 seq1542_BIOID51127   -            898     8e-57  191.7   1.7   1   1   3.5e-60     8e-57  191.7   1.2     1   229   123   362   123   363 0.97 E1-E2 ATPase
Hydrolase            PF00702.21   204 seq1542_BIOID51127   -            898   1.9e-24   87.2   0.5   1   1   1.9e-27   4.2e-24   86.0   0.2     1   204   367   653   367   653 0.83 haloacid dehalogenase-like hydrolase
HAD                  PF12710.2    191 seq1542_BIOID51127   -            898   1.6e-16   60.9   0.1   1   1   1.4e-19   3.3e-16   59.9   0.0     2   191   371   650   370   650 0.78 haloacid dehalogenase-like hydrolase
Cation_ATPase_N      PF00690.21    69 seq1542_BIOID51127   -            898   2.2e-15   55.7   0.0   1   1   2.2e-18   5.1e-15   54.5   0.0     4    69    48   112    46   112 0.97 Cation transporter/ATPase, N-terminus
Hydrolase_like2      PF13246.1     91 seq1542_BIOID51127   -            898   5.2e-11   42.2   0.0   1   1   4.8e-14   1.1e-10   41.1   0.0    40    91   411   481   369   481 0.68 Putative hydrolase of sodium-potassium ATPase alpha subunit
Phage_GPL            PF05926.6    140 seq1543_BIOID51127   -            154     1e-55  187.3   0.1   1   1   8.3e-60   1.1e-55  187.1   0.1     1   140    15   154    15   154 0.99 Phage head completion protein (GPL)
YbaK                 PF04073.10   123 seq1545_BIOID51127   -            167   2.2e-25   88.7   0.0   1   1   2.1e-29   2.9e-25   88.3   0.0     1   122    30   154    30   155 0.94 YbaK / prolyl-tRNA synthetases associated domain
Phage_tail_X         PF05489.7     60 seq1547_BIOID51127   -             67   2.7e-34  116.3   0.1   1   1   2.3e-38   3.1e-34  116.1   0.1     1    59     1    59     1    60 0.98 Phage Tail Protein X
Phage_lysozyme       PF00959.14   110 seq1550_BIOID51127   -            170   7.5e-23   80.8   0.0   1   1   6.8e-27   9.2e-23   80.5   0.0     1   110    54   160    54   160 0.98 Phage lysozyme
DUF441               PF04284.8    140 seq1551_BIOID51127   -            148   7.7e-47  158.5  20.1   1   1   6.5e-51   8.9e-47  158.3  13.9     1   140     7   145     7   145 0.99 Protein of unknown function (DUF441)
P2_Phage_GpR         PF06891.6    135 seq1555_BIOID51127   -            143     2e-41  140.8   0.0   1   1   1.6e-45   2.2e-41  140.7   0.0     1   122     1   119     1   131 0.96 P2 phage tail completion protein R (GpR)
MFS_1                PF07690.11   354 seq1556_BIOID51127   -            393   2.3e-21   75.8  54.5   1   1   6.6e-23     9e-19   67.3  34.9     4   353    22   348    15   349 0.82 Major Facilitator Superfamily
Phage_tail_S         PF05069.8    148 seq1558_BIOID51127   -            148   1.8e-42  144.4   5.0   1   1   1.4e-46     2e-42  144.3   3.5     2   148     3   147     2   147 0.98 Phage virion morphogenesis family
GTP_EFTU             PF00009.22   188 seq1559_BIOID51127   -            607     1e-56  191.2   0.0   1   1   7.2e-60     2e-56  190.3   0.0     2   187     4   195     3   196 0.96 Elongation factor Tu GTP binding domain
EFG_C                PF00679.19    89 seq1559_BIOID51127   -            607   1.9e-21   75.6   0.0   1   1   1.6e-24   4.3e-21   74.4   0.0     3    83   397   477   395   483 0.96 Elongation factor G C-terminus
GTP_EFTU_D2          PF03144.20    74 seq1559_BIOID51127   -            607   7.4e-10   38.6   3.2   1   1   8.1e-13   2.2e-09   37.1   2.2     1    74   219   289   219   289 0.94 Elongation factor Tu domain 2
MMR_HSR1             PF01926.18   114 seq1559_BIOID51127   -            607   1.3e-05   25.0   0.2   1   1   1.5e-08   4.1e-05   23.4   0.0     2   113     8   128     7   129 0.55 50S ribosome-binding GTPase
Phage_base_V         PF04717.7     79 seq1561_BIOID51127   -            192   1.7e-25   88.6   0.1   1   1   2.1e-29   2.8e-25   87.9   0.1     1    79    19    94    19    94 0.98 Phage-related baseplate assembly protein
DUF488               PF04343.8    122 seq1562_BIOID51127   -            115   1.2e-31  109.4   0.3   1   1     1e-35   1.4e-31  109.3   0.2     2   122     5   112     4   112 0.96 Protein of unknown function, DUF488
GPW_gp25             PF04965.9     99 seq1564_BIOID51127   -            119   8.8e-20   69.9   0.1   1   1   7.4e-24     1e-19   69.7   0.0     5    90    16   101    12   109 0.92 Gene 25-like lysozyme
Baseplate_J          PF04865.9    243 seq1565_BIOID51127   -            302   2.8e-58  197.0   5.6   1   1   9.4e-61   1.3e-56  191.5   3.9     2   243    86   262    85   262 0.97 Baseplate J-like protein
GGDEF                PF00990.16   161 seq1568_BIOID51127   -            341   2.4e-41  140.8   0.2   1   1     7e-45   2.4e-41  140.8   0.1     2   160   175   330   174   331 0.93 GGDEF domain
GAF_3                PF13492.1    129 seq1568_BIOID51127   -            341   3.7e-09   36.6   0.0   1   1   1.9e-12   6.3e-09   35.8   0.0     2   124    19   151    18   156 0.83 GAF domain
GAF_2                PF13185.1    148 seq1568_BIOID51127   -            341   2.5e-07   31.1   0.0   1   1   1.8e-10   6.1e-07   29.9   0.0     1   148    16   155    16   155 0.75 GAF domain
GAF                  PF01590.21   154 seq1568_BIOID51127   -            341   3.7e-05   23.8   0.0   1   1   2.1e-08   7.2e-05   22.8   0.0    85   153    97   153    18   154 0.76 GAF domain
UTRA                 PF07702.8    141 seq1569_BIOID51127   -            236   2.1e-20   72.6   0.0   1   1   5.6e-24   3.8e-20   71.8   0.0     1   140    91   230    91   231 0.97 UTRA domain
GntR                 PF00392.16    64 seq1569_BIOID51127   -            236   6.3e-20   70.2   0.0   1   1   1.4e-23   9.4e-20   69.7   0.0     2    64     8    70     7    70 0.97 Bacterial regulatory proteins, gntR family
Tail_P2_I            PF09684.5    139 seq1571_BIOID51127   -            201   5.2e-56  187.9   0.0   1   1   4.6e-60   6.3e-56  187.6   0.0     1   139     5   141     5   141 0.99 Phage tail protein (Tail_P2_I)
AP_endonuc_2         PF01261.19   211 seq1574_BIOID51127   -            326   3.1e-14   52.6   0.1   1   1   3.4e-18   4.7e-14   52.0   0.1     1   204    41   222    41   229 0.91 Xylose isomerase-like TIM barrel
DUF3751              PF12571.3    159 seq1575_BIOID51127   -            423   1.2e-48  164.8   1.7   1   1   3.3e-51   2.2e-47  160.6   0.0     1   159     1   153     1   153 0.99 Phage tail-collar fibre protein
Collar               PF07484.7     57 seq1575_BIOID51127   -            423   7.5e-15   54.3   0.3   1   1   2.8e-18   1.9e-14   53.0   0.1     1    57   361   408   361   408 0.98 Phage Tail Collar Domain
TetR_N               PF00440.18    47 seq1576_BIOID51127   -            197   9.3e-13   47.4   0.1   1   1   1.5e-16   2.1e-12   46.3   0.0     2    46    22    66    21    67 0.95 Bacterial regulatory proteins, tetR family
MFS_1                PF07690.11   354 seq1580_BIOID51127   -            421   3.6e-23   81.7  32.6   1   1   2.6e-27   3.6e-23   81.7  22.6    21   351    32   365    13   367 0.79 Major Facilitator Superfamily
DUF386               PF04074.7    153 seq1584_BIOID51127   -            150   6.1e-52  175.0   0.0   1   1   4.9e-56   6.7e-52  174.9   0.0     1   152     1   149     1   150 0.99 Domain of unknown function (DUF386)
GD_AH_C              PF04295.8    397 seq1586_BIOID51127   -            523  5.4e-148  492.7   0.1   1   1  9.1e-152  6.2e-148  492.5   0.0     2   396   117   522   116   523 0.97 D-galactarate dehydratase / Altronate hydrolase, C terminus
SAF                  PF08666.7     63 seq1586_BIOID51127   -            523   5.2e-14   52.3   1.0   1   1   2.3e-17   1.6e-13   50.7   0.2     1    62    22    91    22    92 0.98 SAF domain
Caudo_TAP            PF02413.12   130 seq1588_BIOID51127   -            147   4.4e-32  110.8   0.1   1   1   3.6e-36   4.9e-32  110.7   0.1     3   130    10   143     8   143 0.97 Caudovirales tail fibre assembly protein
Iso_dh               PF00180.15   348 seq1591_BIOID51127   -            361   8.9e-87  291.1   0.0   1   1     8e-91   1.1e-86  290.8   0.0     1   347     6   354     6   355 0.93 Isocitrate/isopropylmalate dehydrogenase
Resolvase            PF00239.16   141 seq1595_BIOID51127   -            190   1.5e-52  177.1   0.1   1   1   5.2e-56   2.4e-52  176.4   0.0     2   140     5   137     4   138 0.98 Resolvase, N terminal domain
HTH_7                PF02796.10    45 seq1595_BIOID51127   -            190   1.4e-14   53.5   0.0   1   1   6.2e-18   2.8e-14   52.5   0.0     1    45   140   184   140   184 0.98 Helix-turn-helix domain of resolvase
Toxin_YhaV           PF11663.3    141 seq1596_BIOID51127   -            154   2.2e-60  202.3   0.1   1   1   1.8e-64   2.5e-60  202.2   0.1     2   140    12   152    11   153 0.98 Toxin with endonuclease activity YhaV
OEP                  PF02321.13   188 seq1597_BIOID51127   -            459   1.9e-51  174.2  39.9   1   2   1.4e-26   1.9e-22   79.6  13.0     3   188    65   247    63   247 0.97 Outer membrane efflux protein
OEP                  PF02321.13   188 seq1597_BIOID51127   -            459   1.9e-51  174.2  39.9   2   2   4.8e-33   6.5e-29  100.7   9.1     7   188   275   455   270   455 0.94 Outer membrane efflux protein
BCCT                 PF02028.12   485 seq1598_BIOID51127   -            476  4.8e-125  417.4  33.3   1   1  3.9e-129  5.4e-125  417.2  23.1    51   485     2   439     1   439 0.98 BCCT family transporter
Phage_sheath_1       PF04984.9    464 seq1599_BIOID51127   -            390   8.2e-73  245.3   0.1   1   2   3.1e-19   4.2e-15   55.0   0.1     1    90     1    92     1    97 0.95 Phage tail sheath protein
Phage_sheath_1       PF04984.9    464 seq1599_BIOID51127   -            390   8.2e-73  245.3   0.1   2   2   3.1e-60   4.2e-56  190.2   0.0   171   464    92   377    88   377 0.98 Phage tail sheath protein
DUF1260              PF06877.6    104 seq1600_BIOID51127   -            138   1.8e-34  118.3   1.1   1   1   1.7e-38   2.3e-34  118.0   0.8     2   104    10   113     9   113 0.98 Protein of unknown function (DUF1260)
Tagatose_6_P_K       PF08013.6    424 seq1603_BIOID51127   -            426  4.6e-209  694.0   0.0   1   1  3.8e-213  5.2e-209  693.8   0.0     1   423     1   424     1   425 1.00 Tagatose 6 phosphate kinase
Phage_tube           PF04985.9    167 seq1604_BIOID51127   -            171   4.1e-66  221.4   0.3   1   1   3.4e-70   4.6e-66  221.2   0.2     1   167     2   171     2   171 0.99 Phage tail tube protein FII
CusF_Ec              PF11604.3     70 seq1606_BIOID51127   -            110   9.6e-22   76.5   0.4   1   1   9.7e-26   1.3e-21   76.0   0.2     1    67    42   107    42   110 0.93 Copper binding periplasmic protein CusF
Ring_hydroxyl_A      PF00848.14   209 seq1607_BIOID51127   -            374   4.9e-36  124.2   0.6   1   1   9.8e-40   6.7e-36  123.7   0.4     3   205   184   370   182   374 0.91 Ring hydroxylating alpha subunit (catalytic domain)
Rieske               PF00355.21    98 seq1607_BIOID51127   -            374   4.8e-21   74.0   0.1   1   1   1.2e-24   7.9e-21   73.3   0.1     1    87    46   130    46   148 0.88 Rieske [2Fe-2S] domain
HlyD_2               PF12700.2    328 seq1608_BIOID51127   -            407   1.5e-14   53.8   0.0   1   1   1.3e-17   8.8e-14   51.2   0.0   136   327   187   378    98   379 0.77 HlyD family secretion protein
HlyD_3               PF13437.1    105 seq1608_BIOID51127   -            407   3.9e-13   49.5   0.2   1   1   4.6e-14   3.2e-10   40.1   0.0     1   105   209   310   209   310 0.95 HlyD family secretion protein
FluMu_gp41           PF10109.4     82 seq1609_BIOID51127   -            100     5e-16   58.2   0.2   1   1   4.5e-20   6.1e-16   57.9   0.2     1    81     9    88     9    89 0.97 Mu-like prophage FluMu protein gp41
DUF898               PF05987.8    339 seq1610_BIOID51127   -            407   2.4e-78  263.3  30.2   1   1   1.9e-81   2.6e-77  259.8  21.0     3   328    21   387    19   395 0.97 Bacterial protein of unknown function (DUF898)
Phage_P2_GpE         PF06528.7     39 seq1611_BIOID51127   -             39   3.8e-23   80.5   0.1   1   1   2.9e-27     4e-23   80.4   0.0     1    39     1    39     1    39 0.99 Phage P2 GpE
PTSIIB_sorb          PF03830.10   151 seq1612_BIOID51127   -            169   7.9e-55  184.7   0.3   1   1   6.6e-59     9e-55  184.5   0.2     1   149    15   162    15   164 0.99 PTS system sorbose subfamily IIB component
PhageMin_Tail        PF10145.4    202 seq1613_BIOID51127   -           1025   2.2e-28   99.1  13.3   1   1   1.6e-32   2.2e-28   99.1   9.2     1   202   244   457   244   457 0.96 Phage-related minor tail protein
Fer2                 PF00111.22    78 seq1614_BIOID51127   -            321   2.5e-12   46.2   3.7   1   1   1.6e-15   5.4e-12   45.1   2.6     6    77   242   312   238   313 0.88 2Fe-2S iron-sulfur cluster binding domain
FAD_binding_6        PF00970.19    99 seq1614_BIOID51127   -            321   1.5e-10   40.9   0.0   1   1   1.1e-13   3.7e-10   39.7   0.0     2    97     9   106     8   108 0.90 Oxidoreductase FAD-binding domain
NAD_binding_1        PF00175.16   109 seq1614_BIOID51127   -            321   3.8e-10   40.2   0.0   1   1   6.5e-13   2.2e-09   37.7   0.0     1   108   117   207   117   208 0.81 Oxidoreductase NAD-binding domain
EII-Sor              PF03609.9    237 seq1615_BIOID51127   -            259   8.9e-80  267.2  26.7   1   1   7.3e-84     1e-79  267.0  18.5     1   236     1   236     1   237 1.00 PTS system sorbose-specific iic component
ACR_tran             PF00873.14  1021 seq1616_BIOID51127   -           1047  1.4e-238  793.9   1.7   1   1  1.3e-242  1.8e-238  793.6   1.2     2  1019     6  1037     2  1039 0.98 AcrB/AcrD/AcrF family
EIID-AGA             PF03613.9    264 seq1617_BIOID51127   -            292   2.9e-96  321.3   9.1   1   1  2.4e-100   3.3e-96  321.1   6.3     2   263    35   291    34   292 0.99 PTS system mannose/fructose/sorbose family IID component
EIIA-man             PF03610.11   116 seq1618_BIOID51127   -            144   3.5e-33  114.0   0.0   1   1   2.9e-37     4e-33  113.8   0.0     1   114     3   115     3   117 0.97 PTS system fructose IIA component
Amidohydro_4         PF13147.1    304 seq1619_BIOID51127   -            384   2.7e-14   53.7  10.4   1   1   1.1e-16   3.9e-13   49.9   7.2     6   304    53   364    50   364 0.85 Amidohydrolase
Amidohydro_1         PF01979.15   333 seq1619_BIOID51127   -            384   8.9e-14   51.7   1.2   1   1   5.3e-16   1.8e-12   47.4   0.8     2   333    54   367    53   367 0.64 Amidohydrolase family
Amidohydro_5         PF13594.1     68 seq1619_BIOID51127   -            384   1.6e-05   24.5   0.4   1   1   1.3e-08   4.5e-05   23.0   0.3     3    60    31    78    29   108 0.71 Amidohydrolase
Phage_P2_GpU         PF06995.6    121 seq1620_BIOID51127   -            161   7.9e-49  163.9   0.0   1   1   7.7e-53     1e-48  163.5   0.0     1   120     6   125     6   126 0.99 Phage P2 GpU
Phage_GPD            PF05954.6    292 seq1622_BIOID51127   -            366   2.7e-63  213.7   0.6   1   1   2.3e-67   3.2e-63  213.5   0.4     1   291    42   348    42   349 0.91 Phage late control gene D protein (GPD)
AA_permease          PF00324.16   479 seq1624_BIOID51127   -            470  1.4e-115  386.2  42.1   1   1  2.3e-119  1.6e-115  386.1  29.2     1   436    39   447    39   470 0.93 Amino acid permease
AA_permease_2        PF13520.1    426 seq1624_BIOID51127   -            470   2.6e-43  148.0  46.8   1   1   4.8e-47   3.3e-43  147.6  32.5     9   408    43   442    39   464 0.83 Amino acid permease
SIS                  PF01380.17   131 seq1625_BIOID51127   -            384   4.6e-53  178.2   0.0   1   2     2e-34   2.7e-30  104.5   0.0     2   130    49   188    48   189 0.98 SIS domain
SIS                  PF01380.17   131 seq1625_BIOID51127   -            384   4.6e-53  178.2   0.0   2   2   2.4e-24   3.2e-20   71.9   0.0     3   131   222   357   220   357 0.94 SIS domain
Ogr_Delta            PF04606.7     47 seq1629_BIOID51127   -             72   3.9e-20   71.1   5.0   1   1   3.4e-24   4.6e-20   70.8   3.4     2    47     4    49     3    49 0.97 Ogr/Delta-like zinc finger
F_bP_aldolase        PF01116.15   287 seq1631_BIOID51127   -            286  9.8e-103  343.0   0.0   1   1    8e-107  1.1e-102  342.9   0.0     4   286     5   283     2   284 0.99 Fructose-bisphosphate aldolase class-II
PfkB                 PF00294.19   301 seq1633_BIOID51127   -            300   2.7e-63  213.7   0.5   1   1   2.3e-67   3.1e-63  213.5   0.4     3   299     5   287     3   289 0.93 pfkB family carbohydrate kinase
PTSIIB_sorb          PF03830.10   151 seq1634_BIOID51127   -            158   5.1e-52  175.6   0.7   1   1   4.2e-56   5.7e-52  175.4   0.5     1   150     5   154     5   155 0.98 PTS system sorbose subfamily IIB component
YjgP_YjgQ            PF03739.9    354 seq1635_BIOID51127   -            366   2.7e-70  236.7   6.1   1   1   2.3e-74   3.2e-70  236.5   4.2     1   351     5   345     5   348 0.97 Predicted permease YjgP/YjgQ family
EII-Sor              PF03609.9    237 seq1637_BIOID51127   -            267   2.1e-72  243.0  23.5   1   1   1.8e-76   2.4e-72  242.9  16.3     1   236     1   238     1   239 0.99 PTS system sorbose-specific iic component
DeoRC                PF00455.17   162 seq1638_BIOID51127   -            268   2.4e-50  170.1   1.3   1   1   2.7e-53   3.1e-50  169.8   0.9     2   161    85   244    84   245 0.99 DeoR C terminal sensor domain
HTH_DeoR             PF08220.7     57 seq1638_BIOID51127   -            268   5.8e-23   80.0   0.9   1   1   5.1e-26   5.8e-23   80.0   0.6     1    56    18    73    18    74 0.97 DeoR-like helix-turn-helix domain
HTH_11               PF08279.7     55 seq1638_BIOID51127   -            268   6.4e-10   38.4   0.1   1   1     1e-12   1.2e-09   37.5   0.1     4    44    21    60    18    67 0.87 HTH domain
MarR_2               PF12802.2     62 seq1638_BIOID51127   -            268   3.5e-07   29.6   0.1   1   1   7.3e-10   8.3e-07   28.4   0.1     5    61    17    70    11    71 0.88 MarR family
MarR                 PF01047.17    59 seq1638_BIOID51127   -            268   4.7e-07   29.2   0.1   1   1   8.8e-10     1e-06   28.2   0.0     8    50    22    64    16    66 0.94 MarR family
HTH_27               PF13463.1     68 seq1638_BIOID51127   -            268   5.2e-06   26.5   0.1   1   1   1.1e-08   1.2e-05   25.4   0.0     2    53    16    66    16    77 0.89 Winged helix DNA-binding domain
GntR                 PF00392.16    64 seq1638_BIOID51127   -            268   8.6e-06   24.9   0.0   1   1   1.7e-08   1.9e-05   23.8   0.0    27    60    34    67    26    70 0.93 Bacterial regulatory proteins, gntR family
HTH_24               PF13412.1     48 seq1638_BIOID51127   -            268   2.2e-05   23.6   0.1   1   1   4.6e-08   5.2e-05   22.4   0.1     7    48    21    62    16    62 0.95 Winged helix-turn-helix DNA-binding
YbjM                 PF11045.3    125 seq1639_BIOID51127   -            125   5.5e-63  210.1   9.7   1   1   4.5e-67   6.1e-63  210.0   6.7     1   124     1   124     1   125 0.99 Putative inner membrane protein of Enterobacteriaceae
YjgP_YjgQ            PF03739.9    354 seq1640_BIOID51127   -            360   8.9e-69  231.7   5.4   1   1   7.6e-73     1e-68  231.5   3.7     1   354     9   358     9   358 0.98 Predicted permease YjgP/YjgQ family
EIID-AGA             PF03613.9    264 seq1641_BIOID51127   -            270     1e-92  309.7   4.6   1   1   8.3e-97   1.1e-92  309.5   3.2     2   264    11   270    10   270 0.97 PTS system mannose/fructose/sorbose family IID component
HAD_2                PF13419.1    176 seq1642_BIOID51127   -            199   4.9e-29  101.7   0.1   1   1   1.7e-32   5.7e-29  101.5   0.1     2   176     4   184     3   184 0.85 Haloacid dehalogenase-like hydrolase
Hydrolase_like       PF13242.1     75 seq1642_BIOID51127   -            199   2.5e-08   33.3   0.0   1   1   1.6e-11   5.5e-08   32.2   0.0     2    50   139   186   138   198 0.93 HAD-hyrolase-like
Hydrolase            PF00702.21   204 seq1642_BIOID51127   -            199   1.8e-06   28.4   0.0   1   1   6.1e-10   2.1e-06   28.3   0.0   109   203    73   177     6   178 0.76 haloacid dehalogenase-like hydrolase
Ribonuc_L-PSP        PF01042.16   121 seq1643_BIOID51127   -            115   3.4e-28   97.7   0.5   1   1   2.7e-32   3.7e-28   97.5   0.4     2   121     4   115     3   115 0.96 Endoribonuclease L-PSP
DUF1418              PF07214.7     96 seq1645_BIOID51127   -             95   2.8e-42  142.1   1.9   1   1   2.3e-46   3.1e-42  141.9   1.3     1    96     1    95     1    95 0.99 Protein of unknown function (DUF1418)
Nitroreductase       PF00881.19   165 seq1648_BIOID51127   -            240   1.7e-22   79.8   0.2   1   1   2.6e-26   3.5e-22   78.8   0.2     3   165    10   159     8   159 0.78 Nitroreductase family
Glucosamine_iso      PF01182.15   199 seq1649_BIOID51127   -            251   3.2e-19   69.3   0.0   1   1   3.2e-23   4.4e-19   68.8   0.0     4   198    30   226    28   227 0.81 Glucosamine-6-phosphate isomerases/6-phosphogluconolactonase
Virul_fac_BrkB       PF03631.10   260 seq1650_BIOID51127   -            290     1e-55  188.8  24.6   1   1   8.7e-60   1.2e-55  188.6  17.0     2   258    29   274    28   276 0.88 Virulence factor BrkB
DUF1889              PF08986.5    119 seq1651_BIOID51127   -            119   2.3e-83  276.1   0.8   1   1   1.8e-87   2.5e-83  276.0   0.6     1   119     1   119     1   119 1.00 Domain of unknown function (DUF1889)
RimK                 PF08443.6    190 seq1652_BIOID51127   -            300   1.9e-82  275.2   0.0   1   1   8.6e-86   2.4e-82  274.9   0.0     1   190    97   286    97   286 1.00 RimK-like ATP-grasp domain
GSH-S_ATP            PF02955.11   174 seq1652_BIOID51127   -            300   9.1e-19   67.1   0.2   1   1   4.9e-22   1.3e-18   66.5   0.2    13   163   115   265   103   276 0.84 Prokaryotic glutathione synthetase, ATP-grasp domain
ATP-grasp_4          PF13535.1    184 seq1652_BIOID51127   -            300   6.4e-15   55.2   0.0   1   1   3.3e-18     9e-15   54.7   0.0     1   177    96   263    96   268 0.82 ATP-grasp domain
ATP-grasp_3          PF02655.9    161 seq1652_BIOID51127   -            300     2e-09   37.3   0.0   1   1   1.1e-12   3.1e-09   36.7   0.0     1   156    97   263    97   266 0.79 ATP-grasp domain
Dala_Dala_lig_C      PF07478.8    203 seq1652_BIOID51127   -            300   1.3e-05   24.5   0.2   1   1   1.7e-08   4.6e-05   22.7   0.1    33   177   135   267   107   273 0.76 D-ala D-ala ligase C-terminus
Tyr_Deacylase        PF02580.11   145 seq1653_BIOID51127   -            145   6.3e-55  185.0   0.1   1   1   5.1e-59     7e-55  184.8   0.0     2   144     3   144     2   145 0.99 D-Tyr-tRNA(Tyr) deacylase
Chorismate_bind      PF00425.13   257 seq1654_BIOID51127   -            453   2.3e-90  302.2   0.0   1   1   4.3e-94   2.9e-90  301.9   0.0     2   257   190   443   189   443 0.98 chorismate binding enzyme
Anth_synt_I_N        PF04715.8    140 seq1654_BIOID51127   -            453   2.7e-29  101.8   0.1   1   1   3.3e-32   2.3e-28   98.8   0.0     9   139    22   153    16   154 0.90 Anthranilate synthase component I, N terminal region
Fimbrial             PF00419.15   145 seq1655_BIOID51127   -            194   4.3e-13   49.5   0.0   1   1   4.3e-17   5.8e-13   49.1   0.0     3   144    29   193    27   194 0.76 Fimbrial protein
YiiD_Cterm           PF09500.5    144 seq1657_BIOID51127   -            329   6.7e-49  165.0   0.0   1   1   2.9e-52   9.9e-49  164.4   0.0     1   143   174   313   174   314 0.99 Putative thioesterase (yiiD_Cterm)
Acetyltransf_7       PF13508.1     79 seq1657_BIOID51127   -            329   4.5e-13   49.0   0.0   1   1   2.4e-16   8.3e-13   48.1   0.0     3    78    60   139    58   140 0.87 Acetyltransferase (GNAT) domain
Acetyltransf_1       PF00583.19    83 seq1657_BIOID51127   -            329   2.5e-12   46.5   0.0   1   1   2.1e-15   7.1e-12   45.0   0.0     2    82    66   138    65   139 0.96 Acetyltransferase (GNAT) family
Acetyltransf_10      PF13673.1    117 seq1657_BIOID51127   -            329   1.6e-08   34.5   0.0   1   1   7.8e-12   2.7e-08   33.8   0.0    38   117    55   138    16   138 0.81 Acetyltransferase (GNAT) domain
HOK_GEF              PF01848.11    43 seq1658_BIOID51127   -             83   8.4e-18   63.3   1.1   1   1   9.2e-22   1.3e-17   62.7   0.8     1    43    37    79    37    79 0.99 Hok/gef family
YbjN                 PF10722.4    127 seq1659_BIOID51127   -            158   6.8e-14   51.8   0.2   1   1   5.8e-18   7.9e-14   51.6   0.2     2   123     9   132     8   136 0.97 Putative bacterial sensory transduction regulator
Pili_assembly_N      PF00345.15   122 seq1661_BIOID51127   -            231   9.2e-42  141.5   0.0   1   1   2.4e-45   1.6e-41  140.7   0.0     1   122    25   145    25   145 0.94 Gram-negative pili assembly chaperone, N-terminal domain
Pili_assembly_C      PF02753.12    68 seq1661_BIOID51127   -            231     3e-17   62.0   0.2   1   1     1e-20   7.1e-17   60.8   0.1     1    67   164   226   164   227 0.91 Gram-negative pili assembly chaperone, C-terminal domain
DDE_Tnp_1            PF01609.16   211 seq1666_BIOID51127   -            218   3.3e-16   59.3   0.0   1   1   3.4e-20   4.6e-16   58.9   0.0   124   211    33   142    15   142 0.84 Transposase DDE domain
NUDIX                PF00293.23   135 seq1667_BIOID51127   -            192   4.8e-16   58.4   0.0   1   1   4.9e-20   6.7e-16   58.0   0.0     4   124    33   151    29   159 0.87 NUDIX domain
SBP_bac_8            PF13416.1    281 seq1668_BIOID51127   -            420     4e-37  128.3   2.3   1   1   1.6e-40   5.4e-37  127.9   1.6     3   280    96   386    94   387 0.86 Bacterial extracellular solute-binding protein
SBP_bac_6            PF13343.1    242 seq1668_BIOID51127   -            420   1.4e-27   96.4   0.9   1   1   6.5e-31   2.2e-27   95.8   0.6     5   216   130   368   108   399 0.85 Bacterial extracellular solute-binding protein
SBP_bac_1            PF01547.20   314 seq1668_BIOID51127   -            420   8.1e-17   61.7   6.9   1   1   3.8e-20   1.3e-16   61.1   4.8    17   311    94   353    84   356 0.75 Bacterial extracellular solute-binding protein
SBP_bac_11           PF13531.1    231 seq1668_BIOID51127   -            420   1.6e-07   31.0   0.0   1   1   3.3e-10   1.1e-06   28.3   0.0    15   228    94   361    89   363 0.77 Bacterial extracellular solute-binding protein
PapC_N               PF13954.1    146 seq1671_BIOID51127   -            107   5.5e-14   51.8   0.0   1   1     5e-18   6.8e-14   51.5   0.0     1    56    43   100    43   106 0.91 PapC N-terminal domain
Usher                PF00577.15   552 seq1673_BIOID51127   -            721  5.8e-208  691.9  29.9   1   1  1.7e-211  7.8e-208  691.5  20.7     1   552    89   631    89   631 0.99 Type VII secretion system (T7SS), usher protein
PapC_C               PF13953.1     68 seq1673_BIOID51127   -            721   4.1e-21   74.2   0.1   1   1   2.1e-24   9.3e-21   73.1   0.1     2    67   642   708   641   709 0.95 PapC C-terminal domain
PapC_N               PF13954.1    146 seq1673_BIOID51127   -            721   1.2e-19   70.1   0.0   1   1   6.3e-23   2.9e-19   68.9   0.0    75   146     2    75     1    75 0.94 PapC N-terminal domain
SDH_alpha            PF03313.10   283 seq1675_BIOID51127   -            454  7.6e-104  346.5   5.6   1   1  1.4e-107  9.8e-104  346.2   3.9     3   282   184   449   182   450 0.96 Serine dehydratase alpha chain
SDH_beta             PF03315.10   158 seq1675_BIOID51127   -            454   8.5e-56  188.2   0.0   1   1   2.2e-59   1.5e-55  187.4   0.0     1   157     3   158     3   159 0.96 Serine dehydratase beta chain
RHH_1                PF01402.16    39 seq1676_BIOID51127   -             81   4.7e-11   41.9   0.5   1   1   5.7e-15   7.7e-11   41.2   0.4     2    39    15    52    14    52 0.96 Ribbon-helix-helix protein, copG family
ABC_tran             PF00005.22   118 seq1679_BIOID51127   -            404   1.4e-27   96.2   0.0   1   1   7.5e-31   2.5e-27   95.4   0.0     1   117    86   204    86   205 0.93 ABC transporter
TOBE_2               PF08402.5     75 seq1679_BIOID51127   -            404   4.1e-19   68.2   0.0   1   1   2.9e-22   9.8e-19   67.0   0.0     1    75   322   402   322   402 0.93 TOBE domain
EAL                  PF00563.15   236 seq1682_BIOID51127   -            532   1.2e-59  201.5   0.2   1   1   2.8e-63   1.9e-59  200.8   0.2     4   236   273   501   270   501 0.93 EAL domain
CSS-motif            PF12792.2    208 seq1682_BIOID51127   -            532   3.8e-41  140.5   0.4   1   1   9.4e-45   6.4e-41  139.8   0.1     3   203    42   242    40   247 0.91 CSS motif domain associated with EAL
BPD_transp_1         PF00528.17   185 seq1683_BIOID51127   -            317   7.1e-24   84.2  18.8   1   1   5.2e-28   7.1e-24   84.2  13.0     1   183   117   313   113   315 0.91 Binding-protein-dependent transport system inner membrane component
Fimbrial             PF00419.15   145 seq1684_BIOID51127   -            363     6e-21   75.0   0.5   1   1   4.4e-25     6e-21   75.0   0.4     2   143   211   361   210   363 0.85 Fimbrial protein
BPD_transp_1         PF00528.17   185 seq1686_BIOID51127   -            281   1.9e-14   53.4  20.7   1   1   1.4e-18   1.9e-14   53.4  14.3     3   184    81   273    79   274 0.86 Binding-protein-dependent transport system inner membrane component
SKI                  PF01202.17   158 seq1687_BIOID51127   -            187   3.6e-14   52.8   0.0   1   1     1e-17   4.6e-14   52.4   0.0     1   151    12   160    12   171 0.76 Shikimate kinase
AAA_17               PF13207.1    121 seq1687_BIOID51127   -            187   6.9e-07   29.9   0.1   1   1   3.5e-10   1.6e-06   28.8   0.0     3   110     7   118     6   182 0.71 AAA domain
AAA_33               PF13671.1    143 seq1687_BIOID51127   -            187   6.2e-07   29.2   0.0   1   1   6.4e-10   2.9e-06   27.1   0.0     3   143     7   139     6   139 0.77 AAA domain
DUF2593              PF10767.4    144 seq1688_BIOID51127   -            162   7.6e-72  239.5   6.3   1   1   6.3e-76   8.7e-72  239.4   4.3     2   144    20   162    19   162 0.99 Protein of unknown function (DUF2593)
LppC                 PF04348.8    536 seq1690_BIOID51127   -            678  9.6e-136  453.3  24.5   1   2   1.7e-52   2.3e-48  164.9  14.0     1   314    40   345    40   352 0.91 LppC putative lipoprotein
LppC                 PF04348.8    536 seq1690_BIOID51127   -            678  9.6e-136  453.3  24.5   2   2   7.4e-91     1e-86  291.5   0.1   245   536   346   672   342   672 0.97 LppC putative lipoprotein
tRNA_U5-meth_tr      PF05958.6    352 seq1691_BIOID51127   -            375   2.8e-19   68.9   0.0   1   1   6.6e-20   2.3e-16   59.3   0.0   172   351   208   374   184   375 0.90 tRNA (Uracil-5-)-methyltransferase
Methyltransf_31      PF13847.1    152 seq1691_BIOID51127   -            375   2.9e-09   36.5   0.0   1   1   1.5e-12   5.1e-09   35.7   0.0     5    67   235   295   233   347 0.87 Methyltransferase domain
Methyltransf_26      PF13659.1    117 seq1691_BIOID51127   -            375   4.7e-07   29.7   0.0   1   1   2.5e-10   8.6e-07   28.8   0.0     4    80   237   310   234   369 0.89 Methyltransferase domain
MTS                  PF05175.9    170 seq1691_BIOID51127   -            375   5.8e-06   25.6   0.0   1   1   2.7e-09   9.4e-06   25.0   0.0    32   108   234   310   209   329 0.83 Methyltransferase small domain
PTSIIB_sorb          PF03830.10   151 seq1692_BIOID51127   -            323   1.5e-58  196.8   1.4   1   1   3.3e-62   2.2e-58  196.2   1.0     2   149   164   311   163   313 0.99 PTS system sorbose subfamily IIB component
EIIA-man             PF03610.11   116 seq1692_BIOID51127   -            323   2.6e-35  120.8   0.1   1   1   9.9e-39   6.8e-35  119.5   0.0     1   114     4   117     4   119 0.98 PTS system fructose IIA component
UPF0102              PF02021.12    93 seq1695_BIOID51127   -            131   4.5e-36  122.5   0.1   1   1     4e-40   5.4e-36  122.2   0.0     1    92    22   115    22   116 0.98 Uncharacterised protein family UPF0102
EII-Sor              PF03609.9    237 seq1697_BIOID51127   -            266   7.1e-89  297.0  38.7   1   1   5.9e-93     8e-89  296.8  26.8     1   237     1   238     1   238 1.00 PTS system sorbose-specific iic component
SIS_2                PF13580.1    138 seq1698_BIOID51127   -            196   1.2e-31  109.1   1.0   1   1   2.2e-35   1.5e-31  108.8   0.7     3   138    10   144     8   144 0.95 SIS domain
SIS                  PF01380.17   131 seq1698_BIOID51127   -            196   6.2e-07   28.9   0.3   1   1   7.1e-10   4.8e-06   26.0   0.0    49   105   105   164    77   182 0.82 SIS domain
Resolvase            PF00239.16   141 seq1699_BIOID51127   -            191     1e-38  132.2   0.7   1   1   1.5e-42     1e-38  132.2   0.5     2   140     4   144     3   145 0.92 Resolvase, N terminal domain
HTH_7                PF02796.10    45 seq1699_BIOID51127   -            191   4.1e-08   32.8   0.2   1   1   2.3e-11   1.6e-07   30.9   0.1     1    44   147   188   147   189 0.92 Helix-turn-helix domain of resolvase
FdhD-NarQ            PF02634.10   236 seq1700_BIOID51127   -            277   7.6e-73  244.7   0.0   1   1   6.6e-77     9e-73  244.4   0.0     1   235    38   275    38   276 0.92 FdhD/NarQ family
EIID-AGA             PF03613.9    264 seq1701_BIOID51127   -            283  1.4e-114  381.3   0.8   1   1  1.2e-118  1.6e-114  381.2   0.6     1   264    11   281    11   281 0.99 PTS system mannose/fructose/sorbose family IID component
BON                  PF04972.12    64 seq1702_BIOID51127   -            191   2.5e-32  110.3   8.7   1   2   2.7e-19   3.6e-15   55.3   0.8     3    62    53   113    51   115 0.96 BON domain
BON                  PF04972.12    64 seq1702_BIOID51127   -            191   2.5e-32  110.3   8.7   2   2   1.8e-20   2.4e-16   59.1   0.8     1    57   129   184   129   188 0.97 BON domain
DUF3829              PF12889.2    277 seq1704_BIOID51127   -            351   2.1e-79  266.5  12.1   1   1   1.8e-83   2.4e-79  266.2   8.4     2   277    71   351    70   351 0.98 Protein of unknown function (DUF3829)
DUF986               PF06173.7    149 seq1705_BIOID51127   -            152   1.6e-64  216.0   6.6   1   1   1.3e-68   1.8e-64  215.9   4.6     1   148     4   151     4   152 0.99 Protein of unknown function (DUF986)
DEAD                 PF00270.24   173 seq1706_BIOID51127   -            614   2.4e-18   66.0   0.0   1   1   9.6e-22   4.4e-18   65.2   0.0     2   169   264   428   263   432 0.82 DEAD/DEAH box helicase
Helicase_C           PF00271.26    78 seq1706_BIOID51127   -            614   4.9e-12   45.4   0.0   1   1   3.9e-15   1.8e-11   43.6   0.0     2    78   496   575   495   575 0.95 Helicase conserved C-terminal domain
DUF204               PF02659.10    67 seq1707_BIOID51127   -            206   9.1e-39  131.3  23.3   1   2   1.2e-24   1.7e-20   72.7   1.6     1    67    31    99    31    99 0.98 Domain of unknown function DUF
DUF204               PF02659.10    67 seq1707_BIOID51127   -            206   9.1e-39  131.3  23.3   2   2   5.6e-22   7.6e-18   64.2   9.2     1    67   133   196   133   196 0.99 Domain of unknown function DUF
DJ-1_PfpI            PF01965.19   147 seq1710_BIOID51127   -            172   1.6e-42  144.3   0.0   1   1   2.7e-46   1.9e-42  144.1   0.0     1   147    31   171    31   171 0.97 DJ-1/PfpI family
DUF4066              PF13278.1    166 seq1710_BIOID51127   -            172   3.4e-13   49.1   0.0   1   1   5.9e-17     4e-13   48.8   0.0     1   151     8   153     8   155 0.89 Putative amidotransferase
YbjQ_1               PF01906.12   105 seq1712_BIOID51127   -            107   1.2e-40  138.0   0.5   1   1   9.3e-45   1.3e-40  137.9   0.4     1   104     1   104     1   105 0.99 Putative heavy-metal-binding
Amidase_2            PF01510.20   132 seq1715_BIOID51127   -            276   1.2e-26   93.1   0.0   1   1   1.5e-30   2.1e-26   92.4   0.0     6   131    41   179    35   180 0.92 N-acetylmuramoyl-L-alanine amidase
GIY-YIG              PF01541.19    80 seq1716_BIOID51127   -            100   6.9e-10   39.0   0.0   1   1     6e-14   8.3e-10   38.7   0.0     2    76     4    73     3    77 0.91 GIY-YIG catalytic domain
YobH                 PF13996.1     70 seq1723_BIOID51127   -             79   1.7e-36  123.8   1.2   1   1   1.4e-40   1.9e-36  123.6   0.8     1    70     2    71     2    71 0.99 YobH-like protein
Peptidase_U32        PF01136.14   233 seq1724_BIOID51127   -            331   7.7e-62  208.1   0.0   1   1   7.3e-66     1e-61  207.7   0.0     3   232    76   330    74   331 0.94 Peptidase family U32
Peptidase_U32        PF01136.14   233 seq1728_BIOID51127   -            298   1.3e-34  118.9   0.0   1   1   1.3e-38   1.8e-34  118.5   0.0     5   195    88   269    82   293 0.89 Peptidase family U32
MFS_1                PF07690.11   354 seq1729_BIOID51127   -            494   2.7e-50  171.0  47.5   1   1   5.8e-54   2.7e-50  171.0  32.9     2   353    59   449    58   450 0.90 Major Facilitator Superfamily
Sugar_tr             PF00083.19   451 seq1729_BIOID51127   -            494   1.4e-08   33.6  16.2   1   1     3e-12   1.4e-08   33.6  11.3    44   192    86   229    54   232 0.88 Sugar (and other) transporter
MFS_3                PF05977.8    524 seq1729_BIOID51127   -            494   0.00022   19.3  14.4   1   1   4.8e-08   0.00022   19.3  10.0    12   214    55   253    47   279 0.90 Transmembrane secretion effector
Bac_luciferase       PF00296.15   307 seq1732_BIOID51127   -            335   1.6e-31  109.4   0.4   1   1   2.1e-34   2.9e-30  105.3   0.2    18   300    23   299     8   306 0.77 Luciferase-like monooxygenase
HNH_3                PF13392.1     46 seq1733_BIOID51127   -            169   1.9e-19   68.6   0.5   1   1   4.4e-23     3e-19   68.0   0.3     2    44    63   105    62   107 0.97 HNH endonuclease
AP2                  PF00847.15    55 seq1733_BIOID51127   -            169   3.8e-06   26.8   1.7   1   1   6.5e-10   4.5e-06   26.6   0.4     3    53   112   158   110   160 0.86 AP2 domain
Endonuclease_7       PF02945.10    82 seq1736_BIOID51127   -            142   1.5e-06   27.6   0.1   1   1   1.5e-10   2.1e-06   27.2   0.1    18    66    63   109    48   132 0.83 Recombination endonuclease VII
HTH_18               PF12833.2     81 seq1739_BIOID51127   -            278   5.5e-26   90.3   2.2   1   1     2e-29   6.7e-26   90.0   0.8     1    80   193   271   193   272 0.97 Helix-turn-helix domain
AraC_binding         PF02311.14   136 seq1739_BIOID51127   -            278   2.1e-23   82.3   2.1   1   1   6.2e-27   2.1e-23   82.3   1.4     4   136    16   154    14   154 0.96 AraC-like ligand binding domain
HTH_AraC             PF00165.18    42 seq1739_BIOID51127   -            278   8.5e-21   73.0   0.1   1   2   1.9e-11   6.5e-08   32.0   0.0     1    42   180   221   180   221 0.97 Bacterial regulatory helix-turn-helix proteins, AraC family
HTH_AraC             PF00165.18    42 seq1739_BIOID51127   -            278   8.5e-21   73.0   0.1   2   2   1.3e-13   4.5e-10   38.9   0.0     1    42   232   271   232   271 0.93 Bacterial regulatory helix-turn-helix proteins, AraC family
Cupin_2              PF07883.6     71 seq1739_BIOID51127   -            278   7.1e-06   25.3   2.6   1   1   3.5e-09   1.2e-05   24.5   1.8     7    61    24    77    22    84 0.94 Cupin domain
AraC_binding         PF02311.14   136 seq1740_BIOID51127   -            312   7.8e-23   80.5   1.3   1   1   3.5e-26   1.2e-22   79.9   0.2     7   120    52   170    48   186 0.89 AraC-like ligand binding domain
HTH_18               PF12833.2     81 seq1740_BIOID51127   -            312     9e-22   76.8   0.1   1   1   5.5e-25   1.9e-21   75.8   0.1     2    79   229   305   228   307 0.97 Helix-turn-helix domain
HTH_AraC             PF00165.18    42 seq1740_BIOID51127   -            312   1.5e-20   72.2   0.2   1   2   3.2e-10   1.1e-06   28.1   0.0     2    42   216   256   215   256 0.93 Bacterial regulatory helix-turn-helix proteins, AraC family
HTH_AraC             PF00165.18    42 seq1740_BIOID51127   -            312   1.5e-20   72.2   0.2   2   2   1.6e-14   5.3e-11   41.8   0.0     2    42   268   306   267   306 0.94 Bacterial regulatory helix-turn-helix proteins, AraC family
Cupin_2              PF07883.6     71 seq1740_BIOID51127   -            312   1.4e-06   27.5   0.0   1   1   8.3e-10   2.8e-06   26.6   0.0     7    60    57   109    53   116 0.92 Cupin domain
PqiA                 PF04403.8    160 seq1741_BIOID51127   -            427   1.3e-82  275.0  28.0   1   2   3.6e-41     5e-37  126.8   5.9     1   160    65   221    65   221 0.96 Paraquat-inducible protein A
PqiA                 PF04403.8    160 seq1741_BIOID51127   -            427   1.3e-82  275.0  28.0   2   2   1.1e-49   1.5e-45  154.5   8.0     1   158   262   420   262   422 0.97 Paraquat-inducible protein A
DUF4102              PF13356.1     89 seq1743_BIOID51127   -            309   5.2e-18   64.6   0.0   1   1   1.5e-21     1e-17   63.7   0.0    26    88     2    64     1    65 0.96 Domain of unknown function (DUF4102)
Phage_integrase      PF00589.17   173 seq1743_BIOID51127   -            309     9e-13   48.1   0.0   1   1   2.6e-16   1.8e-12   47.1   0.0     3   114   179   301   177   307 0.90 Phage integrase family
MCE                  PF02470.15    81 seq1744_BIOID51127   -            877   1.2e-64  214.2  10.4   1   3   3.5e-21   4.8e-17   61.6   0.1     2    81    46   137    45   137 0.97 mce related protein
MCE                  PF02470.15    81 seq1744_BIOID51127   -            877   1.2e-64  214.2  10.4   2   3   1.6e-11   2.1e-07   30.6   0.0     2    76   280   355   279   369 0.88 mce related protein
MCE                  PF02470.15    81 seq1744_BIOID51127   -            877   1.2e-64  214.2  10.4   3   3   1.2e-14   1.6e-10   40.7   0.0     4    81   636   724   634   724 0.96 mce related protein
HTH_Tnp_IS1          PF12759.2     50 seq1746_BIOID51127   -             91   2.2e-32  110.1   0.1   1   1   4.8e-36   3.3e-32  109.6   0.1     1    50    39    88    39    88 0.99 InsA C-terminal domain
Zn_Tnp_IS1           PF03811.8     36 seq1746_BIOID51127   -             91   1.1e-21   75.9   4.5   1   1   3.1e-25   2.1e-21   74.9   3.1     1    36     1    36     1    36 0.99 InsA N-terminal domain
DDE_Tnp_IS1          PF03400.8    131 seq1747_BIOID51127   -            125   3.7e-73  243.6   1.5   1   1     3e-77   4.1e-73  243.5   1.0     7   131     1   125     1   125 1.00 IS1 transposase
Sod_Fe_C             PF02777.13   106 seq1748_BIOID51127   -            208   5.1e-40  135.4   0.6   1   1   1.1e-43   7.5e-40  134.9   0.1     4   106    98   204    95   204 0.91 Iron/manganese superoxide dismutases, C-terminal domain
Sod_Fe_N             PF00081.17    82 seq1748_BIOID51127   -            208   9.5e-34  115.4   2.3   1   1   2.3e-37   1.5e-33  114.7   1.6     1    81     4    91     4    92 0.97 Iron/manganese superoxide dismutases, alpha-hairpin domain
Usher                PF00577.15   552 seq1749_BIOID51127   -            334   4.1e-79  266.6   8.3   1   1   7.1e-83   4.9e-79  266.4   5.7   318   552     1   246     1   246 0.99 Type VII secretion system (T7SS), usher protein
PapC_C               PF13953.1     68 seq1749_BIOID51127   -            334     6e-28   96.1   0.1   1   1   1.8e-31   1.2e-27   95.1   0.1     1    67   256   321   256   322 0.97 PapC C-terminal domain
DUF2813              PF11398.3    373 seq1750_BIOID51127   -            552    6e-154  512.5   0.0   1   1    2e-157  8.9e-154  511.9   0.0     1   373     1   375     1   375 0.99 Protein of unknown function (DUF2813)
KdgT                 PF03812.8    314 seq1751_BIOID51127   -            257  1.3e-148  494.1  23.1   1   1  1.1e-152  1.5e-148  494.0  16.0     1   255     3   257     3   257 1.00 2-keto-3-deoxygluconate permease
Fimbrial             PF00419.15   145 seq1752_BIOID51127   -            176   2.5e-21   76.2   4.3   1   1   2.2e-25     3e-21   76.0   3.0     1   145    27   176    27   176 0.94 Fimbrial protein
KdgT                 PF03812.8    314 seq1753_BIOID51127   -             57   4.2e-16   58.8   3.5   1   1   3.4e-20   4.7e-16   58.7   2.4   271   314     1    44     1    44 0.97 2-keto-3-deoxygluconate permease
Nol1_Nop2_Fmu        PF01189.12   283 seq1754_BIOID51127   -            481  3.1e-110  367.9   0.0   1   2   1.2e-30     4e-27   95.2   0.0    12   177    42   210    31   211 0.88 NOL1/NOP2/sun family
Nol1_Nop2_Fmu        PF01189.12   283 seq1754_BIOID51127   -            481  3.1e-110  367.9   0.0   2   2   1.3e-86   4.4e-83  278.7   0.0     9   282   201   480   201   481 0.99 NOL1/NOP2/sun family
Nol1_Nop2_Fmu_2      PF13636.1    102 seq1754_BIOID51127   -            481   6.7e-23   80.5   0.0   1   1   3.4e-26   1.2e-22   79.8   0.0     3   102   368   470   366   470 0.91 pre-rRNA processing and ribosome biogenesis
Methyltransf_26      PF13659.1    117 seq1754_BIOID51127   -            481   1.1e-06   28.5   0.1   1   1   9.3e-10   3.2e-06   27.0   0.0     2   116   121   249   120   250 0.87 Methyltransferase domain
Fimbrial             PF00419.15   145 seq1755_BIOID51127   -            169   1.3e-09   38.3   7.7   1   1   1.2e-13   1.7e-09   37.9   5.3     1   144    30   168    30   169 0.76 Fimbrial protein
MOSC                 PF03473.12   133 seq1756_BIOID51127   -            224   3.1e-27   94.5   0.0   1   1   6.2e-31   4.2e-27   94.1   0.0     2   132    38   161    37   162 0.97 MOSC domain
3-alpha              PF03475.9     47 seq1756_BIOID51127   -            224   1.7e-16   59.5   0.1   1   1   4.6e-20   3.1e-16   58.6   0.0     1    47   168   214   168   214 0.97 3-alpha domain
FimH_man-bind        PF09160.5    147 seq1758_BIOID51127   -            190   8.2e-58  194.3   0.2   1   1     7e-62   9.6e-58  194.0   0.2     1   147    27   171    27   171 0.99 FimH, mannose binding
Fimbrial             PF00419.15   145 seq1759_BIOID51127   -            128   6.7e-10   39.2   7.7   1   1     7e-14   9.5e-10   38.7   5.3    13   145    10   128     5   128 0.83 Fimbrial protein
DUF1480              PF07351.8     80 seq1761_BIOID51127   -             78   3.5e-42  142.1   0.0   1   1   2.8e-46   3.8e-42  142.0   0.0     3    79     2    77     1    78 0.98 Protein of unknown function (DUF1480)
DUF1482              PF07358.6     57 seq1763_BIOID51127   -             91   5.2e-32  109.1   0.2   1   1   4.5e-36   6.2e-32  108.8   0.1     1    57    29    86    29    86 0.99 Protein of unknown function (DUF1482)
HlyD_2               PF12700.2    328 seq1764_BIOID51127   -            263     1e-20   74.0   0.6   1   1   1.7e-24   1.2e-20   73.8   0.4    82   328     9   254     1   254 0.83 HlyD family secretion protein
HlyD_3               PF13437.1    105 seq1764_BIOID51127   -            263   6.6e-15   55.2   2.3   1   1   3.5e-18   2.4e-14   53.4   0.1     1    97    77   177    77   188 0.87 HlyD family secretion protein
MacB_PCD             PF12704.2    232 seq1765_BIOID51127   -            648   1.7e-54  184.7   3.1   1   1     5e-58   1.7e-54  184.7   2.1     1   231   261   491   261   492 0.94 MacB-like periplasmic core domain
ABC_tran             PF00005.22   118 seq1765_BIOID51127   -            648   1.8e-21   76.5   0.0   1   1     1e-24   3.5e-21   75.6   0.0     1   117    48   172    48   173 0.94 ABC transporter
FtsX                 PF02687.16   121 seq1765_BIOID51127   -            648   2.4e-21   75.5  10.3   1   1   7.1e-25   2.4e-21   75.5   7.1     2   121   527   641   526   641 0.97 FtsX-like permease family
AAA_21               PF13304.1    303 seq1765_BIOID51127   -            648   7.5e-12   45.6   0.1   1   1   5.8e-10     2e-06   27.8   0.0   221   300   129   205    90   208 0.88 AAA domain
LTXXQ                PF07813.7    100 seq1767_BIOID51127   -            167     4e-20   72.0  12.1   1   1   5.8e-24     4e-20   72.0   8.4     4   100    41   137    38   137 0.96 LTXXQ motif family protein
Metal_resist         PF13801.1    125 seq1767_BIOID51127   -            167   1.5e-09   37.7   9.4   1   1   2.2e-13   1.5e-09   37.7   6.5    19   124    30   131     8   132 0.85 Heavy-metal resistance
UxuA                 PF03786.8    351 seq1768_BIOID51127   -            394  4.2e-163  541.7   0.2   1   1    7e-167  4.8e-163  541.6   0.1     1   350     1   388     1   389 0.99 D-mannonate dehydratase (UxuA)
AP_endonuc_2         PF01261.19   211 seq1768_BIOID51127   -            394   7.7e-09   35.0   0.0   1   1   7.8e-12   5.3e-08   32.3   0.0     3   189    18   299    16   322 0.81 Xylose isomerase-like TIM barrel
Mannitol_dh_C        PF08125.8    245 seq1771_BIOID51127   -            486   1.8e-96  321.9   0.0   1   1  3.5e-100   2.4e-96  321.5   0.0     1   245   216   463   216   463 0.99 Mannitol dehydrogenase C-terminal domain
Mannitol_dh          PF01232.18   151 seq1771_BIOID51127   -            486   2.9e-54  182.9   0.0   1   1   7.2e-58   4.9e-54  182.2   0.0     2   151    24   188    23   188 0.99 Mannitol dehydrogenase Rossmann domain
DNA_pol3_theta       PF06440.6     75 seq1773_BIOID51127   -             82   1.8e-38  129.8   0.3   1   1   1.5e-42   2.1e-38  129.6   0.2     3    74     9    80     7    81 0.97 DNA polymerase III, theta subunit
CN_hydrolase         PF00795.17   184 seq1774_BIOID51127   -            218   3.8e-14   52.3   0.0   1   1   3.4e-18   4.7e-14   52.0   0.0     1   119     5   114     5   150 0.92 Carbon-nitrogen hydrolase
ClpS                 PF02617.12    82 seq1775_BIOID51127   -            106   8.1e-35  118.3   0.1   1   1     7e-39   9.6e-35  118.0   0.1     2    82    23   103    22   103 0.98 ATP-dependent Clp protease adaptor protein ClpS
AAA_2                PF07724.9    171 seq1777_BIOID51127   -            758   2.6e-51  173.8   0.0   1   1   1.5e-50   1.5e-47  161.6   0.0     1   171   486   647   486   647 0.97 AAA domain (Cdc48 subfamily)
ClpB_D2-small        PF10431.4     81 seq1777_BIOID51127   -            758     5e-25   87.1   0.0   1   1   1.5e-27   1.5e-24   85.5   0.0     1    81   653   733   653   733 0.98 C-terminal, D2-small domain, of ClpB protein
AAA                  PF00004.24   132 seq1777_BIOID51127   -            758   1.8e-24   86.3   0.1   1   2   4.1e-16     4e-13   49.5   0.0     2   125   211   342   210   347 0.76 ATPase family associated with various cellular activities (AAA)
AAA                  PF00004.24   132 seq1777_BIOID51127   -            758   1.8e-24   86.3   0.1   2   2   5.9e-11   5.7e-08   32.9   0.0     2   111   492   607   491   621 0.85 ATPase family associated with various cellular activities (AAA)
AAA_5                PF07728.9    139 seq1777_BIOID51127   -            758   4.2e-19   68.5   0.0   1   1   2.9e-16   2.8e-13   49.6   0.0     2   125   491   609   490   619 0.89 AAA domain (dynein-related subfamily)
Clp_N                PF02861.15    53 seq1777_BIOID51127   -            758   2.3e-16   59.3   1.3   1   1     1e-17   9.9e-15   54.1   0.7     1    52    13    62    13    63 0.97 Clp amino terminal domain
AAA_16               PF13191.1    166 seq1777_BIOID51127   -            758   1.7e-13   51.1   6.7   1   1     6e-11   5.9e-08   33.1   0.0     1    95   187   287   187   354 0.79 AAA ATPase domain
Sigma54_activat      PF00158.21   168 seq1777_BIOID51127   -            758   1.3e-12   47.3   0.2   1   2     1e-07   9.8e-05   21.7   0.0     2   105   189   290   188   328 0.85 Sigma-54 interaction domain
Sigma54_activat      PF00158.21   168 seq1777_BIOID51127   -            758   1.3e-12   47.3   0.2   2   2   3.1e-08   3.1e-05   23.4   0.0    22   148   484   612   460   618 0.77 Sigma-54 interaction domain
Phage_Cox            PF10743.4     87 seq1779_BIOID51127   -             93   2.8e-32  110.4   0.2   1   1   2.4e-36   3.3e-32  110.2   0.1     8    87    14    93    10    93 0.96 Regulatory phage protein cox
RNase_T              PF00929.19   164 seq1780_BIOID51127   -            220     4e-18   66.1   0.0   1   1   7.2e-22   9.8e-18   64.8   0.0     2   164     4   147     3   147 0.91 Exonuclease
Arginosuc_synth      PF00764.14   388 seq1781_BIOID51127   -            447   4.3e-56  190.5   0.0   1   1     4e-60   5.4e-56  190.2   0.0     2   380    16   408    15   415 0.88 Arginosuccinate synthase
GntR                 PF00392.16    64 seq1783_BIOID51127   -            257   1.8e-23   81.5   1.4   1   1     7e-27   3.2e-23   80.8   0.2     1    64    10    73    10    73 0.99 Bacterial regulatory proteins, gntR family
FCD                  PF07729.7    125 seq1783_BIOID51127   -            257   3.9e-21   75.5   7.6   1   1   1.3e-24   5.8e-21   74.9   5.3     1   125    97   226    97   226 0.92 FCD domain
Rrf2                 PF02082.15    83 seq1783_BIOID51127   -            257   6.5e-05   22.8   0.1   1   1   3.8e-08   0.00017   21.4   0.0    28    67    36    74    23    80 0.88 Transcriptional regulator
TerB                 PF05099.8    140 seq1786_BIOID51127   -            144   1.3e-14   53.9   0.2   1   1   1.1e-18   1.5e-14   53.8   0.1     2   135     2   143     1   144 0.84 Tellurite resistance protein TerB
DUF3927              PF13064.1     46 seq1788_BIOID51127   -             60   1.4e-19   69.1   5.1   1   1   1.1e-23   1.6e-19   69.0   3.5     2    46     7    51     6    51 0.98 Protein of unknown function (DUF3927)
MethyltransfD12      PF02086.10   260 seq1790_BIOID51127   -            323   2.4e-59  200.7   0.0   1   1   2.1e-63   2.8e-59  200.5   0.0     1   259     8   265     8   266 0.91 D12 class N6 adenine-specific DNA methyltransferase
GPW_gp25             PF04965.9     99 seq1794_BIOID51127   -            130   6.7e-13   47.9   0.0   1   1   6.2e-17   8.4e-13   47.5   0.0     3    94    18   108    16   113 0.90 Gene 25-like lysozyme
DUF4406              PF14359.1     92 seq1795_BIOID51127   -            101   8.2e-32  109.0   0.0   1   1   6.7e-36   9.2e-32  108.8   0.0     1    90     4    91     4    93 0.98 Domain of unknown function (DUF4406)
Phage_GPA            PF05840.8    371 seq1797_BIOID51127   -            808  1.3e-127  425.4   0.0   1   1  1.3e-131  1.8e-127  425.0   0.0     2   369   182   549   181   551 0.97 Bacteriophage replication gene A protein (GPA)
ATP-grasp            PF02222.17   172 seq1801_BIOID51127   -            392     3e-56  189.3   0.0   1   1   1.7e-59   4.6e-56  188.7   0.0     2   171   123   294   122   295 0.98 ATP-grasp domain
ATP-grasp_4          PF13535.1    184 seq1801_BIOID51127   -            392   4.6e-19   68.7   0.0   1   1   3.4e-22   9.2e-19   67.7   0.0    10   179   120   284   110   289 0.86 ATP-grasp domain
Dala_Dala_lig_C      PF07478.8    203 seq1801_BIOID51127   -            392   6.1e-08   32.1   0.0   1   1   2.4e-10   6.6e-07   28.8   0.0    23   175   139   284   113   295 0.76 D-ala D-ala ligase C-terminus
ATP-grasp_3          PF02655.9    161 seq1801_BIOID51127   -            392   4.4e-07   29.7   0.0   1   1   5.3e-10   1.4e-06   28.1   0.0     9   159   118   285   113   287 0.82 ATP-grasp domain
[truncated: 1,319,581 more chars]
