# Supplementary material for: A domain sequence approach to pangenomics: applications to Escherichia coli
Source: F1000Res. 2013 May 29;1:19. Originally published 2012 Oct 1. [Version 2] doi: 10.12688/f1000research.1-19.v2 (PMC3901455; doi:10.12688/f1000research.1-19.v2)
Supplement: The 347 text files show the results from scanning each of the fasta-files against the Pfam-A database [file f1000research-1-1101-s0002.tgz › Escherichia_coli_2534_86_BIOID48251.txt]

#                                                                            --- full sequence --- -------------- this domain -------------   hmm coord   ali coord   env coord
# target name        accession   tlen query name           accession   qlen   E-value  score  bias   #  of  c-Evalue  i-Evalue  score  bias  from    to  from    to  from    to  acc description of target
#------------------- ---------- ----- -------------------- ---------- ----- --------- ------ ----- --- --- --------- --------- ------ ----- ----- ----- ----- ----- ----- ----- ---- ---------------------
Phage_HK97_TLTM      PF06120.6    301 seq1_BIOID48251      -            312   2.9e-99  332.0   7.6   1   1  3.6e-103   4.9e-99  331.3   5.2     1   229    82   311    82   312 0.98 Tail length tape measure protein
Terminase_2          PF03592.11   144 seq2_BIOID48251      -            187   9.5e-10   38.8   2.1   1   1   1.1e-13   1.5e-09   38.1   1.5     1    57     2    58     2   170 0.92 Terminase small subunit
Slp                  PF03843.8    160 seq5_BIOID48251      -            240   9.8e-46  154.5   0.0   1   1   9.3e-50   1.3e-45  154.1   0.0     1   157    68   225    68   228 0.91 Outer membrane lipoprotein Slp family
HNH                  PF01844.18    47 seq6_BIOID48251      -            176   2.3e-10   40.0   3.4   1   1   2.4e-14   3.3e-10   39.5   2.4     1    45    49    92    49    94 0.97 HNH endonuclease
Phage_NinH           PF06322.6     64 seq7_BIOID48251      -             28   7.6e-12   44.5   0.4   1   1   5.7e-16   7.8e-12   44.5   0.3     1    23     1    23     1    27 0.94 Phage NinH protein
rve                  PF00665.21   120 seq8_BIOID48251      -            128   6.9e-13   48.6   0.0   1   1   2.6e-16   1.2e-12   47.8   0.0    49   119     3    72     1    73 0.95 Integrase core domain
rve_3                PF13683.1     67 seq8_BIOID48251      -            128   7.7e-12   44.4   0.0   1   1   2.4e-15   1.1e-11   43.9   0.0     6    67    49   110    44   110 0.92 Integrase core domain
rve_2                PF13333.1     52 seq8_BIOID48251      -            128   6.7e-07   29.1   0.0   1   1   2.6e-10   1.2e-06   28.3   0.0     1    44    63   109    63   116 0.88 Integrase core domain
Antirestrict         PF03230.8     94 seq13_BIOID48251     -             77   6.4e-27   93.2   0.1   1   1   5.1e-31   6.9e-27   93.1   0.1    22    94     1    77     1    77 0.94 Antirestriction protein
Rad52_Rad22          PF04098.10   154 seq14_BIOID48251     -            213   2.8e-18   65.9   0.6   1   1   4.7e-22   6.5e-18   64.8   0.4    35   150    18   110    17   115 0.95 Rad52/22 family double-strand break repair protein
Phage_lysozyme       PF00959.14   110 seq16_BIOID48251     -            165     2e-32  111.6   0.1   1   1   1.8e-36   2.5e-32  111.3   0.1     1   109    48   154    48   155 0.98 Phage lysozyme
NLPC_P60             PF00877.14   105 seq17_BIOID48251     -            189   1.7e-14   53.4   0.0   1   1   3.3e-18   2.3e-14   52.9   0.0     1   105    53   166    53   166 0.92 NlpC/P60 family
Prok-JAB             PF14464.1    105 seq17_BIOID48251     -            189   7.7e-08   31.7   0.1   1   1   2.4e-11   1.6e-07   30.7   0.1    59    99     3    41     1    51 0.86 Prokaryotic homologs of the JAB domain
PerC                 PF06069.6     90 seq18_BIOID48251     -             57   1.7e-19   69.5   3.1   1   1   1.4e-23   1.9e-19   69.3   2.2     1    50     1    51     1    55 0.90 PerC transcriptional activator
DUF1471              PF07338.8     56 seq19_BIOID48251     -            314   4.1e-62  205.5   5.4   1   3   2.8e-22   3.9e-18   64.7   0.0     2    56    34    90    33    90 0.98 Protein of unknown function (DUF1471)
DUF1471              PF07338.8     56 seq19_BIOID48251     -            314   4.1e-62  205.5   5.4   2   3     3e-22   4.1e-18   64.6   0.1     3    56   119   174   117   174 0.98 Protein of unknown function (DUF1471)
DUF1471              PF07338.8     56 seq19_BIOID48251     -            314   4.1e-62  205.5   5.4   3   3   3.1e-26   4.3e-22   77.3   0.1     2    56   259   314   258   314 0.99 Protein of unknown function (DUF1471)
AA_permease          PF00324.16   479 seq20_BIOID48251     -            466  1.8e-121  405.7  47.7   1   1    3e-125    2e-121  405.5  33.1     1   476    18   455    18   458 0.98 Amino acid permease
AA_permease_2        PF13520.1    426 seq20_BIOID48251     -            466   8.7e-43  146.3  47.6   1   1   1.6e-46   1.1e-42  146.0  33.0     5   424    18   439    14   445 0.86 Amino acid permease
Phage_antitermQ      PF06530.7    126 seq21_BIOID48251     -            157   5.2e-62  206.9   0.1   1   1   4.4e-66   6.1e-62  206.6   0.1     1   125    14   138    14   139 0.99 Phage antitermination protein Q
Phage_min_tail       PF05939.8    109 seq25_BIOID48251     -            113   4.7e-35  119.7   0.0   1   1   3.8e-39   5.2e-35  119.5   0.0     1   109     4   113     4   113 0.98 Phage minor tail protein
SDF                  PF00375.13   390 seq26_BIOID48251     -            414   1.5e-63  214.8  34.9   1   1   1.3e-67   1.8e-63  214.5  24.2     1   385    18   397    18   401 0.89 Sodium:dicarboxylate symporter family
Hexapep              PF00132.19    36 seq27_BIOID48251     -            293   8.6e-19   66.0   6.7   1   3   1.6e-09   2.2e-05   23.5   0.0     2    36   122   156   121   156 0.96 Bacterial transferase hexapeptide (six repeats)
Hexapep              PF00132.19    36 seq27_BIOID48251     -            293   8.6e-19   66.0   6.7   2   3   2.3e-10   3.1e-06   26.3   0.7     3    33   191   220   189   221 0.94 Bacterial transferase hexapeptide (six repeats)
Hexapep              PF00132.19    36 seq27_BIOID48251     -            293   8.6e-19   66.0   6.7   3   3   1.8e-11   2.5e-07   29.7   0.6     1    34   206   239   206   241 0.95 Bacterial transferase hexapeptide (six repeats)
Pyocin_S             PF06958.7    139 seq30_BIOID48251     -             70   6.9e-07   29.6   5.7   1   1   6.2e-11   8.5e-07   29.2   3.9    61   114     4    56     2    60 0.92 S-type Pyocin
RadC                 PF04002.10   123 seq31_BIOID48251     -            163   5.9e-47  158.2   0.0   1   1   5.2e-51   7.2e-47  157.9   0.0     2   123    42   163    41   163 0.98 RadC-like JAB domain
OrfB_Zn_ribbon       PF07282.6     69 seq36_BIOID48251     -             96     2e-25   88.0   0.7   1   1   2.3e-29   3.1e-25   87.5   0.5     5    68     2    66     1    67 0.97 Putative transposase DNA-binding domain
DUF1737              PF08410.5     54 seq38_BIOID48251     -            231   2.2e-17   62.4   0.0   1   1   5.5e-21   3.7e-17   61.7   0.0     1    53     1    50     1    51 0.97 Domain of unknown function (DUF1737)
DUF303               PF03629.13   255 seq38_BIOID48251     -            231   2.5e-14   53.0   0.0   1   1   5.2e-18   3.5e-14   52.5   0.0     3   137    80   226    78   230 0.74 Domain of unknown function (DUF303)
Phage_fiber_C        PF06820.7     64 seq43_BIOID48251     -             67   6.5e-35  118.9   0.6   1   1   5.3e-39   7.2e-35  118.8   0.4     1    64     6    67     6    67 0.99 Putative prophage tail fibre C-terminus
Terminase_1          PF03354.10   477 seq45_BIOID48251     -             96   2.3e-10   39.4   0.0   1   1   1.9e-14   2.6e-10   39.2   0.0   398   469     2    72     1    77 0.92 Phage Terminase
Colicin_D            PF11429.3     92 seq49_BIOID48251     -            109   4.4e-42  142.0   0.2   1   1   3.7e-46     5e-42  141.8   0.1     1    91    16   106    16   107 0.98 Colicin D
HTH_Tnp_1            PF01527.15    76 seq50_BIOID48251     -            141   6.5e-17   61.1   0.2   1   1   1.7e-20   1.2e-16   60.3   0.0     3    53    10    61     8    99 0.78 Transposase
HTH_23               PF13384.1     50 seq50_BIOID48251     -            141   3.7e-07   29.4   0.0   1   1     1e-10   6.8e-07   28.6   0.0     5    45    17    58    13    64 0.89 Homeodomain-like domain
DUF3950              PF13132.1     30 seq52_BIOID48251     -             66   1.5e-17   62.6   0.1   1   1   1.5e-21   2.1e-17   62.2   0.1     1    30    21    50    21    50 0.98 Domain of unknown function (DUF3950)
Antirestrict         PF03230.8     94 seq54_BIOID48251     -            141   2.3e-30  104.3   0.1   1   1   2.1e-34   2.9e-30  104.0   0.0     1    94    42   141    42   141 0.93 Antirestriction protein
Prok-JAB             PF14464.1    105 seq56_BIOID48251     -            108   1.3e-10   40.6   0.0   1   1   1.1e-14   1.6e-10   40.4   0.0    39   100     6    69     1    79 0.84 Prokaryotic homologs of the JAB domain
Phage_lysis          PF03245.8    125 seq58_BIOID48251     -            155   1.3e-47  160.7   6.3   1   1   1.1e-51   1.5e-47  160.5   4.4     1   124    29   153    29   154 0.99 Bacteriophage lysis protein
IucA_IucC            PF04183.7    252 seq59_BIOID48251     -            393   3.1e-37  128.0   0.2   1   1   7.2e-41   4.9e-37  127.4   0.2    67   250    16   186     2   188 0.88 IucA / IucC family
FhuF                 PF06276.7    163 seq59_BIOID48251     -            393   1.3e-30  106.3   0.7   1   1   3.1e-34   2.1e-30  105.6   0.5     2   162   217   373   216   374 0.97 Ferric iron reductase FhuF-like transporter
HTH_Tnp_1            PF01527.15    76 seq61_BIOID48251     -             69   7.9e-06   25.6   0.2   1   1   8.2e-10   1.1e-05   25.1   0.1    36    74     2    47     1    49 0.83 Transposase
CBM_5_12             PF02839.9     41 seq65_BIOID48251     -            461   1.7e-06   27.3   1.6   1   1   1.3e-09   1.8e-05   24.0   0.4     4    41   410   447   407   447 0.86 Carbohydrate binding domain
Lambda_tail_I        PF06805.7     82 seq66_BIOID48251     -            193   6.5e-13   48.2   0.0   1   1   7.8e-17   1.1e-12   47.5   0.0    25    82     2    64     1    64 0.97 Bacteriophage lambda tail assembly protein I
Arc                  PF03869.9     50 seq67_BIOID48251     -             57   7.6e-05   22.1   0.2   1   1   1.1e-08   0.00016   21.1   0.2     2    40     9    47     8    56 0.88 Arc-like DNA binding domain
SSB                  PF00436.20   104 seq68_BIOID48251     -            170   1.3e-39  134.0   0.3   1   1   9.8e-44   1.3e-39  134.0   0.2     1    99     5   104     5   112 0.96 Single-strand binding protein family
Phage_lysozyme       PF00959.14   110 seq70_BIOID48251     -            177   2.3e-29  101.7   0.0   1   1   2.2e-33   2.9e-29  101.4   0.0     1   110    48   166    48   166 0.97 Phage lysozyme
Peptidase_U35        PF04586.12   163 seq77_BIOID48251     -            645   4.3e-30  104.7   0.0   1   1   1.2e-33     8e-30  103.8   0.0     5   159    12   157     8   161 0.91 Caudovirus prohead protease
Phage_capsid         PF05065.8    276 seq77_BIOID48251     -            645   2.4e-26   92.4   0.2   1   1   6.2e-30   4.2e-26   91.6   0.1     8   275   353   635   351   636 0.79 Phage capsid family
Phage_integrase      PF00589.17   173 seq78_BIOID48251     -            237   8.7e-23   80.7   0.0   1   1   8.6e-27   1.2e-22   80.3   0.0     2   169    46   210    45   213 0.90 Phage integrase family
DUF987               PF06174.6     66 seq80_BIOID48251     -             73   2.6e-43  145.2   0.2   1   1   2.1e-47   2.9e-43  145.0   0.1     1    66     1    66     1    66 0.99 Protein of unknown function (DUF987)
Colicin_immun        PF09204.5     88 seq81_BIOID48251     -             55   8.4e-11   41.6   0.0   1   1   6.8e-15   9.3e-11   41.5   0.0     1    49     1    47     1    52 0.94 Bacterial self-protective colicin-like immunity
P22_AR_N             PF10547.4    120 seq82_BIOID48251     -            228     3e-45  152.8   0.0   1   1   4.3e-49   5.8e-45  151.8   0.0     3   120    37   152    35   152 0.96 P22_AR N-terminal domain
GerE                 PF00196.14    58 seq84_BIOID48251     -            176   9.7e-09   34.3   1.4   1   1   1.3e-12   1.8e-08   33.4   1.0     3    56   115   168   113   170 0.96 Bacterial regulatory proteins, luxR family
rve                  PF00665.21   120 seq87_BIOID48251     -            279   2.7e-23   82.2   0.0   1   1   9.5e-27   4.3e-23   81.5   0.0     3   119   101   221    99   222 0.97 Integrase core domain
rve_3                PF13683.1     67 seq87_BIOID48251     -            279   7.8e-18   63.6   0.0   1   1   3.6e-21   1.6e-17   62.6   0.0     2    67   194   259   193   259 0.98 Integrase core domain
HTH_21               PF13276.1     60 seq87_BIOID48251     -            279   2.2e-16   59.4   1.0   1   1   7.1e-18   3.2e-14   52.5   0.2     8    57    29    84    23    86 0.74 HTH-like domain
DUF968               PF06147.6    200 seq88_BIOID48251     -            375   1.3e-75  253.6   0.1   1   1   1.5e-79   2.1e-75  252.9   0.0     2   198   154   367   153   369 0.99 Protein of unknown function (DUF968)
TnpB_IS66            PF05717.8    108 seq92_BIOID48251     -            116   2.2e-41  139.5   0.0   1   1   1.8e-45   2.4e-41  139.3   0.0     2   105     7   108     6   111 0.96 IS66 Orf2 like protein
DUF1380              PF07128.7    139 seq95_BIOID48251     -            140   6.2e-07   29.2   0.3   1   1     5e-11   6.8e-07   29.0   0.2     1   103     1   100     1   131 0.82 Protein of unknown function (DUF1380)
Phage_Nu1            PF07471.7    164 seq98_BIOID48251     -            203     3e-26   91.7   0.1   1   1   5.4e-30   7.4e-26   90.4   0.0     3   163    40   184    38   185 0.88 Phage DNA packaging protein Nu1
DUF303               PF03629.13   255 seq100_BIOID48251    -            407   4.7e-07   29.1   0.1   1   1   5.2e-11   7.2e-07   28.5   0.0   146   210     4    92     2   146 0.76 Domain of unknown function (DUF303)
DUF1378              PF07125.6     59 seq102_BIOID48251    -             59   1.1e-39  134.0   0.0   1   1   8.7e-44   1.2e-39  133.9   0.0     1    59     1    59     1    59 0.99 Protein of unknown function (DUF1378)
Lambda_tail_I        PF06805.7     82 seq104_BIOID48251    -            282   8.2e-22   76.7   0.0   1   1   1.2e-25   1.6e-21   75.8   0.0     2    82    14    97    13    97 0.98 Bacteriophage lambda tail assembly protein I
Phage-tail_3         PF13550.1    164 seq106_BIOID48251    -           1165   1.1e-37  129.2   0.3   1   1   1.1e-40   3.6e-37  127.5   0.0     1   163   330   499   330   500 0.95 Putative phage tail protein
DUF3672              PF12421.3    136 seq106_BIOID48251    -           1165   4.4e-37  127.1   1.1   1   1   4.3e-40   1.5e-36  125.4   0.7     1   135   977  1126   977  1127 0.94 Fibronectin type III protein
DUF1983              PF09327.6     81 seq106_BIOID48251    -           1165     2e-27   94.8   1.5   1   1   1.9e-30   6.6e-27   93.1   1.1     1    81   873   953   873   953 0.99 Domain of unknown function (DUF1983)
Phage_min_tail       PF05939.8    109 seq108_BIOID48251    -            113   3.6e-35  120.0   0.0   1   1   2.9e-39     4e-35  119.9   0.0     1   109     4   113     4   113 0.98 Phage minor tail protein
DUF3672              PF12421.3    136 seq109_BIOID48251    -            424   4.8e-45  152.9   2.2   1   1   7.1e-49   4.8e-45  152.9   1.5     1   136   241   383   241   383 0.93 Fibronectin type III protein
DUF1983              PF09327.6     81 seq109_BIOID48251    -            424   4.5e-25   87.2   0.0   1   1   3.2e-28   2.2e-24   85.0   0.0     1    81   137   217   137   217 0.99 Domain of unknown function (DUF1983)
YagB_YeeU_YfjZ       PF06154.6    105 seq112_BIOID48251    -            124     4e-53  177.9   0.0   1   1   3.5e-57   4.7e-53  177.7   0.0     2   104    16   118    15   119 0.98 YagB/YeeU/YfjZ family
DUF2856              PF11043.3     97 seq114_BIOID48251    -             97   7.5e-59  195.7   0.7   1   1     6e-63   8.2e-59  195.6   0.5     1    97     1    97     1    97 1.00 Protein of unknown function (DUF2856)
Peptidase_S49        PF01343.13   154 seq115_BIOID48251    -            190     1e-06   28.4   1.2   1   1   1.1e-10   1.6e-06   27.9   0.2   106   151     4    48     1    52 0.83 Peptidase family S49
AA_permease_2        PF13520.1    426 seq117_BIOID48251    -            460   1.4e-79  267.5  39.9   1   1   1.2e-83   1.6e-79  267.2  27.7     1   420     5   441     5   449 0.91 Amino acid permease
Sugar_tr             PF00083.19   451 seq118_BIOID48251    -            243   1.2e-21   76.7  12.0   1   1   2.1e-25   1.4e-21   76.4   8.3     6   199    27   227    23   239 0.85 Sugar (and other) transporter
MFS_1                PF07690.11   354 seq118_BIOID48251    -            243   3.8e-15   55.3  19.4   1   1   7.9e-19   5.4e-15   54.8  13.5    37   173    69   215    23   240 0.74 Major Facilitator Superfamily
DUF826               PF05696.6     78 seq120_BIOID48251    -             90   3.8e-42  142.1   4.5   1   1   3.1e-46   4.3e-42  142.0   3.1     1    78     1    84     1    84 0.99 Protein of unknown function (DUF826)
DDE_Tnp_IS66         PF03050.9    271 seq121_BIOID48251    -            537   5.7e-97  324.0   0.1   1   1  1.7e-100   5.7e-97  324.0   0.0     1   271   196   487   196   487 0.98 Transposase IS66 family
DDE_Tnp_IS66_C       PF13817.1     39 seq121_BIOID48251    -            537   8.7e-19   67.1   0.1   1   1   8.5e-22   2.9e-18   65.4   0.1     2    39   494   531   493   531 0.97 IS66 C-terminal element
HTH_Tnp_IS66         PF13005.2     59 seq121_BIOID48251    -            537   1.4e-14   53.5   4.2   1   1   4.1e-18   1.4e-14   53.5   2.9     1    59   134   190   134   190 0.98 putative Helix-turn-helix domain of transposase IS66
LZ_Tnp_IS66          PF13007.2     78 seq121_BIOID48251    -            537   1.4e-12   47.9   9.6   1   1   4.2e-16   1.4e-12   47.9   6.7     1    77    59   131    59   132 0.75 Transposase C of IS166 homeodomain
RIP                  PF00161.14   206 seq125_BIOID48251    -            319   3.1e-42  144.0   0.4   1   1   2.7e-46   3.7e-42  143.7   0.3     1   204    24   232    24   234 0.96 Ribosome inactivating protein
DUF2737              PF10930.3     54 seq134_BIOID48251    -             61   1.4e-34  117.3   0.6   1   1   1.1e-38   1.5e-34  117.2   0.4     1    53     7    60     7    61 0.97 Protein of unknown function (DUF2737)
Phage_tail_L         PF05100.7    206 seq135_BIOID48251    -            232   2.3e-96  320.7   0.0   1   1  1.9e-100   2.6e-96  320.5   0.0     1   206    29   230    29   230 0.99 Phage minor tail protein L
PerC                 PF06069.6     90 seq136_BIOID48251    -            104     4e-44  148.4   2.0   1   1   3.4e-48   4.6e-44  148.2   1.4     1    89     1    89     1    90 0.99 PerC transcriptional activator
FCD                  PF07729.7    125 seq137_BIOID48251    -            226   5.1e-18   65.4  11.7   1   1   1.2e-21   7.9e-18   64.8   8.1     1   124    82   213    82   214 0.85 FCD domain
GntR                 PF00392.16    64 seq137_BIOID48251    -            226   9.9e-13   47.2   0.0   1   1   3.3e-16   2.2e-12   46.0   0.0     7    64    16    72    12    72 0.96 Bacterial regulatory proteins, gntR family
Phage_lysis          PF03245.8    125 seq140_BIOID48251    -            155   2.4e-48  163.1   8.0   1   1     2e-52   2.7e-48  162.9   5.5     1   124    29   153    29   154 0.99 Bacteriophage lysis protein
Terminase_GpA        PF05876.7    557 seq141_BIOID48251    -            654  4.7e-180  599.5   0.1   1   1  4.4e-184    6e-180  599.1   0.1     1   547    51   613    51   621 0.98 Phage terminase large subunit (GpA)
FKBP_C               PF00254.23    94 seq142_BIOID48251    -            206   3.6e-27   94.0   0.0   1   1   9.7e-31   6.6e-27   93.2   0.0     5    94   117   203   114   203 0.96 FKBP-type peptidyl-prolyl cis-trans isomerase
FKBP_N               PF01346.13   124 seq142_BIOID48251    -            206   1.2e-23   83.3   0.0   1   1   2.2e-27   1.5e-23   83.0   0.0    17   124     5   108     1   108 0.96 Domain amino terminal to FKBP-type peptidyl-prolyl isomerase
DUF1219              PF06755.7    117 seq144_BIOID48251    -            124   2.6e-58  194.5   0.0   1   1   2.2e-62   2.9e-58  194.3   0.0     1   113     1   113     1   123 0.98 Protein of unknown function (DUF1219)
Lysis_S              PF04971.7     68 seq147_BIOID48251    -             71   1.6e-47  158.9   0.5   1   1   1.3e-51   1.8e-47  158.7   0.3     1    68     4    71     4    71 1.00 Lysis protein S
Ead_Ea22             PF13935.1    139 seq149_BIOID48251    -            199     3e-44  150.5   0.6   1   1   2.8e-48   3.8e-44  150.2   0.4     1   139     2   145     2   145 0.98 Ead/Ea22-like protein
Acetyltransf_8       PF13523.1    152 seq151_BIOID48251    -            315   1.7e-51  173.9   0.6   1   1   1.9e-55   2.6e-51  173.3   0.4     1   152   145   302   145   302 0.93 Acetyltransferase (GNAT) domain
HDPD                 PF02924.9    118 seq152_BIOID48251    -            112   3.8e-16   58.8   1.5   1   1   3.2e-20   4.3e-16   58.6   1.1     4   114     7   108     4   111 0.87 Bacteriophage lambda head decoration protein D
HTH_3                PF01381.17    55 seq153_BIOID48251    -            100   1.2e-05   24.9   0.1   1   1   1.3e-09   1.8e-05   24.3   0.1    13    47    16    50     7    58 0.92 Helix-turn-helix
Phage_lysozyme       PF00959.14   110 seq157_BIOID48251    -            177     6e-29  100.4   0.0   1   1     6e-33   8.3e-29   99.9   0.0     1   110    48   166    48   166 0.97 Phage lysozyme
DUF932               PF06067.6    239 seq158_BIOID48251    -            292   6.5e-63  212.1   0.0   1   1   5.6e-67   7.6e-63  211.8   0.0     2   239    57   281    56   281 0.99 Domain of unknown function (DUF932)
Phage_connect_1      PF05135.8    102 seq163_BIOID48251    -            108   2.7e-08   33.7   0.0   1   1   2.5e-12   3.4e-08   33.4   0.0     1    95     1    98     1   103 0.84 Phage gp6-like head-tail connector protein
MFS_1                PF07690.11   354 seq164_BIOID48251    -            173   1.5e-13   50.1  19.2   1   1   2.4e-17   1.6e-13   50.0  13.3    22   173    11   166     1   173 0.78 Major Facilitator Superfamily
Sugar_tr             PF00083.19   451 seq164_BIOID48251    -            173   1.9e-06   26.6  16.1   1   1   3.3e-10   2.3e-06   26.3  11.1   281   418    14   143     3   168 0.76 Sugar (and other) transporter
RusA                 PF05866.6    116 seq165_BIOID48251    -            121   2.8e-20   72.7   0.0   1   1   2.4e-24   3.2e-20   72.5   0.0     1   115     9   117     9   118 0.90 Endodeoxyribonuclease RusA
DUF3672              PF12421.3    136 seq166_BIOID48251    -           1157   4.3e-41  140.1   0.0   1   1   3.3e-44   1.5e-40  138.3   0.0     1   135   975  1115   975  1116 0.89 Fibronectin type III protein
Phage-tail_3         PF13550.1    164 seq166_BIOID48251    -           1157   2.7e-36  124.7   0.0   1   1   1.2e-39   5.4e-36  123.7   0.0     1   163   330   499   330   500 0.95 Putative phage tail protein
DUF1983              PF09327.6     81 seq166_BIOID48251    -           1157   3.7e-27   93.9   1.9   1   1   2.9e-30   1.3e-26   92.2   1.3     1    81   871   951   871   951 0.99 Domain of unknown function (DUF1983)
DUF1019              PF06254.6     89 seq170_BIOID48251    -            141   3.4e-24   84.7   0.2   1   1   3.5e-28   4.8e-24   84.2   0.1     1    88    46   120    46   121 0.97 Protein of unknown function (DUF1019)
Phage_cap_E          PF03864.10   329 seq172_BIOID48251    -            350   4.5e-64  216.3   0.2   1   1   3.7e-68     5e-64  216.1   0.1     1   328    13   348    13   349 0.94 Phage major capsid protein E
HTH_3                PF01381.17    55 seq173_BIOID48251    -            135   1.4e-15   56.7   0.0   1   1     1e-18   3.5e-15   55.4   0.0     1    55    10    64    10    64 0.99 Helix-turn-helix
HTH_31               PF13560.1     64 seq173_BIOID48251    -            135   6.7e-13   48.5   1.5   1   1   7.6e-16   2.6e-12   46.6   0.2     2    58     6    61     5    69 0.96 Helix-turn-helix domain
HTH_19               PF12844.2     64 seq173_BIOID48251    -            135   1.3e-12   47.4   0.0   1   1   3.1e-15   1.1e-11   44.5   0.0     1    63     7    69     7    70 0.98 Helix-turn-helix domain
Prok-JAB             PF14464.1    105 seq174_BIOID48251    -             77     2e-07   30.4   0.1   1   1   1.6e-11   2.2e-07   30.3   0.0     3    57     3    58     1    68 0.82 Prokaryotic homologs of the JAB domain
NLPC_P60             PF00877.14   105 seq176_BIOID48251    -            234   4.1e-14   52.1   0.0   1   1   9.7e-18   6.6e-14   51.4   0.0     1   105    98   211    98   211 0.94 NlpC/P60 family
Prok-JAB             PF14464.1    105 seq176_BIOID48251    -            234   1.1e-09   37.7   0.0   1   1   3.2e-13   2.2e-09   36.7   0.0    47    99    37    86     3    99 0.75 Prokaryotic homologs of the JAB domain
Phage_H_T_join       PF05521.6     95 seq184_BIOID48251    -            116   9.1e-15   54.6   0.0   1   1   7.9e-19   1.1e-14   54.3   0.0     3    95    11   110     9   111 0.91 Phage head-tail joining protein
DUF1233              PF06806.7     72 seq186_BIOID48251    -             83   2.3e-32  110.2   0.1   1   1     2e-36   2.7e-32  110.0   0.1     1    70     4    74     4    77 0.97 Putative excisionase (DUF1233)
SLT_beta             PF02258.11    70 seq187_BIOID48251    -             89   1.7e-47  159.0   0.4   1   1   1.5e-51   2.1e-47  158.7   0.3     2    70    19    87    18    87 0.98 Shiga-like toxin beta subunit
DUF1133              PF06576.6    176 seq188_BIOID48251    -            180  7.1e-107  354.1   0.8   1   1  5.8e-111  7.9e-107  353.9   0.6     1   176     5   180     5   180 1.00 Protein of unknown function (DUF1133)
DUF1378              PF07125.6     59 seq189_BIOID48251    -             59   1.1e-39  134.0   0.0   1   1   8.7e-44   1.2e-39  133.9   0.0     1    59     1    59     1    59 0.99 Protein of unknown function (DUF1378)
DUF3672              PF12421.3    136 seq190_BIOID48251    -            849   1.6e-44  151.1   2.2   1   1   3.6e-48   1.6e-44  151.1   1.5     1   136   666   808   666   808 0.93 Fibronectin type III protein
Phage-tail_3         PF13550.1    164 seq190_BIOID48251    -            849   6.2e-36  123.5   0.0   1   1   4.2e-39   1.9e-35  121.9   0.0     1   163    20   189    20   190 0.95 Putative phage tail protein
DUF1983              PF09327.6     81 seq190_BIOID48251    -            849     2e-24   85.2   0.0   1   1   1.3e-27     6e-24   83.6   0.0     1    81   562   642   562   642 0.99 Domain of unknown function (DUF1983)
HTH_Tnp_1            PF01527.15    76 seq194_BIOID48251    -            113   6.6e-11   41.9   1.3   1   1   1.9e-14   2.6e-10   40.0   0.9     1    74     1    87     1    88 0.86 Transposase
AMNp_N               PF10423.4    160 seq195_BIOID48251    -            536   9.8e-51  171.3   0.1   1   1   2.1e-54   1.5e-50  170.8   0.1     2   158    64   222    63   224 0.96 Bacterial AMP nucleoside phosphorylase N-terminus
PNP_UDP_1            PF01048.15   234 seq195_BIOID48251    -            536   5.7e-20   71.1   0.0   1   1   1.4e-23   9.5e-20   70.4   0.0    33   200   314   481   282   504 0.83 Phosphorylase superfamily
Ail_Lom              PF06316.6    199 seq196_BIOID48251    -            199  1.2e-119  396.9   4.7   1   1  1.9e-123  1.3e-119  396.7   3.3     1   199     1   199     1   199 1.00 Enterobacterial Ail/Lom protein
OMP_b-brl            PF13505.1    176 seq196_BIOID48251    -            199   2.4e-24   86.0   4.9   1   1   4.4e-28     3e-24   85.7   3.4     2   176    11   199     8   199 0.86 Outer membrane protein beta-barrel domain
AA_permease          PF00324.16   479 seq197_BIOID48251    -            467  2.5e-118  395.3  47.9   1   1  4.2e-122  2.8e-118  395.1  33.2     1   474    27   465    27   467 0.98 Amino acid permease
AA_permease_2        PF13520.1    426 seq197_BIOID48251    -            467   5.6e-51  173.2  50.2   1   1   1.1e-54   7.3e-51  172.9  34.8     8   419    30   446    26   459 0.85 Amino acid permease
HTH_36               PF13730.1     55 seq200_BIOID48251    -            320   4.7e-07   29.7   0.0   1   1   6.8e-11   9.3e-07   28.7   0.0     9    55    24    71    19    71 0.90 Helix-turn-helix domain
DUF3596              PF12167.3     88 seq202_BIOID48251    -            431   9.9e-30  101.8   0.0   1   1   2.7e-33   1.9e-29  100.9   0.0     1    87     9    94     9    95 0.98 Domain of unknown function (DUF3596)
Phage_integrase      PF00589.17   173 seq202_BIOID48251    -            431   7.2e-20   71.2   0.1   1   1   2.4e-23   1.6e-19   70.0   0.0     3   167   205   398   204   403 0.88 Phage integrase family
DUF826               PF05696.6     78 seq203_BIOID48251    -             90   7.3e-42  141.2   4.1   1   1   6.1e-46   8.3e-42  141.0   2.9     1    78     1    84     1    84 0.99 Protein of unknown function (DUF826)
HEAT_2               PF13646.1     88 seq204_BIOID48251    -            280   2.6e-26   91.5   0.2   1   2   7.5e-10   2.6e-06   27.5   0.0     3    86    27   114    26   116 0.94 HEAT repeats
HEAT_2               PF13646.1     88 seq204_BIOID48251    -            280   2.6e-26   91.5   0.2   2   2   4.4e-11   1.5e-07   31.4   0.0    11    56   139   184   130   191 0.91 HEAT repeats
HEAT                 PF02985.17    31 seq204_BIOID48251    -            280   4.8e-16   57.2   1.4   1   1   2.5e-07   0.00084   19.1   0.0     2    24   161   183   160   184 0.95 HEAT repeat
HEAT_PBS             PF03130.11    27 seq204_BIOID48251    -            280   1.3e-05   25.0   0.9   1   1   4.3e-06     0.015   15.6   0.0     1    27   144   170   144   170 0.98 PBS lyase HEAT-like repeat
adh_short            PF00106.20   167 seq206_BIOID48251    -            240   4.5e-16   59.1   0.2   1   1   1.3e-19     6e-16   58.6   0.1     3   166     9   170     8   171 0.87 short chain dehydrogenase
adh_short_C2         PF13561.1    243 seq206_BIOID48251    -            240   8.1e-08   32.2   0.0   1   1   2.2e-11     1e-07   31.9   0.0     8   192    18   193    13   238 0.73 Enoyl-(Acyl carrier protein) reductase
KR                   PF08659.5    181 seq206_BIOID48251    -            240   2.9e-07   30.2   0.5   1   1   1.1e-10   5.1e-07   29.4   0.3     4   172    10   175     8   184 0.85 KR domain
HTH_Tnp_1            PF01527.15    76 seq207_BIOID48251    -            103   2.8e-09   36.6   0.5   1   1   7.7e-13   3.5e-09   36.3   0.3     2    76     4    79     3    85 0.89 Transposase
HTH_28               PF13518.1     52 seq207_BIOID48251    -            103   2.5e-07   30.4   0.1   1   1     1e-10   4.7e-07   29.5   0.0     1    40    13    53    13    60 0.88 Helix-turn-helix domain
DUF646               PF04883.7    106 seq208_BIOID48251    -            148     6e-21   75.0   0.0   1   1   5.7e-25   7.8e-21   74.7   0.0     2   105    13   131    12   132 0.87 Bacteriophage protein of unknown function (DUF646)
P22_AR_N             PF10547.4    120 seq209_BIOID48251    -            189     9e-54  180.3   0.0   1   1   2.1e-57   1.5e-53  179.6   0.0     1   120     1   119     1   119 0.99 P22_AR N-terminal domain
ORF11CD3             PF10549.4     57 seq209_BIOID48251    -            189   5.8e-23   80.2   0.2   1   1   8.2e-26   5.6e-22   77.1   0.1     1    56   120   175   120   176 0.98 ORF11CD3 domain
IucA_IucC            PF04183.7    252 seq210_BIOID48251    -            580   2.3e-77  259.5   0.0   1   1   5.1e-81   3.5e-77  258.9   0.0    10   251   130   374   111   375 0.97 IucA / IucC family
FhuF                 PF06276.7    163 seq210_BIOID48251    -            580   5.5e-32  110.8   0.2   1   1   1.9e-35   1.3e-31  109.6   0.2     2   149   395   546   394   565 0.93 Ferric iron reductase FhuF-like transporter
DUF1391              PF07151.7     49 seq213_BIOID48251    -             50   2.1e-33  113.4   0.4   1   1   1.6e-37   2.2e-33  113.3   0.3     1    48     2    49     2    50 0.98 Protein of unknown function (DUF1391)
Methyltransf_27      PF13708.1    194 seq215_BIOID48251    -            280   6.6e-76  254.0   0.1   1   1   6.3e-80   8.5e-76  253.6   0.1     2   194    86   278    85   278 0.99 Methyltransferase domain
Rop                  PF01815.11    61 seq217_BIOID48251    -             67   8.6e-27   92.2   8.1   1   1   7.4e-31     1e-26   92.0   5.6     1    58     1    58     1    60 0.97 Rop protein
Lambda_tail_I        PF06805.7     82 seq218_BIOID48251    -            226   8.9e-22   76.6   0.0   1   1     1e-25   1.4e-21   75.9   0.0     2    82    14    97    13    97 0.98 Bacteriophage lambda tail assembly protein I
Antirestrict         PF03230.8     94 seq219_BIOID48251    -            161   1.1e-38  130.9   0.2   1   1   1.1e-42   1.4e-38  130.6   0.1     1    94    64   161    64   161 0.96 Antirestriction protein
Lysis_S              PF04971.7     68 seq225_BIOID48251    -             54   4.5e-36  122.2   0.5   1   1   3.5e-40   4.8e-36  122.1   0.3    16    68     2    54     1    54 0.98 Lysis protein S
HTH_5                PF01022.15    47 seq228_BIOID48251    -             99   1.2e-14   53.5   0.1   1   1   7.3e-18     2e-14   52.8   0.1     1    47    23    70    23    70 0.97 Bacterial regulatory protein, arsR family
HTH_20               PF12840.2     61 seq228_BIOID48251    -             99   2.4e-11   43.1   0.4   1   1   1.3e-14   3.5e-11   42.6   0.3     2    58    16    72    15    75 0.96 Helix-turn-helix domain
MarR_2               PF12802.2     62 seq228_BIOID48251    -             99     2e-09   36.8   0.1   1   1   1.2e-12   3.3e-09   36.1   0.1     5    60    24    75    19    77 0.89 MarR family
HTH_24               PF13412.1     48 seq228_BIOID48251    -             99     2e-08   33.3   0.0   1   1   1.9e-11   5.1e-08   32.0   0.0     5    47    26    68    24    69 0.96 Winged helix-turn-helix DNA-binding
MarR                 PF01047.17    59 seq228_BIOID48251    -             99   6.7e-06   25.6   0.0   1   1   4.6e-09   1.3e-05   24.7   0.0     5    53    26    74    23    75 0.95 MarR family
rve                  PF00665.21   120 seq229_BIOID48251    -            248     7e-28   97.0   0.0   1   1   4.6e-31   1.3e-27   96.2   0.0     2   120    76   192    75   192 0.98 Integrase core domain
rve_3                PF13683.1     67 seq229_BIOID48251    -            248   7.2e-15   54.1   0.3   1   1   5.9e-18   1.6e-14   53.0   0.2     2    67   164   230   163   230 0.96 Integrase core domain
DDE_Tnp_IS240        PF13610.1    140 seq229_BIOID48251    -            248   1.6e-12   47.4   0.0   1   1   8.4e-16   2.3e-12   46.9   0.0     2   139    81   222    80   223 0.91 DDE domain
rve_2                PF13333.1     52 seq229_BIOID48251    -            248   4.3e-10   39.3   0.2   1   1     3e-13   8.3e-10   38.4   0.1     1    50   182   236   182   237 0.90 Integrase core domain
HTH_21               PF13276.1     60 seq229_BIOID48251    -            248   7.1e-09   35.4   0.1   1   1     6e-12   1.6e-08   34.2   0.0     9    58     4    52     2    56 0.90 HTH-like domain
DUF1737              PF08410.5     54 seq230_BIOID48251    -            231   2.1e-20   72.1   0.0   1   1   5.1e-24   3.5e-20   71.4   0.0     1    53     1    53     1    54 0.98 Domain of unknown function (DUF1737)
DUF303               PF03629.13   255 seq230_BIOID48251    -            231   8.2e-14   51.3   0.0   1   1   1.5e-17     1e-13   50.9   0.0     2   140    79   229    78   231 0.76 Domain of unknown function (DUF303)
DUF308               PF03729.8     72 seq233_BIOID48251    -            190   3.5e-19   68.4  37.0   1   2   1.1e-15   1.5e-11   43.9   9.4     2    71    27    97    26    98 0.93 Short repeat of unknown function (DUF308)
DUF308               PF03729.8     72 seq233_BIOID48251    -            190   3.5e-19   68.4  37.0   2   2   6.2e-13   8.5e-09   35.1   9.2     1    71    84   153    84   154 0.94 Short repeat of unknown function (DUF308)
phage_tail_N         PF08400.5    134 seq234_BIOID48251    -            437   1.2e-60  202.9   0.1   1   1   3.5e-64   1.2e-60  202.9   0.1     1   134     1   134     1   134 0.99 Prophage tail fibre N-terminal
Phage_fiber_C        PF06820.7     64 seq234_BIOID48251    -            437     7e-35  118.8   0.2   1   1   3.1e-38   1.1e-34  118.2   0.2     1    64   363   426   363   426 0.98 Putative prophage tail fibre C-terminus
Collagen             PF01391.13    60 seq234_BIOID48251    -            437   2.1e-18   65.4  70.3   1   2   4.9e-13   1.7e-09   36.9  23.8     1    59   251   309   249   310 0.73 Collagen triple helix repeat (20 copies)
Collagen             PF01391.13    60 seq234_BIOID48251    -            437   2.1e-18   65.4  70.3   2   2   1.3e-12   4.6e-09   35.5  22.7     1    59   302   360   302   363 0.91 Collagen triple helix repeat (20 copies)
CarboxypepD_reg      PF13620.1     82 seq234_BIOID48251    -            437   1.7e-07   31.1   0.2   1   1   1.1e-10   3.7e-07   29.9   0.1     1    73     4    81     4    89 0.82 Carboxypeptidase regulatory-like domain
DUF3168              PF11367.3    121 seq236_BIOID48251    -            121   5.4e-11   42.5   0.1   1   1   4.7e-15   6.5e-11   42.3   0.1    21    92     7    74     2    95 0.81 Protein of unknown function (DUF3168)
Packaging_FI         PF14000.1    125 seq237_BIOID48251    -            131   1.2e-41  141.7   4.1   1   1   9.7e-46   1.3e-41  141.5   2.9     1   125     2   128     2   128 0.97 DNA packaging protein FI
OEP                  PF02321.13   188 seq240_BIOID48251    -            457   2.7e-51  173.7  39.5   1   2   7.2e-27   9.8e-23   80.5  12.6     3   188    65   247    63   247 0.97 Outer membrane efflux protein
OEP                  PF02321.13   188 seq240_BIOID48251    -            457   2.7e-51  173.7  39.5   2   2   1.3e-32   1.7e-28   99.3   9.3     7   188   275   455   270   455 0.94 Outer membrane efflux protein
RadC                 PF04002.10   123 seq242_BIOID48251    -            158   5.3e-47  158.4   0.0   1   1   4.7e-51   6.5e-47  158.1   0.0     2   123    37   158    36   158 0.98 RadC-like JAB domain
Rhodanese            PF00581.15   113 seq243_BIOID48251    -            174   2.1e-11   44.0   0.0   1   1   4.8e-15   3.3e-11   43.4   0.0     2   112     8    98     7    99 0.82 Rhodanese-like domain
DUF2892              PF11127.3     66 seq243_BIOID48251    -            174   3.2e-11   42.7   3.2   1   1     7e-15   4.8e-11   42.2   2.2    10    60   115   170   112   174 0.88 Protein of unknown function (DUF2892)
Phage_lysis          PF03245.8    125 seq244_BIOID48251    -            154   1.5e-48  163.7   8.7   1   1   1.3e-52   1.7e-48  163.5   6.0     1   125    29   154    29   154 0.99 Bacteriophage lysis protein
T3SS_LEE_assoc       PF13327.1    163 seq247_BIOID48251    -            199   9.3e-51  171.5   0.1   1   1   8.7e-55   1.2e-50  171.1   0.0     3   163    10   172     9   172 0.99 Type III secretion system subunit
N6_N4_Mtase          PF01555.13   231 seq248_BIOID48251    -            352   4.1e-41  140.8   0.0   1   1   1.3e-44   9.1e-41  139.7   0.0     1   230    29   341    29   342 0.84 DNA methylase
Methyltransf_26      PF13659.1    117 seq248_BIOID48251    -            352   4.4e-13   49.1   0.0   1   1   1.9e-11   1.3e-07   31.5   0.0    52   116    10    82     5    83 0.82 Methyltransferase domain
RHS                  PF03527.9     41 seq249_BIOID48251    -            312   7.7e-21   73.4   1.9   1   1   6.3e-25   8.6e-21   73.3   0.3     1    41    46    86    46    86 0.98 RHS protein
gpW                  PF02831.10    68 seq250_BIOID48251    -             68   2.2e-33  113.4   2.3   1   1   1.8e-37   2.4e-33  113.3   1.6     1    68     1    68     1    68 0.99 gpW
I-set                PF07679.11    90 seq252_BIOID48251    -            238   2.6e-07   30.2   0.5   1   1   2.1e-10   1.4e-06   27.9   0.2     4    83   150   222   147   226 0.84 Immunoglobulin I-set domain
Ig_2                 PF13895.1     80 seq252_BIOID48251    -            238   8.6e-07   28.8   0.6   1   1   2.8e-10   1.9e-06   27.7   0.2    22    80   170   233   149   233 0.78 Immunoglobulin domain
DUF977               PF06163.6    127 seq254_BIOID48251    -            215   5.8e-63  210.2   0.2   1   1   5.2e-67   7.2e-63  209.9   0.1     1   126     1   135     1   136 0.99 Bacterial protein of unknown function (DUF977)
Phage_attach         PF05354.6    117 seq258_BIOID48251    -             99     5e-49  164.5   0.2   1   1   8.9e-53   6.1e-49  164.3   0.1     1    94     1    94     1    96 0.99 Phage Head-Tail Attachment
Gifsy-2              PF13856.1     95 seq258_BIOID48251    -             99   3.9e-25   87.7   0.0   1   1   6.8e-29   4.6e-25   87.4   0.0     1    85     4    94     4    96 0.98 ATP-binding sugar transporter from pro-phage
IpaB_EvcA            PF03278.8    153 seq259_BIOID48251    -            196   2.8e-63  211.5   2.0   1   1   2.6e-67   3.5e-63  211.2   1.4     1   152    39   184    39   185 0.99 IpaB/EvcA family
Phage_portal_2       PF05136.8    355 seq261_BIOID48251    -            530  1.9e-107  358.7   0.2   1   1  1.7e-111  2.3e-107  358.5   0.1     1   355    26   398    26   398 0.98 Phage portal protein, lambda family
DUF3672              PF12421.3    136 seq263_BIOID48251    -           1158   3.5e-39  133.9   0.2   1   1   2.2e-42   9.9e-39  132.4   0.2     1   136   975  1117   975  1117 0.94 Fibronectin type III protein
Phage-tail_3         PF13550.1    164 seq263_BIOID48251    -           1158   1.3e-36  125.7   0.0   1   1   6.5e-40     3e-36  124.5   0.0     1   163   330   499   330   500 0.95 Putative phage tail protein
DUF1983              PF09327.6     81 seq263_BIOID48251    -           1158   1.9e-24   85.2   0.0   1   1   1.6e-27   7.3e-24   83.4   0.0     1    81   871   951   871   951 0.99 Domain of unknown function (DUF1983)
Trans_reg_C          PF00486.23    77 seq265_BIOID48251    -            251   1.2e-20   73.0   0.2   1   1   6.4e-24   4.3e-20   71.2   0.0     2    77   170   245   169   245 0.98 Transcriptional regulatory protein, C terminal
Response_reg         PF00072.19   112 seq265_BIOID48251    -            251   2.7e-20   72.3   0.1   1   1   6.2e-24   4.2e-20   71.7   0.0     2   111    17   124    16   125 0.97 Response regulator receiver domain
Acetate_kinase       PF00871.12   388 seq267_BIOID48251    -            400  1.6e-173  576.5   0.1   1   1  1.3e-177  1.8e-173  576.4   0.0     2   388     6   393     5   393 0.99 Acetokinase family
DUF987               PF06174.6     66 seq269_BIOID48251    -             73   1.5e-42  142.7   0.2   1   1   1.3e-46   1.7e-42  142.6   0.1     1    66     1    66     1    66 0.99 Protein of unknown function (DUF987)
DUF957               PF06117.6     65 seq272_BIOID48251    -             80   2.1e-35  119.9   0.5   1   1   1.7e-39   2.3e-35  119.8   0.4     1    65    16    80    16    80 0.99 Enterobacterial protein of unknown function (DUF957)
HTH_Tnp_1            PF01527.15    76 seq274_BIOID48251    -            103   2.8e-09   36.6   0.5   1   1   7.7e-13   3.5e-09   36.3   0.3     2    76     4    79     3    85 0.89 Transposase
HTH_28               PF13518.1     52 seq274_BIOID48251    -            103   2.5e-07   30.4   0.1   1   1     1e-10   4.7e-07   29.5   0.0     1    40    13    53    13    60 0.88 Helix-turn-helix domain
2-Hacid_dh_C         PF02826.14   178 seq278_BIOID48251    -            325   1.6e-45  154.3   0.0   1   1   9.3e-49   6.3e-45  152.3   0.0     2   178   118   290   117   290 0.95 D-isomer specific 2-hydroxyacid dehydrogenase, NAD binding domain
NAD_binding_2        PF03446.10   162 seq278_BIOID48251    -            325   1.7e-06   27.9   0.0   1   1   6.1e-10   4.2e-06   26.6   0.0     3    90   151   236   149   242 0.92 NAD binding domain of 6-phosphogluconate dehydrogenase
YagB_YeeU_YfjZ       PF06154.6    105 seq282_BIOID48251    -            130     2e-32  111.4   0.0   1   1   2.1e-36   2.9e-32  110.9   0.0    11    86    23    98    21   101 0.97 YagB/YeeU/YfjZ family
DUF1019              PF06254.6     89 seq283_BIOID48251    -            183   2.6e-27   94.6   0.0   1   1   2.9e-31   3.9e-27   94.1   0.0     4    89    58   149    45   149 0.95 Protein of unknown function (DUF1019)
Phage_TAC            PF06222.6    127 seq284_BIOID48251    -            124   1.9e-58  195.4   0.2   1   1   1.5e-62   2.1e-58  195.2   0.2     1   127     1   124     1   124 0.99 Phage tail assembly chaperone
Methyltransf_27      PF13708.1    194 seq285_BIOID48251    -            280   9.8e-73  243.7   0.3   1   1     1e-76   1.4e-72  243.2   0.2     2   194    86   278    85   278 0.99 Methyltransferase domain
Transcrip_reg        PF01709.15   234 seq288_BIOID48251    -            238   4.2e-84  281.2   1.0   1   1   3.5e-88   4.7e-84  281.0   0.7     1   233     3   235     3   236 0.98 Transcriptional regulator
rve                  PF00665.21   120 seq289_BIOID48251    -            248   6.5e-28   97.1   0.0   1   1   4.3e-31   1.2e-27   96.3   0.0     2   120    76   192    75   192 0.98 Integrase core domain
rve_3                PF13683.1     67 seq289_BIOID48251    -            248   7.4e-15   54.1   0.3   1   1   5.9e-18   1.6e-14   53.0   0.2     2    67   164   230   163   230 0.96 Integrase core domain
DDE_Tnp_IS240        PF13610.1    140 seq289_BIOID48251    -            248   1.4e-12   47.6   0.0   1   1   7.5e-16   2.1e-12   47.1   0.0     2   139    81   222    80   223 0.90 DDE domain
rve_2                PF13333.1     52 seq289_BIOID48251    -            248   4.3e-10   39.3   0.2   1   1     3e-13   8.3e-10   38.4   0.1     1    50   182   236   182   237 0.90 Integrase core domain
HTH_21               PF13276.1     60 seq289_BIOID48251    -            248   7.2e-09   35.4   0.1   1   1     6e-12   1.6e-08   34.2   0.0     9    58     4    52     2    56 0.90 HTH-like domain
K_oxygenase          PF13434.1    341 seq290_BIOID48251    -            445  1.5e-114  382.3   0.0   1   1  4.1e-118  1.8e-114  382.0   0.0     2   340     4   333     3   334 0.96 L-lysine 6-monooxygenase (NADPH-requiring)
Pyr_redox_3          PF13738.1    203 seq290_BIOID48251    -            445   5.1e-15   55.9   0.0   1   1   4.3e-15     2e-11   44.2   0.0    78   200    93   218    60   221 0.82 Pyridine nucleotide-disulphide oxidoreductase
Phage_fiber_C        PF06820.7     64 seq291_BIOID48251    -            102   1.2e-36  124.5   0.7   1   1   1.3e-40   1.8e-36  123.9   0.5     1    64    41   102    41   102 0.99 Putative prophage tail fibre C-terminus
GerE                 PF00196.14    58 seq293_BIOID48251    -            186   8.2e-06   24.9   0.9   1   1   1.3e-09   1.8e-05   23.8   0.6     8    55   131   178   126   180 0.89 Bacterial regulatory proteins, luxR family
Ureidogly_hydro      PF04115.7    165 seq294_BIOID48251    -            160   1.7e-52  177.0   0.0   1   1   1.4e-56   1.9e-52  176.8   0.0     3   159     2   153     1   158 0.95 Ureidoglycolate hydrolase
HATPase_c            PF02518.21   111 seq296_BIOID48251    -            433   1.9e-22   78.9   0.0   1   1   8.1e-26   3.7e-22   78.0   0.0     6   110   320   423   316   424 0.96 Histidine kinase-, DNA gyrase B-, and HSP90-like ATPase
HisKA                PF00512.20    68 seq296_BIOID48251    -            433   6.3e-08   32.3   1.3   1   1   3.7e-11   1.7e-07   30.9   0.9     1    67   211   270   211   271 0.90 His Kinase A (phospho-acceptor) domain
HAMP                 PF00672.20    70 seq296_BIOID48251    -            433   1.6e-06   28.0   0.0   1   1   3.6e-10   1.6e-06   28.0   0.0     3    69   140   206   139   207 0.90 HAMP domain
DUF4035              PF13227.1     53 seq302_BIOID48251    -             93   7.7e-24   82.7   0.1   1   1   7.5e-28     1e-23   82.3   0.0     1    53    27    79    27    79 0.98 Protein of unknown function (DUF4035)
Ail_Lom              PF06316.6    199 seq304_BIOID48251    -            199  6.6e-118  391.1   5.3   1   1  1.1e-121  7.4e-118  391.0   3.7     1   199     1   199     1   199 1.00 Enterobacterial Ail/Lom protein
OMP_b-brl            PF13505.1    176 seq304_BIOID48251    -            199   5.8e-26   91.3   6.2   1   1     1e-29   7.1e-26   91.0   4.3     2   176    11   199     9   199 0.87 Outer membrane protein beta-barrel domain
FliP                 PF00813.15   194 seq306_BIOID48251    -            217   2.4e-68  229.5  11.0   1   1   2.1e-72   2.9e-68  229.3   7.7     2   193    18   213    17   214 0.95 FliP family
CusF_Ec              PF11604.3     70 seq310_BIOID48251    -            110   1.2e-21   76.2   0.3   1   1   1.2e-25   1.6e-21   75.7   0.2     1    67    42   107    42   110 0.93 Copper binding periplasmic protein CusF
HTH_Tnp_1            PF01527.15    76 seq311_BIOID48251    -            113   6.3e-11   41.9   1.3   1   1   1.9e-14   2.6e-10   40.0   0.9     1    74     1    87     1    88 0.86 Transposase
DUF1019              PF06254.6     89 seq312_BIOID48251    -            141   2.6e-23   81.8   0.2   1   1   2.7e-27   3.7e-23   81.3   0.1     1    88    46   120    46   121 0.95 Protein of unknown function (DUF1019)
Pep_deformylase      PF01327.16   157 seq315_BIOID48251    -            169   8.9e-53  177.7   0.1   1   1   7.8e-57   1.1e-52  177.5   0.1     2   156     4   152     3   153 0.94 Polypeptide deformylase
DUF1144              PF06610.8    143 seq319_BIOID48251    -            149   3.1e-70  234.3   7.3   1   1   2.5e-74   3.4e-70  234.2   5.1     4   143     3   142     1   142 0.98 Protein of unknown function (DUF1144)
Ail_Lom              PF06316.6    199 seq320_BIOID48251    -            199  1.6e-120  399.7   5.3   1   1  2.6e-124  1.8e-120  399.5   3.7     1   199     1   199     1   199 1.00 Enterobacterial Ail/Lom protein
OMP_b-brl            PF13505.1    176 seq320_BIOID48251    -            199   3.5e-25   88.8   5.0   1   1   6.4e-29   4.3e-25   88.5   3.5     2   176    11   199     8   199 0.86 Outer membrane protein beta-barrel domain
HTH_Tnp_IS1          PF12759.2     50 seq322_BIOID48251    -             75   1.5e-31  107.5   0.1   1   1   2.8e-35   1.9e-31  107.1   0.0     1    50    23    72    23    72 0.99 InsA C-terminal domain
Zn_Tnp_IS1           PF03811.8     36 seq322_BIOID48251    -             75   2.1e-08   33.3   1.7   1   1   3.8e-12   2.6e-08   33.1   0.3    18    36     2    20     1    20 0.96 InsA N-terminal domain
IclR                 PF01614.13   129 seq323_BIOID48251    -            271   1.9e-40  137.3   0.0   1   1   4.5e-44   3.1e-40  136.7   0.0     2   128   140   263   139   264 0.98 Bacterial transcriptional regulator
HTH_IclR             PF09339.5     52 seq323_BIOID48251    -            271   1.2e-12   47.1   0.1   1   1   5.9e-16     4e-12   45.4   0.0     1    51    23    73    23    74 0.98 IclR helix-turn-helix domain
PHP                  PF02811.14   175 seq325_BIOID48251    -            245   1.5e-17   63.8   1.3   1   1   1.9e-21   2.6e-17   63.0   0.9     1   169     4   164     4   174 0.91 PHP domain
rve                  PF00665.21   120 seq326_BIOID48251    -            326   6.4e-26   90.7   0.1   1   1   4.6e-29   1.6e-25   89.4   0.0     2   119   156   270   155   271 0.97 Integrase core domain
HTH_21               PF13276.1     60 seq326_BIOID48251    -            326   1.9e-16   59.7   2.9   1   1   1.3e-19   4.5e-16   58.4   2.0     3    60    78   134    75   134 0.93 HTH-like domain
rve_3                PF13683.1     67 seq326_BIOID48251    -            326   3.2e-11   42.4   0.0   1   1   2.1e-14   7.2e-11   41.3   0.0     6    67   247   308   242   308 0.92 Integrase core domain
rve_2                PF13333.1     52 seq326_BIOID48251    -            326   3.1e-06   27.0   0.0   1   1   1.9e-09   6.4e-06   26.0   0.0     1    44   261   307   261   314 0.88 Integrase core domain
PTA_PTB              PF01515.14   319 seq329_BIOID48251    -            714  1.4e-128  428.3   0.7   1   1  3.9e-132  1.8e-128  428.0   0.1     2   319   392   707   391   707 0.99 Phosphate acetyl/butaryl transferase
AAA_26               PF13500.1    199 seq329_BIOID48251    -            714   2.8e-44  151.0   0.3   1   1   1.5e-47   6.7e-44  149.7   0.2     2   198     4   230     3   231 0.88 AAA domain
DRTGG                PF07085.7    105 seq329_BIOID48251    -            714   3.1e-31  106.9   0.0   1   1   3.1e-34   1.4e-30  104.8   0.0     1   104   234   345   234   346 0.98 DRTGG domain
HlyD_2               PF12700.2    328 seq330_BIOID48251    -            407   1.3e-14   53.9   0.0   1   1   1.2e-17     8e-14   51.4   0.0   136   327   187   378    98   379 0.77 HlyD family secretion protein
HlyD_3               PF13437.1    105 seq330_BIOID48251    -            407   1.7e-13   50.6   0.2   1   1     2e-14   1.4e-10   41.3   0.0     1   105   209   310   209   310 0.96 HlyD family secretion protein
DDE_Tnp_IS1          PF03400.8    131 seq332_BIOID48251    -            130   1.6e-39  134.8   0.2   1   1   1.5e-43   2.1e-39  134.4   0.2     1    80    37   116    37   124 0.95 IS1 transposase
Minor_tail_Z         PF06763.6    189 seq333_BIOID48251    -            192   1.4e-91  305.1  15.5   1   1   1.1e-95   1.6e-91  305.0  10.8     1   189     3   192     3   192 1.00 Prophage minor tail protein Z (GPZ)
Peptidase_S49        PF01343.13   154 seq335_BIOID48251    -            501     8e-47  158.7   1.3   1   1   9.8e-51   1.3e-46  158.0   0.9     2   152   145   294   144   296 0.97 Peptidase family S49
DUF1737              PF08410.5     54 seq337_BIOID48251    -            162     2e-18   65.7   0.0   1   1   5.2e-22   3.6e-18   64.9   0.0     1    53     1    50     1    51 0.97 Domain of unknown function (DUF1737)
DUF303               PF03629.13   255 seq337_BIOID48251    -            162   3.9e-05   22.8   0.0   1   1     7e-09   4.8e-05   22.5   0.0     1    65    64   122    64   155 0.74 Domain of unknown function (DUF303)
phage_tail_N         PF08400.5    134 seq338_BIOID48251    -            437   7.9e-61  203.5   0.1   1   1   2.3e-64   7.9e-61  203.5   0.1     1   134     1   134     1   134 0.99 Prophage tail fibre N-terminal
Phage_fiber_C        PF06820.7     64 seq338_BIOID48251    -            437   2.3e-36  123.6   0.2   1   1     1e-39   3.5e-36  123.0   0.1     1    64   363   426   363   426 0.99 Putative prophage tail fibre C-terminus
Collagen             PF01391.13    60 seq338_BIOID48251    -            437   2.1e-18   65.4  70.3   1   2   4.9e-13   1.7e-09   36.9  23.8     1    59   251   309   249   310 0.73 Collagen triple helix repeat (20 copies)
Collagen             PF01391.13    60 seq338_BIOID48251    -            437   2.1e-18   65.4  70.3   2   2   1.3e-12   4.6e-09   35.5  22.7     1    59   302   360   302   363 0.91 Collagen triple helix repeat (20 copies)
CarboxypepD_reg      PF13620.1     82 seq338_BIOID48251    -            437   1.1e-07   31.6   0.2   1   1   7.6e-11   2.6e-07   30.4   0.2     1    74     4    82     4    89 0.82 Carboxypeptidase regulatory-like domain
MFS_1                PF07690.11   354 seq339_BIOID48251    -            466   1.4e-56  191.6  44.9   1   2   5.2e-52   7.2e-48  163.0  16.1     2   269    50   321    49   334 0.89 Major Facilitator Superfamily
MFS_1                PF07690.11   354 seq339_BIOID48251    -            466   1.4e-56  191.6  44.9   2   2   1.3e-12   1.8e-08   33.4  10.6    59   178   334   450   322   464 0.85 Major Facilitator Superfamily
DUF2219              PF09982.4    293 seq340_BIOID48251    -            319   7.6e-65  218.5   3.4   1   1   7.9e-69   1.1e-64  218.0   2.4    14   293    54   319    40   319 0.92 Uncharacterized protein conserved in bacteria (DUF2219)
Bac_export_3         PF01313.14    76 seq341_BIOID48251    -             89   4.8e-26   90.1  11.3   1   1   4.5e-30   6.1e-26   89.7   7.9     3    74     6    77     4    78 0.97 Bacterial export proteins, family 3
HlyD                 PF00529.15   306 seq342_BIOID48251    -            385   2.4e-73  247.0  15.9   1   1   9.5e-77   3.2e-73  246.5  11.0     1   306    60   357    60   357 0.98 HlyD family secretion protein
HlyD_2               PF12700.2    328 seq342_BIOID48251    -            385   2.6e-21   75.9   2.4   1   1   1.1e-24   3.7e-21   75.5   1.7    11   328    50   357    40   357 0.86 HlyD family secretion protein
HlyD_3               PF13437.1    105 seq342_BIOID48251    -            385   3.8e-09   36.7   5.4   1   1   6.4e-11   2.2e-07   31.0   0.7     2   105   172   286   171   286 0.85 HlyD family secretion protein
Biotin_lipoyl_2      PF13533.1     50 seq342_BIOID48251    -            385   3.5e-08   32.8   0.1   1   1     1e-11   3.5e-08   32.8   0.1     1    47    60   106    60   109 0.94 Biotin-lipoyl like
Formyl_trans_N       PF00551.14   181 seq346_BIOID48251    -            315   3.5e-55  186.2   0.0   1   1   7.4e-59   5.1e-55  185.7   0.0     2   180     6   183     5   184 0.98 Formyl transferase
Formyl_trans_C       PF02911.13   100 seq346_BIOID48251    -            315   1.1e-33  115.1   0.1   1   1   2.5e-37   1.7e-33  114.5   0.0     1    99   207   304   207   305 0.98 Formyl transferase, C-terminal domain
Ail_Lom              PF06316.6    199 seq348_BIOID48251    -            199  1.4e-123  409.7   5.4   1   1  2.2e-127  1.5e-123  409.5   3.7     1   199     1   199     1   199 1.00 Enterobacterial Ail/Lom protein
OMP_b-brl            PF13505.1    176 seq348_BIOID48251    -            199   2.1e-23   83.0   5.6   1   1   3.6e-27   2.5e-23   82.8   3.9     7   176    16   199     6   199 0.82 Outer membrane protein beta-barrel domain
Bac_export_1         PF01311.15   249 seq354_BIOID48251    -            258   1.2e-50  172.0  23.6   1   1     1e-54   1.4e-50  171.8  16.4     2   240     3   242     2   248 0.95 Bacterial export proteins, family 1
phage_tail_N         PF08400.5    134 seq355_BIOID48251    -            209   2.3e-61  205.2   0.1   1   1   3.4e-65   2.3e-61  205.2   0.1     1   134     1   134     1   134 0.99 Prophage tail fibre N-terminal
CarboxypepD_reg      PF13620.1     82 seq355_BIOID48251    -            209   3.5e-08   33.2   0.2   1   1   1.1e-11   7.3e-08   32.2   0.1     1    74     4    82     4    89 0.81 Carboxypeptidase regulatory-like domain
TonB_dep_Rec         PF00593.19   276 seq357_BIOID48251    -            732   1.1e-22   81.1  16.8   1   1   1.6e-26   1.1e-22   81.1  11.6     3   275   476   730   474   730 0.87 TonB dependent receptor
Plug                 PF07715.10   108 seq357_BIOID48251    -            732   1.3e-18   67.1   0.9   1   1   4.7e-22   3.2e-18   65.8   0.4     3   107    44   145    42   146 0.95 TonB-dependent Receptor Plug Domain
DUF1076              PF06416.7    113 seq358_BIOID48251    -            216   1.5e-44  150.1   0.2   1   1   1.7e-48   2.3e-44  149.5   0.1     3   112    99   209    97   210 0.93 Protein of unknown function (DUF1076)
Nitrate_red_del      PF02613.10   136 seq361_BIOID48251    -            184   3.9e-19   68.6   0.4   1   1   4.2e-23   5.8e-19   68.1   0.3     3   135    31   150    29   151 0.90 Nitrate reductase delta subunit
Phage_tail_U         PF06141.6    133 seq362_BIOID48251    -            131     8e-63  210.2   0.4   1   1   6.5e-67   8.9e-63  210.1   0.3     1   133     1   131     1   131 0.99 Phage minor tail protein U
TPP_enzyme_N         PF02776.13   172 seq364_BIOID48251    -            623   2.4e-54  183.2   2.8   1   1   4.8e-56   2.2e-52  176.9   0.9     1   170    34   203    34   205 0.98 Thiamine pyrophosphate enzyme, N-terminal TPP binding domain
TPP_enzyme_C         PF02775.16   153 seq364_BIOID48251    -            623   7.3e-36  122.9   0.3   1   1   1.6e-37   7.5e-34  116.4   0.0     2   153   423   583   422   583 0.96 Thiamine pyrophosphate enzyme, C-terminal TPP binding domain
TPP_enzyme_M         PF00205.17   137 seq364_BIOID48251    -            623     1e-34  119.1   0.6   1   1   4.8e-38   2.2e-34  118.0   0.0     1   136   223   358   223   359 0.94 Thiamine pyrophosphate enzyme, central domain
Ter                  PF05472.6    290 seq366_BIOID48251    -            309  9.8e-115  382.5   6.8   1   1    8e-119  1.1e-114  382.3   4.7     2   290     9   307     8   307 0.99 DNA replication terminus site-binding protein (Ter protein)
DUF303               PF03629.13   255 seq367_BIOID48251    -            416   6.2e-11   41.8   0.1   1   1   6.3e-15   8.6e-11   41.4   0.0   130   200     4    94     2   153 0.84 Domain of unknown function (DUF303)
DUF883               PF05957.8     94 seq368_BIOID48251    -            113   6.8e-27   93.5   1.2   1   1   5.9e-31   8.1e-27   93.3   0.9     1    94    19   111    19   111 0.97 Bacterial protein of unknown function (DUF883)
Phage_fiber_C        PF06820.7     64 seq372_BIOID48251    -            408     7e-60  198.9   1.5   1   2   7.9e-26   5.4e-22   77.5   0.0     1    46   244   289   244   302 0.96 Putative prophage tail fibre C-terminus
Phage_fiber_C        PF06820.7     64 seq372_BIOID48251    -            408     7e-60  198.9   1.5   2   2   4.4e-39     3e-35  120.0   0.5     1    64   347   408   347   408 0.99 Putative prophage tail fibre C-terminus
Collagen             PF01391.13    60 seq372_BIOID48251    -            408   7.1e-19   66.9  72.0   1   2   5.6e-13   3.8e-09   35.8  25.0     1    59   129   187   127   189 0.58 Collagen triple helix repeat (20 copies)
Collagen             PF01391.13    60 seq372_BIOID48251    -            408   7.1e-19   66.9  72.0   2   2   8.8e-13     6e-09   35.2  22.9     1    59   183   241   183   244 0.72 Collagen triple helix repeat (20 copies)
Big_2                PF02368.13    79 seq377_BIOID48251    -            246   3.7e-13   49.0  10.1   1   1   5.4e-17   3.7e-13   49.0   7.0     2    74   161   236   160   241 0.94 Bacterial Ig-like domain (group 2)
DUF1627              PF07789.7    155 seq378_BIOID48251    -            244   1.1e-90  301.0   0.2   1   1   2.6e-94   1.8e-90  300.3   0.1     1   153    84   236    84   238 0.99 Protein of unknown function (DUF1627)
phage_tail_N         PF08400.5    134 seq379_BIOID48251    -            437   7.2e-61  203.6   0.2   1   1   2.1e-64   7.2e-61  203.6   0.1     1   134     1   134     1   134 0.99 Prophage tail fibre N-terminal
Phage_fiber_C        PF06820.7     64 seq379_BIOID48251    -            437   2.3e-36  123.6   0.2   1   1     1e-39   3.5e-36  123.0   0.1     1    64   363   426   363   426 0.99 Putative prophage tail fibre C-terminus
Collagen             PF01391.13    60 seq379_BIOID48251    -            437   1.8e-18   65.7  70.4   1   2   3.3e-13   1.1e-09   37.5  23.8     1    59   251   309   249   310 0.80 Collagen triple helix repeat (20 copies)
Collagen             PF01391.13    60 seq379_BIOID48251    -            437   1.8e-18   65.7  70.4   2   2   1.5e-10   5.2e-07   28.9  29.4     1    54   296   349   290   363 0.39 Collagen triple helix repeat (20 copies)
CarboxypepD_reg      PF13620.1     82 seq379_BIOID48251    -            437   9.9e-08   31.8   0.3   1   1     7e-11   2.4e-07   30.5   0.2     1    74     4    82     4    89 0.82 Carboxypeptidase regulatory-like domain
ACR_tran             PF00873.14  1021 seq380_BIOID48251    -           1047    2e-236  786.9   2.0   1   1  3.6e-240  2.5e-236  786.5   1.4     2  1019     6  1037     2  1039 0.98 AcrB/AcrD/AcrF family
Bac_export_2         PF01312.14   343 seq381_BIOID48251    -             45   3.2e-12   45.8   0.2   1   1   2.4e-16   3.3e-12   45.8   0.1     1    45     1    44     1    45 0.93 FlhB HrpN YscU SpaS Family
DUF1097              PF06496.6    144 seq383_BIOID48251    -            173   1.6e-46  157.6  25.0   1   1   1.4e-50   1.9e-46  157.3  17.4     1   143    18   156    18   157 0.99 Protein of unknown function (DUF1097)
Nol1_Nop2_Fmu        PF01189.12   283 seq384_BIOID48251    -            429  7.4e-105  350.2   0.0   1   1  4.8e-108  9.4e-105  349.9   0.0     1   282   164   426   164   427 0.99 NOL1/NOP2/sun family
NusB                 PF01029.13   134 seq384_BIOID48251    -            429   2.2e-26   92.3   0.0   1   1   1.8e-29   3.5e-26   91.6   0.0     1   134     5   127     5   127 0.97 NusB family
Methyltransf_26      PF13659.1    117 seq384_BIOID48251    -            429     4e-11   42.8   0.0   1   1   3.7e-14   7.3e-11   42.0   0.0     2   116   248   375   247   376 0.90 Methyltransferase domain
Methyltransf_18      PF12847.2    112 seq384_BIOID48251    -            429   2.4e-10   40.8   0.0   1   1   2.2e-13   4.2e-10   40.0   0.0     2   112   247   375   246   375 0.84 Methyltransferase domain
Methyltransf_31      PF13847.1    152 seq384_BIOID48251    -            429     2e-09   37.1   0.0   1   1   1.7e-12   3.4e-09   36.3   0.0     2   113   245   381   244   417 0.82 Methyltransferase domain
MTS                  PF05175.9    170 seq384_BIOID48251    -            429   1.1e-06   28.0   0.0   1   1   1.1e-09   2.1e-06   27.1   0.0    24   151   239   385   229   397 0.86 Methyltransferase small domain
FtsJ                 PF01728.14   181 seq384_BIOID48251    -            429   9.1e-05   22.3   0.0   1   1   9.1e-08   0.00018   21.4   0.0    19    99   242   323   233   400 0.60 FtsJ-like methyltransferase
DUF977               PF06163.6    127 seq385_BIOID48251    -            140   9.6e-63  209.5   0.3   1   1   7.9e-67   1.1e-62  209.3   0.2     1   127     1   136     1   136 1.00 Bacterial protein of unknown function (DUF977)
Bac_export_2         PF01312.14   343 seq387_BIOID48251    -            300   1.2e-83  280.7   2.4   1   1     1e-87   1.4e-83  280.4   1.7    57   341    11   294     2   296 0.96 FlhB HrpN YscU SpaS Family
ACR_tran             PF00873.14  1021 seq388_BIOID48251    -            825  8.9e-306 1016.4  15.2   1   1  1.6e-309  1.1e-305 1016.1  10.6     1   765     1   774     1   784 0.99 AcrB/AcrD/AcrF family
MMPL                 PF03176.10   333 seq388_BIOID48251    -            825   1.1e-06   27.5  11.7   1   1   1.6e-10   1.1e-06   27.5   8.1   139   305   334   499   287   523 0.84 MMPL family
Glutaredoxin         PF00462.19    60 seq389_BIOID48251    -             81   3.3e-13   49.2   0.0   1   1   2.8e-17   3.8e-13   49.0   0.0     1    57     3    58     3    61 0.95 Glutaredoxin
Phage_fiber_C        PF06820.7     64 seq390_BIOID48251    -            102   3.5e-36  123.0   0.8   1   1   3.4e-40   4.6e-36  122.6   0.5     1    64    41   102    41   102 0.99 Putative prophage tail fibre C-terminus
DNA_methylase        PF00145.12   335 seq392_BIOID48251    -            356   1.6e-64  218.0   0.0   1   1   2.1e-68   2.9e-64  217.1   0.0     2   334     5   327     4   328 0.83 C-5 cytosine-specific DNA methylase
Flavodoxin_NdrI      PF07972.6    122 seq394_BIOID48251    -            136   5.1e-47  158.6   0.0   1   1   4.3e-51   5.8e-47  158.4   0.0     1   122     5   123     5   123 0.97 NrdI Flavodoxin like
HDPD                 PF02924.9    118 seq395_BIOID48251    -            115   6.9e-18   64.4   0.8   1   1   5.6e-22   7.6e-18   64.3   0.5     2   115     4   109     3   112 0.93 Bacteriophage lambda head decoration protein D
CsiD                 PF08943.5    297 seq397_BIOID48251    -            360  1.1e-148  493.8   0.2   1   1  2.6e-152  1.8e-148  493.1   0.0     1   297    55   350    55   350 1.00 CsiD
TauD                 PF02668.11   258 seq397_BIOID48251    -            360   4.5e-11   42.7   0.1   1   1   9.8e-15   6.7e-11   42.2   0.1    33   256   123   344    98   346 0.80 Taurine catabolism dioxygenase TauD, TfdA family
DUF4406              PF14359.1     92 seq399_BIOID48251    -             98   1.3e-36  124.4   0.0   1   1   2.2e-40   1.5e-36  124.2   0.0     1    92     5    94     5    94 0.99 Domain of unknown function (DUF4406)
Phage_lambd_GpG      PF06894.6    127 seq401_BIOID48251    -            140   1.4e-55  186.2   0.9   1   1   1.2e-59   1.6e-55  186.0   0.6     1   126     1   125     1   126 0.98 Bacteriophage lambda minor tail protein (GpG)
DUF1283              PF06932.6     85 seq402_BIOID48251    -            113     1e-46  156.7   6.7   1   1   8.7e-51   1.2e-46  156.5   4.7     1    85    29   113    29   113 0.99 Protein of unknown function (DUF1283)
DUF1076              PF06416.7    113 seq404_BIOID48251    -            191   4.1e-46  155.2   0.2   1   1   4.9e-50   6.7e-46  154.5   0.1     1   113    81   189    79   189 0.96 Protein of unknown function (DUF1076)
TonB                 PF03544.9     79 seq410_BIOID48251    -            251     4e-20   71.6   0.1   1   1   7.2e-24   9.9e-20   70.4   0.0     2    71   172   242   171   245 0.91 Gram-negative bacterial tonB protein
Ribonuc_red_lgC      PF02867.10   537 seq411_BIOID48251    -            714  8.8e-152  506.3   0.0   1   1  8.7e-154    4e-150  500.8   0.0     1   537   175   694   175   694 0.96 Ribonucleotide reductase, barrel domain
RNR_N                PF08343.5     82 seq411_BIOID48251    -            714     3e-29  100.5   0.1   1   1   1.7e-32   7.8e-29   99.2   0.1     1    82    16    97    16    97 0.99 Ribonucleotide reductase N-terminal
Ribonuc_red_lgN      PF00317.16    83 seq411_BIOID48251    -            714   3.9e-12   45.6   0.0   1   1   2.2e-15     1e-11   44.3   0.0     2    82    99   171    98   172 0.95 Ribonucleotide reductase, all-alpha domain
Phage_cap_E          PF03864.10   329 seq413_BIOID48251    -            342   4.3e-62  209.8   0.0   1   1   3.6e-66   4.9e-62  209.6   0.0     1   329     4   341     4   341 0.92 Phage major capsid protein E
Ail_Lom              PF06316.6    199 seq414_BIOID48251    -            219   7.1e-50  169.1   0.5   1   1   1.2e-53   8.4e-50  168.9   0.4     1   199    13   219    13   219 0.94 Enterobacterial Ail/Lom protein
OMP_b-brl            PF13505.1    176 seq414_BIOID48251    -            219   1.4e-19   70.5   2.3   1   1   2.6e-23   1.8e-19   70.2   1.6     4   176    25   219    19   219 0.74 Outer membrane protein beta-barrel domain
OmpW                 PF03922.9    192 seq417_BIOID48251    -             35   6.4e-10   38.8   0.0   1   1   4.9e-14   6.7e-10   38.8   0.0   157   192     1    35     1    35 0.97 OmpW family
Lysis_S              PF04971.7     68 seq418_BIOID48251    -             71   1.5e-46  155.7   0.6   1   1   1.3e-50   1.7e-46  155.6   0.4     1    68     4    71     4    71 1.00 Lysis protein S
Acetyltransf_3       PF13302.1    142 seq420_BIOID48251    -            186   5.7e-23   81.6   0.0   1   1     4e-26   7.7e-23   81.2   0.0     3   141     8   140     7   141 0.80 Acetyltransferase (GNAT) domain
Acetyltransf_4       PF13420.1    155 seq420_BIOID48251    -            186   7.2e-15   55.1   0.6   1   1   4.7e-18   9.1e-15   54.8   0.4     1   152     9   158     9   160 0.93 Acetyltransferase (GNAT) domain
Acetyltransf_1       PF00583.19    83 seq420_BIOID48251    -            186     6e-15   54.9   0.1   1   1   4.5e-18   8.9e-15   54.3   0.1     2    82    63   140    62   141 0.97 Acetyltransferase (GNAT) family
Acetyltransf_8       PF13523.1    152 seq420_BIOID48251    -            186   1.2e-13   51.1   0.2   1   1   8.2e-17   1.6e-13   50.6   0.2     1   141     9   145     9   157 0.89 Acetyltransferase (GNAT) domain
Acetyltransf_7       PF13508.1     79 seq420_BIOID48251    -            186   3.7e-07   30.1   0.2   1   1   3.4e-10   6.7e-07   29.2   0.1     2    78    56   141    55   142 0.80 Acetyltransferase (GNAT) domain
Acetyltransf_10      PF13673.1    117 seq420_BIOID48251    -            186   1.3e-05   25.1   0.0   1   1   9.3e-09   1.8e-05   24.7   0.0     1   117    16   140    16   140 0.75 Acetyltransferase (GNAT) domain
FR47                 PF08445.5     86 seq420_BIOID48251    -            186   2.1e-05   24.0   0.0   1   1   1.9e-08   3.8e-05   23.2   0.0    26    79    87   142    69   150 0.92 FR47-like protein
Phage_tail_T         PF06223.7    103 seq421_BIOID48251    -            144   1.1e-57  192.6   0.9   1   1   5.4e-56   7.3e-52  173.9   0.1     1   103    11   113    11   113 0.99 Minor tail protein T
SopA                 PF13981.1    135 seq422_BIOID48251    -            583   2.9e-43  147.0   2.6   1   1   9.6e-46   3.3e-42  143.5   0.3     1   135   376   512   376   512 0.98 SopA-like central domain
Pentapeptide         PF00805.17    40 seq422_BIOID48251    -            583   1.5e-14   52.7  16.1   1   2   7.8e-09   2.7e-05   23.1   0.5     4    40   204   240   204   240 0.93 Pentapeptide repeats (8 copies)
Pentapeptide         PF00805.17    40 seq422_BIOID48251    -            583   1.5e-14   52.7  16.1   2   2   9.8e-09   3.4e-05   22.8   0.2     7    38   237   268   236   270 0.95 Pentapeptide repeats (8 copies)
Pentapeptide_4       PF13599.1     78 seq422_BIOID48251    -            583   7.1e-14   51.2  17.9   1   2   2.9e-12   9.8e-09   34.8   1.6     9    76   199   266   194   268 0.89 Pentapeptide repeats (9 copies)
Pentapeptide_4       PF13599.1     78 seq422_BIOID48251    -            583   7.1e-14   51.2  17.9   2   2   6.3e-11   2.1e-07   30.5   5.5     2    53   242   291   241   309 0.92 Pentapeptide repeats (9 copies)
DcuC                 PF03606.10   463 seq423_BIOID48251    -            506  1.8e-164  547.3  32.4   1   1  1.5e-168    2e-164  547.1  22.4     1   462    15   501    15   502 0.99 C4-dicarboxylate anaerobic carrier
DUF1327              PF07041.6    113 seq425_BIOID48251    -            115   4.5e-63  210.0   0.0   1   1   3.8e-67   5.1e-63  209.8   0.0     1   112     2   113     2   114 0.99 Protein of unknown function (DUF1327)
Phage_fiber_C        PF06820.7     64 seq426_BIOID48251    -            102   1.2e-36  124.5   0.7   1   1   1.3e-40   1.8e-36  123.9   0.5     1    64    41   102    41   102 0.99 Putative prophage tail fibre C-terminus
AP_endonuc_2         PF01261.19   211 seq429_BIOID48251    -            258   6.7e-33  113.6   0.2   1   1   5.9e-37   8.1e-33  113.3   0.1     1   211    21   219    21   219 0.95 Xylose isomerase-like TIM barrel
TrkA_N               PF02254.13   116 seq430_BIOID48251    -            458   7.9e-58  193.3   3.7   1   2     9e-33   8.8e-30  102.9   0.0     1   108     3   111     3   125 0.92 TrkA-N domain
TrkA_N               PF02254.13   116 seq430_BIOID48251    -            458   7.9e-58  193.3   3.7   2   2   5.9e-29   5.7e-26   90.6   0.7     1   116   235   350   235   350 0.95 TrkA-N domain
TrkA_C               PF02080.16    71 seq430_BIOID48251    -            458     2e-21   75.2   0.7   1   2   4.7e-13   4.5e-10   38.8   0.0     3    70   157   225   155   226 0.91 TrkA-C domain
TrkA_C               PF02080.16    71 seq430_BIOID48251    -            458     2e-21   75.2   0.7   2   2     2e-11   1.9e-08   33.6   0.2     8    70   390   451   388   452 0.89 TrkA-C domain
F420_oxidored        PF03807.12    96 seq430_BIOID48251    -            458   1.2e-12   47.9   2.5   1   2   7.8e-08   7.6e-05   22.9   0.0     1    52     2    49     2    88 0.87 NADP oxidoreductase coenzyme F420-dependent
F420_oxidored        PF03807.12    96 seq430_BIOID48251    -            458   1.2e-12   47.9   2.5   2   2   1.5e-07   0.00015   22.0   0.3     2    48   235   279   234   355 0.80 NADP oxidoreductase coenzyme F420-dependent
Shikimate_DH         PF01488.15   135 seq430_BIOID48251    -            458     7e-12   45.5   0.7   1   1   5.3e-09   5.2e-06   26.4   0.2    12   102   232   332   222   367 0.77 Shikimate / quinate 5-dehydrogenase
NAD_binding_7        PF13241.1    103 seq430_BIOID48251    -            458   1.2e-11   44.6   3.2   1   1   7.5e-08   7.3e-05   22.8   0.0     8    82   233   319   228   323 0.75 Putative NAD(P)-binding
TMP_2                PF06791.8    210 seq432_BIOID48251    -            726   1.6e-67  227.0  13.9   1   1   2.4e-71   1.6e-67  227.0   9.6     2   209    50   257    49   258 0.97 Prophage tail length tape measure protein
Tape_meas_lam_C      PF09718.5     78 seq432_BIOID48251    -            726   2.7e-20   71.9   6.0   1   1   3.9e-24   2.7e-20   71.9   4.2     1    78   626   703   626   703 0.98 Lambda phage tail tape-measure protein (Tape_meas_lam_C)
SBP_bac_11           PF13531.1    231 seq433_BIOID48251    -            252   2.3e-33  115.6   0.0   1   1   1.9e-37   2.6e-33  115.4   0.0     1   230    20   247    20   248 0.88 Bacterial extracellular solute-binding protein
DAO                  PF01266.19   358 seq434_BIOID48251    -            444   6.9e-63  212.5   0.0   1   1   1.8e-66   8.2e-63  212.3   0.0     1   356    25   412    25   414 0.86 FAD dependent oxidoreductase
Phage_lysozyme       PF00959.14   110 seq436_BIOID48251    -            177   6.6e-30  103.5   0.0   1   1   6.3e-34   8.6e-30  103.1   0.0     1   110    48   166    48   166 0.97 Phage lysozyme
phage_tail_N         PF08400.5    134 seq437_BIOID48251    -            437     4e-61  204.4   0.1   1   1   1.2e-64     4e-61  204.4   0.1     1   134     1   134     1   134 0.99 Prophage tail fibre N-terminal
Phage_fiber_C        PF06820.7     64 seq437_BIOID48251    -            437   1.8e-35  120.7   0.3   1   1   8.2e-39   2.8e-35  120.1   0.2     1    64   363   426   363   426 0.99 Putative prophage tail fibre C-terminus
Collagen             PF01391.13    60 seq437_BIOID48251    -            437   2.5e-18   65.2  70.1   1   2   5.3e-13   1.8e-09   36.8  24.1     1    59   251   309   249   310 0.73 Collagen triple helix repeat (20 copies)
Collagen             PF01391.13    60 seq437_BIOID48251    -            437   2.5e-18   65.2  70.1   2   2   1.7e-12   5.7e-09   35.2  22.6     1    59   302   360   302   363 0.90 Collagen triple helix repeat (20 copies)
CarboxypepD_reg      PF13620.1     82 seq437_BIOID48251    -            437   9.9e-08   31.8   0.2   1   1   7.6e-11   2.6e-07   30.4   0.2     1    74     4    82     4    89 0.82 Carboxypeptidase regulatory-like domain
Peptidase_S24        PF00717.18    70 seq439_BIOID48251    -            243   1.2e-10   40.7   0.1   1   1   3.6e-14   2.4e-10   39.7   0.1     3    65   159   222   158   226 0.93 Peptidase S24-like
HTH_3                PF01381.17    55 seq439_BIOID48251    -            243   0.00013   21.5   0.0   1   1   3.5e-08   0.00024   20.7   0.0     4    55    13    63    10    63 0.95 Helix-turn-helix
Packaging_FI         PF14000.1    125 seq444_BIOID48251    -            127   2.9e-40  137.2   0.3   1   1   2.3e-44   3.2e-40  137.0   0.2     1   125     3   124     3   124 0.95 DNA packaging protein FI
DUF1076              PF06416.7    113 seq447_BIOID48251    -            213   2.7e-43  146.1   0.3   1   1   2.7e-47   3.7e-43  145.6   0.2    14   113   113   212    99   212 0.94 Protein of unknown function (DUF1076)
DUF1401              PF07180.6    146 seq449_BIOID48251    -            137     2e-69  231.8   1.0   1   1   1.6e-73   2.1e-69  231.7   0.7     1   145     1   136     1   137 0.96 Protein of unknown function (DUF1401)
PTS_EIIA_2           PF00359.17   142 seq450_BIOID48251    -            637   6.7e-33  113.2   0.0   1   1   2.5e-36   1.1e-32  112.5   0.0     5   140   498   634   495   636 0.95 Phosphoenolpyruvate-dependent sugar phosphotransferase system, EIIA 2
PTS_EIIC             PF02378.13   321 seq450_BIOID48251    -            637   2.5e-19   69.1  33.4   1   1   5.5e-23   2.5e-19   69.1  23.2     1   321    17   277    17   277 0.92 Phosphotransferase system, EIIC
PTS_IIB              PF02302.12    90 seq450_BIOID48251    -            637   1.9e-09   37.7   0.3   1   1   1.1e-12   4.9e-09   36.3   0.0     1    79   379   453   379   458 0.87 PTS system, Lactose/Cellobiose specific IIB subunit
NAD_binding_2        PF03446.10   162 seq454_BIOID48251    -            292   6.5e-49  165.8   0.7   1   1   2.2e-52   1.5e-48  164.6   0.3     2   161     1   160     1   162 0.97 NAD binding domain of 6-phosphogluconate dehydrogenase
F420_oxidored        PF03807.12    96 seq454_BIOID48251    -            292   1.9e-07   31.2   0.2   1   1   1.3e-10   9.2e-07   29.0   0.1     1    93     2    92     2    94 0.81 NADP oxidoreductase coenzyme F420-dependent
Phage_attach         PF05354.6    117 seq455_BIOID48251    -            117   1.1e-58  195.8   0.1   1   1   1.7e-62   1.2e-58  195.6   0.1     1   117     1   117     1   117 1.00 Phage Head-Tail Attachment
Gifsy-2              PF13856.1     95 seq455_BIOID48251    -            117   2.4e-29  101.1   0.0   1   1   4.1e-33   2.8e-29  100.9   0.0     1    95     4   105     4   105 0.98 ATP-binding sugar transporter from pro-phage
DUF1161              PF06649.7     52 seq456_BIOID48251    -            102   1.3e-25   88.9   0.0   1   1   1.2e-29   1.6e-25   88.6   0.0     1    52    27    80    27    80 0.99 Protein of unknown function (DUF1161)
P22_AR_N             PF10547.4    120 seq457_BIOID48251    -            189   5.6e-55  184.2   0.1   1   1   1.3e-58   8.6e-55  183.6   0.0     1   120     1   119     1   119 0.99 P22_AR N-terminal domain
ORF11CD3             PF10549.4     57 seq457_BIOID48251    -            189   6.9e-25   86.4   0.5   1   1   1.5e-27     1e-23   82.6   0.2     1    56   120   175   120   176 0.98 ORF11CD3 domain
DUF551               PF04448.7     69 seq460_BIOID48251    -            289   3.6e-17   62.7   3.5   1   1   2.7e-21   3.6e-17   62.7   2.4     1    69   220   285   220   285 0.98 Protein of unknown function (DUF551)
HxlR                 PF01638.12    91 seq461_BIOID48251    -            126   1.8e-32  110.7   0.1   1   1   2.8e-36   3.8e-32  109.6   0.0     2    89    29   116    28   118 0.97 HxlR-like helix-turn-helix
HOK_GEF              PF01848.11    43 seq462_BIOID48251    -             70   3.1e-19   67.9   4.6   1   1   2.8e-23   3.8e-19   67.6   3.2     1    43    24    66    24    66 0.99 Hok/gef family
Minor_tail_Z         PF06763.6    189 seq466_BIOID48251    -            177   3.2e-78  261.6  13.5   1   1   3.1e-82   4.3e-78  261.2   9.3     1   189     3   177     3   177 0.97 Prophage minor tail protein Z (GPZ)
SopA_C               PF13979.1    172 seq469_BIOID48251    -            199   9.1e-69  230.3   0.0   1   1   7.8e-73   1.1e-68  230.1   0.0     2   172    34   199    33   199 0.99 SopA-like catalytic domain
Molybdopterin        PF00384.17   432 seq473_BIOID48251    -            808   4.1e-96  322.2   0.0   1   1   1.1e-99   5.1e-96  321.9   0.0     1   432   111   566   111   566 0.92 Molybdopterin oxidoreductase
Molydop_binding      PF01568.16   109 seq473_BIOID48251    -            808   1.1e-27   95.8   0.0   1   1   5.8e-31   2.6e-27   94.6   0.0     1   107   687   800   687   802 0.96 Molydopterin dinucleotide binding domain
Molybdop_Fe4S4       PF04879.11    55 seq473_BIOID48251    -            808   2.2e-14   52.8   0.8   1   1   8.4e-18   3.8e-14   52.1   0.5     1    55    49   108    49   108 0.97 Molybdopterin oxidoreductase Fe4S4 domain
MscL                 PF01741.13   128 seq474_BIOID48251    -            136     1e-56  190.4   3.2   1   1   8.4e-61   1.1e-56  190.2   2.2     1   128     3   132     3   132 0.98 Large-conductance mechanosensitive channel, MscL
Aldedh               PF00171.17   462 seq475_BIOID48251    -            482  9.6e-176  584.5   0.1   1   1  7.9e-180  1.1e-175  584.3   0.1     1   461    19   477    19   478 0.99 Aldehyde dehydrogenase family
Phage_fiber_C        PF06820.7     64 seq476_BIOID48251    -             89   8.4e-35  118.6   0.5   1   1   7.9e-39   1.1e-34  118.2   0.3     1    64    28    89    28    89 0.99 Putative prophage tail fibre C-terminus
Ribonuc_red_sm       PF00268.16   281 seq478_BIOID48251    -            177   8.6e-46  156.0   0.0   1   1   7.4e-50     1e-45  155.8   0.0     1   162     1   160     1   164 0.98 Ribonucleotide reductase, small chain
BATS                 PF06968.8     92 seq484_BIOID48251    -            346   1.7e-29  101.3   0.0   1   1   5.5e-33   3.7e-29  100.2   0.0     1    92   220   312   220   312 0.99 Biotin and Thiamin Synthesis associated domain
Radical_SAM          PF04055.16   166 seq484_BIOID48251    -            346   3.9e-19   69.3   0.0   1   1   4.6e-22   3.2e-18   66.3   0.0     4   160    50   203    47   209 0.92 Radical SAM superfamily
Phage_lysis          PF03245.8    125 seq485_BIOID48251    -            155   1.2e-49  167.3  11.2   1   1     1e-53   1.4e-49  167.1   7.8     1   125    29   154    29   154 0.99 Bacteriophage lysis protein
Phage_tail_U         PF06141.6    133 seq491_BIOID48251    -            131   5.1e-64  214.1   1.0   1   1   4.1e-68   5.6e-64  213.9   0.7     1   133     1   131     1   131 0.99 Phage minor tail protein U
AA_permease          PF00324.16   479 seq494_BIOID48251    -            470    1e-115  386.7  42.2   1   1  1.7e-119  1.1e-115  386.5  29.3     1   464    39   462    39   470 0.93 Amino acid permease
AA_permease_2        PF13520.1    426 seq494_BIOID48251    -            470   2.2e-43  148.2  46.9   1   1   4.3e-47   2.9e-43  147.8  32.5     9   410    43   444    39   464 0.82 Amino acid permease
Transp_cyt_pur       PF02133.10   439 seq495_BIOID48251    -            484  8.7e-141  469.3  43.4   1   1  7.3e-145    1e-140  469.1  30.1     1   439    19   457    19   457 0.99 Permease for cytosine/purines, uracil, thiamine, allantoin
DUF1076              PF06416.7    113 seq500_BIOID48251    -            140   1.6e-45  153.3   0.6   1   1   1.4e-49   1.9e-45  153.1   0.4     2   112    27   137    26   138 0.97 Protein of unknown function (DUF1076)
Ribonuc_red_sm       PF00268.16   281 seq504_BIOID48251    -            150   1.5e-23   83.1   0.1   1   1   1.3e-27   1.7e-23   82.8   0.1   172   280     1   111     1   112 0.94 Ribonucleotide reductase, small chain
DUF968               PF06147.6    200 seq507_BIOID48251    -            351   1.3e-75  253.5   0.1   1   1   1.6e-79   2.2e-75  252.8   0.0     2   198   130   343   129   345 0.98 Protein of unknown function (DUF968)
HTH_Tnp_1            PF01527.15    76 seq509_BIOID48251    -            108   5.5e-11   42.1   1.3   1   1   1.6e-14   2.2e-10   40.2   0.9     1    74     1    87     1    88 0.86 Transposase
HOK_GEF              PF01848.11    43 seq511_BIOID48251    -             70   7.6e-19   66.6   4.6   1   1   6.8e-23   9.3e-19   66.3   3.2     1    43    24    66    24    66 0.99 Hok/gef family
Curlin_rpt           PF07012.7     34 seq513_BIOID48251    -            160   8.3e-22   76.5  32.2   1   3   1.1e-15   1.5e-11   43.7   0.8     1    34    62    95    62    95 0.99 Curlin associated repeat
Curlin_rpt           PF07012.7     34 seq513_BIOID48251    -            160   8.3e-22   76.5  32.2   2   3   2.3e-09   3.2e-05   23.4   2.1     9    32    92   115    91   116 0.95 Curlin associated repeat
Curlin_rpt           PF07012.7     34 seq513_BIOID48251    -            160   8.3e-22   76.5  32.2   3   3   7.8e-12   1.1e-07   31.3   4.2     1    34   106   139   106   139 0.98 Curlin associated repeat
OmpW                 PF03922.9    192 seq514_BIOID48251    -            212   7.3e-73  244.2   0.1   1   1   1.8e-76   8.4e-73  244.0   0.1     1   192    23   212    23   212 0.99 OmpW family
OMP_b-brl            PF13505.1    176 seq514_BIOID48251    -            212   3.5e-15   56.2   6.4   1   1   9.6e-19   4.4e-15   55.9   4.5     1   176     7   212     7   212 0.76 Outer membrane protein beta-barrel domain
OprF                 PF05736.6    184 seq514_BIOID48251    -            212   5.9e-05   22.5   0.1   1   1   4.2e-08   0.00019   20.8   0.0    47   121    54   130    48   148 0.79 OprF membrane domain
PMI_typeI            PF01238.16   373 seq515_BIOID48251    -            417  2.9e-124  414.7   0.1   1   1  3.3e-127  2.3e-123  411.7   0.0     1   373    27   383    27   383 0.98 Phosphomannose isomerase type I
DUF932               PF06067.6    239 seq517_BIOID48251    -            272   1.6e-59  201.0   0.0   1   1   1.3e-63   1.8e-59  200.8   0.0     2   239    37   261    36   261 0.99 Domain of unknown function (DUF932)
Big_2                PF02368.13    79 seq520_BIOID48251    -            151   5.7e-13   48.4  11.4   1   1   4.1e-17   5.7e-13   48.4   7.9     1    75    61   138    61   148 0.94 Bacterial Ig-like domain (group 2)
rve                  PF00665.21   120 seq524_BIOID48251    -            296   4.9e-26   91.0   0.1   1   1   3.8e-29   1.3e-25   89.7   0.0     2   119   126   240   125   241 0.97 Integrase core domain
HTH_21               PF13276.1     60 seq524_BIOID48251    -            296   1.6e-16   59.9   2.9   1   1   1.1e-19   3.9e-16   58.7   2.0     3    60    48   104    45   104 0.93 HTH-like domain
rve_3                PF13683.1     67 seq524_BIOID48251    -            296   2.7e-11   42.7   0.0   1   1   1.8e-14   6.1e-11   41.5   0.0     6    67   217   278   212   278 0.92 Integrase core domain
rve_2                PF13333.1     52 seq524_BIOID48251    -            296   2.6e-06   27.2   0.0   1   1   1.6e-09   5.5e-06   26.2   0.0     1    44   231   277   231   284 0.88 Integrase core domain
DUF2528              PF10800.3    102 seq525_BIOID48251    -            122   2.3e-48  162.6   1.0   1   1   1.9e-52   2.6e-48  162.4   0.7     1   101    14   121    14   122 0.98 Protein of unknown function (DUF2528)
Mannitol_dh_C        PF08125.8    245 seq527_BIOID48251    -            470   2.3e-71  239.7   0.0   1   1   9.9e-75   4.5e-71  238.7   0.0     1   244   236   461   236   462 0.98 Mannitol dehydrogenase C-terminal domain
Mannitol_dh          PF01232.18   151 seq527_BIOID48251    -            470   9.7e-28   96.8   0.1   1   1   4.1e-31   1.9e-27   95.9   0.1     1   151    89   211    89   211 0.97 Mannitol dehydrogenase Rossmann domain
DUF3521              PF12035.3     35 seq527_BIOID48251    -            470     2e-08   33.7   4.9   1   1     1e-11   4.6e-08   32.6   3.4     4    33    26    58    25    59 0.81 Protein of unknown function (DUF3521)
ABC_tran             PF00005.22   118 seq529_BIOID48251    -            467   5.4e-26   91.1   0.0   1   1   3.3e-29   1.1e-25   90.1   0.0     1   117   135   259   135   260 0.97 ABC transporter
CBS                  PF00571.23    57 seq529_BIOID48251    -            467   2.8e-06   26.7   0.0   1   1   4.2e-07    0.0014   18.0   0.0    32    55   436   459   413   461 0.86 CBS domain
Aminotran_1_2        PF00155.16   363 seq531_BIOID48251    -            384     2e-68  230.9   0.0   1   1   4.9e-72   2.2e-68  230.7   0.0     2   363    40   380    39   380 0.96 Aminotransferase class I and II
Beta_elim_lyase      PF01212.16   290 seq531_BIOID48251    -            384   4.6e-07   29.1   0.0   1   1     4e-10   1.8e-06   27.1   0.0    27    95    82   147    67   206 0.74 Beta-eliminating lyase
Cys_Met_Meta_PP      PF01053.15   386 seq531_BIOID48251    -            384   1.2e-05   23.6   0.0   1   1   4.1e-09   1.9e-05   23.0   0.0    57   185    86   212    82   215 0.87 Cys/Met metabolism PLP-dependent enzyme
HNH                  PF01844.18    47 seq533_BIOID48251    -            121   1.7e-10   40.4   3.6   1   1   1.8e-14   2.5e-10   39.9   2.5     1    47    49    94    49    94 0.97 HNH endonuclease
Curlin_rpt           PF07012.7     34 seq535_BIOID48251    -            151   9.8e-29   98.6  29.3   1   3   3.6e-16   4.9e-12   45.2   0.6     1    34    40    74    40    74 0.99 Curlin associated repeat
Curlin_rpt           PF07012.7     34 seq535_BIOID48251    -            151   9.8e-29   98.6  29.3   2   3   7.7e-17   1.1e-12   47.3   0.3     2    34    86   119    85   119 0.98 Curlin associated repeat
Curlin_rpt           PF07012.7     34 seq535_BIOID48251    -            151   9.8e-29   98.6  29.3   3   3   1.2e-09   1.7e-05   24.3   3.5     8    34   115   141   114   141 0.95 Curlin associated repeat
DUF968               PF06147.6    200 seq537_BIOID48251    -            349     2e-79  266.0   0.0   1   1   2.5e-83   3.4e-79  265.3   0.0     2   199   130   345   129   346 0.99 Protein of unknown function (DUF968)
Aminotran_3          PF00202.16   339 seq539_BIOID48251    -            428  1.2e-121  405.5   0.1   1   1  1.1e-125  1.5e-121  405.3   0.1     2   338    29   362    28   363 0.98 Aminotransferase class-III
Lambda_CIII          PF02061.11    45 seq541_BIOID48251    -             54   1.2e-30  105.1   0.2   1   1     1e-34   1.4e-30  104.8   0.1     1    45     1    43     1    43 1.00 Lambda Phage CIII
Lambda_Kil           PF06301.6     43 seq542_BIOID48251    -             89   2.5e-29  100.2   1.3   1   1   2.4e-33   3.3e-29   99.9   0.9     1    43    43    85    43    85 0.99 Bacteriophage lambda Kil protein
GST_N_3              PF13417.1     75 seq546_BIOID48251    -            215   2.5e-11   43.5   0.0   1   1   1.4e-14   3.9e-11   42.8   0.0     6    70     8    82     4    91 0.86 Glutathione S-transferase, N-terminal domain
GST_C                PF00043.20    95 seq546_BIOID48251    -            215     2e-10   40.4   0.0   1   1   1.1e-13     3e-10   39.8   0.0    32    95   136   197   114   197 0.93 Glutathione S-transferase, C-terminal domain
GST_C_2              PF13410.1     69 seq546_BIOID48251    -            215   3.8e-10   39.3   0.1   1   1   2.7e-13   7.5e-10   38.4   0.0     1    69   127   192   127   192 0.93 Glutathione S-transferase, C-terminal domain
GST_N_2              PF13409.1     70 seq546_BIOID48251    -            215   8.3e-10   38.4   0.0   1   1   6.2e-13   1.7e-09   37.4   0.0     3    69    10    81     9    82 0.89 Glutathione S-transferase, N-terminal domain
GST_N                PF02798.15    76 seq546_BIOID48251    -            215   1.7e-09   37.5   0.0   1   1     5e-12   1.4e-08   34.6   0.0    11    76    11    81     4    81 0.92 Glutathione S-transferase, N-terminal domain
RusA                 PF05866.6    116 seq547_BIOID48251    -            121     4e-19   69.0   0.0   1   1   3.4e-23   4.6e-19   68.8   0.0     1   116     9   118     9   118 0.89 Endodeoxyribonuclease RusA
Gam                  PF06064.6     98 seq548_BIOID48251    -             98   5.5e-63  209.0   5.4   1   1   4.4e-67     6e-63  208.9   3.8     1    98     1    98     1    98 0.99 Host-nuclease inhibitor protein Gam
Tafi-CsgC            PF10610.4    106 seq549_BIOID48251    -            110   5.5e-67  222.1   4.5   1   1   4.6e-71   6.3e-67  221.9   3.1     1   106     5   110     5   110 0.99 Thin aggregative fimbriae synthesis protein
Amidohydro_4         PF13147.1    304 seq552_BIOID48251    -            453   4.4e-30  105.5   0.2   1   1   3.5e-33   1.2e-29  104.1   0.2     1   304    45   389    45   389 0.86 Amidohydrolase
Amidohydro_1         PF01979.15   333 seq552_BIOID48251    -            453   3.1e-19   69.6   0.0   1   1   2.1e-21   7.1e-18   65.2   0.0     1   332    50   391    50   392 0.67 Amidohydrolase family
Amidohydro_5         PF13594.1     68 seq552_BIOID48251    -            453   4.2e-17   61.6   0.9   1   1   2.9e-20   9.8e-17   60.4   0.6     1    68    23    88    23    88 0.84 Amidohydrolase
Terminase_2          PF03592.11   144 seq554_BIOID48251    -             99   7.5e-10   39.1   0.2   1   1   6.1e-14   8.4e-10   38.9   0.1     1    56     2    57     2    80 0.94 Terminase small subunit
Phage_antiter_Q      PF06323.6    230 seq557_BIOID48251    -            229  6.8e-108  359.2   5.2   1   1  5.6e-112  7.6e-108  359.0   3.6     1   230     1   229     1   229 1.00 Phage antitermination protein Q
RecT                 PF03837.9    199 seq558_BIOID48251    -            261   1.1e-28   99.8   0.0   1   1   1.6e-30   2.2e-26   92.2   0.0     5   195    24   182    22   190 0.91 RecT family
Inositol_P           PF00459.20   271 seq559_BIOID48251    -            246   5.8e-58  196.2   0.0   1   1     5e-62   6.9e-58  195.9   0.0     8   253     4   238     1   243 0.86 Inositol monophosphatase family
DUF945               PF06097.6    459 seq560_BIOID48251    -            502  4.7e-150  500.2  18.0   1   1  3.9e-154  5.3e-150  500.0  12.5     1   459     1   482     1   482 0.99 Bacterial protein of unknown function (DUF945)
Methyltransf_11      PF08241.7     95 seq563_BIOID48251    -            251   2.5e-24   85.4   0.0   1   1   3.2e-27   4.4e-24   84.6   0.0     1    95    47   138    47   138 0.98 Methyltransferase domain
Methyltransf_23      PF13489.1    162 seq563_BIOID48251    -            251   1.8e-15   56.9   0.1   1   1   1.9e-18   2.6e-15   56.3   0.0     4   151    25   174    17   181 0.78 Methyltransferase domain
Methyltransf_31      PF13847.1    152 seq563_BIOID48251    -            251   9.2e-15   54.4   0.0   1   1   8.7e-18   1.2e-14   54.0   0.0     5   118    44   147    40   196 0.84 Methyltransferase domain
Methyltransf_12      PF08242.7     99 seq563_BIOID48251    -            251   2.3e-11   43.9   0.0   1   1   3.3e-14   4.6e-11   42.9   0.0     1    98    47   135    47   136 0.86 Methyltransferase domain
Methyltransf_18      PF12847.2    112 seq563_BIOID48251    -            251     1e-09   38.8   0.0   1   1   1.4e-12   1.9e-09   37.9   0.0     4   110    45   139    42   141 0.79 Methyltransferase domain
Methyltransf_25      PF13649.1    101 seq563_BIOID48251    -            251   3.4e-09   36.8   0.0   1   1     8e-12   1.1e-08   35.2   0.0     1   101    46   134    46   134 0.87 Methyltransferase domain
Ubie_methyltran      PF01209.13   233 seq563_BIOID48251    -            251   2.4e-09   36.5   0.0   1   1   2.4e-12   3.2e-09   36.1   0.0    44   168    39   155     9   169 0.85 ubiE/COQ5 methyltransferase family
Methyltransf_8       PF05148.10   219 seq563_BIOID48251    -            251   3.8e-06   26.5   0.0   1   1   4.1e-09   5.6e-06   26.0   0.0    58   156    29   138    16   158 0.77 Hypothetical methyltransferase
MTS                  PF05175.9    170 seq563_BIOID48251    -            251   6.4e-05   22.2   0.0   1   1   7.2e-08   9.9e-05   21.6   0.0    19    74    30    83    22   108 0.83 Methyltransferase small domain
FolB                 PF02152.13   113 seq564_BIOID48251    -            120   5.5e-26   90.8   1.5   1   1   4.5e-30   6.2e-26   90.6   1.0     1   111     8   116     8   118 0.98 Dihydroneopterin aldolase
Molybdopterin        PF00384.17   432 seq565_BIOID48251    -            808   1.8e-88  297.0   0.0   1   1   4.8e-92   2.2e-88  296.7   0.0     1   432   115   566   115   566 0.93 Molybdopterin oxidoreductase
Molydop_binding      PF01568.16   109 seq565_BIOID48251    -            808   5.3e-27   93.6   0.0   1   1   2.2e-30     1e-26   92.7   0.0     1   107   687   800   687   802 0.97 Molydopterin dinucleotide binding domain
Molybdop_Fe4S4       PF04879.11    55 seq565_BIOID48251    -            808   2.7e-13   49.4   0.9   1   1     1e-16   4.7e-13   48.6   0.6     1    55    53   112    53   112 0.96 Molybdopterin oxidoreductase Fe4S4 domain
RusA                 PF05866.6    116 seq566_BIOID48251    -            123   5.7e-21   74.9   0.0   1   1   4.8e-25   6.5e-21   74.7   0.0     1   116     7   116     7   116 0.90 Endodeoxyribonuclease RusA
Terminase_1          PF03354.10   477 seq567_BIOID48251    -            247   3.5e-15   55.2   0.0   1   1   3.3e-19   4.5e-15   54.9   0.0     7   180    65   241    60   246 0.88 Phage Terminase
MtlR                 PF05068.7    170 seq568_BIOID48251    -            195   4.1e-76  254.0   0.0   1   1   3.5e-80   4.8e-76  253.8   0.0     5   169    26   188     2   189 0.96 Mannitol repressor
BPD_transp_1         PF00528.17   185 seq569_BIOID48251    -            354   2.5e-26   92.2  16.2   1   1   1.8e-30   2.5e-26   92.2  11.2     1   176   163   324   163   332 0.91 Binding-protein-dependent transport system inner membrane component
Macro                PF01661.16   118 seq570_BIOID48251    -            177   7.1e-41  138.7   0.0   1   1   6.5e-45   8.9e-41  138.3   0.0     1   118    21   137    21   137 0.99 Macro domain
Caudo_TAP            PF02413.12   130 seq571_BIOID48251    -            101   4.9e-19   68.6   0.1   1   1   4.7e-23   6.5e-19   68.2   0.1    70   120    27    77     5    79 0.90 Caudovirales tail fibre assembly protein
Epimerase            PF01370.16   236 seq572_BIOID48251    -            297   1.6e-22   79.9   0.0   1   1   8.6e-26   2.4e-22   79.4   0.0     1   231     3   218     3   245 0.89 NAD dependent epimerase/dehydratase family
DUF1731              PF08338.6     48 seq572_BIOID48251    -            297   4.6e-18   64.3   0.5   1   1   3.9e-21   1.1e-17   63.1   0.1     1    47   249   295   249   296 0.98 Domain of unknown function (DUF1731)
NAD_binding_10       PF13460.1    183 seq572_BIOID48251    -            297     2e-16   60.4   0.0   1   1   9.2e-20   2.5e-16   60.0   0.0     1   178     3   209     3   214 0.67 NADH(P)-binding
NmrA                 PF05368.8    233 seq572_BIOID48251    -            297   4.2e-05   22.8   0.1   1   1   2.3e-08   6.2e-05   22.2   0.0     1    35     3    37     3    63 0.92 NmrA-like family
Phage_antitermQ      PF06530.7    126 seq573_BIOID48251    -            123     5e-57  190.8   0.1   1   1   4.1e-61   5.6e-57  190.6   0.1     2   121     3   122     2   123 0.99 Phage antitermination protein Q
YqaJ                 PF09588.5    152 seq574_BIOID48251    -            225   7.7e-26   90.7   0.0   1   1   2.1e-29   1.4e-25   89.8   0.0     2   150    24   166    23   168 0.85 YqaJ-like viral recombinase domain
GntR                 PF00392.16    64 seq575_BIOID48251    -            258   6.7e-23   79.7   0.2   1   1   1.9e-26   1.3e-22   78.8   0.1     1    64     9    72     9    72 0.99 Bacterial regulatory proteins, gntR family
FCD                  PF07729.7    125 seq575_BIOID48251    -            258   9.3e-19   67.8   5.0   1   1   2.1e-22   1.4e-18   67.2   3.5     1   125    96   220    96   220 0.90 FCD domain
IpaB_EvcA            PF03278.8    153 seq576_BIOID48251    -            196   1.7e-58  196.0   4.9   1   1   1.5e-62     2e-58  195.8   3.4     2   152    40   184    39   185 0.98 IpaB/EvcA family
AAA_26               PF13500.1    199 seq578_BIOID48251    -            225   7.2e-42  143.1   0.0   1   1   1.9e-45   8.5e-42  142.9   0.0     1   193     3   208     3   213 0.95 AAA domain
CbiA                 PF01656.18   195 seq578_BIOID48251    -            225   3.5e-20   72.1   0.0   1   1   9.2e-24   4.2e-20   71.8   0.0     2   180     6   199     5   217 0.78 CobQ/CobB/MinD/ParA nucleotide binding domain
PLDc_2               PF13091.1    126 seq579_BIOID48251    -            526   6.9e-35  119.4   0.0   1   2   1.3e-13   8.8e-10   38.2   0.0     6   126    92   237    88   237 0.68 PLD-like domain
PLDc_2               PF13091.1    126 seq579_BIOID48251    -            526   6.9e-35  119.4   0.0   2   2     3e-26     2e-22   79.1   0.0     5   123   328   470   324   473 0.92 PLD-like domain
Xan_ur_permease      PF00860.15   389 seq581_BIOID48251    -            433   6.3e-98  327.6  32.7   1   1  5.5e-102   7.5e-98  327.4  22.7     2   387     9   394     8   396 0.97 Permease family
DUF1317              PF07026.6     60 seq588_BIOID48251    -             60   3.8e-39  132.2   0.1   1   1     3e-43   4.1e-39  132.1   0.0     1    60     1    60     1    60 0.99 Protein of unknown function (DUF1317)
OpuAC                PF04069.7    257 seq589_BIOID48251    -            344   3.7e-56  190.2   3.6   1   1   3.3e-60   4.5e-56  189.9   2.5     2   256    44   326    43   327 0.94 Substrate binding domain of ABC-type glycine betaine transport system
DUF2810              PF10928.3     54 seq591_BIOID48251    -            120   3.1e-32  109.9   2.6   1   1   2.4e-36   3.3e-32  109.8   1.1     1    53    66   118    66   119 0.96 Protein of unknown function (DUF2810)
TerB                 PF05099.8    140 seq592_BIOID48251    -             48   1.6e-08   34.2   0.6   1   1   1.2e-12   1.7e-08   34.2   0.4    92   131     4    43     1    47 0.92 Tellurite resistance protein TerB
Abi                  PF02517.11    92 seq593_BIOID48251    -            167   1.7e-17   63.2  14.8   1   1   3.2e-21   4.4e-17   61.8  10.0     6    91    67   153    26   154 0.94 CAAX protease self-immunity
DUF1382              PF07131.6     61 seq595_BIOID48251    -             63   8.3e-40  134.6   0.6   1   1   6.7e-44   9.1e-40  134.4   0.4     1    61     1    61     1    61 0.99 Protein of unknown function (DUF1382)
DUF1107              PF06526.7     64 seq597_BIOID48251    -             68   6.4e-31  105.8   0.8   1   1   5.1e-35     7e-31  105.7   0.5     1    64     1    64     1    64 0.99 Protein of unknown function (DUF1107)
DUF3927              PF13064.1     46 seq600_BIOID48251    -             55   1.7e-24   84.8  10.6   1   1   1.4e-28   1.9e-24   84.7   7.3     1    46     3    48     3    48 0.98 Protein of unknown function (DUF3927)
SNARE_assoc          PF09335.6    123 seq608_BIOID48251    -            220   1.6e-22   79.8   5.4   1   1   1.2e-26   1.6e-22   79.8   3.7     1   123    48   174    48   174 0.96 SNARE associated Golgi protein
UvrB                 PF12344.3     44 seq614_BIOID48251    -            673   6.7e-23   79.8   0.9   1   1   1.3e-25   2.9e-22   77.7   0.1     1    43   552   594   552   595 0.97 Ultra-violet resistance protein B
Helicase_C           PF00271.26    78 seq614_BIOID48251    -            673   1.2e-15   57.0   0.0   1   1   1.2e-18   2.8e-15   55.8   0.0     2    77   465   545   464   546 0.98 Helicase conserved C-terminal domain
ResIII               PF04851.10   184 seq614_BIOID48251    -            673   1.1e-11   44.8   0.0   1   1     3e-14   6.9e-11   42.1   0.0     4    94    13   101    10   134 0.79 Type III restriction enzyme, res subunit
UVR                  PF02151.14    36 seq614_BIOID48251    -            673   5.2e-07   28.8   1.1   1   1     7e-10   1.6e-06   27.3   0.8     2    35   634   667   633   668 0.93 UvrB/uvrC motif
zf-dskA_traR         PF01258.12    36 seq615_BIOID48251    -             73   9.2e-10   37.9   8.5   1   1     9e-14   1.2e-09   37.5   5.9     4    35    33    64    30    65 0.93 Prokaryotic dksA/traR C4-type zinc finger
FHIPEP               PF00771.15   658 seq616_BIOID48251    -            675  2.4e-214  713.3  13.1   1   1  2.1e-218  2.8e-214  713.1   9.1     1   657    25   663    25   664 0.92 FHIPEP family
DUF1391              PF07151.7     49 seq617_BIOID48251    -             77   2.5e-34  116.3   0.3   1   1   2.4e-38   3.2e-34  116.0   0.2     1    48    29    76    29    77 0.97 Protein of unknown function (DUF1391)
Ead_Ea22             PF13935.1    139 seq620_BIOID48251    -            257   2.9e-36  124.7   7.4   1   1   7.6e-40     1e-35  122.9   1.4     1   126     2   136     2   140 0.96 Ead/Ea22-like protein
Gly_kinase           PF02595.10   378 seq622_BIOID48251    -            381  1.4e-183  609.7  19.5   1   1  1.2e-187  1.6e-183  609.5  13.5     1   377     1   377     1   378 1.00 Glycerate kinase family
Transposase_mut      PF00872.13   381 seq625_BIOID48251    -            196   6.7e-11   41.2   0.0   1   1   6.3e-15   8.6e-11   40.8   0.0   332   379   124   171   115   173 0.95 Transposase, Mutator family
SecD-TM1             PF13721.1    101 seq628_BIOID48251    -            127   2.7e-16   59.5   0.0   1   1   2.6e-20   3.6e-16   59.1   0.0    11   101    17   105     8   105 0.91 SecD export protein N-terminal TM region
HTH_AraC             PF00165.18    42 seq629_BIOID48251    -            229   7.2e-11   41.4   0.4   1   1   1.8e-08   0.00012   21.6   0.1    14    38   194   219   192   223 0.91 Bacterial regulatory helix-turn-helix proteins, AraC family
HTH_18               PF12833.2     81 seq629_BIOID48251    -            229   1.1e-10   41.3   0.1   1   1   2.6e-14   1.8e-10   40.6   0.0     2    80   147   223   146   224 0.93 Helix-turn-helix domain
MFS_1                PF07690.11   354 seq630_BIOID48251    -            394   1.4e-36  125.9  55.0   1   2   1.2e-29   8.2e-26   90.4  16.5     2   188    17   198    16   216 0.88 Major Facilitator Superfamily
MFS_1                PF07690.11   354 seq630_BIOID48251    -            394   1.4e-36  125.9  55.0   2   2   9.5e-15   6.5e-11   41.4  16.0     3   175   218   387   216   394 0.89 Major Facilitator Superfamily
Sugar_tr             PF00083.19   451 seq630_BIOID48251    -            394   6.3e-12   44.6  16.2   1   1   9.3e-16   6.3e-12   44.6  11.2    43   188    39   181    11   184 0.83 Sugar (and other) transporter
Fer4_11              PF13247.1     99 seq632_BIOID48251    -            205   1.2e-31  108.4  10.9   1   1   8.5e-35   1.2e-31  108.4   7.5     3    97    60   153    58   155 0.97 4Fe-4S dicluster domain
Fer4_2               PF12797.2     22 seq632_BIOID48251    -            205   1.1e-13   50.0  30.8   1   1   6.7e-10   9.1e-07   28.3   0.6     2    20     6    24     5    33 0.89 4Fe-4S binding domain
Fer4                 PF00037.22    24 seq632_BIOID48251    -            205   9.1e-13   47.1  35.1   1   1   8.5e-11   1.2e-07   30.9   3.3     1    23    92   114    92   115 0.94 4Fe-4S binding domain
Fer4_7               PF12838.2     52 seq632_BIOID48251    -            205   2.4e-12   46.9  28.1   1   1   9.2e-10   1.3e-06   28.6   7.3     2    50    99   147    98   149 0.87 4Fe-4S dicluster domain
Fer4_9               PF13187.1     55 seq632_BIOID48251    -            205   8.2e-12   45.0  26.6   1   1   5.5e-10   7.5e-07   29.2   7.4     2    53    99   148    98   150 0.95 4Fe-4S dicluster domain
Fer4_10              PF13237.1     52 seq632_BIOID48251    -            205   4.5e-11   42.2  30.2   1   1   8.2e-09   1.1e-05   24.9   8.0     2    52    92   146    91   146 0.76 4Fe-4S dicluster domain
Fer4_4               PF12800.2     17 seq632_BIOID48251    -            205   1.7e-10   40.2  32.5   1   3     3e-05      0.04   14.1   2.3     1    15    11    25    11    29 0.90 4Fe-4S binding domain
Fer4_4               PF12800.2     17 seq632_BIOID48251    -            205   1.7e-10   40.2  32.5   2   3   3.3e-05     0.045   13.9   2.0     2    16    65    81    64    85 0.86 4Fe-4S binding domain
Fer4_4               PF12800.2     17 seq632_BIOID48251    -            205   1.7e-10   40.2  32.5   3   3   2.9e-07    0.0004   20.3   2.0     2    17    97   112    96   112 0.91 4Fe-4S binding domain
Fer4_6               PF12837.2     24 seq632_BIOID48251    -            205   2.4e-10   39.7  39.6   1   1   3.1e-09   4.2e-06   26.2   3.2     1    23    91   113    91   114 0.95 4Fe-4S binding domain
Fer4_3               PF12798.2     15 seq632_BIOID48251    -            205   7.3e-07   29.1  40.1   1   2   9.4e-06     0.013   15.9   4.2     1    15    67    83    67    83 0.98 4Fe-4S binding domain
Fer4_3               PF12798.2     15 seq632_BIOID48251    -            205   7.3e-07   29.1  40.1   2   2   4.8e-05     0.065   13.7   1.6     1    13   126   147   126   149 0.94 4Fe-4S binding domain
DUF1090              PF06476.7    115 seq635_BIOID48251    -            122   6.8e-38  128.7  16.9   1   1   6.2e-42   8.4e-38  128.4  11.7     2   114     7   116     5   117 0.92 Protein of unknown function (DUF1090)
DmsC                 PF04976.7    276 seq636_BIOID48251    -            364  6.9e-116  386.2  20.0   1   1  6.1e-120  8.3e-116  385.9  13.9     1   276    81   354    81   354 0.99 DMSO reductase anchor subunit (DmsC)
HIM                  PF05662.9     21 seq637_BIOID48251    -           1616   6.1e-85  275.6 100.5   1   8   1.7e-09   4.8e-06   25.9   0.2     1    21   382   405   382   405 0.99 Haemagglutinin
HIM                  PF05662.9     21 seq637_BIOID48251    -           1616   6.1e-85  275.6 100.5   2   8   7.3e-11     2e-07   30.3   1.2     2    21   570   592   569   592 0.97 Haemagglutinin
HIM                  PF05662.9     21 seq637_BIOID48251    -           1616   6.1e-85  275.6 100.5   3   8   3.5e-11   9.5e-08   31.3   0.9     2    21   655   677   654   677 0.97 Haemagglutinin
HIM                  PF05662.9     21 seq637_BIOID48251    -           1616   6.1e-85  275.6 100.5   4   8   3.1e-11   8.4e-08   31.5   0.7     3    21  1028  1049  1026  1049 0.97 Haemagglutinin
HIM                  PF05662.9     21 seq637_BIOID48251    -           1616   6.1e-85  275.6 100.5   5   8   1.3e-09   3.5e-06   26.4   0.0     1    21  1183  1203  1183  1203 0.98 Haemagglutinin
HIM                  PF05662.9     21 seq637_BIOID48251    -           1616   6.1e-85  275.6 100.5   6   8   3.6e-12   9.8e-09   34.4   1.9     1    21  1319  1339  1319  1339 0.98 Haemagglutinin
HIM                  PF05662.9     21 seq637_BIOID48251    -           1616   6.1e-85  275.6 100.5   7   8   1.9e-13   5.1e-10   38.5   1.8     1    21  1440  1460  1440  1460 0.98 Haemagglutinin
HIM                  PF05662.9     21 seq637_BIOID48251    -           1616   6.1e-85  275.6 100.5   8   8   6.1e-10   1.7e-06   27.4   1.5     1    21  1493  1513  1493  1513 0.96 Haemagglutinin
Hep_Hag              PF05658.9     28 seq637_BIOID48251    -           1616   1.2e-69  227.5 189.0   1  14   1.1e-07   0.00031   20.7   0.0     1    27   130   156   130   157 0.94 Hep_Hag
Hep_Hag              PF05658.9     28 seq637_BIOID48251    -           1616   1.2e-69  227.5 189.0   2  14   5.9e-09   1.6e-05   24.7   1.5     1    26   158   183   158   185 0.94 Hep_Hag
Hep_Hag              PF05658.9     28 seq637_BIOID48251    -           1616   1.2e-69  227.5 189.0   3  14   1.1e-08     3e-05   23.9   1.5     1    27   200   226   200   227 0.95 Hep_Hag
Hep_Hag              PF05658.9     28 seq637_BIOID48251    -           1616   1.2e-69  227.5 189.0   4  14   3.5e-09   9.5e-06   25.5   0.2     1    27   214   240   214   241 0.95 Hep_Hag
Hep_Hag              PF05658.9     28 seq637_BIOID48251    -           1616   1.2e-69  227.5 189.0   5  14     7e-09   1.9e-05   24.5   2.5     1    26   228   253   228   255 0.96 Hep_Hag
Hep_Hag              PF05658.9     28 seq637_BIOID48251    -           1616   1.2e-69  227.5 189.0   6  14   7.3e-09     2e-05   24.4   2.2     3    27   257   281   256   282 0.94 Hep_Hag
Hep_Hag              PF05658.9     28 seq637_BIOID48251    -           1616   1.2e-69  227.5 189.0   7  14     6e-10   1.6e-06   27.9   0.5     1    28   269   296   269   296 0.97 Hep_Hag
Hep_Hag              PF05658.9     28 seq637_BIOID48251    -           1616   1.2e-69  227.5 189.0   8  14   1.3e-09   3.5e-06   26.8   2.2     1    28   297   324   297   324 0.95 Hep_Hag
Hep_Hag              PF05658.9     28 seq637_BIOID48251    -           1616   1.2e-69  227.5 189.0   9  14   4.2e-09   1.1e-05   25.2   2.4     3    27   327   351   325   352 0.94 Hep_Hag
Hep_Hag              PF05658.9     28 seq637_BIOID48251    -           1616   1.2e-69  227.5 189.0  10  14   2.2e-08     6e-05   22.9   2.5     1    27   353   379   353   380 0.96 Hep_Hag
Hep_Hag              PF05658.9     28 seq637_BIOID48251    -           1616   1.2e-69  227.5 189.0  11  14   3.4e-10   9.3e-07   28.6   3.9     1    27  1099  1125  1099  1126 0.95 Hep_Hag
Hep_Hag              PF05658.9     28 seq637_BIOID48251    -           1616   1.2e-69  227.5 189.0  12  14   1.3e-07   0.00034   20.5   4.4     1    28  1259  1286  1259  1286 0.96 Hep_Hag
Hep_Hag              PF05658.9     28 seq637_BIOID48251    -           1616   1.2e-69  227.5 189.0  13  14   2.6e-10   7.1e-07   29.0   4.3     1    28  1397  1424  1397  1424 0.96 Hep_Hag
Hep_Hag              PF05658.9     28 seq637_BIOID48251    -           1616   1.2e-69  227.5 189.0  14  14     1e-07   0.00028   20.8   2.3     1    27  1411  1437  1411  1438 0.93 Hep_Hag
YadA                 PF03895.10    78 seq637_BIOID48251    -           1616   7.5e-24   83.4  10.1   1   1   2.7e-27   7.5e-24   83.4   7.0     2    78  1539  1616  1538  1616 0.98 YadA-like C-terminal region
ESPR                 PF13018.1     24 seq637_BIOID48251    -           1616   1.7e-09   36.7   1.3   1   1   3.8e-12     1e-08   34.3   0.2     1    24     1    24     1    24 0.98 Extended Signal Peptide of Type V secretion system
Dus                  PF01207.12   310 seq642_BIOID48251    -            345     1e-99  333.2   0.0   1   1  8.5e-104   1.2e-99  333.0   0.0     2   308    30   340    29   342 0.98 Dihydrouridine synthase (Dus)
DUF883               PF05957.8     94 seq644_BIOID48251    -            101   1.1e-31  108.9   1.7   1   1   9.3e-36   1.3e-31  108.7   1.2     2    94     9   101     8   101 0.99 Bacterial protein of unknown function (DUF883)
Peptidase_C26        PF07722.8    217 seq647_BIOID48251    -            254   3.3e-69  232.5   0.0   1   1   5.6e-73   3.8e-69  232.3   0.0     1   217     8   224     8   224 0.96 Peptidase C26
GATase               PF00117.23   192 seq647_BIOID48251    -            254   8.2e-12   44.8   0.0   1   1   1.6e-15   1.1e-11   44.4   0.0    43   190    62   241    31   243 0.69 Glutamine amidotransferase class-I
DUF1469              PF07332.6    121 seq655_BIOID48251    -            134     1e-25   89.6   7.5   1   1   8.4e-30   1.1e-25   89.5   5.2     6   120    19   129    14   130 0.97 Protein of unknown function (DUF1469)
DUF3442              PF11924.3    280 seq656_BIOID48251    -            504  2.8e-106  355.0   0.5   1   1  2.9e-110  3.9e-106  354.5   0.3     2   280    71   350    70   350 0.99 Protein of unknown function (DUF3442)
DicB                 PF05358.6     62 seq658_BIOID48251    -             62   4.5e-38  128.4   0.0   1   1   3.6e-42   4.9e-38  128.3   0.0     1    62     1    62     1    62 0.99 DicB protein
AzlC                 PF03591.9    143 seq659_BIOID48251    -            245   7.3e-42  142.5  10.2   1   1   5.3e-46   7.3e-42  142.5   7.1     1   141    23   165    23   167 0.97 AzlC protein
HOK_GEF              PF01848.11    43 seq660_BIOID48251    -             50   2.4e-18   65.0   1.1   1   1     2e-22   2.7e-18   64.8   0.8     1    43     4    46     4    46 0.99 Hok/gef family
DUF333               PF03891.10    50 seq661_BIOID48251    -             88   2.4e-13   49.5   0.4   1   1   2.2e-17   3.1e-13   49.2   0.2     7    50    42    85    36    85 0.91 Domain of unknown function (DUF333)
MdoG                 PF04349.7    484 seq662_BIOID48251    -            517  8.5e-263  871.7   1.2   1   1  7.2e-267  9.8e-263  871.5   0.8     1   483    29   514    29   515 1.00 Periplasmic glucan biosynthesis protein, MdoG
DUF1482              PF07358.6     57 seq663_BIOID48251    -             66   2.5e-28   97.3   0.2   1   1   2.1e-32   2.8e-28   97.1   0.1     1    57     7    65     7    65 0.98 Protein of unknown function (DUF1482)
DUF303               PF03629.13   255 seq665_BIOID48251    -            616   2.2e-29  102.3   0.0   1   1   4.3e-33   2.9e-29  101.9   0.0     2   200    65   295    64   355 0.79 Domain of unknown function (DUF303)
DUF1737              PF08410.5     54 seq665_BIOID48251    -            616   2.4e-17   62.3   0.0   1   1   8.6e-21   5.9e-17   61.0   0.0     1    53     1    50     1    51 0.96 Domain of unknown function (DUF1737)
DUF551               PF04448.7     69 seq666_BIOID48251    -            126   8.5e-18   64.7   0.0   1   1   9.4e-22   1.3e-17   64.1   0.0     1    67    51   121    51   123 0.94 Protein of unknown function (DUF551)
ATP-synt_ab          PF00006.20   215 seq667_BIOID48251    -            446   1.6e-70  236.8   0.0   1   1   1.7e-74   2.3e-70  236.3   0.0     2   215   157   365   156   365 0.98 ATP synthase alpha/beta family, nucleotide-binding domain
YqjK                 PF13997.1     73 seq668_BIOID48251    -             99   3.6e-30  103.8   9.8   1   1   3.3e-34   4.5e-30  103.5   6.8     1    73    14    86    14    86 0.99 YqjK-like protein
Nitrate_red_del      PF02613.10   136 seq671_BIOID48251    -            204     4e-31  107.5   1.1   1   1   4.1e-35   5.6e-31  107.0   0.7     7   134    41   164    19   166 0.93 Nitrate reductase delta subunit
Trehalase            PF01204.13   512 seq674_BIOID48251    -            549  1.9e-161  538.0   0.1   1   1  1.7e-165  2.3e-161  537.7   0.1     1   511    70   546    70   547 0.96 Trehalase
Cupin_2              PF07883.6     71 seq675_BIOID48251    -            185     9e-18   63.4   0.1   1   1   5.2e-21   1.4e-17   62.8   0.1     2    69   111   178   110   180 0.94 Cupin domain
HTH_3                PF01381.17    55 seq675_BIOID48251    -            185   1.1e-14   53.9   0.4   1   1   5.9e-18   1.6e-14   53.3   0.2     2    55    13    66    12    66 0.97 Helix-turn-helix
HTH_31               PF13560.1     64 seq675_BIOID48251    -            185     1e-10   41.4   0.0   1   1     6e-14   1.6e-10   40.8   0.0     3    60     9    65     7    68 0.95 Helix-turn-helix domain
HTH_19               PF12844.2     64 seq675_BIOID48251    -            185   1.7e-10   40.6   0.0   1   1     1e-13   2.7e-10   40.0   0.0     1    62     9    70     9    72 0.96 Helix-turn-helix domain
Phageshock_PspG      PF09583.5     65 seq676_BIOID48251    -            139   5.7e-25   87.0  25.7   1   1   5.6e-29   7.7e-25   86.6  17.8     1    64    60   123    60   124 0.98 Phage shock protein G (Phageshock_PspG)
Bac_surface_Ag       PF01103.18   323 seq677_BIOID48251    -            577   8.9e-60  202.7   6.8   1   1   2.2e-63   1.5e-59  201.9   4.7     1   322   290   576   290   577 0.92 Surface antigen
Surf_Ag_VNR          PF07244.10    78 seq677_BIOID48251    -            577     1e-15   57.7   0.3   1   1   9.2e-13   6.3e-09   36.0   0.0     1    67   189   249   189   263 0.83 Surface antigen variable number repeat
HOK_GEF              PF01848.11    43 seq680_BIOID48251    -             83   7.1e-18   63.5   1.4   1   1   6.8e-22   9.3e-18   63.1   1.0     1    43    37    79    37    79 0.99 Hok/gef family
PHP                  PF02811.14   175 seq684_BIOID48251    -            293   6.9e-33  113.7   0.1   1   1   6.7e-37   9.1e-33  113.3   0.1     1   169    10   233    10   239 0.92 PHP domain
DoxX                 PF07681.7     85 seq686_BIOID48251    -            160   6.2e-18   64.8  12.8   1   1   1.5e-21   1.1e-17   64.1   8.9     2    84    39   117    38   118 0.98 DoxX
AzlD                 PF05437.7     99 seq691_BIOID48251    -            111   4.5e-12   45.6   4.6   1   1   3.8e-16   5.2e-12   45.4   3.2     4    98     8   104     5   105 0.91 Branched-chain amino acid transport protein (AzlD)
Voltage_CLC          PF00654.15   355 seq694_BIOID48251    -            438   1.7e-72  244.2  32.8   1   1   1.3e-76   1.7e-72  244.2  22.7     5   354    83   422    79   423 0.91 Voltage gated chloride channel
MarR                 PF01047.17    59 seq697_BIOID48251    -            176   1.6e-17   62.8   2.8   1   1   1.3e-20     6e-17   60.9   0.1     1    58    53   112    53   113 0.98 MarR family
MarR_2               PF12802.2     62 seq697_BIOID48251    -            176     1e-08   34.5   0.1   1   1   4.8e-12   2.2e-08   33.5   0.0     5    61    55   111    51   112 0.90 MarR family
HTH_27               PF13463.1     68 seq697_BIOID48251    -            176   3.6e-07   30.3   0.1   1   1   1.8e-10   8.1e-07   29.1   0.0    17    68    70   121    54   121 0.86 Winged helix DNA-binding domain
GST_N_2              PF13409.1     70 seq698_BIOID48251    -            328   1.5e-23   82.4   0.0   1   1   9.4e-27   3.2e-23   81.3   0.0     1    70    62   159    62   159 0.85 Glutathione S-transferase, N-terminal domain
GST_C_2              PF13410.1     69 seq698_BIOID48251    -            328   3.9e-14   52.1   0.0   1   1   2.3e-17     8e-14   51.1   0.0     1    54   203   256   203   280 0.89 Glutathione S-transferase, C-terminal domain
GST_C                PF00043.20    95 seq698_BIOID48251    -            328   8.7e-07   28.7   0.0   1   1   4.2e-10   1.4e-06   28.0   0.0    20    67   200   247   167   281 0.76 Glutathione S-transferase, C-terminal domain
Aldedh               PF00171.17   462 seq699_BIOID48251    -            495  2.2e-170  566.8   0.0   1   1  3.6e-174  2.5e-170  566.6   0.0     4   462    31   489    28   489 0.97 Aldehyde dehydrogenase family
AntA                 PF08346.7     71 seq700_BIOID48251    -            207   9.6e-29   99.2   0.0   1   1   2.5e-32   1.7e-28   98.4   0.0     1    71    21    92    21    92 0.94 AntA/AntB antirepressor
P22_AR_C             PF10548.4     74 seq700_BIOID48251    -            207   8.6e-27   92.7   1.0   1   1   2.1e-30   1.4e-26   91.9   0.3     2    74   112   184   111   184 0.98 P22AR C-terminal domain
Big_1                PF02369.11   100 seq702_BIOID48251    -            901   4.2e-55  183.7 104.4   1   3   2.5e-18   1.1e-14   53.9   8.5     5    97   478   570   474   572 0.86 Bacterial Ig-like domain (group 1)
Big_1                PF02369.11   100 seq702_BIOID48251    -            901   4.2e-55  183.7 104.4   2   3     6e-17   2.7e-13   49.5   3.2    14    97   588   671   574   676 0.85 Bacterial Ig-like domain (group 1)
Big_1                PF02369.11   100 seq702_BIOID48251    -            901   4.2e-55  183.7 104.4   3   3   7.5e-17   3.4e-13   49.2   9.9     4    95   679   771   675   776 0.84 Bacterial Ig-like domain (group 1)
Sua5_yciO_yrdC       PF01300.13   179 seq703_BIOID48251    -            206   1.2e-47  161.3   0.0   1   1   1.1e-51   1.4e-47  161.0   0.0     2   179    23   198    22   198 0.95 Telomere recombination
Glycos_transf_2      PF00535.21   169 seq705_BIOID48251    -            847   1.4e-19   70.2   0.0   1   1   6.3e-23   2.2e-19   69.6   0.0     2   168   246   429   245   430 0.98 Glycosyl transferase family 2
Glyco_tranf_2_3      PF13641.1    230 seq705_BIOID48251    -            847   3.3e-15   56.4   0.3   1   1     3e-18     1e-14   54.8   0.0     2   230   243   493   242   493 0.84 Glycosyltransferase like family 2
Glyco_trans_2_3      PF13632.1    192 seq705_BIOID48251    -            847   2.9e-13   49.8  14.5   1   1   8.6e-17   2.9e-13   49.8  10.1     1   185   341   533   341   708 0.82 Glycosyl transferase family group 2
Glyco_transf_21      PF13506.1    174 seq705_BIOID48251    -            847   4.5e-08   32.5   0.0   1   1   4.7e-11   1.6e-07   30.6   0.0     6   147   312   468   308   492 0.77 Glycosyl transferase family 21
Mob_synth_C          PF06463.8    128 seq707_BIOID48251    -            352     7e-36  122.6   0.0   1   1   3.6e-39   1.2e-35  121.8   0.0     1   127   209   335   209   336 0.98 Molybdenum Cofactor Synthesis C
Radical_SAM          PF04055.16   166 seq707_BIOID48251    -            352   6.9e-27   94.5   0.0   1   1   2.7e-30   9.4e-27   94.0   0.0     2   166    42   204    41   204 0.97 Radical SAM superfamily
Fer4_12              PF13353.1    139 seq707_BIOID48251    -            352   1.6e-07   31.4   0.0   1   1   8.7e-11     3e-07   30.5   0.0    15   116    47   148    36   154 0.84 4Fe-4S single cluster domain
Fer4_14              PF13394.1    117 seq707_BIOID48251    -            352   5.9e-07   29.4   0.0   1   1   5.8e-10     2e-06   27.7   0.0     6    90    45   127    38   148 0.70 4Fe-4S single cluster domain
HlyD                 PF00529.15   306 seq710_BIOID48251    -            390   3.6e-79  266.1  15.0   1   1   1.3e-82   4.5e-79  265.8  10.4     1   306    60   343    60   343 0.99 HlyD family secretion protein
HlyD_2               PF12700.2    328 seq710_BIOID48251    -            390   2.2e-17   63.1   1.3   1   1   9.2e-21   3.1e-17   62.6   0.9    20   234    60   290    51   316 0.77 HlyD family secretion protein
HlyD_3               PF13437.1    105 seq710_BIOID48251    -            390   5.2e-16   58.7   3.5   1   1   1.4e-16   4.9e-13   49.2   0.2     2   105   218   338   217   338 0.79 HlyD family secretion protein
Biotin_lipoyl_2      PF13533.1     50 seq710_BIOID48251    -            390   1.1e-08   34.4   1.6   1   1   5.4e-11   1.9e-07   30.5   0.1     2    49    61   108    60   109 0.91 Biotin-lipoyl like
DUF1106              PF06523.6     91 seq712_BIOID48251    -            129     7e-58  192.3   0.8   1   1   7.8e-62   1.1e-57  191.7   0.5     1    91    39   129    39   129 1.00 Protein of unknown function (DUF1106)
DnaB_C               PF03796.10   265 seq714_BIOID48251    -            471  4.1e-108  360.1   0.2   1   1  1.2e-111  5.4e-108  359.7   0.1     1   263   206   463   206   465 0.97 DnaB-like helicase C terminal domain
DnaB                 PF00772.16   103 seq714_BIOID48251    -            471   8.7e-38  128.2   0.0   1   1   4.2e-41   1.9e-37  127.1   0.0     1   103    26   128    26   128 0.99 DnaB-like helicase N terminal domain
AAA_25               PF13481.1    194 seq714_BIOID48251    -            471     1e-13   51.0   0.1   1   1   3.6e-17   1.6e-13   50.3   0.0    29   190   220   386   179   390 0.84 AAA domain
DctA-YdbH            PF11739.3    207 seq715_BIOID48251    -            879   1.4e-55  187.8   1.7   1   1   2.7e-59   3.6e-55  186.5   0.1     1   207   656   859   656   859 0.99 Dicarboxylate transport
DUF490               PF04357.8    379 seq716_BIOID48251    -           1259   1.4e-80  271.1  36.4   1   1   5.8e-84   7.9e-80  268.6   2.6     6   379   922  1259   914  1259 0.92 Family of unknown function (DUF490)
PseudoU_synth_2      PF00849.17   164 seq717_BIOID48251    -            299   3.6e-16   59.3   0.0   1   1     3e-19   2.1e-15   56.8   0.0     2   161    78   208    77   211 0.83 RNA pseudouridylate synthase
S4                   PF01479.20    48 seq717_BIOID48251    -            299   1.1e-11   43.8   0.2   1   1   4.2e-15   2.9e-11   42.5   0.1     2    43    13    52    12    66 0.93 S4 domain
MT-A70               PF05063.9    176 seq721_BIOID48251    -            210   4.4e-32  110.9   0.0   1   1   3.8e-36   5.3e-32  110.6   0.0     1   176     5   176     5   176 0.92 MT-A70
SepQ                 PF06622.6    305 seq722_BIOID48251    -            305    7e-204  675.3   4.9   1   1  5.7e-208  7.8e-204  675.1   3.4     1   305     1   305     1   305 1.00 SepQ protein
DUF932               PF06067.6    239 seq723_BIOID48251    -            273   3.1e-62  209.8   0.0   1   1   2.6e-66   3.6e-62  209.6   0.0     2   239    38   262    37   262 0.99 Domain of unknown function (DUF932)
DUF805               PF05656.9    117 seq724_BIOID48251    -            121   1.4e-37  127.9   4.7   1   1   1.2e-41   1.6e-37  127.8   3.3     1   116    10   118    10   119 0.98 Protein of unknown function (DUF805)
Lysis_S              PF04971.7     68 seq725_BIOID48251    -             68   4.3e-46  154.3   0.6   1   1   3.4e-50   4.7e-46  154.2   0.4     1    68     1    68     1    68 1.00 Lysis protein S
DAO                  PF01266.19   358 seq727_BIOID48251    -            426   1.1e-69  234.9   0.1   1   1   5.4e-73   1.2e-69  234.7   0.1     1   358    29   381    29   381 0.96 FAD dependent oxidoreductase
Thi4                 PF01946.12   230 seq727_BIOID48251    -            426   1.7e-07   30.4   0.2   1   1   1.4e-10   3.1e-07   29.6   0.1     9    64    19    75    12   102 0.91 Thi4 family
NAD_binding_8        PF13450.1     68 seq727_BIOID48251    -            426   2.3e-06   27.4   0.7   1   1   3.9e-09   8.8e-06   25.5   0.5     1    42    32    71    32    88 0.82 NAD(P)-binding Rossmann-like domain
FAD_binding_3        PF01494.14   356 seq727_BIOID48251    -            426     7e-06   25.2   0.6   1   1   3.1e-09     7e-06   25.2   0.4     2    33    28    59    27    68 0.94 FAD binding domain
FAD_binding_2        PF00890.19   421 seq727_BIOID48251    -            426   2.1e-05   23.4   0.6   1   1   1.5e-08   3.4e-05   22.7   0.5     1    43    29    71    29    82 0.85 FAD binding domain
MoCF_biosynth        PF00994.19   144 seq728_BIOID48251    -            170   5.8e-31  106.7   0.0   1   1   5.3e-35   7.2e-31  106.4   0.0     1   143    14   156    12   157 0.92 Probable molybdopterin binding domain
MtfA                 PF06167.7    253 seq733_BIOID48251    -            278     6e-75  251.7   0.1   1   1   5.3e-79   7.2e-75  251.5   0.1    11   253    18   256     9   256 0.95 Phosphoenolpyruvate:glucose-phosphotransferase regulator
MFS_1                PF07690.11   354 seq734_BIOID48251    -            512   5.7e-55  186.3  38.3   1   1   4.2e-59   5.7e-55  186.3  26.5     1   353    19   413    19   414 0.89 Major Facilitator Superfamily
LysR_substrate       PF03466.15   209 seq735_BIOID48251    -            323   5.8e-42  143.0   0.2   1   1   1.1e-45   7.8e-42  142.6   0.1     3   206   113   316   111   319 0.97 LysR substrate binding domain
HTH_1                PF00126.22    60 seq735_BIOID48251    -            323   2.6e-18   65.3   0.5   1   1   7.1e-22   4.8e-18   64.5   0.3     2    59    29    86    28    87 0.97 Bacterial regulatory helix-turn-helix protein, lysR family
DUF805               PF05656.9    117 seq737_BIOID48251    -            118   1.5e-35  121.4   2.5   1   1   1.3e-39   1.8e-35  121.2   1.7     1   116    10   114    10   115 0.98 Protein of unknown function (DUF805)
HTH_Tnp_1            PF01527.15    76 seq738_BIOID48251    -            108   5.5e-11   42.1   1.3   1   1   1.6e-14   2.2e-10   40.2   0.9     1    74     1    87     1    88 0.86 Transposase
Ligase_CoA           PF00549.14   153 seq740_BIOID48251    -            555   2.4e-51  173.2   0.7   1   1   6.1e-55   4.2e-51  172.4   0.0     1   152   336   491   336   492 0.98 CoA-ligase
CoA_binding          PF02629.14    96 seq740_BIOID48251    -            555   6.6e-17   61.6   0.0   1   1   1.4e-19   9.6e-16   57.9   0.1     3    96   193   288   191   288 0.96 CoA binding domain
MoaC                 PF01967.16   136 seq742_BIOID48251    -            161   1.5e-60  202.6   1.3   1   1   1.3e-64   1.7e-60  202.4   0.9     1   136    15   150    15   150 1.00 MoaC family
Antirestrict         PF03230.8     94 seq745_BIOID48251    -            159   8.7e-39  131.2   0.2   1   1   8.2e-43   1.1e-38  130.9   0.1     1    94    62   159    62   159 0.98 Antirestriction protein
Phage_lysozyme       PF00959.14   110 seq746_BIOID48251    -            177   4.8e-29  100.7   0.0   1   1   4.5e-33   6.2e-29  100.3   0.0     1   110    48   166    48   166 0.97 Phage lysozyme
rve                  PF00665.21   120 seq750_BIOID48251    -            296   4.9e-26   91.0   0.1   1   1   3.8e-29   1.3e-25   89.7   0.0     2   119   126   240   125   241 0.97 Integrase core domain
HTH_21               PF13276.1     60 seq750_BIOID48251    -            296   1.6e-16   59.9   2.9   1   1   1.1e-19   3.9e-16   58.7   2.0     3    60    48   104    45   104 0.93 HTH-like domain
rve_3                PF13683.1     67 seq750_BIOID48251    -            296   2.7e-11   42.7   0.0   1   1   1.8e-14   6.1e-11   41.5   0.0     6    67   217   278   212   278 0.92 Integrase core domain
rve_2                PF13333.1     52 seq750_BIOID48251    -            296   2.6e-06   27.2   0.0   1   1   1.6e-09   5.5e-06   26.2   0.0     1    44   231   277   231   284 0.88 Integrase core domain
Ala_racemase_N       PF01168.15   217 seq751_BIOID48251    -            359   3.1e-61  206.5   0.0   1   1   5.7e-65   3.9e-61  206.2   0.0     1   217     8   219     8   219 0.94 Alanine racemase, N-terminal domain
Ala_racemase_C       PF00842.16   129 seq751_BIOID48251    -            359     8e-40  135.1   0.1   1   1   1.8e-43   1.2e-39  134.5   0.1     1   129   234   358   234   358 0.97 Alanine racemase, C-terminal domain
Peptidase_M20        PF01546.23   171 seq753_BIOID48251    -            409   1.3e-19   70.3   0.1   1   1   4.2e-23   1.9e-19   69.7   0.1    23   170   139   402    74   403 0.84 Peptidase family M20/M25/M40
M20_dimer            PF07687.9    109 seq753_BIOID48251    -            409   2.7e-12   46.2   0.1   1   1   1.3e-15   5.8e-12   45.2   0.0     2   106   206   303   205   308 0.92 Peptidase dimerisation domain
Peptidase_M42        PF05343.9    292 seq753_BIOID48251    -            409   2.1e-06   26.6   0.0   1   1   3.1e-08   0.00014   20.6   0.0   134   194   140   201   110   234 0.90 M42 glutamyl aminopeptidase
ThiS                 PF02597.15    78 seq755_BIOID48251    -             81     5e-22   77.9   0.0   1   1   4.1e-26   5.6e-22   77.8   0.0     1    78     4    81     4    81 0.99 ThiS family
RadC                 PF04002.10   123 seq758_BIOID48251    -            158   4.9e-47  158.5   0.0   1   1   4.6e-51   6.2e-47  158.1   0.0     2   123    37   158    36   158 0.98 RadC-like JAB domain
MoaE                 PF02391.12   117 seq760_BIOID48251    -            150   2.5e-40  136.7   0.0   1   1   2.2e-44     3e-40  136.5   0.0     2   116     6   121     5   122 0.97 MoaE protein
Aminotran_3          PF00202.16   339 seq762_BIOID48251    -            421  2.8e-108  361.6   0.6   1   1    5e-112  3.5e-108  361.3   0.4     3   338    27   359    25   360 0.97 Aminotransferase class-III
Aminotran_1_2        PF00155.16   363 seq762_BIOID48251    -            421   3.8e-05   22.6   0.1   1   1   3.5e-08   0.00024   20.0   0.0   125   274   159   319    40   341 0.59 Aminotransferase class I and II
Virul_fac_BrkB       PF03631.10   260 seq763_BIOID48251    -            337   3.4e-49  167.4  16.0   1   1     3e-53   4.1e-49  167.1  11.1     4   258    65   325    62   327 0.91 Virulence factor BrkB
Esterase             PF00756.15   251 seq764_BIOID48251    -            400   1.2e-49  168.9   0.0   1   1   1.7e-53   1.2e-49  168.9   0.0     1   251   172   391   172   391 0.98 Putative esterase
DUF3327              PF11806.3    122 seq764_BIOID48251    -            400   1.8e-37  128.2   2.5   1   1   4.2e-41   2.9e-37  127.5   0.3     3   121    29   155    21   156 0.97 Domain of unknown function (DUF3327)
Phage_integrase      PF00589.17   173 seq766_BIOID48251    -            442   1.9e-26   92.6   0.0   1   1   5.4e-30   3.7e-26   91.7   0.0     2   171   225   409   224   411 0.95 Phage integrase family
DUF4102              PF13356.1     89 seq766_BIOID48251    -            442   1.7e-26   91.8   0.1   1   1   5.1e-30   3.5e-26   90.8   0.1     1    86    21   105    21   108 0.96 Domain of unknown function (DUF4102)
DUF3521              PF12035.3     35 seq767_BIOID48251    -             57   3.6e-19   68.1   1.8   1   1   3.4e-23   4.6e-19   67.8   1.3     1    35     1    35     1    35 0.99 Protein of unknown function (DUF3521)
Phage_lysis          PF03245.8    125 seq768_BIOID48251    -            174   7.4e-49  164.7   8.9   1   1   6.2e-53   8.5e-49  164.5   6.2     2   124    49   172    48   173 0.99 Bacteriophage lysis protein
DUF1375              PF07119.7     76 seq770_BIOID48251    -             75   8.9e-21   73.3   0.2   1   1   9.2e-25   1.3e-20   72.9   0.1     6    75     8    69     3    70 0.91 Protein of unknown function (DUF1375)
Lactate_perm         PF02652.9    522 seq771_BIOID48251    -            560  6.8e-234  777.0  41.5   1   1  5.7e-238  7.8e-234  776.8  28.8     1   522    25   551    25   551 0.99 L-lactate permease
DUF987               PF06174.6     66 seq772_BIOID48251    -             73   1.7e-43  145.8   0.2   1   1   1.4e-47   1.9e-43  145.6   0.1     1    66     1    66     1    66 0.99 Protein of unknown function (DUF987)
DUF1627              PF07789.7    155 seq775_BIOID48251    -            119     4e-07   29.5   0.1   1   1   4.2e-11   5.8e-07   29.0   0.0   110   154    72   116    40   117 0.80 Protein of unknown function (DUF1627)
Bax1-I               PF01027.15   205 seq776_BIOID48251    -            261   5.2e-59  199.1  36.8   1   1   4.5e-63   6.1e-59  198.9  25.5     2   205    46   257    45   257 0.92 Inhibitor of apoptosis-promoting Bax1
Pirin                PF02678.11   107 seq777_BIOID48251    -            233   2.1e-21   75.7   0.0   1   1   2.8e-25   3.8e-21   74.8   0.0     2   107     4   119     3   119 0.95 Pirin
IpaB_EvcA            PF03278.8    153 seq778_BIOID48251    -            203   5.5e-67  223.6   9.3   1   1     5e-71   6.8e-67  223.3   6.5     2   152    42   193    41   194 0.98 IpaB/EvcA family
Peptidase_S49_N      PF08496.5    155 seq779_BIOID48251    -            349   2.9e-64  215.4   3.5   1   1   6.3e-68   2.9e-64  215.4   2.4     1   155     1   158     1   158 0.98 Peptidase family S49 N-terminal
Peptidase_S49        PF01343.13   154 seq779_BIOID48251    -            349   1.2e-50  171.1   2.2   1   1   3.1e-54   1.4e-50  170.9   0.0     2   153   161   310   160   311 0.98 Peptidase family S49
SDH_sah              PF01972.11   286 seq779_BIOID48251    -            349   1.7e-05   23.6   1.8   1   1   5.1e-09   2.3e-05   23.2   0.0    89   163   133   208   119   225 0.81 Serine dehydrogenase proteinase
YagB_YeeU_YfjZ       PF06154.6    105 seq780_BIOID48251    -            122   3.8e-52  174.8   0.0   1   1   3.3e-56   4.5e-52  174.6   0.0     2   104    16   118    15   119 0.98 YagB/YeeU/YfjZ family
Aminotran_1_2        PF00155.16   363 seq782_BIOID48251    -            411   1.5e-86  290.5   0.0   1   1   1.2e-90   1.7e-86  290.3   0.0     2   362    41   406    40   407 0.98 Aminotransferase class I and II
DUF1318              PF07027.7     95 seq783_BIOID48251    -            133   7.9e-34  115.6   1.0   1   1   7.2e-38   9.9e-34  115.3   0.7     2    95    40   132    39   132 0.98 Protein of unknown function (DUF1318)
HTH_17               PF12728.2     51 seq785_BIOID48251    -             60   1.2e-06   28.5   0.0   1   1   1.1e-10   1.5e-06   28.2   0.0     1    49     5    53     5    55 0.88 Helix-turn-helix domain
DUF1116              PF06545.6    216 seq786_BIOID48251    -            419   3.3e-99  330.2   1.3   1   1  3.3e-103   4.5e-99  329.7   0.9     1   216    87   303    87   303 0.99 Protein of unknown function (DUF1116)
DUF1219              PF06755.7    117 seq793_BIOID48251    -             87   1.7e-39  133.8   0.0   1   1   1.4e-43   1.9e-39  133.6   0.0     1    73     1    73     1    81 0.97 Protein of unknown function (DUF1219)
PerC                 PF06069.6     90 seq794_BIOID48251    -            104     4e-44  148.4   2.0   1   1   3.4e-48   4.6e-44  148.2   1.4     1    89     1    89     1    90 0.99 PerC transcriptional activator
PTS_EIIC             PF02378.13   321 seq796_BIOID48251    -            580   7.4e-83  277.9  29.3   1   1   1.1e-86   7.4e-83  277.9  20.3     1   321    69   411    69   411 0.94 Phosphotransferase system, EIIC
PTS_EIIB             PF00367.15    35 seq796_BIOID48251    -            580   1.3e-16   59.3   0.1   1   1   4.4e-20     3e-16   58.2   0.1     3    35   504   536   502   536 0.97 phosphotransferase system, EIIB
MbtH                 PF03621.8     54 seq797_BIOID48251    -             72   1.8e-21   75.1   0.6   1   1   1.6e-25   2.1e-21   74.8   0.4     1    53     1    54     1    55 0.96 MbtH-like protein
Aldo_ket_red         PF00248.16   283 seq798_BIOID48251    -            294   2.6e-46  157.5   0.1   1   1   2.3e-50   3.2e-46  157.3   0.0     2   281    20   267    19   269 0.92 Aldo/keto reductase family
AMP-binding          PF00501.23   418 seq799_BIOID48251    -           1335  6.2e-117  390.3   0.0   1   1    3e-120  8.3e-117  389.9   0.0     1   417   524   928   524   929 0.96 AMP-binding enzyme
Condensation         PF00668.15   301 seq799_BIOID48251    -           1335   9.4e-58  195.3   0.0   1   1   5.2e-61   1.4e-57  194.7   0.0     2   300    44   342    43   343 0.91 Condensation domain
Thioesterase         PF00975.15   229 seq799_BIOID48251    -           1335   7.1e-46  157.1   0.6   1   1   1.3e-46   3.6e-43  148.3   0.0     2   215  1109  1318  1108  1332 0.96 Thioesterase domain
PP-binding           PF00550.20    67 seq799_BIOID48251    -           1335   4.3e-11   42.8   0.1   1   1   4.7e-14   1.3e-10   41.2   0.1     3    65  1022  1082  1020  1084 0.91 Phosphopantetheine attachment site
Abhydrolase_6        PF12697.2    228 seq799_BIOID48251    -           1335   5.9e-06   26.2   0.2   1   1   2.2e-09   5.9e-06   26.2   0.1     2   127  1111  1240  1110  1309 0.66 Alpha/beta hydrolase family
Bax1-I               PF01027.15   205 seq800_BIOID48251    -            237   5.4e-12   45.6  24.8   1   1     5e-16   6.8e-12   45.3  17.2     3   201    19   220    17   225 0.82 Inhibitor of apoptosis-promoting Bax1
MFS_1                PF07690.11   354 seq801_BIOID48251    -            417   5.8e-39  133.7  62.6   1   2   3.2e-31   2.2e-27   95.6  18.9     1   224    41   261    40   270 0.82 Major Facilitator Superfamily
MFS_1                PF07690.11   354 seq801_BIOID48251    -            417   5.8e-39  133.7  62.6   2   2   9.1e-15   6.2e-11   41.5  23.0     7   168   249   407   247   415 0.82 Major Facilitator Superfamily
Sugar_tr             PF00083.19   451 seq801_BIOID48251    -            417   2.8e-14   52.4  34.3   1   1   9.1e-18   6.2e-14   51.2   7.0    46   197    71   217    11   223 0.90 Sugar (and other) transporter
Sugar_tr             PF00083.19   451 seq803_BIOID48251    -            440   1.9e-35  122.2  33.9   1   2   1.2e-31   8.2e-28   97.0   5.8     2   203    23   232    22   236 0.89 Sugar (and other) transporter
Sugar_tr             PF00083.19   451 seq803_BIOID48251    -            440   1.9e-35  122.2  33.9   2   2     4e-12   2.7e-08   32.6  11.8   241   443   239   439   225   440 0.69 Sugar (and other) transporter
MFS_1                PF07690.11   354 seq803_BIOID48251    -            440   7.2e-29  100.5  61.0   1   2   4.8e-21   3.3e-17   62.1  18.9     2   239    28   275    27   287 0.71 Major Facilitator Superfamily
MFS_1                PF07690.11   354 seq803_BIOID48251    -            440   7.2e-29  100.5  61.0   2   2   2.2e-15   1.5e-11   43.5  19.5    27   176   283   435   271   440 0.81 Major Facilitator Superfamily
Tir_receptor_N       PF07490.6    266 seq804_BIOID48251    -            551  4.3e-134  446.0   7.9   1   1  9.4e-138  4.3e-134  446.0   5.5     1   266     1   270     1   270 0.99 Translocated intimin receptor (Tir) N-terminus
Tir_receptor_C       PF07489.6    221 seq804_BIOID48251    -            551   3.3e-98  327.7  17.8   1   1  7.2e-102   3.3e-98  327.7  12.3     1   221   337   551   337   551 0.98 Translocated intimin receptor (Tir) C-terminus
Tir_receptor_M       PF03549.9     66 seq804_BIOID48251    -            551   2.6e-36  123.4   7.7   1   1   1.7e-39   7.8e-36  121.9   5.3     1    66   271   336   271   336 0.99 Translocated intimin receptor (Tir) intimin-binding domain
AIG2                 PF06094.7    102 seq809_BIOID48251    -            113   1.1e-18   67.4   0.1   1   1   9.9e-23   1.3e-18   67.1   0.1     1   102     3    94     3    94 0.95 AIG2-like family
FCD                  PF07729.7    125 seq813_BIOID48251    -            258   3.1e-23   82.3   2.7   1   1   4.6e-27   3.1e-23   82.3   1.9     1   124   100   223   100   224 0.90 FCD domain
GntR                 PF00392.16    64 seq813_BIOID48251    -            258   2.1e-22   78.2   0.4   1   1   6.1e-26   4.2e-22   77.2   0.3     1    64     8    71     8    71 0.98 Bacterial regulatory proteins, gntR family
PduV-EutP            PF10662.4    143 seq814_BIOID48251    -            118   4.6e-15   55.2   0.0   1   1     5e-19   6.9e-15   54.6   0.0    86   142    57   112    42   113 0.92 Ethanolamine utilisation - propanediol utilisation
DUF2877              PF11392.3    111 seq815_BIOID48251    -            271   1.9e-28   98.7   0.0   1   1   3.1e-32   4.2e-28   97.6   0.0     1   110   158   265   158   266 0.88 Protein of unknown function (DUF2877)
Topoisom_bac         PF01131.15   403 seq818_BIOID48251    -            318   1.4e-36  126.0   0.2   1   1   2.1e-40   1.4e-36  126.0   0.1     2   137   171   317   170   318 0.92 DNA topoisomerase
Toprim               PF01751.17    88 seq818_BIOID48251    -            318   6.4e-27   93.1   0.0   1   1   1.5e-30   1.1e-26   92.4   0.0     2    88    19   156    18   156 0.98 Toprim domain
Antitoxin-MazE       PF04014.13    47 seq820_BIOID48251    -             83   4.2e-09   35.8   0.0   1   1   4.7e-13   6.4e-09   35.2   0.0     1    45     6    49     6    51 0.94 Antidote-toxin recognition MazE
PspA_IM30            PF04012.7    221 seq822_BIOID48251    -            222   6.9e-48  162.8  32.6   1   1     6e-52   8.2e-48  162.5  22.6     1   220     2   217     2   219 0.97 PspA/IM30 family
PemK                 PF02452.12   110 seq824_BIOID48251    -            116   1.2e-20   73.6   0.0   1   1   9.4e-25   1.3e-20   73.5   0.0     1   109     8   114     8   115 0.93 PemK-like protein
Aldedh               PF00171.17   462 seq827_BIOID48251    -            406  4.3e-146  486.7   0.0   1   1  3.6e-150  4.9e-146  486.5   0.0    64   462     1   402     1   402 0.98 Aldehyde dehydrogenase family
FMN_dh               PF01070.13   357 seq828_BIOID48251    -            396  3.2e-125  417.5   0.0   1   1  1.3e-128  4.4e-125  417.1   0.0     1   355    13   375    13   377 0.96 FMN-dependent dehydrogenase
NMO                  PF03060.10   330 seq828_BIOID48251    -            396     3e-05   23.1   2.9   1   1   1.3e-08   4.5e-05   22.6   2.0   138   225   248   335   244   372 0.87 Nitronate monooxygenase
AA_kinase            PF00696.23   241 seq829_BIOID48251    -            297   8.8e-25   87.5   0.0   1   1   1.7e-28   2.3e-24   86.1   0.0     1   239     2   277     2   279 0.79 Amino acid kinase family
Aminotran_1_2        PF00155.16   363 seq831_BIOID48251    -            390   2.1e-58  197.9   0.0   1   1   1.7e-62   2.4e-58  197.7   0.0     3   360    30   379    28   382 0.94 Aminotransferase class I and II
HTH_Tnp_1            PF01527.15    76 seq832_BIOID48251    -            108   5.5e-11   42.1   1.3   1   1   1.6e-14   2.2e-10   40.2   0.9     1    74     1    87     1    88 0.86 Transposase
Asr                  PF06392.6     19 seq833_BIOID48251    -            111   7.1e-07   29.3  23.9   1   1   5.2e-11   7.1e-07   29.3  16.6     1    19    53    71    53    71 0.99 Acid shock protein repeat
Acid_phosphat_B      PF03767.9    230 seq836_BIOID48251    -            237   3.8e-50  170.2   0.0   1   1   3.2e-54   4.3e-50  170.0   0.0     2   229    11   220    10   221 0.96 HAD superfamily, subfamily IIIB (Acid phosphatase)
PspB                 PF06667.7     75 seq837_BIOID48251    -             74   7.7e-32  108.9   0.4   1   1   6.1e-36   8.4e-32  108.8   0.3     1    74     1    73     1    74 0.97 Phage shock protein B
Topoisom_bac         PF01131.15   403 seq838_BIOID48251    -            563   1.3e-85  287.5   0.1   1   1   4.3e-89   1.9e-85  286.9   0.0   139   403     1   261     1   261 0.93 DNA topoisomerase
Topo_Zn_Ribbon       PF08272.6     42 seq838_BIOID48251    -            563   1.1e-39  133.3   0.3   1   2   6.7e-20     3e-16   58.3   0.0     2    42   454   493   453   493 0.96 Topoisomerase I zinc-ribbon-like
Topo_Zn_Ribbon       PF08272.6     42 seq838_BIOID48251    -            563   1.1e-39  133.3   0.3   2   2   5.9e-24   2.7e-20   71.3   1.2     1    41   520   560   520   561 0.97 Topoisomerase I zinc-ribbon-like
zf-C4_Topoisom       PF01396.14    39 seq838_BIOID48251    -            563     3e-19   68.1  19.5   1   2   1.6e-09   7.3e-06   25.2   0.3     2    27   293   318   292   335 0.83 Topoisomerase DNA binding C4 zinc finger
zf-C4_Topoisom       PF01396.14    39 seq838_BIOID48251    -            563     3e-19   68.1  19.5   2   2     3e-15   1.4e-11   43.5   1.9     2    38   405   440   404   441 0.94 Topoisomerase DNA binding C4 zinc finger
CesT                 PF05932.8    119 seq839_BIOID48251    -            156   2.6e-25   88.4   0.0   1   1   2.3e-29   3.2e-25   88.1   0.0     2   118     8   123     7   124 0.98 Tir chaperone protein (CesT) family
rve                  PF00665.21   120 seq842_BIOID48251    -            296   4.9e-26   91.0   0.1   1   1   3.8e-29   1.3e-25   89.7   0.0     2   119   126   240   125   241 0.97 Integrase core domain
HTH_21               PF13276.1     60 seq842_BIOID48251    -            296   1.6e-16   59.9   2.9   1   1   1.1e-19   3.9e-16   58.7   2.0     3    60    48   104    45   104 0.93 HTH-like domain
rve_3                PF13683.1     67 seq842_BIOID48251    -            296   2.7e-11   42.7   0.0   1   1   1.8e-14   6.1e-11   41.5   0.0     6    67   217   278   212   278 0.92 Integrase core domain
rve_2                PF13333.1     52 seq842_BIOID48251    -            296   2.6e-06   27.2   0.0   1   1   1.6e-09   5.5e-06   26.2   0.0     1    44   231   277   231   284 0.88 Integrase core domain
PspC                 PF04024.7     61 seq843_BIOID48251    -            119   4.5e-19   67.5   0.4   1   1   4.2e-23   5.7e-19   67.2   0.2     1    60     7    68     7    69 0.92 PspC domain
Rhodanese            PF00581.15   113 seq846_BIOID48251    -            350   4.8e-17   62.2   0.1   1   1   9.6e-21   1.3e-16   60.8   0.0     2   112   138   233   137   234 0.94 Rhodanese-like domain
Phageshock_PspD      PF09584.5     66 seq850_BIOID48251    -             73   2.2e-31  107.2   4.5   1   1   1.8e-35   2.4e-31  107.0   3.1     1    64    10    71    10    73 0.98 Phage shock protein PspD (Phageshock_PspD)
DUF3442              PF11924.3    280 seq851_BIOID48251    -            935   2.6e-97  325.6   9.1   1   1  3.2e-100   8.7e-97  323.9   6.3     1   280   164   442   164   442 0.99 Protein of unknown function (DUF3442)
Big_1                PF02369.11   100 seq851_BIOID48251    -            935   3.7e-42  142.1  48.7   1   2     2e-21   5.5e-18   64.5  10.9     2   100   560   650   559   650 0.93 Bacterial Ig-like domain (group 1)
Big_1                PF02369.11   100 seq851_BIOID48251    -            935   3.7e-42  142.1  48.7   2   2   8.1e-29   2.2e-25   88.3   9.2     1    99   652   750   652   751 0.94 Bacterial Ig-like domain (group 1)
Intimin_C            PF07979.6    101 seq851_BIOID48251    -            935   4.5e-35  119.7   1.1   1   1   1.6e-38   4.5e-35  119.7   0.8     1   101   840   935   840   935 0.98 Intimin C-type lectin domain
Big_2                PF02368.13    79 seq851_BIOID48251    -            935   7.6e-20   70.4   4.2   1   1   2.8e-23   7.6e-20   70.4   2.9     3    79   761   837   759   837 0.96 Bacterial Ig-like domain (group 2)
LysM                 PF01476.15    44 seq851_BIOID48251    -            935   1.1e-10   41.1   0.2   1   1   1.6e-13   4.3e-10   39.2   0.0     1    44    65   113    65   113 0.98 LysM domain
Trypsin              PF00089.21   220 seq853_BIOID48251    -            227   8.1e-12   45.0   0.0   1   1   4.1e-15   2.8e-11   43.3   0.0    10   198     5   198     2   220 0.74 Trypsin
Trypsin_2            PF13365.1    120 seq853_BIOID48251    -            227   8.3e-08   32.1   0.0   1   1   1.7e-11   1.2e-07   31.6   0.0     1   120    23   194    23   194 0.67 Trypsin-like peptidase domain
Peripla_BP_4         PF13407.1    258 seq855_BIOID48251    -            318   3.2e-44  151.1   6.8   1   1   8.7e-48     4e-44  150.8   4.7     1   243    26   274    26   287 0.91 Periplasmic binding protein domain
Peripla_BP_1         PF00532.16   279 seq855_BIOID48251    -            318     1e-16   60.8   0.1   1   1   2.8e-20   1.3e-16   60.5   0.1    15   224    37   253    25   298 0.84 Periplasmic binding proteins and sugar binding domain of LacI family
UPF0047              PF01894.12   118 seq856_BIOID48251    -            138   4.5e-39  132.8   0.0   1   1   3.7e-43   5.1e-39  132.6   0.0     1   117    17   135    17   136 0.97 Uncharacterised protein family UPF0047
Rhodanese            PF00581.15   113 seq857_BIOID48251    -            104   1.2e-14   54.5   0.0   1   1   1.1e-18   1.5e-14   54.1   0.0    16   109    23    96    20    99 0.88 Rhodanese-like domain
SpoU_methylase       PF00588.14   142 seq859_BIOID48251    -            157   2.4e-34  118.0   0.0   1   1     2e-38   2.7e-34  117.9   0.0     1   142     1   142     1   142 0.95 SpoU rRNA Methylase family
A_deaminase          PF00962.17   330 seq860_BIOID48251    -            333  6.3e-101  337.5   0.0   1   1  5.2e-105  7.1e-101  337.3   0.0     2   329     6   328     5   329 0.99 Adenosine/AMP deaminase
DUF419               PF04237.8     92 seq861_BIOID48251    -            118   1.2e-22   79.9   0.1   1   1   1.1e-26   1.5e-22   79.6   0.0     1    91    10   102    10   103 0.98 Protein of unknown function (DUF419)
Alpha-amylase        PF00128.19   316 seq863_BIOID48251    -            139     6e-05   22.5   0.2   1   1   6.9e-09   9.4e-05   21.8   0.1    21    81    84   138    71   139 0.83 Alpha amylase, catalytic domain
ABC_tran             PF00005.22   118 seq867_BIOID48251    -            500     1e-37  129.0   0.0   1   2   1.5e-25     5e-22   78.3   0.0     1   118    49   174    49   174 0.95 ABC transporter
ABC_tran             PF00005.22   118 seq867_BIOID48251    -            500     1e-37  129.0   0.0   2   2   2.4e-16   8.3e-13   48.6   0.0     5   117   304   430   300   431 0.88 ABC transporter
AAA_21               PF13304.1    303 seq867_BIOID48251    -            500   3.1e-14   53.5   1.1   1   1   4.5e-12   1.6e-08   34.8   0.1     1   297    37   203    37   203 0.84 AAA domain
LysR_substrate       PF03466.15   209 seq868_BIOID48251    -            324   1.8e-44  151.2   0.0   1   1   3.5e-48   2.4e-44  150.8   0.0     5   206    92   293    90   296 0.96 LysR substrate binding domain
HTH_1                PF00126.22    60 seq868_BIOID48251    -            324   5.4e-16   57.9   0.0   1   1   1.4e-19   9.6e-16   57.1   0.0     1    60     3    64     3    64 0.97 Bacterial regulatory helix-turn-helix protein, lysR family
YbhQ                 PF11076.3    135 seq870_BIOID48251    -            136   4.3e-79  262.5  13.2   1   1   3.7e-83   5.1e-79  262.3   9.1     1   134     1   132     1   134 0.98 Putative inner membrane protein YbhQ
Oxidored_q6          PF01058.17   131 seq871_BIOID48251    -            381     8e-29   99.7   0.3   1   1   9.4e-33   1.3e-28   99.1   0.2     1   130    71   216    71   217 0.95 NADH ubiquinone oxidoreductase, 20 Kd subunit
Glyco_hydro_32N      PF00251.15   308 seq872_BIOID48251    -            477   1.9e-99  332.8   0.8   1   1  3.5e-103   2.4e-99  332.4   0.6     1   308    29   330    29   330 0.95 Glycosyl hydrolases family 32 N-terminal domain
Glyco_hydro_32C      PF08244.7     86 seq872_BIOID48251    -            477     4e-09   36.6   0.0   1   1   1.1e-12   7.2e-09   35.7   0.0    23    86   384   440   368   440 0.87 Glycosyl hydrolases family 32 C terminal
Peptidase_A24        PF01478.13   106 seq874_BIOID48251    -            155   2.3e-23   82.2   8.7   1   1   1.7e-27   2.3e-23   82.2   6.0     2   103    10   116     8   121 0.88 Type IV leader peptidase family
Wzz                  PF02706.10   152 seq875_BIOID48251    -            394     8e-25   87.3   0.9   1   1   5.8e-29     8e-25   87.3   0.7     1   150    42   190    42   192 0.92 Chain length determinant protein
UPF0118              PF01594.11   327 seq876_BIOID48251    -            344   5.1e-74  249.0  42.7   1   1   4.2e-78   5.8e-74  248.8  29.6     2   326    14   328    13   329 0.99 Domain of unknown function DUF20
HTH_Tnp_1            PF01527.15    76 seq880_BIOID48251    -            108   5.5e-11   42.1   1.3   1   1   1.6e-14   2.2e-10   40.2   0.9     1    74     1    87     1    88 0.86 Transposase
PfkB                 PF00294.19   301 seq884_BIOID48251    -            382   8.4e-70  235.1   0.0   1   1   7.6e-74     1e-69  234.8   0.0     2   297    76   376    75   380 0.97 pfkB family carbohydrate kinase
Cupin_6              PF12852.2    186 seq887_BIOID48251    -            284   2.3e-26   92.4   0.5   1   1   1.6e-29   7.2e-26   90.8   0.4     1   186     2   162     2   162 0.93 Cupin
HTH_18               PF12833.2     81 seq887_BIOID48251    -            284   1.6e-20   72.8   0.2   1   1   2.3e-23     1e-19   70.2   0.1     1    81   199   278   199   278 0.97 Helix-turn-helix domain
HTH_AraC             PF00165.18    42 seq887_BIOID48251    -            284   2.5e-15   55.5   0.0   1   2   1.1e-08   4.9e-05   22.9   0.0     7    41   192   226   188   227 0.94 Bacterial regulatory helix-turn-helix proteins, AraC family
HTH_AraC             PF00165.18    42 seq887_BIOID48251    -            284   2.5e-15   55.5   0.0   2   2   4.5e-11   2.1e-07   30.4   0.0    13    41   247   276   238   277 0.92 Bacterial regulatory helix-turn-helix proteins, AraC family
SBP_bac_1            PF01547.20   314 seq888_BIOID48251    -            430   2.3e-38  132.5   4.0   1   1   4.6e-42   3.1e-38  132.1   2.7     7   310    43   325    36   329 0.88 Bacterial extracellular solute-binding protein
SBP_bac_8            PF13416.1    281 seq888_BIOID48251    -            430   3.9e-30  105.4   9.7   1   1   7.7e-34   5.2e-30  105.0   6.7     1   276    48   355    48   360 0.77 Bacterial extracellular solute-binding protein
NiFeSe_Hases         PF00374.14   507 seq889_BIOID48251    -            597  1.2e-243  809.4   0.0   1   1  9.7e-248  1.3e-243  809.2   0.0     1   507    54   582    54   582 0.98 Nickel-dependent hydrogenase
BPD_transp_2         PF02653.11   267 seq892_BIOID48251    -            340     8e-48  162.6  44.3   1   1   7.6e-52     1e-47  162.2  30.7     4   267    57   320    54   320 0.92 Branched-chain amino acid transport system / permease component
Acyl_transf_3        PF01757.17   340 seq899_BIOID48251    -            302   4.6e-15   55.1  29.3   1   1   4.1e-19   5.6e-15   54.8  20.3    54   334     1   278     1   284 0.75 Acyltransferase family
HHA                  PF05321.6     57 seq900_BIOID48251    -             71   2.3e-24   85.1   0.0   1   1   1.9e-28   2.6e-24   84.9   0.0     1    57     8    68     8    68 0.97 Haemolysin expression modulating protein
tRNA-synt_1e         PF01406.14   301 seq901_BIOID48251    -            461  4.5e-144  479.0   0.1   1   1  2.1e-147  5.7e-144  478.6   0.1     2   300    15   313    14   314 0.99 tRNA synthetases class I (C) catalytic domain
DALR_2               PF09190.6     63 seq901_BIOID48251    -            461     2e-26   91.9   1.7   1   1   7.1e-30     2e-26   91.9   1.2     1    63   341   402   341   402 0.99 DALR domain
tRNA-synt_1g         PF09334.6    391 seq901_BIOID48251    -            461   2.2e-16   59.3   1.6   1   2   3.9e-10   1.1e-06   27.5   0.1    13   112    35   133    29   147 0.82 tRNA synthetases class I (M)
tRNA-synt_1g         PF09334.6    391 seq901_BIOID48251    -            461   2.2e-16   59.3   1.6   2   2   3.1e-11   8.6e-08   31.1   0.1   312   373   251   311   231   317 0.85 tRNA synthetases class I (M)
tRNA-synt_1f         PF01921.13   360 seq901_BIOID48251    -            461   1.8e-07   30.0   0.0   1   1   2.3e-08   6.2e-05   21.7   0.0   276   316   261   300   214   327 0.87 tRNA synthetases class I (K)
tRNA-synt_1          PF00133.17   601 seq901_BIOID48251    -            461   1.1e-06   26.8   0.2   1   1   3.5e-09   9.5e-06   23.7   0.0   515   596   221   300   206   305 0.81 tRNA synthetases class I (I, L, M and V)
Aconitase            PF00330.15   465 seq903_BIOID48251    -            891  1.3e-186  620.5   0.0   1   1  2.3e-190  1.6e-186  620.2   0.0     1   465    57   562    57   562 0.99 Aconitase family (aconitate hydratase)
Aconitase_C          PF00694.14   131 seq903_BIOID48251    -            891   8.6e-49  164.8   0.0   1   1   3.1e-52   2.1e-48  163.6   0.0     3   130   691   818   689   819 0.98 Aconitase C-terminal domain
DUF2569              PF10754.4    149 seq904_BIOID48251    -            146   4.1e-48  163.2  10.5   1   1   3.3e-52   4.5e-48  163.1   7.3     2   149     4   145     3   145 0.99 Protein of unknown function (DUF2569)
CCG                  PF02754.11    85 seq905_BIOID48251    -            239   9.7e-30  102.3   0.2   1   2   2.2e-17   3.1e-13   49.4   0.0     1    84     3    84     3    85 0.95 Cysteine-rich domain
CCG                  PF02754.11    85 seq905_BIOID48251    -            239   9.7e-30  102.3   0.2   2   2   6.3e-18   8.6e-14   51.2   0.0     2    84   133   216   132   217 0.92 Cysteine-rich domain
BPD_transp_2         PF02653.11   267 seq906_BIOID48251    -            331     3e-44  150.8  43.6   1   1   3.4e-48   4.6e-44  150.2  30.2     2   266    35   304    34   305 0.88 Branched-chain amino acid transport system / permease component
BPD_transp_1         PF00528.17   185 seq908_BIOID48251    -            293   7.9e-24   84.0  16.9   1   1   5.8e-28   7.9e-24   84.0  11.7     2   171    88   282    87   285 0.88 Binding-protein-dependent transport system inner membrane component
Rnf-Nqr              PF02508.9    190 seq909_BIOID48251    -            193   3.8e-71  238.5  20.8   1   1   3.1e-75   4.2e-71  238.3  14.4     1   189     1   191     1   192 0.99 Rnf-Nqr subunit, membrane protein
SSB                  PF00436.20   104 seq911_BIOID48251    -            178   8.4e-43  144.3   0.5   1   1   7.4e-47     1e-42  144.1   0.4     1   103     6   112     6   113 0.97 Single-strand binding protein family
GntP_permease        PF02447.11   441 seq914_BIOID48251    -             72   3.2e-21   75.2   0.5   1   1   2.5e-25   3.4e-21   75.1   0.3   372   441     2    71     1    71 0.96 GntP family permease
Metalloenzyme        PF01676.13   262 seq916_BIOID48251    -            514  1.6e-101  338.8   0.5   1   1  4.2e-105  1.9e-101  338.6   0.3     1   261     6   507     6   508 0.99 Metalloenzyme superfamily
iPGM_N               PF06415.8    223 seq916_BIOID48251    -            514   6.9e-89  296.9   0.6   1   1   2.2e-92     1e-88  296.3   0.4     2   223    85   308    84   308 0.99 BPG-independent PGAM N-terminus (iPGM_N)
Phosphodiest         PF01663.17   364 seq916_BIOID48251    -            514   2.3e-05   23.7   0.0   1   1   7.6e-09   3.5e-05   23.2   0.0   104   246   303   449   259   491 0.73 Type I phosphodiesterase / nucleotide pyrophosphatase
Cytochrom_B_N        PF00033.14   188 seq917_BIOID48251    -            235   3.1e-37  127.6  22.0   1   1   5.2e-41   3.5e-37  127.4  15.2     2   188    12   220    11   220 0.98 Cytochrome b(N-terminal)/b6/petB
Ni_hydr_CYTB         PF01292.15   182 seq917_BIOID48251    -            235   3.4e-36  124.2  19.8   1   1   5.8e-40     4e-36  124.0  13.7     2   182    14   220    13   220 0.95 Prokaryotic cytochrome b561
PALP                 PF00291.20   307 seq918_BIOID48251    -            196   3.3e-10   39.5   0.0   1   1   2.9e-14     4e-10   39.2   0.0    15    90    92   194    72   196 0.85 Pyridoxal-phosphate dependent enzyme
HrpJ                 PF07201.6    166 seq919_BIOID48251    -            351   6.5e-24   84.7   1.8   1   1   7.8e-28   1.1e-23   84.0   1.2     2   163    56   210    53   213 0.94 HrpJ-like domain
DUF162               PF02589.10   189 seq920_BIOID48251    -            475   1.5e-51  174.5   0.1   1   1   1.3e-54     2e-51  174.0   0.1     3   189    72   294    70   294 0.99 Uncharacterised ACR, YkgG family COG1556
Fer4_8               PF13183.1     57 seq920_BIOID48251    -            475   1.5e-11   44.0   2.3   1   1   2.2e-14   3.3e-11   42.9   1.6     2    57   309   376   308   376 0.79 4Fe-4S dicluster domain
DUF3390              PF11870.3     93 seq920_BIOID48251    -            475   4.4e-10   39.2   0.6   1   1   7.1e-13   1.1e-09   37.9   0.4    13    92   387   470   379   471 0.83 Domain of unknown function (DUF3390)
Fer4_9               PF13187.1     55 seq920_BIOID48251    -            475     6e-09   35.9   0.4   1   1   1.1e-11   1.7e-08   34.4   0.3     1    53   311   375   311   376 0.95 4Fe-4S dicluster domain
Fer4_10              PF13237.1     52 seq920_BIOID48251    -            475   4.5e-08   32.6   3.5   1   1   8.4e-11   1.3e-07   31.2   2.4     7    52   310   373   305   373 0.76 4Fe-4S dicluster domain
Fer4_17              PF13534.1     61 seq920_BIOID48251    -            475   1.4e-07   31.6   2.2   1   1   2.8e-10   4.3e-07   30.0   1.5     1    60   311   376   311   377 0.71 4Fe-4S dicluster domain
Fer4_7               PF12838.2     52 seq920_BIOID48251    -            475     2e-07   31.1   4.4   1   1   3.6e-10   5.5e-07   29.7   3.1     1    51   311   375   311   376 0.77 4Fe-4S dicluster domain
FeS                  PF04060.8     35 seq921_BIOID48251    -            192     1e-14   53.6   5.2   1   1   1.9e-17   2.8e-14   52.2   3.6     1    35    43    77    43    77 0.97 Putative Fe-S cluster
Fer4                 PF00037.22    24 seq921_BIOID48251    -            192   8.5e-13   47.2  25.0   1   2     1e-10   1.5e-07   30.5   4.8     2    23   111   132   110   133 0.95 4Fe-4S binding domain
Fer4                 PF00037.22    24 seq921_BIOID48251    -            192   8.5e-13   47.2  25.0   2   2   2.5e-09   3.8e-06   26.1   2.4     2    24   141   163   140   163 0.91 4Fe-4S binding domain
Fer4_9               PF13187.1     55 seq921_BIOID48251    -            192   2.3e-10   40.4  32.0   1   1     1e-10   1.6e-07   31.3  10.2     1    55   116   162   116   162 0.95 4Fe-4S dicluster domain
Fer4_6               PF12837.2     24 seq921_BIOID48251    -            192   2.9e-08   33.0  28.2   1   1   4.9e-10   7.5e-07   28.6   4.5     1    24   109   132   109   132 0.96 4Fe-4S binding domain
Fer4_10              PF13237.1     52 seq921_BIOID48251    -            192   3.3e-08   33.0  25.8   1   1   1.2e-10   1.8e-07   30.7   9.6     3    52   111   158   109   158 0.86 4Fe-4S dicluster domain
Fer4_2               PF12797.2     22 seq921_BIOID48251    -            192   1.6e-07   30.6  20.1   1   1   8.7e-09   1.3e-05   24.6   2.9     3    22   110   129   108   129 0.93 4Fe-4S binding domain
BPD_transp_1         PF00528.17   185 seq925_BIOID48251    -            280   2.2e-17   63.0  17.9   1   1   1.6e-21   2.2e-17   63.0  12.4     2   178    89   267    88   271 0.81 Binding-protein-dependent transport system inner membrane component
PALP                 PF00291.20   307 seq929_BIOID48251    -            233     1e-22   80.6   0.0   1   1     9e-27   1.2e-22   80.3   0.0   113   289     4   190     1   201 0.82 Pyridoxal-phosphate dependent enzyme
PaaA_PaaC            PF05138.7    263 seq932_BIOID48251    -            309  1.5e-100  335.3   0.5   1   1  1.2e-104  1.7e-100  335.2   0.3     4   263    17   291     1   291 0.97 Phenylacetic acid catabolic protein
Complex1_51K         PF01512.12   151 seq933_BIOID48251    -            740   1.7e-48  164.0   1.6   1   1   2.2e-51   2.4e-48  163.5   0.0     1   151   139   284   139   284 0.98 Respiratory-chain NADH dehydrogenase 51 Kd subunit
RnfC_N               PF13375.1    101 seq933_BIOID48251    -            740   2.1e-34  117.1   0.2   1   1   7.2e-37   7.6e-34  115.3   0.0     1   101    14   115    14   115 0.96 RnfC Barrel sandwich hybrid domain
SLBB                 PF10531.4     59 seq933_BIOID48251    -            740   2.3e-11   43.2   0.1   1   1   5.8e-14   6.1e-11   41.9   0.0     1    58   296   344   296   345 0.95 SLBB domain
Fer4_7               PF12838.2     52 seq933_BIOID48251    -            740   1.6e-09   37.8   8.8   1   1   5.3e-12   5.6e-09   36.1   6.1     1    52   376   430   376   430 0.81 4Fe-4S dicluster domain
Fer4_8               PF13183.1     57 seq933_BIOID48251    -            740   4.9e-09   35.9   5.1   1   1   1.4e-11   1.5e-08   34.4   3.5     3    57   375   430   373   460 0.79 4Fe-4S dicluster domain
Fer4_10              PF13237.1     52 seq933_BIOID48251    -            740   6.1e-08   32.2  10.5   1   1   1.6e-10   1.7e-07   30.8   7.3     6    52   374   427   370   427 0.91 4Fe-4S dicluster domain
Fer4_9               PF13187.1     55 seq933_BIOID48251    -            740   3.7e-07   30.1   8.6   1   1   1.3e-09   1.4e-06   28.3   5.9     2    53   377   429   376   430 0.71 4Fe-4S dicluster domain
Fer4_4               PF12800.2     17 seq933_BIOID48251    -            740   5.3e-07   29.3  11.4   1   2   5.7e-06     0.006   16.7   2.0     2    16   375   389   374   395 0.90 4Fe-4S binding domain
Fer4_4               PF12800.2     17 seq933_BIOID48251    -            740   5.3e-07   29.3  11.4   2   2   5.4e-06    0.0057   16.7   1.0     3    16   415   428   413   436 0.91 4Fe-4S binding domain
Fer4_17              PF13534.1     61 seq933_BIOID48251    -            740   1.4e-06   28.4  10.3   1   1   1.2e-08   1.3e-05   25.3   6.9     2    61   377   431   376   431 0.82 4Fe-4S dicluster domain
HycI                 PF01750.13   130 seq934_BIOID48251    -            195   4.8e-39  132.7   0.0   1   1   4.3e-43   5.8e-39  132.4   0.0     1   129    23   151    23   152 0.99 Hydrogenase maturation protease
Iso_dh               PF00180.15   348 seq935_BIOID48251    -            416  7.1e-116  386.8   0.0   1   1    6e-120  8.2e-116  386.6   0.0     2   348    29   412    28   412 0.98 Isocitrate/isopropylmalate dehydrogenase
EAL                  PF00563.15   236 seq936_BIOID48251    -            528   7.1e-66  221.9   0.4   1   1   1.5e-69     1e-65  221.3   0.3     2   235   273   505   272   506 0.96 EAL domain
CSS-motif            PF12792.2    208 seq936_BIOID48251    -            528   2.2e-38  131.5   1.0   1   1   4.6e-42   3.2e-38  131.0   0.7     2   207    37   246    36   247 0.91 CSS motif domain associated with EAL
ADH_zinc_N           PF00107.21   130 seq938_BIOID48251    -            350   1.2e-25   89.4   0.0   1   1   1.4e-29   1.9e-25   88.7   0.0     1   101   168   269   168   297 0.89 Zinc-binding dehydrogenase
EspA                 PF03433.8    188 seq939_BIOID48251    -            192   7.8e-56  188.3  16.4   1   1   6.8e-60   9.3e-56  188.1  11.4     8   188     9   187     2   187 0.95 EspA-like secreted protein
HyaE                 PF07449.6    107 seq940_BIOID48251    -            132   2.7e-40  136.4   0.0   1   1   2.2e-44   3.1e-40  136.2   0.0     1   107    10   116    10   116 0.99 Hydrogenase-1 expression protein HyaE
MFS_1                PF07690.11   354 seq943_BIOID48251    -            416   1.6e-25   89.5  61.2   1   2   3.7e-20   2.5e-16   59.2  19.0     1   224    22   237    22   242 0.81 Major Facilitator Superfamily
MFS_1                PF07690.11   354 seq943_BIOID48251    -            416   1.6e-25   89.5  61.2   2   2   7.4e-13     5e-09   35.2  19.8    10   179   237   409   232   415 0.80 Major Facilitator Superfamily
MFS_3                PF05977.8    524 seq943_BIOID48251    -            416   4.8e-21   74.3  33.9   1   1   9.1e-25   6.2e-21   73.9  23.5     9   396    16   400    12   414 0.89 Transmembrane secretion effector
DUF162               PF02589.10   189 seq946_BIOID48251    -            231   1.4e-36  125.7   0.1   1   1   1.5e-40     2e-36  125.1   0.0    19   189    65   228    47   228 0.91 Uncharacterised ACR, YkgG family COG1556
Peptidase_M23        PF01551.17    96 seq947_BIOID48251    -            427   2.2e-25   88.4   0.2   1   1   3.6e-29     5e-25   87.2   0.1     3    96   328   421   327   421 0.98 Peptidase family M23
Mur_ligase           PF01225.20    83 seq948_BIOID48251    -            134     3e-12   46.3   0.0   1   1   2.8e-16   3.8e-12   45.9   0.0     1    63     2    83     2    92 0.93 Mur ligase family, catalytic domain
PaaB                 PF06243.6     94 seq949_BIOID48251    -             95   4.3e-35  119.6   0.0   1   1   3.4e-39   4.6e-35  119.5   0.0     3    94     6    95     4    95 0.97 Phenylacetic acid degradation B
HupH_C               PF04809.8    120 seq951_BIOID48251    -            305   1.5e-49  166.6   0.0   1   2   3.8e-11   5.2e-07   29.3   0.0     6    96    70   160    67   175 0.82 HupH hydrogenase expression protein, C-terminal conserved region
HupH_C               PF04809.8    120 seq951_BIOID48251    -            305   1.5e-49  166.6   0.0   2   2   5.3e-44   7.2e-40  135.3   0.0     1   119   183   299   183   300 0.99 HupH hydrogenase expression protein, C-terminal conserved region
SseC                 PF04888.7    306 seq953_BIOID48251    -            380   3.2e-38  131.6  38.5   1   1   2.5e-38   3.4e-34  118.4  19.7     1   184   117   308   117   314 0.95 Secretion system effector C (SseC) like family
PaaA_PaaC            PF05138.7    263 seq957_BIOID48251    -            248     1e-96  322.8   0.7   1   1  8.4e-101   1.1e-96  322.6   0.5    17   263     3   248     1   248 0.99 Phenylacetic acid catabolic protein
Mur_ligase_C         PF02875.16    91 seq958_BIOID48251    -            338   7.9e-11   41.7   0.0   1   1   5.5e-14   3.8e-10   39.5   0.0     2    50   193   242   192   271 0.83 Mur ligase family, glutamate ligase domain
Mur_ligase_M         PF08245.7    189 seq958_BIOID48251    -            338   1.5e-09   38.0   0.0   1   1     3e-13   2.1e-09   37.6   0.0    42   189    26   172     1   172 0.73 Mur ligase middle domain
AP_endonuc_2         PF01261.19   211 seq960_BIOID48251    -            262   2.6e-24   85.6   0.3   1   1   2.1e-28   2.9e-24   85.4   0.2     1   210    19   218    19   243 0.90 Xylose isomerase-like TIM barrel
PAP2                 PF01569.16   129 seq961_BIOID48251    -            254   2.5e-28   98.2   1.2   1   1   1.8e-32   2.5e-28   98.2   0.9     6   126    78   232    73   234 0.89 PAP2 superfamily
Fimbrial             PF00419.15   145 seq963_BIOID48251    -            180     8e-20   71.4   7.7   1   1     7e-24   9.6e-20   71.1   5.3     1   145    30   180    30   180 0.87 Fimbrial protein
DUF59                PF01883.14    72 seq966_BIOID48251    -            172   6.5e-15   54.7   0.0   1   1     1e-18   1.4e-14   53.7   0.0     2    64    20    82    19    92 0.92 Domain of unknown function DUF59
Bac_Ubq_Cox          PF01654.12   436 seq969_BIOID48251    -            514  1.8e-184  613.0  24.7   1   1  1.8e-188  2.4e-184  612.6  17.1     1   435     7   502     7   503 0.97 Bacterial Cytochrome Ubiquinol Oxidase
Polysacc_deac_2      PF04748.8    213 seq971_BIOID48251    -            319   9.7e-81  269.7   0.4   1   1   8.6e-85   1.2e-80  269.4   0.3     1   212    28   238    28   239 0.99 Divergent polysaccharide deacetylase
EspB                 PF05802.6    317 seq974_BIOID48251    -            320  5.5e-165  547.7  42.1   1   1  4.5e-169  6.2e-165  547.6  29.1     1   317     1   320     1   320 0.99 Enterobacterial EspB protein
NQR2_RnfD_RnfE       PF03116.10   314 seq975_BIOID48251    -            352  8.2e-122  406.1  15.5   1   1  6.8e-126  9.3e-122  405.9  10.7     3   314     4   350     2   350 0.93 NQR2, RnfD, RnfE family
Fer2                 PF00111.22    78 seq976_BIOID48251    -            426   1.3e-17   63.1   0.6   1   1   5.4e-21   2.5e-17   62.2   0.4     2    77   337   411   336   412 0.91 2Fe-2S iron-sulfur cluster binding domain
FAD_binding_6        PF00970.19    99 seq976_BIOID48251    -            426   5.2e-16   58.4   0.0   1   1   1.9e-19   8.7e-16   57.7   0.0     2    99    77   175    76   175 0.91 Oxidoreductase FAD-binding domain
NAD_binding_1        PF00175.16   109 seq976_BIOID48251    -            426   2.1e-15   57.0   0.0   1   1   7.9e-19   3.6e-15   56.3   0.0     2   107   188   295   187   297 0.92 Oxidoreductase NAD-binding domain
MerR-DNA-bind        PF09278.6     65 seq977_BIOID48251    -            154     7e-15   55.0   0.1   1   1   2.6e-18   1.2e-14   54.3   0.0     2    65    55   119    54   119 0.96 MerR, DNA binding
MerR                 PF00376.18    38 seq977_BIOID48251    -            154   4.6e-14   51.5   0.3   1   1   2.5e-17   1.1e-13   50.3   0.1     1    38    13    49    13    49 0.98 MerR family regulatory protein
MerR_1               PF13411.1     69 seq977_BIOID48251    -            154   2.8e-12   46.1   0.0   1   1     1e-15   4.6e-12   45.4   0.0     2    65    13    76    12    78 0.96 MerR HTH family regulatory protein
GFO_IDH_MocA         PF01408.17   120 seq979_BIOID48251    -            351   9.4e-32  109.9   0.0   1   1   4.7e-35   2.1e-31  108.7   0.0     1   118    10   128    10   130 0.97 Oxidoreductase family, NAD-binding Rossmann fold
GFO_IDH_MocA_C       PF02894.12   115 seq979_BIOID48251    -            351   1.9e-12   46.8   0.0   1   1   8.1e-16   3.7e-12   45.9   0.0     1   112   142   250   142   253 0.94 Oxidoreductase family, C-terminal alpha/beta domain
Pili_assembly_N      PF00345.15   122 seq982_BIOID48251    -            230   1.6e-35  121.4   0.1   1   1   6.3e-39   4.3e-35  120.0   0.0     1   117    26   141    26   146 0.91 Gram-negative pili assembly chaperone, N-terminal domain
Pili_assembly_C      PF02753.12    68 seq982_BIOID48251    -            230     2e-16   59.4   0.3   1   1   5.2e-20   3.6e-16   58.6   0.2     1    65   165   223   165   226 0.96 Gram-negative pili assembly chaperone, C-terminal domain
FCD                  PF07729.7    125 seq983_BIOID48251    -            274   1.1e-22   80.5   6.2   1   1   2.4e-26   1.6e-22   80.0   4.3     1   124   116   246   116   247 0.90 FCD domain
GntR                 PF00392.16    64 seq983_BIOID48251    -            274     6e-14   51.1   0.2   1   1   1.8e-17   1.2e-13   50.1   0.1     4    62    31    89    29    91 0.95 Bacterial regulatory proteins, gntR family
DEAD                 PF00270.24   173 seq984_BIOID48251    -            454   4.5e-49  166.1   0.1   1   1   5.9e-52   2.7e-48  163.5   0.0     1   172    25   196    25   197 0.94 DEAD/DEAH box helicase
Helicase_C           PF00271.26    78 seq984_BIOID48251    -            454   1.8e-25   88.4   0.0   1   1   1.1e-28   4.9e-25   87.0   0.0     2    77   264   339   263   340 0.98 Helicase conserved C-terminal domain
DUF1049              PF06305.6     68 seq985_BIOID48251    -            102   1.3e-25   88.5   0.7   1   1   9.6e-30   1.3e-25   88.5   0.5     1    66    22    87    22    89 0.97 Protein of unknown function (DUF1049)
TPR_7                PF13176.1     36 seq986_BIOID48251    -            389     1e-13   49.8  11.5   1   1   1.8e-05     0.025   14.2   0.0     1    27    71    97    71   106 0.82 Tetratricopeptide repeat
TPR_2                PF07719.12    34 seq986_BIOID48251    -            389   1.8e-12   46.0   7.2   1   1   1.4e-05     0.019   14.7   0.0     5    32   218   245   214   247 0.88 Tetratricopeptide repeat
Apc3                 PF12895.2     84 seq986_BIOID48251    -            389   7.3e-10   38.7   1.4   1   1   1.3e-09   1.8e-06   27.8   0.1     4    83   156   239   153   240 0.89 Anaphase-promoting complex, cyclosome, subunit 3
TPR_1                PF00515.23    34 seq986_BIOID48251    -            389   4.6e-09   35.3   2.5   1   1   2.6e-05     0.035   13.5   0.0     7    32   220   245   214   247 0.89 Tetratricopeptide repeat
TPR_8                PF13181.1     34 seq986_BIOID48251    -            389   1.4e-07   30.6   1.1   1   1   1.7e-05     0.024   14.3   0.0     5    29   218   242   214   246 0.89 Tetratricopeptide repeat
PmbA_TldD            PF01523.11   293 seq987_BIOID48251    -            450   6.2e-66  222.5   0.0   1   1   7.1e-70   9.7e-66  221.8   0.0     1   292    34   326    34   327 0.96 Putative modulator of DNA gyrase
LcrR                 PF09621.5    139 seq988_BIOID48251    -            135   2.7e-07   29.8   0.0   1   1   2.4e-11   3.2e-07   29.5   0.0     3   125     8   133     6   135 0.72 Type III secretion system regulator (LcrR)
Usher                PF00577.15   552 seq990_BIOID48251    -            869    1e-207  691.1  23.1   1   1  2.7e-211  1.2e-207  690.8  16.0     5   552   202   777   198   777 0.99 Type VII secretion system (T7SS), usher protein
PapC_N               PF13954.1    146 seq990_BIOID48251    -            869   6.9e-48  161.8   0.0   1   1   2.7e-51   1.2e-47  160.9   0.0     2   146    38   189    37   189 0.98 PapC N-terminal domain
PapC_C               PF13953.1     68 seq990_BIOID48251    -            869   1.1e-21   76.0   0.0   1   1   6.9e-25   3.2e-21   74.6   0.0     1    67   787   852   787   853 0.95 PapC C-terminal domain
Xan_ur_permease      PF00860.15   389 seq991_BIOID48251    -            449   1.7e-88  296.6  48.3   1   1   1.6e-92   2.1e-88  296.3  33.5     1   388    26   409    26   410 0.99 Permease family
HTH_3                PF01381.17    55 seq992_BIOID48251    -            213     1e-12   47.5   0.8   1   1   4.3e-16   1.5e-12   47.0   0.2     4    55    14    65    11    65 0.97 Helix-turn-helix
HTH_19               PF12844.2     64 seq992_BIOID48251    -            213   5.2e-10   39.1   0.0   1   1   2.9e-13     1e-09   38.2   0.0     3    62    10    69     9    71 0.93 Helix-turn-helix domain
HTH_31               PF13560.1     64 seq992_BIOID48251    -            213     2e-09   37.3   2.5   1   1   9.5e-13   3.3e-09   36.6   1.8     6    58    11    62     6    67 0.90 Helix-turn-helix domain
Peptidase_S24        PF00717.18    70 seq992_BIOID48251    -            213   1.5e-05   24.4   0.0   1   1   6.6e-09   2.3e-05   23.8   0.0     2    69   125   196   124   197 0.93 Peptidase S24-like
FMN_bind             PF04205.9     81 seq993_BIOID48251    -            206   2.6e-18   65.8   0.1   1   1     4e-22   5.5e-18   64.7   0.0     1    77    99   187    99   191 0.98 FMN-binding domain
Chorismate_bind      PF00425.13   257 seq994_BIOID48251    -            391     2e-68  230.3   0.0   1   1   1.8e-72   2.5e-68  230.0   0.0     2   257   126   380   125   380 0.97 chorismate binding enzyme
EII-GUT              PF03608.8    168 seq995_BIOID48251    -            187     7e-77  256.8   0.7   1   1   5.9e-81     8e-77  256.6   0.5     2   168     5   171     4   171 0.99 PTS system enzyme II sorbitol-specific factor
Acetyltransf_3       PF13302.1    142 seq996_BIOID48251    -            194   8.5e-20   71.3   0.1   1   1     3e-23     1e-19   71.1   0.0     1   142    17   162    17   162 0.87 Acetyltransferase (GNAT) domain
Acetyltransf_4       PF13420.1    155 seq996_BIOID48251    -            194   6.1e-14   52.1   0.2   1   1   2.4e-17   8.2e-14   51.7   0.1     2   154    21   181    20   182 0.78 Acetyltransferase (GNAT) domain
Acetyltransf_1       PF00583.19    83 seq996_BIOID48251    -            194   1.9e-08   34.0   0.1   1   1   8.7e-12     3e-08   33.4   0.0     2    83    83   162    82   162 0.96 Acetyltransferase (GNAT) family
Acetyltransf_8       PF13523.1    152 seq996_BIOID48251    -            194   1.5e-06   28.1   0.1   1   1   5.7e-10   1.9e-06   27.6   0.1    61   141    76   166    20   170 0.80 Acetyltransferase (GNAT) domain
Glyco_hydro_65N      PF03636.10   255 seq997_BIOID48251    -            260   2.2e-64  217.1   0.0   1   1   1.8e-68   2.5e-64  216.9   0.0     1   255     6   241     6   241 0.96 Glycosyl hydrolase family 65, N-terminal domain
Cyto_ox_2            PF02322.10   328 seq999_BIOID48251    -            378  5.8e-112  373.9  33.8   1   1  4.8e-116  6.6e-112  373.7  23.4     1   328     6   362     6   362 0.99 Cytochrome oxidase subunit II
ECH                  PF00378.15   245 seq1000_BIOID48251   -            255   2.2e-73  246.2   2.7   1   1     2e-77   2.7e-73  246.0   1.9     4   245     8   247     6   247 0.99 Enoyl-CoA hydratase/isomerase family
MxiH                 PF09392.5     90 seq1002_BIOID48251   -             73   3.3e-12   46.6   0.4   1   1   3.5e-16   4.8e-12   46.1   0.3    25    89     5    70     2    71 0.79 Type III secretion needle MxiH like
Methyltransf_30      PF05430.6    124 seq1004_BIOID48251   -            688   3.8e-51  171.8   0.0   1   1   1.6e-54   7.1e-51  170.9   0.0     1   123   138   264   138   265 0.98 S-adenosyl-L-methionine-dependent methyltransferase
DAO                  PF01266.19   358 seq1004_BIOID48251   -            688   1.7e-46  158.6   0.2   1   1   1.8e-49   8.3e-46  156.4   0.1     2   357   287   652   286   653 0.87 FAD dependent oxidoreductase
DUF1039              PF06287.6     66 seq1005_BIOID48251   -             92   1.8e-32  110.9   0.3   1   1   1.6e-36   2.2e-32  110.6   0.2     1    66    16    82    16    82 0.99 Protein of unknown function (DUF1039)
Response_reg         PF00072.19   112 seq1006_BIOID48251   -            204   3.2e-26   91.4   0.4   1   1   6.8e-30   4.6e-26   90.8   0.3     2   111     4   113     3   114 0.98 Response regulator receiver domain
GerE                 PF00196.14    58 seq1006_BIOID48251   -            204   3.1e-22   77.5   0.1   1   1   1.1e-25   7.8e-22   76.2   0.0     2    58   142   198   141   198 0.97 Bacterial regulatory proteins, luxR family
EIIBC-GUT_N          PF03612.9    183 seq1007_BIOID48251   -            319   9.6e-72  240.3   1.8   1   1   2.7e-75   1.8e-71  239.3   1.3     2   183     3   171     2   171 0.95 Sorbitol phosphotransferase enzyme II N-terminus
EIIBC-GUT_C          PF07663.6     93 seq1007_BIOID48251   -            319   6.4e-48  160.7   5.0   1   1   9.3e-52   6.4e-48  160.7   3.5     1    93   226   318   226   318 0.99 Sorbitol phosphotransferase enzyme II C-terminus
Rnf-Nqr              PF02508.9    190 seq1008_BIOID48251   -            231   7.9e-59  198.3   9.5   1   1   6.7e-63   9.1e-59  198.1   6.6     1   189     1   200     1   201 0.98 Rnf-Nqr subunit, membrane protein
DUF3521              PF12035.3     35 seq1009_BIOID48251   -             79     6e-13   48.2   4.4   1   1     8e-17   1.1e-12   47.4   3.1     3    34    15    49    14    50 0.88 Protein of unknown function (DUF3521)
OMPdecase            PF00215.19   226 seq1013_BIOID48251   -            265     3e-54  183.6   0.0   1   1   2.6e-58   3.5e-54  183.4   0.0     1   226    35   257    35   257 0.96 Orotidine 5'-phosphate decarboxylase / HUMPS family
Glyco_hydro_65m      PF03632.10   370 seq1016_BIOID48251   -            449  8.3e-126  419.4   0.0   1   1  1.4e-129  9.6e-126  419.2   0.0    11   370     2   371     1   371 0.97 Glycosyl hydrolase family 65 central catalytic domain
Glyco_hydro_65C      PF03633.10    54 seq1016_BIOID48251   -            449   1.3e-13   50.7   0.0   1   1   3.6e-17   2.5e-13   49.7   0.0     1    50   375   421   375   425 0.95 Glycosyl hydrolase family 65, C-terminal domain
ECH                  PF00378.15   245 seq1017_BIOID48251   -            262     6e-63  212.1   0.0   1   1     5e-67   6.8e-63  211.9   0.0     3   244     8   253     6   254 0.96 Enoyl-CoA hydratase/isomerase family
AMP-binding          PF00501.23   418 seq1019_BIOID48251   -            536   4.5e-86  288.7   0.0   1   1   7.8e-90   5.3e-86  288.4   0.0     1   417    50   461    50   462 0.95 AMP-binding enzyme
DUF4009              PF13193.1     41 seq1019_BIOID48251   -            536     8e-08   31.4   0.1   1   1   3.6e-11   2.4e-07   29.9   0.0     1    29   501   529   501   535 0.92 Domain of unknown function (DUF4009)
SBP_bac_3            PF00497.15   225 seq1020_BIOID48251   -            705   5.1e-42  143.5   0.0   1   2   3.7e-17   5.1e-13   48.6   0.0    15   223    73   276    58   278 0.87 Bacterial extracellular solute-binding proteins, family 3
SBP_bac_3            PF00497.15   225 seq1020_BIOID48251   -            705   5.1e-42  143.5   0.0   2   2   1.1e-30   1.5e-26   92.9   0.0     2   224   305   520   304   521 0.93 Bacterial extracellular solute-binding proteins, family 3
Cytochrom_B562       PF07361.6    103 seq1022_BIOID48251   -            128   5.4e-35  119.8   5.5   1   1   4.5e-39   6.2e-35  119.6   3.8     1   103    23   128    23   128 0.99 Cytochrome b562
HhH-GPD              PF00730.20   121 seq1023_BIOID48251   -            211   9.7e-19   67.6   0.0   1   1   3.1e-22   1.4e-18   67.1   0.0     1   120    34   168    34   169 0.95 HhH-GPD superfamily base excision DNA repair protein
HHH                  PF00633.18    30 seq1023_BIOID48251   -            211   2.8e-08   32.8   0.0   1   1   1.5e-11   6.8e-08   31.6   0.0     2    29   100   127    99   128 0.94 Helix-hairpin-helix motif
EndIII_4Fe-2S        PF10576.4     17 seq1023_BIOID48251   -            211   9.7e-05   22.2   3.3   1   1   3.7e-08   0.00017   21.5   2.3     1    17   187   203   187   203 0.99 Iron-sulfur binding domain of endonuclease III
GFO_IDH_MocA         PF01408.17   120 seq1025_BIOID48251   -            307   9.4e-26   90.5   0.0   1   1   2.2e-29   1.5e-25   89.9   0.0     1   120     4   121     4   121 0.98 Oxidoreductase family, NAD-binding Rossmann fold
GFO_IDH_MocA_C       PF02894.12   115 seq1025_BIOID48251   -            307   2.7e-07   30.2   0.1   1   1   9.2e-11   6.3e-07   29.0   0.0    19   114   141   226   132   227 0.92 Oxidoreductase family, C-terminal alpha/beta domain
Helicase_C_2         PF13307.1    167 seq1026_BIOID48251   -            761   4.8e-26   91.5   0.0   1   1   2.3e-29   7.7e-26   90.9   0.0     8   165   578   733   571   735 0.93 Helicase C-terminal domain
DEAD                 PF00270.24   173 seq1026_BIOID48251   -            761   3.4e-09   36.2   0.1   1   1     2e-09   6.8e-06   25.5   0.0    12    78    88   153    73   171 0.74 DEAD/DEAH box helicase
DEAD_2               PF06733.10   174 seq1026_BIOID48251   -            761   2.9e-07   29.9   0.0   1   1   1.5e-10   5.2e-07   29.1   0.0   104   167   246   308   195   314 0.87 DEAD_2
YbgT_YccB            PF08173.6     28 seq1027_BIOID48251   -             30   3.4e-12   45.8   4.6   1   1   2.6e-16   3.5e-12   45.7   3.2     1    27     1    27     1    28 0.97 Membrane bound YbgT-like protein
Na_H_Exchanger       PF00999.16   384 seq1029_BIOID48251   -            549   3.4e-72  242.9  43.6   1   1   3.1e-76   4.2e-72  242.6  30.2     2   383     8   421     5   422 0.91 Sodium/hydrogen exchanger family
His_Phos_2           PF00328.17   347 seq1030_BIOID48251   -            442   1.3e-40  139.6   0.0   1   1   1.2e-44   1.6e-40  139.4   0.0     1   345    39   383    39   387 0.85 Histidine phosphatase superfamily (branch 2)
PTSIIA_gutA          PF03829.8    117 seq1031_BIOID48251   -            123   7.6e-45  151.2   0.0   1   1   6.7e-49   9.1e-45  150.9   0.0     1   116     1   116     1   118 0.98 PTS system glucitol/sorbitol-specific IIA component
AMP-binding          PF00501.23   418 seq1032_BIOID48251   -            573   3.4e-84  282.4   0.0   1   1   3.1e-88   4.2e-84  282.2   0.0     2   413    49   483    48   486 0.95 AMP-binding enzyme
SUI1                 PF01253.17    83 seq1034_BIOID48251   -            108   1.6e-22   78.9   1.9   1   1   1.4e-26   1.9e-22   78.7   1.3     2    82    28   104    27   105 0.95 Translation initiation factor SUI1
3HCDH_N              PF02737.13   180 seq1036_BIOID48251   -            490   7.6e-65  217.8   1.4   1   1   2.2e-68   7.6e-65  217.8   0.9     1   178    22   199    22   201 0.99 3-hydroxyacyl-CoA dehydrogenase, NAD binding domain
3HCDH                PF00725.17    97 seq1036_BIOID48251   -            490   1.3e-46  156.8   0.0   1   2   5.5e-32   1.9e-28   98.5   0.0     1    97   203   300   203   300 0.98 3-hydroxyacyl-CoA dehydrogenase, C-terminal domain
3HCDH                PF00725.17    97 seq1036_BIOID48251   -            490   1.3e-46  156.8   0.0   2   2   1.3e-18   4.6e-15   55.6   0.0     1    80   402   481   402   486 0.96 3-hydroxyacyl-CoA dehydrogenase, C-terminal domain
NAD_binding_2        PF03446.10   162 seq1036_BIOID48251   -            490   1.3e-06   28.3   2.3   1   1   4.4e-10   1.5e-06   28.0   0.2     2    95    21   137    20   164 0.76 NAD binding domain of 6-phosphogluconate dehydrogenase
adh_short            PF00106.20   167 seq1039_BIOID48251   -            259     4e-26   91.7   1.6   1   1   1.1e-29   4.9e-26   91.5   1.1     2   166     4   172     3   173 0.94 short chain dehydrogenase
adh_short_C2         PF13561.1    243 seq1039_BIOID48251   -            259   2.6e-16   60.0   0.0   1   1   8.4e-20   3.8e-16   59.4   0.0     7   241    13   255     9   256 0.87 Enoyl-(Acyl carrier protein) reductase
SlyX                 PF04102.7     69 seq1041_BIOID48251   -             72   4.1e-26   91.0   2.4   1   1   3.4e-30   4.6e-26   90.8   1.7     1    69     5    72     5    72 0.99 SlyX
HTH_Tnp_1            PF01527.15    76 seq1042_BIOID48251   -             99   7.6e-09   35.2   2.9   1   1   7.1e-13   9.7e-09   34.9   2.0     3    76    11    79     9    79 0.90 Transposase
YmgB                 PF10798.3     61 seq1043_BIOID48251   -             78   3.6e-05   23.3   0.0   1   1     4e-09   5.4e-05   22.7   0.0     4    35    27    58    25    63 0.93 Biofilm development protein YmgB/AriR
HAD_2                PF13419.1    176 seq1044_BIOID48251   -            219   5.3e-24   85.3   0.0   1   1   1.4e-27   6.3e-24   85.0   0.0     1   176     6   190     6   190 0.88 Haloacid dehalogenase-like hydrolase
Hydrolase            PF00702.21   204 seq1044_BIOID48251   -            219   5.7e-11   43.2   0.0   1   1   1.8e-14   8.1e-11   42.7   0.0     3   203     5   183     3   184 0.83 haloacid dehalogenase-like hydrolase
Hydrolase_like       PF13242.1     75 seq1044_BIOID48251   -            219   5.3e-07   29.1   0.0   1   1   2.2e-10     1e-06   28.2   0.0     3    56   146   198   144   207 0.93 HAD-hyrolase-like
MVIN                 PF03023.9    452 seq1045_BIOID48251   -            511  4.7e-161  536.1  32.4   1   1  4.1e-165  5.7e-161  535.8  22.5     1   450    28   478    28   480 0.99 MviN-like protein
rve                  PF00665.21   120 seq1047_BIOID48251   -            288   3.5e-30  104.4   0.0   1   1   2.6e-33   7.2e-30  103.4   0.0     3   119   126   240   124   241 0.96 Integrase core domain
rve_2                PF13333.1     52 seq1047_BIOID48251   -            288   3.8e-20   71.5   1.6   1   1     4e-22   1.1e-18   66.9   0.1     1    52   231   287   231   287 0.98 Integrase core domain
rve_3                PF13683.1     67 seq1047_BIOID48251   -            288   1.9e-15   55.9   0.0   1   1   1.4e-18   3.8e-15   55.0   0.0     4    67   215   279   212   279 0.96 Integrase core domain
HTH_21               PF13276.1     60 seq1047_BIOID48251   -            288   2.1e-10   40.3   0.0   1   1   3.2e-13   8.8e-10   38.3   0.0     4    59    47   101    44   102 0.90 HTH-like domain
DDE_Tnp_IS240        PF13610.1    140 seq1047_BIOID48251   -            288   1.7e-09   37.6   0.0   1   1   1.1e-12   2.9e-09   36.8   0.0     2   129   130   260   129   272 0.88 DDE domain
PTR2                 PF00854.16   373 seq1049_BIOID48251   -            500   2.5e-75  253.5  26.1   1   1   6.9e-79   4.7e-75  252.5  15.9     2   370    89   428    88   431 0.97 POT family
MFS_1                PF07690.11   354 seq1049_BIOID48251   -            500   1.9e-20   72.8  54.6   1   1   3.5e-21   2.4e-17   62.6  25.7    10   301    35   372    26   382 0.78 Major Facilitator Superfamily
Fimbrial             PF00419.15   145 seq1050_BIOID48251   -            321   2.8e-10   40.4   0.0   1   1   3.4e-14   4.6e-10   39.7   0.0     2   107   178   287   177   320 0.83 Fimbrial protein
Isochorismatase      PF00857.15   174 seq1055_BIOID48251   -            285   5.9e-38  130.3   0.0   1   1   1.1e-41   7.6e-38  130.0   0.0     2   173    32   204    31   205 0.97 Isochorismatase family
PP-binding           PF00550.20    67 seq1055_BIOID48251   -            285   2.5e-08   33.9   0.0   1   1   9.9e-12   6.8e-08   32.5   0.0     2    62   217   275   216   280 0.86 Phosphopantetheine attachment site
YmgB                 PF10798.3     61 seq1056_BIOID48251   -             88   5.3e-29   99.7   2.6   1   1   3.8e-33   5.3e-29   99.7   1.8     1    61    28    88    28    88 0.98 Biofilm development protein YmgB/AriR
GutM                 PF06923.6    109 seq1057_BIOID48251   -            119   6.1e-37  125.5   0.0   1   1   5.1e-41   6.9e-37  125.3   0.0     2   109     3   110     2   110 0.98 Glucitol operon activator protein (GutM)
ABC_tran             PF00005.22   118 seq1059_BIOID48251   -            360     1e-20   74.1   0.0   1   1   5.9e-24     2e-20   73.2   0.0     1   117    44   162    44   163 0.93 ABC transporter
TOBE                 PF03459.12    64 seq1059_BIOID48251   -            360   9.3e-09   35.1   0.0   1   1   9.7e-09   3.3e-05   23.7   0.0     4    64   295   350   292   350 0.92 TOBE domain
TOBE_2               PF08402.5     75 seq1059_BIOID48251   -            360   1.5e-08   34.4   0.0   1   1   8.5e-12   2.9e-08   33.4   0.0     2    75   282   351   281   351 0.88 TOBE domain
BCCT                 PF02028.12   485 seq1061_BIOID48251   -            677  1.6e-173  577.3  44.2   1   1  1.3e-177  1.8e-173  577.1  30.6     1   484    17   502    17   503 0.99 BCCT family transporter
4HBT                 PF03061.17    79 seq1063_BIOID48251   -            140   5.8e-22   77.4   0.2   1   1   7.2e-26   9.8e-22   76.7   0.0     3    79    50   123    48   123 0.96 Thioesterase superfamily
DeoRC                PF00455.17   162 seq1064_BIOID48251   -            257   6.9e-53  178.4   0.6   1   1   2.4e-56   1.1e-52  177.8   0.3     3   161    74   232    72   233 0.97 DeoR C terminal sensor domain
HTH_DeoR             PF08220.7     57 seq1064_BIOID48251   -            257     9e-22   76.2   0.1   1   1   3.8e-25   1.7e-21   75.3   0.1     1    56     6    61     6    62 0.98 DeoR-like helix-turn-helix domain
HTH_11               PF08279.7     55 seq1064_BIOID48251   -            257   5.3e-09   35.4   0.1   1   1   3.9e-12   1.8e-08   33.8   0.0     1    46     6    50     6    56 0.92 HTH domain
Epimerase            PF01370.16   236 seq1065_BIOID48251   -            304   1.1e-24   87.0   0.0   1   1   4.1e-27   7.1e-24   84.4   0.0     1   233     5   206     5   209 0.89 NAD dependent epimerase/dehydratase family
NAD_binding_10       PF13460.1    183 seq1065_BIOID48251   -            304   1.3e-21   77.3   0.0   1   1     1e-24   1.8e-21   76.8   0.0     1   177     5   192     5   197 0.85 NADH(P)-binding
NAD_binding_4        PF07993.7    249 seq1065_BIOID48251   -            304   2.5e-16   59.2   0.3   1   1   2.1e-13   3.5e-10   39.1   0.2     1   201     7   159     7   194 0.78 Male sterility protein
3Beta_HSD            PF01073.14   280 seq1065_BIOID48251   -            304   1.1e-15   56.9   0.0   1   1   4.2e-16   7.1e-13   47.7   0.0     1   212     6   179     6   207 0.80 3-beta hydroxysteroid dehydrogenase/isomerase family
NmrA                 PF05368.8    233 seq1065_BIOID48251   -            304     1e-12   47.7   0.0   1   1   8.2e-16   1.4e-12   47.2   0.0     1   105     5   114     5   148 0.87 NmrA-like family
adh_short            PF00106.20   167 seq1065_BIOID48251   -            304   1.7e-05   24.6   3.7   1   1   2.4e-08     4e-05   23.4   1.4     2   165     4   139     3   141 0.83 short chain dehydrogenase
Response_reg         PF00072.19   112 seq1066_BIOID48251   -            479   5.7e-30  103.4   0.0   1   1   5.7e-33     2e-29  101.7   0.0     1   111   243   352   243   353 0.98 Response regulator receiver domain
HATPase_c            PF02518.21   111 seq1066_BIOID48251   -            479   9.6e-26   89.5   0.1   1   1   4.9e-29   1.7e-25   88.7   0.1     2   110   107   218   106   219 0.91 Histidine kinase-, DNA gyrase B-, and HSP90-like ATPase
HisKA                PF00512.20    68 seq1066_BIOID48251   -            479   4.9e-13   48.7   0.1   1   1   5.3e-16   1.8e-12   46.9   0.0     9    68     1    59     1    59 0.99 His Kinase A (phospho-acceptor) domain
Hpt                  PF01627.18    90 seq1066_BIOID48251   -            479   3.5e-09   36.4   0.5   1   1   2.8e-12   9.6e-09   35.0   0.4     1    89   386   469   386   470 0.95 Hpt domain
Thiolase_N           PF00108.18   264 seq1068_BIOID48251   -            401   9.2e-81  270.5   0.1   1   1   1.7e-84   1.2e-80  270.1   0.1     1   264     1   269     1   269 0.95 Thiolase, N-terminal domain
Thiolase_C           PF02803.13   123 seq1068_BIOID48251   -            401   2.3e-46  156.0   0.2   1   1   6.8e-50   4.6e-46  155.1   0.2     2   123   277   400   276   400 0.96 Thiolase, C-terminal domain
adh_short_C2         PF13561.1    243 seq1069_BIOID48251   -            258   5.1e-29  101.6   0.1   1   1   1.4e-32   6.4e-29  101.3   0.0     3   242    24   254    22   255 0.92 Enoyl-(Acyl carrier protein) reductase
adh_short            PF00106.20   167 seq1069_BIOID48251   -            258     1e-27   97.0   8.5   1   1   1.4e-30   6.3e-27   94.4   5.9     2   164    17   170    16   173 0.89 short chain dehydrogenase
KR                   PF08659.5    181 seq1069_BIOID48251   -            258   6.8e-11   42.0   7.9   1   1   2.6e-13   1.2e-09   37.9   5.2    54   160    55   165    17   183 0.90 KR domain
DUF3521              PF12035.3     35 seq1070_BIOID48251   -             54   8.9e-20   70.1   2.8   1   1   9.8e-24   1.3e-19   69.5   1.9     1    35    20    54    20    54 0.98 Protein of unknown function (DUF3521)
Glycos_trans_3N      PF02885.12    66 seq1071_BIOID48251   -            320   2.8e-15   55.5   0.0   1   1   3.6e-19     5e-15   54.7   0.0     2    65     3    70     2    71 0.97 Glycosyl transferase family, helical bundle domain
EAL                  PF00563.15   236 seq1073_BIOID48251   -            521   4.8e-63  212.6   0.0   1   1   1.2e-66   8.4e-63  211.8   0.0     2   236   265   500   264   500 0.96 EAL domain
CSS-motif            PF12792.2    208 seq1073_BIOID48251   -            521     8e-30  103.6   0.0   1   1   1.6e-33   1.1e-29  103.1   0.0     3   207    44   238    42   239 0.90 CSS motif domain associated with EAL
EspG                 PF06872.6    383 seq1074_BIOID48251   -            398  1.4e-203  675.2   1.8   1   1  1.2e-207  1.6e-203  675.0   1.3     1   383    15   397    15   397 1.00 EspG protein
SIS                  PF01380.17   131 seq1076_BIOID48251   -            321   3.8e-27   94.3   0.0   1   1   9.9e-31   6.8e-27   93.5   0.0     2   130    39   169    38   170 0.98 SIS domain
CBS                  PF00571.23    57 seq1076_BIOID48251   -            321   2.9e-15   55.5   0.0   1   2   1.9e-08   0.00013   21.4   0.0     1    56   199   256   199   257 0.92 CBS domain
CBS                  PF00571.23    57 seq1076_BIOID48251   -            321   2.9e-15   55.5   0.0   2   2   1.9e-10   1.3e-06   27.8   0.0     2    51   266   315   265   318 0.89 CBS domain
Porin_OmpG           PF09381.5    301 seq1079_BIOID48251   -            301  2.9e-219  725.8  13.9   1   1  7.2e-223  3.3e-219  725.6   9.6     1   301     1   301     1   301 1.00 Outer membrane protein G (OmpG)
DUF481               PF04338.7    210 seq1079_BIOID48251   -            301   5.9e-06   26.0   2.4   1   1   1.3e-09   5.9e-06   26.0   1.7    93   197    95   206    91   212 0.85 Protein of unknown function, DUF481
GST_C                PF00043.20    95 seq1080_BIOID48251   -            201   3.2e-15   55.7   0.1   1   1   1.9e-18   5.3e-15   55.0   0.1     5    95   104   189   100   189 0.94 Glutathione S-transferase, C-terminal domain
GST_N_2              PF13409.1     70 seq1080_BIOID48251   -            201   9.7e-12   44.6   0.0   1   1   1.4e-14   3.7e-11   42.7   0.0     5    69    11    75     9    76 0.95 Glutathione S-transferase, N-terminal domain
GST_N_3              PF13417.1     75 seq1080_BIOID48251   -            201   3.7e-11   42.9   0.0   1   1   2.8e-14   7.6e-11   41.9   0.0    15    73    16    79    11    81 0.89 Glutathione S-transferase, N-terminal domain
GST_C_2              PF13410.1     69 seq1080_BIOID48251   -            201   7.1e-10   38.5   0.1   1   1   3.8e-13   1.1e-09   37.9   0.0     7    69   125   184    71   184 0.90 Glutathione S-transferase, C-terminal domain
GST_N                PF02798.15    76 seq1080_BIOID48251   -            201   8.4e-09   35.3   0.0   1   1     9e-12   2.5e-08   33.8   0.0     3    76     1    75     1    75 0.94 Glutathione S-transferase, N-terminal domain
PP-binding           PF00550.20    67 seq1081_BIOID48251   -             82   4.7e-12   45.8   0.8   1   1   3.8e-16   5.2e-12   45.7   0.6     2    66    10    74     9    75 0.90 Phosphopantetheine attachment site
4HBT                 PF03061.17    79 seq1084_BIOID48251   -            137   1.7e-16   59.9   0.1   1   1     2e-20   2.8e-16   59.2   0.1     1    79    50   127    50   127 0.98 Thioesterase superfamily
Epimerase            PF01370.16   236 seq1087_BIOID48251   -            310   6.2e-50  169.7   0.0   1   1   2.8e-53   7.7e-50  169.3   0.0     1   236     2   236     2   236 0.92 NAD dependent epimerase/dehydratase family
3Beta_HSD            PF01073.14   280 seq1087_BIOID48251   -            310   1.7e-12   46.5   0.0   1   1   8.5e-16   2.3e-12   46.0   0.0     1   223     3   219     3   224 0.79 3-beta hydroxysteroid dehydrogenase/isomerase family
RmlD_sub_bind        PF04321.12   287 seq1087_BIOID48251   -            310   7.2e-10   38.1   0.0   1   1   7.5e-13   2.1e-09   36.6   0.0     3   155     2   174     1   267 0.79 RmlD substrate binding domain
NAD_binding_4        PF07993.7    249 seq1087_BIOID48251   -            310   1.8e-07   30.2   0.0   1   1   3.6e-08   9.9e-05   21.2   0.0    86   210    67   184    47   220 0.84 Male sterility protein
Ldh_2                PF02615.9    335 seq1088_BIOID48251   -            361  2.1e-138  460.5   0.0   1   1  1.8e-142  2.4e-138  460.3   0.0     1   334     5   340     5   341 0.99 Malate/L-lactate dehydrogenase
AMP-binding          PF00501.23   418 seq1089_BIOID48251   -            462   1.8e-26   92.3   0.1   1   1   1.1e-29   1.5e-25   89.3   0.1   130   409   103   375    18   380 0.87 AMP-binding enzyme
Aminotran_1_2        PF00155.16   363 seq1090_BIOID48251   -            262   1.6e-41  142.3   0.0   1   1   1.3e-45   1.8e-41  142.1   0.0    96   362     2   256     1   257 0.94 Aminotransferase class I and II
CstA                 PF02554.9    376 seq1093_BIOID48251   -            701  8.3e-156  518.2  28.9   1   1  1.2e-159  8.3e-156  518.2  20.0     1   359    32   420    32   436 0.95 Carbon starvation protein CstA
DUF4161              PF13722.1    127 seq1093_BIOID48251   -            701   1.8e-46  157.4   7.5   1   1   2.7e-50   1.8e-46  157.4   5.2     3   127   467   596   464   596 0.98 C-terminal domain on CstA (DUF4161)
SdiA-regulated       PF06977.6    249 seq1094_BIOID48251   -            272   4.1e-70  235.4   0.2   1   1   7.4e-74     5e-70  235.1   0.1     7   248    32   268    27   269 0.94 SdiA-regulated
Flg_bb_rod           PF00460.15    31 seq1100_BIOID48251   -            138   8.6e-13   47.5   0.2   1   1   1.5e-16   2.1e-12   46.3   0.2     1    31     9    39     9    39 0.98 Flagella basal body rod protein
Glyco_transf_9       PF01075.12   247 seq1103_BIOID48251   -            348   1.3e-89  299.5   0.0   1   1   1.1e-93   1.5e-89  299.3   0.0     1   247    69   324    69   324 0.98 Glycosyltransferase family 9 (heptosyltransferase)
ABC_tran             PF00005.22   118 seq1105_BIOID48251   -            637     1e-36  125.7   1.1   1   2   2.4e-18   3.3e-15   56.3   0.0     1   118    41   178    41   178 0.87 ABC transporter
ABC_tran             PF00005.22   118 seq1105_BIOID48251   -            637     1e-36  125.7   1.1   2   2   2.6e-21   3.6e-18   65.9   0.0     1   118   352   459   352   459 0.92 ABC transporter
ABC_tran_2           PF12848.2     85 seq1105_BIOID48251   -            637   6.6e-29   99.4   4.3   1   1   4.8e-32   6.6e-29   99.4   3.0     1    83   217   298   217   302 0.93 ABC transporter
Autotransporter      PF03797.14   265 seq1106_BIOID48251   -           1349   1.2e-56  191.9  25.6   1   1   1.7e-60   1.2e-56  191.9  17.7     2   259  1063  1334  1062  1340 0.94 Autotransporter beta-domain
ESPR                 PF13018.1     24 seq1106_BIOID48251   -           1349   7.4e-11   41.1   1.3   1   1   2.2e-14   1.5e-10   40.1   0.9     1    22    23    44    23    46 0.97 Extended Signal Peptide of Type V secretion system
Flg_bbr_C            PF06429.8     74 seq1108_BIOID48251   -            134   1.5e-12   47.0   3.0   1   1   3.6e-16   2.5e-12   46.4   2.1    29    73    87   131    11   132 0.91 Flagellar basal body rod FlgEFG protein C-terminal
Flg_bb_rod           PF00460.15    31 seq1108_BIOID48251   -            134   2.7e-11   42.8   1.2   1   1   3.9e-15   2.7e-11   42.8   0.8     1    30     7    37     7    38 0.95 Flagella basal body rod protein
DUF463               PF04317.7    443 seq1111_BIOID48251   -            478  1.6e-187  623.3   0.0   1   1  1.4e-191  1.9e-187  623.1   0.0     1   443    33   477    33   477 0.99 YcjX-like family, DUF463
PaaX_C               PF08223.6    172 seq1112_BIOID48251   -            316   9.4e-55  184.8   2.8   1   1   1.9e-58   1.3e-54  184.3   1.9     1   172   104   274   104   274 0.98 PaaX-like protein C-terminal domain
PaaX                 PF07848.7     70 seq1112_BIOID48251   -            316   3.4e-29  100.5   0.5   1   1   9.4e-33   6.4e-29   99.6   0.4     3    70    20    87    18    87 0.98 PaaX-like protein
FlgD                 PF03963.9     82 seq1113_BIOID48251   -            231     1e-24   86.3   5.1   1   1   1.1e-27   4.8e-24   84.1   2.8     7    81     7    79     2    80 0.86 Flagellar hook capping protein - N-terminal region
FlgD_ig              PF13860.1     81 seq1113_BIOID48251   -            231   2.4e-21   75.1   2.4   1   1   5.2e-25   2.4e-21   75.1   1.6     9    81   119   189   105   189 0.91 FlgD Ig-like domain
FLgD_tudor           PF13861.1     61 seq1113_BIOID48251   -            231   4.5e-15   55.2   0.0   1   1   3.3e-18   1.5e-14   53.6   0.0     1    60    86   230    86   231 0.98 FlgD Tudor-like domain
Autotransporter      PF03797.14   265 seq1114_BIOID48251   -            599   1.3e-10   41.0   5.5   1   1   1.8e-14   1.3e-10   41.0   3.8     3    84   488   577   486   588 0.93 Autotransporter beta-domain
Pertactin            PF03212.9    121 seq1114_BIOID48251   -            599   1.9e-09   37.1   1.1   1   1   2.8e-13   1.9e-09   37.1   0.8     1   120   297   422   297   423 0.83 Pertactin
Lactamase_B          PF00753.22   194 seq1116_BIOID48251   -            479   5.5e-28   97.8   0.2   1   1   1.6e-31   7.4e-28   97.4   0.1     2   158    31   179    30   246 0.90 Metallo-beta-lactamase superfamily
Rubredoxin           PF00301.15    47 seq1116_BIOID48251   -            479   1.2e-19   69.8   2.7   1   1   4.7e-23   2.2e-19   68.9   1.9     1    47   425   471   425   471 0.98 Rubredoxin
Flavodoxin_1         PF00258.20   143 seq1116_BIOID48251   -            479   4.2e-12   46.1   0.0   1   1   1.6e-15   7.1e-12   45.4   0.0     1   143   256   389   256   389 0.79 Flavodoxin
Glyco_transf_9       PF01075.12   247 seq1117_BIOID48251   -            330   8.1e-84  280.5   0.1   1   1   7.3e-88     1e-83  280.2   0.1     1   245    75   315    75   317 0.98 Glycosyltransferase family 9 (heptosyltransferase)
FlaE                 PF07559.9    130 seq1118_BIOID48251   -            401   5.4e-23   81.9  11.1   1   1   1.2e-26   5.4e-23   81.9   7.7     1   130   170   282   170   282 0.92 Flagellar basal body protein FlaE
Flg_bbr_C            PF06429.8     74 seq1118_BIOID48251   -            401   4.6e-21   74.3   1.6   1   1   4.6e-24   2.1e-20   72.2   1.1     2    74   323   400   322   400 0.92 Flagellar basal body rod FlgEFG protein C-terminal
Flg_bb_rod           PF00460.15    31 seq1118_BIOID48251   -            401   9.7e-12   44.2   4.1   1   1   2.1e-15   9.7e-12   44.2   2.8     2    31     4    33     3    33 0.96 Flagella basal body rod protein
Hexapep              PF00132.19    36 seq1119_BIOID48251   -            196   1.7e-16   58.7  14.7   1   3   9.6e-10   1.3e-05   24.3   0.0     3    36    12    45    10    45 0.90 Bacterial transferase hexapeptide (six repeats)
Hexapep              PF00132.19    36 seq1119_BIOID48251   -            196   1.7e-16   58.7  14.7   2   3   5.5e-08   0.00075   18.7   1.4     1    34    71   103    71   103 0.97 Bacterial transferase hexapeptide (six repeats)
Hexapep              PF00132.19    36 seq1119_BIOID48251   -            196   1.7e-16   58.7  14.7   3   3   1.5e-12     2e-08   33.2   1.9     1    35    88   122    88   123 0.95 Bacterial transferase hexapeptide (six repeats)
DUF466               PF04328.8     65 seq1120_BIOID48251   -             65   2.9e-32  110.1   0.5   1   1   2.3e-36   3.1e-32  110.0   0.3     1    65     1    65     1    65 0.99 Protein of unknown function (DUF466)
Smr                  PF01713.16    83 seq1121_BIOID48251   -            183     2e-17   63.0   0.3   1   1   2.8e-21   3.8e-17   62.1   0.2     1    82    98   172    98   173 0.98 Smr domain
Abhydrolase_1        PF00561.15   230 seq1123_BIOID48251   -            340   3.3e-26   92.1   0.0   1   1   2.6e-29     9e-26   90.7   0.0     4   218   105   312   102   315 0.96 alpha/beta hydrolase fold
Abhydrolase_6        PF12697.2    228 seq1123_BIOID48251   -            340     3e-16   59.9   0.7   1   1   1.2e-19   4.2e-16   59.4   0.5     1   219    75   312    75   320 0.70 Alpha/beta hydrolase family
Abhydrolase_5        PF12695.2    142 seq1123_BIOID48251   -            340   7.6e-11   41.8   0.4   1   1   7.2e-14   2.5e-10   40.1   0.2     2   141    75   308    74   309 0.65 Alpha/beta hydrolase family
Wzy_C                PF04932.10   163 seq1124_BIOID48251   -            402     6e-18   65.0   9.6   1   1   8.7e-22     6e-18   65.0   6.6     3   162   196   337   193   338 0.82 O-Antigen ligase
O-antigen_lig        PF13425.1    137 seq1124_BIOID48251   -            402   3.8e-16   59.2  13.8   1   1   5.5e-20   3.8e-16   59.2   9.6     2   136   190   340   171   341 0.87 O-antigen ligase like membrane protein
DUF697               PF05128.7    162 seq1125_BIOID48251   -            353   4.1e-54  182.3   0.2   1   1     3e-58   4.1e-54  182.3   0.1     2   161   183   341   182   342 0.98 Domain of unknown function (DUF697)
Aldo_ket_red         PF00248.16   283 seq1129_BIOID48251   -            286   4.6e-54  183.0   0.0   1   1   3.9e-58   5.3e-54  182.8   0.0     1   281    15   283    15   285 0.96 Aldo/keto reductase family
Pyr_redox_2          PF07992.9    200 seq1130_BIOID48251   -            377   9.1e-27   94.1   0.0   1   1   2.1e-29   3.1e-26   92.3   0.0     2   198     5   277     4   279 0.90 Pyridine nucleotide-disulphide oxidoreductase
Pyr_redox            PF00070.22    80 seq1130_BIOID48251   -            377   2.9e-18   65.8   0.0   1   1   4.2e-20   6.4e-17   61.6   0.0     1    75   143   216   143   223 0.95 Pyridine nucleotide-disulphide oxidoreductase
Pyr_redox_3          PF13738.1    203 seq1130_BIOID48251   -            377   3.9e-11   43.2   0.0   1   1   5.7e-10   8.6e-07   29.0   0.0    66   199    38   173     8   177 0.76 Pyridine nucleotide-disulphide oxidoreductase
K_oxygenase          PF13434.1    341 seq1130_BIOID48251   -            377     1e-09   37.6   0.1   1   1   2.9e-09   4.5e-06   25.7   0.0   139   216    91   167    68   187 0.85 L-lysine 6-monooxygenase (NADPH-requiring)
Autotransporter      PF03797.14   265 seq1131_BIOID48251   -            174   7.6e-24   84.3   1.9   1   1   1.3e-27   8.7e-24   84.1   1.3   115   265     8   160     1   164 0.92 Autotransporter beta-domain
Flg_bbr_C            PF06429.8     74 seq1132_BIOID48251   -            251   3.9e-21   74.6   2.9   1   1   8.5e-25   5.8e-21   74.0   0.4     2    74   170   247   169   247 0.91 Flagellar basal body rod FlgEFG protein C-terminal
Flg_bb_rod           PF00460.15    31 seq1132_BIOID48251   -            251   2.2e-10   39.9   3.3   1   1   3.2e-14   2.2e-10   39.9   2.3     1    31     5    35     5    35 0.97 Flagella basal body rod protein
UPF0270              PF06794.7     70 seq1134_BIOID48251   -             72   9.2e-36  121.3   0.1   1   1   7.4e-40     1e-35  121.2   0.0     1    70     1    70     1    70 0.99 Uncharacterised protein family (UPF0270)
Aminotran_1_2        PF00155.16   363 seq1136_BIOID48251   -            386   9.2e-58  195.7   0.0   1   1   3.1e-61     1e-57  195.6   0.0     3   363    32   383    30   383 0.94 Aminotransferase class I and II
Cys_Met_Meta_PP      PF01053.15   386 seq1136_BIOID48251   -            386   4.6e-08   31.6   0.0   1   1   2.3e-11   7.8e-08   30.8   0.0    75   180    96   205    63   212 0.85 Cys/Met metabolism PLP-dependent enzyme
DegT_DnrJ_EryC1      PF01041.12   363 seq1136_BIOID48251   -            386   1.3e-05   24.2   0.0   1   1   9.1e-09   3.1e-05   23.0   0.0    46   146    97   202    86   204 0.88 DegT/DnrJ/EryC1/StrS aminotransferase family
Aminotran_5          PF00266.14   371 seq1136_BIOID48251   -            386   3.1e-05   22.7   0.0   1   1   1.3e-08   4.5e-05   22.2   0.0    46   165    74   189    48   236 0.80 Aminotransferase class-V
Sigma54_activat      PF00158.21   168 seq1139_BIOID48251   -            513   4.4e-56  188.8   0.0   1   1   9.7e-60   6.6e-56  188.2   0.0     2   167   207   365   206   366 0.98 Sigma-54 interaction domain
AAA                  PF00004.24   132 seq1139_BIOID48251   -            513   3.3e-05   23.9   0.0   1   1   1.2e-08   8.2e-05   22.7   0.0     1   111   230   341   230   359 0.85 ATPase family associated with various cellular activities (AAA)
PRK                  PF00485.13   194 seq1140_BIOID48251   -            289     3e-74  248.6   0.0   1   1   2.7e-78   3.6e-74  248.4   0.0     1   194     7   214     7   214 0.99 Phosphoribulokinase / Uridine kinase family
DUF2773              PF10971.3     81 seq1141_BIOID48251   -            768   1.8e-43  146.2   2.6   1   1   3.9e-47   5.4e-43  144.7   1.4     1    81   688   768   688   768 0.99 Protein of unknown function (DUF2773)
GD_AH_C              PF04295.8    397 seq1144_BIOID48251   -            523  1.6e-147  491.2   0.1   1   1  2.7e-151  1.8e-147  491.0   0.0     2   396   117   522   116   523 0.97 D-galactarate dehydratase / Altronate hydrolase, C terminus
SAF                  PF08666.7     63 seq1144_BIOID48251   -            523   5.1e-14   52.3   1.0   1   1   2.3e-17   1.6e-13   50.7   0.2     1    62    22    91    22    92 0.98 SAF domain
Flg_bbr_C            PF06429.8     74 seq1146_BIOID48251   -            260   5.3e-27   93.4   3.1   1   1   1.6e-30   1.1e-26   92.4   1.3     2    74   183   260   182   260 0.91 Flagellar basal body rod FlgEFG protein C-terminal
Flg_bb_rod           PF00460.15    31 seq1146_BIOID48251   -            260   2.9e-14   52.2   1.2   1   1   1.1e-17   7.4e-14   50.9   0.8     1    31     5    35     5    35 0.98 Flagella basal body rod protein
Cytochrom_C552       PF02335.10   435 seq1147_BIOID48251   -            478  1.2e-172  574.3   8.0   1   1  2.2e-176  1.5e-172  574.0   5.5     3   433    43   472    41   474 0.98 Cytochrome c552
E1-E2_ATPase         PF00122.15   230 seq1148_BIOID48251   -            898     8e-57  191.7   1.7   1   1   3.5e-60     8e-57  191.7   1.2     1   229   123   362   123   363 0.97 E1-E2 ATPase
Hydrolase            PF00702.21   204 seq1148_BIOID48251   -            898   1.9e-24   87.2   0.5   1   1   1.9e-27   4.2e-24   86.0   0.2     1   204   367   653   367   653 0.83 haloacid dehalogenase-like hydrolase
HAD                  PF12710.2    191 seq1148_BIOID48251   -            898   1.6e-16   60.9   0.1   1   1   1.4e-19   3.3e-16   59.9   0.0     2   191   371   650   370   650 0.78 haloacid dehalogenase-like hydrolase
Cation_ATPase_N      PF00690.21    69 seq1148_BIOID48251   -            898   2.2e-15   55.7   0.0   1   1   2.2e-18   5.1e-15   54.5   0.0     4    69    48   112    46   112 0.97 Cation transporter/ATPase, N-terminus
Hydrolase_like2      PF13246.1     91 seq1148_BIOID48251   -            898   5.2e-11   42.2   0.0   1   1   4.8e-14   1.1e-10   41.1   0.0    40    91   411   481   369   481 0.68 Putative hydrolase of sodium-potassium ATPase alpha subunit
Rick_17kDa_Anti      PF05433.10    42 seq1151_BIOID48251   -            155   1.4e-07   30.9  26.2   1   1   1.8e-11   2.5e-07   30.1  18.2     1    42    62   103    62   103 0.96 Glycine zipper 2TM domain
EAL                  PF00563.15   236 seq1157_BIOID48251   -            362   6.7e-59  199.1   0.0   1   1   1.4e-62   9.5e-59  198.6   0.0     3   236   112   346   111   346 0.94 EAL domain
GerE                 PF00196.14    58 seq1157_BIOID48251   -            362   1.3e-10   40.3   0.3   1   1   3.8e-14   2.6e-10   39.3   0.2     5    52    26    73    24    77 0.96 Bacterial regulatory proteins, luxR family
Autotransporter      PF03797.14   265 seq1158_BIOID48251   -            108   3.1e-09   36.4   0.1   1   1   2.5e-13   3.4e-09   36.3   0.1   168   262     3    91     1    94 0.93 Autotransporter beta-domain
FlgH                 PF02107.11   180 seq1159_BIOID48251   -            232   3.4e-69  231.9   0.3   1   1   2.9e-73   3.9e-69  231.6   0.2     4   180    44   231    41   231 0.95 Flagellar L-ring protein
cNMP_binding         PF00027.24    91 seq1167_BIOID48251   -            210   8.9e-24   83.0   0.0   1   1     4e-27   1.4e-23   82.4   0.0     3    90    23   111    21   112 0.97 Cyclic nucleotide-binding domain
Crp                  PF00325.15    32 seq1167_BIOID48251   -            210   2.1e-15   55.7   0.4   1   1   1.1e-18   3.9e-15   54.8   0.3     1    32   166   197   166   197 0.98 Bacterial regulatory proteins, crp family
HTH_Crp_2            PF13545.1     76 seq1167_BIOID48251   -            210   2.2e-11   43.2   0.1   1   1   1.5e-14     5e-11   42.1   0.1     1    67   142   206   142   207 0.94 Crp-like helix-turn-helix domain
Methyltransf_10      PF05971.7    299 seq1170_BIOID48251   -            335  1.1e-153  510.5   0.0   1   1  1.9e-157  1.3e-153  510.3   0.0     2   299    30   323    29   323 0.99 Protein of unknown function (DUF890)
MTS                  PF05175.9    170 seq1170_BIOID48251   -            335     4e-05   22.9   0.0   1   1   1.3e-08   8.7e-05   21.8   0.0    30   115   128   222   114   229 0.77 Methyltransferase small domain
FlgI                 PF02119.11   342 seq1172_BIOID48251   -            366  3.2e-138  459.9  15.5   1   1  2.7e-142  3.6e-138  459.7  10.8     1   342    22   366    22   366 0.99 Flagellar P-ring protein
Paired_CXXCH_1       PF09699.5     41 seq1173_BIOID48251   -            188   6.2e-08   31.9  26.0   1   1   1.9e-08   6.6e-05   22.2   3.7     4    40   133   171   129   172 0.78 Doubled CXXCH motif (Paired_CXXCH_1)
DUF1656              PF07869.7     58 seq1176_BIOID48251   -             78   3.3e-18   65.1   9.6   1   1   2.4e-22   3.3e-18   65.1   6.7     3    57    16    70    14    72 0.95 Protein of unknown function (DUF1656)
HlyD                 PF00529.15   306 seq1181_BIOID48251   -            285   3.9e-46  157.6   5.4   1   2   2.1e-22   5.8e-19   68.3   1.4     2    78    44   120    43   128 0.92 HlyD family secretion protein
HlyD                 PF00529.15   306 seq1181_BIOID48251   -            285   3.9e-46  157.6   5.4   2   2   1.7e-29   4.6e-26   91.7   0.1   139   302   127   278   115   282 0.92 HlyD family secretion protein
HlyD_2               PF12700.2    328 seq1181_BIOID48251   -            285   8.1e-22   77.6   0.3   1   1   4.1e-25   1.1e-21   77.2   0.2    15   239    38   229    31   242 0.88 HlyD family secretion protein
HlyD_3               PF13437.1    105 seq1181_BIOID48251   -            285   5.9e-19   68.2   0.1   1   1   1.3e-15   3.4e-12   46.4   0.0     1    82   153   232   153   248 0.90 HlyD family secretion protein
Biotin_lipoyl_2      PF13533.1     50 seq1181_BIOID48251   -            285   4.6e-18   64.5   1.6   1   1   2.9e-18   8.1e-15   54.1   0.5     2    50    44    92    42   103 0.88 Biotin-lipoyl like
Toxin_YhaV           PF11663.3    141 seq1182_BIOID48251   -            154   2.2e-60  202.3   0.1   1   1   1.8e-64   2.5e-60  202.2   0.1     2   140    12   152    11   153 0.98 Toxin with endonuclease activity YhaV
MR_MLE_N             PF02746.11   117 seq1183_BIOID48251   -            321   1.8e-32  111.6   0.1   1   1   9.6e-36   4.4e-32  110.4   0.0     1   117     1   112     1   112 0.99 Mandelate racemase / muconate lactonizing enzyme, N-terminal domain
MR_MLE               PF01188.16    67 seq1183_BIOID48251   -            321   1.4e-11   44.6   3.4   1   1     5e-15   2.3e-11   43.9   1.2     2    67   161   225   160   225 0.85 Mandelate racemase / muconate lactonizing enzyme, C-terminal domain
MR_MLE_C             PF13378.1    111 seq1183_BIOID48251   -            321   4.5e-10   39.3   0.0   1   1   2.5e-13   1.1e-09   38.0   0.0     1    82   225   304   225   321 0.80 Enolase C-terminal domain-like
DUF2819              PF10995.3    317 seq1184_BIOID48251   -            439  1.7e-129  431.0   0.0   1   1  1.5e-133    2e-129  430.7   0.0     2   317    79   390    78   390 0.99 Protein of unknown function (DUF2819)
FUSC-like            PF12805.2    284 seq1185_BIOID48251   -            696     3e-72  242.8   3.3   1   1   8.7e-76     3e-72  242.8   2.3     2   280    63   335    62   340 0.95 FUSC-like inner membrane protein yccS
FUSC_2               PF13515.1    128 seq1185_BIOID48251   -            696   8.6e-20   70.8  11.0   1   1   2.5e-23   8.6e-20   70.8   7.6     2   126   377   498   375   500 0.90 Fusaric acid resistance protein-like
FUSC                 PF04632.7    650 seq1185_BIOID48251   -            696   5.1e-08   31.7   4.2   1   1   1.5e-11   5.1e-08   31.7   2.9     7   280   369   659   363   690 0.80 Fusaric acid resistance protein family
ALMT                 PF11744.3    406 seq1185_BIOID48251   -            696   1.5e-05   23.7   1.9   1   1   1.7e-08   5.7e-05   21.8   1.0    41   193   389   528   373   594 0.80 Aluminium activated malate transporter
Fer4_11              PF13247.1     99 seq1187_BIOID48251   -            223   1.4e-26   92.1  10.8   1   1     1e-29   1.4e-26   92.1   7.5     2    98    84   181    83   182 0.95 4Fe-4S dicluster domain
Fer4_7               PF12838.2     52 seq1187_BIOID48251   -            223     4e-17   62.2  26.6   1   2   2.1e-12   2.9e-09   37.0   5.6     2    52    46   108    45   108 0.75 4Fe-4S dicluster domain
Fer4_7               PF12838.2     52 seq1187_BIOID48251   -            223     4e-17   62.2  26.6   2   2   1.5e-09   2.1e-06   27.9   8.5     2    52   125   176   124   176 0.81 4Fe-4S dicluster domain
Fer4_9               PF13187.1     55 seq1187_BIOID48251   -            223   1.2e-15   57.3  25.1   1   2   4.7e-10   6.4e-07   29.4   4.8     2    54    46   108    45   111 0.87 4Fe-4S dicluster domain
Fer4_9               PF13187.1     55 seq1187_BIOID48251   -            223   1.2e-15   57.3  25.1   2   2     2e-11   2.8e-08   33.7   7.1     2    54   125   176   124   177 0.96 4Fe-4S dicluster domain
Fer4                 PF00037.22    24 seq1187_BIOID48251   -            223   3.5e-13   48.4  40.5   1   1   2.7e-09   3.7e-06   26.1   2.2     2    21   119   138   118   141 0.90 4Fe-4S binding domain
Fer4_10              PF13237.1     52 seq1187_BIOID48251   -            223   3.3e-12   45.8  50.0   1   2   7.1e-09   9.7e-06   25.1   8.5     7    52    90   136    84   136 0.93 4Fe-4S dicluster domain
Fer4_10              PF13237.1     52 seq1187_BIOID48251   -            223   3.3e-12   45.8  50.0   2   2   2.1e-09   2.9e-06   26.8   7.1     4    52   120   173   117   173 0.85 4Fe-4S dicluster domain
Fer4_2               PF12797.2     22 seq1187_BIOID48251   -            223     4e-10   38.8  36.2   1   1   9.6e-09   1.3e-05   24.6   1.2     2    20    38    56    37    64 0.89 4Fe-4S binding domain
Fer4_3               PF12798.2     15 seq1187_BIOID48251   -            223   1.6e-09   37.5  44.1   1   3   2.8e-05     0.039   14.4   5.2     1    15    92   108    92   108 0.98 4Fe-4S binding domain
Fer4_3               PF12798.2     15 seq1187_BIOID48251   -            223   1.6e-09   37.5  44.1   2   3   0.00027      0.37   11.3   3.7     1    13   125   137   125   139 0.94 4Fe-4S binding domain
Fer4_3               PF12798.2     15 seq1187_BIOID48251   -            223   1.6e-09   37.5  44.1   3   3   2.6e-07   0.00036   20.7   1.5     1    15   152   176   152   176 0.98 4Fe-4S binding domain
Fer4_4               PF12800.2     17 seq1187_BIOID48251   -            223   4.8e-07   29.4  37.0   1   3    0.0002      0.27   11.5   1.9     3    15    45    57    43    61 0.90 4Fe-4S binding domain
Fer4_4               PF12800.2     17 seq1187_BIOID48251   -            223   4.8e-07   29.4  37.0   2   3   0.00016      0.22   11.8   3.0     2    17    90   107    89   107 0.86 4Fe-4S binding domain
Fer4_4               PF12800.2     17 seq1187_BIOID48251   -            223   4.8e-07   29.4  37.0   3   3   1.9e-06    0.0026   17.8   2.4     2    17   123   138   122   138 0.91 4Fe-4S binding domain
CDP-OH_P_transf      PF01066.16   101 seq1188_BIOID48251   -            201     7e-13   48.6  12.8   1   1   2.8e-16   3.8e-12   46.2   8.8     3    77    26   121    24   198 0.79 CDP-alcohol phosphatidyltransferase
CSD                  PF00313.17    66 seq1190_BIOID48251   -             70   2.6e-33  113.5   0.3   1   1   4.1e-37   2.8e-33  113.3   0.2     1    65     5    69     5    70 0.98 'Cold-shock' DNA-binding domain
OB_RNB               PF08206.6     58 seq1190_BIOID48251   -             70   1.5e-05   24.2   0.3   1   1   3.5e-09   2.4e-05   23.6   0.2     7    28    15    36    11    40 0.87 Ribonuclease B OB domain
Glucosaminidase      PF01832.15   134 seq1191_BIOID48251   -            323   9.4e-38  129.2   0.9   1   1   2.5e-41   1.7e-37  128.4   0.6     5   133   170   305   167   306 0.96 Mannosyl-glycoprotein endo-beta-N-acetylglucosaminidase
Rod-binding          PF10135.4     49 seq1191_BIOID48251   -            323   9.1e-20   70.2   2.8   1   1   3.3e-23   2.2e-19   69.0   1.9     1    49    60   107    60   107 0.99 Rod binding protein
FUSC                 PF04632.7    650 seq1192_BIOID48251   -            212   4.1e-65  220.3  15.1   1   1   9.8e-69   4.5e-65  220.2  10.4     1   185    20   206    20   212 0.97 Fusaric acid resistance protein family
FUSC_2               PF13515.1    128 seq1192_BIOID48251   -            212     2e-17   63.1  13.7   1   1   6.2e-21   2.8e-17   62.6   9.5     1   125    33   163    21   166 0.87 Fusaric acid resistance protein-like
DUF939               PF06081.6    141 seq1192_BIOID48251   -            212   1.5e-05   24.7   7.0   1   1   4.6e-08   0.00021   21.0   4.7    10   137    27   166    23   170 0.69 Bacterial protein of unknown function (DUF939)
NrfD                 PF03916.9    313 seq1194_BIOID48251   -            318  1.6e-111  372.6  32.3   1   1  1.3e-115  1.8e-111  372.4  22.4     2   313     5   318     4   318 0.99 Polysulphide reductase, NrfD
CTP_transf_1         PF01148.15   259 seq1196_BIOID48251   -            298   4.6e-60  203.3  21.2   1   1   5.2e-64   7.1e-60  202.7  14.7     3   258    38   295    36   296 0.88 Cytidylyltransferase family
GnsAB                PF08178.6     54 seq1198_BIOID48251   -             57   6.1e-33  112.1   4.2   1   1     5e-37   6.8e-33  111.9   2.9     1    54     1    54     1    54 1.00 GnsA/GnsB family
Lip_A_acyltrans      PF03279.8    295 seq1200_BIOID48251   -            328  4.5e-113  376.8   0.3   1   1  3.7e-117  5.1e-113  376.7   0.2     2   295    27   318    26   318 0.99 Bacterial lipid A biosynthesis acyltransferase
DUF2636              PF11120.3     62 seq1202_BIOID48251   -             63   5.2e-33  112.2   0.6   1   1   4.2e-37   5.7e-33  112.1   0.4     1    62     2    63     2    63 0.99 Protein of unknown function (DUF2636)
FUSC                 PF04632.7    650 seq1203_BIOID48251   -            458     9e-92  308.4  32.6   1   1   7.4e-96     1e-91  308.2  22.6   191   649     2   450     1   451 0.97 Fusaric acid resistance protein family
Tagatose_6_P_K       PF08013.6    424 seq1205_BIOID48251   -            426  4.6e-209  694.0   0.0   1   1  3.8e-213  5.2e-209  693.8   0.0     1   423     1   424     1   425 1.00 Tagatose 6 phosphate kinase
DUF3260              PF11658.3    518 seq1207_BIOID48251   -            559  4.9e-234  777.1   0.0   1   1  4.1e-238  5.6e-234  776.9   0.0     2   518    24   554    23   554 0.99 Protein of unknown function (DUF3260)
Ank_2                PF12796.2     89 seq1209_BIOID48251   -            201     2e-28   98.4   1.0   1   2   3.1e-14   8.4e-11   41.9   0.1     3    86    12    99    10   102 0.96 Ankyrin repeats (3 copies)
Ank_2                PF12796.2     89 seq1209_BIOID48251   -            201     2e-28   98.4   1.0   2   2   2.3e-11   6.3e-08   32.7   0.0    39    83   157   201   153   201 0.94 Ankyrin repeats (3 copies)
Ank_4                PF13637.1     54 seq1209_BIOID48251   -            201   1.5e-25   88.9   0.4   1   2   6.9e-10   1.9e-06   28.1   0.0     8    54    13    59    10    59 0.97 Ankyrin repeats (many copies)
Ank_4                PF13637.1     54 seq1209_BIOID48251   -            201   1.5e-25   88.9   0.4   2   2   2.3e-09   6.4e-06   26.4   0.0    16    54   159   197   155   197 0.96 Ankyrin repeats (many copies)
Ank                  PF00023.25    33 seq1209_BIOID48251   -            201     3e-21   73.9   4.8   1   2   2.4e-08   6.7e-05   22.3   0.0     2    32    39    69    38    70 0.91 Ankyrin repeat
Ank                  PF00023.25    33 seq1209_BIOID48251   -            201     3e-21   73.9   4.8   2   2   1.9e-08   5.1e-05   22.7   0.0     2    33   139   175   138   175 0.97 Ankyrin repeat
Flg_bbr_C            PF06429.8     74 seq1210_BIOID48251   -            547     6e-08   32.3   2.6   1   1   8.8e-12     6e-08   32.3   1.8    23    74   491   546   469   546 0.81 Flagellar basal body rod FlgEFG protein C-terminal
Flg_bb_rod           PF00460.15    31 seq1210_BIOID48251   -            547   2.8e-05   23.5  11.0   1   1   4.2e-09   2.8e-05   23.5   7.6     1    31     5    35     5    35 0.97 Flagella basal body rod protein
Hydrolase_4          PF12146.3     79 seq1211_BIOID48251   -            109   1.1e-11   44.2   0.0   1   1   1.5e-15     2e-11   43.4   0.0     1    42    17    59    17    64 0.93 Putative lysophospholipase
Cytochrom_C_asm      PF01578.15   214 seq1212_BIOID48251   -            552   1.1e-49  168.8  21.0   1   1   7.9e-54   1.1e-49  168.8  14.5     1   212    72   279    72   281 0.97 Cytochrome C assembly protein
Fels1                PF05666.6     45 seq1213_BIOID48251   -            122   1.4e-39  133.0   2.3   1   2   2.6e-21   3.6e-17   61.3   0.1     2    45    20    62    19    62 0.95 Fels-1 Prophage Protein-like
Fels1                PF05666.6     45 seq1213_BIOID48251   -            122   1.4e-39  133.0   2.3   2   2   1.2e-24   1.7e-20   72.0   0.2     1    45    66   121    66   121 0.98 Fels-1 Prophage Protein-like
Methyltransf_20      PF12147.3    311 seq1214_BIOID48251   -            498  5.5e-150  498.3   0.0   1   1  1.5e-153    7e-150  498.0   0.0     1   311   186   495   186   495 0.99 Putative methyltransferase
Abhydrolase_6        PF12697.2    228 seq1214_BIOID48251   -            498   3.5e-11   43.3   1.1   1   1   2.1e-14   9.6e-11   41.8   0.4    52   216     3   174     1   186 0.64 Alpha/beta hydrolase family
Methyltransf_18      PF12847.2    112 seq1214_BIOID48251   -            498   2.2e-09   37.7   0.0   1   1     1e-12   4.7e-09   36.7   0.0     4   110   323   432   321   433 0.86 Methyltransferase domain
DUF2877              PF11392.3    111 seq1216_BIOID48251   -            287   1.8e-33  114.9   0.0   1   1   2.7e-37   3.7e-33  113.9   0.0     1   110   167   276   167   277 0.98 Protein of unknown function (DUF2877)
PTS_EIIC             PF02378.13   321 seq1218_BIOID48251   -            485   6.4e-43  146.6  30.2   1   1   1.7e-46   1.2e-42  145.8  20.9     3   321   113   396   111   396 0.93 Phosphotransferase system, EIIC
PTS_EIIB             PF00367.15    35 seq1218_BIOID48251   -            485   1.5e-16   59.2   0.2   1   1   3.6e-20   2.4e-16   58.5   0.1     1    35     9    43     9    43 0.98 phosphotransferase system, EIIB
PTSIIB_sorb          PF03830.10   151 seq1220_BIOID48251   -            169   5.9e-55  185.1   0.3   1   1   4.9e-59   6.7e-55  184.9   0.2     1   149    15   162    15   164 0.99 PTS system sorbose subfamily IIB component
AhpC-TSA             PF00578.16   124 seq1223_BIOID48251   -            187   1.5e-33  114.9   0.1   1   1   4.3e-37     2e-33  114.6   0.1     4   123     7   133     4   134 0.94 AhpC/TSA family
Redoxin              PF08534.5    146 seq1223_BIOID48251   -            187   1.8e-13   50.1   0.0   1   1   4.7e-17   2.2e-13   49.9   0.0    15   140    18   146     4   152 0.84 Redoxin
1-cysPrx_C           PF10417.4     40 seq1223_BIOID48251   -            187   1.6e-06   27.4   0.1   1   1   6.5e-10     3e-06   26.6   0.1     1    31   154   182   154   186 0.88 C-terminal domain of 1-Cys peroxiredoxin
YcgL                 PF05166.8     74 seq1224_BIOID48251   -            108     3e-33  113.6   0.1   1   1   2.9e-37     4e-33  113.2   0.1     1    74    14    87    14    87 0.99 YcgL domain
Ligase_CoA           PF00549.14   153 seq1226_BIOID48251   -            515   2.9e-48  163.2   0.0   1   1     8e-51   5.4e-47  159.0   0.0     1   148   346   503   346   508 0.97 CoA-ligase
CoA_binding          PF02629.14    96 seq1226_BIOID48251   -            515     1e-19   70.6   0.2   1   1   1.5e-21     1e-17   64.3   0.0     2    96   188   284   187   284 0.97 CoA binding domain
EII-Sor              PF03609.9    237 seq1232_BIOID48251   -            259   1.2e-79  266.8  26.2   1   1   9.9e-84   1.3e-79  266.6  18.2     1   236     1   236     1   237 1.00 PTS system sorbose-specific iic component
Flagellin_N          PF00669.15   139 seq1233_BIOID48251   -            317   4.4e-34  117.1   9.6   1   1   3.2e-38   4.4e-34  117.1   6.7     2   139     4   141     3   141 0.99 Bacterial flagellin N-terminal helical region
FAA_hydrolase        PF01557.13   217 seq1234_BIOID48251   -            219   3.8e-56  189.8   0.0   1   1   3.6e-60   4.9e-56  189.4   0.0     1   206    18   209    18   218 0.94 Fumarylacetoacetate (FAA) hydrolase family
CcmH                 PF03918.9    148 seq1236_BIOID48251   -            127   5.8e-47  158.2   0.8   1   1     5e-51   6.8e-47  158.0   0.6     4   125     7   126     4   127 0.91 Cytochrome C biogenesis protein
DSPc                 PF00782.15   133 seq1238_BIOID48251   -            438   2.5e-25   88.4   0.0   1   1   1.4e-28   4.6e-25   87.6   0.0     1   132   314   437   314   438 0.96 Dual specificity phosphatase, catalytic domain
PAP2                 PF01569.16   129 seq1238_BIOID48251   -            438   2.6e-10   39.9   3.6   1   1   7.6e-14   2.6e-10   39.9   2.5     4   126    93   207    87   210 0.86 PAP2 superfamily
PAP2_3               PF14378.1    191 seq1238_BIOID48251   -            438   1.9e-08   33.9   1.8   1   1   5.5e-12   1.9e-08   33.9   1.3    71   189    88   198    78   200 0.85 PAP2 superfamily
Y_phosphatase        PF00102.22   236 seq1238_BIOID48251   -            438   2.7e-05   23.5   0.0   1   1   1.2e-08   4.1e-05   22.9   0.0   152   223   363   425   337   432 0.83 Protein-tyrosine phosphatase
Pyr_redox_2          PF07992.9    200 seq1239_BIOID48251   -            531   1.5e-32  113.0   0.0   1   1   2.4e-34   4.7e-31  108.1   0.0     1   199   224   503   224   504 0.91 Pyridine nucleotide-disulphide oxidoreductase
Pyr_redox            PF00070.22    80 seq1239_BIOID48251   -            531   1.9e-14   53.6   7.3   1   1   1.4e-17   2.7e-14   53.2   0.3     1    75   367   437   367   442 0.93 Pyridine nucleotide-disulphide oxidoreductase
Pyr_redox_3          PF13738.1    203 seq1239_BIOID48251   -            531   3.9e-11   43.2   1.9   1   1   7.1e-13   1.4e-09   38.2   0.6    15   196   216   394   213   400 0.80 Pyridine nucleotide-disulphide oxidoreductase
Thioredoxin_3        PF13192.1     76 seq1239_BIOID48251   -            531   2.5e-08   33.4   0.0   1   1   3.9e-11   7.6e-08   31.9   0.0     4    74   132   205   129   207 0.82 Thioredoxin domain
TPR_11               PF13414.1     69 seq1243_BIOID48251   -            198   3.6e-15   55.2   9.6   1   1   2.2e-15     1e-11   44.1   4.9     1    68    71   140    71   141 0.90 TPR repeat
TPR_2                PF07719.12    34 seq1243_BIOID48251   -            198     2e-06   27.1  11.9   1   2   6.1e-07    0.0028   17.3   1.1     2    32    74   104    73   106 0.90 Tetratricopeptide repeat
TPR_2                PF07719.12    34 seq1243_BIOID48251   -            198     2e-06   27.1  11.9   2   2   4.4e-06      0.02   14.6   0.0     3    31   146   174   144   176 0.93 Tetratricopeptide repeat
TPR_1                PF00515.23    34 seq1243_BIOID48251   -            198   6.2e-06   25.4   9.1   1   1   1.7e-07   0.00075   18.8   0.7     2    32    74   104    73   106 0.91 Tetratricopeptide repeat
FliB                 PF03692.10    85 seq1244_BIOID48251   -            189   1.5e-08   34.8  10.3   1   1   2.8e-12   3.8e-08   33.5   7.1     2    85    65   133    64   133 0.97 Flagellin N-methylase
EIID-AGA             PF03613.9    264 seq1246_BIOID48251   -            292   2.9e-96  321.3   9.0   1   1  2.4e-100   3.3e-96  321.1   6.2     2   263    35   291    34   292 0.99 PTS system mannose/fructose/sorbose family IID component
Glyco_hydro_1        PF00232.13   455 seq1247_BIOID48251   -            476    2e-132  441.5   0.3   1   1  1.8e-136  2.5e-132  441.2   0.2     4   454     5   472     2   473 0.92 Glycosyl hydrolase family 1
5TM-5TMR_LYT         PF07694.7    169 seq1249_BIOID48251   -            565   3.5e-43  146.7  19.3   1   1   1.5e-46   5.3e-43  146.1  13.4     1   167    28   192    28   194 0.95 5TMR of 5TMR-LYT
His_kinase           PF06580.8     82 seq1249_BIOID48251   -            565   7.7e-25   86.5   1.6   1   1   2.3e-28   7.7e-25   86.5   1.1     1    80   360   440   360   442 0.98 Histidine kinase
HATPase_c            PF02518.21   111 seq1249_BIOID48251   -            565     1e-11   44.4   0.0   1   1   5.9e-15     2e-11   43.4   0.0     9   110   456   552   453   553 0.93 Histidine kinase-, DNA gyrase B-, and HSP90-like ATPase
ECF-ribofla_trS      PF07155.7    169 seq1249_BIOID48251   -            565     9e-08   31.9  12.5   1   1   5.4e-11   1.9e-07   30.8   8.7     8   157    46   186    40   208 0.73 ECF-type riboflavin transporter, S component
Trp_Tyr_perm         PF03222.8    394 seq1250_BIOID48251   -            444   4.2e-05   22.4  38.4   1   1   5.5e-09   7.6e-05   21.5  26.6     7   374    42   425    38   436 0.76 Tryptophan/tyrosine permease family
LysR_substrate       PF03466.15   209 seq1251_BIOID48251   -            257   2.3e-27   95.3   0.0   1   1   5.3e-31   3.6e-27   94.7   0.0     2   166    90   255    89   257 0.93 LysR substrate binding domain
HTH_1                PF00126.22    60 seq1251_BIOID48251   -            257   5.5e-21   73.9   2.8   1   1   1.5e-24     1e-20   73.1   1.9     2    60     7    65     6    65 0.97 Bacterial regulatory helix-turn-helix protein, lysR family
TetR_N               PF00440.18    47 seq1252_BIOID48251   -            199   2.5e-11   42.9   0.0   1   1   2.9e-15   3.9e-11   42.2   0.0     1    46    13    58    13    59 0.93 Bacterial regulatory proteins, tetR family
DUF1116              PF06545.6    216 seq1253_BIOID48251   -            472   2.2e-93  311.1   0.4   1   1   2.1e-97   2.9e-93  310.7   0.2     1   216   143   358   143   358 1.00 Protein of unknown function (DUF1116)
TetR_N               PF00440.18    47 seq1254_BIOID48251   -            197   9.3e-13   47.4   0.1   1   1   1.5e-16   2.1e-12   46.3   0.0     2    46    22    66    21    67 0.95 Bacterial regulatory proteins, tetR family
SDF                  PF00375.13   390 seq1255_BIOID48251   -            429    2e-120  401.9  38.4   1   1  1.7e-124  2.3e-120  401.8  26.6     1   390     8   411     8   411 0.97 Sodium:dicarboxylate symporter family
EIIA-man             PF03610.11   116 seq1257_BIOID48251   -            144     6e-33  113.2   0.0   1   1     5e-37   6.9e-33  113.0   0.0     1   114     3   115     3   117 0.97 PTS system fructose IIA component
Glycos_transf_N      PF04413.11   186 seq1258_BIOID48251   -            425   4.5e-75  250.8   0.0   1   1   6.1e-78   4.2e-74  247.6   0.0     1   185    31   212    31   213 0.98 3-Deoxy-D-manno-octulosonic-acid transferase (kdotransferase)
Glycos_transf_1      PF00534.15   172 seq1258_BIOID48251   -            425   3.5e-10   39.4   0.0   1   1   9.8e-14   6.7e-10   38.5   0.0    65   169   291   398   231   401 0.75 Glycosyl transferases group 1
Peripla_BP_1         PF00532.16   279 seq1260_BIOID48251   -            342   3.5e-94  315.0   0.0   1   1   5.9e-98     4e-94  314.8   0.0     1   279    44   337    44   337 0.98 Periplasmic binding proteins and sugar binding domain of LacI family
Peripla_BP_4         PF13407.1    258 seq1260_BIOID48251   -            342   1.6e-19   70.1   0.0   1   1     3e-23     2e-19   69.8   0.0     5   257    51   296    49   297 0.87 Periplasmic binding protein domain
Oxidored_FMN         PF00724.15   341 seq1261_BIOID48251   -            365   6.8e-91  304.6   0.0   1   1   5.7e-95   7.8e-91  304.4   0.0     1   340     5   343     5   344 0.93 NADH:flavin oxidoreductase / NADH oxidase family
Amidohydro_1         PF01979.15   333 seq1263_BIOID48251   -            384   5.2e-15   55.8   1.1   1   1     3e-17     1e-13   51.5   0.8     2   333    54   367    53   367 0.64 Amidohydrolase family
Amidohydro_4         PF13147.1    304 seq1263_BIOID48251   -            384   1.5e-14   54.5  10.6   1   1   6.4e-17   2.2e-13   50.8   7.4     6   304    53   364    50   364 0.85 Amidohydrolase
DUF386               PF04074.7    153 seq1266_BIOID48251   -            150   4.9e-52  175.4   0.0   1   1   3.9e-56   5.4e-52  175.2   0.0     1   152     1   149     1   150 0.99 Domain of unknown function (DUF386)
DUF3418              PF11898.3    586 seq1269_BIOID48251   -           1300  9.6e-242  803.4   0.7   1   1  5.6e-245  1.3e-241  803.0   0.5     2   586   712  1298   711  1298 0.99 Domain of unknown function (DUF3418)
OB_NTP_bind          PF07717.11   111 seq1269_BIOID48251   -           1300   1.1e-24   86.1   0.0   1   1   9.4e-28   2.1e-24   85.2   0.0     2   111   600   699   599   699 0.97 Oligonucleotide/oligosaccharide-binding (OB)-fold
HA2                  PF04408.18   102 seq1269_BIOID48251   -           1300   2.7e-24   85.0   0.0   1   1   2.5e-27   5.8e-24   83.9   0.0     2   101   465   558   464   559 0.90 Helicase associated domain (HA2)
Helicase_C           PF00271.26    78 seq1269_BIOID48251   -           1300   1.1e-10   41.0   0.1   1   1   1.1e-13   2.5e-10   39.9   0.1     2    77   312   403   311   404 0.94 Helicase conserved C-terminal domain
DEAD                 PF00270.24   173 seq1269_BIOID48251   -           1300   5.9e-07   28.9   0.0   1   1     6e-10   1.4e-06   27.7   0.0     7   167    86   233    80   239 0.72 DEAD/DEAH box helicase
GST_C_2              PF13410.1     69 seq1270_BIOID48251   -            304   5.3e-10   38.9   0.3   1   1   4.8e-13   1.3e-09   37.6   0.2     2    68   190   260   189   261 0.82 Glutathione S-transferase, C-terminal domain
GST_C                PF00043.20    95 seq1270_BIOID48251   -            304   9.3e-09   35.0   0.0   1   1   5.9e-12   1.6e-08   34.2   0.0    33    95   199   266   162   266 0.87 Glutathione S-transferase, C-terminal domain
GST_N_2              PF13409.1     70 seq1270_BIOID48251   -            304   1.8e-06   27.7   0.0   1   1   1.7e-09   4.7e-06   26.3   0.0     3    69    69   143    67   144 0.89 Glutathione S-transferase, N-terminal domain
GST_N                PF02798.15    76 seq1270_BIOID48251   -            304   3.4e-05   23.7   0.0   1   1   4.2e-08   0.00012   22.1   0.0    17    76    82   143    74   143 0.91 Glutathione S-transferase, N-terminal domain
SBP_bac_5            PF00496.17   374 seq1271_BIOID48251   -            544   8.8e-87  291.2  12.8   1   1   9.1e-91   1.2e-86  290.7   8.8     1   368    84   459    84   464 0.95 Bacterial extracellular solute-binding proteins, family 5 Middle
MFS_1                PF07690.11   354 seq1274_BIOID48251   -            393     2e-24   85.8  58.2   1   1   1.3e-26   1.8e-22   79.4  34.4     2   328    14   320    10   327 0.84 Major Facilitator Superfamily
ADH_N                PF08240.7    109 seq1275_BIOID48251   -            200   3.3e-27   94.2   1.3   1   1   6.5e-31   4.5e-27   93.8   0.9     2    86    26   109    25   134 0.94 Alcohol dehydrogenase GroES-like domain
ADH_N_assoc          PF13823.1     23 seq1275_BIOID48251   -            200   1.6e-13   49.9   0.1   1   1     4e-17   2.7e-13   49.1   0.1     1    23     1    23     1    23 0.99 Alcohol dehydrogenase GroES-associated
Response_reg         PF00072.19   112 seq1276_BIOID48251   -            127   5.2e-24   84.3   0.1   1   1   4.3e-28   5.9e-24   84.1   0.0     1   110     9   117     9   119 0.96 Response regulator receiver domain
Peptidase_S24        PF00717.18    70 seq1278_BIOID48251   -            139   5.9e-13   48.1   0.0   1   1   6.4e-17   8.7e-13   47.5   0.0     2    68    56   120    55   122 0.90 Peptidase S24-like
AA_kinase            PF00696.23   241 seq1281_BIOID48251   -            316   2.3e-27   95.9   0.3   1   1     2e-31   2.7e-27   95.7   0.2     2   240     4   296     3   297 0.91 Amino acid kinase family
ADH_zinc_N           PF00107.21   130 seq1282_BIOID48251   -            287     8e-13   47.9   0.2   1   1   1.6e-13   1.1e-09   37.8   0.0     1    69    72   143    72   161 0.90 Zinc-binding dehydrogenase
CTP_transf_2         PF01467.21   157 seq1283_BIOID48251   -            159   6.5e-25   87.9   0.1   1   1   1.1e-28   7.8e-25   87.6   0.0     1   156     6   134     6   135 0.98 Cytidylyltransferase
Citrate_ly_lig       PF08218.6    182 seq1283_BIOID48251   -            159   1.1e-06   28.0   0.1   1   1   2.7e-10   1.9e-06   27.3   0.0     9   106    12   113    10   117 0.81 Citrate lyase ligase C-terminal domain
LytTR                PF04397.10    98 seq1284_BIOID48251   -            103   1.5e-33  114.6   0.1   1   1   1.2e-37   1.6e-33  114.5   0.1     2    97     5   101     4   102 0.98 LytTr DNA-binding domain
Glyoxalase           PF00903.20   128 seq1286_BIOID48251   -            135   3.7e-25   88.2   0.0   1   1   9.3e-29   4.2e-25   88.0   0.0     2   128     3   123     2   123 0.92 Glyoxalase/Bleomycin resistance protein/Dioxygenase superfamily
Glyoxalase_2         PF12681.2    108 seq1286_BIOID48251   -            135   3.6e-18   66.0   0.0   1   1   9.1e-22   4.2e-18   65.8   0.0     1   108     8   124     8   124 0.77 Glyoxalase-like domain
Glyoxalase_4         PF13669.1    110 seq1286_BIOID48251   -            135   5.7e-09   35.8   0.0   1   1   6.2e-12   2.8e-08   33.6   0.0     2   106     5   108     4   112 0.88 Glyoxalase/Bleomycin resistance protein/Dioxygenase superfamily
IMS                  PF00817.15   148 seq1287_BIOID48251   -            174   1.6e-39  134.9   0.0   1   1   1.4e-43   1.9e-39  134.7   0.0     1   147     5   150     5   151 0.96 impB/mucB/samB family
HTH_18               PF12833.2     81 seq1291_BIOID48251   -            285     5e-19   68.0   0.4   1   1   1.5e-22   1.1e-18   67.0   0.2     2    80   204   281   203   282 0.95 Helix-turn-helix domain
HTH_AraC             PF00165.18    42 seq1291_BIOID48251   -            285   3.1e-14   52.1   0.1   1   1   4.8e-14   3.3e-10   39.3   0.0     9    40   247   279   241   279 0.92 Bacterial regulatory helix-turn-helix proteins, AraC family
SIS                  PF01380.17   131 seq1294_BIOID48251   -            384   6.9e-53  177.6   0.0   1   2     2e-34   2.7e-30  104.5   0.0     2   130    49   188    48   189 0.98 SIS domain
SIS                  PF01380.17   131 seq1294_BIOID48251   -            384   6.9e-53  177.6   0.0   2   2   3.5e-24   4.8e-20   71.3   0.0     3   131   222   357   220   357 0.94 SIS domain
DUF4113              PF13438.1     75 seq1295_BIOID48251   -            267   1.1e-28   98.7   0.3   1   1   6.6e-32     3e-28   97.4   0.0     1    75   192   266   192   266 0.98 Domain of unknown function (DUF4113)
IMS_C                PF11799.3    137 seq1295_BIOID48251   -            267   5.1e-09   36.5   0.0   1   1   1.6e-12   7.1e-09   36.0   0.0     3   122    59   178    57   189 0.89 impB/mucB/samB family C-terminal
IMS_HHH              PF11798.3     32 seq1295_BIOID48251   -            267   1.4e-07   30.9   0.1   1   1     8e-11   3.7e-07   29.7   0.0     4    32    17    45    14    45 0.92 IMS family HHH motif
RNase_T              PF00929.19   164 seq1296_BIOID48251   -            215   9.4e-37  126.7   0.1   1   1   7.9e-41   1.1e-36  126.5   0.0     1   164    20   194    20   194 0.96 Exonuclease
Cytochrom_NNT        PF03264.9    174 seq1297_BIOID48251   -            390   2.9e-65  218.8   7.6   1   1   4.6e-68   3.1e-64  215.4   4.3     2   174    11   184    10   184 0.98 NapC/NirT cytochrome c family, N-terminal region
Amidohydro_4         PF13147.1    304 seq1299_BIOID48251   -            460     2e-33  116.5   0.0   1   1   5.8e-37   2.6e-33  116.1   0.0     1   304   107   427   107   427 0.89 Amidohydrolase
Amidohydro_3         PF07969.6    404 seq1299_BIOID48251   -            460   1.9e-08   33.8   2.4   1   1   1.5e-09     7e-06   25.3   1.7   101   358   176   384   112   411 0.59 Amidohydrolase family
Amidohydro_5         PF13594.1     68 seq1299_BIOID48251   -            460   1.7e-06   27.6   0.0   1   1   2.4e-09   1.1e-05   25.0   0.0     3    45    84   138    82   180 0.71 Amidohydrolase
Pyr_redox_2          PF07992.9    200 seq1300_BIOID48251   -            847     2e-36  125.6   0.0   1   1   3.9e-39   8.8e-36  123.5   0.0     1   198     5   285     5   287 0.95 Pyridine nucleotide-disulphide oxidoreductase
NIR_SIR              PF01077.17   157 seq1300_BIOID48251   -            847   2.8e-27   94.8   0.1   1   1   3.5e-30     8e-27   93.4   0.0     2   150   632   770   631   776 0.94 Nitrite and sulphite reductase 4Fe-4S domain
Fer2_BFD             PF04324.10    55 seq1300_BIOID48251   -            847   2.8e-21   75.1   4.8   1   1     7e-19   1.6e-15   56.7   2.0     2    53   423   472   422   474 0.93 BFD-like [2Fe-2S] binding domain
Pyr_redox            PF00070.22    80 seq1300_BIOID48251   -            847   1.5e-15   57.2   0.7   1   1   6.4e-19   1.5e-15   57.2   0.5     2    72   148   219   147   229 0.91 Pyridine nucleotide-disulphide oxidoreductase
NIR_SIR_ferr         PF03460.12    69 seq1300_BIOID48251   -            847   4.4e-12   45.3   0.0   1   1     4e-15   9.1e-12   44.3   0.0     3    68   560   622   558   623 0.95 Nitrite/Sulfite reductase ferredoxin-like half domain
Pyr_redox_3          PF13738.1    203 seq1300_BIOID48251   -            847     2e-08   34.3   0.4   1   1   1.5e-09   3.5e-06   27.1   0.0    78   196    55   174    42   179 0.83 Pyridine nucleotide-disulphide oxidoreductase
OMP_b-brl            PF13505.1    176 seq1304_BIOID48251   -            171   3.9e-27   95.2  13.5   1   1   6.8e-31   4.7e-27   94.9   9.3     2   176     9   171     6   171 0.87 Outer membrane protein beta-barrel domain
Ail_Lom              PF06316.6    199 seq1304_BIOID48251   -            171   1.5e-23   83.2   4.7   1   2   2.2e-18   1.5e-14   53.8   0.9     1   126     1   115     1   127 0.77 Enterobacterial Ail/Lom protein
Ail_Lom              PF06316.6    199 seq1304_BIOID48251   -            171   1.5e-23   83.2   4.7   2   2   2.2e-11   1.5e-07   31.0   0.1   154   199   126   171   120   171 0.93 Enterobacterial Ail/Lom protein
DEAD_assoc           PF08494.6    187 seq1306_BIOID48251   -           1538   7.4e-59  198.5   0.0   1   1   6.4e-62   2.2e-58  196.9   0.0     2   186   679   867   678   868 0.96 DEAD/H associated
DEAD                 PF00270.24   173 seq1306_BIOID48251   -           1538   6.5e-27   93.9   0.0   1   1   4.7e-30   1.6e-26   92.6   0.0     1   167    31   218    31   224 0.89 DEAD/DEAH box helicase
Helicase_C           PF00271.26    78 seq1306_BIOID48251   -           1538   2.6e-13   49.5   0.1   1   1   1.9e-16   6.6e-13   48.2   0.0    12    75   354   417   348   419 0.96 Helicase conserved C-terminal domain
ResIII               PF04851.10   184 seq1306_BIOID48251   -           1538   1.6e-07   31.2   0.0   1   1   1.1e-10   3.7e-07   30.0   0.0     8   182    29   217    23   219 0.71 Type III restriction enzyme, res subunit
DUF2655              PF10848.3     82 seq1307_BIOID48251   -            106   1.4e-57  191.3   1.3   1   1   1.3e-61   1.8e-57  191.0   0.9     1    82     1    82     1    82 1.00 Protein of unknown function (DUF2655)
F_bP_aldolase        PF01116.15   287 seq1308_BIOID48251   -            286  9.8e-103  343.0   0.0   1   1    8e-107  1.1e-102  342.9   0.0     4   286     5   283     2   284 0.99 Fructose-bisphosphate aldolase class-II
PseudoU_synth_2      PF00849.17   164 seq1309_BIOID48251   -            319   2.6e-30  105.3   0.1   1   1   6.1e-34   4.2e-30  104.6   0.0     1   163   101   249   101   250 0.90 RNA pseudouridylate synthase
S4                   PF01479.20    48 seq1309_BIOID48251   -            319   1.7e-10   40.0   0.2   1   1   4.7e-14   3.2e-10   39.1   0.2     1    48    20    66    20    66 0.96 S4 domain
Molybdopterin        PF00384.17   432 seq1310_BIOID48251   -            848  8.7e-106  354.1   0.0   1   1  1.5e-109  1.1e-105  353.8   0.0     1   431    99   572    99   573 0.95 Molybdopterin oxidoreductase
Molydop_binding      PF01568.16   109 seq1310_BIOID48251   -            848   1.8e-23   82.3   0.0   1   1   5.3e-27   3.6e-23   81.3   0.0     1   108   690   811   690   812 0.95 Molydopterin dinucleotide binding domain
DUF2534              PF10749.4     85 seq1313_BIOID48251   -             85   8.3e-44  147.3   3.7   1   1   6.7e-48   9.2e-44  147.1   2.6     2    85     1    84     1    84 0.97 Protein of unknown function (DUF2534)
ASCH                 PF04266.9    104 seq1314_BIOID48251   -            146   2.2e-19   69.6   0.0   1   1   1.8e-23   2.5e-19   69.4   0.0     5   103    37   143    16   144 0.92 ASCH domain
DUF1260              PF06877.6    104 seq1315_BIOID48251   -            138   1.8e-34  118.3   1.1   1   1   1.7e-38   2.3e-34  118.0   0.8     2   104    10   113     9   113 0.98 Protein of unknown function (DUF1260)
Toluene_X            PF03349.11   427 seq1316_BIOID48251   -            448  1.9e-147  490.9  17.5   1   1  1.6e-151  2.2e-147  490.7  12.1     2   427    19   448    18   448 0.98 Outer membrane protein transport protein (OMPP1/FadL/TodX)
PTSIIB_sorb          PF03830.10   151 seq1318_BIOID48251   -            158   2.7e-52  176.5   0.6   1   1   2.2e-56     3e-52  176.3   0.5     1   150     5   154     5   155 0.98 PTS system sorbose subfamily IIB component
DFP                  PF04127.10   183 seq1322_BIOID48251   -            430   1.2e-71  239.9   2.9   1   1   2.1e-75   1.4e-71  239.7   0.1     2   182   211   395   210   396 0.97 DNA / pantothenate metabolism flavoprotein
Flavoprotein         PF02441.14   129 seq1322_BIOID48251   -            430   2.6e-31  107.8   0.3   1   1   8.1e-35   5.6e-31  106.7   0.2     1   128    30   157    30   158 0.90 Flavoprotein
Peripla_BP_4         PF13407.1    258 seq1325_BIOID48251   -            328   1.3e-51  175.3   0.8   1   1   1.1e-55   1.5e-51  175.1   0.5     5   258    36   289    31   289 0.96 Periplasmic binding protein domain
EII-Sor              PF03609.9    237 seq1326_BIOID48251   -            267   3.4e-72  242.4  24.2   1   1   2.8e-76   3.9e-72  242.2  16.8     1   236     1   238     1   239 0.99 PTS system sorbose-specific iic component
Rieske_2             PF13806.1    104 seq1330_BIOID48251   -            108   2.3e-40  136.3   0.0   1   1   1.9e-44   2.6e-40  136.2   0.0     1   103     3   106     3   107 0.98 Rieske-like [2Fe-2S] domain
DUF218               PF02698.12   155 seq1332_BIOID48251   -            266   5.2e-24   84.3   0.0   1   1   5.6e-28   7.6e-24   83.8   0.0     1   137    36   183    36   208 0.92 DUF218 domain
DUF898               PF05987.8    339 seq1333_BIOID48251   -            407   1.4e-78  264.0  29.5   1   1   1.2e-81   1.6e-77  260.5  20.5     3   328    21   387    19   395 0.97 Bacterial protein of unknown function (DUF898)
DUF177               PF02620.12   119 seq1335_BIOID48251   -            173   4.8e-23   81.3   0.7   1   1   5.4e-27   7.4e-23   80.7   0.5     1   119    61   171    61   171 0.90 Uncharacterized ACR, COG1399
FadR_C               PF07840.7    164 seq1336_BIOID48251   -            239   6.9e-73  243.5   0.0   1   1   1.9e-76   8.5e-73  243.2   0.0     1   163    72   234    72   235 0.99 FadR C-terminal domain
GntR                 PF00392.16    64 seq1336_BIOID48251   -            239   2.3e-20   71.6   0.0   1   1     1e-23   4.7e-20   70.6   0.0     4    64    11    71     8    71 0.96 Bacterial regulatory proteins, gntR family
Form_Nir_trans       PF01226.12   250 seq1337_BIOID48251   -            268   4.6e-62  209.0  28.1   1   1     4e-66   5.5e-62  208.7  19.5    16   249    20   248     4   249 0.92 Formate/nitrite transporter
Fe_dep_repr_C        PF02742.10    71 seq1338_BIOID48251   -            155   1.4e-13   50.2   0.9   1   1   1.5e-16   2.9e-13   49.1   0.6     1    57    95   150    95   154 0.95 Iron dependent repressor, metal binding and dimerisation domain
Fe_dep_repress       PF01325.14    60 seq1338_BIOID48251   -            155   6.9e-11   41.8   0.0   1   1   6.3e-14   1.2e-10   40.9   0.0     6    60    38    92    35    92 0.95 Iron dependent repressor, N-terminal DNA binding domain
HTH_24               PF13412.1     48 seq1338_BIOID48251   -            155   1.2e-07   30.9   0.0   1   1     9e-11   1.8e-07   30.3   0.0     3    48    40    85    38    85 0.90 Winged helix-turn-helix DNA-binding
MarR                 PF01047.17    59 seq1338_BIOID48251   -            155   1.7e-06   27.4   0.0   1   1   1.6e-09   3.1e-06   26.6   0.0    11    48    48    85    47    87 0.95 MarR family
EIID-AGA             PF03613.9    264 seq1339_BIOID48251   -            270   1.1e-92  309.6   4.6   1   1     9e-97   1.2e-92  309.4   3.2     2   264    11   270    10   270 0.97 PTS system mannose/fructose/sorbose family IID component
dUTPase              PF00692.14   129 seq1340_BIOID48251   -            152   1.2e-41  141.0   0.0   1   1   9.9e-46   1.4e-41  140.9   0.0     2   129    17   150    16   150 0.98 dUTPase
ABC_tran             PF00005.22   118 seq1342_BIOID48251   -            494   3.9e-32  110.9   0.0   1   2   4.9e-20   3.4e-16   59.5   0.0     1   118    44   169    44   169 0.90 ABC transporter
ABC_tran             PF00005.22   118 seq1342_BIOID48251   -            494   3.9e-32  110.9   0.0   2   2   7.9e-17   5.4e-13   49.2   0.0     3   117   295   424   293   425 0.83 ABC transporter
Ribosomal_L32p       PF01783.18    56 seq1344_BIOID48251   -             57   4.1e-19   68.3   0.9   1   1   3.3e-23   4.4e-19   68.2   0.7     1    56     2    57     2    57 0.98 Ribosomal L32p protein family
CitMHS               PF03600.11   349 seq1345_BIOID48251   -            372   2.1e-28   98.7  20.9   1   1   3.1e-32   2.1e-28   98.7  14.5    41   321    32   306    12   330 0.89 Citrate transporter
Na_sulph_symp        PF00939.14   471 seq1345_BIOID48251   -            372   1.1e-07   31.0   5.8   1   1   1.6e-11   1.1e-07   31.0   4.0   320   449    41   166    35   184 0.80 Sodium:sulfate symporter transmembrane region
Nitrate_red_del      PF02613.10   136 seq1346_BIOID48251   -            199   1.4e-21   76.6   1.6   1   1   1.9e-25   2.7e-21   75.7   1.1     3   135    41   171    14   173 0.87 Nitrate reductase delta subunit
Aldedh               PF00171.17   462 seq1347_BIOID48251   -            335  2.6e-107  358.8   0.5   1   1  4.4e-111    3e-107  358.6   0.3     8   308    22   323    15   333 0.97 Aldehyde dehydrogenase family
FA_synthesis         PF02504.10   323 seq1348_BIOID48251   -            346  7.6e-124  412.6   0.0   1   1  6.3e-128  8.6e-124  412.4   0.0     8   323     1   321     1   321 0.99 Fatty acid synthesis protein
TetR_N               PF00440.18    47 seq1349_BIOID48251   -            198   2.9e-11   42.7   0.0   1   1   3.4e-15   4.6e-11   42.0   0.0     3    46    18    61    16    62 0.94 Bacterial regulatory proteins, tetR family
TP_methylase         PF00590.15   210 seq1350_BIOID48251   -            457   9.3e-50  169.1   0.1   1   1   3.3e-53   1.5e-49  168.4   0.0     2   209   218   426   217   427 0.92 Tetrapyrrole (Corrin/Porphyrin) Methylases
NAD_binding_7        PF13241.1    103 seq1350_BIOID48251   -            457   5.9e-28   97.0   0.1   1   1   2.3e-29     1e-25   89.8   0.0     1   103     6   115     6   115 0.89 Putative NAD(P)-binding
CysG_dimeriser       PF10414.4     60 seq1350_BIOID48251   -            457   2.4e-20   71.6   0.9   1   1   1.6e-23   7.4e-20   70.0   0.6     2    60   150   209   149   209 0.97 Sirohaem synthase dimerisation region
Glucosamine_iso      PF01182.15   199 seq1351_BIOID48251   -            251   7.5e-19   68.1   0.0   1   1   7.4e-23     1e-18   67.6   0.0     4   198    30   226    28   227 0.81 Glucosamine-6-phosphate isomerases/6-phosphogluconolactonase
Aldedh               PF00171.17   462 seq1359_BIOID48251   -            100   6.8e-31  106.9   0.1   1   1   5.4e-35   7.4e-31  106.8   0.0   366   462     1    96     1    96 0.98 Aldehyde dehydrogenase family
ACP_syn_III_C        PF08541.5     90 seq1362_BIOID48251   -            317   2.8e-37  126.5   0.0   1   1   2.8e-40   9.5e-37  124.7   0.0     1    90   228   317   228   317 0.98 3-Oxoacyl-[acyl-carrier-protein (ACP)] synthase III C terminal
ACP_syn_III          PF08545.5     80 seq1362_BIOID48251   -            317   4.2e-30  103.1   1.3   1   1   2.3e-33     8e-30  102.2   0.9     1    80   106   183   106   183 0.99 3-Oxoacyl-[acyl-carrier-protein (ACP)] synthase III
HMG_CoA_synt_N       PF01154.12   174 seq1362_BIOID48251   -            317   1.2e-05   24.8   0.1   1   1   5.7e-09     2e-05   24.1   0.1     7   150     5   143     2   167 0.85 Hydroxymethylglutaryl-coenzyme A synthase N terminal
Chal_sti_synt_N      PF00195.14   227 seq1362_BIOID48251   -            317   2.5e-05   23.5   0.7   1   1   1.3e-08   4.5e-05   22.6   0.5    98   225    48   168    21   170 0.81 Chalcone and stilbene synthases, N-terminal domain
BPD_transp_2         PF02653.11   267 seq1363_BIOID48251   -            323   1.9e-38  131.8  38.5   1   1   1.4e-42   1.9e-38  131.8  26.7     4   265    38   307    35   309 0.93 Branched-chain amino acid transport system / permease component
Fimbrial             PF00419.15   145 seq1364_BIOID48251   -            194   3.6e-13   49.8   0.0   1   1   3.5e-17   4.8e-13   49.4   0.0     3   144    29   193    27   194 0.76 Fimbrial protein
DUF4223              PF13978.1     56 seq1369_BIOID48251   -             55   1.2e-36  124.0   0.7   1   1   9.5e-41   1.3e-36  123.9   0.5     1    55     1    55     1    55 0.99 Protein of unknown function (DUF4223)
DAO                  PF01266.19   358 seq1371_BIOID48251   -            432   5.6e-74  249.0   0.5   1   1   4.8e-77   6.5e-74  248.8   0.3     2   358     3   397     2   397 0.95 FAD dependent oxidoreductase
Pyr_redox_2          PF07992.9    200 seq1371_BIOID48251   -            432   7.5e-09   35.6   0.3   1   1   3.9e-08   5.3e-05   23.0   0.2     1    36     2    37     2    65 0.92 Pyridine nucleotide-disulphide oxidoreductase
Pyr_redox            PF00070.22    80 seq1371_BIOID48251   -            432   3.2e-08   33.7   0.2   1   1     7e-09   9.6e-06   25.7   0.2     1    33     2    34     2    47 0.91 Pyridine nucleotide-disulphide oxidoreductase
NAD_binding_8        PF13450.1     68 seq1371_BIOID48251   -            432   8.6e-07   28.7   0.1   1   1   5.6e-09   7.6e-06   25.7   0.0     1    34     5    38     5    69 0.85 NAD(P)-binding Rossmann-like domain
ApbA                 PF02558.11   151 seq1371_BIOID48251   -            432   2.3e-05   23.7   0.2   1   1   3.8e-08   5.3e-05   22.6   0.1     1    33     3    34     3    48 0.87 Ketopantoate reductase PanE/ApbA
AlaDh_PNT_C          PF01262.16   168 seq1371_BIOID48251   -            432   0.00013   21.5   0.1   1   1   1.7e-07   0.00023   20.6   0.1    22    59     2    39     1    52 0.85 Alanine dehydrogenase/PNT, C-terminal domain
Form_Nir_trans       PF01226.12   250 seq1373_BIOID48251   -            310   9.1e-53  178.5  18.0   1   1   7.6e-57     1e-52  178.3  12.5     3   249    39   279    37   280 0.97 Formate/nitrite transporter
Pili_assembly_N      PF00345.15   122 seq1375_BIOID48251   -            231   1.7e-41  140.7   0.0   1   1   4.5e-45   3.1e-41  139.8   0.0     1   122    25   145    25   145 0.94 Gram-negative pili assembly chaperone, N-terminal domain
Pili_assembly_C      PF02753.12    68 seq1375_BIOID48251   -            231     3e-17   62.0   0.2   1   1     1e-20   7.1e-17   60.8   0.1     1    67   164   226   164   227 0.91 Gram-negative pili assembly chaperone, C-terminal domain
Acyl_transf_1        PF00698.16   318 seq1376_BIOID48251   -            309   3.4e-42  144.7   3.9   1   1     3e-46   4.1e-42  144.5   2.7     2   281     6   290     5   306 0.90 Acyl transferase domain
BPD_transp_2         PF02653.11   267 seq1377_BIOID48251   -            318     3e-37  127.9  40.5   1   1   3.4e-41   4.6e-37  127.3  28.1     3   266    39   305    37   306 0.93 Branched-chain amino acid transport system / permease component
NLPC_P60             PF00877.14   105 seq1380_BIOID48251   -            275   1.2e-33  114.9   0.0   1   1   7.2e-37   3.3e-33  113.5   0.0     1   105   157   267   157   267 0.98 NlpC/P60 family
ABC_tran             PF00005.22   118 seq1381_BIOID48251   -            530   1.4e-36  125.3   0.0   1   2   1.1e-18   1.9e-15   57.1   0.0     1   118    41   184    41   184 0.98 ABC transporter
ABC_tran             PF00005.22   118 seq1381_BIOID48251   -            530   1.4e-36  125.3   0.0   2   2   2.2e-21   3.7e-18   65.8   0.0     1   118   359   467   359   467 0.95 ABC transporter
ABC_tran_2           PF12848.2     85 seq1381_BIOID48251   -            530   3.4e-23   81.1   3.0   1   1   1.8e-23     3e-20   71.7   1.4     2    85   224   309   223   309 0.91 ABC transporter
AA_permease_2        PF13520.1    426 seq1382_BIOID48251   -            462   2.8e-59  200.6  45.4   1   1     5e-63   3.5e-59  200.3  31.5     1   405    27   427    27   448 0.85 Amino acid permease
AA_permease          PF00324.16   479 seq1382_BIOID48251   -            462     5e-36  123.9  40.9   1   1   1.2e-39   8.5e-36  123.1  28.3     2   475    32   457    31   461 0.83 Amino acid permease
YicC_N               PF03755.8    159 seq1384_BIOID48251   -            287   2.6e-49  167.0   0.1   1   1   3.8e-53   2.6e-49  167.0   0.1     1   158     2   154     2   155 0.96 YicC-like family, N-terminal region
DUF1732              PF08340.6     87 seq1384_BIOID48251   -            287   2.4e-34  116.8   7.2   1   1   3.5e-38   2.4e-34  116.8   5.0     1    87   202   287   202   287 0.97 Domain of unknown function (DUF1732)
Cytochrom_B_N        PF00033.14   188 seq1387_BIOID48251   -            188   6.7e-25   87.4   9.4   1   1   1.1e-28   7.6e-25   87.2   6.5     3   187    16   184    14   185 0.96 Cytochrome b(N-terminal)/b6/petB
Ni_hydr_CYTB         PF01292.15   182 seq1387_BIOID48251   -            188     1e-21   77.0  10.2   1   1   1.7e-25   1.2e-21   76.8   7.0     1   181    16   184    16   185 0.92 Prokaryotic cytochrome b561
Usher                PF00577.15   552 seq1392_BIOID48251   -            838  4.5e-208  692.3  27.4   1   1  9.9e-212  4.5e-208  692.3  19.0     1   552   206   748   206   748 0.99 Type VII secretion system (T7SS), usher protein
PapC_N               PF13954.1    146 seq1392_BIOID48251   -            838   1.5e-47  160.7   0.1   1   1   6.9e-51   3.1e-47  159.6   0.0     1   146    43   192    43   192 0.98 PapC N-terminal domain
PapC_C               PF13953.1     68 seq1392_BIOID48251   -            838   5.1e-21   73.9   0.1   1   1   2.6e-24   1.2e-20   72.8   0.1     2    67   759   825   758   826 0.95 PapC C-terminal domain
adh_short            PF00106.20   167 seq1394_BIOID48251   -            244   6.4e-40  136.6   1.7   1   1     4e-43   1.1e-39  135.9   1.2     1   166     6   169     6   170 0.92 short chain dehydrogenase
adh_short_C2         PF13561.1    243 seq1394_BIOID48251   -            244   3.5e-33  115.2   1.9   1   1   1.6e-36   4.3e-33  115.0   1.3     5   242    14   241    12   242 0.94 Enoyl-(Acyl carrier protein) reductase
KR                   PF08659.5    181 seq1394_BIOID48251   -            244   2.9e-21   75.8   0.9   1   1   1.7e-24   4.6e-21   75.1   0.6     3   174     8   180     7   196 0.84 KR domain
NAD_binding_10       PF13460.1    183 seq1394_BIOID48251   -            244   2.8e-06   27.3   0.3   1   1   2.4e-09   6.6e-06   26.1   0.2     2   125     9   156     8   194 0.72 NADH(P)-binding
Epimerase            PF01370.16   236 seq1394_BIOID48251   -            244     3e-05   23.4   0.2   1   1   1.6e-08   4.3e-05   22.9   0.2     1   118     8   141     8   192 0.77 NAD dependent epimerase/dehydratase family
Sod_Fe_C             PF02777.13   106 seq1396_BIOID48251   -            193   1.9e-45  152.9   1.9   1   1   1.5e-48     1e-44  150.5   0.1     1   105    87   190    87   191 0.98 Iron/manganese superoxide dismutases, C-terminal domain
Sod_Fe_N             PF00081.17    82 seq1396_BIOID48251   -            193     3e-35  120.2   0.6   1   1   7.4e-39   5.1e-35  119.5   0.4     1    82     2    82     2    82 0.98 Iron/manganese superoxide dismutases, alpha-hairpin domain
ADH_zinc_N           PF00107.21   130 seq1397_BIOID48251   -            349   2.5e-28   98.0   0.1   1   1     9e-32   4.1e-28   97.4   0.1     1   129   185   308   185   309 0.97 Zinc-binding dehydrogenase
ADH_N                PF08240.7    109 seq1397_BIOID48251   -            349   1.3e-27   95.6   5.8   1   1   5.3e-31   2.4e-27   94.7   4.0     1   108    27   142    27   143 0.95 Alcohol dehydrogenase GroES-like domain
Peptidase_S24        PF00717.18    70 seq1399_BIOID48251   -            238   3.4e-13   48.9   0.0   1   1   7.4e-17   5.1e-13   48.3   0.0     1    70   150   223   150   223 0.96 Peptidase S24-like
HTH_3                PF01381.17    55 seq1399_BIOID48251   -            238   1.1e-09   37.8   0.0   1   1   3.1e-13   2.1e-09   36.9   0.0     5    55    26    76    23    76 0.95 Helix-turn-helix
Ala_racemase_N       PF01168.15   217 seq1401_BIOID48251   -            356   7.1e-59  198.8   0.0   1   1   1.3e-62   9.2e-59  198.5   0.0     2   217    10   217     9   217 0.95 Alanine racemase, N-terminal domain
Ala_racemase_C       PF00842.16   129 seq1401_BIOID48251   -            356   2.4e-39  133.5   0.4   1   1   6.2e-43   4.2e-39  132.7   0.3     1   127   232   354   232   356 0.97 Alanine racemase, C-terminal domain
Phage_integrase      PF00589.17   173 seq1406_BIOID48251   -            420   5.9e-20   71.5   0.0   1   1   1.8e-23   1.2e-19   70.4   0.0     1   168   213   383   213   388 0.87 Phage integrase family
DUF4102              PF13356.1     89 seq1406_BIOID48251   -            420   1.2e-17   63.4   0.9   1   1   5.9e-21     4e-17   61.7   0.6     1    88     4    92     4    93 0.89 Domain of unknown function (DUF4102)
SIS                  PF01380.17   131 seq1407_BIOID48251   -            347   3.1e-21   75.2   0.0   1   2   1.2e-12   1.6e-08   34.0   0.0     5   122    51   170    48   175 0.87 SIS domain
SIS                  PF01380.17   131 seq1407_BIOID48251   -            347   3.1e-21   75.2   0.0   2   2     3e-14   4.1e-10   39.2   0.0     4    87   214   299   211   305 0.93 SIS domain
His_Phos_2           PF00328.17   347 seq1408_BIOID48251   -            413   1.7e-39  135.9   0.0   1   1   1.5e-43   2.1e-39  135.7   0.0     1   344    30   359    30   364 0.85 Histidine phosphatase superfamily (branch 2)
PP-binding           PF00550.20    67 seq1411_BIOID48251   -             78   2.7e-16   59.4   0.4   1   1   4.4e-20     3e-16   59.3   0.3     1    67     6    73     6    73 0.96 Phosphopantetheine attachment site
DUF1493              PF07377.7    111 seq1411_BIOID48251   -             78   0.00024   21.0   0.4   1   1   4.1e-08   0.00028   20.8   0.3     1    59     1    55     1    62 0.91 Protein of unknown function (DUF1493)
MCPsignal            PF00015.16   213 seq1412_BIOID48251   -            546     1e-69  234.2  47.3   1   1   4.9e-72   2.2e-68  229.8  20.2     2   212   333   525   331   526 0.99 Methyl-accepting chemotaxis protein (MCP) signalling domain
TarH                 PF02203.10   171 seq1412_BIOID48251   -            546   1.3e-30  106.3   2.2   1   1   2.9e-34   1.3e-30  106.3   1.5     2   166    12   177    11   189 0.95 Tar ligand binding domain homologue
HAMP                 PF00672.20    70 seq1412_BIOID48251   -            546   2.2e-14   53.2   0.7   1   1   4.7e-18   2.2e-14   53.2   0.5     2    68   205   271   204   273 0.93 HAMP domain
Aldo_ket_red         PF00248.16   283 seq1413_BIOID48251   -            346   5.2e-75  251.7   0.0   1   1   4.4e-79     6e-75  251.5   0.0     2   282    28   332    27   333 0.96 Aldo/keto reductase family
ketoacyl-synt        PF00109.21   255 seq1414_BIOID48251   -            413     6e-60  202.7   1.1   1   1   1.7e-63     6e-60  202.7   0.8     2   255     4   247     3   247 0.93 Beta-ketoacyl synthase, N-terminal domain
Ketoacyl-synt_C      PF02801.17   119 seq1414_BIOID48251   -            413   2.5e-39  133.6   1.7   1   1   1.4e-42   4.7e-39  132.7   1.2     1   119   255   370   255   370 0.97 Beta-ketoacyl synthase, C-terminal domain
Thiolase_N           PF00108.18   264 seq1414_BIOID48251   -            413   1.2e-06   27.6   0.1   1   1   8.7e-10     3e-06   26.3   0.0    80   120   156   196   145   216 0.93 Thiolase, N-terminal domain
Voltage_CLC          PF00654.15   355 seq1415_BIOID48251   -            418   1.3e-19   70.3  36.2   1   1   9.2e-24   1.3e-19   70.3  25.1    34   317    93   365    65   397 0.79 Voltage gated chloride channel
HypA                 PF01155.14   113 seq1419_BIOID48251   -            120   9.1e-33  112.2   6.4   1   1   7.4e-37     1e-32  112.0   4.4     1   112     5   117     5   118 0.98 Hydrogenase expression/synthesis hypA family
AP_endonuc_2         PF01261.19   211 seq1421_BIOID48251   -            305   1.1e-31  109.6   0.0   1   1     1e-35   1.4e-31  109.3   0.0     1   210    48   254    48   255 0.97 Xylose isomerase-like TIM barrel
cobW                 PF02492.14   178 seq1425_BIOID48251   -            290   2.2e-48  163.9   0.0   1   1   2.1e-52   2.9e-48  163.5   0.0     2   177   106   267   105   268 0.98 CobW/HypB/UreG, nucleotide-binding domain
HATPase_c            PF02518.21   111 seq1427_BIOID48251   -            572     2e-19   69.1   0.0   1   1     1e-22   3.5e-19   68.4   0.0     2   110   449   559   448   560 0.95 Histidine kinase-, DNA gyrase B-, and HSP90-like ATPase
PAS_8                PF13188.1     64 seq1427_BIOID48251   -            572   2.9e-06   26.8   0.0   1   1   4.1e-09   1.4e-05   24.6   0.0     2    49   243   296   242   312 0.73 PAS domain
PAS                  PF00989.19   113 seq1427_BIOID48251   -            572   1.2e-05   24.9   0.0   1   1     1e-08   3.5e-05   23.4   0.0     4    64   245   305   242   313 0.88 PAS fold
LysR_substrate       PF03466.15   209 seq1428_BIOID48251   -            302     1e-38  132.4   0.0   1   1     2e-42   1.4e-38  131.9   0.0     2   208    91   297    90   298 0.96 LysR substrate binding domain
HTH_1                PF00126.22    60 seq1428_BIOID48251   -            302     1e-20   73.0   0.4   1   1   3.4e-24   2.3e-20   71.9   0.3     1    60     7    66     7    66 0.97 Bacterial regulatory helix-turn-helix protein, lysR family
Ral                  PF11058.3     66 seq1431_BIOID48251   -             66   7.5e-48  159.6   3.4   1   1     6e-52   8.2e-48  159.5   2.3     1    66     1    66     1    66 0.99 Antirestriction protein Ral
Fimbrial             PF00419.15   145 seq1432_BIOID48251   -            363   9.8e-22   77.6   0.5   1   1   7.1e-26   9.8e-22   77.6   0.3     2   143   211   361   210   363 0.85 Fimbrial protein
PfkB                 PF00294.19   301 seq1434_BIOID48251   -            261   1.1e-36  126.4   0.1   1   1   1.1e-40   1.5e-36  126.0   0.1    34   294    22   260     7   261 0.87 pfkB family carbohydrate kinase
Peripla_BP_3         PF13377.1    160 seq1435_BIOID48251   -            341   9.6e-43  145.8   0.0   1   1   9.5e-46   3.2e-42  144.1   0.0     2   160   171   331   170   331 0.92 Periplasmic binding protein-like domain
Peripla_BP_1         PF00532.16   279 seq1435_BIOID48251   -            341   8.6e-35  120.1   0.0   1   1     3e-38     1e-34  119.9   0.0     2   275    60   325    59   329 0.93 Periplasmic binding proteins and sugar binding domain of LacI family
LacI                 PF00356.16    46 seq1435_BIOID48251   -            341   3.7e-21   74.3   0.8   1   1   2.1e-24   7.1e-21   73.4   0.6     1    46     3    48     3    48 0.99 Bacterial regulatory proteins, lacI family
Peripla_BP_4         PF13407.1    258 seq1435_BIOID48251   -            341   2.6e-20   72.7   0.0   1   1   1.1e-23   3.6e-20   72.3   0.0     1   253    62   308    62   313 0.89 Periplasmic binding protein domain
YjgP_YjgQ            PF03739.9    354 seq1437_BIOID48251   -            359   5.7e-68  229.1   6.5   1   1   4.9e-72   6.7e-68  228.8   4.5     4   351     1   338     1   341 0.97 Predicted permease YjgP/YjgQ family
Phage_AlpA           PF05930.7     51 seq1438_BIOID48251   -             71   1.8e-08   33.8   0.0   1   1     3e-12     2e-08   33.6   0.0     4    51    15    62    12    62 0.92 Prophage CP4-57 regulatory protein (AlpA)
HTH_17               PF12728.2     51 seq1438_BIOID48251   -             71   1.1e-07   31.8   0.0   1   1   2.3e-11   1.6e-07   31.3   0.0     7    51    20    66    19    66 0.92 Helix-turn-helix domain
Aminotran_4          PF01063.14   231 seq1439_BIOID48251   -            269   1.5e-41  142.2   0.0   1   1   1.3e-45   1.8e-41  142.0   0.0     2   225    38   259    37   266 0.85 Aminotransferase class IV
LacAB_rpiB           PF02502.13   140 seq1441_BIOID48251   -            105   3.4e-11   42.8   0.1   1   1   6.3e-12   8.6e-08   31.8   0.0   102   139    60    97    59    98 0.96 Ribose/Galactose Isomerase
HupF_HypC            PF01455.13    68 seq1442_BIOID48251   -             90   1.9e-25   88.4   0.2   1   1   1.7e-29   2.3e-25   88.2   0.1     1    68     1    72     1    72 0.98 HupF/HypC family
DUF2502              PF10697.4     82 seq1443_BIOID48251   -            108   1.8e-22   79.1  25.5   1   1   1.7e-26   2.3e-22   78.7  17.7     1    82    23   106    23   106 0.97 Protein of unknown function (DUF2502)
adh_short_C2         PF13561.1    243 seq1446_BIOID48251   -            294   7.6e-30  104.3   0.0   1   1   1.9e-33   8.7e-30  104.1   0.0     5   241    58   290    55   292 0.92 Enoyl-(Acyl carrier protein) reductase
adh_short            PF00106.20   167 seq1446_BIOID48251   -            294   3.3e-26   92.0   0.2   1   1     9e-30   4.1e-26   91.7   0.1     3   166    52   217    50   218 0.95 short chain dehydrogenase
KR                   PF08659.5    181 seq1446_BIOID48251   -            294   2.3e-08   33.7   0.0   1   1   6.9e-12   3.2e-08   33.3   0.0     4   167    53   221    51   234 0.77 KR domain
AntA                 PF08346.7     71 seq1447_BIOID48251   -            282   1.2e-23   82.9   0.0   1   1   2.1e-27   2.9e-23   81.7   0.0     1    71    43   133    43   133 0.96 AntA/AntB antirepressor
HypD                 PF01924.11   356 seq1448_BIOID48251   -            373  9.8e-154  511.2   0.0   1   1  8.2e-158  1.1e-153  511.0   0.0     5   355    13   368     9   369 0.96 Hydrogenase formation hypA family
KGG                  PF10685.4     23 seq1449_BIOID48251   -             72   0.00013   21.7   2.1   1   1   1.7e-08   0.00023   20.8   1.5     1    16    20    34    20    34 0.98 Stress-induced bacterial acidophilic repeat motif
UTRA                 PF07702.8    141 seq1454_BIOID48251   -            265     2e-32  111.6   0.0   1   1   9.8e-36   4.5e-32  110.5   0.0     1   140   118   256   118   257 0.99 UTRA domain
GntR                 PF00392.16    64 seq1454_BIOID48251   -            265   8.6e-24   82.6   0.0   1   1   2.9e-27   1.3e-23   82.0   0.0     1    64    34    97    34    97 0.99 Bacterial regulatory proteins, gntR family
HTH_DeoR             PF08220.7     57 seq1454_BIOID48251   -            265   7.6e-05   22.0   0.0   1   1   3.8e-08   0.00017   20.9   0.0    18    54    61    97    46   100 0.88 DeoR-like helix-turn-helix domain
Smr                  PF01713.16    83 seq1455_BIOID48251   -            187   3.7e-20   71.7   0.0   1   1   4.3e-24   5.9e-20   71.1   0.0     2    83    89   169    88   169 0.91 Smr domain
YceG                 PF02618.11   297 seq1457_BIOID48251   -            340     4e-95  318.1   0.0   1   1   3.4e-99   4.6e-95  317.9   0.0     3   297    42   330    40   330 0.94 YceG-like family
ERF                  PF04404.7    160 seq1458_BIOID48251   -            201   1.1e-37  128.8   1.5   1   1     1e-41   1.4e-37  128.5   1.1     1   149     5   146     5   172 0.86 ERF superfamily
YjgP_YjgQ            PF03739.9    354 seq1459_BIOID48251   -            360   8.9e-69  231.7   5.4   1   1   7.6e-73     1e-68  231.5   3.7     1   354     9   358     9   358 0.98 Predicted permease YjgP/YjgQ family
DUF1471              PF07338.8     56 seq1460_BIOID48251   -             91     1e-16   60.1   0.6   1   1     1e-20   1.4e-16   59.7   0.4     1    56    36    89    36    89 0.98 Protein of unknown function (DUF1471)
Response_reg         PF00072.19   112 seq1462_BIOID48251   -            226   1.2e-18   67.0   0.0   1   1   9.1e-22   6.2e-18   64.7   0.0     1   111     7   118     7   119 0.97 Response regulator receiver domain
CitT                 PF12431.3     30 seq1462_BIOID48251   -            226   5.6e-08   32.5   0.0   1   1   1.5e-11     1e-07   31.6   0.0     1    28   134   160   134   162 0.97 Transcriptional regulator
DUF1338              PF07063.8    302 seq1463_BIOID48251   -            447   7.7e-96  320.6   0.1   1   1  6.6e-100     9e-96  320.3   0.1     1   302    11   401    11   401 0.98 Domain of unknown function (DUF1338)
AIRS_C               PF02769.17   153 seq1467_BIOID48251   -            336   6.5e-24   84.5   2.0   1   1   1.6e-27   1.1e-23   83.8   1.4     2   149   166   313   165   315 0.95 AIR synthase related protein, C-terminal domain
AIRS                 PF00586.19    96 seq1467_BIOID48251   -            336   1.5e-13   50.6   2.4   1   1   5.2e-17   3.6e-13   49.4   0.1    10    96    44   132    35   132 0.90 AIR synthase related protein, N-terminal domain
LppC                 PF04348.8    536 seq1470_BIOID48251   -            678  2.2e-135  452.1  23.1   1   2   5.2e-52   7.1e-48  163.3  13.2     1   285    40   318    40   351 0.89 LppC putative lipoprotein
LppC                 PF04348.8    536 seq1470_BIOID48251   -            678  2.2e-135  452.1  23.1   2   2   9.4e-91   1.3e-86  291.2   0.1   248   536   349   672   341   672 0.96 LppC putative lipoprotein
Thymidylate_kin      PF02223.12   186 seq1471_BIOID48251   -            213   1.2e-60  203.9   0.0   1   1   9.8e-65   1.3e-60  203.8   0.0     1   186     8   200     8   200 0.98 Thymidylate kinase
SLT                  PF01464.15   121 seq1473_BIOID48251   -            203   1.4e-25   89.0   0.1   1   1   1.3e-29   1.8e-25   88.6   0.1     3   120    43   168    41   169 0.95 Transglycosylase SLT domain
MFS_1                PF07690.11   354 seq1475_BIOID48251   -            403   1.5e-43  148.8  41.6   1   1   2.1e-47   1.5e-43  148.8  28.8     4   347    14   341    11   348 0.86 Major Facilitator Superfamily
Sugar_tr             PF00083.19   451 seq1475_BIOID48251   -            403   4.4e-09   35.3   4.8   1   1   6.5e-13   4.4e-09   35.3   3.3    44   123    39   115    16   185 0.88 Sugar (and other) transporter
DUF2856              PF11043.3     97 seq1476_BIOID48251   -             97   1.2e-60  201.5   0.7   1   1   9.6e-65   1.3e-60  201.3   0.5     1    97     1    97     1    97 1.00 Protein of unknown function (DUF2856)
Nucleos_tra2_C       PF07662.8    210 seq1477_BIOID48251   -            413   2.3e-69  232.9  16.2   1   1   3.3e-73   2.3e-69  232.9  11.2     1   209   206   412   206   413 0.98 Na+ dependent nucleoside transporter C-terminus
Nucleos_tra2_N       PF01773.15    75 seq1477_BIOID48251   -            413   1.9e-24   85.6   4.2   1   1   2.8e-28   1.9e-24   85.6   2.9     1    74    22    95    22    96 0.98 Na+ dependent nucleoside transporter N-terminus
DUF2737              PF10930.3     54 seq1483_BIOID48251   -             55   6.3e-33  112.0   0.8   1   1   4.9e-37   6.7e-33  111.9   0.5     1    53     1    54     1    55 0.97 Protein of unknown function (DUF2737)
DNA_pol3_delta2      PF13177.1    162 seq1488_BIOID48251   -            334   4.4e-39  133.6   0.0   1   1   1.1e-42   7.5e-39  132.8   0.0     8   159    13   165     9   168 0.96 DNA polymerase III, delta subunit
DNApol3-delta_C      PF09115.5    119 seq1488_BIOID48251   -            334     2e-37  127.7   0.1   1   1   4.5e-41   3.1e-37  127.1   0.1     2   119   207   323   206   323 0.98 DNA polymerase III, delta subunit, C terminal
Sigma54_activat      PF00158.21   168 seq1489_BIOID48251   -            692   4.2e-71  237.7   0.1   1   1   3.8e-74   7.4e-71  236.9   0.0     1   168   381   548   381   548 0.99 Sigma-54 interaction domain
GAF_3                PF13492.1    129 seq1489_BIOID48251   -            692   3.8e-18   65.7   0.0   1   1   6.6e-15   1.3e-11   44.5   0.0     1   129   202   346   202   346 0.85 GAF domain
GAF                  PF01590.21   154 seq1489_BIOID48251   -            692   6.9e-17   61.8   0.1   1   1   1.5e-14     3e-11   43.6   0.0     1   154   202   344   202   344 0.91 GAF domain
GAF_2                PF13185.1    148 seq1489_BIOID48251   -            692   1.1e-12   48.6   0.0   1   1   5.4e-12     1e-08   35.6   0.0     3   148   202   345   194   345 0.76 GAF domain
AAA_5                PF07728.9    139 seq1489_BIOID48251   -            692   5.2e-08   32.6   0.1   1   1   6.5e-11   1.3e-07   31.3   0.0     2   130   405   529   404   538 0.79 AAA domain (dynein-related subfamily)
AAA                  PF00004.24   132 seq1489_BIOID48251   -            692   3.3e-06   27.2   0.0   1   1   4.7e-09   9.2e-06   25.7   0.0     1   112   405   525   405   541 0.81 ATPase family associated with various cellular activities (AAA)
HTH_8                PF02954.14    42 seq1489_BIOID48251   -            692   7.6e-05   22.0   0.2   1   1   3.9e-08   7.6e-05   22.0   0.1     6    42   645   684   642   684 0.90 Bacterial regulatory protein, Fis family
Cys_Met_Meta_PP      PF01053.15   386 seq1491_BIOID48251   -            440  3.7e-122  407.2   0.0   1   1  3.1e-126  4.2e-122  407.0   0.0     1   385    52   436    52   437 0.97 Cys/Met metabolism PLP-dependent enzyme
Ead_Ea22             PF13935.1    139 seq1494_BIOID48251   -            184   2.2e-33  115.4   0.9   1   1   2.2e-37     3e-33  114.9   0.6     2   127     3   138     2   157 0.81 Ead/Ea22-like protein
MdoG                 PF04349.7    484 seq1495_BIOID48251   -            551    1e-150  502.0   0.1   1   1  9.1e-155  1.2e-150  501.8   0.1     1   482    45   534    45   536 0.92 Periplasmic glucan biosynthesis protein, MdoG
CorA                 PF01544.13   292 seq1497_BIOID48251   -            327     6e-63  212.4   0.0   1   1   5.2e-67   7.1e-63  212.2   0.0     3   292    39   323    37   323 0.97 CorA-like Mg2+ transporter protein
Pox_D5               PF03288.11    86 seq1500_BIOID48251   -            608   4.4e-14   52.3   0.0   1   1   1.3e-17   8.8e-14   51.4   0.0     2    85   499   595   498   596 0.95 Poxvirus D5 protein-like
D5_N                 PF08706.6    150 seq1500_BIOID48251   -            608   1.3e-11   44.6   0.2   1   1   7.3e-15     5e-11   42.7   0.0     2   147   165   295   164   297 0.84 D5 N terminal like
PEP_mutase           PF13714.1    238 seq1502_BIOID48251   -            296   1.1e-53  181.7   4.4   1   1   1.9e-57   1.3e-53  181.5   3.1     1   233    10   250    10   255 0.92 Phosphoenolpyruvate phosphomutase
ICL                  PF00463.16   526 seq1502_BIOID48251   -            296   1.2e-16   59.9   1.8   1   1   4.4e-20     3e-16   58.6   1.3   150   255    80   183    71   213 0.86 Isocitrate lyase family
Transgly_assoc       PF04226.8     48 seq1505_BIOID48251   -             84     2e-13   50.0  14.1   1   1   1.5e-17     2e-13   50.0   9.8     2    48    34    83    33    83 0.98 Transglycosylase associated protein
CMAS                 PF02353.15   273 seq1506_BIOID48251   -            382  1.8e-106  355.1   0.2   1   1  1.6e-109  2.4e-106  354.6   0.2     2   273   108   368   107   368 0.98 Mycolic acid cyclopropane synthetase
Methyltransf_23      PF13489.1    162 seq1506_BIOID48251   -            382   1.5e-14   53.9   0.0   1   1   1.6e-17   2.4e-14   53.2   0.0    14   135   157   287   144   315 0.73 Methyltransferase domain
Methyltransf_11      PF08241.7     95 seq1506_BIOID48251   -            382   8.7e-13   48.4   0.0   1   1   1.1e-15   1.6e-12   47.5   0.0     1    94   172   264   172   265 0.97 Methyltransferase domain
Methyltransf_18      PF12847.2    112 seq1506_BIOID48251   -            382   8.2e-11   42.3   0.0   1   1   1.4e-13   2.1e-10   41.0   0.0     1   111   167   267   167   268 0.91 Methyltransferase domain
Methyltransf_31      PF13847.1    152 seq1506_BIOID48251   -            382   5.2e-11   42.2   0.0   1   1   5.6e-14   8.6e-11   41.5   0.0     2   112   166   269   165   329 0.85 Methyltransferase domain
Methyltransf_12      PF08242.7     99 seq1506_BIOID48251   -            382   4.1e-08   33.4   0.0   1   1   5.5e-11   8.4e-08   32.4   0.0     1    99   172   263   172   263 0.83 Methyltransferase domain
Methyltransf_25      PF13649.1    101 seq1506_BIOID48251   -            382   2.1e-07   31.0   0.0   1   1   2.8e-10   4.2e-07   30.1   0.0     1   101   171   261   171   261 0.90 Methyltransferase domain
PCMT                 PF01135.14   210 seq1506_BIOID48251   -            382   3.9e-06   26.4   0.0   1   1   3.8e-09   5.7e-06   25.8   0.0    61   123   155   215   135   230 0.82 Protein-L-isoaspartate(D-aspartate) O-methyltransferase (PCMT)
MTS                  PF05175.9    170 seq1506_BIOID48251   -            382   3.8e-05   23.0   0.0   1   1     4e-08   6.1e-05   22.3   0.0    22   104   158   234   152   265 0.81 Methyltransferase small domain
TatD_DNase           PF01026.16   255 seq1508_BIOID48251   -            265   1.2e-76  257.2   0.0   1   1   9.8e-81   1.3e-76  257.0   0.0     1   255     4   255     4   255 0.96 TatD related DNase
UPF0102              PF02021.12    93 seq1512_BIOID48251   -            131   1.3e-35  121.0   0.1   1   1   1.1e-39   1.5e-35  120.8   0.1     2    92    23   115    22   116 0.98 Uncharacterised protein family UPF0102
PagP                 PF07017.6    147 seq1513_BIOID48251   -            186   7.8e-75  248.9   5.2   1   1   6.9e-79   9.5e-75  248.7   3.6     1   147    36   183    36   183 0.99 Antimicrobial peptide resistance and lipid A acylation protein PagP
SNARE_assoc          PF09335.6    123 seq1519_BIOID48251   -            233   3.9e-19   68.9   5.8   1   1   2.9e-23   3.9e-19   68.9   4.0     1   122    48   173    48   174 0.96 SNARE associated Golgi protein
Transaldolase        PF00923.14   287 seq1520_BIOID48251   -            244   1.1e-44  152.5   0.1   1   1   1.6e-48   2.2e-44  151.5   0.1     1   242    27   228    27   238 0.95 Transaldolase
SIS_2                PF13580.1    138 seq1522_BIOID48251   -            196   1.2e-31  109.1   1.0   1   1   2.2e-35   1.5e-31  108.8   0.7     3   138    10   144     8   144 0.95 SIS domain
SIS                  PF01380.17   131 seq1522_BIOID48251   -            196   6.2e-07   28.9   0.3   1   1   7.1e-10   4.8e-06   26.0   0.0    49   105   105   164    77   182 0.82 SIS domain
Citrate_synt         PF00285.16   356 seq1524_BIOID48251   -            389  1.1e-116  389.4   0.0   1   1  9.6e-121  1.3e-116  389.1   0.0     2   356    22   370    22   370 0.98 Citrate synthase
DEAD                 PF00270.24   173 seq1527_BIOID48251   -            457   4.4e-46  156.3   0.0   1   1   2.3e-47   7.8e-44  149.0   0.0     1   170    27   191    27   194 0.95 DEAD/DEAH box helicase
Helicase_C           PF00271.26    78 seq1527_BIOID48251   -            457   1.5e-23   82.3   0.0   1   1   8.4e-27   2.9e-23   81.4   0.0     3    78   261   336   259   336 0.97 Helicase conserved C-terminal domain
DbpA                 PF03880.10    74 seq1527_BIOID48251   -            457   1.9e-21   75.3   0.0   1   1   1.1e-24   3.9e-21   74.3   0.0     2    73   384   455   383   456 0.98 DbpA RNA binding domain
ResIII               PF04851.10   184 seq1527_BIOID48251   -            457     1e-05   25.3   0.0   1   1     7e-09   2.4e-05   24.1   0.0     4   183    26   188    23   189 0.73 Type III restriction enzyme, res subunit
DUF465               PF04325.8     49 seq1530_BIOID48251   -             74   2.6e-14   52.5   2.0   1   1   3.5e-18   4.7e-14   51.6   0.9     1    49    19    68    19    68 0.97 Protein of unknown function (DUF465)
CSD                  PF00313.17    66 seq1531_BIOID48251   -             69   5.2e-34  115.7   0.7   1   1   8.2e-38   5.6e-34  115.6   0.5     2    65     5    68     4    69 0.97 'Cold-shock' DNA-binding domain
OB_RNB               PF08206.6     58 seq1531_BIOID48251   -             69   1.2e-05   24.6   0.3   1   1   2.5e-09   1.7e-05   24.1   0.2     7    30    14    37     6    67 0.82 Ribonuclease B OB domain
PTS_EIIC             PF02378.13   321 seq1532_BIOID48251   -            477   1.4e-80  270.4  33.4   1   1   2.1e-84   1.4e-80  270.4  23.2     1   321    13   320    13   320 0.94 Phosphotransferase system, EIIC
PTS_EIIB             PF00367.15    35 seq1532_BIOID48251   -            477   7.7e-14   50.5   0.1   1   1     2e-17   1.3e-13   49.7   0.0     3    35   404   436   402   436 0.95 phosphotransferase system, EIIB
ASCH                 PF04266.9    104 seq1533_BIOID48251   -             94    0.0001   22.5   0.0   1   1   8.8e-09   0.00012   22.2   0.0     1    55     6    72     6    86 0.67 ASCH domain
BON                  PF04972.12    64 seq1534_BIOID48251   -            191   2.5e-32  110.3   8.7   1   2   2.7e-19   3.6e-15   55.3   0.8     3    62    53   113    51   115 0.96 BON domain
BON                  PF04972.12    64 seq1534_BIOID48251   -            191   2.5e-32  110.3   8.7   2   2   1.8e-20   2.4e-16   59.1   0.8     1    57   129   184   129   188 0.97 BON domain
Acetyltransf_3       PF13302.1    142 seq1537_BIOID48251   -            178   4.5e-21   75.5   0.0   1   1   1.2e-24   5.3e-21   75.2   0.0     2   141    11   150    10   151 0.86 Acetyltransferase (GNAT) domain
Acetyltransf_4       PF13420.1    155 seq1537_BIOID48251   -            178   6.7e-11   42.2   0.1   1   1   1.7e-14   7.9e-11   42.0   0.0    25   154    39   170    21   171 0.85 Acetyltransferase (GNAT) domain
Acetyltransf_1       PF00583.19    83 seq1537_BIOID48251   -            178   1.9e-10   40.5   0.0   1   1   6.8e-14   3.1e-10   39.8   0.0     3    82    74   150    72   151 0.96 Acetyltransferase (GNAT) family
MutS_V               PF00488.16   235 seq1542_BIOID48251   -            853  7.7e-105  349.3   0.0   1   1  4.6e-108  1.3e-104  348.6   0.0     1   234   567   798   567   799 0.99 MutS domain V
MutS_III             PF05192.13   204 seq1542_BIOID48251   -            853   3.1e-49  167.4   3.1   1   1   2.1e-52   5.7e-49  166.5   2.2     1   204   271   560   271   560 0.96 MutS domain III
MutS_I               PF01624.15   113 seq1542_BIOID48251   -            853   6.2e-44  148.5   0.0   1   1   6.1e-47   1.7e-43  147.1   0.0     1   112    11   122    11   123 0.99 MutS domain I
MutS_II              PF05188.12   137 seq1542_BIOID48251   -            853   1.9e-33  115.3   0.0   1   1   1.6e-36   4.5e-33  114.1   0.0     1   137   131   256   131   256 0.98 MutS domain II
MutS_IV              PF05190.13    92 seq1542_BIOID48251   -            853   3.6e-28   97.4   0.1   1   1   3.6e-31   9.9e-28   96.0   0.1     1    90   428   517   428   519 0.97 MutS family domain IV
DUF4102              PF13356.1     89 seq1543_BIOID48251   -            258   2.7e-29  100.7   0.2   1   1   3.5e-33   4.8e-29   99.9   0.1     1    88    25   111    25   112 0.97 Domain of unknown function (DUF4102)
CN_hydrolase         PF00795.17   184 seq1544_BIOID48251   -            262   6.5e-21   74.3   0.1   1   1   6.6e-25     9e-21   73.9   0.0     6   184     7   172     2   172 0.85 Carbon-nitrogen hydrolase
Phage_AlpA           PF05930.7     51 seq1546_BIOID48251   -             63   8.4e-06   25.3   0.1   1   1   8.5e-10   1.2e-05   24.8   0.1     3    50     6    52     4    53 0.80 Prophage CP4-57 regulatory protein (AlpA)
MmgE_PrpD            PF03972.9    445 seq1547_BIOID48251   -            483  4.5e-178  591.8   0.0   1   1  3.7e-182  5.1e-178  591.6   0.0     2   445    14   475    13   475 0.98 MmgE/PrpD family
MatE                 PF01554.13   162 seq1549_BIOID48251   -            457   2.3e-73  245.0  36.2   1   2   1.4e-41   1.9e-37  128.2   3.8     1   162    17   177    17   177 0.98 MatE
MatE                 PF01554.13   162 seq1549_BIOID48251   -            457   2.3e-73  245.0  36.2   2   2   3.8e-42   5.2e-38  130.0   8.5     1   162   244   405   244   405 1.00 MatE
SSB                  PF00436.20   104 seq1552_BIOID48251   -            149   3.6e-16   58.7   0.0   1   1   3.8e-20   5.3e-16   58.2   0.0     3   101     4    99     2   101 0.94 Single-strand binding protein family
Adenine_glyco        PF03352.8    179 seq1553_BIOID48251   -            242   4.5e-84  280.2   0.0   1   1     4e-88   5.4e-84  280.0   0.0     1   177    61   237    61   239 0.99 Methyladenine glycosylase
Fe-ADH               PF00465.14   366 seq1554_BIOID48251   -            387   4.3e-88  295.3   0.1   1   1   7.4e-92     5e-88  295.0   0.1     1   351     9   363     9   377 0.91 Iron-containing alcohol dehydrogenase
Fe-ADH_2             PF13685.1    250 seq1554_BIOID48251   -            387   1.8e-13   50.2   0.1   1   1   3.3e-11   2.3e-07   30.3   0.0     4   101    16   111    13   114 0.81 Iron-containing alcohol dehydrogenase
ProQ                 PF04352.8    115 seq1557_BIOID48251   -            138   4.5e-30  103.4   0.2   1   1   4.4e-34     6e-30  103.1   0.1     2   113    27   138    26   138 0.96 ProQ/FINO family
DUF1323              PF07037.6    122 seq1558_BIOID48251   -            119   9.2e-49  164.5   0.0   1   1   8.9e-53   1.2e-48  164.1   0.0     1   122     6   118     6   118 0.94 Putative transcription regulator (DUF1323)
MttA_Hcf106          PF02416.11    53 seq1559_BIOID48251   -             67   1.7e-12   46.1   0.4   1   1   1.4e-16   1.9e-12   46.0   0.2     1    48     4    51     4    62 0.92 mttA/Hcf106 family
C4dic_mal_tran       PF03595.12   330 seq1562_BIOID48251   -            366   6.1e-54  182.7  37.4   1   1   5.1e-58     7e-54  182.5  25.9     2   329    44   342    43   343 0.97 C4-dicarboxylate transporter/malic acid transport protein
TetR_C_3             PF08362.6    143 seq1563_BIOID48251   -            212   5.4e-59  197.9   0.0   1   1     1e-62   7.1e-59  197.5   0.0     1   143    70   212    70   212 0.99 YcdC-like protein, C-terminal region
TetR_N               PF00440.18    47 seq1563_BIOID48251   -            212   1.3e-16   59.8   0.2   1   1   2.9e-20     2e-16   59.2   0.1     1    47    23    69    23    69 0.98 Bacterial regulatory proteins, tetR family
Acetyltransf_10      PF13673.1    117 seq1564_BIOID48251   -            146     6e-14   52.0   0.1   1   1   1.7e-17   7.6e-14   51.7   0.0     7   117    12   120     8   120 0.81 Acetyltransferase (GNAT) domain
Acetyltransf_7       PF13508.1     79 seq1564_BIOID48251   -            146   1.3e-13   50.7   0.2   1   1   3.9e-17   1.8e-13   50.3   0.2     3    78    48   121    46   122 0.92 Acetyltransferase (GNAT) domain
Acetyltransf_1       PF00583.19    83 seq1564_BIOID48251   -            146   1.3e-11   44.2   0.2   1   1   4.7e-15   2.2e-11   43.5   0.1     1    83    53   121    53   121 0.97 Acetyltransferase (GNAT) family
DUF1323              PF07037.6    122 seq1565_BIOID48251   -            130   5.2e-55  184.7   0.0   1   1   1.3e-58   5.8e-55  184.5   0.0     1   122     8   129     8   129 0.99 Putative transcription regulator (DUF1323)
HTH_17               PF12728.2     51 seq1565_BIOID48251   -            130     2e-08   34.2   0.1   1   1   1.2e-11   5.5e-08   32.8   0.0     2    38     8    49     8    52 0.82 Helix-turn-helix domain
PerC                 PF06069.6     90 seq1567_BIOID48251   -             96     7e-29   99.6   1.2   1   1   5.7e-33   7.8e-29   99.4   0.9     3    88     2    85     1    87 0.94 PerC transcriptional activator
AMP-binding          PF00501.23   418 seq1569_BIOID48251   -            628   1.1e-91  307.1   0.0   1   1   2.8e-95   1.3e-91  306.9   0.0     1   418    85   525    85   525 0.96 AMP-binding enzyme
DUF3448              PF11930.3     82 seq1569_BIOID48251   -            628   4.2e-26   90.3   0.3   1   1   1.6e-29   7.5e-26   89.5   0.2     7    79     3    75     1    78 0.95 Domain of unknown function (DUF3448)
DUF4009              PF13193.1     41 seq1569_BIOID48251   -            628     9e-15   53.7   0.0   1   1   5.8e-18   2.7e-14   52.2   0.0     3    41   575   615   573   615 0.96 Domain of unknown function (DUF4009)
Exonuc_X-T_C         PF08411.5    269 seq1570_BIOID48251   -            474  2.8e-104  347.8   0.1   1   1    5e-108  3.4e-104  347.5   0.1     1   268   211   472   211   473 0.99 Exonuclease C-terminal
RNase_T              PF00929.19   164 seq1570_BIOID48251   -            474   9.5e-26   90.9   0.0   1   1   2.6e-29   1.8e-25   90.0   0.0     2   162    12   191    11   193 0.95 Exonuclease
Asparaginase_2       PF01112.13   319 seq1571_BIOID48251   -            321  3.1e-125  417.0   2.9   1   1  2.8e-129  3.8e-125  416.7   2.0     2   315     3   315     2   317 0.99 Asparaginase
Aldo_ket_red         PF00248.16   283 seq1572_BIOID48251   -            275   7.7e-57  192.1   0.0   1   1   6.7e-61   9.2e-57  191.8   0.0     2   282    18   261    17   262 0.96 Aldo/keto reductase family
DJ-1_PfpI            PF01965.19   147 seq1574_BIOID48251   -            172   1.6e-42  144.3   0.0   1   1   2.7e-46   1.9e-42  144.1   0.0     1   147    31   171    31   171 0.97 DJ-1/PfpI family
DUF4066              PF13278.1    166 seq1574_BIOID48251   -            172   3.4e-13   49.1   0.0   1   1   5.9e-17     4e-13   48.8   0.0     1   151     8   153     8   155 0.89 Putative amidotransferase
TehB                 PF03848.9    192 seq1576_BIOID48251   -            197  5.1e-103  342.0   0.1   1   1  3.7e-106  5.7e-103  341.9   0.0     1   192     1   193     1   193 0.99 Tellurite resistance protein TehB
Methyltransf_23      PF13489.1    162 seq1576_BIOID48251   -            197   1.2e-12   47.7   0.0   1   1   9.2e-16   1.4e-12   47.4   0.0    20   115    28   133    10   173 0.77 Methyltransferase domain
Methyltransf_11      PF08241.7     95 seq1576_BIOID48251   -            197     2e-12   47.3   0.0   1   1   2.7e-15   4.1e-12   46.3   0.0     1    93    35   130    35   132 0.96 Methyltransferase domain
Methyltransf_12      PF08242.7     99 seq1576_BIOID48251   -            197   2.1e-11   44.0   0.0   1   1   2.2e-14   3.4e-11   43.3   0.0     1    98    35   129    35   130 0.95 Methyltransferase domain
Methyltransf_31      PF13847.1    152 seq1576_BIOID48251   -            197   8.1e-11   41.6   0.0   1   1   6.3e-14   9.6e-11   41.3   0.0     5   110    32   134    29   183 0.89 Methyltransferase domain
MTS                  PF05175.9    170 seq1576_BIOID48251   -            197     5e-10   38.9   0.0   1   1   4.2e-13   6.4e-10   38.5   0.0    23   140    22   134     3   152 0.85 Methyltransferase small domain
Methyltransf_18      PF12847.2    112 seq1576_BIOID48251   -            197   1.5e-08   35.1   0.0   1   1   1.4e-11   2.2e-08   34.5   0.0     2   109    31   132    30   136 0.79 Methyltransferase domain
PerC                 PF06069.6     90 seq1577_BIOID48251   -            153     3e-15   55.8   1.5   1   1   4.9e-19   6.7e-15   54.7   1.0     2    49   102   149    99   152 0.95 PerC transcriptional activator
Metallophos          PF00149.23   201 seq1579_BIOID48251   -            218     1e-15   57.6   4.0   1   1   4.3e-19   2.9e-15   56.1   2.8     2   197    16   187    15   191 0.83 Calcineurin-like phosphoesterase
Metallophos_2        PF12850.2    156 seq1579_BIOID48251   -            218   8.9e-07   28.7   0.0   1   1   2.1e-10   1.4e-06   28.0   0.0     3   118    17   188    16   211 0.60 Calcineurin-like phosphoesterase superfamily domain
ABC_tran             PF00005.22   118 seq1583_BIOID48251   -            623   7.2e-41  139.1   0.0   1   2   5.7e-21   7.1e-18   64.9   0.1    24   118    90   197    56   197 0.81 ABC transporter
ABC_tran             PF00005.22   118 seq1583_BIOID48251   -            623   7.2e-41  139.1   0.0   2   2   4.1e-23   5.1e-20   71.9   0.0     1   117   364   491   364   492 0.93 ABC transporter
oligo_HPY            PF08352.7     64 seq1583_BIOID48251   -            623   8.6e-21   73.9   0.4   1   2   8.8e-12   1.1e-08   35.1   0.0     1    33   248   280   248   303 0.88 Oligopeptide/dipeptide transporter, C-terminal region
oligo_HPY            PF08352.7     64 seq1583_BIOID48251   -            623   8.6e-21   73.9   0.4   2   2     3e-12   3.8e-09   36.6   0.0     1    33   543   575   543   594 0.85 Oligopeptide/dipeptide transporter, C-terminal region
DUF3828              PF12883.2    120 seq1584_BIOID48251   -            308   8.4e-12   44.9   2.7   1   1   4.2e-11   2.8e-07   30.3   0.1     2   118    26   142    25   144 0.88 Protein of unknown function (DUF3828)
Lumazine_bd          PF12870.2    111 seq1584_BIOID48251   -            308   3.1e-07   30.3   3.1   1   1   1.8e-08   0.00012   21.9   0.1    66   110   240   283   196   284 0.92 Lumazine-binding domain
GIY-YIG              PF01541.19    80 seq1587_BIOID48251   -            100   9.2e-10   38.6   0.0   1   1   8.1e-14   1.1e-09   38.3   0.0     2    76     4    73     3    77 0.91 GIY-YIG catalytic domain
DUF3313              PF11769.3    201 seq1589_BIOID48251   -            222   9.3e-66  220.9   0.1   1   1   7.7e-70   1.1e-65  220.7   0.1     1   199    16   214    16   216 0.99 Protein of unknown function (DUF3313)
HIT                  PF01230.18    98 seq1591_BIOID48251   -            125   9.1e-30  102.9   0.0   1   1   1.6e-33   1.1e-29  102.7   0.0     1    97    18   115    18   116 0.97 HIT domain
DcpS_C               PF11969.3    116 seq1591_BIOID48251   -            125   2.7e-25   88.7   0.0   1   1   4.3e-29     3e-25   88.6   0.0     2   103    11   112    10   123 0.96 Scavenger mRNA decapping enzyme C-term binding
ydhR                 PF08803.6     97 seq1595_BIOID48251   -            101   1.1e-43  147.1   0.0   1   1   8.6e-48   1.2e-43  146.9   0.0     1    97     4   100     4   100 0.99 Putative mono-oxygenase ydhR
Sulf_transp          PF04143.9     43 seq1596_BIOID48251   -            409   3.9e-09   36.2   8.6   1   1   2.9e-13   3.9e-09   36.2   6.0     4    42   142   180   139   181 0.92 Sulphur transport
DUF1425              PF07233.7     94 seq1597_BIOID48251   -            125   1.6e-23   81.9   0.0   1   1   1.4e-27   1.9e-23   81.7   0.0     2    93    34   124    33   125 0.98 Protein of unknown function (DUF1425)
Transp_cyt_pur       PF02133.10   439 seq1601_BIOID48251   -            419   1.2e-83  281.0  48.4   1   1   9.7e-88   1.3e-83  280.8  33.5     1   438    11   397    11   398 0.98 Permease for cytosine/purines, uracil, thiamine, allantoin
NAD_binding_9        PF13454.1    156 seq1602_BIOID48251   -            534   5.7e-33  113.7   0.2   1   1   8.7e-37   1.2e-32  112.7   0.0     1   155     5   164     5   165 0.90 FAD-NAD(P)-binding
OmpA                 PF00691.15    97 seq1604_BIOID48251   -            219   1.2e-23   83.2   0.1   1   1     4e-27   1.8e-23   82.6   0.1     1    97   115   210   115   210 0.97 OmpA family
Gly-zipper_Omp       PF13488.1     46 seq1604_BIOID48251   -            219   1.2e-12   47.1  16.5   1   1   2.7e-16   1.2e-12   47.1  11.4     1    46    37    85    37    85 0.95 Glycine zipper
Gly-zipper_YMGG      PF13441.1     45 seq1604_BIOID48251   -            219   6.8e-09   34.9  18.1   1   1   1.5e-12   6.8e-09   34.9  12.5     5    45    33    80    29    80 0.81 YMGG-like Gly-zipper
DUF3897              PF13036.1    180 seq1606_BIOID48251   -            213   7.9e-53  178.6   0.0   1   1     7e-57   9.5e-53  178.3   0.0     1   180    10   210    10   210 0.92 Protein of unknown function (DUF3897)
OrfB_IS605           PF01385.14   227 seq1608_BIOID48251   -            402   1.6e-51  174.7   3.7   1   1   4.7e-55   2.2e-51  174.3   2.6     1   224    69   275    69   278 0.98 Probable transposase
OrfB_Zn_ribbon       PF07282.6     69 seq1608_BIOID48251   -            402   8.9e-26   89.2   0.7   1   1   6.3e-29   2.9e-25   87.6   0.5     1    67   304   371   304   373 0.98 Putative transposase DNA-binding domain
HTH_OrfB_IS605       PF12323.3     46 seq1608_BIOID48251   -            402   4.2e-13   48.2   0.8   1   1   9.3e-17   4.2e-13   48.2   0.5     1    46     1    48     1    48 0.95 Helix-turn-helix domain
NAD_binding_2        PF03446.10   162 seq1609_BIOID48251   -            302   1.8e-36  125.4   5.8   1   1   1.9e-40   2.6e-36  124.8   4.1     3   161     8   168     6   169 0.95 NAD binding domain of 6-phosphogluconate dehydrogenase
Sigma54_activat      PF00158.21   168 seq1611_BIOID48251   -            642   3.5e-36  124.1   0.0   1   1   2.7e-39   6.3e-36  123.2   0.0     5   168   334   494   330   494 0.96 Sigma-54 interaction domain
PAS                  PF00989.19   113 seq1611_BIOID48251   -            642   4.4e-14   52.1   0.0   1   1     6e-17   1.4e-13   50.5   0.0     2   113   207   309   206   309 0.97 PAS fold
HTH_8                PF02954.14    42 seq1611_BIOID48251   -            642   1.7e-13   49.7   0.1   1   1   7.4e-17   1.7e-13   49.7   0.1     2    42   591   631   590   631 0.96 Bacterial regulatory protein, Fis family
GAF                  PF01590.21   154 seq1611_BIOID48251   -            642   3.1e-06   27.2   0.2   1   1   3.6e-09   8.2e-06   25.9   0.2     4   151    58   189    56   192 0.92 GAF domain
PAS_8                PF13188.1     64 seq1611_BIOID48251   -            642   0.00012   21.6   0.0   1   1   1.4e-07   0.00032   20.3   0.0     2    46   207   255   206   276 0.70 PAS domain
Peptidase_U32        PF01136.14   233 seq1613_BIOID48251   -            331   5.1e-62  208.7   0.0   1   1   4.8e-66   6.6e-62  208.3   0.0     3   232    76   330    74   331 0.94 Peptidase family U32
SBP_bac_5            PF00496.17   374 seq1614_BIOID48251   -            512   8.1e-94  314.3  10.8   1   1   7.6e-98     1e-93  314.0   7.5     1   372    70   429    70   431 0.95 Bacterial extracellular solute-binding proteins, family 5 Middle
APH                  PF01636.18   239 seq1615_BIOID48251   -            274   1.9e-19   70.2   7.4   1   1   2.8e-23   1.9e-19   70.2   5.1     2   237    25   233    24   235 0.78 Phosphotransferase enzyme family
Choline_kinase       PF01633.15   211 seq1615_BIOID48251   -            274   5.8e-06   25.9   0.0   1   1   1.3e-09   8.6e-06   25.3   0.0   142   194   158   212   140   235 0.78 Choline/ethanolamine kinase
2-Hacid_dh_C         PF02826.14   178 seq1618_BIOID48251   -            324   1.4e-62  209.9   0.0   1   1   4.8e-66   2.2e-62  209.2   0.0     1   178   108   287   108   287 0.97 D-isomer specific 2-hydroxyacid dehydrogenase, NAD binding domain
2-Hacid_dh           PF00389.25   133 seq1618_BIOID48251   -            324   1.6e-31  108.4   0.1   1   1     4e-35   1.8e-31  108.2   0.1     1   133     5   319     5   319 0.97 D-isomer specific 2-hydroxyacid dehydrogenase, catalytic domain
NAD_binding_2        PF03446.10   162 seq1618_BIOID48251   -            324     3e-05   23.8   0.1   1   1   2.9e-08   0.00013   21.7   0.0     2   116   146   259   145   267 0.85 NAD binding domain of 6-phosphogluconate dehydrogenase
Amidohydro_3         PF07969.6    404 seq1620_BIOID48251   -            427     3e-56  191.2   1.3   1   1   2.5e-59   1.1e-55  189.3   0.9     1   404    53   379    53   379 0.98 Amidohydrolase family
Amidohydro_4         PF13147.1    304 seq1620_BIOID48251   -            427   7.3e-16   58.9   0.9   1   1   2.1e-19   9.4e-16   58.5   0.6     1   303    48   377    48   378 0.95 Amidohydrolase
Amidohydro_5         PF13594.1     68 seq1620_BIOID48251   -            427   7.6e-06   25.5   1.4   1   1   4.5e-09   2.1e-05   24.1   0.1     2    45    24    80    23   131 0.75 Amidohydrolase
Phage_antitermQ      PF06530.7    126 seq1621_BIOID48251   -            130   7.9e-61  203.0   0.1   1   1   6.5e-65   8.9e-61  202.9   0.1     1   125     1   125     1   126 0.99 Phage antitermination protein Q
DUF1537              PF07005.6    223 seq1622_BIOID48251   -            420   2.3e-61  207.2  15.1   1   1   2.8e-65   3.8e-61  206.4  10.4     1   223   161   380   161   380 0.95 Protein of unknown function, DUF1537
Peptidase_U32        PF01136.14   233 seq1625_BIOID48251   -            292   1.3e-34  119.0   0.0   1   1   1.2e-38   1.7e-34  118.6   0.0     5   195    82   263    76   287 0.89 Peptidase family U32
Glyco_hydro_3        PF00933.16   299 seq1626_BIOID48251   -            341     4e-72  242.6   0.0   1   1   3.6e-76     5e-72  242.2   0.0     3   294     7   319     5   320 0.94 Glycosyl hydrolase family 3 N terminal domain
HTH_Tnp_1            PF01527.15    76 seq1627_BIOID48251   -            136   4.5e-19   68.0   0.6   1   1   1.2e-22     8e-19   67.2   0.4     2    74    23   102    22   104 0.89 Transposase
HTH_28               PF13518.1     52 seq1627_BIOID48251   -            136   2.1e-06   27.4   0.5   1   1   6.5e-10   4.4e-06   26.4   0.0     1    43    32    75    32    78 0.93 Helix-turn-helix domain
HTH_21               PF13276.1     60 seq1632_BIOID48251   -            214   7.9e-16   57.7   0.6   1   1     3e-19   2.1e-15   56.3   0.4     6    57    49   106    45   109 0.79 HTH-like domain
rve                  PF00665.21   120 seq1632_BIOID48251   -            214   7.7e-12   45.2   0.1   1   1     3e-15     2e-11   43.8   0.0     3    89   123   213   121   214 0.95 Integrase core domain
BPD_transp_1         PF00528.17   185 seq1634_BIOID48251   -            306   5.4e-44  149.7   9.9   1   1     4e-48   5.4e-44  149.7   6.8     1   184   113   304   113   305 0.99 Binding-protein-dependent transport system inner membrane component
SSF                  PF00474.12   406 seq1636_BIOID48251   -            502  3.8e-148  493.3  30.0   1   1  4.3e-152  5.9e-148  492.7  20.8     1   406    35   437    35   437 0.99 Sodium:solute symporter family
Aldolase_II          PF00596.16   183 seq1638_BIOID48251   -            189   1.3e-30  106.2   0.0   1   1   1.2e-34   1.6e-30  105.9   0.0     2   152    14   161    13   165 0.90 Class II Aldolase and Adducin N-terminal domain
UPF0227              PF05728.7    187 seq1639_BIOID48251   -            180   1.2e-71  240.2   0.0   1   1   9.8e-76   1.3e-71  240.0   0.0     1   186     1   177     1   178 0.99 Uncharacterised protein family (UPF0227)
Bac_luciferase       PF00296.15   307 seq1640_BIOID48251   -            335   1.6e-31  109.4   0.4   1   1   2.1e-34   2.9e-30  105.3   0.2    18   300    23   299     8   306 0.77 Luciferase-like monooxygenase
HTH_3                PF01381.17    55 seq1642_BIOID48251   -            178     6e-17   61.1   0.0   1   1   3.7e-20   8.5e-17   60.6   0.0     1    53    12    64    12    66 0.97 Helix-turn-helix
HTH_31               PF13560.1     64 seq1642_BIOID48251   -            178   1.2e-10   41.2   0.0   1   1   8.8e-14     2e-10   40.5   0.0     4    57    10    62     8    74 0.94 Helix-turn-helix domain
HTH_19               PF12844.2     64 seq1642_BIOID48251   -            178   9.9e-10   38.2   0.0   1   1   6.5e-13   1.5e-09   37.6   0.0     3    59    11    67     9    71 0.95 Helix-turn-helix domain
Cupin_2              PF07883.6     71 seq1642_BIOID48251   -            178   8.4e-10   37.9   0.3   1   1   6.6e-13   1.5e-09   37.0   0.2     4    69   105   171   102   173 0.92 Cupin domain
HTH_26               PF13443.1     63 seq1642_BIOID48251   -            178   5.3e-06   26.4   0.0   1   1   3.5e-09     8e-06   25.8   0.0     2    59    12    68    11    72 0.93 Cro/C1-type HTH DNA-binding domain
HTH_25               PF13413.1     62 seq1642_BIOID48251   -            178   4.6e-06   26.0   0.0   1   1   3.4e-09   7.9e-06   25.3   0.0     2    35    12    45    11    49 0.94 Helix-turn-helix domain
HTH_3                PF01381.17    55 seq1643_BIOID48251   -             96   8.2e-06   25.4   0.0   1   1   8.4e-10   1.2e-05   24.9   0.0     1    43    38    80    38    82 0.95 Helix-turn-helix
BPD_transp_1         PF00528.17   185 seq1648_BIOID48251   -            303   1.5e-30  106.0  13.2   1   1   2.2e-34   1.5e-30  106.0   9.2     1   184   119   302   119   303 0.99 Binding-protein-dependent transport system inner membrane component
OppC_N               PF12911.2     56 seq1648_BIOID48251   -            303   1.3e-17   62.7   0.2   1   1     2e-21   1.3e-17   62.7   0.2     2    56    24    79    23    79 0.86 N-terminal TM domain of oligopeptide transport permease C
AP_endonuc_2         PF01261.19   211 seq1649_BIOID48251   -            258   1.1e-30  106.4   2.1   1   1   9.7e-35   1.3e-30  106.1   1.5     1   211    21   219    21   219 0.95 Xylose isomerase-like TIM barrel
Peptidase_U32        PF01136.14   233 seq1653_BIOID48251   -            613     1e-70  237.1   0.1   1   1     3e-71     2e-67  226.3   0.0     2   231    93   319    92   321 0.90 Peptidase family U32
DUF3656              PF12392.3    122 seq1653_BIOID48251   -            613     2e-26   92.3   0.0   1   1     6e-30   4.1e-26   91.3   0.0     2   122   405   522   404   522 0.97 Collagenase
Pro_CA               PF00484.14   148 seq1655_BIOID48251   -            219   2.7e-48  163.5   0.0   1   1   2.4e-52   3.3e-48  163.3   0.0     1   147    34   188    34   189 0.85 Carbonic anhydrase
Pyr_redox_2          PF07992.9    200 seq1657_BIOID48251   -            434   1.8e-33  116.0   0.0   1   1   1.6e-36   4.3e-33  114.7   0.0     1   197     7   318     7   320 0.91 Pyridine nucleotide-disulphide oxidoreductase
Pyr_redox            PF00070.22    80 seq1657_BIOID48251   -            434   2.5e-19   69.3   3.8   1   2     5e-08   0.00014   22.0   0.1     1    36     7    48     7    93 0.86 Pyridine nucleotide-disulphide oxidoreductase
Pyr_redox            PF00070.22    80 seq1657_BIOID48251   -            434   2.5e-19   69.3   3.8   2   2     1e-15   2.8e-12   46.7   0.5     1    68   172   254   172   265 0.91 Pyridine nucleotide-disulphide oxidoreductase
DAO                  PF01266.19   358 seq1657_BIOID48251   -            434   2.7e-11   42.8  10.3   1   1   1.2e-09   3.4e-06   26.1   0.0   147   236   226   308   223   336 0.80 FAD dependent oxidoreductase
CSD                  PF00313.17    66 seq1658_BIOID48251   -             70   3.6e-33  113.0   0.2   1   1   5.8e-37   3.9e-33  112.9   0.1     1    65     5    69     5    70 0.98 'Cold-shock' DNA-binding domain
OB_RNB               PF08206.6     58 seq1658_BIOID48251   -             70   9.9e-06   24.8   0.4   1   1     2e-09   1.4e-05   24.4   0.3     7    29    15    37     7    39 0.86 Ribonuclease B OB domain
Channel_Tsx          PF03502.8    238 seq1660_BIOID48251   -            254   2.1e-52  178.2  30.8   1   1   1.7e-56   2.4e-52  178.0  21.4     2   238    34   254    33   254 0.97 Nucleoside-specific channel-forming protein, Tsx
Dynamin_N            PF00350.18   168 seq1665_BIOID48251   -            742   7.9e-19   67.9   0.0   1   1     6e-22   2.7e-18   66.2   0.0     1   148    72   278    72   300 0.78 Dynamin family
MMR_HSR1             PF01926.18   114 seq1665_BIOID48251   -            742   3.5e-08   33.3   0.1   1   1   1.1e-10   5.2e-07   29.5   0.0     2   114    72   298    71   298 0.78 50S ribosome-binding GTPase
GntP_permease        PF02447.11   441 seq1667_BIOID48251   -            454  1.4e-153  511.4  49.8   1   1  2.3e-157  1.5e-153  511.2  34.5     2   440     5   453     4   454 0.97 GntP family permease
CitMHS               PF03600.11   349 seq1667_BIOID48251   -            454   1.4e-08   33.6  37.9   1   1   2.6e-12   1.8e-08   33.2  26.3     3   318    11   375     7   403 0.80 Citrate transporter
SieB                 PF14163.1    151 seq1668_BIOID48251   -            203   2.3e-29  101.8   1.2   1   1   2.1e-33   2.8e-29  101.5   0.8     1   150    61   199    61   200 0.91 Superinfection exclusion protein B
EAL                  PF00563.15   236 seq1669_BIOID48251   -            811   1.5e-63  214.2   0.1   1   1   1.9e-67   2.6e-63  213.5   0.1     2   236   561   796   560   796 0.97 EAL domain
Cyanate_lyase        PF02560.9     73 seq1670_BIOID48251   -            156   1.8e-33  113.7   0.0   1   1   1.9e-37   2.6e-33  113.2   0.0     3    72    85   155    83   156 0.95 Cyanate lyase C-terminal domain
FTR1                 PF03239.9    306 seq1671_BIOID48251   -            163   4.8e-36  124.1   1.7   1   1   4.3e-40   5.8e-36  123.8   1.2     1   141     1   125     1   127 0.98 Iron permease FTR1 family
Bro-N                PF02498.12    87 seq1672_BIOID48251   -            278   2.2e-07   30.9   0.0   1   1   5.3e-11   7.2e-07   29.2   0.0     1    75    14   105    14   113 0.74 BRO family, N-terminal domain
MFS_1                PF07690.11   354 seq1673_BIOID48251   -            393   2.6e-24   85.5  46.1   1   1   3.7e-28   2.6e-24   85.5  31.9    14   354    27   346     9   346 0.80 Major Facilitator Superfamily
MFS_2                PF13347.1    427 seq1673_BIOID48251   -            393     4e-08   31.9  10.1   1   1   5.8e-12     4e-08   31.9   7.0   130   341   121   325   118   330 0.79 MFS/sugar transport protein
FTR1                 PF03239.9    306 seq1675_BIOID48251   -            122   1.3e-25   89.8   7.2   1   1     1e-29   1.4e-25   89.7   5.0   173   304     1   120     1   122 0.97 Iron permease FTR1 family
Rick_17kDa_Anti      PF05433.10    42 seq1678_BIOID48251   -            179   1.7e-11   43.4  15.7   1   1   5.1e-15   1.7e-11   43.4  10.9     2    42    73   113    72   113 0.96 Glycine zipper 2TM domain
Gly-zipper_OmpA      PF13436.1    118 seq1678_BIOID48251   -            179   5.2e-09   35.6   3.0   1   1   1.5e-12   5.2e-09   35.6   2.1     5   112    28   134    24   136 0.78 Glycine-zipper containing OmpA-like membrane domain
Gly-zipper_YMGG      PF13441.1     45 seq1678_BIOID48251   -            179   3.6e-08   32.6  12.7   1   1     1e-11   3.6e-08   32.6   8.8     2    45    69   111    68   111 0.97 YMGG-like Gly-zipper
Gly-zipper_Omp       PF13488.1     46 seq1678_BIOID48251   -            179   1.8e-05   24.1  13.8   1   1   5.3e-09   1.8e-05   24.1   9.6     2    42    73   112    72   118 0.82 Glycine zipper
HisG                 PF01634.13   163 seq1679_BIOID48251   -            299   8.2e-55  184.7   0.0   1   1   1.7e-58   1.2e-54  184.1   0.0     1   163    53   221    53   221 0.94 ATP phosphoribosyltransferase
HisG_C               PF08029.6     75 seq1679_BIOID48251   -            299   5.6e-28   96.5   0.1   1   1   2.2e-31   1.5e-27   95.2   0.0     1    75   222   297   222   297 0.98 HisG, C-terminal domain
Peptidase_M75        PF09375.5    285 seq1680_BIOID48251   -            375   3.3e-52  177.4   5.4   1   1   6.5e-56   4.5e-52  177.0   3.7     1   285   135   368   135   368 0.96 Imelysin
Cupredoxin_1         PF13473.1    104 seq1680_BIOID48251   -            375   4.7e-25   87.3   0.1   1   1   1.1e-28   7.8e-25   86.6   0.1     4   104    13   115    10   115 0.95 Cupredoxin-like domain
DUF4137              PF13593.1    313 seq1682_BIOID48251   -            332  4.8e-106  354.2  22.2   1   1    4e-110  5.4e-106  354.0  15.4     1   313     8   316     8   316 0.98 SBF-like CPA transporter family (DUF4137)
UPF0126              PF03458.8     81 seq1684_BIOID48251   -            205   1.5e-44  149.3  24.6   1   2   3.2e-25   4.3e-21   74.1   4.6     2    78     4    80     3    83 0.96 UPF0126 domain
UPF0126              PF03458.8     81 seq1684_BIOID48251   -            205   1.5e-44  149.3  24.6   2   2   1.8e-28   2.5e-24   84.5   4.1     1    79    89   166    89   168 0.97 UPF0126 domain
HTH_Tnp_1            PF01527.15    76 seq1685_BIOID48251   -            108   5.5e-11   42.1   1.3   1   1   1.6e-14   2.2e-10   40.2   0.9     1    74     1    87     1    88 0.86 Transposase
YcfA                 PF07927.7     58 seq1694_BIOID48251   -             58   4.5e-11   42.4   0.0   1   1   3.7e-15   5.1e-11   42.2   0.0     2    58     4    57     3    57 0.92 YcfA-like protein
DUF1019              PF06254.6     89 seq1695_BIOID48251   -            140   5.1e-23   80.9   0.1   1   1   6.9e-27   9.5e-23   80.0   0.1     2    88    43   120    42   121 0.96 Protein of unknown function (DUF1019)
Histidinol_dh        PF00815.15   413 seq1696_BIOID48251   -            434  1.6e-182  606.6   1.3   1   1  1.3e-186  1.8e-182  606.4   0.9     2   413    18   428    17   428 0.99 Histidinol dehydrogenase
UPF0150              PF03681.10    48 seq1697_BIOID48251   -            145   1.2e-12   47.0   0.1   1   1   2.8e-16   1.9e-12   46.4   0.1     1    45     9    53     9    56 0.95 Uncharacterised protein family (UPF0150)
HTH_3                PF01381.17    55 seq1697_BIOID48251   -            145   2.1e-07   30.5   0.1   1   1   4.7e-11   3.2e-07   29.9   0.1     7    53    95   141    89   143 0.93 Helix-turn-helix
YjcZ                 PF13990.1    270 seq1698_BIOID48251   -            292  3.6e-118  393.4   5.4   1   1    3e-122  4.1e-118  393.2   3.8     1   270    21   287    21   287 0.99 YjcZ-like protein
Dyp_perox            PF04261.7    313 seq1702_BIOID48251   -            423  5.7e-111  370.0   0.0   1   1  4.8e-115  6.6e-111  369.8   0.0     1   312    61   410    61   411 0.98 Dyp-type peroxidase family
DUF1471              PF07338.8     56 seq1705_BIOID48251   -             85   8.5e-20   70.0   0.1   1   1   8.2e-24   1.1e-19   69.6   0.0     2    56    33    85    32    85 0.98 Protein of unknown function (DUF1471)
GGDEF                PF00990.16   161 seq1706_BIOID48251   -            442   2.1e-26   92.3   0.0   1   1   2.9e-30   3.9e-26   91.4   0.0     1   160   295   437   295   438 0.89 GGDEF domain
Aminotran_1_2        PF00155.16   363 seq1708_BIOID48251   -            456   3.4e-32  111.6   0.0   1   1   7.8e-36   5.3e-32  111.0   0.0    44   348   145   442   121   454 0.88 Aminotransferase class I and II
GntR                 PF00392.16    64 seq1708_BIOID48251   -            456   5.8e-15   54.3   0.1   1   1   2.8e-18   1.9e-14   52.6   0.0     1    64     3    66     3    66 0.98 Bacterial regulatory proteins, gntR family
IstB_IS21            PF01695.12   178 seq1715_BIOID48251   -            248   1.2e-21   76.7   0.1   1   1   2.6e-25   1.7e-21   76.2   0.0     4   162    55   218    52   226 0.87 IstB-like ATP binding protein
Bac_DnaA             PF00308.13   219 seq1715_BIOID48251   -            248   2.1e-08   33.9   0.0   1   1   3.9e-12   2.7e-08   33.6   0.0     4   146    70   212    67   227 0.81 Bacterial dnaA  protein
Aminotran_1_2        PF00155.16   363 seq1716_BIOID48251   -            359   7.8e-67  225.6   0.0   1   1     7e-71   9.6e-67  225.3   0.0    31   363    49   354    33   354 0.93 Aminotransferase class I and II
Sugar_tr             PF00083.19   451 seq1717_BIOID48251   -            436   8.1e-66  222.3  23.0   1   1   3.6e-69   1.2e-65  221.7  15.9    50   446     6   384     2   389 0.96 Sugar (and other) transporter
MFS_1                PF07690.11   354 seq1717_BIOID48251   -            436   4.4e-38  130.8  34.2   1   2   5.2e-31   1.8e-27   95.9   7.2    38   257     8   246     2   247 0.80 Major Facilitator Superfamily
MFS_1                PF07690.11   354 seq1717_BIOID48251   -            436   4.4e-38  130.8  34.2   2   2   1.9e-14   6.4e-11   41.4  14.5    37   172   236   374   233   406 0.79 Major Facilitator Superfamily
Osmo_CC              PF08946.5     46 seq1717_BIOID48251   -            436     6e-25   86.8   8.5   1   1   1.8e-28     6e-25   86.8   5.9     1    46   390   435   390   435 0.99 Osmosensory transporter coiled coil
MarR                 PF01047.17    59 seq1718_BIOID48251   -            135     4e-13   48.7   0.1   1   1   1.6e-16   7.2e-13   47.9   0.0     1    58    29    86    29    87 0.98 MarR family
HTH_27               PF13463.1     68 seq1718_BIOID48251   -            135   6.1e-10   39.1   0.1   1   1     2e-13   9.3e-10   38.5   0.0     1    68    29    95    29    95 0.97 Winged helix DNA-binding domain
MarR_2               PF12802.2     62 seq1718_BIOID48251   -            135   2.4e-09   36.6   0.1   1   1   7.9e-13   3.6e-09   36.0   0.1     2    62    28    86    27    86 0.98 MarR family
Acyl_transf_3        PF01757.17   340 seq1719_BIOID48251   -            331   4.2e-34  117.7  34.9   1   1   3.8e-38   5.2e-34  117.4  24.2     2   339     6   318     5   322 0.87 Acyltransferase family
DUF1627              PF07789.7    155 seq1721_BIOID48251   -            253   1.3e-97  323.5   0.5   1   1  5.5e-101   2.5e-97  322.5   0.2     1   155    88   242    88   242 1.00 Protein of unknown function (DUF1627)
Guanylate_kin        PF00625.16   183 seq1722_BIOID48251   -            207   1.6e-70  236.1   0.0   1   1   1.3e-74   1.8e-70  235.9   0.0     2   183     4   186     3   186 0.98 Guanylate kinase
PhoH                 PF02562.11   205 seq1724_BIOID48251   -            307     6e-76  254.1   0.0   1   1   5.6e-80   7.7e-76  253.7   0.0     2   204   102   306   101   307 0.98 PhoH-like protein
SBP_bac_8            PF13416.1    281 seq1726_BIOID48251   -            381   1.9e-26   93.3   4.0   1   1   5.3e-30   2.4e-26   92.9   2.8     2   265    56   326    55   333 0.83 Bacterial extracellular solute-binding protein
SBP_bac_1            PF01547.20   314 seq1726_BIOID48251   -            381   1.9e-20   73.7   6.0   1   1   5.7e-24   2.6e-20   73.2   4.2    14   313    56   312    45   313 0.83 Bacterial extracellular solute-binding protein
SBP_bac_6            PF13343.1    242 seq1726_BIOID48251   -            381   7.6e-17   61.3   1.9   1   1   1.7e-15   7.8e-12   44.9   0.1   107   216   215   325   179   350 0.85 Bacterial extracellular solute-binding protein
DUF2583              PF10762.4     89 seq1728_BIOID48251   -             92     1e-51  172.9   1.0   1   1   8.5e-56   1.2e-51  172.7   0.7     1    89     1    89     1    89 0.99 Protein of unknown function (DUF2583)
IGPD                 PF00475.13   145 seq1729_BIOID48251   -            355   8.7e-65  216.8   0.4   1   1   4.5e-68   1.5e-64  216.0   0.3     1   145   196   338   196   338 0.99 Imidazoleglycerol-phosphate dehydratase
HAD_2                PF13419.1    176 seq1729_BIOID48251   -            355   5.6e-07   29.8   0.1   1   1   5.7e-09   1.9e-05   24.8   0.0    76   173    30   145    20   148 0.80 Haloacid dehalogenase-like hydrolase
PNK3P                PF08645.6    158 seq1729_BIOID48251   -            355   5.6e-06   25.7   0.0   1   1   2.8e-09   9.7e-06   25.0   0.0     5   129     8   134     4   181 0.75 Polynucleotide kinase 3 phosphatase
Hydrolase_like       PF13242.1     75 seq1729_BIOID48251   -            355   8.7e-06   25.2   0.0   1   1   5.5e-09   1.9e-05   24.1   0.0     2    44   103   144   102   148 0.88 HAD-hyrolase-like
PK                   PF00224.16   348 seq1730_BIOID48251   -            470  2.6e-150  499.7   9.5   1   1  4.6e-154  3.2e-150  499.4   6.6     1   345     1   342     1   345 0.98 Pyruvate kinase, barrel domain
PK_C                 PF02887.11   117 seq1730_BIOID48251   -            470   4.1e-28   97.1   2.2   1   1     1e-31   6.9e-28   96.4   0.6     1   116   355   468   355   469 0.97 Pyruvate kinase, alpha/beta domain
RNA_pol_Rpb6         PF01192.17    57 seq1734_BIOID48251   -             91     1e-17   63.4   0.1   1   1   9.7e-22   1.3e-17   63.1   0.1     1    56     7    62     7    63 0.95 RNA polymerase Rpb6
Trans_reg_C          PF00486.23    77 seq1736_BIOID48251   -            219   1.8e-22   78.8   0.5   1   1     5e-26   3.4e-22   78.0   0.1     1    77   145   216   145   216 0.98 Transcriptional regulatory protein, C terminal
Response_reg         PF00072.19   112 seq1736_BIOID48251   -            219   3.7e-21   75.0   0.0   1   1   7.5e-25   5.1e-21   74.6   0.0     1   111     3   112     3   113 0.98 Response regulator receiver domain
DUF977               PF06163.6    127 seq1737_BIOID48251   -            140   2.5e-61  204.9   0.1   1   1     2e-65   2.7e-61  204.7   0.0     1   127     1   136     1   136 1.00 Bacterial protein of unknown function (DUF977)
HD_4                 PF13328.1    153 seq1739_BIOID48251   -            702   6.5e-54  181.6   1.2   1   1   2.4e-57   6.5e-54  181.6   0.8     2   152    27   175    26   176 0.97 HD domain
RelA_SpoT            PF04607.12   116 seq1739_BIOID48251   -            702   1.1e-36  125.2   0.5   1   1   1.1e-39   3.1e-36  123.7   0.0     1   115   235   345   235   346 0.98 Region found in RelA / SpoT proteins
TGS                  PF02824.16    60 seq1739_BIOID48251   -            702   6.9e-22   76.9   0.0   1   1   6.1e-25   1.7e-21   75.7   0.0     1    60   388   447   388   447 0.99 TGS domain
ACT_4                PF13291.1     80 seq1739_BIOID48251   -            702   2.2e-18   66.2   2.5   1   1   2.1e-21   5.7e-18   64.9   1.0     2    80   622   699   621   699 0.97 ACT domain
HD                   PF01966.17   122 seq1739_BIOID48251   -            702   1.3e-13   50.8   1.9   1   1   1.7e-16   4.7e-13   49.0   0.3     1   122    45   144    45   144 0.81 HD domain
ABC_tran             PF00005.22   118 seq1743_BIOID48251   -            337   2.2e-22   79.5   0.0   1   1   2.5e-25   1.1e-21   77.2   0.0     1   117    44   162    44   163 0.88 ABC transporter
TOBE_2               PF08402.5     75 seq1743_BIOID48251   -            337   1.2e-16   60.3   0.0   1   1     6e-20   2.7e-16   59.1   0.0     2    73   257   331   256   333 0.92 TOBE domain
GATase               PF00117.23   192 seq1744_BIOID48251   -            196   9.7e-29  100.0   0.0   1   1   3.3e-32   1.1e-28   99.8   0.0     1   189     4   194     4   196 0.81 Glutamine amidotransferase class-I
GATase_3             PF07685.9    158 seq1744_BIOID48251   -            196   4.9e-06   26.0   0.0   1   1   2.2e-09   7.7e-06   25.4   0.0     5    79    36   100    32   106 0.86 CobB/CobQ-like glutamine amidotransferase domain
HATPase_c            PF02518.21   111 seq1745_BIOID48251   -            449   6.9e-19   67.4   0.0   1   1   2.3e-22   1.6e-18   66.3   0.0     4   106   351   447   348   449 0.93 Histidine kinase-, DNA gyrase B-, and HSP90-like ATPase
HisKA                PF00512.20    68 seq1745_BIOID48251   -            449   8.1e-13   48.0   1.6   1   1   2.9e-16     2e-12   46.7   1.1     3    67   238   301   236   302 0.96 His Kinase A (phospho-acceptor) domain
YliH                 PF10799.3    127 seq1746_BIOID48251   -            127   2.3e-73  243.8   4.9   1   1   1.8e-77   2.5e-73  243.6   3.4     1   127     1   127     1   127 0.99 Biofilm formation protein (YliH/bssR)
DUF2726              PF10881.3    126 seq1749_BIOID48251   -            228   2.6e-22   78.6   0.0   1   1   3.4e-26   4.6e-22   77.8   0.0     4   116    91   206    88   215 0.93 Protein of unknown function (DUF2726)
EI24                 PF07264.6    219 seq1752_BIOID48251   -            253   2.9e-52  177.1  20.5   1   1   2.4e-56   3.3e-52  176.9  14.2     1   219    11   232    11   232 0.96 Etoposide-induced protein 2.4 (EI24)
His_biosynth         PF00977.16   228 seq1754_BIOID48251   -            291   2.4e-74  249.3   0.4   1   1   6.1e-78   2.8e-74  249.1   0.3     1   228    47   280    47   280 0.98 Histidine biosynthesis protein
Trp_syntA            PF00290.15   259 seq1754_BIOID48251   -            291   7.2e-06   24.5   1.1   1   1     2e-08   9.2e-05   20.9   0.1   174   232    97   154    78   160 0.85 Tryptophan synthase alpha chain
GSDH                 PF07995.6    331 seq1755_BIOID48251   -            371    1e-127  425.6   0.1   1   1  8.6e-132  1.2e-127  425.5   0.1     1   331    34   366    34   366 0.98 Glucose / Sorbosone dehydrogenase
LPP                  PF04728.8     11 seq1760_BIOID48251   -             78   5.8e-11   41.3  16.8   1   2   4.2e-10   5.8e-06   25.7   1.0     1    11    24    34    24    34 0.99 Repeated sequence found in lipoprotein LPP
LPP                  PF04728.8     11 seq1760_BIOID48251   -             78   5.8e-11   41.3  16.8   2   2   6.3e-10   8.6e-06   25.1   2.1     1    11    38    48    38    48 0.99 Repeated sequence found in lipoprotein LPP
Transgly             PF00912.17   178 seq1761_BIOID48251   -            858   1.4e-67  226.3   0.0   1   1   4.3e-71   2.9e-67  225.2   0.0     1   177    62   237    62   238 0.98 Transglycosylase
Transpeptidase       PF00905.17   304 seq1761_BIOID48251   -            858   2.9e-28   98.6   3.2   1   1   1.5e-29     1e-25   90.3   0.0     2   204   436   617   435   681 0.79 Penicillin binding protein transpeptidase domain
BPD_transp_1         PF00528.17   185 seq1763_BIOID48251   -            313   1.4e-16   60.4  19.2   1   1   9.9e-21   1.4e-16   60.4  13.3     2   179   106   307   105   310 0.89 Binding-protein-dependent transport system inner membrane component
His_biosynth         PF00977.16   228 seq1765_BIOID48251   -            258     4e-78  261.6   0.7   1   1   1.3e-81   4.6e-78  261.5   0.5     1   227     5   239     5   240 0.96 Histidine biosynthesis protein
Phage_integrase      PF00589.17   173 seq1766_BIOID48251   -            400   1.7e-20   73.2   0.1   1   1   4.6e-24   3.2e-20   72.4   0.1    23   168   233   375   215   379 0.91 Phage integrase family
DUF4102              PF13356.1     89 seq1766_BIOID48251   -            400   8.9e-18   63.8   0.0   1   1   2.4e-21   1.6e-17   63.0   0.0     1    88     4    93     4    94 0.91 Domain of unknown function (DUF4102)
PALP                 PF00291.20   307 seq1768_BIOID48251   -            323   1.3e-63  214.9   0.3   1   1   1.1e-67   1.5e-63  214.7   0.2     3   306    10   300     8   301 0.87 Pyridoxal-phosphate dependent enzyme
DNA_methylase        PF00145.12   335 seq1769_BIOID48251   -            383   1.7e-61  208.0   0.0   1   1   1.6e-65   2.1e-61  207.7   0.0     1   333     1   361     1   363 0.71 C-5 cytosine-specific DNA methylase
SpoU_methylase       PF00588.14   142 seq1770_BIOID48251   -            229   4.7e-37  126.9   0.1   1   1   9.5e-41   6.5e-37  126.4   0.1     2   142    20   159    19   159 0.96 SpoU rRNA Methylase family
SpoU_methylas_C      PF12105.3     57 seq1770_BIOID48251   -            229   1.1e-25   88.8   1.7   1   1   2.2e-29   1.5e-25   88.3   0.4     1    57   163   221   163   221 0.99 SpoU, rRNA methylase, C-terminal
BPD_transp_1         PF00528.17   185 seq1772_BIOID48251   -            264   4.4e-13   49.0  14.3   1   1   3.2e-17   4.4e-13   49.0   9.9     2   167    80   247    79   258 0.78 Binding-protein-dependent transport system inner membrane component
Flavodoxin_2         PF02525.12   199 seq1774_BIOID48251   -            122   5.8e-22   78.0   0.1   1   1   6.7e-26   9.2e-22   77.4   0.1     2   117     3    99     2   109 0.83 Flavodoxin-like fold
PRA-CH               PF01502.13    75 seq1775_BIOID48251   -            203   2.2e-34  116.8   0.0   1   1   6.1e-38   4.1e-34  115.9   0.0     1    74    33   106    33   107 0.99 Phosphoribosyl-AMP cyclohydrolase
PRA-PH               PF01503.12    83 seq1775_BIOID48251   -            203   4.2e-13   49.2   0.4   1   1   8.6e-17   5.9e-13   48.7   0.3     2    82   116   201   115   202 0.95 Phosphoribosyl-ATP pyrophosphohydrolase
DEAD                 PF00270.24   173 seq1778_BIOID48251   -            693   7.5e-24   83.9   0.2   1   1   3.7e-25   8.5e-22   77.3   0.0     4   169   273   434   270   438 0.80 DEAD/DEAH box helicase
Helicase_C           PF00271.26    78 seq1778_BIOID48251   -            693   5.2e-17   61.3   0.0   1   1   2.2e-18     5e-15   55.0   0.0     3    77   513   588   511   589 0.95 Helicase conserved C-terminal domain
ResIII               PF04851.10   184 seq1778_BIOID48251   -            693   7.7e-09   35.5   0.0   1   1   8.9e-12     2e-08   34.1   0.0    29   182   293   430   267   432 0.75 Type III restriction enzyme, res subunit
tRNA_anti            PF01336.20    76 seq1778_BIOID48251   -            693     5e-07   29.3   0.0   1   1   4.6e-10   1.1e-06   28.3   0.0     2    74    63   134    62   136 0.96 OB-fold nucleic acid binding domain
SecA_DEAD            PF07517.9    266 seq1778_BIOID48251   -            693   5.2e-07   29.1   0.0   1   1   4.9e-10   1.1e-06   28.0   0.0    95   163   294   362   227   398 0.84 SecA DEAD-like domain
SNF2_N               PF00176.18   296 seq1778_BIOID48251   -            693   5.3e-05   22.1   0.0   1   1   4.2e-08   9.6e-05   21.2   0.0    27   172   297   435   274   440 0.80 SNF2 family N-terminal domain
Flavodoxin_2         PF02525.12   199 seq1779_BIOID48251   -             74   9.7e-08   31.6   0.0   1   1   8.2e-12   1.1e-07   31.4   0.0   130   199     1    69     1    71 0.89 Flavodoxin-like fold
Peptidase_S11        PF00768.15   241 seq1780_BIOID48251   -            407  8.9e-101  336.0   0.4   1   1  2.5e-104  1.1e-100  335.7   0.2     2   241    36   273    35   273 0.99 D-alanyl-D-alanine carboxypeptidase
PBP5_C               PF07943.8     91 seq1780_BIOID48251   -            407   5.7e-25   87.0   0.0   1   1   2.3e-28   1.1e-24   86.1   0.0     1    91   292   383   292   383 0.99 Penicillin-binding protein 5, C-terminal domain
Beta-lactamase2      PF13354.1    197 seq1780_BIOID48251   -            407     1e-13   51.0   0.1   1   1   3.1e-17   1.4e-13   50.6   0.1     4   144    57   209    54   262 0.75 Beta-lactamase enzyme family
ABM                  PF03992.11    78 seq1781_BIOID48251   -            104   5.2e-22   77.5   0.1   1   1   4.5e-26   6.2e-22   77.3   0.0     1    78     1    87     1    87 0.92 Antibiotic biosynthesis monooxygenase
PTS-HPr              PF00381.14    84 seq1782_BIOID48251   -             85   1.3e-31  108.2   0.2   1   1   9.9e-36   1.4e-31  108.1   0.1     1    82     1    82     1    84 0.98 PTS HPr component phosphorylation site
Aldedh               PF00171.17   462 seq1783_BIOID48251   -            474  9.1e-167  554.9   0.1   1   1  7.6e-171    1e-166  554.7   0.1     3   462    13   470    11   470 0.97 Aldehyde dehydrogenase family
PEP-utilizers_C      PF02896.13   294 seq1785_BIOID48251   -            585  1.7e-124  414.4   0.2   1   1    5e-128  2.3e-124  413.9   0.1     1   293   250   541   250   542 0.99 PEP-utilising enzyme, TIM barrel domain
PEP-utilisers_N      PF05524.8    123 seq1785_BIOID48251   -            585     2e-31  108.2   5.0   1   1   4.3e-35     2e-31  108.2   3.5     2   123     3   127     2   127 0.96 PEP-utilising enzyme, N-terminal
PEP-utilizers        PF00391.18    81 seq1785_BIOID48251   -            585   7.2e-25   86.2   0.2   1   1   4.7e-28   2.1e-24   84.7   0.1     9    80   152   224   147   225 0.93 PEP-utilising enzyme, mobile domain
FAD_binding_3        PF01494.14   356 seq1786_BIOID48251   -            554   3.1e-81  273.0   0.0   1   1   5.8e-85   3.9e-81  272.7   0.0     2   355    16   352    15   353 0.95 FAD binding domain
MacB_PCD             PF12704.2    232 seq1788_BIOID48251   -            399     3e-18   66.1   0.1   1   1   4.4e-22     3e-18   66.1   0.0     9   227    24   237    11   239 0.79 MacB-like periplasmic core domain
FtsX                 PF02687.16   121 seq1788_BIOID48251   -            399   2.4e-17   62.7  17.6   1   1   3.9e-21   2.7e-17   62.5  10.1     2   121   269   392   268   392 0.95 FtsX-like permease family
GlutR_N              PF05201.10   152 seq1790_BIOID48251   -            484     3e-56  189.1   0.1   1   1   1.6e-59   7.4e-56  187.8   0.0     1   152    72   223    72   223 0.99 Glutamyl-tRNAGlu reductase, N-terminal domain
Shikimate_DH         PF01488.15   135 seq1790_BIOID48251   -            484   3.9e-43  146.6   0.5   1   1   1.5e-46   6.7e-43  145.9   0.3     2   135   238   372   237   372 0.96 Shikimate / quinate 5-dehydrogenase
GlutR_dimer          PF00745.15   101 seq1790_BIOID48251   -            484   1.9e-27   95.0   2.6   1   1   4.1e-31   1.9e-27   95.0   1.8     2   100   386   483   385   484 0.97 Glutamyl-tRNAGlu reductase, dimerisation domain
DUF1451              PF07295.6    146 seq1791_BIOID48251   -            160   7.1e-53  178.2   0.3   1   1   6.1e-57   8.3e-53  177.9   0.2     2   145    12   157    11   158 0.98 Protein of unknown function (DUF1451)
Peripla_BP_4         PF13407.1    258 seq1793_BIOID48251   -            330   1.4e-62  211.2  13.0   1   1   2.4e-66   1.6e-62  211.0   9.0    13   258    40   286    28   286 0.95 Periplasmic binding protein domain
Peripla_BP_1         PF00532.16   279 seq1793_BIOID48251   -            330     3e-13   49.5   1.9   1   1   1.1e-16   7.4e-13   48.2   1.3    23   214    47   244    26   278 0.78 Periplasmic binding proteins and sugar binding domain of LacI family
Epimerase            PF01370.16   236 seq1798_BIOID48251   -             84   1.2e-13   50.9   0.1   1   1   3.7e-17   1.3e-13   50.8   0.0     2    74     4    84     3    84 0.86 NAD dependent epimerase/dehydratase family
adh_short            PF00106.20   167 seq1798_BIOID48251   -             84   1.3e-07   31.5   0.0   1   1   4.3e-11   1.5e-07   31.3   0.0     3    73     3    73     1    83 0.80 short chain dehydrogenase
RmlD_sub_bind        PF04321.12   287 seq1798_BIOID48251   -             84   3.5e-05   22.7   0.0   1   1   1.3e-08   4.3e-05   22.4   0.0     1    60     1    84     1    84 0.97 RmlD substrate binding domain
3Beta_HSD            PF01073.14   280 seq1798_BIOID48251   -             84   6.6e-05   21.6   0.0   1   1   2.1e-08   7.1e-05   21.5   0.0     1    75     4    84     4    84 0.73 3-beta hydroxysteroid dehydrogenase/isomerase family
Hexapep              PF00132.19    36 seq1799_BIOID48251   -            269   3.9e-13   48.1  10.9   1   1   1.4e-13   1.9e-09   36.4   4.4     1    36   151   186   151   186 0.96 Bacterial transferase hexapeptide (six repeats)
IgaA                 PF07095.6    706 seq1800_BIOID48251   -            711         0 1234.6   0.0   1   1         0         0 1234.3   0.0     1   705     1   706     1   707 1.00 Intracellular growth attenuator protein IgaA
Epimerase            PF01370.16   236 seq1802_BIOID48251   -            199   2.5e-20   72.8   0.0   1   1     2e-24   2.8e-20   72.6   0.0   129   222     5    95     1   126 0.91 NAD dependent epimerase/dehydratase family
ABC_tran             PF00005.22   118 seq1803_BIOID48251   -            233     2e-27   95.7   0.0   1   1   4.9e-31   3.4e-27   95.0   0.0     1   117    49   173    49   174 0.94 ABC transporter
AAA_21               PF13304.1    303 seq1803_BIOID48251   -            233   1.6e-11   44.6   0.1   1   1   5.4e-13   3.7e-09   36.8   0.1     1   299    37   206    37   210 0.74 AAA domain
LigB                 PF02900.13   272 seq1804_BIOID48251   -            314   6.4e-86  287.5   0.0   1   1   5.3e-90   7.3e-86  287.4   0.0     2   272     5   306     4   306 0.97 Catalytic LigB subunit of aromatic ring-opening dioxygenase
PTS_EIIA_1           PF00358.15   133 seq1805_BIOID48251   -            169   5.4e-54  181.2   2.2   1   1   4.7e-58   6.5e-54  180.9   1.5     3   132    20   149    18   150 0.98 phosphoenolpyruvate-dependent sugar phosphotransferase system, EIIA 1
ABC_tran             PF00005.22   118 seq1806_BIOID48251   -            513   3.6e-35  120.7   0.2   1   2   4.3e-23   2.9e-19   69.4   0.1     1   118    44   171    44   171 0.89 ABC transporter
ABC_tran             PF00005.22   118 seq1806_BIOID48251   -            513   3.6e-35  120.7   0.2   2   2   8.3e-17   5.7e-13   49.1   0.0    15   117   316   433   302   434 0.83 ABC transporter
DDE_Tnp_IS1          PF03400.8    131 seq1809_BIOID48251   -            145     5e-52  175.3   0.1   1   1   4.6e-56   6.2e-52  175.0   0.1     1   125     2   125     2   130 0.96 IS1 transposase
PCRF                 PF03462.13   116 seq1810_BIOID48251   -            360   2.6e-43  146.2   0.4   1   1   8.7e-47     6e-43  145.1   0.3     3   116    65   178    63   178 0.98 PCRF domain
RF-1                 PF00472.15   114 seq1810_BIOID48251   -            360   3.2e-39  133.1   0.0   1   1   4.7e-43   3.2e-39  133.1   0.0     9   114   216   321   208   321 0.97 RF-1 domain
DUF1266              PF06889.6    172 seq1815_BIOID48251   -            235   1.2e-41  142.2  10.7   1   1   9.8e-46   1.3e-41  142.0   7.4     3   172    40   217    38   217 0.98 Protein of unknown function (DUF1266)
MacB_PCD             PF12704.2    232 seq1816_BIOID48251   -            414   1.2e-25   90.4   0.2   1   1   1.7e-29   1.2e-25   90.4   0.1    11   229    26   241    21   244 0.83 MacB-like periplasmic core domain
FtsX                 PF02687.16   121 seq1816_BIOID48251   -            414   1.9e-22   79.1  12.5   1   1   3.4e-26   2.3e-22   78.8   4.5     2   121   274   407   273   407 0.98 FtsX-like permease family
MFS_1                PF07690.11   354 seq1817_BIOID48251   -            410   2.6e-28   98.6  41.2   1   1   5.3e-32   3.6e-28   98.2  28.5     5   351    26   362    22   365 0.71 Major Facilitator Superfamily
Sugar_tr             PF00083.19   451 seq1817_BIOID48251   -            410   2.3e-06   26.3  31.8   1   1   1.9e-09   1.3e-05   23.9   8.8    52   188    58   188    46   197 0.92 Sugar (and other) transporter
DUF1367              PF07105.6    196 seq1819_BIOID48251   -            199     3e-87  290.9   0.1   1   1   2.5e-91   3.4e-87  290.8   0.1     1   196     1   199     1   199 0.98 Protein of unknown function (DUF1367)
Abhydrolase_6        PF12697.2    228 seq1820_BIOID48251   -            293   9.7e-36  123.6   0.0   1   1   2.5e-39   1.1e-35  123.4   0.0     1   227    43   284    43   285 0.72 Alpha/beta hydrolase family
Abhydrolase_1        PF00561.15   230 seq1820_BIOID48251   -            293   2.7e-24   85.9   0.0   1   1   8.2e-28   3.7e-24   85.4   0.0     1   228    71   286    71   288 0.90 alpha/beta hydrolase fold
Abhydrolase_5        PF12695.2    142 seq1820_BIOID48251   -            293   9.2e-18   64.2   0.0   1   1   1.7e-20   7.6e-17   61.2   0.0     1   141    42   272    42   273 0.69 Alpha/beta hydrolase family
DUF2566              PF10753.4     55 seq1821_BIOID48251   -             82   3.4e-29  100.3   5.3   1   1   3.3e-33   4.5e-29  100.0   3.7     1    55    28    82    28    82 0.99 Protein of unknown function (DUF2566)
DnaJ                 PF00226.26    64 seq1824_BIOID48251   -            475   6.9e-06   25.5   0.1   1   1   2.3e-09   3.2e-05   23.4   0.0     1    52     3    47     3    52 0.93 DnaJ domain
Methyltransf_31      PF13847.1    152 seq1826_BIOID48251   -            277   1.8e-21   76.1   0.0   1   1   2.1e-24   2.6e-21   75.6   0.0     2   117   108   242   107   268 0.85 Methyltransferase domain
MTS                  PF05175.9    170 seq1826_BIOID48251   -            277   1.7e-20   72.9   0.0   1   1   2.4e-23     3e-20   72.1   0.0    26   138   105   236    94   253 0.87 Methyltransferase small domain
Methyltransf_18      PF12847.2    112 seq1826_BIOID48251   -            277   2.1e-16   60.3   0.1   1   1   3.9e-19   4.9e-16   59.1   0.1     4   110   112   237   109   239 0.73 Methyltransferase domain
Methyltransf_26      PF13659.1    117 seq1826_BIOID48251   -            277   5.8e-16   58.4   0.1   1   1   1.2e-18   1.5e-15   57.1   0.0     3   114   112   237   110   240 0.89 Methyltransferase domain
Methyltransf_4       PF02390.12   197 seq1826_BIOID48251   -            277   1.1e-08   34.2   0.0   1   1   1.4e-11   1.8e-08   33.5   0.0    22    77   112   167    90   183 0.88 Putative methyltransferase
PrmA                 PF06325.8    295 seq1826_BIOID48251   -            277   2.3e-06   26.8   0.0   1   1   2.9e-09   3.7e-06   26.1   0.0   153   232   101   183    94   184 0.78 Ribosomal protein L11 methyltransferase (PrmA)
UPF0020              PF01170.13   180 seq1826_BIOID48251   -            277   6.6e-06   25.6   0.0   1   1   8.7e-09   1.1e-05   25.0   0.0    38   116   117   186   102   195 0.81 Putative RNA methylase family UPF0020
PCMT                 PF01135.14   210 seq1826_BIOID48251   -            277   6.6e-06   25.6   0.0   1   1   7.7e-09   9.6e-06   25.1   0.0    53   132    87   167    71   175 0.82 Protein-L-isoaspartate(D-aspartate) O-methyltransferase (PCMT)
Cons_hypoth95        PF03602.10   183 seq1826_BIOID48251   -            277   9.5e-06   25.0   0.0   1   1   1.6e-08     2e-05   23.9   0.0    42   128   109   190    92   198 0.85 Conserved hypothetical protein 95
Methyltransf_11      PF08241.7     95 seq1826_BIOID48251   -            277   3.4e-05   24.1   0.0   1   1   4.7e-08   5.8e-05   23.3   0.0     1    46   114   163   114   236 0.89 Methyltransferase domain
Methyltransf_16      PF10294.4    174 seq1826_BIOID48251   -            277   4.3e-05   22.9   0.0   1   1   5.4e-08   6.8e-05   22.2   0.0    45   111   108   172    96   184 0.84 Putative methyltransferase
DUF2526              PF10735.4     77 seq1827_BIOID48251   -             77   3.1e-47  158.3   5.7   1   1   2.5e-51   3.4e-47  158.2   4.0     1    77     1    77     1    77 1.00 Protein of unknown function (DUF2526)
DUF3987              PF13148.1    375 seq1828_BIOID48251   -             65   3.9e-09   35.4   0.0   1   1   2.9e-13   3.9e-09   35.4   0.0     2    45    12    55    11    64 0.92 Protein of unknown function (DUF3987)
DUF1364              PF07102.7     94 seq1829_BIOID48251   -             96   2.4e-41  139.3   0.4   1   1   1.9e-45   2.6e-41  139.2   0.3     1    94     1    96     1    96 0.98 Protein of unknown function (DUF1364)
BPD_transp_2         PF02653.11   267 seq1832_BIOID48251   -            393   1.2e-50  171.8  42.6   1   1   8.6e-55   1.2e-50  171.8  29.5     2   267    57   383    56   383 0.98 Branched-chain amino acid transport system / permease component
DUF1133              PF06576.6    176 seq1833_BIOID48251   -            184  3.8e-103  342.0   0.9   1   1  3.1e-107  4.2e-103  341.8   0.6     1   176     1   176     1   176 1.00 Protein of unknown function (DUF1133)
ROK                  PF00480.15   179 seq1834_BIOID48251   -            323   1.5e-45  155.0   0.0   1   1   3.1e-49   2.1e-45  154.6   0.0     1   179    24   214    24   214 0.95 ROK family
Glucokinase          PF02685.11   316 seq1834_BIOID48251   -            323   4.4e-10   38.7   0.0   1   1     5e-13   3.4e-09   35.8   0.0     4   265    26   276    24   288 0.80 Glucokinase
HAD_2                PF13419.1    176 seq1835_BIOID48251   -            237   4.6e-23   82.2   0.1   1   1   8.7e-27     6e-23   81.8   0.1     1   174    28   205    28   206 0.87 Haloacid dehalogenase-like hydrolase
DUF3987              PF13148.1    375 seq1836_BIOID48251   -            483   1.3e-99  333.1   0.0   1   1  1.1e-103   1.5e-99  332.9   0.0     2   372    35   399    34   402 0.97 Protein of unknown function (DUF3987)
FAA_hydrolase        PF01557.13   217 seq1837_BIOID48251   -            271   2.9e-24   85.5   0.0   1   1   2.9e-28   3.9e-24   85.1   0.0     2   216    58   261    57   262 0.88 Fumarylacetoacetate (FAA) hydrolase family
Xan_ur_permease      PF00860.15   389 seq1841_BIOID48251   -            463  4.4e-113  377.5  39.0   1   1  4.4e-117    6e-113  377.1  27.0     2   388    34   427    33   428 0.97 Permease family
SirB                 PF04247.7    123 seq1842_BIOID48251   -            130     1e-38  131.7   8.6   1   1   8.4e-43   1.1e-38  131.5   6.0     2   123     4   129     3   129 0.97 Invasion gene expression up-regulator, SirB
S4                   PF01479.20    48 seq1845_BIOID48251   -            133   7.9e-13   47.5   0.0   1   1   9.3e-17   1.3e-12   46.8   0.0     1    46     9    53     9    55 0.95 S4 domain
Transglut_core2      PF13369.1    153 seq1846_BIOID48251   -            269     9e-38  129.0   0.0   1   1   1.8e-41   1.2e-37  128.5   0.0     2   152    33   184    32   185 0.97 Transglutaminase-like superfamily
TPR_9                PF13371.1     73 seq1846_BIOID48251   -            269   4.4e-28   96.8   0.2   1   1   1.4e-31   9.4e-28   95.7   0.1     1    73   187   259   187   259 0.99 Tetratricopeptide repeat
AcetDehyd-dimer      PF09290.6    137 seq1847_BIOID48251   -            316     1e-65  219.6   0.3   1   1   2.3e-69   1.6e-65  219.0   0.2     1   137   131   284   131   284 1.00 Prokaryotic acetaldehyde dehydrogenase, dimerisation
Semialdhyde_dh       PF01118.19   121 seq1847_BIOID48251   -            316   1.7e-16   60.5   0.0   1   1   6.1e-20   4.2e-16   59.2   0.0     1   117     5   119     5   123 0.92 Semialdehyde dehydrogenase, NAD binding domain
ADH_zinc_N           PF00107.21   130 seq1848_BIOID48251   -            376   7.6e-18   64.1   0.0   1   1   1.8e-21   1.2e-17   63.5   0.0     1   122   192   327   192   334 0.92 Zinc-binding dehydrogenase
ADH_zinc_N_2         PF13602.1    127 seq1848_BIOID48251   -            376   6.9e-07   30.0   0.0   1   1   1.8e-10   1.3e-06   29.2   0.0     1   127   225   370   225   370 0.78 Zinc-binding dehydrogenase
SIR2                 PF02146.12   181 seq1849_BIOID48251   -            273   9.6e-49  165.4   0.0   1   1   9.1e-53   1.2e-48  165.0   0.0     1   181    48   221    48   221 0.90 Sir2 family
TerB                 PF05099.8    140 seq1850_BIOID48251   -            143   1.4e-14   53.8   7.2   1   1   1.9e-18   2.6e-14   53.0   5.0     8   131    10   138     3   141 0.81 Tellurite resistance protein TerB
Peripla_BP_3         PF13377.1    160 seq1851_BIOID48251   -            392   2.7e-38  131.3   0.7   1   1   6.8e-40   2.3e-36  125.0   0.1     3   160   113   277   111   277 0.95 Periplasmic binding protein-like domain
HTH_AraC             PF00165.18    42 seq1851_BIOID48251   -            392   3.3e-22   77.5   0.1   1   2   2.8e-11   9.7e-08   31.4   0.0     1    42   294   335   294   335 0.97 Bacterial regulatory helix-turn-helix proteins, AraC family
HTH_AraC             PF00165.18    42 seq1851_BIOID48251   -            392   3.3e-22   77.5   0.1   2   2   9.9e-15   3.4e-11   42.4   0.1     6    41   348   384   346   385 0.95 Bacterial regulatory helix-turn-helix proteins, AraC family
HTH_18               PF12833.2     81 seq1851_BIOID48251   -            392   8.3e-20   70.5   0.1   1   1   1.7e-22   5.8e-19   67.8   0.0     3    79   309   384   307   385 0.97 Helix-turn-helix domain
Peripla_BP_4         PF13407.1    258 seq1851_BIOID48251   -            392   5.4e-13   48.7   0.0   1   1   2.6e-16   8.8e-13   48.0   0.0    75   258    72   258    52   258 0.85 Periplasmic binding protein domain
OEP                  PF02321.13   188 seq1852_BIOID48251   -            495   6.9e-60  201.7  39.4   1   2   1.2e-30   1.7e-26   92.9  13.5     2   188    28   211    27   211 0.98 Outer membrane efflux protein
OEP                  PF02321.13   188 seq1852_BIOID48251   -            495   6.9e-60  201.7  39.4   2   2   1.8e-37   2.5e-33  115.1   8.2     2   188   234   429   233   429 0.98 Outer membrane efflux protein
HSP33                PF01430.14   280 seq1854_BIOID48251   -            294   1.4e-97  326.0   0.0   1   1  1.2e-101   1.6e-97  325.8   0.0     1   279     6   275     6   276 0.96 Hsp33 protein
DUF3927              PF13064.1     46 seq1858_BIOID48251   -             55   1.6e-25   88.2  11.3   1   1   1.3e-29   1.7e-25   88.0   7.8     1    46     3    48     3    48 0.98 Protein of unknown function (DUF3927)
DUF1266              PF06889.6    172 seq1860_BIOID48251   -            235   4.3e-41  140.4   6.3   1   1   3.8e-45   5.1e-41  140.1   4.4     3   172    40   217    38   217 0.96 Protein of unknown function (DUF1266)
DAHP_synth_1         PF00793.15   272 seq1864_BIOID48251   -            284   5.8e-82  274.3   0.0   1   1     5e-86   6.8e-82  274.0   0.0     9   271    10   275     2   276 0.97 DAHP synthetase I family
AsmA                 PF05170.9    604 seq1865_BIOID48251   -            577    9e-168  559.5   7.9   1   1  2.4e-171  1.1e-167  559.1   5.5     1   568     9   561     9   574 0.98 AsmA family
Arginosuc_synth      PF00764.14   388 seq1866_BIOID48251   -            447   4.3e-56  190.5   0.0   1   1     4e-60   5.4e-56  190.2   0.0     2   380    16   408    15   415 0.88 Arginosuccinate synthase
HMGL-like            PF00682.14   237 seq1867_BIOID48251   -            337   1.3e-63  214.7   4.4   1   1   2.2e-67   1.5e-63  214.4   3.1     1   235    14   245    14   247 0.99 HMGL-like
DmpG_comm            PF07836.6     66 seq1867_BIOID48251   -            337   1.9e-32  110.3   0.1   1   1   5.6e-36   3.8e-32  109.3   0.0     1    65   271   335   271   336 0.97 DmpG-like communication domain
FCD                  PF07729.7    125 seq1868_BIOID48251   -            221   1.6e-23   83.2   2.5   1   1   3.4e-27   2.3e-23   82.7   1.7     2   124    85   209    84   210 0.96 FCD domain
GntR                 PF00392.16    64 seq1868_BIOID48251   -            221   9.3e-12   44.0   0.1   1   1   3.9e-15   2.7e-11   42.6   0.1     2    64    13    74    12    74 0.95 Bacterial regulatory proteins, gntR family
DUF3296              PF11726.3    180 seq1870_BIOID48251   -            187   7.6e-33  113.4   1.1   1   1   6.7e-37   9.1e-33  113.2   0.8     2   170    17   167    16   174 0.89 Protein of unknown function (DUF3296)
Peptidase_M28        PF04389.12   176 seq1871_BIOID48251   -            345   4.1e-30  104.7   0.1   1   1   1.8e-33   8.1e-30  103.7   0.0     2   173   111   318   110   320 0.88 Peptidase family M28
Peptidase_M20        PF01546.23   171 seq1871_BIOID48251   -            345   7.9e-07   28.7   0.0   1   1   2.3e-10     1e-06   28.3   0.0     1    73   113   198   113   309 0.75 Peptidase family M20/M25/M40
Peptidase_M42        PF05343.9    292 seq1871_BIOID48251   -            345   5.1e-06   25.3   0.2   1   1   4.1e-08   0.00019   20.2   0.0   134   180   143   189   136   216 0.87 M42 glutamyl aminopeptidase
TetR_N               PF00440.18    47 seq1875_BIOID48251   -            178   4.9e-09   35.5   0.1   1   1   1.2e-12   7.9e-09   34.9   0.1     1    47    13    59    13    59 0.97 Bacterial regulatory proteins, tetR family
TetR_C_6             PF13977.1    131 seq1875_BIOID48251   -            178   6.7e-08   32.3   0.2   1   1   2.3e-11   1.6e-07   31.0   0.2    16   125    80   176    66   178 0.89 Bacterial transcriptional repressor
Glyco_hydro_4C       PF11975.3    232 seq1876_BIOID48251   -            451   2.6e-86  289.0   0.0   1   1   5.2e-90   3.5e-86  288.6   0.0     2   232   193   421   192   421 0.99 Family 4 glycosyl hydrolase C-terminal domain
Glyco_hydro_4        PF02056.11   183 seq1876_BIOID48251   -            451   1.1e-79  265.8   0.1   1   1   2.2e-83   1.5e-79  265.4   0.1     1   182     6   188     6   189 0.99 Family 4 glycosyl hydrolase
DUF1190              PF06693.6    165 seq1877_BIOID48251   -            223   6.3e-56  188.8  12.3   1   1   5.7e-60   7.8e-56  188.5   8.5     2   164    40   210    39   211 0.96 Protein of unknown function (DUF1190)
ResIII               PF04851.10   184 seq1882_BIOID48251   -            794   9.3e-19   67.8   0.0   1   1   1.1e-21   3.9e-18   65.8   0.0     3   184   431   573   429   573 0.81 Type III restriction enzyme, res subunit
DNA_primase_S        PF01896.14   145 seq1882_BIOID48251   -            794   8.3e-09   35.2   0.0   1   1   5.9e-12     2e-08   34.0   0.0    34   144   163   260   149   261 0.94 Eukaryotic and archaeal DNA primase small subunit
DEAD                 PF00270.24   173 seq1882_BIOID48251   -            794   3.9e-07   29.5   0.0   1   1   2.6e-10   8.8e-07   28.4   0.0     3   167   435   572   433   576 0.77 DEAD/DEAH box helicase
SNF2_N               PF00176.18   296 seq1882_BIOID48251   -            794   1.5e-05   23.9   0.0   1   1   1.5e-08   5.1e-05   22.1   0.0    19   171   446   575   423   579 0.76 SNF2 family N-terminal domain
MFS_1                PF07690.11   354 seq1885_BIOID48251   -            418   4.2e-44  150.6  89.4   1   2   1.2e-40   8.3e-37  126.6  31.0     2   296    36   316    35   319 0.89 Major Facilitator Superfamily
MFS_1                PF07690.11   354 seq1885_BIOID48251   -            418   4.2e-44  150.6  89.4   2   2   1.2e-13     8e-10   37.8  25.5     1   174   235   406   235   416 0.80 Major Facilitator Superfamily
Sugar_tr             PF00083.19   451 seq1885_BIOID48251   -            418   4.9e-16   58.2  13.1   1   1   7.2e-20   4.9e-16   58.2   9.1    43   197    59   210    10   218 0.85 Sugar (and other) transporter
GSP_synth            PF03738.9     97 seq1888_BIOID48251   -            386   2.8e-29  101.0   0.1   1   1   5.1e-33     7e-29   99.8   0.1     2    97   174   265   173   265 0.97 Glutathionylspermidine synthase preATP-grasp
Alpha-amylase        PF00128.19   316 seq1889_BIOID48251   -            676   2.2e-42  145.4   6.2   1   1   4.4e-46     6e-42  144.0   4.3     1   308   226   595   226   598 0.74 Alpha amylase, catalytic domain
MFS_2                PF13347.1    427 seq1891_BIOID48251   -            473  1.2e-108  363.1  43.1   1   1    1e-112  1.4e-108  362.9  29.9     3   426     8   436     6   437 0.97 MFS/sugar transport protein
PEPCK_ATP            PF01293.15   467 seq1892_BIOID48251   -            563  2.7e-216  718.4   0.0   1   1  2.4e-220  3.2e-216  718.1   0.0     3   467    44   516    42   516 0.98 Phosphoenolpyruvate carboxykinase
DUF2058              PF09831.4    177 seq1893_BIOID48251   -            218   1.2e-63  214.0   9.4   1   1     1e-67   1.4e-63  213.8   6.5     1   177    44   218    44   218 0.99 Uncharacterized protein conserved in bacteria (DUF2058)
ChaB                 PF06150.7     57 seq1897_BIOID48251   -             76   4.8e-26   90.2   5.4   1   1   4.3e-30   5.9e-26   89.9   3.8     1    57     9    76     9    76 0.98 ChaB
PQQ_2                PF13360.1    238 seq1899_BIOID48251   -            353   1.2e-07   31.2   1.3   1   1     2e-10   5.5e-07   29.1   0.8     3   236    69   308    67   310 0.71 PQQ-like domain
YbjM                 PF11045.3    125 seq1901_BIOID48251   -            125   5.5e-63  210.1   9.7   1   1   4.5e-67   6.1e-63  210.0   6.7     1   124     1   124     1   125 0.99 Putative inner membrane protein of Enterobacteriaceae
ChaC                 PF04752.7    177 seq1902_BIOID48251   -            239   9.4e-53  178.6   0.0   1   1   8.5e-57   1.2e-52  178.3   0.0     1   176    54   222    54   223 0.95 ChaC-like protein
Zip                  PF02535.17   319 seq1904_BIOID48251   -            265   2.2e-32  112.2  21.1   1   1   4.2e-31   5.7e-27   94.4   3.7   150   317    94   254    89   256 0.96 ZIP Zinc transporter
Aminotran_1_2        PF00155.16   363 seq1906_BIOID48251   -            452   1.9e-21   76.3   0.0   1   1   5.1e-25     7e-21   74.4   0.0   126   348   200   426    68   440 0.77 Aminotransferase class I and II
UPF0118              PF01594.11   327 seq1908_BIOID48251   -            370   1.4e-65  221.3  41.6   1   1   1.2e-69   1.6e-65  221.1  28.8     2   327    15   345    14   345 0.99 Domain of unknown function DUF20
Phage_integrase      PF00589.17   173 seq1910_BIOID48251   -            210   1.6e-48  164.5   0.0   1   1   1.3e-52   1.8e-48  164.3   0.0     1   171    21   191    21   193 0.98 Phage integrase family
DUF1418              PF07214.7     96 seq1912_BIOID48251   -             95   2.8e-42  142.1   1.9   1   1   2.3e-46   3.1e-42  141.9   1.3     1    96     1    95     1    95 0.99 Protein of unknown function (DUF1418)
Nitroreductase       PF00881.19   165 seq1914_BIOID48251   -            240   1.7e-22   79.8   0.2   1   1   2.6e-26   3.5e-22   78.8   0.2     3   165    10   159     8   159 0.78 Nitroreductase family
DUF3442              PF11924.3    280 seq1916_BIOID48251   -            464   5.8e-90  301.5   9.2   1   1   5.3e-94   7.3e-90  301.2   6.4     1   280    57   341    57   341 0.98 Protein of unknown function (DUF3442)
Phage_integrase      PF00589.17   173 seq1918_BIOID48251   -            198   1.4e-46  158.1   0.6   1   1   1.2e-50   1.6e-46  158.0   0.4     1   172     5   177     5   178 0.98 Phage integrase family
SIS                  PF01380.17   131 seq1919_BIOID48251   -            298   5.5e-09   35.6   0.0   1   1     8e-13   5.5e-09   35.6   0.0    50   128   128   208   114   211 0.95 SIS domain
RimK                 PF08443.6    190 seq1921_BIOID48251   -            300   1.9e-82  275.2   0.0   1   1   8.6e-86   2.4e-82  274.9   0.0     1   190    97   286    97   286 1.00 RimK-like ATP-grasp domain
GSH-S_ATP            PF02955.11   174 seq1921_BIOID48251   -            300   9.1e-19   67.1   0.2   1   1   4.9e-22   1.3e-18   66.5   0.2    13   163   115   265   103   276 0.84 Prokaryotic glutathione synthetase, ATP-grasp domain
ATP-grasp_4          PF13535.1    184 seq1921_BIOID48251   -            300   6.4e-15   55.2   0.0   1   1   3.3e-18     9e-15   54.7   0.0     1   177    96   263    96   268 0.82 ATP-grasp domain
ATP-grasp_3          PF02655.9    161 seq1921_BIOID48251   -            300     2e-09   37.3   0.0   1   1   1.1e-12   3.1e-09   36.7   0.0     1   156    97   263    97   266 0.79 ATP-grasp domain
Dala_Dala_lig_C      PF07478.8    203 seq1921_BIOID48251   -            300   1.3e-05   24.5   0.2   1   1   1.7e-08   4.6e-05   22.7   0.1    33   177   135   267   107   273 0.76 D-ala D-ala ligase C-terminus
DUF1870              PF08965.5    118 seq1922_BIOID48251   -            118   5.8e-60  200.0   0.3   1   1   4.7e-64   6.5e-60  199.8   0.2     1   118     1   118     1   118 1.00 Domain of unknown function (DUF1870)
BMFP                 PF04380.8     79 seq1925_BIOID48251   -            108   3.1e-27   94.3   6.0   1   1   2.7e-31   3.7e-27   94.1   4.2     1    78    13    90    13    91 0.98 Membrane fusogenic activity
MFS_1                PF07690.11   354 seq1926_BIOID48251   -            404   2.8e-29  101.8  49.7   1   2   1.3e-24   1.8e-20   72.9  24.9     2   293    13   290    12   291 0.83 Major Facilitator Superfamily
MFS_1                PF07690.11   354 seq1926_BIOID48251   -            404   2.8e-29  101.8  49.7   2   2   5.3e-15   7.3e-11   41.3  10.7    37   183   249   394   244   402 0.79 Major Facilitator Superfamily
HTH_Tnp_1            PF01527.15    76 seq1927_BIOID48251   -            108   5.5e-11   42.1   1.3   1   1   1.6e-14   2.2e-10   40.2   0.9     1    74     1    87     1    88 0.86 Transposase
PTS_EIIC             PF02378.13   321 seq1930_BIOID48251   -            474   1.1e-39  136.0  29.2   1   1   1.6e-43   1.1e-39  136.0  20.2     2   321   119   401   118   401 0.88 Phosphotransferase system, EIIC
PTS_EIIB             PF00367.15    35 seq1930_BIOID48251   -            474   1.7e-12   46.2   0.3   1   1     5e-16   3.4e-12   45.2   0.2     4    35    13    44    11    44 0.96 phosphotransferase system, EIIB
Fimbrial             PF00419.15   145 seq1931_BIOID48251   -            182   6.5e-21   74.9   9.9   1   1   6.6e-25     9e-21   74.4   6.8     1   145    33   182    33   182 0.85 Fimbrial protein
YbjN                 PF10722.4    127 seq1932_BIOID48251   -            158   6.1e-14   52.0   0.3   1   1   5.2e-18   7.2e-14   51.8   0.2     2   124     9   133     8   136 0.97 Putative bacterial sensory transduction regulator
GST_N_3              PF13417.1     75 seq1933_BIOID48251   -            205   9.7e-09   35.2   0.0   1   1   2.5e-12   1.7e-08   34.4   0.0    15    69    17    76    13    84 0.86 Glutathione S-transferase, N-terminal domain
GST_N_2              PF13409.1     70 seq1933_BIOID48251   -            205   2.4e-06   27.3   0.0   1   1     6e-10   4.1e-06   26.5   0.0     9    66    16    73    12    77 0.86 Glutathione S-transferase, N-terminal domain
rve                  PF00665.21   120 seq1934_BIOID48251   -            296   4.9e-26   91.0   0.1   1   1   3.8e-29   1.3e-25   89.7   0.0     2   119   126   240   125   241 0.97 Integrase core domain
HTH_21               PF13276.1     60 seq1934_BIOID48251   -            296   1.6e-16   59.9   2.9   1   1   1.1e-19   3.9e-16   58.7   2.0     3    60    48   104    45   104 0.93 HTH-like domain
rve_3                PF13683.1     67 seq1934_BIOID48251   -            296   2.7e-11   42.7   0.0   1   1   1.8e-14   6.1e-11   41.5   0.0     6    67   217   278   212   278 0.92 Integrase core domain
rve_2                PF13333.1     52 seq1934_BIOID48251   -            296   2.6e-06   27.2   0.0   1   1   1.6e-09   5.5e-06   26.2   0.0     1    44   231   277   231   284 0.88 Integrase core domain
GreA_GreB_N          PF03449.10    74 seq1935_BIOID48251   -            170   1.1e-29  102.1   0.7   1   1   2.7e-33   1.9e-29  101.4   0.5     1    74    13    86    13    86 0.97 Transcription elongation factor, N-terminal
GreA_GreB            PF01272.14    77 seq1935_BIOID48251   -            170   1.6e-22   78.9   0.0   1   1   3.8e-26   2.6e-22   78.2   0.0     2    77    93   167    92   167 0.98 Transcription elongation factor, GreA/GreB, C-term
MFS_1                PF07690.11   354 seq1936_BIOID48251   -            394   1.9e-36  125.4  46.4   1   1   2.8e-38   3.8e-34  117.8  19.6     2   353    20   357    19   358 0.90 Major Facilitator Superfamily
Fimbrial             PF00419.15   145 seq1939_BIOID48251   -            183   1.2e-18   67.6   3.1   1   1     1e-22   1.4e-18   67.3   2.1     1   145    30   183    30   183 0.85 Fimbrial protein
Fimbrial             PF00419.15   145 seq1942_BIOID48251   -            215   3.1e-15   56.5   0.0   1   1   2.8e-19   3.9e-15   56.2   0.0     2   145    69   215    68   215 0.85 Fimbrial protein
Ldh_2                PF02615.9    335 seq1943_BIOID48251   -            332  1.1e-143  477.9   0.0   1   1  8.9e-148  1.2e-143  477.7   0.0     1   334     1   331     1   332 0.99 Malate/L-lactate dehydrogenase
Tex_N                PF09371.5    193 seq1944_BIOID48251   -            773   2.5e-80  268.2   0.4   1   1   1.1e-83   4.8e-80  267.2   0.3     1   192    10   201    10   202 0.99 Tex-like protein N-terminal domain
HHH_3                PF12836.2     65 seq1944_BIOID48251   -            773   2.6e-27   94.4   0.0   1   1   1.3e-30   5.9e-27   93.2   0.0     1    65   491   555   491   555 0.99 Helix-hairpin-helix motif
S1                   PF00575.18    74 seq1944_BIOID48251   -            773   4.3e-24   84.2   0.6   1   1   1.7e-27   7.8e-24   83.4   0.4     2    74   648   720   647   720 0.98 S1 RNA binding domain
SBP_bac_8            PF13416.1    281 seq1946_BIOID48251   -            420   8.1e-37  127.3   2.9   1   1   4.1e-40   1.1e-36  126.9   2.0     3   279    96   385    94   387 0.86 Bacterial extracellular solute-binding protein
SBP_bac_6            PF13343.1    242 seq1946_BIOID48251   -            420   1.6e-27   96.3   1.0   1   1   5.7e-31   1.6e-27   96.3   0.7     5   216   130   368   125   399 0.85 Bacterial extracellular solute-binding protein
SBP_bac_1            PF01547.20   314 seq1946_BIOID48251   -            420   6.2e-17   62.1   6.5   1   1   3.4e-20   9.4e-17   61.5   4.5    17   311    94   353    83   356 0.75 Bacterial extracellular solute-binding protein
SBP_bac_11           PF13531.1    231 seq1946_BIOID48251   -            420     2e-07   30.8   0.1   1   1   4.9e-10   1.3e-06   28.0   0.0    15   226    94   359    82   363 0.77 Bacterial extracellular solute-binding protein
Usher                PF00577.15   552 seq1949_BIOID48251   -            834  1.8e-177  591.3  30.7   1   1  4.6e-181  2.1e-177  591.1  21.3     3   551   195   746   193   747 0.96 Type VII secretion system (T7SS), usher protein
PapC_N               PF13954.1    146 seq1949_BIOID48251   -            834   8.8e-39  132.2   0.1   1   1   5.1e-42   2.3e-38  130.9   0.1     1   146    34   179    34   179 0.98 PapC N-terminal domain
PapC_C               PF13953.1     68 seq1949_BIOID48251   -            834   2.3e-12   46.2   0.3   1   1   2.9e-14   1.3e-10   40.6   0.0     3    59   759   813   758   820 0.91 PapC C-terminal domain
MFS_1                PF07690.11   354 seq1951_BIOID48251   -            421   5.9e-31  107.3  54.0   1   1   8.3e-32   1.1e-27   96.5  28.0     1   333    18   336    18   337 0.81 Major Facilitator Superfamily
Pili_assembly_N      PF00345.15   122 seq1953_BIOID48251   -            241   4.9e-41  139.2   0.1   1   1   1.2e-44   8.3e-41  138.4   0.1     1   121    37   156    37   157 0.90 Gram-negative pili assembly chaperone, N-terminal domain
Pili_assembly_C      PF02753.12    68 seq1953_BIOID48251   -            241   1.1e-16   60.3   0.2   1   1   9.6e-20   6.5e-16   57.8   0.1     1    65   176   234   176   237 0.95 Gram-negative pili assembly chaperone, C-terminal domain
Beta-lactamase       PF00144.19   330 seq1955_BIOID48251   -            434     7e-71  238.8   1.0   1   1     6e-75   8.2e-71  238.5   0.7     1   328    43   412    43   414 0.94 Beta-lactamase
EamA                 PF00892.15   126 seq1957_BIOID48251   -            307   2.7e-35  121.0  39.8   1   2   5.3e-20   7.3e-16   58.2   9.5     1   126    16   145    16   145 0.85 EamA-like transporter family
EamA                 PF00892.15   126 seq1957_BIOID48251   -            307   2.7e-35  121.0  39.8   2   2   2.5e-23   3.4e-19   69.0  12.5     1   126   167   291   167   291 0.96 EamA-like transporter family
DUF386               PF04074.7    153 seq1959_BIOID48251   -            155   1.5e-55  186.8   0.0   1   1   1.2e-59   1.6e-55  186.6   0.0     1   152     1   151     1   152 0.99 Domain of unknown function (DUF386)
Phage_GPD            PF05954.6    292 seq1962_BIOID48251   -            714     2e-63  214.2   0.1   1   1   4.5e-67     3e-63  213.6   0.0     2   291    40   340    39   341 0.92 Phage late control gene D protein (GPD)
Phage_base_V         PF04717.7     79 seq1962_BIOID48251   -            714   3.8e-27   93.9   0.1   1   1   1.1e-30   7.4e-27   92.9   0.1     1    77   378   470   378   472 0.92 Phage-related baseplate assembly protein
DAGK_prokar          PF01219.14   104 seq1963_BIOID48251   -            119   1.1e-38  130.8   5.7   1   1   9.5e-43   1.3e-38  130.6   4.0     2   104    16   118    15   118 0.98 Prokaryotic diacylglycerol kinase
Usher                PF00577.15   552 seq1964_BIOID48251   -            878  1.2e-222  740.4  25.5   1   1  3.3e-226  1.5e-222  740.1  17.7     1   552   208   790   208   790 0.99 Type VII secretion system (T7SS), usher protein
PapC_N               PF13954.1    146 seq1964_BIOID48251   -            878   5.1e-48  162.2   0.0   1   1   2.8e-51   1.3e-47  160.9   0.0     2   146    48   194    47   194 0.98 PapC N-terminal domain
PapC_C               PF13953.1     68 seq1964_BIOID48251   -            878   1.3e-27   95.0   0.1   1   1   1.1e-30   4.8e-27   93.2   0.1     1    67   800   865   800   866 0.97 PapC C-terminal domain
ABC_tran             PF00005.22   118 seq1965_BIOID48251   -            404   1.5e-27   96.1   0.0   1   1   8.1e-31   2.8e-27   95.3   0.0     1   117    86   204    86   205 0.93 ABC transporter
TOBE_2               PF08402.5     75 seq1965_BIOID48251   -            404   3.9e-19   68.2   0.0   1   1   2.9e-22   9.8e-19   67.0   0.0     1    75   322   402   322   402 0.93 TOBE domain
Rhomboid             PF01694.17   146 seq1967_BIOID48251   -            265   5.7e-30  104.1  11.7   1   1   4.2e-34   5.7e-30  104.1   8.1     4   142    58   202    55   205 0.93 Rhomboid family
DctQ                 PF04290.7    133 seq1968_BIOID48251   -            157   1.2e-29  102.6   7.5   1   1   1.1e-33   1.5e-29  102.3   5.2     2   132    17   145    16   147 0.92 Tripartite ATP-independent periplasmic transporters, DctQ component
Shikimate_dh_N       PF08501.6     83 seq1970_BIOID48251   -            288   1.3e-26   92.2   0.0   1   1     4e-30   2.7e-26   91.3   0.0     1    83    12    94    12    94 0.99 Shikimate dehydrogenase substrate binding domain
Shikimate_DH         PF01488.15   135 seq1970_BIOID48251   -            288   5.6e-07   29.6   0.0   1   1   1.4e-10   9.3e-07   28.8   0.0     9    95   121   216   114   230 0.86 Shikimate / quinate 5-dehydrogenase
DctM                 PF06808.7    416 seq1973_BIOID48251   -            425  3.2e-128  427.7  50.4   1   1  5.5e-132  3.8e-128  427.4  34.9     2   415     8   415     7   416 0.99 DctM-like transporters
MFS_1                PF07690.11   354 seq1974_BIOID48251   -            463   1.3e-16   60.2  60.6   1   1   9.3e-21   1.3e-16   60.2  42.0     2   354    45   422    44   422 0.77 Major Facilitator Superfamily
Lactonase            PF10282.4    344 seq1977_BIOID48251   -            326   2.3e-07   30.0   0.2   1   1   2.1e-10   2.9e-06   26.5   0.1   197   318     2   122     1   126 0.82 Lactonase, 7-bladed beta-propeller
BPD_transp_1         PF00528.17   185 seq1981_BIOID48251   -            317   7.1e-24   84.2  18.8   1   1   5.2e-28   7.1e-24   84.2  13.0     1   183   117   313   113   315 0.91 Binding-protein-dependent transport system inner membrane component
OpuAC                PF04069.7    257 seq1982_BIOID48251   -            320   3.4e-27   95.3   2.2   1   1   1.4e-30   4.9e-27   94.7   1.5     2   238    24   237    23   251 0.85 Substrate binding domain of ABC-type glycine betaine transport system
NMT1_2               PF13379.1    252 seq1982_BIOID48251   -            320   4.2e-25   88.4   2.4   1   1   1.9e-28   6.3e-25   87.8   1.7     7   244    22   243    18   249 0.86 NMT1-like family
NMT1                 PF09084.6    216 seq1982_BIOID48251   -            320   5.1e-20   71.8   0.0   1   1   1.9e-23   6.6e-20   71.5   0.0    14   214    44   240    30   242 0.87 NMT1/THI5 like
Phosphonate-bd       PF12974.2    243 seq1982_BIOID48251   -            320   1.1e-09   37.8   0.2   1   1   4.8e-13   1.7e-09   37.3   0.2    23   215    45   226    27   252 0.78 ABC transporter, phosphonate, periplasmic substrate-binding protein
DHquinase_I          PF01487.10   224 seq1983_BIOID48251   -            252   1.2e-71  240.8   1.0   1   1   9.6e-76   1.3e-71  240.6   0.7     2   223    20   246    19   247 0.99 Type I 3-dehydroquinase
Pili_assembly_N      PF00345.15   122 seq1984_BIOID48251   -            128   1.3e-27   95.8   0.6   1   1   1.1e-31   1.5e-27   95.6   0.4     2    96    30   125    29   128 0.88 Gram-negative pili assembly chaperone, N-terminal domain
FeoA                 PF04023.9     74 seq1987_BIOID48251   -             75   3.5e-09   36.3   0.0   1   1     3e-13   4.1e-09   36.1   0.0     7    73     4    71     2    72 0.90 FeoA domain
FeoB_N               PF02421.13   189 seq1989_BIOID48251   -            773   2.8e-71  238.5   0.1   1   1   2.3e-74   5.3e-71  237.6   0.0     2   187     5   192     4   194 0.94 Ferrous iron transport protein B
Gate                 PF07670.9    109 seq1989_BIOID48251   -            773   7.2e-48  160.8  20.5   1   2   5.2e-18   1.2e-14   54.0   2.5     3   106   352   443   350   450 0.94 Nucleoside recognition
Gate                 PF07670.9    109 seq1989_BIOID48251   -            773   7.2e-48  160.8  20.5   2   2   2.7e-38   6.2e-35  119.2   0.3     1   107   512   689   512   691 0.99 Nucleoside recognition
FeoB_C               PF07664.7     54 seq1989_BIOID48251   -            773   3.2e-21   74.3   2.1   1   1   1.4e-24   3.2e-21   74.3   1.5     1    54   454   507   454   507 0.99 Ferrous iron transport protein B C terminus
MMR_HSR1             PF01926.18   114 seq1989_BIOID48251   -            773   2.1e-17   63.0   0.0   1   1   1.7e-20     4e-17   62.1   0.0     2   113     6   120     5   121 0.68 50S ribosome-binding GTPase
SRPRB                PF09439.5    181 seq1989_BIOID48251   -            773   3.7e-06   26.1   0.0   1   1   2.7e-09   6.1e-06   25.4   0.0     5    71     5    72     1   126 0.67 Signal recognition particle receptor beta subunit
Pili_assembly_C      PF02753.12    68 seq1990_BIOID48251   -            123   8.1e-08   31.8   0.4   1   1   8.6e-12   1.2e-07   31.3   0.3     2    64    42   101    41   105 0.84 Gram-negative pili assembly chaperone, C-terminal domain
RHS_repeat           PF05593.9     38 seq1991_BIOID48251   -           1402   1.3e-63  209.9 119.5   1   7   3.3e-09   2.2e-05   24.3   0.6     6    37   413   444   412   446 0.89 RHS Repeat
RHS_repeat           PF05593.9     38 seq1991_BIOID48251   -           1402   1.3e-63  209.9 119.5   2   7   2.1e-11   1.4e-07   31.3   2.8     1    37   429   466   429   467 0.98 RHS Repeat
RHS_repeat           PF05593.9     38 seq1991_BIOID48251   -           1402   1.3e-63  209.9 119.5   3   7   1.8e-10   1.3e-06   28.3   3.0     1    38   493   532   493   532 0.92 RHS Repeat
RHS_repeat           PF05593.9     38 seq1991_BIOID48251   -           1402   1.3e-63  209.9 119.5   4   7   4.5e-10   3.1e-06   27.0   0.0     1    36   537   572   537   573 0.92 RHS Repeat
RHS_repeat           PF05593.9     38 seq1991_BIOID48251   -           1402   1.3e-63  209.9 119.5   5   7   1.7e-13   1.2e-09   37.9   1.8     1    37   579   615   579   616 0.97 RHS Repeat
RHS_repeat           PF05593.9     38 seq1991_BIOID48251   -           1402   1.3e-63  209.9 119.5   6   7   1.2e-09   8.3e-06   25.7   0.2     1    37   621   656   621   657 0.97 RHS Repeat
RHS_repeat           PF05593.9     38 seq1991_BIOID48251   -           1402   1.3e-63  209.9 119.5   7   7   2.2e-10   1.5e-06   28.1   0.6     1    29   950   987   950   998 0.90 RHS Repeat
RHS                  PF03527.9     41 seq1991_BIOID48251   -           1402   3.8e-21   74.4   5.8   1   1   1.5e-23     1e-19   69.8   0.6     1    40  1154  1193  1154  1194 0.97 RHS protein
SBP_bac_7            PF03480.8    286 seq1992_BIOID48251   -            328  1.8e-103  345.4   0.0   1   1  1.5e-107    2e-103  345.2   0.0     1   285    30   312    30   313 0.99 Bacterial extracellular solute-binding protein, family 7
CRS1_YhbY            PF01985.16    84 seq1993_BIOID48251   -             97   1.7e-29  101.5   1.1   1   1   1.4e-33   1.9e-29  101.3   0.8     1    84     3    86     3    86 0.99 CRS1 / YhbY (CRM) domain
Fimbrial             PF00419.15   145 seq1994_BIOID48251   -            354   2.4e-10   40.6   1.5   1   1   2.7e-14   3.7e-10   40.0   0.1    12   145   218   354   203   354 0.90 Fimbrial protein
BPD_transp_1         PF00528.17   185 seq1995_BIOID48251   -            281   1.9e-14   53.4  20.7   1   1   1.4e-18   1.9e-14   53.4  14.3     3   184    81   273    79   274 0.86 Binding-protein-dependent transport system inner membrane component
CoA_trans            PF01144.18   217 seq1996_BIOID48251   -            284   6.6e-58  195.3   0.1   1   1   5.6e-62   7.6e-58  195.1   0.1     2   216    16   252    15   253 0.98 Coenzyme A transferase
ABC_tran             PF00005.22   118 seq1997_BIOID48251   -            255   1.4e-21   76.8   0.0   1   1   4.7e-25   2.1e-21   76.3   0.0     1   117    41   156    41   157 0.89 ABC transporter
DUF1271              PF06902.6     64 seq1999_BIOID48251   -             76     3e-28   97.3   0.0   1   1   2.5e-32   3.4e-28   97.1   0.0     1    64    13    76    13    76 0.98 Protein of unknown function (DUF1271)
Fimbrial             PF00419.15   145 seq2001_BIOID48251   -            177   3.8e-21   75.7   3.8   1   1   3.3e-25   4.5e-21   75.4   2.6     1   145    28   177    28   177 0.93 Fimbrial protein
Molybdopterin        PF00384.17   432 seq2002_BIOID48251   -           1247  1.7e-197  656.3   0.0   1   1  3.1e-201  2.1e-197  655.9   0.0     1   432   108   833   108   833 1.00 Molybdopterin oxidoreductase
Molydop_binding      PF01568.16   109 seq2002_BIOID48251   -           1247   3.3e-23   81.4   0.0   1   1   3.6e-26   2.5e-22   78.6   0.0     1   105  1087  1202  1087  1206 0.95 Molydopterin dinucleotide binding domain
Acetyltransf_1       PF00583.19    83 seq2003_BIOID48251   -             90   1.3e-06   28.1   0.0   1   1   1.1e-10   1.6e-06   27.9   0.0     3    62    15    69     6    79 0.80 Acetyltransferase (GNAT) family
UreD                 PF01774.12   209 seq2004_BIOID48251   -            247   4.6e-50  169.8   0.0   1   1   4.1e-54   5.7e-50  169.5   0.0     1   204    53   245    53   247 0.94 UreD urease accessory protein
FGGY_N               PF00370.16   245 seq2008_BIOID48251   -            498   2.8e-91  305.0   0.0   1   1   5.5e-95   3.8e-91  304.6   0.0     1   245     4   250     4   250 0.99 FGGY family of carbohydrate kinases, N-terminal domain
FGGY_C               PF02782.11   197 seq2008_BIOID48251   -            498   2.4e-22   79.4   0.4   1   1   1.3e-25   9.1e-22   77.5   0.2     3   196   261   441   259   442 0.80 FGGY family of carbohydrate kinases, C-terminal domain
DUF2593              PF10767.4    144 seq2011_BIOID48251   -            162   7.6e-72  239.5   6.3   1   1   6.3e-76   8.7e-72  239.4   4.3     2   144    20   162    19   162 0.99 Protein of unknown function (DUF2593)
BPD_transp_1         PF00528.17   185 seq2013_BIOID48251   -            252   1.8e-22   79.6  16.1   1   1   1.3e-26   1.8e-22   79.6  11.2     1   181    75   246    75   248 0.97 Binding-protein-dependent transport system inner membrane component
Fimbrial             PF00419.15   145 seq2014_BIOID48251   -            169   1.7e-09   37.9   8.2   1   1   1.6e-13   2.1e-09   37.6   5.7     1   144    30   168    30   169 0.76 Fimbrial protein
DUF2622              PF11080.3     96 seq2015_BIOID48251   -             98   2.5e-05   23.9   0.0   1   1   2.3e-09   3.2e-05   23.5   0.0     7    93     8    94     3    96 0.89 Protein of unknown function (DUF2622)
Peptidase_S13        PF02113.10   444 seq2016_BIOID48251   -            477  2.3e-178  593.1   0.0   1   1  3.9e-182  2.6e-178  592.9   0.0     2   443    20   468    19   469 0.99 D-Ala-D-Ala carboxypeptidase 3 (S13) family
Beta-lactamase2      PF13354.1    197 seq2016_BIOID48251   -            477   2.7e-09   36.6   0.3   1   1   7.8e-12   5.3e-08   32.4   0.1    27   195   261   441   252   442 0.75 Beta-lactamase enzyme family
Amidase_3            PF01520.13   175 seq2018_BIOID48251   -            289   2.7e-52  176.9   0.0   1   1     5e-56   6.8e-52  175.6   0.0     1   174    59   273    59   274 0.99 N-acetylmuramoyl-L-alanine amidase
DUF2566              PF10753.4     55 seq2020_BIOID48251   -             57   1.8e-28   98.0   9.3   1   1   1.4e-32     2e-28   97.9   6.5     1    55     3    57     3    57 0.98 Protein of unknown function (DUF2566)
Urease_gamma         PF00547.13    99 seq2021_BIOID48251   -            100   2.4e-47  158.8   0.0   1   1     2e-51   2.7e-47  158.7   0.0     1    99     1    99     1    99 1.00 Urease, gamma subunit
tRNA_U5-meth_tr      PF05958.6    352 seq2022_BIOID48251   -            375   1.7e-19   69.6   0.0   1   1   3.7e-20   1.3e-16   60.1   0.0   172   351   208   374   183   375 0.90 tRNA (Uracil-5-)-methyltransferase
Methyltransf_31      PF13847.1    152 seq2022_BIOID48251   -            375     3e-09   36.5   0.0   1   1   1.6e-12   5.4e-09   35.7   0.0     5    67   235   295   233   346 0.87 Methyltransferase domain
Methyltransf_26      PF13659.1    117 seq2022_BIOID48251   -            375     2e-07   30.9   0.0   1   1   1.1e-10   3.7e-07   30.0   0.0     4    80   237   310   234   369 0.88 Methyltransferase domain
MTS                  PF05175.9    170 seq2022_BIOID48251   -            375   6.2e-06   25.6   0.0   1   1   2.9e-09   9.9e-06   24.9   0.0    32   109   234   311   209   329 0.83 Methyltransferase small domain
FimH_man-bind        PF09160.5    147 seq2023_BIOID48251   -            303   5.8e-57  191.5   0.2   1   1   1.5e-60     1e-56  190.7   0.1     1   147    27   171    27   171 0.99 FimH, mannose binding
Fimbrial             PF00419.15   145 seq2023_BIOID48251   -            303   1.1e-09   38.4   7.6   1   1   1.7e-13   1.1e-09   38.4   5.3     7   145   176   303   170   303 0.85 Fimbrial protein
Acyl-CoA_dh_1        PF00441.19   150 seq2025_BIOID48251   -            384   5.5e-46  156.2   4.7   1   1   2.5e-49   8.5e-46  155.6   3.2     1   150   229   378   229   378 0.98 Acyl-CoA dehydrogenase, C-terminal domain
Acyl-CoA_dh_2        PF08028.6    134 seq2025_BIOID48251   -            384     1e-18   67.7   2.6   1   1   4.5e-22   1.5e-18   67.1   1.8     3   125   246   358   244   361 0.96 Acyl-CoA dehydrogenase, C-terminal domain
Acyl-CoA_dh_N        PF02771.11   113 seq2025_BIOID48251   -            384   3.5e-17   62.8   0.0   1   1   2.3e-20   7.7e-17   61.7   0.0     1   105     7   109     7   115 0.92 Acyl-CoA dehydrogenase, N-terminal domain
[truncated: 1,467,857 more chars]
