# Supplementary material for: A domain sequence approach to pangenomics: applications to Escherichia coli
Source: F1000Res. 2013 May 29;1:19. Originally published 2012 Oct 1. [Version 2] doi: 10.12688/f1000research.1-19.v2 (PMC3901455; doi:10.12688/f1000research.1-19.v2)
Supplement: The 347 text files show the results from scanning each of the fasta-files against the Pfam-A database [file f1000research-1-1101-s0002.tgz › Escherichia_coli_3003_BIOID51131.txt]

#                                                                            --- full sequence --- -------------- this domain -------------   hmm coord   ali coord   env coord
# target name        accession   tlen query name           accession   qlen   E-value  score  bias   #  of  c-Evalue  i-Evalue  score  bias  from    to  from    to  from    to  acc description of target
#------------------- ---------- ----- -------------------- ---------- ----- --------- ------ ----- --- --- --------- --------- ------ ----- ----- ----- ----- ----- ----- ----- ---- ---------------------
DUF336               PF03928.9    132 seq2_BIOID51131      -             75   1.4e-18   66.8   0.2   1   1   1.1e-22   1.5e-18   66.7   0.1    64   132     1    69     1    69 0.97 Domain of unknown function (DUF336)
HD                   PF01966.17   122 seq13_BIOID51131     -            231   2.6e-15   56.4   0.7   1   1   3.9e-19   5.3e-15   55.3   0.5     4   121    29   131    27   132 0.90 HD domain
Phage_fiber_C        PF06820.7     64 seq17_BIOID51131     -            102   5.2e-36  122.4   0.7   1   1   6.2e-40   8.5e-36  121.8   0.5     1    64    41   102    41   102 0.99 Putative prophage tail fibre C-terminus
DUF1019              PF06254.6     89 seq19_BIOID51131     -            183   4.3e-27   93.9   0.0   1   1   4.6e-31   6.3e-27   93.4   0.0     4    89    58   149    45   149 0.95 Protein of unknown function (DUF1019)
DNA_methylase        PF00145.12   335 seq20_BIOID51131     -            472   5.8e-76  255.6   0.0   1   1   6.5e-80   8.9e-76  255.0   0.0     1   331    87   448    87   451 0.86 C-5 cytosine-specific DNA methylase
Vsr                  PF03852.10    75 seq30_BIOID51131     -            156   5.4e-34  115.5   0.1   1   1   6.3e-38   8.7e-34  114.8   0.1     1    73     2    74     2    76 0.98 DNA mismatch endonuclease Vsr
DUF1019              PF06254.6     89 seq34_BIOID51131     -            141   2.6e-23   81.8   0.2   1   1   2.7e-27   3.7e-23   81.3   0.1     1    88    46   120    46   121 0.95 Protein of unknown function (DUF1019)
DUF1627              PF07789.7    155 seq35_BIOID51131     -            248   8.9e-93  307.7   0.2   1   1   2.5e-96   1.7e-92  306.8   0.1     1   153    88   240    88   242 0.99 Protein of unknown function (DUF1627)
DUF808               PF05661.7    295 seq41_BIOID51131     -            305  2.1e-134  446.8  16.4   1   1  1.8e-138  2.5e-134  446.6  11.4     1   293     3   292     3   294 0.95 Protein of unknown function (DUF808)
DUF977               PF06163.6    127 seq46_BIOID51131     -            140   4.5e-66  220.2   0.3   1   1   3.7e-70   5.1e-66  220.0   0.2     1   127     1   136     1   136 1.00 Bacterial protein of unknown function (DUF977)
SBP_bac_11           PF13531.1    231 seq47_BIOID51131     -            252     8e-34  117.1   0.0   1   1   6.7e-38   9.2e-34  116.9   0.0     1   230    20   247    20   248 0.89 Bacterial extracellular solute-binding protein
DUF2158              PF09926.4     53 seq49_BIOID51131     -             60   8.5e-19   66.6   0.4   1   1   7.3e-23     1e-18   66.3   0.3     1    53     3    49     3    49 0.98 Uncharacterized small protein (DUF2158)
FCD                  PF07729.7    125 seq50_BIOID51131     -            230   1.6e-19   70.3   1.9   1   1   3.4e-23   1.6e-19   70.3   1.3     3   124   108   226   105   227 0.94 FCD domain
GntR                 PF00392.16    64 seq50_BIOID51131     -            230   2.2e-19   68.5   0.5   1   1   9.5e-23   4.3e-19   67.5   0.3     5    64    18    77    14    77 0.97 Bacterial regulatory proteins, gntR family
DUF4014              PF13198.1     72 seq54_BIOID51131     -             72   1.1e-37  128.1   1.5   1   1   8.7e-42   1.2e-37  128.0   1.0     1    72     1    72     1    72 0.99 Protein of unknown function (DUF4014)
GGDEF                PF00990.16   161 seq55_BIOID51131     -            564   9.3e-47  158.4   0.1   1   1   1.2e-50   1.6e-46  157.7   0.0     1   161   398   557   398   557 0.97 GGDEF domain
HOK_GEF              PF01848.11    43 seq59_BIOID51131     -             70   3.1e-19   67.9   4.6   1   1   2.8e-23   3.8e-19   67.6   3.2     1    43    24    66    24    66 0.99 Hok/gef family
MFS_1                PF07690.11   354 seq61_BIOID51131     -            475   1.2e-51  175.4  55.1   1   1   1.1e-50   7.7e-47  159.6  32.6     2   353    17   406    16   407 0.89 Major Facilitator Superfamily
MFS_3                PF05977.8    524 seq61_BIOID51131     -            475   1.1e-06   26.9  27.3   1   1   1.7e-08   0.00012   20.2   7.9    30   176    31   172    10   192 0.83 Transmembrane secretion effector
DUF968               PF06147.6    200 seq70_BIOID51131     -            349   1.8e-80  269.4   0.0   1   1   2.2e-84     3e-80  268.7   0.0     2   199   130   345   129   346 0.99 Protein of unknown function (DUF968)
HOK_GEF              PF01848.11    43 seq71_BIOID51131     -             70   8.9e-19   66.4   4.7   1   1   7.8e-23   1.1e-18   66.1   3.3     1    43    24    66    24    66 0.99 Hok/gef family
DUF968               PF06147.6    200 seq73_BIOID51131     -            373   1.1e-77  260.3   0.1   1   1   1.3e-81   1.8e-77  259.6   0.0     2   199   154   369   153   370 0.99 Protein of unknown function (DUF968)
RusA                 PF05866.6    116 seq75_BIOID51131     -            119   8.6e-21   74.4   0.0   1   1   7.1e-25   9.8e-21   74.2   0.0     1   116     7   116     7   116 0.90 Endodeoxyribonuclease RusA
DUF1133              PF06576.6    176 seq76_BIOID51131     -            176  6.5e-107  354.2   0.8   1   1  5.3e-111  7.2e-107  354.1   0.6     1   176     1   176     1   176 1.00 Protein of unknown function (DUF1133)
RusA                 PF05866.6    116 seq77_BIOID51131     -            119   5.8e-21   74.9   0.0   1   1   4.8e-25   6.5e-21   74.8   0.0     1   116     7   116     7   116 0.88 Endodeoxyribonuclease RusA
DSRB                 PF10781.4     62 seq78_BIOID51131     -             62   3.6e-41  138.3   0.2   1   1   2.8e-45   3.9e-41  138.2   0.1     1    61     1    61     1    62 0.98 Dextransucrase DSRB
DUF1133              PF06576.6    176 seq81_BIOID51131     -            187  2.9e-103  342.3   0.6   1   1  2.4e-107  3.3e-103  342.1   0.4     1   175     5   179     5   180 1.00 Protein of unknown function (DUF1133)
N6_N4_Mtase          PF01555.13   231 seq83_BIOID51131     -            349   9.6e-44  149.4   0.0   1   1   3.3e-47   2.3e-43  148.2   0.0     1   230    29   341    29   342 0.83 DNA methylase
Methyltransf_26      PF13659.1    117 seq83_BIOID51131     -            349   3.5e-13   49.4   0.0   1   1   1.9e-11   1.3e-07   31.5   0.0    52   116    10    82     5    83 0.82 Methyltransferase domain
N6_N4_Mtase          PF01555.13   231 seq85_BIOID51131     -            349     1e-43  149.3   0.0   1   1   4.1e-47   2.8e-43  147.9   0.0     1   229    29   340    29   342 0.81 DNA methylase
Methyltransf_26      PF13659.1    117 seq85_BIOID51131     -            349   9.5e-13   48.0   0.0   1   1   1.1e-11   7.5e-08   32.3   0.0    51   116     9    82     5    83 0.81 Methyltransferase domain
TerB                 PF05099.8    140 seq90_BIOID51131     -             48     2e-08   33.9   0.7   1   1   1.6e-12   2.1e-08   33.8   0.5    92   131     4    43     1    46 0.93 Tellurite resistance protein TerB
DUF3927              PF13064.1     46 seq91_BIOID51131     -             55   2.6e-25   87.5  10.7   1   1   2.1e-29   2.9e-25   87.3   7.4     1    46     3    48     3    48 0.98 Protein of unknown function (DUF3927)
DUF303               PF03629.13   255 seq97_BIOID51131     -            616   1.9e-29  102.5   0.0   1   1   3.9e-33   2.7e-29  102.0   0.0     1   200    64   295    64   345 0.79 Domain of unknown function (DUF303)
DUF1737              PF08410.5     54 seq97_BIOID51131     -            616   6.3e-17   60.9   0.0   1   1   2.3e-20   1.6e-16   59.7   0.0     1    53     1    50     1    51 0.97 Domain of unknown function (DUF1737)
DUF1737              PF08410.5     54 seq100_BIOID51131    -             77   1.5e-18   66.1   0.0   1   1   1.4e-22   1.9e-18   65.8   0.0     1    53     6    55     6    56 0.97 Domain of unknown function (DUF1737)
DUF1378              PF07125.6     59 seq104_BIOID51131    -             60   3.2e-40  135.7   0.1   1   1   2.5e-44   3.5e-40  135.6   0.1     1    59     1    59     1    59 0.99 Protein of unknown function (DUF1378)
DUF826               PF05696.6     78 seq105_BIOID51131    -             63   1.8e-29  101.5   1.5   1   1   1.5e-33     2e-29  101.4   1.0     1    53     1    52     1    60 0.95 Protein of unknown function (DUF826)
Lysis_S              PF04971.7     68 seq108_BIOID51131    -             68   9.4e-46  153.2   0.7   1   1   7.5e-50     1e-45  153.1   0.5     1    68     1    68     1    68 1.00 Lysis protein S
Phage_lysozyme       PF00959.14   110 seq110_BIOID51131    -            177   4.8e-29  100.7   0.0   1   1   4.5e-33   6.2e-29  100.3   0.0     1   110    48   166    48   166 0.97 Phage lysozyme
AAA_5                PF07728.9    139 seq112_BIOID51131    -            498   1.5e-24   86.1   0.0   1   1   4.9e-28   3.3e-24   85.0   0.0     1   139    41   171    41   171 0.89 AAA domain (dynein-related subfamily)
DUF3763              PF12592.3     57 seq112_BIOID51131    -            498     2e-21   75.2   2.1   1   1   8.1e-25   5.5e-21   73.8   1.4     2    57   443   498   442   498 0.98 Protein of unknown function (DUF3763)
Lysis_S              PF04971.7     68 seq114_BIOID51131    -             68   4.3e-46  154.3   0.6   1   1   3.4e-50   4.7e-46  154.2   0.4     1    68     1    68     1    68 1.00 Lysis protein S
Phage_lysis          PF03245.8    125 seq115_BIOID51131    -            155   5.1e-49  165.3   8.9   1   1   4.2e-53   5.8e-49  165.1   6.2     2   124    30   153    29   154 0.99 Bacteriophage lysis protein
Rz1                  PF06085.6     40 seq117_BIOID51131    -             61     8e-23   79.4  10.5   1   1   7.2e-27   9.8e-23   79.1   7.3     1    39    20    60    20    61 0.97 Lipoprotein Rz1 precursor
Phage_lysozyme       PF00959.14   110 seq119_BIOID51131    -            177   1.8e-29  102.1   0.0   1   1   1.7e-33   2.3e-29  101.7   0.0     1   110    48   166    48   166 0.97 Phage lysozyme
PerC                 PF06069.6     90 seq120_BIOID51131    -            104     4e-44  148.4   2.0   1   1   3.4e-48   4.6e-44  148.2   1.4     1    89     1    89     1    90 0.99 PerC transcriptional activator
VWA_CoxE             PF05762.9    222 seq121_BIOID51131    -            483   4.2e-12   45.5   0.2   1   1   8.4e-16   1.1e-11   44.1   0.0    56   196   319   459   284   465 0.82 VWA domain containing CoxE-like protein
Phage_lysis          PF03245.8    125 seq126_BIOID51131    -            157   3.9e-49  165.6   6.4   1   1   3.3e-53   4.4e-49  165.5   4.5     1   124    31   155    31   156 0.99 Bacteriophage lysis protein
Phage_Nu1            PF07471.7    164 seq127_BIOID51131    -            169   4.2e-18   65.2   0.0   1   1   4.3e-22   5.8e-18   64.7   0.0    72   163    59   150    45   151 0.88 Phage DNA packaging protein Nu1
Terminase_GpA        PF05876.7    557 seq132_BIOID51131    -            654  1.8e-179  597.6   0.1   1   1  1.6e-183  2.2e-179  597.3   0.1     1   547    51   613    51   621 0.98 Phage terminase large subunit (GpA)
AsnC_trans_reg       PF01037.16    74 seq137_BIOID51131    -            152   1.6e-18   66.0   0.1   1   1   8.4e-22   2.9e-18   65.2   0.1     4    73    75   143    72   144 0.92 AsnC family
HTH_AsnC-type        PF13404.1     42 seq137_BIOID51131    -            152   1.5e-13   49.9   0.0   1   1   8.8e-17     3e-13   48.9   0.0     1    42     6    47     6    47 0.97 AsnC-type helix-turn-helix domain
HTH_24               PF13412.1     48 seq137_BIOID51131    -            152   2.6e-13   49.0   0.0   1   1   1.2e-16   4.2e-13   48.3   0.0     1    48     6    53     6    53 0.97 Winged helix-turn-helix DNA-binding
HTH_11               PF08279.7     55 seq137_BIOID51131    -            152   1.6e-05   24.3   0.0   1   1   9.9e-09   3.4e-05   23.2   0.0    17    54    24    66    11    67 0.87 HTH domain
Phage_Nu1            PF07471.7    164 seq139_BIOID51131    -            169   8.9e-18   64.1   0.0   1   1   8.9e-22   1.2e-17   63.7   0.0    75   163    63   150    46   151 0.88 Phage DNA packaging protein Nu1
Flavodoxin_1         PF00258.20   143 seq140_BIOID51131    -            147   1.5e-21   76.7   0.0   1   1   1.2e-25   1.7e-21   76.6   0.0     2   143     7   138     6   138 0.93 Flavodoxin
Terminase_GpA        PF05876.7    557 seq141_BIOID51131    -            654    4e-179  596.4   0.1   1   1  3.7e-183  5.1e-179  596.0   0.0     1   547    51   613    51   621 0.98 Phage terminase large subunit (GpA)
gpW                  PF02831.10    68 seq143_BIOID51131    -             68   2.2e-33  113.4   2.3   1   1   1.8e-37   2.4e-33  113.3   1.6     1    68     1    68     1    68 0.99 gpW
Phage_portal_2       PF05136.8    355 seq145_BIOID51131    -            530    6e-107  357.1   0.1   1   1  5.4e-111  7.3e-107  356.8   0.1     1   355    26   398    26   398 0.98 Phage portal protein, lambda family
FliE                 PF02049.13    97 seq146_BIOID51131    -            104   2.5e-27   94.6   4.2   1   1   2.1e-31   2.9e-27   94.4   2.9     7    97    13   104     5   104 0.94 Flagellar hook-basal body complex protein FliE
GIDA                 PF01134.17   392 seq148_BIOID51131    -            629  2.4e-170  566.4   0.0   1   1  1.4e-173  3.2e-170  566.0   0.0     1   391     8   398     8   399 0.99 Glucose inhibited division protein A
GIDA_assoc_3         PF13932.1     72 seq148_BIOID51131    -            629     4e-31  106.7   0.1   1   1   6.2e-34   1.4e-30  105.0   0.1     1    72   546   617   546   617 0.99 GidA associated domain 3
FAD_oxidored         PF12831.2    428 seq148_BIOID51131    -            629   3.2e-08   32.9   4.3   1   1     3e-11   6.9e-08   31.8   3.0     1   142     8   151     8   152 0.71 FAD dependent oxidoreductase
Pyr_redox_2          PF07992.9    200 seq148_BIOID51131    -            629   2.3e-06   27.5   0.6   1   1   2.1e-09   4.7e-06   26.4   0.4     1   118     8   156     8   162 0.62 Pyridine nucleotide-disulphide oxidoreductase
Peptidase_S49        PF01343.13   154 seq152_BIOID51131    -            501   3.7e-46  156.5   0.7   1   1     5e-50   6.9e-46  155.7   0.5     2   153   145   295   144   296 0.97 Peptidase family S49
gpW                  PF02831.10    68 seq153_BIOID51131    -             68   4.7e-32  109.2   1.4   1   1   3.8e-36   5.1e-32  109.1   0.9     1    68     1    68     1    68 0.99 gpW
Phage_portal_2       PF05136.8    355 seq154_BIOID51131    -            540  1.6e-107  359.0   0.2   1   1  1.4e-111  1.9e-107  358.7   0.1     1   355    36   408    36   408 0.98 Phage portal protein, lambda family
GidB                 PF02527.10   184 seq156_BIOID51131    -            207   7.4e-67  223.9   0.0   1   1   1.3e-70     9e-67  223.6   0.0     1   184    20   200    20   200 0.98 rRNA small subunit methyltransferase G
Methyltransf_31      PF13847.1    152 seq156_BIOID51131    -            207   9.4e-10   38.1   0.0   1   1   5.5e-13   3.8e-09   36.2   0.0     4    94    66   149    64   195 0.82 Methyltransferase domain
HDPD                 PF02924.9    118 seq159_BIOID51131    -            115   9.3e-18   64.0   0.4   1   1   7.5e-22     1e-17   63.8   0.3     2   115     4   109     3   112 0.93 Bacteriophage lambda head decoration protein D
Peptidase_S49        PF01343.13   154 seq160_BIOID51131    -            501   8.3e-47  158.6   0.7   1   1   2.1e-50   1.5e-46  157.8   0.5     2   153   145   295   144   296 0.97 Peptidase family S49
CLP_protease         PF00574.18   182 seq160_BIOID51131    -            501   0.00026   20.5   0.4   1   1   3.8e-08   0.00026   20.5   0.3    33   109   106   182    99   208 0.84 Clp protease
Phage_cap_E          PF03864.10   329 seq162_BIOID51131    -            342   5.5e-60  202.9   0.1   1   1   4.5e-64   6.2e-60  202.7   0.0     1   329     4   341     4   341 0.93 Phage major capsid protein E
ATP_synt_I           PF03899.10   100 seq163_BIOID51131    -            130   5.6e-14   51.9  14.1   1   1   5.8e-18   7.9e-14   51.5   9.7     1    99    17   112    17   113 0.95 ATP synthase I chain
YedD                 PF13987.1    111 seq164_BIOID51131    -            138   4.1e-56  187.2   0.1   1   1   3.6e-60   4.9e-56  186.9   0.1     1   110    26   135    26   136 0.98 YedD-like protein
ATP-synt_A           PF00119.15   215 seq167_BIOID51131    -            271   1.7e-64  217.1  20.5   1   1   1.4e-68   1.9e-64  216.9  14.2     1   214    39   265    39   266 0.97 ATP synthase A chain
Packaging_FI         PF14000.1    125 seq168_BIOID51131    -            124   1.8e-40  137.8   2.2   1   1   1.5e-44     2e-40  137.7   1.5     1   125     3   121     3   121 0.98 DNA packaging protein FI
ATP-synt_C           PF00137.16    66 seq171_BIOID51131    -             79   1.1e-16   60.3  13.8   1   1   9.3e-21   1.3e-16   60.1   9.6     2    66     9    77     8    77 0.98 ATP synthase subunit C
HDPD                 PF02924.9    118 seq172_BIOID51131    -            115   6.8e-18   64.4   0.6   1   1   5.5e-22   7.6e-18   64.3   0.4     2   115     4   109     3   112 0.93 Bacteriophage lambda head decoration protein D
Phage_attach         PF05354.6    117 seq174_BIOID51131    -            123   7.3e-59  196.3   0.1   1   1   1.2e-62   8.2e-59  196.1   0.1     1   117     7   123     7   123 1.00 Phage Head-Tail Attachment
Gifsy-2              PF13856.1     95 seq174_BIOID51131    -            123   4.2e-30  103.6   0.0   1   1   7.1e-34   4.8e-30  103.4   0.0     1    95    10   111    10   111 0.99 ATP-binding sugar transporter from pro-phage
ATP-synt_B           PF00430.13   132 seq176_BIOID51131    -            156   3.3e-35  120.6  18.3   1   1   2.8e-39   3.9e-35  120.4  12.7     1   132     6   137     6   137 0.98 ATP synthase B/B' CF(0)
Phage_cap_E          PF03864.10   329 seq178_BIOID51131    -            342   1.4e-61  208.1   0.1   1   1   1.2e-65   1.6e-61  207.9   0.1     1   329     4   341     4   341 0.93 Phage major capsid protein E
Minor_tail_Z         PF06763.6    189 seq179_BIOID51131    -            177   3.6e-77  258.1  12.1   1   1   3.4e-81   4.7e-77  257.8   8.4     1   189     3   177     3   177 0.98 Prophage minor tail protein Z (GPZ)
OSCP                 PF00213.13   172 seq180_BIOID51131    -            177   8.5e-51  172.1   1.0   1   1   6.9e-55   9.4e-51  171.9   0.7     1   171     7   174     7   175 0.97 ATP synthase delta (OSCP) subunit
Phage_tail_U         PF06141.6    133 seq181_BIOID51131    -            131   9.6e-64  213.2   1.2   1   1   7.8e-68   1.1e-63  213.0   0.9     1   133     1   131     1   131 0.99 Phage minor tail protein U
ATP-synt_ab          PF00006.20   215 seq182_BIOID51131    -            513   1.5e-72  243.4   0.1   1   1   9.7e-76   2.7e-72  242.6   0.0     1   215   148   375   148   375 0.99 ATP synthase alpha/beta family, nucleotide-binding domain
ATP-synt_ab_C        PF00306.22   113 seq182_BIOID51131    -            513   1.3e-18   67.3   1.3   1   1   9.8e-22   2.7e-18   66.3   0.9     1    95   387   468   387   488 0.87 ATP synthase alpha/beta chain, C terminal domain
ATP-synt_ab_N        PF02874.18    69 seq182_BIOID51131    -            513   2.9e-14   52.9   0.1   1   1   2.3e-17   6.2e-14   51.8   0.1     5    69    28    92    25    92 0.98 ATP synthase alpha/beta family, beta-barrel domain
HAS-barrel           PF09378.5     91 seq182_BIOID51131    -            513   1.3e-06   28.1   0.1   1   1   3.5e-09   9.5e-06   25.3   0.0     6    84    29    89    25   109 0.85 HAS barrel domain
KaiC                 PF06745.8    226 seq182_BIOID51131    -            513   4.6e-05   22.5   0.0   1   1     3e-08   8.2e-05   21.6   0.0     1    71   146   213   146   249 0.85 KaiC
Big_2                PF02368.13    79 seq183_BIOID51131    -            250   1.5e-12   47.1  11.1   1   1   2.2e-16   1.5e-12   47.1   7.7     1    75   160   237   160   243 0.94 Bacterial Ig-like domain (group 2)
Packaging_FI         PF14000.1    125 seq184_BIOID51131    -            124   1.7e-41  141.2   3.1   1   1   1.4e-45   1.9e-41  141.0   2.1     1   125     3   121     3   121 0.97 DNA packaging protein FI
Phage_attach         PF05354.6    117 seq185_BIOID51131    -            123   1.9e-60  201.4   0.1   1   1   3.1e-64   2.1e-60  201.2   0.1     1   117     7   123     7   123 1.00 Phage Head-Tail Attachment
Gifsy-2              PF13856.1     95 seq185_BIOID51131    -            123   5.7e-30  103.1   0.0   1   1   9.7e-34   6.6e-30  102.9   0.0     1    95    10   111    10   111 0.98 ATP-binding sugar transporter from pro-phage
Phage_lambd_GpG      PF06894.6    127 seq187_BIOID51131    -            143     3e-56  188.3   1.2   1   1   2.6e-60   3.5e-56  188.1   0.8     1   127     1   127     1   127 0.98 Bacteriophage lambda minor tail protein (GpG)
Minor_tail_Z         PF06763.6    189 seq188_BIOID51131    -            191   3.8e-72  241.8  11.9   1   1   4.2e-76   5.7e-72  241.2   8.2     1   189     3   191     3   191 0.97 Prophage minor tail protein Z (GPZ)
Phage_tail_T         PF06223.7    103 seq191_BIOID51131    -            137   4.2e-42  142.6   0.6   1   1   2.2e-40     3e-36  123.8   0.1     6   100     1    99     1   102 0.93 Minor tail protein T
Phage_tail_U         PF06141.6    133 seq193_BIOID51131    -            131   1.1e-63  213.0   0.4   1   1   8.8e-68   1.2e-63  212.9   0.3     1   133     1   131     1   131 0.99 Phage minor tail protein U
ATP-synt             PF00231.14   290 seq195_BIOID51131    -            287  2.3e-109  365.1   0.0   1   1  1.9e-113  2.6e-109  364.9   0.0     2   290     3   287     2   287 0.98 ATP synthase
TMP_2                PF06791.8    210 seq196_BIOID51131    -            859   1.6e-68  230.3  12.8   1   1   2.4e-72   1.6e-68  230.3   8.9     2   209    50   257    49   258 0.98 Prophage tail length tape measure protein
Tape_meas_lam_C      PF09718.5     78 seq196_BIOID51131    -            859   3.9e-20   71.4   4.3   1   1   5.7e-24   3.9e-20   71.4   3.0     1    78   632   709   632   709 0.98 Lambda phage tail tape-measure protein (Tape_meas_lam_C)
Big_2                PF02368.13    79 seq198_BIOID51131    -            250   4.2e-11   42.4  11.0   1   1   6.2e-15   4.2e-11   42.4   7.6     1    76   160   237   160   244 0.95 Bacterial Ig-like domain (group 2)
Flagellin_N          PF00669.15   139 seq199_BIOID51131    -            568     2e-42  144.2  19.3   1   1   4.3e-46     2e-42  144.2  13.4     1   137     5   141     5   143 0.99 Bacterial flagellin N-terminal helical region
Flagellin_C          PF00700.16    86 seq199_BIOID51131    -            568     2e-29  101.4   8.1   1   1   4.4e-33     2e-29  101.4   5.6     2    86   482   566   481   566 0.98 Bacterial flagellin C-terminal helical region
FliC                 PF12445.3    129 seq199_BIOID51131    -            568   5.5e-26   91.0  35.4   1   1   1.2e-29   5.5e-26   91.0  24.5     5   129   326   472   322   472 0.94 Flagellin protein
ATP-synt_ab          PF00006.20   215 seq200_BIOID51131    -            460   2.5e-64  216.6   0.0   1   1   7.8e-68   3.6e-64  216.1   0.0     1   215   129   342   129   342 0.97 ATP synthase alpha/beta family, nucleotide-binding domain
ATP-synt_ab_C        PF00306.22   113 seq200_BIOID51131    -            460   9.9e-28   96.7   0.1   1   1     4e-31   1.8e-27   95.9   0.1     2   109   356   458   355   460 0.94 ATP synthase alpha/beta chain, C terminal domain
ATP-synt_ab_N        PF02874.18    69 seq200_BIOID51131    -            460   3.3e-22   78.3   2.5   1   1   1.5e-25     7e-22   77.3   1.7     1    68     6    72     6    73 0.97 ATP synthase alpha/beta family, beta-barrel domain
Phage_lambd_GpG      PF06894.6    127 seq201_BIOID51131    -            143   1.7e-55  185.9   1.6   1   1   1.4e-59     2e-55  185.7   1.1     1   127     1   127     1   127 0.98 Bacteriophage lambda minor tail protein (GpG)
Peptidase_S24        PF00717.18    70 seq202_BIOID51131    -            234   4.8e-12   45.2   0.1   1   1   5.4e-16   7.3e-12   44.6   0.1     1    68   135   202   135   204 0.95 Peptidase S24-like
Phage_tail_T         PF06223.7    103 seq203_BIOID51131    -            137     1e-40  138.1   0.9   1   1   4.6e-40   6.2e-36  122.7   0.2     6   100     1    99     1   102 0.89 Minor tail protein T
TMP_2                PF06791.8    210 seq204_BIOID51131    -            859   3.3e-68  229.3  13.4   1   1   4.9e-72   3.3e-68  229.3   9.3     2   209    50   257    49   258 0.98 Prophage tail length tape measure protein
Tape_meas_lam_C      PF09718.5     78 seq204_BIOID51131    -            859   3.3e-20   71.6   6.0   1   1   4.9e-24   3.3e-20   71.6   4.2     1    78   632   709   632   709 0.98 Lambda phage tail tape-measure protein (Tape_meas_lam_C)
ATP-synt_DE_N        PF02823.11    80 seq207_BIOID51131    -            139   1.9e-30  104.2   0.1   1   1   4.2e-34   2.9e-30  103.7   0.1     2    80     6    84     5    84 0.99 ATP synthase, Delta/Epsilon chain, beta-sandwich domain
ATP-synt_DE          PF00401.15    48 seq207_BIOID51131    -            139   1.4e-16   59.9   5.1   1   1   3.3e-20   2.3e-16   59.2   3.5     1    47    88   134    88   135 0.97 ATP synthase, Delta/Epsilon chain, long alpha-helix domain
Sigma70_r3           PF04539.11    78 seq208_BIOID51131    -            239   9.3e-20   70.1   1.5   1   1   5.4e-23   1.8e-19   69.2   0.4     2    72    96   166    95   171 0.95 Sigma-70 region 3
Sigma70_r4           PF04545.11    50 seq208_BIOID51131    -            239     7e-18   63.5   4.4   1   1   1.1e-20   3.6e-17   61.2   1.0     1    49   185   233   185   234 0.98 Sigma-70, region 4
Sigma70_r2           PF04542.9     71 seq208_BIOID51131    -            239   2.2e-17   62.2   0.5   1   1   1.4e-20   4.7e-17   61.2   0.3     1    70    16    88    16    89 0.98 Sigma-70 region 2
Sigma70_r4_2         PF08281.7     54 seq208_BIOID51131    -            239   3.7e-10   38.9   2.9   1   1   6.9e-13   2.4e-09   36.4   0.9     1    54   179   232   179   232 0.98 Sigma-70, region 4
Phage_CI_repr        PF07022.8     66 seq210_BIOID51131    -            129   7.4e-12   45.0   0.1   1   1   3.1e-15     1e-11   44.5   0.0    16    64    28    75    13    77 0.94 Bacteriophage CI repressor helix-turn-helix domain
HTH_3                PF01381.17    55 seq210_BIOID51131    -            129   4.1e-08   32.8   0.0   1   1   4.5e-11   1.5e-07   30.9   0.0     7    55    22    69    19    69 0.95 Helix-turn-helix
HTH_26               PF13443.1     63 seq210_BIOID51131    -            129     3e-05   24.0   0.0   1   1   1.5e-08   5.3e-05   23.2   0.0     1    59    15    71    15    75 0.91 Cro/C1-type HTH DNA-binding domain
Phage_min_tail       PF05939.8    109 seq211_BIOID51131    -            109   8.2e-38  128.5   0.1   1   1   6.6e-42     9e-38  128.4   0.1     1   109     1   109     1   109 0.99 Phage minor tail protein
Phage_tail_L         PF05100.7    206 seq212_BIOID51131    -            232     8e-97  322.2   0.1   1   1  6.8e-101   9.2e-97  322.0   0.0     1   206    29   230    29   230 0.99 Phage minor tail protein L
DUF1391              PF07151.7     49 seq213_BIOID51131    -             51   1.8e-34  116.8   1.0   1   1   1.4e-38   1.9e-34  116.7   0.7     1    48     2    49     2    50 0.97 Protein of unknown function (DUF1391)
Phage_integr_N       PF02899.12    84 seq215_BIOID51131    -            195   7.1e-14   51.6   0.1   1   1   1.7e-16   2.3e-12   46.7   0.0     2    81   102   176   101   178 0.93 Phage integrase, N-terminal SAM-like domain
Hexapep              PF00132.19    36 seq216_BIOID51131    -            456     1e-30  103.7  15.5   1   3   1.7e-10   5.8e-07   28.6   2.5     4    36   268   300   266   300 0.95 Bacterial transferase hexapeptide (six repeats)
Hexapep              PF00132.19    36 seq216_BIOID51131    -            456     1e-30  103.7  15.5   2   3   4.1e-08   0.00014   21.0   0.1     2    32   353   382   352   385 0.94 Bacterial transferase hexapeptide (six repeats)
Hexapep              PF00132.19    36 seq216_BIOID51131    -            456     1e-30  103.7  15.5   3   3   2.8e-12   9.7e-09   34.2   0.2     2    36   395   429   394   429 0.96 Bacterial transferase hexapeptide (six repeats)
NTP_transf_3         PF12804.2    179 seq216_BIOID51131    -            456   3.3e-20   72.8   0.6   1   1   2.2e-23   7.6e-20   71.7   0.4     1   112     8   122     8   252 0.91 MobA-like NTP transferase domain
NTP_transferase      PF00483.18   248 seq216_BIOID51131    -            456   1.2e-13   50.8   0.0   1   1   5.2e-17   1.8e-13   50.2   0.0     3   220     9   214     7   220 0.85 Nucleotidyl transferase
IspD                 PF01128.14   221 seq216_BIOID51131    -            456   1.4e-06   27.8   0.1   1   1   8.5e-10   2.9e-06   26.8   0.0     1    45     6    50     6    78 0.83 Uncharacterized protein family UPF0007
Peptidase_S24        PF00717.18    70 seq220_BIOID51131    -            224   9.5e-16   57.0   0.1   1   1   1.8e-19   2.4e-15   55.7   0.0     1    68   133   202   133   204 0.90 Peptidase S24-like
SBP_bac_3            PF00497.15   225 seq223_BIOID51131    -            285   4.8e-72  241.7   0.7   1   1   4.2e-76   5.8e-72  241.4   0.5     2   224    63   280    62   281 0.97 Bacterial extracellular solute-binding proteins, family 3
Prok-JAB             PF14464.1    105 seq224_BIOID51131    -            247   1.6e-20   72.4   0.2   1   1   4.3e-24   2.9e-20   71.6   0.2     3    99     3    99     1   108 0.92 Prokaryotic homologs of the JAB domain
NLPC_P60             PF00877.14   105 seq224_BIOID51131    -            247   9.9e-14   50.9   0.0   1   1   2.1e-17   1.4e-13   50.4   0.0     1   105   111   224   111   224 0.92 NlpC/P60 family
DicB                 PF05358.6     62 seq226_BIOID51131    -             97   3.6e-39  131.9   0.5   1   1   2.6e-43   3.6e-39  131.9   0.3     1    62    36    97    36    97 1.00 DicB protein
DUF1482              PF07358.6     57 seq229_BIOID51131    -             66   7.8e-27   92.5   0.1   1   1   6.5e-31   8.9e-27   92.3   0.1     1    57     7    65     7    65 0.98 Protein of unknown function (DUF1482)
Lambda_tail_I        PF06805.7     82 seq232_BIOID51131    -            193   8.6e-13   47.8   0.0   1   1   9.9e-17   1.4e-12   47.1   0.0    25    82     2    64     1    64 0.98 Bacteriophage lambda tail assembly protein I
Phage_min_tail       PF05939.8    109 seq233_BIOID51131    -            109   7.5e-39  131.9   0.1   1   1     6e-43   8.2e-39  131.8   0.0     1   109     1   109     1   109 0.99 Phage minor tail protein
PALP                 PF00291.20   307 seq234_BIOID51131    -            360     3e-39  134.9   0.1   1   1   2.6e-43   3.5e-39  134.7   0.1     5   307    48   348    44   348 0.81 Pyridoxal-phosphate dependent enzyme
SIS                  PF01380.17   131 seq237_BIOID51131    -            609   1.8e-64  215.0   0.1   1   2   4.2e-36   1.1e-32  112.2   0.0     2   130   290   418   289   419 0.97 SIS domain
SIS                  PF01380.17   131 seq237_BIOID51131    -            609   1.8e-64  215.0   0.1   2   2   1.2e-32   3.4e-29  100.9   0.0     2   130   462   591   461   592 0.97 SIS domain
GATase_2             PF00310.16   361 seq237_BIOID51131    -            609     5e-26   91.1   0.8   1   2   2.4e-08   6.5e-05   21.6   0.1     1    54     2    44     2    62 0.85 Glutamine amidotransferases class-II
GATase_2             PF00310.16   361 seq237_BIOID51131    -            609     5e-26   91.1   0.8   2   2   1.8e-22   4.8e-19   68.1   0.1   190   293    61   152    50   160 0.95 Glutamine amidotransferases class-II
GATase_6             PF13522.1    133 seq237_BIOID51131    -            609   8.7e-25   87.1   0.1   1   1   5.6e-28   1.5e-24   86.3   0.1    11   123    65   183    46   193 0.84 Glutamine amidotransferase domain
GATase_7             PF13537.1    124 seq237_BIOID51131    -            609   7.3e-18   64.4   0.0   1   1   4.7e-21   1.3e-17   63.6   0.0     1   118    72   194    72   199 0.87 Glutamine amidotransferase domain
GATase_4             PF13230.1    272 seq237_BIOID51131    -            609   9.3e-08   30.9   0.1   1   1   1.4e-10   3.9e-07   28.9   0.1    59   133    54   128    45   148 0.86 Glutamine amidotransferases class-II
Phage_tail_L         PF05100.7    206 seq238_BIOID51131    -            232   1.5e-96  321.3   0.2   1   1  1.3e-100   1.8e-96  321.0   0.1     1   206    29   230    29   230 0.99 Phage minor tail protein L
DUF3672              PF12421.3    136 seq240_BIOID51131    -           1158   9.9e-39  132.4   0.2   1   1   2.2e-42   9.9e-39  132.4   0.2     1   136   975  1117   975  1117 0.94 Fibronectin type III protein
Phage-tail_3         PF13550.1    164 seq240_BIOID51131    -           1158   1.2e-36  125.8   0.0   1   1   5.8e-40   2.6e-36  124.7   0.0     1   163   330   499   330   500 0.95 Putative phage tail protein
DUF1983              PF09327.6     81 seq240_BIOID51131    -           1158   2.6e-24   84.8   0.0   1   1     2e-27     9e-24   83.1   0.0     1    81   871   951   871   951 0.99 Domain of unknown function (DUF1983)
Prok-JAB             PF14464.1    105 seq242_BIOID51131    -            247     1e-19   69.9   0.2   1   1   2.6e-23   1.8e-19   69.1   0.1     3    99     3    99     1   108 0.92 Prokaryotic homologs of the JAB domain
NLPC_P60             PF00877.14   105 seq242_BIOID51131    -            247   5.8e-14   51.6   0.0   1   1   1.2e-17     8e-14   51.2   0.0     1   104   111   223   111   224 0.93 NlpC/P60 family
BPD_transp_1         PF00528.17   185 seq243_BIOID51131    -            222   1.8e-25   89.4  10.8   1   1   1.7e-29   2.4e-25   89.0   7.5     1   183    33   214    33   216 0.97 Binding-protein-dependent transport system inner membrane component
DUF2303              PF10065.4    276 seq244_BIOID51131    -            274   1.6e-92  309.1   0.8   1   1   1.3e-96   1.8e-92  308.9   0.5     1   276     1   273     1   273 0.98 Uncharacterized conserved protein (DUF2303)
Lambda_tail_I        PF06805.7     82 seq247_BIOID51131    -            190   2.2e-13   49.7   0.0   1   1   2.9e-17   3.9e-13   48.9   0.0    25    82     2    64     1    64 0.97 Bacteriophage lambda tail assembly protein I
ABC_tran             PF00005.22   118 seq248_BIOID51131    -            250   6.4e-27   94.1   0.0   1   1   5.1e-30     1e-26   93.5   0.0     1   118    43   173    43   173 0.88 ABC transporter
AAA_21               PF13304.1    303 seq248_BIOID51131    -            250   1.6e-15   57.7   0.0   1   1   1.6e-11   3.1e-08   33.8   0.0   234   299   142   204   135   207 0.94 AAA domain
AAA_22               PF13401.1    131 seq248_BIOID51131    -            250   1.4e-08   34.8   0.1   1   1     8e-11   1.6e-07   31.4   0.1     5   121    30   200    26   207 0.83 AAA domain
AAA_16               PF13191.1    166 seq248_BIOID51131    -            250   7.2e-08   32.8   0.3   1   1   8.2e-11   1.6e-07   31.7   0.2    19   104    26   130    19   200 0.57 AAA ATPase domain
AAA_10               PF12846.2    328 seq248_BIOID51131    -            250   4.1e-07   29.4   0.0   1   1   2.8e-10   5.5e-07   29.0   0.0     4   190    32   235    30   243 0.66 AAA-like domain
RecT                 PF03837.9    199 seq249_BIOID51131    -            325   1.1e-39  135.6   0.2   1   1   2.4e-43   3.3e-39  134.1   0.1     3   188    51   240    49   265 0.91 RecT family
PBP_like_2           PF12849.2    281 seq252_BIOID51131    -            346   9.1e-56  189.2   7.2   1   1   1.8e-59   1.2e-55  188.8   5.0    10   278    27   306     8   308 0.91 PBP superfamily domain
PBP_like             PF12727.2    193 seq252_BIOID51131    -            346   1.6e-10   40.1   0.0   1   1   5.2e-14   3.6e-10   39.0   0.0     3   168    47   236    45   302 0.76 PBP superfamily domain
DUF4224              PF13986.1     47 seq253_BIOID51131    -             83   4.5e-17   61.2   0.0   1   1   5.3e-21   7.3e-17   60.5   0.0     2    46     5    49     4    50 0.97 Domain of unknown function (DUF4224)
Autoind_bind         PF03472.10   149 seq254_BIOID51131    -            240   2.4e-31  107.9   0.1   1   1   4.5e-35   3.1e-31  107.5   0.1     2   141    23   157    22   165 0.92 Autoinducer binding domain
GerE                 PF00196.14    58 seq254_BIOID51131    -            240   3.4e-23   80.6   0.5   1   1   9.4e-27   6.5e-23   79.7   0.4     2    58   178   234   177   234 0.97 Bacterial regulatory proteins, luxR family
Phage_integrase      PF00589.17   173 seq255_BIOID51131    -            339   5.2e-11   42.4   0.1   1   1   8.1e-15   1.1e-10   41.3   0.0     2   171   167   326   166   328 0.83 Phage integrase family
BPD_transp_1         PF00528.17   185 seq256_BIOID51131    -            319   1.5e-17   63.5  20.4   1   1   1.1e-21   1.5e-17   63.5  14.2     3   175    95   304    89   314 0.87 Binding-protein-dependent transport system inner membrane component
FlxA                 PF14282.1    106 seq258_BIOID51131    -            110   2.5e-16   59.4  15.9   1   1   2.2e-20   2.9e-16   59.1  11.0     5   100    10   102     3   107 0.80 FlxA-like protein
DUF2737              PF10930.3     54 seq260_BIOID51131    -             54   6.8e-35  118.3   0.7   1   1   5.4e-39   7.4e-35  118.2   0.5     1    54     1    54     1    54 0.99 Protein of unknown function (DUF2737)
Response_reg         PF00072.19   112 seq265_BIOID51131    -            218   4.3e-30  103.9   0.1   1   1   1.5e-33   6.9e-30  103.2   0.1     1   111     4   115     4   116 0.98 Response regulator receiver domain
GerE                 PF00196.14    58 seq265_BIOID51131    -            218   3.5e-22   77.3   2.1   1   1   9.9e-26   4.5e-22   77.0   0.1     2    58   148   204   147   204 0.98 Bacterial regulatory proteins, luxR family
Sigma70_r4_2         PF08281.7     54 seq265_BIOID51131    -            218   1.6e-06   27.3   0.3   1   1   7.2e-10   3.3e-06   26.3   0.1     9    50   148   188   147   192 0.92 Sigma-70, region 4
Bax1-I               PF01027.15   205 seq266_BIOID51131    -            219   9.5e-40  136.2  32.5   1   1     8e-44   1.1e-39  136.0  22.5     2   205    19   213    18   213 0.86 Inhibitor of apoptosis-promoting Bax1
Ail_Lom              PF06316.6    199 seq267_BIOID51131    -            219   6.5e-52  175.8   0.4   1   1   1.1e-55   7.5e-52  175.6   0.3     1   199    13   219    13   219 0.95 Enterobacterial Ail/Lom protein
OMP_b-brl            PF13505.1    176 seq267_BIOID51131    -            219   2.1e-20   73.2   2.5   1   1   3.6e-24   2.5e-20   73.0   1.8     6   176    24   219    18   219 0.76 Outer membrane protein beta-barrel domain
BPD_transp_1         PF00528.17   185 seq268_BIOID51131    -            296   6.9e-31  107.0  17.8   1   1     5e-35   6.9e-31  107.0  12.3     1   175   101   289    97   293 0.95 Binding-protein-dependent transport system inner membrane component
DUF1311              PF07007.7     95 seq269_BIOID51131    -            232     4e-09   36.3   1.0   1   1   6.5e-13   8.9e-09   35.2   0.7     1    61    22    78    22    92 0.89 Protein of unknown function (DUF1311)
UvrC_HhH_N           PF08459.6    155 seq270_BIOID51131    -            610   3.5e-52  175.9   0.0   1   1   2.1e-55   7.1e-52  174.9   0.0     1   155   383   542   383   542 0.96 UvrC Helix-hairpin-helix N-terminal
GIY-YIG              PF01541.19    80 seq270_BIOID51131    -            610   2.9e-12   46.6   0.1   1   1   1.8e-15   6.2e-12   45.6   0.1     2    80    18    93    17    93 0.83 GIY-YIG catalytic domain
HHH                  PF00633.18    30 seq270_BIOID51131    -            610   1.1e-10   40.4   0.0   1   1     1e-09   3.5e-06   26.2   0.0     2    29   579   606   578   607 0.94 Helix-hairpin-helix motif
UVR                  PF02151.14    36 seq270_BIOID51131    -            610   1.9e-10   39.7   1.0   1   1   1.2e-13   4.3e-10   38.6   0.7     1    34   204   237   204   239 0.94 UvrB/uvrC motif
phage_tail_N         PF08400.5    134 seq271_BIOID51131    -            437   3.6e-61  204.6   0.2   1   1     1e-64   3.6e-61  204.6   0.1     1   134     1   134     1   134 0.99 Prophage tail fibre N-terminal
Phage_fiber_C        PF06820.7     64 seq271_BIOID51131    -            437   8.8e-36  121.7   0.3   1   1     4e-39   1.4e-35  121.1   0.2     1    64   363   426   363   426 0.99 Putative prophage tail fibre C-terminus
Collagen             PF01391.13    60 seq271_BIOID51131    -            437   2.1e-18   65.4  70.3   1   2   4.9e-13   1.7e-09   36.9  23.8     1    59   251   309   249   310 0.73 Collagen triple helix repeat (20 copies)
Collagen             PF01391.13    60 seq271_BIOID51131    -            437   2.1e-18   65.4  70.3   2   2   1.3e-12   4.6e-09   35.5  22.7     1    59   302   360   302   363 0.91 Collagen triple helix repeat (20 copies)
CarboxypepD_reg      PF13620.1     82 seq271_BIOID51131    -            437   2.4e-08   33.8   0.3   1   1   1.6e-11   5.6e-08   32.6   0.2     1    74     4    82     4    89 0.81 Carboxypeptidase regulatory-like domain
DsrC                 PF04358.8    109 seq272_BIOID51131    -            109   3.2e-46  155.9   0.0   1   1   2.5e-50   3.5e-46  155.8   0.0     3   109     3   109     1   109 0.98 DsrC like protein
ABC_tran             PF00005.22   118 seq273_BIOID51131    -            257   2.3e-20   73.0   0.0   1   1   5.2e-24   3.6e-20   72.3   0.0     1   117    50   181    50   182 0.85 ABC transporter
AAA_21               PF13304.1    303 seq273_BIOID51131    -            257   2.6e-14   53.7   0.0   1   1   1.1e-10   7.3e-07   29.3   0.0   219   298   130   211    97   213 0.82 AAA domain
Methyltrans_SAM      PF10672.4    286 seq275_BIOID51131    -            396   3.1e-31  108.1   0.0   1   1   2.3e-34   4.5e-31  107.6   0.0    12   266   110   371   103   381 0.85 S-adenosylmethionine-dependent methyltransferase
Cons_hypoth95        PF03602.10   183 seq275_BIOID51131    -            396   2.2e-12   46.6   0.0   1   1   1.8e-15   3.5e-12   45.9   0.0    39   123   216   302   211   329 0.89 Conserved hypothetical protein 95
Methyltransf_31      PF13847.1    152 seq275_BIOID51131    -            396   9.7e-11   41.3   0.1   1   1     9e-14   1.8e-10   40.5   0.0    21   118   236   349   220   377 0.74 Methyltransferase domain
Methyltransf_26      PF13659.1    117 seq275_BIOID51131    -            396   1.2e-09   38.1   0.0   1   1   1.1e-12   2.2e-09   37.2   0.0     2   116   222   340   221   341 0.84 Methyltransferase domain
Methyltransf_18      PF12847.2    112 seq275_BIOID51131    -            396     1e-06   29.1   0.0   1   1   1.8e-09   3.6e-06   27.4   0.0    12   109   231   337   220   340 0.69 Methyltransferase domain
MTS                  PF05175.9    170 seq275_BIOID51131    -            396   6.6e-07   28.7   0.0   1   1   5.2e-10     1e-06   28.1   0.0    55   154   243   353   217   363 0.77 Methyltransferase small domain
Met_10               PF02475.11   200 seq275_BIOID51131    -            396     9e-06   25.2   0.0   1   1   6.6e-09   1.3e-05   24.7   0.0    69   182   186   306   118   323 0.82 Met-10+ like-protein
Phage_integrase      PF00589.17   173 seq276_BIOID51131    -            356   5.1e-34  117.3   0.0   1   1   2.5e-37   1.1e-33  116.1   0.0     2   169   179   345   178   349 0.97 Phage integrase family
Phage_integ_N        PF09003.5     81 seq276_BIOID51131    -            356   2.5e-26   91.0   0.0   1   1   1.3e-29     6e-26   89.8   0.0     1    80     1    75     1    76 0.96 Bacteriophage lambda integrase, N-terminal domain
Phage_integr_N       PF02899.12    84 seq276_BIOID51131    -            356   7.2e-06   25.9   0.0   1   1   5.9e-09   2.7e-05   24.1   0.0     2    84    81   158    80   158 0.92 Phage integrase, N-terminal SAM-like domain
PhoU                 PF01895.14    88 seq277_BIOID51131    -            241   5.2e-34  116.4   9.9   1   2   1.7e-20   2.4e-16   59.8   1.7     2    86    26   111    25   113 0.96 PhoU domain
PhoU                 PF01895.14    88 seq277_BIOID51131    -            241   5.2e-34  116.4   9.9   2   2   5.7e-21   7.8e-17   61.3   0.6     1    87   128   212   128   213 0.91 PhoU domain
Phage_fiber_C        PF06820.7     64 seq278_BIOID51131    -            102   1.4e-34  117.9   0.6   1   1   1.4e-38     2e-34  117.4   0.4     1    64    41   102    41   102 0.99 Putative prophage tail fibre C-terminus
CDP-OH_P_transf      PF01066.16   101 seq281_BIOID51131    -            182   1.7e-16   60.2  10.8   1   1   1.2e-20   1.7e-16   60.2   7.5     2    77     3    91     2   141 0.81 CDP-alcohol phosphatidyltransferase
YccV-like            PF08755.6    100 seq282_BIOID51131    -            105   4.5e-25   87.3   0.0   1   1   3.7e-29     5e-25   87.2   0.0     2    99     4   101     3   102 0.96 Hemimethylated DNA-binding protein YccV like
PRD                  PF00874.15    90 seq283_BIOID51131    -            278   1.1e-46  156.8   2.2   1   2   2.2e-29   1.5e-25   88.9   0.0     2    90    78   164    77   164 0.97 PRD domain
PRD                  PF00874.15    90 seq283_BIOID51131    -            278   1.1e-46  156.8   2.2   2   2   1.8e-22   1.2e-18   66.8   0.9     1    89   181   273   181   274 0.96 PRD domain
CAT_RBD              PF03123.10    59 seq283_BIOID51131    -            278   5.3e-25   86.7   0.5   1   1   1.5e-28     1e-24   85.8   0.3     1    57     3    59     3    61 0.96 CAT RNA binding domain
Pectinesterase       PF01095.14   298 seq284_BIOID51131    -            427   6.7e-15   54.3   6.6   1   1   1.2e-15   1.7e-11   43.1   0.6    76   204   195   338   184   371 0.81 Pectinesterase
MTS_N                PF08468.6    155 seq286_BIOID51131    -            343   5.5e-62  208.0   0.0   1   1   6.1e-65   7.6e-62  207.6   0.0     1   155     8   162     8   162 1.00 Methyltransferase small domain N-terminal
MTS                  PF05175.9    170 seq286_BIOID51131    -            343   4.6e-61  205.0   0.0   1   1     6e-64   7.4e-61  204.3   0.0     2   170   167   333   166   333 0.99 Methyltransferase small domain
Methyltransf_26      PF13659.1    117 seq286_BIOID51131    -            343   2.4e-13   50.0   0.1   1   1   4.2e-16   5.2e-13   48.9   0.1     2   111   198   299   197   305 0.84 Methyltransferase domain
Methyltransf_31      PF13847.1    152 seq286_BIOID51131    -            343   7.2e-13   48.2   0.0   1   1   8.9e-16   1.1e-12   47.6   0.0     4   111   197   304   194   338 0.88 Methyltransferase domain
Methyltransf_18      PF12847.2    112 seq286_BIOID51131    -            343   3.1e-10   40.5   0.0   1   1   5.5e-13   6.8e-10   39.4   0.0     3   109   198   301   196   304 0.83 Methyltransferase domain
PrmA                 PF06325.8    295 seq286_BIOID51131    -            343   6.6e-09   35.1   0.0   1   1   8.2e-12     1e-08   34.5   0.0   161   232   196   268   184   269 0.85 Ribosomal protein L11 methyltransferase (PrmA)
Methyltransf_12      PF08242.7     99 seq286_BIOID51131    -            343   1.5e-08   34.8   0.0   1   1     3e-11   3.8e-08   33.6   0.0     1    99   201   299   201   299 0.86 Methyltransferase domain
Methyltransf_11      PF08241.7     95 seq286_BIOID51131    -            343   8.3e-08   32.5   0.0   1   1   1.3e-10   1.6e-07   31.6   0.0     1    94   201   300   201   301 0.90 Methyltransferase domain
Methyltransf_25      PF13649.1    101 seq286_BIOID51131    -            343   8.1e-07   29.2   0.1   1   1   2.9e-09   3.6e-06   27.1   0.0     1   101   200   297   200   297 0.83 Methyltransferase domain
NodS                 PF05401.6    201 seq286_BIOID51131    -            343   7.8e-06   25.3   0.0   1   1   2.4e-07   0.00029   20.1   0.0    33   112   186   267   181   302 0.75 Nodulation protein S (NodS)
FmrO                 PF07091.6    251 seq286_BIOID51131    -            343     9e-06   24.7   0.0   1   1   1.1e-08   1.3e-05   24.1   0.0   107   168   198   259   187   266 0.91 Ribosomal RNA methyltransferase (FmrO)
Peptidase_M85        PF13678.1    251 seq289_BIOID51131    -             96   5.3e-21   75.0   0.1   1   1   4.8e-25   6.5e-21   74.7   0.1     2    64    34    96    33    96 0.98 NFkB-p65-degrading zinc protease
DUF2057              PF09829.4    189 seq290_BIOID51131    -            220     8e-48  162.4   0.0   1   1   6.7e-52   9.1e-48  162.3   0.0     2   189    22   213    21   213 0.98 Uncharacterized protein conserved in bacteria (DUF2057)
UPF0149              PF03695.8    178 seq292_BIOID51131    -            221     3e-36  124.8   6.5   1   1     5e-40   3.4e-36  124.6   4.5     1   177    11   185    11   186 0.95 Uncharacterised protein family (UPF0149)
SEC-C                PF02810.10    21 seq292_BIOID51131    -            221   1.2e-10   40.5   9.7   1   1   2.6e-14   1.8e-10   40.0   6.7     1    18   203   220   203   221 0.96 SEC-C motif
PTS_EIIA_1           PF00358.15   133 seq293_BIOID51131    -            649   1.8e-52  176.2   0.6   1   1   6.8e-56   3.1e-52  175.5   0.4     4   132   501   629   498   630 0.98 phosphoenolpyruvate-dependent sugar phosphotransferase system, EIIA 1
PTS_EIIC             PF02378.13   321 seq293_BIOID51131    -            649     2e-28   99.0  31.4   1   1   4.3e-32     2e-28   99.0  21.8     2   319   131   413   130   416 0.82 Phosphotransferase system, EIIC
PTS_EIIB             PF00367.15    35 seq293_BIOID51131    -            649   1.2e-15   56.3   0.1   1   1   4.7e-19   2.1e-15   55.5   0.0     1    34    30    63    30    64 0.96 phosphotransferase system, EIIB
MGS                  PF02142.17    95 seq297_BIOID51131    -            155   4.5e-18   64.8   0.0   1   1   4.4e-22     6e-18   64.4   0.0     2    95    29   121    28   121 0.96 MGS-like domain
FhuF                 PF06276.7    163 seq299_BIOID51131    -            262   2.4e-29  102.2   0.6   1   1   6.8e-33   4.6e-29  101.3   0.4     1   150    93   223    93   239 0.89 Ferric iron reductase FhuF-like transporter
FhuF_C               PF11575.3     22 seq299_BIOID51131    -            262   6.9e-08   31.8   6.5   1   1   1.8e-11   1.2e-07   31.0   4.5     1    22   241   262   241   262 0.96 FhuF 2Fe-2S C-terminal domain
Glyco_hydro_1        PF00232.13   455 seq303_BIOID51131    -            464  2.3e-152  507.2   0.3   1   1  3.8e-156  2.6e-152  507.0   0.2     3   454     2   459     1   460 0.95 Glycosyl hydrolase family 1
Cellulase            PF00150.13   281 seq303_BIOID51131    -            464   1.2e-05   24.5   0.0   1   1   3.2e-09   2.2e-05   23.7   0.0    25   136    67   178    51   241 0.80 Cellulase (glycosyl hydrolase family 5)
DUF2492              PF10678.4     78 seq304_BIOID51131    -             79   1.7e-35  120.8   0.1   1   1   1.4e-39   1.9e-35  120.6   0.1     1    78     1    78     1    78 0.99 Protein of unknown function (DUF2492)
DUF307               PF03733.8     53 seq313_BIOID51131    -            148   1.5e-33  114.8  23.8   1   2   1.7e-17   2.3e-13   50.2   2.4     1    53     3    55     3    55 0.97 Domain of unknown function (DUF307)
DUF307               PF03733.8     53 seq313_BIOID51131    -            148   1.5e-33  114.8  23.8   2   2   5.9e-24     8e-20   70.9   8.6     1    53    76   128    76   128 0.98 Domain of unknown function (DUF307)
LamB                 PF02264.10   398 seq316_BIOID51131    -            538  1.8e-151  504.6  22.1   1   1  3.6e-155  2.5e-151  504.2  15.3     1   398   127   538   127   538 0.98 LamB porin
Sugarporin_N         PF11471.3     60 seq316_BIOID51131    -            538   1.5e-18   66.0   5.9   1   1   3.8e-22   2.6e-18   65.2   4.1     4    59     3    59     1    60 0.92 Maltoporin periplasmic N-terminal extension
FUSC-like            PF12805.2    284 seq317_BIOID51131    -            720  2.6e-112  374.3   5.9   1   1  5.6e-116  2.6e-112  374.3   4.1     1   284    69   348    69   348 0.98 FUSC-like inner membrane protein yccS
FUSC_2               PF13515.1    128 seq317_BIOID51131    -            720   5.6e-27   94.0  13.0   1   1   1.2e-30   5.6e-27   94.0   9.0     3   127   406   528   404   529 0.93 Fusaric acid resistance protein-like
DUF2766              PF10964.3     79 seq318_BIOID51131    -             83   5.1e-51  170.3   2.9   1   1   4.1e-55   5.6e-51  170.2   2.0     1    79     1    79     1    79 0.99 Protein of unknown function (DUF2766)
Phage_AlpA           PF05930.7     51 seq319_BIOID51131    -             72   2.1e-21   75.2   0.0   1   1   3.6e-25   2.5e-21   75.0   0.0     1    51    10    60    10    60 0.98 Prophage CP4-57 regulatory protein (AlpA)
HTH_17               PF12728.2     51 seq319_BIOID51131    -             72   1.7e-06   28.0   0.0   1   1   3.4e-10   2.3e-06   27.6   0.0     2    48    13    61    12    63 0.90 Helix-turn-helix domain
DUF1212              PF06738.7    193 seq320_BIOID51131    -            277   9.4e-60  201.2   0.8   1   1   6.9e-64   9.4e-60  201.2   0.6     1   193    37   228    37   228 0.99 Protein of unknown function (DUF1212)
DUF3815              PF12821.2    130 seq327_BIOID51131    -            157   8.4e-30  103.2  11.7   1   1   1.4e-33   9.7e-30  103.0   8.1     1   128    12   147    12   149 0.95 Protein of unknown function (DUF3815)
DUF1212              PF06738.7    193 seq327_BIOID51131    -            157   7.1e-07   28.7   6.7   1   1     1e-10   7.1e-07   28.7   4.6   107   193    14    99     9    99 0.96 Protein of unknown function (DUF1212)
Esterase             PF00756.15   251 seq329_BIOID51131    -            398     8e-19   67.9   0.0   1   1   4.4e-22     3e-18   66.0   0.0     1   153   159   318   159   396 0.72 Putative esterase
CBM_48               PF02922.13    85 seq329_BIOID51131    -            398   1.4e-11   44.1   0.2   1   1   4.3e-15   2.9e-11   43.1   0.1    10    74    55   113    47   133 0.84 Carbohydrate-binding module 48 (Isoamylase N-terminal domain)
Peripla_BP_1         PF00532.16   279 seq331_BIOID51131    -            346   3.2e-96  321.7   0.0   1   1  5.6e-100   3.8e-96  321.4   0.0     2   278    43   336    42   337 0.99 Periplasmic binding proteins and sugar binding domain of LacI family
Peripla_BP_4         PF13407.1    258 seq331_BIOID51131    -            346   2.7e-21   75.9   1.8   1   1     5e-25   3.4e-21   75.6   1.2     2   253    46   310    45   314 0.86 Periplasmic binding protein domain
LysR_substrate       PF03466.15   209 seq335_BIOID51131    -            317   4.4e-44  149.9   0.0   1   1   9.1e-48   6.2e-44  149.4   0.0     4   204    91   290    88   294 0.97 LysR substrate binding domain
HTH_1                PF00126.22    60 seq335_BIOID51131    -            317   1.3e-20   72.7   0.2   1   1   4.8e-24   3.3e-20   71.4   0.1     2    60     6    64     5    64 0.97 Bacterial regulatory helix-turn-helix protein, lysR family
IstB_IS21            PF01695.12   178 seq336_BIOID51131    -            245   1.1e-16   60.6   0.0   1   1   4.3e-20   1.5e-16   60.2   0.0    43   163    95   218    48   223 0.80 IstB-like ATP binding protein
Bac_DnaA             PF00308.13   219 seq336_BIOID51131    -            245   4.2e-07   29.7   0.0   1   1   1.6e-10   5.4e-07   29.3   0.0     2   124    66   189    65   230 0.78 Bacterial dnaA  protein
AAA                  PF00004.24   132 seq336_BIOID51131    -            245   1.5e-06   28.3   0.1   1   1   7.4e-10   2.5e-06   27.5   0.1     2    98   103   196   102   225 0.69 ATPase family associated with various cellular activities (AAA)
ArsA_ATPase          PF02374.10   305 seq336_BIOID51131    -            245   3.8e-06   26.0   0.0   1   1     2e-09   6.7e-06   25.2   0.0     4    81   102   182    99   231 0.73 Anion-transporting ATPase
Glucosamine_iso      PF01182.15   199 seq337_BIOID51131    -            240   4.3e-16   59.1   0.0   1   1   6.4e-20   8.7e-16   58.1   0.0     5   198    12   206     9   207 0.77 Glucosamine-6-phosphate isomerases/6-phosphogluconolactonase
ABC_tran             PF00005.22   118 seq338_BIOID51131    -            519   5.3e-35  120.2   0.0   1   2   4.3e-24     2e-20   73.2   0.0     1   118    62   187    62   187 0.93 ABC transporter
ABC_tran             PF00005.22   118 seq338_BIOID51131    -            519   5.3e-35  120.2   0.0   2   2   2.3e-15   1.1e-11   45.0   0.0     1   117   311   442   311   443 0.88 ABC transporter
SulA                 PF03846.9    119 seq339_BIOID51131    -            169   2.1e-63  211.2   4.7   1   1     2e-67   2.8e-63  210.8   3.3     2   118     3   119     2   120 0.99 Cell division inhibitor SulA
DUF2501              PF10696.4     77 seq340_BIOID51131    -            165   6.6e-30  102.8   5.4   1   1   4.8e-34   6.6e-30  102.8   3.8     1    75    85   162    85   165 0.97 Protein of unknown function (DUF2501)
Sulfatase            PF00884.18   379 seq342_BIOID51131    -            763   2.3e-25   89.3   0.1   1   1   2.3e-29   3.2e-25   88.8   0.0     2   333   163   477   162   550 0.82 Sulfatase
OmpA_membrane        PF01389.12   183 seq343_BIOID51131    -            374   3.3e-76  254.7   1.6   1   1   1.3e-79   5.9e-76  253.9   0.4     1   183    47   223    47   223 0.97 OmpA-like transmembrane domain
OMP_b-brl            PF13505.1    176 seq343_BIOID51131    -            374   1.6e-25   89.9   5.6   1   1   6.1e-29   2.8e-25   89.1   3.9     2   176    32   219    31   219 0.82 Outer membrane protein beta-barrel domain
OmpA                 PF00691.15    97 seq343_BIOID51131    -            374   1.9e-22   79.3   0.0   1   1   1.1e-25   5.1e-22   77.9   0.0     1    95   250   345   250   347 0.96 OmpA family
Hydrolase_3          PF08282.7    254 seq345_BIOID51131    -            306   6.2e-64  215.9   0.0   1   1   2.1e-67   7.1e-64  215.7   0.0     1   254    40   301    40   301 0.97 haloacid dehalogenase-like hydrolase
S6PP                 PF05116.8    247 seq345_BIOID51131    -            306   1.3e-14   54.0   0.0   1   2   5.8e-08    0.0002   20.6   0.0     3    75    38   108    36   117 0.84 Sucrose-6F-phosphate phosphohydrolase
S6PP                 PF05116.8    247 seq345_BIOID51131    -            306   1.3e-14   54.0   0.0   2   2   2.7e-11   9.1e-08   31.5   0.0   110   212   180   280   139   294 0.83 Sucrose-6F-phosphate phosphohydrolase
HAD                  PF12710.2    191 seq345_BIOID51131    -            306     1e-07   32.2   0.0   1   1   5.6e-10   1.9e-06   28.0   0.0    91   191    54   266    33   266 0.86 haloacid dehalogenase-like hydrolase
BPD_transp_2         PF02653.11   267 seq346_BIOID51131    -            329   4.6e-47  160.1  37.5   1   1   3.4e-51   4.6e-47  160.1  26.0     9   267    59   316    51   316 0.96 Branched-chain amino acid transport system / permease component
Xan_ur_permease      PF00860.15   389 seq348_BIOID51131    -            445   1.4e-42  145.4  51.1   1   1     1e-46   1.4e-42  145.4  35.4     3   387    31   404    29   406 0.92 Permease family
Trehalose_PPase      PF02358.11   235 seq350_BIOID51131    -            285   8.5e-54  181.8   0.0   1   1   1.5e-57     1e-53  181.5   0.0     1   231    37   249    37   253 0.97 Trehalose-phosphatase
AAA_32               PF13654.1    509 seq351_BIOID51131    -            586   6.6e-18   64.5   0.0   1   1   1.2e-21   8.4e-18   64.1   0.0   322   470   140   287    68   323 0.84 AAA domain
Lon_C                PF05362.8    205 seq351_BIOID51131    -            586   1.4e-10   40.7   0.0   1   1   3.2e-14   2.2e-10   40.1   0.0   108   203   435   541   431   543 0.82 Lon protease (S16) C-terminal proteolytic domain
Glyco_transf_20      PF00982.16   474 seq354_BIOID51131    -            474  3.3e-151  503.8   0.0   1   1  2.8e-155  3.8e-151  503.6   0.0    27   474    17   453     2   453 0.96 Glycosyltransferase family 20
FabA                 PF07977.8    138 seq358_BIOID51131    -            208     8e-51  171.0   0.0   1   1   7.3e-55     1e-50  170.7   0.0     1   137    65   194    65   195 0.98 FabA-like domain
GntR                 PF00392.16    64 seq359_BIOID51131    -            304   4.5e-13   48.3   0.0   1   1   1.9e-09   6.6e-06   25.3   0.0    22    55    26    59     7    63 0.82 Bacterial regulatory proteins, gntR family
FCD                  PF07729.7    125 seq359_BIOID51131    -            304   9.7e-12   45.1   3.4   1   1   6.2e-15   2.1e-11   44.0   2.4     1   124   159   286   159   287 0.83 FCD domain
DUF4238              PF14022.1    267 seq361_BIOID51131    -            340   5.4e-44  150.3   9.7   1   1   6.8e-48   9.3e-44  149.5   6.7     1   266     5   311     5   312 0.98 Protein of unknown function (DUF4238)
TOBE                 PF03459.12    64 seq362_BIOID51131    -            262     3e-30  104.0   0.3   1   2   3.2e-19   2.2e-15   56.3   0.1     1    63   125   188   125   189 0.98 TOBE domain
TOBE                 PF03459.12    64 seq362_BIOID51131    -            262     3e-30  104.0   0.3   2   2   7.7e-16   5.3e-12   45.5   0.0     3    64   199   258   197   258 0.97 TOBE domain
HTH_1                PF00126.22    60 seq362_BIOID51131    -            262   6.8e-07   28.8   0.0   1   1   1.9e-10   1.3e-06   27.9   0.0     2    60    20    83    19    83 0.89 Bacterial regulatory helix-turn-helix protein, lysR family
MFS_1                PF07690.11   354 seq364_BIOID51131    -            453   1.9e-59  201.1  43.4   1   1   3.4e-61   4.6e-57  193.2  26.8     1   354    47   408    47   408 0.86 Major Facilitator Superfamily
ABC_tran             PF00005.22   118 seq365_BIOID51131    -            494   4.2e-29  101.1   0.1   1   2   1.8e-12     3e-09   37.1   0.0     2   117    48   167    47   168 0.67 ABC transporter
ABC_tran             PF00005.22   118 seq365_BIOID51131    -            494   4.2e-29  101.1   0.1   2   2   3.4e-20   5.8e-17   62.0   0.0     1   117   304   433   304   434 0.88 ABC transporter
AAA_21               PF13304.1    303 seq365_BIOID51131    -            494   6.5e-23   81.9   4.5   1   1   2.8e-15   4.8e-12   46.3   1.4     4   297   295   464   295   467 0.83 AAA domain
FlhD                 PF05247.8    104 seq366_BIOID51131    -            116   3.8e-45  152.0   4.6   1   1   3.2e-49   4.4e-45  151.8   3.2     1   102     1   102     1   104 0.98 Flagellar transcriptional activator (FlhD)
FlhC                 PF05280.6    176 seq367_BIOID51131    -            192   2.4e-87  290.7   0.0   1   1     2e-91   2.8e-87  290.6   0.0     1   174     1   174     1   176 0.99 Flagellar transcriptional activator (FlhC)
MotA_ExbB            PF01618.11   139 seq370_BIOID51131    -            295   3.5e-06   26.5   0.6   1   1   2.5e-10   3.5e-06   26.5   0.4    27   135   134   239   115   242 0.87 MotA/TolQ/ExbB proton channel family
LPAM_1               PF08139.7     26 seq371_BIOID51131    -             45     1e-05   25.4   0.8   1   1     1e-09   1.4e-05   24.9   0.6     7    24     8    25     7    25 0.94 Prokaryotic membrane lipoprotein lipid attachment site
Epimerase            PF01370.16   236 seq372_BIOID51131    -            352   3.5e-58  196.7   0.0   1   1   3.2e-61   4.4e-58  196.3   0.0     1   236    17   276    17   276 0.97 NAD dependent epimerase/dehydratase family
Epimerase_Csub       PF13950.1     62 seq372_BIOID51131    -            352   1.9e-26   91.6   1.2   1   1   2.3e-29   3.2e-26   90.9   0.8     1    62   289   350   289   350 0.99 UDP-glucose 4-epimerase C-term subunit
3Beta_HSD            PF01073.14   280 seq372_BIOID51131    -            352   5.6e-21   74.3   0.0   1   1   2.1e-23   2.8e-20   72.0   0.0     1   157    18   174    18   181 0.87 3-beta hydroxysteroid dehydrogenase/isomerase family
Polysacc_synt_2      PF02719.10   294 seq372_BIOID51131    -            352   3.9e-18   65.2   0.0   1   1   2.8e-20   3.8e-17   61.9   0.0     1   173    17   196    17   200 0.75 Polysaccharide biosynthesis protein
RmlD_sub_bind        PF04321.12   287 seq372_BIOID51131    -            352   1.8e-14   53.2   0.0   1   1   3.2e-17   4.3e-14   51.9   0.0     1   139    15   177    15   187 0.94 RmlD substrate binding domain
adh_short            PF00106.20   167 seq372_BIOID51131    -            352   7.4e-11   42.1   0.0   1   1   1.1e-13   1.5e-10   41.0   0.0     3   137    17   140    16   152 0.85 short chain dehydrogenase
NAD_binding_10       PF13460.1    183 seq372_BIOID51131    -            352   2.3e-10   40.6   0.0   1   1   2.8e-13   3.8e-10   39.9   0.0     1   140    17   186    17   213 0.80 NADH(P)-binding
NmrA                 PF05368.8    233 seq372_BIOID51131    -            352     4e-10   39.2   0.0   1   1   6.6e-11     9e-08   31.5   0.0     1   115    17   149    17   156 0.83 NmrA-like family
NAD_binding_4        PF07993.7    249 seq372_BIOID51131    -            352   4.5e-10   38.7   0.0   1   1   2.9e-12   3.9e-09   35.6   0.0     1   185    19   180    19   232 0.77 Male sterility protein
KR                   PF08659.5    181 seq372_BIOID51131    -            352   6.8e-08   32.2   0.0   1   1   8.5e-11   1.2e-07   31.5   0.0     3   149    17   150    16   153 0.84 KR domain
MotB_plug            PF13677.1     58 seq373_BIOID51131    -            308   1.5e-23   81.7   0.6   1   1   3.9e-27   2.6e-23   80.9   0.4     3    57    12    66    10    67 0.88 Membrane MotB of proton-channel complex MotA/MotB
OmpA                 PF00691.15    97 seq373_BIOID51131    -            308   8.8e-11   41.9   0.0   1   1   2.8e-14   1.9e-10   40.8   0.0     1    95   160   258   160   259 0.85 OmpA family
GalP_UDP_transf      PF01087.17   183 seq375_BIOID51131    -            348   4.9e-72  241.7   0.1   1   1   1.6e-75   7.3e-72  241.1   0.1     2   183     3   176     2   176 0.98 Galactose-1-phosphate uridyl transferase, N-terminal domain
GalP_UDP_tr_C        PF02744.12   167 seq375_BIOID51131    -            348   3.7e-71  237.9   0.1   1   1   2.5e-74   1.1e-70  236.3   0.1     2   165   183   345   180   347 0.98 Galactose-1-phosphate uridyl transferase, C-terminal domain
CheW                 PF01584.14   138 seq376_BIOID51131    -            667   1.4e-27   95.6   1.1   1   1     1e-30   2.9e-27   94.7   0.7     2   133   527   653   526   656 0.97 CheW-like domain
CheY-binding         PF09078.6     65 seq376_BIOID51131    -            667     1e-26   92.5   2.1   1   1   5.2e-30   1.4e-26   92.1   0.6     2    65   174   237   173   237 0.98 CheY binding
Hpt                  PF01627.18    90 seq376_BIOID51131    -            667   1.7e-22   79.1   1.2   1   1   6.2e-26   1.7e-22   79.1   0.9     2    89    21   120    20   121 0.96 Hpt domain
HATPase_c            PF02518.21   111 seq376_BIOID51131    -            667     2e-22   78.8   0.5   1   1   2.2e-25   5.9e-22   77.3   0.2     3   110   384   520   382   521 0.98 Histidine kinase-, DNA gyrase B-, and HSP90-like ATPase
H-kinase_dim         PF02895.9     68 seq376_BIOID51131    -            667   1.4e-18   66.8   2.7   1   1   5.1e-22   1.4e-18   66.8   1.9     1    68   274   337   274   337 0.97 Signal transducing histidine kinase, homodimeric domain
CstA                 PF02554.9    376 seq378_BIOID51131    -            721  3.8e-155  516.0  26.1   1   1  5.6e-159  3.8e-155  516.0  18.1     2   359    40   427    39   460 0.94 Carbon starvation protein CstA
DUF4161              PF13722.1    127 seq378_BIOID51131    -            721   1.7e-45  154.3   4.4   1   1   2.5e-49   1.7e-45  154.3   3.0     3   127   490   619   488   619 0.98 C-terminal domain on CstA (DUF4161)
GalKase_gal_bdg      PF10509.4     52 seq381_BIOID51131    -            382   2.5e-23   80.9   0.1   1   1   9.8e-27   4.5e-23   80.1   0.1     2    52     9    59     8    59 0.96 Galactokinase galactose-binding signature
GHMP_kinases_N       PF00288.21    67 seq381_BIOID51131    -            382   2.7e-14   52.8   0.2   1   1   1.1e-17     5e-14   52.0   0.2     2    66   115   181   114   182 0.94 GHMP kinases N terminal domain
GHMP_kinases_C       PF08544.8     85 seq381_BIOID51131    -            382   2.4e-13   49.9   0.1   1   1   1.4e-16   6.3e-13   48.6   0.1     2    84   279   361   278   362 0.93 GHMP kinases C terminal
CheW                 PF01584.14   138 seq382_BIOID51131    -            167   1.1e-35  121.9   2.0   1   1   9.8e-40   1.3e-35  121.7   1.4     1   138    18   155    18   155 0.96 CheW-like domain
Aldose_epim          PF01263.15   301 seq383_BIOID51131    -            346   2.6e-91  305.7   0.0   1   1   2.2e-95     3e-91  305.5   0.0     2   301    17   342    16   342 0.99 Aldose 1-epimerase
DUF466               PF04328.8     65 seq385_BIOID51131    -             67   4.9e-30  103.0   0.5   1   1   3.9e-34   5.3e-30  102.9   0.3     1    65     1    67     1    67 0.97 Protein of unknown function (DUF466)
cobW                 PF02492.14   178 seq386_BIOID51131    -            346   3.7e-48  163.1   0.2   1   1   7.9e-52   5.4e-48  162.6   0.1     2   177    34   211    33   212 0.94 CobW/HypB/UreG, nucleotide-binding domain
CobW_C               PF07683.9     94 seq386_BIOID51131    -            346   1.4e-18   66.2   0.0   1   1   3.6e-22   2.5e-18   65.4   0.0     1    92   252   343   252   345 0.95 Cobalamin synthesis protein cobW C-terminal domain
MCPsignal            PF00015.16   213 seq387_BIOID51131    -            553   5.2e-74  248.2  41.5   1   1   1.3e-74   5.9e-71  238.2  18.6     1   212   322   515   322   516 0.99 Methyl-accepting chemotaxis protein (MCP) signalling domain
TarH                 PF02203.10   171 seq387_BIOID51131    -            553   1.7e-45  154.8   5.7   1   1   3.6e-49   1.7e-45  154.8   3.9     1   165     1   169     1   175 0.97 Tar ligand binding domain homologue
HAMP                 PF00672.20    70 seq387_BIOID51131    -            553   1.6e-14   53.6   2.2   1   1   3.6e-18   1.6e-14   53.6   1.5     2    69   195   262   194   263 0.96 HAMP domain
His_Phos_1           PF00300.17   158 seq388_BIOID51131    -            250     5e-43  146.7   0.0   1   1   4.8e-47   6.5e-43  146.4   0.0     1   158     5   191     5   191 0.94 Histidine phosphatase superfamily (branch 1)
UvrD_C               PF13361.1    319 seq389_BIOID51131    -            616   2.9e-20   72.8   0.0   1   2   1.8e-12   3.4e-09   36.4   0.0     2   103   420   526   419   531 0.87 UvrD-like helicase C-terminal domain
UvrD_C               PF13361.1    319 seq389_BIOID51131    -            616   2.9e-20   72.8   0.0   2   2   1.3e-11   2.6e-08   33.6   0.0   250   315   536   594   526   597 0.85 UvrD-like helicase C-terminal domain
NERD                 PF08378.6    109 seq389_BIOID51131    -            616   7.3e-09   35.7   0.0   1   1   1.5e-11     3e-08   33.7   0.0     4    91    17   110    14   130 0.77 Nuclease-related domain
ResIII               PF04851.10   184 seq389_BIOID51131    -            616     6e-06   26.0   2.0   1   1   1.3e-08   2.5e-05   24.0   0.4    24   158   247   367   231   406 0.63 Type III restriction enzyme, res subunit
DUF2075              PF09848.4    352 seq389_BIOID51131    -            616   4.5e-06   25.7   0.0   1   1   4.5e-09   8.7e-06   24.8   0.0     5   135   252   400   250   450 0.73 Uncharacterized conserved protein (DUF2075)
TarH                 PF02203.10   171 seq391_BIOID51131    -             39   6.4e-08   32.5   3.0   1   1   5.1e-12     7e-08   32.3   2.1     1    31     1    31     1    36 0.94 Tar ligand binding domain homologue
MOSC                 PF03473.12   133 seq392_BIOID51131    -            369   3.7e-36  123.4   0.0   1   1   1.3e-39   5.8e-36  122.7   0.0     5   133   132   263   127   263 0.96 MOSC domain
MOSC_N               PF03476.11   120 seq392_BIOID51131    -            369   7.3e-29   99.8   0.0   1   1   2.7e-32   1.2e-28   99.0   0.0     1   119     1   116     1   117 0.97 MOSC N-terminal beta barrel domain
Fer2                 PF00111.22    78 seq392_BIOID51131    -            369   8.1e-14   51.0   1.1   1   1   3.4e-17   1.5e-13   50.1   0.8     6    78   296   362   291   362 0.80 2Fe-2S iron-sulfur cluster binding domain
CheR                 PF01739.13   196 seq393_BIOID51131    -            286   2.6e-62  209.5   0.0   1   1   7.6e-66   5.2e-62  208.5   0.0     1   194    92   281    92   283 0.96 CheR methyltransferase, SAM binding domain
CheR_N               PF03705.10    57 seq393_BIOID51131    -            286   5.5e-23   79.9   1.3   1   1   2.6e-26   1.8e-22   78.3   0.9     1    56    23    78    23    79 0.98 CheR methyltransferase, all-alpha domain
TraD                 PF06412.6     65 seq396_BIOID51131    -            101     3e-14   52.2   0.2   1   1     3e-18     4e-14   51.8   0.1     1    64    32    95    32    96 0.96 Conjugal transfer protein TraD
CheB_methylest       PF01339.12   182 seq397_BIOID51131    -            349   1.2e-65  220.2   1.2   1   1   3.1e-69   2.1e-65  219.4   0.2     1   180   158   338   158   340 0.94 CheB methylesterase
Response_reg         PF00072.19   112 seq397_BIOID51131    -            349   2.3e-24   85.4   0.3   1   1     8e-28   5.5e-24   84.2   0.2     1   101     6   108     6   117 0.92 Response regulator receiver domain
YbgS                 PF13985.1    122 seq398_BIOID51131    -            126   1.6e-61  205.4  16.3   1   1   1.3e-65   1.8e-61  205.3  11.3     1   122     3   126     3   126 0.99 YbgS-like protein
PilS                 PF08805.6    133 seq399_BIOID51131    -            185   1.3e-33  115.2   9.3   1   1   2.2e-37   1.5e-33  115.0   6.4     1   132    43   184    43   185 0.96 PilS N terminal
Bundlin              PF05307.6     97 seq399_BIOID51131    -            185     8e-08   31.9   1.2   1   1   1.2e-11     8e-08   31.9   0.9     7    89     7    89     1    96 0.87 Bundlin
Bac_DnaA             PF00308.13   219 seq400_BIOID51131    -            471  2.1e-100  334.7   0.2   1   1  1.1e-103  3.1e-100  334.1   0.1     2   218   137   353   136   354 0.99 Bacterial dnaA  protein
Bac_DnaA_C           PF08299.6     70 seq400_BIOID51131    -            471   3.7e-35  119.5   0.1   1   1   3.6e-38   9.9e-35  118.1   0.1     1    70   379   448   379   448 0.99 Bacterial dnaA protein helix-turn-helix
DnaA_N               PF11638.3     65 seq400_BIOID51131    -            471   1.3e-20   72.5   0.1   1   1   1.3e-23   3.5e-20   71.2   0.1     2    63     8    67     7    69 0.92 DnaA N-terminal domain
IstB_IS21            PF01695.12   178 seq400_BIOID51131    -            471   7.1e-13   48.2   0.0   1   1   4.7e-16   1.3e-12   47.3   0.0    50   151   172   276   151   284 0.89 IstB-like ATP binding protein
AAA                  PF00004.24   132 seq400_BIOID51131    -            471     2e-06   27.9   0.0   1   1   4.1e-09   1.1e-05   25.4   0.0     2   111   173   274   172   294 0.78 ATPase family associated with various cellular activities (AAA)
DUF3387              PF11867.3    335 seq401_BIOID51131    -             97   8.2e-15   54.4   0.2   1   1     1e-18   1.4e-14   53.7   0.2   270   333    27    91     6    93 0.92 Domain of unknown function (DUF3387)
Cation_efflux        PF01545.16   285 seq402_BIOID51131    -            313   3.4e-78  262.5   6.4   1   1   2.8e-82   3.8e-78  262.3   4.5     1   283    21   294    21   296 0.97 Cation efflux family
Shufflon_N           PF04917.7    356 seq403_BIOID51131    -            487   1.6e-19   70.0  24.1   1   2   1.1e-10   1.6e-06   27.3   8.7     5   267     4   274     1   291 0.73 Bacterial shufflon protein, N-terminal constant region
Shufflon_N           PF04917.7    356 seq403_BIOID51131    -            487   1.6e-19   70.0  24.1   2   2   5.3e-17   7.2e-13   48.2   2.0   298   356   346   405   328   405 0.80 Bacterial shufflon protein, N-terminal constant region
SymE_toxin           PF08845.5     57 seq404_BIOID51131    -            112   1.6e-18   66.1   0.0   1   1   1.8e-22   2.4e-18   65.5   0.0     1    57    20    71    20    71 0.96 Toxin SymE, type I toxin-antitoxin system
Response_reg         PF00072.19   112 seq405_BIOID51131    -            129   2.5e-31  107.8   0.0   1   1   2.1e-35   2.8e-31  107.6   0.0     2   111     9   120     8   121 0.98 Response regulator receiver domain
CheZ                 PF04344.8    214 seq406_BIOID51131    -            214   7.9e-76  254.3   5.4   1   1   6.7e-80   9.1e-76  254.1   3.8     3   214    16   214    14   214 0.95 Chemotaxis phosphatase, CheZ
GntR                 PF00392.16    64 seq408_BIOID51131    -             56   6.8e-12   44.5   0.1   1   1   6.2e-16   8.4e-12   44.2   0.1     2    55     4    55     3    55 0.95 Bacterial regulatory proteins, gntR family
DNA_pol3_beta        PF00712.14   120 seq409_BIOID51131    -            366     5e-48  161.8   0.0   1   1   4.8e-46   2.2e-42  143.6   0.0     1   120     1   120     1   120 0.99 DNA polymerase III beta subunit, N-terminal domain
DNA_pol3_beta_2      PF02767.11   116 seq409_BIOID51131    -            366   1.2e-47  160.6   0.0   1   1     6e-46   2.7e-42  143.3   0.0     1   116   129   243   129   243 0.99 DNA polymerase III beta subunit, central domain
DNA_pol3_beta_3      PF02768.10   121 seq409_BIOID51131    -            366   1.2e-44  150.6   0.3   1   1     6e-48   2.7e-44  149.4   0.1     1   121   245   365   245   365 0.99 DNA polymerase III beta subunit, C-terminal domain
FMN_red              PF03358.10   152 seq411_BIOID51131    -            191     9e-36  122.5   0.0   1   1   1.8e-39   1.2e-35  122.1   0.0     1   148     1   141     1   144 0.94 NADPH-dependent FMN reductase
Flavodoxin_2         PF02525.12   199 seq411_BIOID51131    -            191   1.6e-06   27.6   0.0   1   1   3.9e-10   2.7e-06   26.9   0.0     1   104     1    92     1   130 0.84 Flavodoxin-like fold
Bac_export_2         PF01312.14   343 seq413_BIOID51131    -            382  3.7e-133  443.5   0.0   1   1  3.1e-137  4.3e-133  443.3   0.0     2   343     5   347     4   347 0.99 FlhB HrpN YscU SpaS Family
NMT1                 PF09084.6    216 seq414_BIOID51131    -            333   2.7e-14   53.1   0.0   1   1   2.4e-17   6.5e-14   51.9   0.0    29   147    78   197    71   261 0.85 NMT1/THI5 like
SBP_bac_3            PF00497.15   225 seq414_BIOID51131    -            333   2.1e-13   49.9   0.0   1   1   5.8e-13   1.6e-09   37.2   0.0    87   212   125   250   117   259 0.83 Bacterial extracellular solute-binding proteins, family 3
NMT1_2               PF13379.1    252 seq414_BIOID51131    -            333   2.6e-12   46.5   0.1   1   1   1.2e-15   3.3e-12   46.2   0.0     4   248    39   266    36   270 0.83 NMT1-like family
Phosphonate-bd       PF12974.2    243 seq414_BIOID51131    -            333   8.6e-10   38.2   0.1   1   1     5e-13   1.4e-09   37.6   0.0    40   171    81   204    61   278 0.81 ABC transporter, phosphonate, periplasmic substrate-binding protein
OpuAC                PF04069.7    257 seq414_BIOID51131    -            333   3.1e-08   33.1   0.0   1   1   1.6e-11   4.5e-08   32.6   0.0     3   235    43   260    41   282 0.77 Substrate binding domain of ABC-type glycine betaine transport system
SMC_N                PF02463.14   220 seq416_BIOID51131    -            357   3.3e-41  140.8   0.0   1   1   8.7e-45     4e-41  140.5   0.0     2   218     3   354     2   356 0.97 RecF/RecN/SMC N terminal domain
AAA_23               PF13476.1    202 seq416_BIOID51131    -            357   1.7e-09   38.2   0.0   1   1   6.4e-13   2.9e-09   37.4   0.0     1    88     5   143     5   247 0.64 AAA domain
AAA_21               PF13304.1    303 seq416_BIOID51131    -            357   1.8e-07   31.3   0.0   1   1   4.3e-10     2e-06   27.8   0.0     1    33    25    59    25   100 0.70 AAA domain
DUF445               PF04286.7    367 seq417_BIOID51131    -            426    4e-105  352.2   2.7   1   1  3.4e-109  4.6e-105  352.0   1.9     1   366    44   417    44   418 0.99 Protein of unknown function (DUF445)
FHIPEP               PF00771.15   658 seq418_BIOID51131    -            692  5.9e-271  900.4   4.2   1   1    5e-275  6.9e-271  900.2   2.9     2   657    31   682    30   683 0.98 FHIPEP family
Bac_luciferase       PF00296.15   307 seq419_BIOID51131    -            381   2.1e-79  266.7   4.3   1   1   1.9e-83   2.6e-79  266.4   3.0     3   306     5   325     3   326 0.98 Luciferase-like monooxygenase
DNA_gyraseB          PF00204.20   173 seq420_BIOID51131    -            804   1.6e-62  209.6   0.0   1   1   9.9e-66   3.4e-62  208.5   0.0     1   173   221   391   221   391 0.99 DNA gyrase B
DNA_gyraseB_C        PF00986.16    65 seq420_BIOID51131    -            804   1.2e-30  104.9   0.2   1   1   9.3e-34   3.2e-30  103.5   0.1     3    65   731   793   729   793 0.96 DNA gyrase B subunit, carboxyl terminus
Toprim               PF01751.17    88 seq420_BIOID51131    -            804   1.9e-23   82.0   0.0   1   1   1.7e-26   5.9e-23   80.4   0.0     1    88   419   532   419   532 0.96 Toprim domain
HATPase_c            PF02518.21   111 seq420_BIOID51131    -            804   1.3e-20   73.0   0.2   1   1   7.7e-24   2.6e-20   72.0   0.1     2   110    32   173    31   174 0.95 Histidine kinase-, DNA gyrase B-, and HSP90-like ATPase
HGD-D                PF06050.8    349 seq421_BIOID51131    -            383  2.2e-101  339.0   0.3   1   1  1.8e-105  2.5e-101  338.8   0.2     1   349    39   383    39   383 0.98 2-hydroxyglutaryl-CoA dehydratase, D-component
BPD_transp_1         PF00528.17   185 seq422_BIOID51131    -            263     5e-28   97.7  12.9   1   1   3.6e-32     5e-28   97.7   8.9     1   182    80   248    76   251 0.97 Binding-protein-dependent transport system inner membrane component
ABC_tran             PF00005.22   118 seq423_BIOID51131    -            255   2.4e-22   79.3   0.0   1   1   5.9e-26     4e-22   78.6   0.0     1   117    51   160    51   161 0.92 ABC transporter
FlhE                 PF06366.8    106 seq424_BIOID51131    -            130   5.2e-42  141.9   0.0   1   1   4.4e-46   6.1e-42  141.6   0.0     1   106    28   130    28   130 0.99 Flagellar protein FlhE
BcrAD_BadFG          PF01869.15   271 seq425_BIOID51131    -            257   2.5e-67  226.9   0.1   1   1   2.1e-71   2.9e-67  226.7   0.1     1   270     7   249     7   250 0.97 BadF/BadG/BcrA/BcrD ATPase family
DUF3343              PF11823.3     73 seq427_BIOID51131    -             85   1.6e-14   52.8   0.0   1   1   1.3e-18   1.7e-14   52.6   0.0     1    71     1    68     1    70 0.93 Protein of unknown function (DUF3343)
DUF937               PF06078.6    137 seq429_BIOID51131    -            132   4.1e-19   69.0   5.4   1   1   3.8e-23   5.2e-19   68.7   3.7    40   137     5   107     1   107 0.86 Bacterial protein of unknown function (DUF937)
SdiA-regulated       PF06977.6    249 seq430_BIOID51131    -            323   4.1e-90  300.9   0.2   1   1     7e-94   4.8e-90  300.7   0.1     2   249    74   318    73   318 0.98 SdiA-regulated
Phytase-like         PF13449.1    326 seq430_BIOID51131    -            323   1.5e-06   27.5   0.0   1   1   4.4e-09     3e-05   23.3   0.0    83   178   135   220    69   255 0.74 Esterase-like activity of phytase
Hydrolase_3          PF08282.7    254 seq432_BIOID51131    -            270   3.9e-68  229.6   0.0   1   1   9.6e-72   4.4e-68  229.5   0.0     1   254     6   264     6   264 0.95 haloacid dehalogenase-like hydrolase
S6PP                 PF05116.8    247 seq432_BIOID51131    -            270   5.4e-16   58.5   0.0   1   2   4.5e-09     2e-05   23.8   0.0     3    79     4    82     2   144 0.79 Sucrose-6F-phosphate phosphohydrolase
S6PP                 PF05116.8    247 seq432_BIOID51131    -            270   5.4e-16   58.5   0.0   2   2     8e-12   3.6e-08   32.8   0.0   144   214   175   244   155   268 0.80 Sucrose-6F-phosphate phosphohydrolase
Hydrolase            PF00702.21   204 seq432_BIOID51131    -            270   9.2e-09   36.0   1.3   1   1     1e-11   4.6e-08   33.7   0.9     1   204     3   232     3   232 0.60 haloacid dehalogenase-like hydrolase
DUF1228              PF06779.9     85 seq433_BIOID51131    -            392   7.6e-32  109.0   5.6   1   1   1.1e-35   7.6e-32  109.0   3.9     1    85    24   110    24   110 0.97 Protein of unknown function (DUF1228)
MFS_1                PF07690.11   354 seq433_BIOID51131    -            392   9.4e-16   57.3  59.1   1   1   1.4e-19   9.4e-16   57.3  41.0     2   354    21   349    20   349 0.79 Major Facilitator Superfamily
YecM                 PF06185.7    186 seq434_BIOID51131    -            188   2.9e-78  261.2   0.0   1   1   2.4e-82   3.2e-78  261.0   0.0     2   186     6   185     5   185 0.98 YecM protein
Response_reg         PF00072.19   112 seq436_BIOID51131    -            260   1.3e-27   95.9   0.0   1   1     3e-31   2.1e-27   95.2   0.0     1   112    40   149    40   149 0.99 Response regulator receiver domain
Trans_reg_C          PF00486.23    77 seq436_BIOID51131    -            260   4.7e-25   87.1   0.0   1   1   1.6e-28   1.1e-24   86.0   0.0     3    77   182   255   178   255 0.95 Transcriptional regulatory protein, C terminal
CutC                 PF03932.9    202 seq438_BIOID51131    -            248   1.2e-85  285.7   0.1   1   1     1e-89   1.4e-85  285.5   0.1     2   201     3   200     2   201 0.99 CutC family
FCD                  PF07729.7    125 seq439_BIOID51131    -            229   7.4e-24   84.3   9.5   1   1   1.7e-27   1.1e-23   83.7   6.6     3   123    99   218    97   220 0.94 FCD domain
GntR                 PF00392.16    64 seq439_BIOID51131    -            229   1.6e-14   52.9   0.1   1   1   5.7e-18   3.9e-14   51.7   0.0     3    64     7    68     5    68 0.95 Bacterial regulatory proteins, gntR family
HATPase_c            PF02518.21   111 seq440_BIOID51131    -            452   1.1e-13   50.7   0.0   1   1   5.7e-17   2.6e-13   49.5   0.0     2   109   345   449   344   451 0.86 Histidine kinase-, DNA gyrase B-, and HSP90-like ATPase
HisKA                PF00512.20    68 seq440_BIOID51131    -            452   1.8e-11   43.7   1.0   1   1     1e-14   4.5e-11   42.4   0.7     2    66   236   299   235   301 0.97 His Kinase A (phospho-acceptor) domain
HAMP                 PF00672.20    70 seq440_BIOID51131    -            452   2.1e-09   37.3   0.0   1   1   4.5e-13   2.1e-09   37.3   0.0     2    69   162   230   161   231 0.94 HAMP domain
NAPRTase             PF04095.11   245 seq443_BIOID51131    -            416   2.5e-79  265.9   0.0   1   1   2.8e-83   3.8e-79  265.3   0.0     1   244   185   410   185   411 0.99 Nicotinate phosphoribosyltransferase (NAPRTase) family
DGOK                 PF05035.7    287 seq445_BIOID51131    -            292   2.5e-98  328.2   0.3   1   1    2e-102   2.8e-98  328.0   0.2     1   286     9   287     9   288 0.98 2-keto-3-deoxy-galactonokinase
Cytochrom_NNT        PF03264.9    174 seq446_BIOID51131    -            366   6.1e-65  217.7   4.5   1   1   2.4e-67   1.1e-63  213.6   2.8     6   173     6   174     1   175 0.94 NapC/NirT cytochrome c family, N-terminal region
Gate                 PF07670.9    109 seq447_BIOID51131    -            231   9.6e-12   44.6   2.8   1   1     7e-16   9.6e-12   44.6   2.0     2    93    88   185    87   211 0.74 Nucleoside recognition
Gate                 PF07670.9    109 seq449_BIOID51131    -            153   9.1e-11   41.5   4.9   1   1   6.7e-15   9.1e-11   41.5   3.4     3    92    27   110    25   144 0.86 Nucleoside recognition
Aldolase             PF01081.14   196 seq450_BIOID51131    -            205   1.7e-29  102.3   0.4   1   1     3e-33   2.1e-29  102.0   0.3     6   183     5   183     2   194 0.92 KDPG and KHG aldolase
tRNA-synt_2          PF00152.15   335 seq451_BIOID51131    -            481   2.5e-71  240.0   0.0   1   1   4.6e-75   3.2e-71  239.7   0.0     4   334   135   476   132   477 0.88 tRNA synthetases class II (D, K and N)
tRNA_anti            PF01336.20    76 seq451_BIOID51131    -            481     1e-12   47.6   0.1   1   1   3.9e-16   2.7e-12   46.2   0.1     1    75    35   114    35   115 0.95 OB-fold nucleic acid binding domain
Molybdopterin        PF00384.17   432 seq452_BIOID51131    -            790  1.1e-102  343.9   0.3   1   1  1.9e-106  1.3e-102  343.6   0.2     1   431    65   531    65   532 0.98 Molybdopterin oxidoreductase
Molydop_binding      PF01568.16   109 seq452_BIOID51131    -            790   3.5e-23   81.3   0.1   1   1   1.7e-26   1.2e-22   79.6   0.0     1    99   651   757   651   766 0.93 Molydopterin dinucleotide binding domain
Amidohydro_5         PF13594.1     68 seq453_BIOID51131    -            390   9.1e-14   50.9   0.4   1   1   6.3e-17   2.1e-13   49.7   0.3     1    68    28   100    28   100 0.68 Amidohydrolase
Amidohydro_4         PF13147.1    304 seq453_BIOID51131    -            390   7.4e-12   45.7   1.1   1   1   8.1e-12   2.8e-08   34.0   0.8     1   304    54   357    54   357 0.77 Amidohydrolase
MR_MLE_N             PF02746.11   117 seq454_BIOID51131    -            382   4.1e-31  107.2   0.0   1   1   1.7e-34   7.7e-31  106.4   0.0    28   117    15   107     4   107 0.97 Mandelate racemase / muconate lactonizing enzyme, N-terminal domain
MR_MLE_C             PF13378.1    111 seq454_BIOID51131    -            382   1.8e-29  101.8   0.0   1   1   7.8e-33   3.6e-29  100.8   0.0     1   111   234   351   234   351 0.88 Enolase C-terminal domain-like
MR_MLE               PF01188.16    67 seq454_BIOID51131    -            382   3.8e-11   43.2   0.0   1   1   1.7e-14   7.7e-11   42.2   0.0     2    67   167   234   166   234 0.96 Mandelate racemase / muconate lactonizing enzyme, C-terminal domain
LysR_substrate       PF03466.15   209 seq457_BIOID51131    -            318   2.6e-24   85.3   0.1   1   1   5.7e-28   3.9e-24   84.8   0.0     4   206   114   312   111   314 0.94 LysR substrate binding domain
HTH_1                PF00126.22    60 seq457_BIOID51131    -            318   1.6e-15   56.4   0.6   1   1   9.1e-19   6.2e-15   54.5   0.0     3    60    30    87    28    87 0.94 Bacterial regulatory helix-turn-helix protein, lysR family
MFS_1                PF07690.11   354 seq458_BIOID51131    -            445   2.2e-64  217.3  77.5   1   2   1.8e-59   1.2e-55  188.6  26.6     1   354    36   404    36   404 0.86 Major Facilitator Superfamily
MFS_1                PF07690.11   354 seq458_BIOID51131    -            445   2.2e-64  217.3  77.5   2   2     4e-15   2.8e-11   42.6  21.6     2   173   261   435   260   444 0.87 Major Facilitator Superfamily
Sugar_tr             PF00083.19   451 seq458_BIOID51131    -            445   5.3e-11   41.6  30.0   1   1   1.2e-14   8.3e-11   40.9  20.8    43   434    59   435    26   442 0.75 Sugar (and other) transporter
Porin_1              PF00267.16   337 seq459_BIOID51131    -            356  4.8e-129  430.3  27.3   1   1    8e-133  5.5e-129  430.1  18.9     1   337    28   356    28   356 0.97 Gram-negative porin
Porin_4              PF13609.1    311 seq459_BIOID51131    -            356   1.1e-17   64.4  44.0   1   1     3e-21     2e-17   63.5  30.5     6   304    13   330     7   356 0.75 Gram-negative porin
PEP-utilizers_C      PF02896.13   294 seq461_BIOID51131    -            113   1.9e-39  135.2   0.5   1   1   1.5e-43     2e-39  135.1   0.3   181   291     1   111     1   113 0.99 PEP-utilising enzyme, TIM barrel domain
Aminotran_1_2        PF00155.16   363 seq464_BIOID51131    -            396   1.1e-95  320.5   0.0   1   1    9e-100   1.2e-95  320.4   0.0     3   363    28   392    26   392 0.98 Aminotransferase class I and II
DUF3748              PF12566.3    122 seq467_BIOID51131    -            416   2.4e-65  217.8   2.2   1   1   1.7e-67   7.9e-64  212.9   2.0     1   122    74   191    74   191 0.99 Protein of unknown function (DUF3748)
HSP20                PF00011.16   102 seq472_BIOID51131    -            137   1.4e-21   76.1   0.1   1   1   1.2e-25   1.7e-21   75.9   0.1     4   102    42   137    39   137 0.94 Hsp20/alpha crystallin family
HSP20                PF00011.16   102 seq476_BIOID51131    -            142   4.3e-19   68.1   0.0   1   1   3.8e-23   5.1e-19   67.9   0.0     3   102    39   135    37   135 0.94 Hsp20/alpha crystallin family
tRNA-synt_2          PF00152.15   335 seq477_BIOID51131    -            590  6.4e-132  439.2   0.0   1   1  2.2e-135  7.7e-132  439.0   0.0     2   334   118   558   117   559 0.99 tRNA synthetases class II (D, K and N)
GAD                  PF02938.9     95 seq477_BIOID51131    -            590   1.8e-32  111.2   0.1   1   1   9.7e-36   3.3e-32  110.3   0.1     1    95   307   406   307   406 0.97 GAD domain
tRNA_anti            PF01336.20    76 seq477_BIOID51131    -            590   1.3e-16   60.0   0.1   1   1   8.5e-20   2.9e-16   58.9   0.0     1    76    18   102    18   102 0.95 OB-fold nucleic acid binding domain
Asp-Al_Ex            PF06826.7    169 seq480_BIOID51131    -            561   3.6e-91  303.0  45.4   1   2   2.5e-49   1.7e-45  154.4  16.1     2   168    19   187    18   188 0.99 Predicted Permease Membrane Region
Asp-Al_Ex            PF06826.7    169 seq480_BIOID51131    -            561   3.6e-91  303.0  45.4   2   2   1.9e-49   1.3e-45  154.8   9.9     2   168   382   554   381   555 0.98 Predicted Permease Membrane Region
TrkA_C               PF02080.16    71 seq480_BIOID51131    -            561   5.5e-20   70.6   3.8   1   2   6.9e-11   4.7e-07   29.1   0.1     8    68   220   280   212   283 0.84 TrkA-C domain
TrkA_C               PF02080.16    71 seq480_BIOID51131    -            561   5.5e-20   70.6   3.8   2   2   7.1e-15   4.9e-11   41.9   0.5     2    71   299   368   298   368 0.95 TrkA-C domain
NUDIX                PF00293.23   135 seq484_BIOID51131    -            147   3.8e-22   78.2   0.3   1   1   3.2e-26   4.3e-22   78.0   0.2     3   134     7   144     5   145 0.89 NUDIX domain
Transcrip_reg        PF01709.15   234 seq485_BIOID51131    -            246     4e-99  330.3   0.2   1   1  3.3e-103   4.5e-99  330.2   0.1     1   233     5   236     5   237 0.98 Transcriptional regulator
RuvC                 PF02075.12   149 seq487_BIOID51131    -            173   1.2e-66  223.0   0.5   1   1     1e-70   1.4e-66  222.7   0.3     1   149     4   150     4   150 1.00 Crossover junction endodeoxyribonuclease RuvC
SSF                  PF00474.12   406 seq489_BIOID51131    -            571   8.9e-51  172.6  22.5   1   1   6.5e-55   8.9e-51  172.6  15.6     1   405    35   442    35   443 0.86 Sodium:solute symporter family
RuvA_N               PF01330.16    61 seq490_BIOID51131    -            203   1.4e-24   85.4   0.4   1   1   7.7e-28   3.5e-24   84.2   0.1     1    61     1    62     1    62 1.00 RuvA N terminal domain
RuvA_C               PF07499.8     47 seq490_BIOID51131    -            203   1.4e-15   57.0   2.0   1   1     3e-19   1.4e-15   57.0   1.4     1    45   158   201   158   203 0.95 RuvA, C-terminal domain
RuvB_N               PF05496.7    234 seq491_BIOID51131    -            336  9.5e-116  384.7   0.1   1   1  4.3e-119  1.2e-115  384.3   0.0     3   233     8   238     6   239 0.98 Holliday junction DNA helicase ruvB N-terminus
RuvB_C               PF05491.8     76 seq491_BIOID51131    -            336     3e-33  113.1   0.0   1   1   2.2e-36   6.1e-33  112.1   0.0     1    75   256   330   256   331 0.98 Holliday junction DNA helicase ruvB C-terminus
AAA                  PF00004.24   132 seq491_BIOID51131    -            336   8.3e-20   71.2   0.0   1   1   6.5e-23   1.8e-19   70.1   0.0     1   130    58   181    58   183 0.94 ATPase family associated with various cellular activities (AAA)
Sulfatase            PF00884.18   379 seq492_BIOID51131    -            497   9.3e-85  284.7   0.3   1   1   8.5e-89   1.2e-84  284.4   0.2     1   379     4   413     4   413 0.92 Sulfatase
DUF202               PF02656.10    73 seq494_BIOID51131    -            115   3.3e-16   59.1   8.8   1   1   2.4e-20   3.3e-16   59.1   1.0     1    72    13    79    13    80 0.94 Domain of unknown function (DUF202)
DUF202               PF02656.10    73 seq495_BIOID51131    -            120   2.5e-09   37.0   9.0   1   1     3e-12   4.1e-08   33.1   6.2     1    66    12    71    12   115 0.89 Domain of unknown function (DUF202)
SBP_bac_9            PF01297.12   256 seq498_BIOID51131    -            352   2.3e-61  207.1   0.0   1   1   1.9e-65   2.6e-61  206.9   0.0     1   256    70   349    70   349 0.89 Periplasmic solute binding protein family
Peptidase_M23        PF01551.17    96 seq502_BIOID51131    -            440   2.3e-34  117.2   0.2   1   1   1.4e-37   4.8e-34  116.1   0.2     2    96   313   407   312   407 0.98 Peptidase family M23
OapA                 PF04225.7     85 seq502_BIOID51131    -            440   8.3e-11   41.5   0.5   1   1   3.5e-11   1.2e-07   31.3   0.0     3    81    96   172    94   176 0.88 Opacity-associated protein A LysM-like domain
LysM                 PF01476.15    44 seq502_BIOID51131    -            440   9.3e-08   31.7   0.9   1   1     6e-11     2e-07   30.6   0.1     1    43    98   141    98   142 0.94 LysM domain
OapA_N               PF08525.6     30 seq502_BIOID51131    -            440   3.5e-07   29.6   0.2   1   1   1.8e-10     6e-07   28.9   0.2     2    29    11    39    10    40 0.92 Opacity-associated protein A N-terminal motif
DUF218               PF02698.12   155 seq504_BIOID51131    -            259   9.7e-34  115.9   0.0   1   1   8.9e-38   1.2e-33  115.6   0.0     1   142    78   222    78   244 0.90 DUF218 domain
Citrate_synt         PF00285.16   356 seq507_BIOID51131    -            427  8.7e-134  445.6   0.0   1   1  7.2e-138  9.9e-134  445.4   0.0     1   356    46   409    46   409 0.99 Citrate synthase
IlvB_leader          PF08049.6     32 seq508_BIOID51131    -             32   3.1e-20   71.4  12.1   1   1   2.4e-24   3.3e-20   71.4   8.4     1    32     1    32     1    32 1.00 IlvB leader peptide
TPP_enzyme_N         PF02776.13   172 seq509_BIOID51131    -            562   1.5e-59  200.2   0.2   1   1   2.1e-62   9.8e-59  197.5   0.0     2   168    14   179    13   183 0.98 Thiamine pyrophosphate enzyme, N-terminal TPP binding domain
TPP_enzyme_C         PF02775.16   153 seq509_BIOID51131    -            562   4.8e-49  165.7   0.1   1   1   2.9e-52   1.3e-48  164.3   0.1     1   153   390   538   390   538 0.97 Thiamine pyrophosphate enzyme, C-terminal TPP binding domain
TPP_enzyme_M         PF00205.17   137 seq509_BIOID51131    -            562   2.7e-43  146.8   1.4   1   1   2.8e-46   1.3e-42  144.6   0.3     1   137   201   334   201   334 0.98 Thiamine pyrophosphate enzyme, central domain
Lip_A_acyltrans      PF03279.8    295 seq511_BIOID51131    -            323  1.9e-113  378.1   0.0   1   1  1.6e-117  2.1e-113  377.9   0.0     2   295    12   305    11   305 1.00 Bacterial lipid A biosynthesis acyltransferase
Fimbrial             PF00419.15   145 seq513_BIOID51131    -            124   8.3e-12   45.4   0.1   1   1   7.5e-16     1e-11   45.1   0.0    21   145     2   124     2   124 0.89 Fimbrial protein
AmoA                 PF05145.7    318 seq516_BIOID51131    -            348  1.7e-114  382.0  34.2   1   1  1.6e-118  2.1e-114  381.7  23.7     1   317    29   343    29   344 0.99 Putative ammonia monooxygenase
ACT_5                PF13710.1     63 seq517_BIOID51131    -             96   1.4e-10   40.6   0.1   1   1   5.9e-14   2.7e-10   39.7   0.0     1    63    17    78    17    78 0.97 ACT domain
ACT                  PF01842.20    66 seq517_BIOID51131    -             96   1.1e-08   34.2   0.0   1   1   3.2e-12   1.5e-08   33.8   0.0     2    65    10    73     9    74 0.97 ACT domain
KdgM                 PF06178.8    218 seq520_BIOID51131    -            238   1.8e-64  217.0  12.5   1   1   1.5e-68   2.1e-64  216.9   8.7     3   216    19   236    17   238 0.98 Oligogalacturonate-specific porin protein (KdgM)
Response_reg         PF00072.19   112 seq521_BIOID51131    -            196     8e-24   83.6   0.0   1   1   2.5e-27   1.1e-23   83.2   0.0     1   111     4   112     4   113 0.97 Response regulator receiver domain
GerE                 PF00196.14    58 seq521_BIOID51131    -            196   5.6e-24   83.1   0.1   1   1     2e-27   9.2e-24   82.4   0.1     2    56   136   190   135   192 0.97 Bacterial regulatory proteins, luxR family
MASE1                PF05231.9    299 seq525_BIOID51131    -            500   2.5e-54  184.2  45.8   1   1   6.8e-58   3.1e-54  183.9  31.8     2   299    11   277    10   277 0.98 MASE1
HisKA_3              PF07730.8     68 seq525_BIOID51131    -            500   1.9e-14   53.6   2.9   1   1   4.2e-18   1.9e-14   53.6   2.0     2    68   305   370   304   370 0.95 Histidine kinase
HATPase_c            PF02518.21   111 seq525_BIOID51131    -            500   7.4e-13   48.0   0.0   1   1   2.7e-16   1.2e-12   47.3   0.0     5   110   413   497   409   498 0.95 Histidine kinase-, DNA gyrase B-, and HSP90-like ATPase
Kelch_6              PF13964.1     50 seq526_BIOID51131    -            404   4.4e-15   55.0  17.7   1   1   9.6e-12   2.2e-08   33.8   0.1     1    43   110   156   110   162 0.92 Kelch motif
Kelch_4              PF13418.1     49 seq526_BIOID51131    -            404   1.2e-14   53.7  28.4   1   1   3.1e-12     7e-09   35.2   0.0     2    46   111   161   110   164 0.87 Galactose oxidase, central domain
Kelch_1              PF01344.20    47 seq526_BIOID51131    -            404   1.8e-13   49.6   4.9   1   1   1.1e-11   2.4e-08   33.2   0.0     1    43   110   156   110   158 0.95 Kelch motif
Kelch_2              PF07646.10    49 seq526_BIOID51131    -            404   9.2e-13   47.5   7.4   1   1   2.4e-10   5.4e-07   29.3   0.0     1    45   110   156   110   157 0.94 Kelch motif
Kelch_5              PF13854.1     42 seq526_BIOID51131    -            404   7.1e-11   41.7   9.1   1   1   2.1e-09   4.7e-06   26.3   0.0     3    42   109   151   106   151 0.91 Kelch motif
Kelch_3              PF13415.1     49 seq526_BIOID51131    -            404   2.4e-10   40.1  14.1   1   1   4.6e-10     1e-06   28.5   0.0     2    46   121   169   120   172 0.80 Galactose oxidase, central domain
DUF303               PF03629.13   255 seq527_BIOID51131    -            326   4.2e-31  107.9   0.0   1   1   3.7e-35   5.1e-31  107.7   0.0     2   200    11   239    10   281 0.80 Domain of unknown function (DUF303)
MFS_1                PF07690.11   354 seq529_BIOID51131    -            440   5.4e-50  170.0  43.9   1   1   1.2e-53   5.4e-50  170.0  30.4     1   353    36   397    36   398 0.91 Major Facilitator Superfamily
DUF1228              PF06779.9     85 seq529_BIOID51131    -            440   2.4e-05   24.1   1.5   1   1   5.3e-09   2.4e-05   24.1   1.0     7    84    46   123    39   124 0.94 Protein of unknown function (DUF1228)
G6PD_C               PF02781.11   294 seq530_BIOID51131    -            491    1e-130  434.7   0.1   1   1  1.9e-134  1.3e-130  434.3   0.1     1   293   188   489   188   490 0.99 Glucose-6-phosphate dehydrogenase, C-terminal domain
G6PD_N               PF00479.17   183 seq530_BIOID51131    -            491   1.8e-59  200.9   0.0   1   1     6e-63   4.1e-59  199.7   0.0     1   183    13   186    13   186 0.99 Glucose-6-phosphate dehydrogenase, NAD binding domain
MFS_1                PF07690.11   354 seq531_BIOID51131    -            463   7.3e-34  116.9  29.7   1   1   5.3e-38   7.3e-34  116.9  20.6     1   348    35   397    35   403 0.84 Major Facilitator Superfamily
HNH_2                PF13391.1     68 seq533_BIOID51131    -            301   4.1e-09   35.9   0.5   1   1     6e-13   8.2e-09   35.0   0.4     1    68   193   247   193   247 0.92 HNH endonuclease
ILVD_EDD             PF00920.16   521 seq534_BIOID51131    -            625  1.8e-169  564.4   0.1   1   1  1.5e-173    2e-169  564.2   0.1     2   521    88   620    87   620 0.96 Dehydratase family
PTR2                 PF00854.16   373 seq535_BIOID51131    -            493   1.5e-72  244.3  16.3   1   1   2.7e-76   1.8e-72  244.0  11.3     2   371    77   424    76   426 0.97 POT family
MFS_1                PF07690.11   354 seq535_BIOID51131    -            493     2e-16   59.6  45.3   1   1   2.2e-19   1.5e-15   56.7  29.9     9   347    22   423    14   431 0.73 Major Facilitator Superfamily
Aldolase             PF01081.14   196 seq536_BIOID51131    -            213   3.4e-95  316.7   0.8   1   1   2.8e-99   3.8e-95  316.5   0.5     2   196     9   203     8   203 0.99 KDPG and KHG aldolase
Xan_ur_permease      PF00860.15   389 seq537_BIOID51131    -            463   3.7e-45  153.9  48.1   1   1   3.3e-49   4.5e-45  153.6  33.3     3   387    51   424    49   426 0.94 Permease family
YebG                 PF07130.7     75 seq538_BIOID51131    -             96   2.2e-34  116.8   1.4   1   1     2e-38   2.8e-34  116.5   1.0     1    74     1    74     1    75 0.99 YebG protein
DUF1198              PF06711.6    148 seq540_BIOID51131    -            159     4e-72  240.7   0.4   1   1   3.3e-76   4.5e-72  240.5   0.3     1   148    10   157    10   157 1.00 Protein of unknown function (DUF1198)
YebF                 PF13995.1     89 seq542_BIOID51131    -            122   4.1e-37  125.9   0.3   1   1   3.7e-41   5.1e-37  125.6   0.2     2    89    33   120    32   120 0.98 YebF-like protein
MFS_1                PF07690.11   354 seq544_BIOID51131    -            451   4.1e-34  117.7  56.7   1   1   1.1e-36   1.5e-32  112.6  33.6     2   336    81   397    77   402 0.85 Major Facilitator Superfamily
DUF533               PF04391.7    189 seq545_BIOID51131    -            219   1.4e-53  180.9   1.2   1   1   1.4e-57   1.9e-53  180.5   0.8     7   188    31   210    19   211 0.95 Protein of unknown function (DUF533)
N6_Mtase             PF02384.11   311 seq548_BIOID51131    -            518  9.2e-114  379.5   0.9   1   1  4.5e-117  1.2e-113  379.1   0.6     2   310   171   479   170   480 0.97 N-6 DNA Methylase
HsdM_N               PF12161.3    137 seq548_BIOID51131    -            518     1e-19   71.1   0.6   1   1     1e-22   2.7e-19   69.8   0.0     1   135    10   157    10   159 0.83 HsdM N-terminal domain
Methyltransf_26      PF13659.1    117 seq548_BIOID51131    -            518     2e-10   40.6   0.0   1   1   2.5e-13   6.9e-10   38.8   0.0     3   114   220   354   218   357 0.73 Methyltransferase domain
UPF0020              PF01170.13   180 seq548_BIOID51131    -            518   4.9e-07   29.3   0.0   1   1   1.4e-09   3.8e-06   26.4   0.0    10   117   201   304   195   311 0.75 Putative RNA methylase family UPF0020
Peptidase_S9_N       PF02897.10   414 seq550_BIOID51131    -            686  4.2e-114  381.2   3.7   1   1  7.4e-118  5.1e-114  380.9   2.6     1   413     3   403     3   404 0.96 Prolyl oligopeptidase, N-terminal beta-propeller domain
Peptidase_S9         PF00326.16   213 seq550_BIOID51131    -            686   7.5e-70  234.3   0.1   1   1   1.7e-73   1.2e-69  233.6   0.0     2   210   462   676   461   679 0.97 Prolyl oligopeptidase family
Lipoprotein_9        PF03180.9    237 seq553_BIOID51131    -            272   6.2e-92  306.6   0.2   1   1   5.1e-96     7e-92  306.5   0.1     1   237    34   272    34   272 1.00 NLPA lipoprotein
Methylase_S          PF01420.14   167 seq554_BIOID51131    -            376   9.2e-57  191.5   0.3   1   2   1.1e-30   1.4e-26   93.3   0.1     1   160    15   173    14   176 0.91 Type I restriction modification DNA specificity domain
Methylase_S          PF01420.14   167 seq554_BIOID51131    -            376   9.2e-57  191.5   0.3   2   2   1.2e-31   1.6e-27   96.4   0.0     1   166   195   352   195   353 0.95 Type I restriction modification DNA specificity domain
EcoR124_C            PF12008.3    270 seq555_BIOID51131    -           1038   2.4e-87  292.4  20.9   1   1     7e-91   2.4e-87  292.4  14.5     1   270   727  1031   727  1031 0.99 Type I restriction and modification enzyme - subunit R C terminal
HSDR_N               PF04313.9    194 seq555_BIOID51131    -           1038   8.4e-53  178.8   5.6   1   1   2.4e-56   8.4e-53  178.8   3.9     1   193    30   219    30   220 0.95 Type I restriction enzyme R protein N terminus (HSDR_N)
ResIII               PF04851.10   184 seq555_BIOID51131    -           1038   1.3e-34  119.5   0.7   1   1   2.3e-37   7.8e-34  116.9   0.1     3   183   271   439   269   440 0.90 Type III restriction enzyme, res subunit
DEAD                 PF00270.24   173 seq555_BIOID51131    -           1038   1.1e-07   31.4   0.0   1   1     1e-10   3.5e-07   29.7   0.0    22   146   308   424   297   441 0.76 DEAD/DEAH box helicase
CopC                 PF04234.7     97 seq560_BIOID51131    -            124   2.6e-31  107.9   0.5   1   1   2.2e-35     3e-31  107.7   0.3     1    97    27   124    27   124 0.98 CopC domain
Potass_KdpF          PF09604.5     25 seq561_BIOID51131    -             67   1.4e-05   24.6   8.1   1   1     1e-09   1.4e-05   24.6   5.6     2    25    44    67    43    67 0.96 F subunit of K+-transporting ATPase (Potass_KdpF)
KdpA                 PF03814.10   552 seq562_BIOID51131    -            557  5.9e-244  810.0  30.5   1   1  4.9e-248  6.7e-244  809.8  21.1     1   552     9   557     9   557 0.99 Potassium-transporting ATPase A subunit
YcaO                 PF02624.11   332 seq563_BIOID51131    -            586   8.4e-79  265.3   0.0   1   1   1.6e-82   2.2e-78  263.9   0.0     1   331    58   391    58   392 0.97 YcaO-like family
CopD                 PF05425.8    105 seq565_BIOID51131    -            290   9.8e-22   77.0  10.9   1   1   7.2e-26   9.8e-22   77.0   7.6     2   105   185   284   184   284 0.93 Copper resistance protein D
DUF2511              PF10709.4     87 seq567_BIOID51131    -            113   2.5e-35  120.5   0.0   1   1   2.2e-39     3e-35  120.3   0.0     1    87    26   113    26   113 0.99 Protein of unknown function (DUF2511)
Hydrolase            PF00702.21   204 seq570_BIOID51131    -            682     2e-36  126.3   5.8   1   1   6.5e-40   2.2e-36  126.2   3.2     1   204   301   530   301   530 0.81 haloacid dehalogenase-like hydrolase
E1-E2_ATPase         PF00122.15   230 seq570_BIOID51131    -            682     2e-34  118.5   0.2   1   1   5.7e-38     2e-34  118.5   0.2     3   230    73   297    71   297 0.93 E1-E2 ATPase
HAD                  PF12710.2    191 seq570_BIOID51131    -            682   3.1e-14   53.4   0.0   1   1   1.9e-17   6.5e-14   52.4   0.0     2   190   305   526   304   527 0.66 haloacid dehalogenase-like hydrolase
Hydrolase_3          PF08282.7    254 seq570_BIOID51131    -            682   2.2e-05   24.0   1.2   1   1   4.3e-08   0.00015   21.3   0.3   193   241   501   549   497   556 0.89 haloacid dehalogenase-like hydrolase
Metallophos          PF00149.23   201 seq571_BIOID51131    -            218   3.5e-15   55.8   1.6   1   1   6.2e-19   4.2e-15   55.5   1.1     2   170    18   155    17   205 0.86 Calcineurin-like phosphoesterase
Metallophos_2        PF12850.2    156 seq571_BIOID51131    -            218     1e-06   28.5   0.1   1   1   2.2e-10   1.5e-06   28.0   0.1     6   138    22   208    18   213 0.68 Calcineurin-like phosphoesterase superfamily domain
ADH_N                PF08240.7    109 seq572_BIOID51131    -            353   1.2e-27   95.7   1.0   1   1   7.2e-31     2e-27   95.0   0.7     1   109    42   152    42   152 0.96 Alcohol dehydrogenase GroES-like domain
ADH_zinc_N           PF00107.21   130 seq572_BIOID51131    -            353     7e-23   80.4   0.0   1   1     4e-26   1.1e-22   79.8   0.0     1   129   193   315   193   316 0.98 Zinc-binding dehydrogenase
ADH_zinc_N_2         PF13602.1    127 seq572_BIOID51131    -            353   4.5e-08   33.9   0.0   1   1   2.8e-11   7.6e-08   33.1   0.0     1   127   225   349   225   349 0.73 Zinc-binding dehydrogenase
2-Hacid_dh_C         PF02826.14   178 seq572_BIOID51131    -            353   3.8e-06   26.0   0.0   1   1   2.3e-09   6.2e-06   25.3   0.0    34    80   181   227   171   262 0.72 D-isomer specific 2-hydroxyacid dehydrogenase, NAD binding domain
AlaDh_PNT_C          PF01262.16   168 seq572_BIOID51131    -            353   1.5e-05   24.4   0.0   1   1     1e-08   2.8e-05   23.6   0.0    21    74   184   237   175   258 0.85 Alanine dehydrogenase/PNT, C-terminal domain
Form_Nir_trans       PF01226.12   250 seq573_BIOID51131    -            343   3.7e-82  274.8  27.6   1   1   3.2e-86   4.4e-82  274.6  19.1     1   250    70   336    70   336 0.98 Formate/nitrite transporter
Histone_HNS          PF00816.16    93 seq577_BIOID51131    -            129   1.3e-19   70.3   0.3   1   1   1.2e-23   1.7e-19   69.9   0.2     2    92    21   110    20   112 0.83 H-NS histone family
DUF853               PF05872.7    504 seq578_BIOID51131    -            516  1.8e-250  831.4   0.2   1   1  1.4e-253  2.1e-250  831.2   0.1     3   504    21   516    19   516 0.98 Bacterial protein of unknown function (DUF853)
AAA_10               PF12846.2    328 seq578_BIOID51131    -            516   5.2e-20   71.8   0.0   1   2   5.4e-10   8.3e-07   28.4   0.0     1    47    39    85    39   113 0.95 AAA-like domain
AAA_10               PF12846.2    328 seq578_BIOID51131    -            516   5.2e-20   71.8   0.0   2   2   6.6e-14     1e-10   41.3   0.0   245   307   271   335   239   357 0.79 AAA-like domain
TrwB_AAD_bind        PF10412.4    386 seq578_BIOID51131    -            516   2.6e-08   32.8   0.1   1   1   2.8e-08   4.3e-05   22.1   0.0    14    56    38    80    30   108 0.90 Type IV secretion-system coupling protein DNA-binding domain
FtsK_SpoIIIE         PF01580.13   205 seq578_BIOID51131    -            516   7.9e-07   28.6   0.0   1   1   3.5e-09   5.3e-06   25.9   0.0    35    83    34    79    19    90 0.86 FtsK/SpoIIIE family
DUF87                PF01935.12   229 seq578_BIOID51131    -            516     3e-06   27.1   0.0   1   1   3.6e-09   5.4e-06   26.2   0.0    20    69    36    90    26   253 0.72 Domain of unknown function DUF87
PFL                  PF02901.10   648 seq579_BIOID51131    -            760  6.6e-210  698.7   0.2   1   1  1.4e-213  9.7e-210  698.2   0.1     4   648    23   614    13   614 0.98 Pyruvate formate lyase
Gly_radical          PF01228.16   106 seq579_BIOID51131    -            760   1.7e-43  147.1   0.0   1   1   8.4e-47   5.7e-43  145.4   0.0     1   106   630   741   630   741 0.98 Glycine radical
CesA                 PF11439.3     95 seq581_BIOID51131    -            107   2.8e-59  196.9   5.8   1   1   2.4e-63   3.2e-59  196.7   4.0     1    95     1    95     1    95 0.99 Type III secretion system filament chaperone CesA
KdpC                 PF02669.10   188 seq582_BIOID51131    -            190   1.3e-99  331.3   0.2   1   1  1.1e-103   1.5e-99  331.2   0.1     2   188     2   188     1   188 0.99 K+-transporting ATPase, c chain
T3SS_LEE_assoc       PF13327.1    163 seq583_BIOID51131    -            199   9.3e-51  171.5   0.1   1   1   8.7e-55   1.2e-50  171.1   0.0     3   163    10   172     9   172 0.99 Type III secretion system subunit
KdpD                 PF02702.12   211 seq584_BIOID51131    -            894   4.3e-99  329.7   0.0   1   1  2.8e-102   6.5e-99  329.1   0.0     2   211    21   230    20   230 0.99 Osmosensitive K+ channel His kinase sensor domain
HATPase_c            PF02518.21   111 seq584_BIOID51131    -            894   1.1e-24   86.1   0.0   1   1   1.1e-27   2.5e-24   84.9   0.0     6   110   778   881   774   882 0.97 Histidine kinase-, DNA gyrase B-, and HSP90-like ATPase
DUF4118              PF13493.1    105 seq584_BIOID51131    -            894   6.4e-15   55.1  14.3   1   1   4.8e-18   1.1e-14   54.3   9.9     5   103   407   499   402   501 0.84 Domain of unknown function (DUF4118)
HisKA                PF00512.20    68 seq584_BIOID51131    -            894   2.6e-11   43.2   1.8   1   1   1.1e-14   2.6e-11   43.2   1.2     2    68   664   730   663   730 0.88 His Kinase A (phospho-acceptor) domain
GAF_3                PF13492.1    129 seq584_BIOID51131    -            894   5.8e-10   39.2   0.0   1   1   7.5e-13   1.7e-09   37.7   0.0     7   129   533   644   527   644 0.83 GAF domain
Usp                  PF00582.21   140 seq584_BIOID51131    -            894   3.6e-05   23.8   0.6   1   1   6.9e-08   0.00016   21.7   0.4     3   133   251   365   249   373 0.85 Universal stress protein family
Dimer_Tnp_Tn5        PF02281.11   109 seq586_BIOID51131    -            457   1.4e-17   63.6   0.2   1   1   2.5e-21   3.4e-17   62.4   0.1    10   102   365   453   355   456 0.85 Transposase Tn5 dimerisation domain
FliP                 PF00813.15   194 seq587_BIOID51131    -            217   1.7e-68  230.0  11.4   1   1   1.5e-72   2.1e-68  229.7   7.9     2   193    18   213    17   214 0.95 FliP family
Radical_SAM          PF04055.16   166 seq588_BIOID51131    -            255   2.2e-32  112.4   0.1   1   1   6.3e-36   2.8e-32  112.0   0.1     1   158    33   187    33   193 0.96 Radical SAM superfamily
Fer4_12              PF13353.1    139 seq588_BIOID51131    -            255   1.4e-18   67.2   0.0   1   1   4.1e-22   1.9e-18   66.8   0.0     1   134    25   155    25   160 0.86 4Fe-4S single cluster domain
Fer4_14              PF13394.1    117 seq588_BIOID51131    -            255   1.1e-10   41.4   0.1   1   1   4.4e-14     2e-10   40.6   0.0     5    91    36   120    32   145 0.84 4Fe-4S single cluster domain
Bac_export_3         PF01313.14    76 seq589_BIOID51131    -             89   4.8e-26   90.1  11.3   1   1   4.5e-30   6.1e-26   89.7   7.9     3    74     6    77     4    78 0.97 Bacterial export proteins, family 3
Bac_export_1         PF01311.15   249 seq590_BIOID51131    -            258   6.6e-51  172.8  23.8   1   1   5.7e-55   7.7e-51  172.6  16.5     2   240     3   242     2   248 0.95 Bacterial export proteins, family 1
Bac_export_2         PF01312.14   343 seq591_BIOID51131    -            345  2.3e-100  335.6   3.2   1   1  1.9e-104  2.6e-100  335.5   2.2     1   341     1   339     1   341 0.99 FlhB HrpN YscU SpaS Family
Response_reg         PF00072.19   112 seq592_BIOID51131    -            225   1.2e-29  102.4   0.0   1   1   2.5e-33   1.7e-29  101.9   0.0     1   111     4   112     4   113 0.98 Response regulator receiver domain
Trans_reg_C          PF00486.23    77 seq592_BIOID51131    -            225     2e-22   78.7   0.0   1   1   6.4e-26   4.4e-22   77.6   0.0     2    77   148   223   146   223 0.97 Transcriptional regulatory protein, C terminal
Isochorismatase      PF00857.15   174 seq596_BIOID51131    -            208   1.5e-24   86.7   0.0   1   1   2.7e-28   3.7e-24   85.4   0.0     2   172    14   165    13   166 0.92 Isochorismatase family
OKR_DC_1             PF01276.15   417 seq598_BIOID51131    -            758  9.8e-199  660.0   0.0   1   1  2.6e-202  1.2e-198  659.7   0.0     1   417   135   577   135   577 0.99 Orn/Lys/Arg decarboxylase, major domain
OKR_DC_1_C           PF03711.10   137 seq598_BIOID51131    -            758   2.6e-53  179.6   0.2   1   1   1.6e-56   7.2e-53  178.1   0.1     1   135   602   733   602   735 0.98 Orn/Lys/Arg decarboxylase, C-terminal domain
OKR_DC_1_N           PF03709.10   115 seq598_BIOID51131    -            758   9.3e-23   80.3   0.0   1   1   3.7e-26   1.7e-22   79.5   0.0     1   115    30   129    30   129 0.99 Orn/Lys/Arg decarboxylase, N-terminal domain
GAF_2                PF13185.1    148 seq601_BIOID51131    -            183     5e-10   39.9   0.1   1   1   1.4e-13   6.3e-10   39.6   0.1    16   146    55   168    39   170 0.75 GAF domain
GAF_3                PF13492.1    129 seq601_BIOID51131    -            183     8e-10   38.7   0.1   1   1   2.3e-13     1e-09   38.4   0.1     7   124    48   166    43   171 0.85 GAF domain
GAF                  PF01590.21   154 seq601_BIOID51131    -            183   2.7e-07   30.7   0.1   1   1   7.4e-11   3.4e-07   30.4   0.1    38   152    58   167    35   169 0.67 GAF domain
Peptidase_M17        PF00883.16   311 seq602_BIOID51131    -            503  5.1e-133  442.6   0.1   1   1  1.3e-136  8.6e-133  441.8   0.0     2   310   185   490   184   491 0.99 Cytosol aminopeptidase family, catalytic domain
Peptidase_M17_N      PF02789.12   125 seq602_BIOID51131    -            503   5.3e-31  106.8   0.0   1   1   2.2e-34   1.5e-30  105.4   0.0     1   125    19   147    19   147 0.96 Cytosol aminopeptidase family, N-terminal domain
DUF1401              PF07180.6    146 seq604_BIOID51131    -            137   1.3e-69  232.4   1.1   1   1     1e-73   1.4e-69  232.3   0.8     1   145     1   136     1   137 0.96 Protein of unknown function (DUF1401)
ProQ                 PF04352.8    115 seq606_BIOID51131    -            232   8.8e-44  147.6   0.1   1   1   1.3e-47   1.7e-43  146.7   0.1     2   114     6   118     5   120 0.98 ProQ/FINO family
Peptidase_S41        PF03572.13   169 seq609_BIOID51131    -            682     3e-52  176.3   0.1   1   1   1.1e-55   5.1e-52  175.5   0.1     1   168   356   529   356   530 0.94 Peptidase family S41
DUF3340              PF11818.3    143 seq609_BIOID51131    -            682   6.1e-42  142.8   5.6   1   1   1.3e-45   6.1e-42  142.8   3.9     5   142   536   670   533   671 0.98 C-terminal domain of tail specific protease (DUF3340)
PDZ                  PF00595.19    81 seq609_BIOID51131    -            682   3.8e-15   55.6   0.5   1   1   1.7e-18   7.6e-15   54.7   0.3     5    81   240   320   236   320 0.93 PDZ domain (Also known as DHR or GLGF)
AA_permease_2        PF13520.1    426 seq610_BIOID51131    -            439   5.2e-50  170.1  55.0   1   1   8.7e-54     6e-50  169.9  38.1     2   415    10   415     9   428 0.90 Amino acid permease
AA_permease          PF00324.16   479 seq610_BIOID51131    -            439   2.4e-21   75.5  47.5   1   1   4.6e-25   3.1e-21   75.1  32.9     5   419    17   403    12   425 0.86 Amino acid permease
DNA_pol3_chi         PF04364.8    137 seq611_BIOID51131    -            147   5.2e-45  152.5   0.0   1   1   4.2e-49   5.8e-45  152.3   0.0     1   137     1   143     1   143 0.97 DNA polymerase III chi subunit, HolC
tRNA-synt_1          PF00133.17   601 seq613_BIOID51131    -            951  1.9e-227  755.9   0.6   1   1  3.5e-230  9.6e-227  753.6   0.4     2   601    14   631    13   631 0.97 tRNA synthetases class I (I, L, M and V)
Anticodon_1          PF08264.8    153 seq613_BIOID51131    -            951   1.1e-42  145.2   0.0   1   1   9.7e-46   2.7e-42  144.0   0.0     1   151   674   824   674   826 0.90 Anticodon-binding domain of tRNA
tRNA-synt_1g         PF09334.6    391 seq613_BIOID51131    -            951   9.6e-19   67.1   0.7   1   1   3.6e-11   9.9e-08   30.9   0.1     5   125    39   178    35   209 0.62 tRNA synthetases class I (M)
Val_tRNA-synt_C      PF10458.4     66 seq613_BIOID51131    -            951   2.7e-17   62.4   7.1   1   1   2.2e-20   6.1e-17   61.3   4.9     3    61   886   944   884   949 0.95 Valyl tRNA synthetase tRNA binding arm
tRNA-synt_1_2        PF13603.1    185 seq613_BIOID51131    -            951   2.4e-09   36.6   0.0   1   1   4.4e-10   1.2e-06   27.8   0.0    86   161   247   319   243   348 0.76 Leucyl-tRNA synthetase, Domain 2
Y1_Tnp               PF01797.11   121 seq616_BIOID51131    -            152   5.6e-37  126.1   0.3   1   1   4.7e-41   6.4e-37  125.9   0.2     2   121    12   129    11   129 0.98 Transposase IS200 like
Peptidase_M48        PF01435.13   226 seq617_BIOID51131    -            293   2.9e-42  144.6   0.8   1   1   5.2e-46   3.5e-42  144.3   0.3     8   226    57   285    48   285 0.87 Peptidase family M48
Peptidase_M56        PF05569.6    299 seq617_BIOID51131    -            293   5.1e-05   22.2   0.0   1   1   1.3e-08   8.6e-05   21.5   0.0   160   220    96   157    13   165 0.74 BlaR1 peptidase M56
FHIPEP               PF00771.15   658 seq621_BIOID51131    -            675    2e-214  713.6  13.5   1   1  1.7e-218  2.3e-214  713.4   9.3     1   657    25   663    25   664 0.92 FHIPEP family
IclR                 PF01614.13   129 seq623_BIOID51131    -            263   3.5e-49  165.6   0.4   1   1   3.1e-51   2.1e-47  159.8   0.0     2   128   129   254   128   255 0.98 Bacterial transcriptional regulator
HTH_IclR             PF09339.5     52 seq623_BIOID51131    -            263   5.4e-14   51.3   0.3   1   1   2.6e-17   1.8e-13   49.7   0.0     1    52    15    65    15    65 0.96 IclR helix-turn-helix domain
Abhydrolase_6        PF12697.2    228 seq625_BIOID51131    -            254   2.3e-35  122.4   4.8   1   1   9.9e-39   2.7e-35  122.2   3.3     1   227    19   246    19   247 0.79 Alpha/beta hydrolase family
Abhydrolase_1        PF00561.15   230 seq625_BIOID51131    -            254   1.9e-20   73.2   0.6   1   2   2.8e-15   7.5e-12   45.1   0.2     3    80    45   124    43   184 0.79 alpha/beta hydrolase fold
Abhydrolase_1        PF00561.15   230 seq625_BIOID51131    -            254   1.9e-20   73.2   0.6   2   2   1.2e-09   3.3e-06   26.7   0.0   173   228   193   248   187   250 0.93 alpha/beta hydrolase fold
Abhydrolase_5        PF12695.2    142 seq625_BIOID51131    -            254   1.1e-16   60.7   0.2   1   1   9.3e-20   2.5e-16   59.5   0.1     1   141    18   234    18   235 0.85 Alpha/beta hydrolase family
PGAP1                PF07819.8    225 seq625_BIOID51131    -            254   2.1e-09   37.1   0.1   1   1   1.9e-11   5.2e-08   32.6   0.1     3   144    15   138    13   159 0.78 PGAP1-like protein
DUF676               PF05057.9    218 seq625_BIOID51131    -            254   0.00011   21.4   0.0   1   1   6.1e-08   0.00017   20.8   0.0     8   103    19   105    12   121 0.84 Putative serine esterase (DUF676)
Acetyltransf_1       PF00583.19    83 seq626_BIOID51131    -            167   1.3e-13   50.6   0.1   1   1   9.2e-17   2.1e-13   49.9   0.1     2    83    66   145    65   145 0.96 Acetyltransferase (GNAT) family
Acetyltransf_10      PF13673.1    117 seq626_BIOID51131    -            167   8.2e-12   45.1   0.0   1   1   4.3e-15   9.8e-12   44.9   0.0     1   117    18   144    18   144 0.84 Acetyltransferase (GNAT) domain
Acetyltransf_7       PF13508.1     79 seq626_BIOID51131    -            167     4e-10   39.5   0.1   1   1   2.9e-13   6.6e-10   38.9   0.0     3    78    60   145    58   146 0.83 Acetyltransferase (GNAT) domain
Acetyltransf_4       PF13420.1    155 seq626_BIOID51131    -            167     5e-10   39.4   0.0   1   1   2.6e-13     6e-10   39.1   0.0     1   137    11   147    11   153 0.81 Acetyltransferase (GNAT) domain
Acetyltransf_3       PF13302.1    142 seq626_BIOID51131    -            167   8.9e-08   32.4   0.0   1   1   4.8e-11   1.1e-07   32.1   0.0     2   142     9   145     8   145 0.76 Acetyltransferase (GNAT) domain
FR47                 PF08445.5     86 seq626_BIOID51131    -            167   3.1e-05   23.5   0.0   1   1   2.4e-08   5.6e-05   22.7   0.0    19    81    85   148    82   151 0.90 FR47-like protein
RHH_1                PF01402.16    39 seq629_BIOID51131    -            120   3.8e-09   35.9   2.0   1   1     5e-13   6.8e-09   35.1   1.4     1    37    75   111    75   113 0.95 Ribbon-helix-helix protein, copG family
MgrB                 PF13998.1     29 seq630_BIOID51131    -             47   4.8e-18   64.4   4.4   1   1   4.4e-22     6e-18   64.1   3.1     1    29    19    47    19    47 0.99 MgrB protein
ATP-synt_ab          PF00006.20   215 seq631_BIOID51131    -            446   1.7e-70  236.7   0.0   1   1   1.7e-74   2.3e-70  236.3   0.0     2   215   157   365   156   365 0.98 ATP synthase alpha/beta family, nucleotide-binding domain
YebO                 PF13974.1     80 seq632_BIOID51131    -             95   1.7e-29  101.3   1.8   1   1   1.4e-33   1.9e-29  101.1   1.2     1    80    15    95    15    95 0.93 YebO-like protein
Flavodoxin_1         PF00258.20   143 seq635_BIOID51131    -            176   3.1e-33  114.6   0.1   1   1     1e-36   3.6e-33  114.4   0.0     1   143     6   160     6   160 0.95 Flavodoxin
Flavodoxin_3         PF12641.2    160 seq635_BIOID51131    -            176   1.1e-11   44.3   0.0   1   1   3.6e-15   1.2e-11   44.1   0.0     2   110     6   124     5   164 0.85 Flavodoxin domain
Flavodoxin_5         PF12724.2    143 seq635_BIOID51131    -            176   4.1e-08   33.2   0.0   1   1   1.7e-11   5.7e-08   32.7   0.0     2    84     6    89     5   108 0.83 Flavodoxin domain
OTCace               PF00185.19   158 seq638_BIOID51131    -            334   2.3e-52  176.9   0.1   1   1   7.6e-56   5.2e-52  175.7   0.1     2   157   156   330   155   331 0.97 Aspartate/ornithine carbamoyltransferase, Asp/Orn binding domain
OTCace_N             PF02729.16   142 seq638_BIOID51131    -            334   2.5e-47  159.9   0.0   1   1   5.3e-51   3.6e-47  159.4   0.0     1   142     7   148     7   148 0.99 Aspartate/ornithine carbamoyltransferase, carbamoyl-P binding domain
FUR                  PF01475.14   120 seq640_BIOID51131    -            148   4.9e-49  165.1   0.2   1   1   4.3e-53   5.8e-49  164.8   0.1     1   120    10   130    10   130 0.99 Ferric uptake regulator family
CSD                  PF00313.17    66 seq642_BIOID51131    -             69     2e-33  113.8   1.9   1   1   1.6e-37   2.2e-33  113.7   1.3     2    65     5    68     4    69 0.98 'Cold-shock' DNA-binding domain
Methyltransf_31      PF13847.1    152 seq647_BIOID51131    -            269   1.2e-14   54.0   0.0   1   1   1.1e-17   1.5e-14   53.6   0.0     2   126    84   196    83   239 0.82 Methyltransferase domain
Methyltransf_11      PF08241.7     95 seq647_BIOID51131    -            269     2e-12   47.3   0.0   1   1   5.9e-15   8.1e-12   45.3   0.0     1    90    90   171    90   176 0.88 Methyltransferase domain
Methyltransf_25      PF13649.1    101 seq647_BIOID51131    -            269   1.9e-11   44.0   0.0   1   1   2.6e-14   3.5e-11   43.2   0.0     1    76    89   157    89   171 0.91 Methyltransferase domain
Methyltransf_12      PF08242.7     99 seq647_BIOID51131    -            269   1.3e-07   31.8   0.0   1   1   1.8e-10   2.4e-07   31.0   0.0     1    57    90   146    90   171 0.84 Methyltransferase domain
Methyltransf_26      PF13659.1    117 seq647_BIOID51131    -            269   7.9e-07   28.9   0.0   1   1   1.7e-09   2.3e-06   27.5   0.0     3    75    88   153    86   154 0.86 Methyltransferase domain
Methyltransf_18      PF12847.2    112 seq647_BIOID51131    -            269   1.2e-06   28.9   0.0   1   1   1.9e-09   2.7e-06   27.8   0.0     4   109    88   176    85   179 0.81 Methyltransferase domain
Methyltransf_4       PF02390.12   197 seq647_BIOID51131    -            269     7e-06   25.1   0.0   1   1   1.3e-08   1.8e-05   23.7   0.0    11    63    77   129    66   136 0.88 Putative methyltransferase
MTS                  PF05175.9    170 seq647_BIOID51131    -            269   8.9e-06   25.0   0.0   1   1   9.6e-09   1.3e-05   24.5   0.0    25    77    80   131    71   158 0.80 Methyltransferase small domain
SepQ                 PF06622.6    305 seq650_BIOID51131    -            305  7.5e-203  671.9   5.0   1   1  6.2e-207  8.4e-203  671.7   3.4     1   305     1   305     1   305 1.00 SepQ protein
Amidinotransf        PF02274.12   281 seq651_BIOID51131    -            407   4.6e-91  304.6   0.0   1   1   3.8e-95   5.3e-91  304.4   0.0     1   281    19   404    19   404 0.99 Amidinotransferase
AA_kinase            PF00696.23   241 seq656_BIOID51131    -            314   6.5e-28   97.7   0.0   1   1   5.9e-32   8.1e-28   97.4   0.0     2   232     6   276     5   282 0.89 Amino acid kinase family
IpaB_EvcA            PF03278.8    153 seq657_BIOID51131    -            203   2.3e-62  208.6   9.0   1   1   2.1e-66   2.9e-62  208.3   6.2     2   151    42   192    41   194 0.98 IpaB/EvcA family
OTCace               PF00185.19   158 seq659_BIOID51131    -            334   4.6e-50  169.4   0.1   1   1   1.2e-53     8e-50  168.6   0.1     3   157   158   330   156   331 0.96 Aspartate/ornithine carbamoyltransferase, Asp/Orn binding domain
OTCace_N             PF02729.16   142 seq659_BIOID51131    -            334   4.3e-44  149.4   0.0   1   1   9.9e-48   6.8e-44  148.8   0.0     1   142     8   149     8   149 0.99 Aspartate/ornithine carbamoyltransferase, carbamoyl-P binding domain
Pyr_redox_2          PF07992.9    200 seq661_BIOID51131    -            353   1.9e-32  112.6   0.1   1   1     1e-35   2.4e-32  112.3   0.1     1   198    40   323    40   325 0.92 Pyridine nucleotide-disulphide oxidoreductase
Pyr_redox            PF00070.22    80 seq661_BIOID51131    -            353   7.1e-19   67.8   1.9   1   1     7e-21   1.6e-17   63.5   0.6     1    79   180   257   180   261 0.93 Pyridine nucleotide-disulphide oxidoreductase
Pyr_redox_3          PF13738.1    203 seq661_BIOID51131    -            353   2.5e-17   63.5   0.0   1   1   3.2e-18   7.3e-15   55.4   0.0    34   200    49   211    45   213 0.81 Pyridine nucleotide-disulphide oxidoreductase
Tir_receptor_N       PF07490.6    266 seq662_BIOID51131    -            552  1.6e-141  470.4   8.5   1   1  3.5e-145  1.6e-141  470.4   5.9     1   266     1   270     1   270 0.99 Translocated intimin receptor (Tir) N-terminus
Tir_receptor_C       PF07489.6    221 seq662_BIOID51131    -            552  8.1e-103  342.8  15.0   1   1  1.8e-106  8.1e-103  342.8  10.4     1   221   337   552   337   552 0.97 Translocated intimin receptor (Tir) C-terminus
Tir_receptor_M       PF03549.9     66 seq662_BIOID51131    -            552     4e-39  132.4  11.3   1   1   2.1e-42   9.6e-39  131.2   7.9     1    66   271   336   271   336 1.00 Translocated intimin receptor (Tir) intimin-binding domain
DcuC                 PF03606.10   463 seq663_BIOID51131    -            482  5.1e-127  423.8  39.4   1   1  4.3e-131  5.9e-127  423.6  27.3     1   461    21   479    21   481 0.98 C4-dicarboxylate anaerobic carrier
ABC_membrane         PF00664.18   275 seq664_BIOID51131    -            588     2e-38  132.3   3.4   1   1   5.8e-42   2.6e-38  131.8   2.4     3   259    26   279    24   296 0.93 ABC transporter transmembrane region
ABC_tran             PF00005.22   118 seq664_BIOID51131    -            588   1.4e-17   64.0   0.0   1   1   5.8e-21   2.6e-17   63.1   0.0     1   117   390   513   390   514 0.92 ABC transporter
TerC                 PF03741.11   184 seq666_BIOID51131    -            518     1e-46  158.5  12.7   1   1   3.3e-50   1.5e-46  158.0   8.8     1   183    14   203    14   204 0.95 Integral membrane protein TerC family
CorC_HlyC            PF03471.12    81 seq666_BIOID51131    -            518   1.7e-18   66.0   0.4   1   1     1e-21   4.6e-18   64.6   0.3     4    80   434   510   431   511 0.92 Transporter associated domain
CBS                  PF00571.23    57 seq666_BIOID51131    -            518   2.2e-09   36.6   0.2   1   1   1.9e-08   8.8e-05   21.9   0.0     2    56   301   358   300   359 0.93 CBS domain
CesT                 PF05932.8    119 seq667_BIOID51131    -            156   7.1e-26   90.2   0.0   1   1   6.4e-30   8.7e-26   89.9   0.0     2   118     8   123     7   124 0.98 Tir chaperone protein (CesT) family
Arg_repressor_C      PF02863.13    70 seq670_BIOID51131    -            184     2e-17   62.2   0.0   1   1   4.5e-21   3.1e-17   61.6   0.0     2    69   109   176   108   177 0.96 Arginine repressor, C-terminal domain
Arg_repressor        PF01316.16    70 seq670_BIOID51131    -            184   3.6e-14   51.9   1.0   1   1   9.9e-18   6.8e-14   51.0   0.7     8    66    38    97    31    99 0.91 Arginine repressor, DNA binding domain
DUF3442              PF11924.3    280 seq671_BIOID51131    -            939   3.5e-97  325.2   9.9   1   1  1.3e-100   3.5e-97  325.2   6.9     1   280   164   442   164   442 0.99 Protein of unknown function (DUF3442)
Big_1                PF02369.11   100 seq671_BIOID51131    -            939   1.5e-41  140.2  45.8   1   2   2.8e-19   7.7e-16   57.7   9.9     2    99   560   649   557   650 0.92 Bacterial Ig-like domain (group 1)
Big_1                PF02369.11   100 seq671_BIOID51131    -            939   1.5e-41  140.2  45.8   2   2   1.7e-30   4.7e-27   93.7   8.5     1   100   652   748   652   748 0.97 Bacterial Ig-like domain (group 1)
Intimin_C            PF07979.6    101 seq671_BIOID51131    -            939   6.9e-41  138.4   4.4   1   1   2.5e-44   6.9e-41  138.4   3.1     1   101   839   939   839   939 0.99 Intimin C-type lectin domain
Big_2                PF02368.13    79 seq671_BIOID51131    -            939   1.6e-20   72.6   5.4   1   1   5.7e-24   1.6e-20   72.6   3.7     4    79   760   836   757   836 0.96 Bacterial Ig-like domain (group 2)
LysM                 PF01476.15    44 seq671_BIOID51131    -            939   1.8e-09   37.1   0.2   1   1   2.5e-12   6.9e-09   35.3   0.0     1    44    65   113    65   113 0.99 LysM domain
OTCace_N             PF02729.16   142 seq673_BIOID51131    -            311   1.7e-43  147.5   0.1   1   1   4.3e-47   2.9e-43  146.8   0.0     1   141     8   148     8   149 0.95 Aspartate/ornithine carbamoyltransferase, carbamoyl-P binding domain
OTCace               PF00185.19   158 seq673_BIOID51131    -            311   2.5e-36  124.8   0.1   1   1   6.6e-40   4.5e-36  123.9   0.1     1   157   154   303   154   304 0.93 Aspartate/ornithine carbamoyltransferase, Asp/Orn binding domain
ABC_tran             PF00005.22   118 seq674_BIOID51131    -            573   1.2e-24   86.8   0.1   1   1   8.6e-28   3.9e-24   85.1   0.0     1   117   380   502   380   503 0.91 ABC transporter
ABC_membrane         PF00664.18   275 seq674_BIOID51131    -            573     2e-07   30.6  11.6   1   1   2.3e-10     1e-06   28.2   8.1    65   271    84   289    17   292 0.80 ABC transporter transmembrane region
PyrI                 PF01948.13    96 seq675_BIOID51131    -            153   7.1e-37  125.2   0.0   1   1   1.5e-40     1e-36  124.6   0.0     2    94     5    97     4    99 0.97 Aspartate carbamoyltransferase regulatory chain, allosteric domain
PyrI_C               PF02748.10    52 seq675_BIOID51131    -            153   7.8e-21   73.1   1.7   1   1   1.8e-24   1.2e-20   72.5   1.2     1    51   101   151   101   152 0.95 Aspartate carbamoyltransferase regulatory chain, metal binding domain
Ribonuc_L-PSP        PF01042.16   121 seq677_BIOID51131    -            141   3.6e-46  155.7   0.9   1   1     3e-50   4.1e-46  155.5   0.6     1   120    20   139    20   140 0.98 Endoribonuclease L-PSP
Leu_Phe_trans        PF03588.9    173 seq678_BIOID51131    -            234   9.5e-74  246.1   0.0   1   1   8.2e-78   1.1e-73  245.8   0.0     2   173    35   204    34   204 0.99 Leucyl/phenylalanyl-tRNA protein transferase
DUF3521              PF12035.3     35 seq679_BIOID51131    -             37   7.9e-07   28.6   0.3   1   1   8.7e-11   1.2e-06   28.1   0.2     1    19    19    37    19    37 0.97 Protein of unknown function (DUF3521)
Glucosamine_iso      PF01182.15   199 seq682_BIOID51131    -            266   9.1e-25   87.4   0.0   1   1   8.8e-29   1.2e-24   87.0   0.0     4   198    15   216    12   217 0.85 Glucosamine-6-phosphate isomerases/6-phosphogluconolactonase
eIF-1a               PF01176.14    65 seq684_BIOID51131    -             72   5.3e-29   99.3   0.0   1   1   4.3e-33   5.9e-29   99.1   0.0     1    65     5    70     5    70 0.98 Translation initiation factor 1A / IF-1
Amidohydro_1         PF01979.15   333 seq685_BIOID51131    -            382   1.6e-39  136.4   0.4   1   1   5.3e-43   1.8e-39  136.1   0.3     1   332    50   363    50   364 0.94 Amidohydrolase family
Amidohydro_4         PF13147.1    304 seq685_BIOID51131    -            382   1.5e-12   48.0   0.1   1   1   7.9e-15   2.7e-11   43.9   0.1     2   304    46   361    45   361 0.61 Amidohydrolase
Amidohydro_3         PF07969.6    404 seq685_BIOID51131    -            382   1.5e-05   24.2   0.1   1   1   9.1e-09   3.1e-05   23.2   0.0   368   403   326   361   305   362 0.90 Amidohydrolase family
Amidohydro_5         PF13594.1     68 seq685_BIOID51131    -            382   4.9e-05   22.9   0.0   1   1   3.9e-08   0.00013   21.5   0.0     1    66    21    93    21   111 0.65 Amidohydrolase
HrpJ                 PF07201.6    166 seq687_BIOID51131    -            351   7.4e-25   87.7   1.0   1   1   8.3e-29   1.1e-24   87.1   0.7     2   164    56   211    53   213 0.95 HrpJ-like domain
ROK                  PF00480.15   179 seq688_BIOID51131    -            406   1.5e-59  200.7   0.2   1   1   5.1e-63   3.5e-59  199.5   0.0     1   179    90   274    90   274 0.99 ROK family
MarR                 PF01047.17    59 seq688_BIOID51131    -            406   8.4e-08   31.7   0.0   1   1     4e-11   2.8e-07   30.0   0.0    10    48    25    63    18    67 0.94 MarR family
EspA                 PF03433.8    188 seq689_BIOID51131    -            190   6.3e-59  198.4  18.5   1   1   5.1e-63     7e-59  198.3  12.8     5   187     3   184     1   185 0.98 EspA-like secreted protein
Peripla_BP_3         PF13377.1    160 seq690_BIOID51131    -            315   7.5e-22   77.9   0.4   1   1   1.5e-24   5.1e-21   75.2   0.0     1   154   167   314   167   315 0.88 Periplasmic binding protein-like domain
LacI                 PF00356.16    46 seq690_BIOID51131    -            315   3.5e-21   74.4   0.1   1   1   2.1e-24   7.3e-21   73.4   0.1     1    46     6    51     6    51 0.99 Bacterial regulatory proteins, lacI family
Peripla_BP_1         PF00532.16   279 seq690_BIOID51131    -            315   1.2e-10   40.9   0.0   1   1   6.7e-14   2.3e-10   40.0   0.0    23   274    84   313    61   315 0.78 Periplasmic binding proteins and sugar binding domain of LacI family
HTH_3                PF01381.17    55 seq690_BIOID51131    -            315   8.6e-05   22.1   0.1   1   1   7.2e-08   0.00025   20.7   0.0     8    40     3    35     1    45 0.87 Helix-turn-helix
Hydrolase_6          PF13344.1    101 seq692_BIOID51131    -            250   5.2e-23   80.7   0.0   1   1     3e-26     1e-22   79.7   0.0     1   101     6   105     6   105 0.98 Haloacid dehalogenase-like hydrolase
Hydrolase_like       PF13242.1     75 seq692_BIOID51131    -            250   2.4e-19   68.6   0.0   1   1   2.4e-22   8.1e-19   67.0   0.0     2    74   174   246   173   247 0.97 HAD-hyrolase-like
HAD_2                PF13419.1    176 seq692_BIOID51131    -            250   2.8e-10   40.6   0.0   1   1   3.2e-08   0.00011   22.4   0.0   131   176   174   220   136   220 0.90 Haloacid dehalogenase-like hydrolase
Hydrolase            PF00702.21   204 seq692_BIOID51131    -            250   1.7e-09   38.4   0.0   1   1   4.2e-11   1.4e-07   32.1   0.0     1   204     3   214     3   214 0.62 haloacid dehalogenase-like hydrolase
SseC                 PF04888.7    306 seq693_BIOID51131    -            379   5.8e-39  134.1  38.2   1   1   1.5e-37     2e-33  115.9  18.1     1   183   116   306   116   309 0.96 Secretion system effector C (SseC) like family
UPF0181              PF03701.9     52 seq694_BIOID51131    -             59   2.6e-28   96.9   3.3   1   1   2.1e-32   2.9e-28   96.8   2.3     1    50     1    50     1    52 0.97 Uncharacterised protein family (UPF0181)
Asn_synthase         PF00733.16   255 seq696_BIOID51131    -            632   2.1e-76  256.6   0.1   1   1   1.7e-79   4.7e-76  255.5   0.0     1   255   289   528   289   528 0.99 Asparagine synthase
GATase_7             PF13537.1    124 seq696_BIOID51131    -            632   4.2e-42  142.7   0.0   1   1   3.4e-45   9.2e-42  141.6   0.0     1   123   126   244   126   245 0.96 Glutamine amidotransferase domain
GATase_6             PF13522.1    133 seq696_BIOID51131    -            632   6.2e-37  126.4   0.0   1   1   6.2e-40   1.7e-36  124.9   0.0     1   133   111   239   111   239 0.98 Glutamine amidotransferase domain
DUF3700              PF12481.3    228 seq696_BIOID51131    -            632   5.4e-11   42.0   0.2   1   1     5e-14   1.4e-10   40.6   0.0   115   204   186   271   138   281 0.80 Aluminium induced protein
PTS_EIIC             PF02378.13   321 seq698_BIOID51131    -            473   2.5e-29  102.0  24.7   1   1   3.7e-33   2.5e-29  102.0  17.1     2   320   113   405   112   407 0.88 Phosphotransferase system, EIIC
PTS_EIIB             PF00367.15    35 seq698_BIOID51131    -            473   2.7e-11   42.3   0.2   1   1   8.1e-15   5.5e-11   41.3   0.1     3    31    12    40    11    43 0.91 phosphotransferase system, EIIB
CSD                  PF00313.17    66 seq699_BIOID51131    -             74   2.9e-29  100.5   0.2   1   1   2.3e-33   3.2e-29  100.3   0.1     2    64     3    65     2    67 0.96 'Cold-shock' DNA-binding domain
EspB                 PF05802.6    317 seq700_BIOID51131    -            321  5.1e-171  567.6  40.0   1   1  4.2e-175  5.7e-171  567.4  27.7     1   317     1   321     1   321 1.00 Enterobacterial EspB protein
Helicase_C_2         PF13307.1    167 seq703_BIOID51131    -            636   6.5e-39  133.4   0.0   1   1   3.6e-42   1.2e-38  132.5   0.0     3   166   458   616   456   617 0.97 Helicase C-terminal domain
ResIII               PF04851.10   184 seq703_BIOID51131    -            636     8e-10   38.7   0.1   1   1     1e-09   3.6e-06   26.8   0.0     2    69    18    82    17   106 0.90 Type III restriction enzyme, res subunit
DEAD                 PF00270.24   173 seq703_BIOID51131    -            636   8.4e-09   34.9   1.5   1   1   1.7e-08   5.9e-05   22.4   0.1     8    82    31   100    24   127 0.72 DEAD/DEAH box helicase
DEAD_2               PF06733.10   174 seq703_BIOID51131    -            636   8.2e-06   25.2   0.0   1   1   4.4e-09   1.5e-05   24.3   0.0   112   174   183   247   169   247 0.88 DEAD_2
Alpha-amylase        PF00128.19   316 seq704_BIOID51131    -            551  1.5e-110  369.4   0.0   1   1  2.9e-114    2e-110  369.0   0.0     1   313    30   371    30   378 0.98 Alpha amylase, catalytic domain
DUF3459              PF11941.3     89 seq704_BIOID51131    -            551   8.7e-10   38.5   0.1   1   1   2.5e-12   1.7e-08   34.3   0.1     2    89   459   548   458   549 0.82 Domain of unknown function (DUF3459)
LcrR                 PF09621.5    139 seq705_BIOID51131    -            135   2.5e-07   29.9   0.0   1   1   2.2e-11     3e-07   29.6   0.0     3   125     8   133     6   135 0.73 Type III secretion system regulator (LcrR)
MxiH                 PF09392.5     90 seq707_BIOID51131    -             73   3.3e-12   46.6   0.4   1   1   3.5e-16   4.8e-12   46.1   0.3    25    89     5    70     2    71 0.79 Type III secretion needle MxiH like
DUF1039              PF06287.6     66 seq708_BIOID51131    -             92   4.6e-31  106.4   0.2   1   1   4.1e-35   5.5e-31  106.1   0.1     1    66    16    82    16    82 0.98 Protein of unknown function (DUF1039)
Peptidase_M22        PF00814.20   268 seq710_BIOID51131    -            231   8.6e-29  100.7   0.0   1   1   1.7e-32   2.3e-28   99.3   0.0    23   131    28   132    26   167 0.91 Glycoprotease family
NRDD                 PF13597.1    547 seq712_BIOID51131    -            712   4.3e-81  272.5   0.0   1   1   1.4e-83   6.2e-80  268.7   0.0     3   546   115   705   111   706 0.84 Anaerobic ribonucleoside-triphosphate reductase
Gly_radical          PF01228.16   106 seq712_BIOID51131    -            712   4.4e-27   94.4   0.0   1   1   4.2e-30   1.9e-26   92.3   0.0     2   104   582   685   581   687 0.98 Glycine radical
ATP-cone             PF03477.11    90 seq712_BIOID51131    -            712   3.3e-21   75.4   1.8   1   1   2.2e-24     1e-20   73.8   0.5     2    89     4    89     3    90 0.92 ATP cone domain
Slp                  PF03843.8    160 seq716_BIOID51131    -            193   1.1e-53  180.3   0.1   1   1     1e-57   1.4e-53  180.0   0.1     1   159    20   179    20   180 0.95 Outer membrane lipoprotein Slp family
DUF535               PF04393.8    288 seq717_BIOID51131    -            330  1.2e-104  349.1   0.5   1   1    1e-108  1.4e-104  348.9   0.4     5   288    44   328    40   328 0.98 Protein of unknown function (DUF535)
Radical_SAM          PF04055.16   166 seq719_BIOID51131    -            474   7.3e-30  104.2   0.0   1   1   2.6e-33   1.2e-29  103.5   0.0     1   166   151   325   151   325 0.96 Radical SAM superfamily
UPF0004              PF00919.15    98 seq719_BIOID51131    -            474   7.8e-29   99.2   0.0   1   1     3e-32   1.4e-28   98.4   0.0     1    98     4   104     4   104 0.95 Uncharacterized protein family UPF0004
TRAM                 PF01938.15    61 seq719_BIOID51131    -            474   4.6e-20   71.0   0.1   1   1   2.3e-23   1.1e-19   69.9   0.1     1    61   378   440   378   440 0.96 TRAM domain
MFS_2                PF13347.1    427 seq721_BIOID51131    -            479  2.2e-127  424.8  39.5   1   1  1.8e-131  2.5e-127  424.7  27.4     1   426    29   450    28   451 0.97 MFS/sugar transport protein
AMP-binding          PF00501.23   418 seq722_BIOID51131    -            583  1.3e-118  395.8   0.0   1   1  2.3e-122  1.6e-118  395.6   0.0     1   417    72   506    72   507 0.93 AMP-binding enzyme
DUF4009              PF13193.1     41 seq722_BIOID51131    -            583   5.4e-13   48.0   0.2   1   1   1.8e-16   1.2e-12   46.8   0.1     1    33   546   578   546   583 0.91 Domain of unknown function (DUF4009)
Fer4_12              PF13353.1    139 seq723_BIOID51131    -            154   2.6e-51  173.2   0.0   1   1   4.3e-55   2.9e-51  173.1   0.0     1   139    12   151    12   151 0.97 4Fe-4S single cluster domain
Fer4_14              PF13394.1    117 seq723_BIOID51131    -            154   3.1e-31  107.7   0.0   1   1   5.5e-35   3.8e-31  107.4   0.0     1   117    21   130    21   130 0.95 4Fe-4S single cluster domain
Glyco_hydro_31       PF01055.21   451 seq724_BIOID51131    -            772    3e-123  411.6   3.3   1   1  6.2e-127  4.2e-123  411.1   2.3     1   449   239   667   239   669 0.95 Glycosyl hydrolases family 31
Gal_mutarotas_2      PF13802.1     68 seq724_BIOID51131    -            772     1e-18   66.7   0.7   1   1   8.4e-22   5.7e-18   64.4   0.1     1    67   159   218   159   219 0.94 Galactose mutarotase-like
PhoH                 PF02562.11   205 seq725_BIOID51131    -            359     8e-97  322.2   0.0   1   1  1.5e-100     1e-96  321.9   0.0     2   205   131   334   130   334 0.99 PhoH-like protein
AAA_30               PF13604.1    196 seq725_BIOID51131    -            359   7.3e-08   32.1   0.0   1   1   5.1e-11   3.5e-07   29.8   0.0     4   133   136   287   134   289 0.84 AAA domain
DNA_pol_A_exo1       PF01612.15   174 seq726_BIOID51131    -            371   1.3e-46  158.1   0.0   1   1   3.5e-50   2.4e-46  157.2   0.0     3   172     1   165     1   167 0.98 3'-5' exonuclease
HRDC                 PF00570.18    68 seq726_BIOID51131    -            371   8.9e-15   54.0   0.0   1   1   3.7e-18   2.5e-14   52.5   0.0     1    68   209   275   209   275 0.98 HRDC domain
MIP                  PF00230.15   227 seq728_BIOID51131    -            231   5.9e-49  166.4  19.9   1   1   4.9e-53   6.7e-49  166.2  13.8     8   227     2   223     1   223 0.90 Major intrinsic protein
UPF0054              PF02130.12   145 seq729_BIOID51131    -            155   2.7e-43  146.5   0.0   1   1   2.3e-47   3.2e-43  146.3   0.0    13   144    22   144     9   145 0.88 Uncharacterized protein family UPF0054
CorC_HlyC            PF03471.12    81 seq730_BIOID51131    -            292   3.5e-24   84.3   0.4   1   1   1.6e-27   1.1e-23   82.7   0.0     2    79   206   281   205   283 0.94 Transporter associated domain
CBS                  PF00571.23    57 seq730_BIOID51131    -            292   1.2e-21   75.9   3.1   1   2   4.4e-14     3e-10   39.5   0.1     1    52    69   123    69   128 0.96 CBS domain
CBS                  PF00571.23    57 seq730_BIOID51131    -            292   1.2e-21   75.9   3.1   2   2   3.1e-13   2.1e-09   36.7   0.3     4    56   138   189   135   190 0.92 CBS domain
DUF340               PF03956.8    191 seq732_BIOID51131    -            314   4.5e-72  241.2  27.0   1   1   5.3e-73   7.2e-69  230.8  11.7     2   190   127   313   126   314 0.99 Membrane protein of unknown function (DUF340)
LysE                 PF01810.13   191 seq733_BIOID51131    -            212   1.8e-52  177.3  11.5   1   1   1.5e-56   2.1e-52  177.0   8.0     2   189    19   209    18   211 0.97 LysE type translocator
DUF615               PF04751.9    158 seq734_BIOID51131    -            183   1.5e-58  196.7   9.9   1   1   1.3e-62   1.8e-58  196.5   6.9     2   158    22   177    19   177 0.98 Protein of unknown function (DUF615)
CN_hydrolase         PF00795.17   184 seq735_BIOID51131    -            512   1.9e-26   92.4   0.0   1   1   2.3e-30   3.1e-26   91.7   0.0     2   184   224   412   223   412 0.89 Carbon-nitrogen hydrolase
PRD                  PF00874.15    90 seq736_BIOID51131    -            517   2.7e-35  120.2   1.1   1   2   6.7e-17   2.3e-13   49.9   0.9     2    89   209   294   208   295 0.93 PRD domain
PRD                  PF00874.15    90 seq736_BIOID51131    -            517   2.7e-35  120.2   1.1   2   2   1.6e-22   5.5e-19   67.9   0.0     2    90   323   413   322   413 0.96 PRD domain
HTH_11               PF08279.7     55 seq736_BIOID51131    -            517   3.3e-18   64.9   1.2   1   1   5.1e-15   1.7e-11   43.4   0.2     1    54     7    64     7    65 0.97 HTH domain
Mga                  PF05043.8     87 seq736_BIOID51131    -            517   2.9e-13   49.7   0.0   1   1   1.8e-10   6.2e-07   29.4   0.0    18    86    97   169    87   170 0.90 Mga helix-turn-helix domain
DUF1971              PF09313.6     82 seq737_BIOID51131    -            119   8.4e-29   99.0   0.0   1   1     8e-33   1.1e-28   98.6   0.0     1    82    12    97    12    97 0.98 Domain of unknown function (DUF1971)
Prismane             PF03063.15   516 seq738_BIOID51131    -            550  1.1e-155  518.8   0.0   1   1  9.2e-160  1.3e-155  518.6   0.0     1   516     1   548     1   548 0.98 Prismane/CO dehydrogenase family
DUF1869              PF08956.5     60 seq739_BIOID51131    -             60   3.9e-37  125.5   2.8   1   1   3.1e-41   4.2e-37  125.4   2.0     1    60     1    60     1    60 0.99 Domain of unknown function (DUF1869)
Transgly_assoc       PF04226.8     48 seq740_BIOID51131    -             82   1.5e-16   60.0  12.4   1   1   1.1e-20   1.5e-16   60.0   8.6     1    47    33    81    33    82 0.97 Transglycosylase associated protein
PTS_EIIA_2           PF00359.17   142 seq741_BIOID51131    -            156   7.8e-35  119.5   0.1   1   1   6.5e-39   8.9e-35  119.3   0.1     2   141     6   149     5   150 0.98 Phosphoenolpyruvate-dependent sugar phosphotransferase system, EIIA 2
FBPase               PF00316.15   325 seq744_BIOID51131    -            353  5.2e-144  478.9   0.0   1   1  4.3e-148  5.9e-144  478.7   0.0     2   324    24   349    23   350 0.98 Fructose-1-6-bisphosphatase
PTS_IIB              PF02302.12    90 seq745_BIOID51131    -            104   6.9e-17   61.5   1.6   1   1     6e-21   8.2e-17   61.3   1.1     2    88     5    94     4    96 0.91 PTS system, Lactose/Cellobiose specific IIB subunit
Fer2                 PF00111.22    78 seq746_BIOID51131    -            322   2.1e-14   52.9   2.2   1   1   9.6e-18   4.4e-14   51.8   1.6     8    77   248   315   242   316 0.87 2Fe-2S iron-sulfur cluster binding domain
FAD_binding_6        PF00970.19    99 seq746_BIOID51131    -            322   6.5e-11   42.1   0.0   1   1   2.5e-14   1.1e-10   41.3   0.0     2    98    12   105    11   106 0.88 Oxidoreductase FAD-binding domain
NAD_binding_1        PF00175.16   109 seq746_BIOID51131    -            322     3e-08   34.0   0.0   1   1   1.3e-11   5.9e-08   33.1   0.0     1   107   116   210   116   212 0.82 Oxidoreductase NAD-binding domain
PTS_EIIC             PF02378.13   321 seq747_BIOID51131    -            363   1.3e-13   50.4  28.1   1   1   3.9e-17   5.3e-13   48.3  18.6     3   312    19   272    17   282 0.84 Phosphotransferase system, EIIC
DUF333               PF03891.10    50 seq748_BIOID51131    -             84   9.5e-21   73.2   0.1   1   1   8.5e-25   1.2e-20   72.9   0.0     1    50    31    79    31    79 0.98 Domain of unknown function (DUF333)
TPP_enzyme_N         PF02776.13   172 seq750_BIOID51131    -            572   1.8e-43  147.8   1.0   1   1   1.3e-45     6e-42  142.9   0.1     2   170     4   170     3   172 0.98 Thiamine pyrophosphate enzyme, N-terminal TPP binding domain
TPP_enzyme_C         PF02775.16   153 seq750_BIOID51131    -            572   8.1e-41  139.0   1.1   1   1   4.6e-44   2.1e-40  137.6   0.3     1   153   379   525   379   525 0.96 Thiamine pyrophosphate enzyme, C-terminal TPP binding domain
TPP_enzyme_M         PF00205.17   137 seq750_BIOID51131    -            572   8.4e-28   96.7   0.0   1   1   4.3e-31   1.9e-27   95.5   0.0     2   137   192   319   191   319 0.96 Thiamine pyrophosphate enzyme, central domain
F_bP_aldolase        PF01116.15   287 seq751_BIOID51131    -            283   2.7e-78  262.8   0.1   1   1   2.2e-82   2.9e-78  262.7   0.1     2   287     2   283     1   283 0.96 Fructose-bisphosphate aldolase class-II
SBP_bac_3            PF00497.15   225 seq752_BIOID51131    -            302   9.1e-49  165.5   0.6   1   1   1.7e-52   1.1e-48  165.2   0.4     1   224    42   271    42   272 0.93 Bacterial extracellular solute-binding proteins, family 3
NMT1                 PF09084.6    216 seq752_BIOID51131    -            302     2e-06   27.4   0.3   1   1   1.7e-09   1.1e-05   24.9   0.1    20   141    85   199    81   218 0.82 NMT1/THI5 like
F_bP_aldolase        PF01116.15   287 seq753_BIOID51131    -            286   5.8e-95  317.5   0.0   1   1   4.7e-99   6.5e-95  317.4   0.0     1   287     1   283     1   283 0.97 Fructose-bisphosphate aldolase class-II
HTH_18               PF12833.2     81 seq756_BIOID51131    -            273   1.8e-16   59.8   0.0   1   1   6.7e-20     3e-16   59.1   0.0     2    79   181   256   180   258 0.95 Helix-turn-helix domain
AraC_binding         PF02311.14   136 seq756_BIOID51131    -            273   3.6e-05   23.3   0.1   1   1   1.6e-08   7.2e-05   22.3   0.0     5    79    22    96    19   152 0.76 AraC-like ligand binding domain
BPD_transp_1         PF00528.17   185 seq757_BIOID51131    -            246   3.6e-27   94.9   8.0   1   1   2.6e-31   3.6e-27   94.9   5.6     4   184    46   238    43   239 0.96 Binding-protein-dependent transport system inner membrane component
Beta_elim_lyase      PF01212.16   290 seq758_BIOID51131    -            333   3.9e-92  308.3   0.1   1   1   1.1e-95     5e-92  308.0   0.1     1   285     3   280     3   285 0.97 Beta-eliminating lyase
Aminotran_1_2        PF00155.16   363 seq758_BIOID51131    -            333     7e-09   34.9   0.0   1   1   2.7e-12   1.2e-08   34.1   0.0    38   327    28   303     4   325 0.77 Aminotransferase class I and II
ROK                  PF00480.15   179 seq759_BIOID51131    -            310   8.8e-42  142.8   0.6   1   1   1.8e-45   1.3e-41  142.3   0.4     1   179     5   192     5   192 0.96 ROK family
Glucokinase          PF02685.11   316 seq759_BIOID51131    -            310   1.4e-08   33.7   1.3   1   1   1.7e-11   1.2e-07   30.7   0.9     4   264     7   253     4   263 0.76 Glucokinase
BPD_transp_1         PF00528.17   185 seq761_BIOID51131    -            224   1.2e-18   67.2  19.4   1   1   1.1e-22   1.5e-18   66.8  13.5     1   183    34   223    12   224 0.92 Binding-protein-dependent transport system inner membrane component
NAD_binding_10       PF13460.1    183 seq763_BIOID51131    -            476   2.5e-19   69.8   0.0   1   1   1.6e-22   3.7e-19   69.3   0.0     1   160     5   165     5   195 0.89 NADH(P)-binding
Epimerase            PF01370.16   236 seq763_BIOID51131    -            476     5e-13   48.9   0.1   1   1   1.6e-15   3.7e-12   46.0   0.0     1   121     5   116     5   132 0.88 NAD dependent epimerase/dehydratase family
NmrA                 PF05368.8    233 seq763_BIOID51131    -            476   1.1e-10   41.1   0.0   1   1   5.7e-14   1.3e-10   40.8   0.0     1   159     5   162     5   292 0.80 NmrA-like family
DUF2867              PF11066.3    149 seq763_BIOID51131    -            476   2.1e-06   27.4   0.0   1   1   2.5e-09   5.6e-06   26.0   0.0    42   148   358   463   332   463 0.88 Protein of unknown function (DUF2867)
3Beta_HSD            PF01073.14   280 seq763_BIOID51131    -            476   1.4e-06   27.1   0.0   1   1   8.9e-10     2e-06   26.5   0.0     1   118     6   113     6   124 0.77 3-beta hydroxysteroid dehydrogenase/isomerase family
adh_short            PF00106.20   167 seq763_BIOID51131    -            476   1.1e-05   25.2   0.1   1   1   1.3e-08   2.9e-05   23.9   0.1     3    89     5    78     3    97 0.84 short chain dehydrogenase
DUF1498              PF07385.7    225 seq764_BIOID51131    -            226    1e-118  394.3   0.0   1   1  8.3e-123  1.1e-118  394.1   0.0     1   224     1   224     1   225 0.99 Protein of unknown function (DUF1498)
ABC_tran             PF00005.22   118 seq766_BIOID51131    -            241   2.8e-27   95.3   0.0   1   1   5.7e-31   3.9e-27   94.8   0.0     1   118    41   165    41   165 0.95 ABC transporter
IU_nuc_hydro         PF01156.14   314 seq769_BIOID51131    -            311  1.5e-102  342.9   0.1   1   1  1.2e-106  1.6e-102  342.8   0.1     3   311     4   308     2   311 0.95 Inosine-uridine preferring nucleoside hydrolase
Epimerase            PF01370.16   236 seq770_BIOID51131    -            349   2.7e-27   95.6   0.0   1   1     3e-30   8.3e-27   94.0   0.0     1   235    15   246    15   247 0.91 NAD dependent epimerase/dehydratase family
NAD_binding_10       PF13460.1    183 seq770_BIOID51131    -            349   1.9e-18   67.0   0.0   1   1   9.5e-22   2.6e-18   66.5   0.0     1   151    15   188    15   202 0.85 NADH(P)-binding
3Beta_HSD            PF01073.14   280 seq770_BIOID51131    -            349   2.3e-18   65.8   0.0   1   1     1e-21   2.8e-18   65.4   0.0     1   271    16   268    16   276 0.89 3-beta hydroxysteroid dehydrogenase/isomerase family
RmlD_sub_bind        PF04321.12   287 seq770_BIOID51131    -            349   1.1e-10   40.8   0.0   1   1   9.7e-14   2.7e-10   39.5   0.0     1   241    13   274    13   288 0.85 RmlD substrate binding domain
NAD_binding_4        PF07993.7    249 seq770_BIOID51131    -            349   2.3e-10   39.6   0.0   1   1   3.2e-13   8.7e-10   37.8   0.0    63   200    58   185    17   227 0.79 Male sterility protein
Pyrophosphatase      PF00719.14   156 seq772_BIOID51131    -            176   2.6e-61  205.5   0.0   1   1   2.2e-65     3e-61  205.3   0.0     2   155    18   174    17   175 0.98 Inorganic pyrophosphatase
tRNA-synt_1_2        PF13603.1    185 seq775_BIOID51131    -            907   1.1e-79  265.9   0.0   1   1   7.5e-83     2e-79  265.0   0.0     1   184   268   450   268   451 0.98 Leucyl-tRNA synthetase, Domain 2
tRNA-synt_1          PF00133.17   601 seq775_BIOID51131    -            907   1.3e-70  238.0   9.1   1   5   1.6e-29   4.2e-26   90.9   0.2     4   178    63   218    60   221 0.88 tRNA synthetases class I (I, L, M and V)
tRNA-synt_1          PF00133.17   601 seq775_BIOID51131    -            907   1.3e-70  238.0   9.1   2   5   6.4e-09   1.7e-05   22.9   0.2   361   412   221   272   217   276 0.95 tRNA synthetases class I (I, L, M and V)
tRNA-synt_1          PF00133.17   601 seq775_BIOID51131    -            907   1.3e-70  238.0   9.1   3   5   2.6e-22   7.1e-19   67.1   0.0   188   349   277   455   272   464 0.79 tRNA synthetases class I (I, L, M and V)
tRNA-synt_1          PF00133.17   601 seq775_BIOID51131    -            907   1.3e-70  238.0   9.1   4   5   1.2e-10   3.2e-07   28.6   0.0   414   557   464   619   457   621 0.63 tRNA synthetases class I (I, L, M and V)
tRNA-synt_1          PF00133.17   601 seq775_BIOID51131    -            907   1.3e-70  238.0   9.1   5   5     4e-10   1.1e-06   26.8   0.0   560   593   665   698   655   706 0.87 tRNA synthetases class I (I, L, M and V)
tRNA-synt_1g         PF09334.6    391 seq775_BIOID51131    -            907   8.9e-34  116.6   0.0   1   2   6.2e-27   1.7e-23   82.8   0.0     5   218    86   271    82   287 0.83 tRNA synthetases class I (M)
tRNA-synt_1g         PF09334.6    391 seq775_BIOID51131    -            907   8.9e-34  116.6   0.0   2   2   5.8e-09   1.6e-05   23.6   0.0   314   364   653   703   642   717 0.81 tRNA synthetases class I (M)
Anticodon_1          PF08264.8    153 seq775_BIOID51131    -            907     5e-17   61.9   0.0   1   1   3.3e-20   8.9e-17   61.1   0.0     3   148   747   868   745   874 0.79 Anticodon-binding domain of tRNA
Glt_symporter        PF03616.9    368 seq777_BIOID51131    -            401  1.6e-163  543.3  24.4   1   1  1.2e-167  1.6e-163  543.3  16.9     1   368     2   366     2   366 0.98 Sodium/glutamate symporter
ABC_tran             PF00005.22   118 seq778_BIOID51131    -            266   1.2e-25   89.9   0.0   1   1     3e-29   2.1e-25   89.2   0.0     1   118    66   194    66   194 0.91 ABC transporter
AAA_21               PF13304.1    303 seq778_BIOID51131    -            266   1.4e-14   54.6   0.4   1   1   5.6e-13   3.8e-09   36.8   0.0   233   297   162   223    77   227 0.81 AAA domain
SBP_bac_3            PF00497.15   225 seq779_BIOID51131    -            243   2.3e-67  226.4   0.9   1   1   1.9e-71   2.6e-67  226.2   0.6     1   224    23   242    23   243 0.96 Bacterial extracellular solute-binding proteins, family 3
LptE                 PF04390.7    155 seq781_BIOID51131    -            193   7.7e-34  116.5   0.0   1   1   7.9e-38   1.1e-33  116.0   0.0     2   153    10   159     9   161 0.94 Lipopolysaccharide-assembly
DNA_pol3_delta       PF06144.8    172 seq782_BIOID51131    -            343   1.6e-48  164.3   0.3   1   1   2.6e-52   3.6e-48  163.2   0.1     1   172    21   190    21   190 0.99 DNA polymerase III, delta subunit
BPD_transp_1         PF00528.17   185 seq783_BIOID51131    -            238   1.4e-15   57.1  12.1   1   1   1.1e-19   1.4e-15   57.1   8.4     1   183    25   230    22   232 0.89 Binding-protein-dependent transport system inner membrane component
BPD_transp_1         PF00528.17   185 seq784_BIOID51131    -            222   1.9e-12   46.9  16.4   1   1   1.1e-15   1.5e-11   44.0  11.5     3   182    32   214    14   217 0.90 Binding-protein-dependent transport system inner membrane component
CTP_transf_2         PF01467.21   157 seq785_BIOID51131    -            213   2.8e-41  141.0   0.0   1   1   2.3e-45   3.2e-41  140.8   0.0     1   157     7   187     7   187 0.98 Cytidylyltransferase
SBP_bac_3            PF00497.15   225 seq787_BIOID51131    -            260   1.4e-71  240.1   0.3   1   1   2.4e-75   1.6e-71  240.0   0.2     1   224    40   259    40   260 0.96 Bacterial extracellular solute-binding proteins, family 3
MipA                 PF06629.7    226 seq788_BIOID51131    -            248   1.6e-76  256.5   6.4   1   1   1.3e-80   1.8e-76  256.3   4.5     2   226    26   248    25   248 0.99 MltA-interacting protein MipA
His_Phos_1           PF00300.17   158 seq789_BIOID51131    -            204   4.6e-37  127.4   0.2   1   1   4.1e-41   5.5e-37  127.1   0.1     1   156     3   155     3   157 0.96 Histidine phosphatase superfamily (branch 1)
Aldo_ket_red         PF00248.16   283 seq791_BIOID51131    -            299   9.3e-68  227.9   0.2   1   1   7.8e-72   1.1e-67  227.7   0.1     2   281    32   286    31   288 0.95 Aldo/keto reductase family
Oligomerisation      PF02410.10   100 seq792_BIOID51131    -            105   3.4e-33  113.5   0.2   1   1   2.8e-37   3.8e-33  113.3   0.1     4   100     9   104     6   104 0.97 Oligomerisation domain
PMSR                 PF01625.16   156 seq793_BIOID51131    -            221   1.6e-62  209.9   0.0   1   1   1.5e-66     2e-62  209.5   0.0     2   153    54   209    53   211 0.98 Peptide methionine sulfoxide reductase
SPOUT_MTase          PF02590.12   155 seq794_BIOID51131    -            155   4.9e-52  175.6   0.0   1   1     4e-56   5.5e-52  175.4   0.0     1   155     1   153     1   153 0.99 Predicted SPOUT methyltransferase
Transpeptidase       PF00905.17   304 seq797_BIOID51131    -            633   2.1e-90  302.7   0.1   1   1   4.1e-94   2.8e-90  302.3   0.0     2   304   272   609   271   609 0.97 Penicillin binding protein transpeptidase domain
PBP_dimer            PF03717.10   190 seq797_BIOID51131    -            633   1.8e-42  145.3   1.0   1   1   3.8e-46   2.6e-42  144.8   0.7     2   189    64   239    63   240 0.95 Penicillin-binding Protein dimerisation domain
DUF21                PF01595.15   183 seq798_BIOID51131    -            447   2.4e-44  150.7   3.6   1   1   8.2e-48   3.7e-44  150.0   2.5     3   183     5   197     3   197 0.98 Domain of unknown function DUF21
CorC_HlyC            PF03471.12    81 seq798_BIOID51131    -            447   2.8e-23   81.4   0.1   1   1   1.3e-26     6e-23   80.3   0.0     2    80   347   425   346   426 0.94 Transporter associated domain
CBS                  PF00571.23    57 seq798_BIOID51131    -            447   5.5e-11   41.8   0.7   1   2   4.9e-07    0.0022   17.4   0.0     9    56   222   270   215   271 0.80 CBS domain
CBS                  PF00571.23    57 seq798_BIOID51131    -            447   5.5e-11   41.8   0.7   2   2   2.7e-08   0.00012   21.5   0.0     9    55   286   332   280   334 0.91 CBS domain
FTSW_RODA_SPOVE      PF01098.14   359 seq801_BIOID51131    -            370  1.5e-124  415.2  28.8   1   1  1.4e-128  1.9e-124  415.0  20.0     3   358    20   364    17   365 0.96 Cell cycle protein
DNA_ligase_aden      PF01653.13   315 seq803_BIOID51131    -            562   1.5e-79  267.1   0.0   1   1   2.8e-83   1.9e-79  266.7   0.0     2   314    30   309    29   310 0.96 NAD-dependent DNA ligase adenylation domain
DNA_ligase_OB        PF03120.11    82 seq803_BIOID51131    -            562   5.8e-26   89.8   0.3   1   1   1.7e-29   1.2e-25   88.8   0.2     2    80   313   393   312   395 0.95 NAD-dependent DNA ligase OB-fold domain
SelR                 PF01641.13   124 seq804_BIOID51131    -            137   5.5e-56  187.4   0.0   1   1   4.6e-60   6.3e-56  187.2   0.0     2   123     8   128     7   129 0.97 SelR domain
YtfJ_HI0045          PF09695.5    160 seq805_BIOID51131    -            185   5.1e-75  250.0   0.3   1   1   4.2e-79   5.8e-75  249.8   0.2     2   159    24   181    23   182 0.99 Bacterial protein of unknown function (YtfJ_HI0045)
DUF1315              PF07023.7     94 seq808_BIOID51131    -             90   1.5e-38  130.4   0.6   1   1   1.2e-42   1.6e-38  130.3   0.4     2    80     4    82     3    90 0.94 Protein of unknown function (DUF1315)
SPOR                 PF05036.8     76 seq809_BIOID51131    -            362   4.8e-17   61.7   2.1   1   1   1.7e-20   1.1e-16   60.5   1.5     1    75   287   359   287   360 0.92 Sporulation related domain
DPBB_1               PF03330.13    78 seq809_BIOID51131    -            362   2.3e-15   56.2   0.0   1   1     7e-19   4.8e-15   55.2   0.0     2    76    79   166    78   167 0.86 Rare lipoprotein A (RlpA)-like double-psi beta-barrel
ADH_N                PF08240.7    109 seq810_BIOID51131    -            358   8.8e-28   96.1   3.8   1   1   1.3e-31   8.8e-28   96.1   2.6     1   103    26   131    26   141 0.96 Alcohol dehydrogenase GroES-like domain
ADH_zinc_N           PF00107.21   130 seq810_BIOID51131    -            358   7.8e-27   93.2   0.1   1   1   1.8e-30   1.2e-26   92.6   0.1     1   129   185   316   185   317 0.92 Zinc-binding dehydrogenase
5_nucleotid_C        PF02872.13   156 seq811_BIOID51131    -            650   2.4e-27   95.6   0.1   1   1   8.1e-31   5.5e-27   94.5   0.1     1   149   358   553   358   558 0.82 5'-nucleotidase, C-terminal domain
Metallophos          PF00149.23   201 seq811_BIOID51131    -            650   2.2e-20   72.8   0.0   1   1   5.6e-24   3.8e-20   72.0   0.0     1   199    27   262    27   264 0.94 Calcineurin-like phosphoesterase
Peptidase_S11        PF00768.15   241 seq812_BIOID51131    -            403  6.1e-100  333.3   0.1   1   1  1.8e-103    8e-100  332.9   0.0     4   240    38   272    35   273 0.98 D-alanyl-D-alanine carboxypeptidase
PBP5_C               PF07943.8     91 seq812_BIOID51131    -            403   2.6e-25   88.1   0.0   1   1   9.9e-29   4.5e-25   87.3   0.0     1    91   292   383   292   383 0.99 Penicillin-binding protein 5, C-terminal domain
Beta-lactamase2      PF13354.1    197 seq812_BIOID51131    -            403   2.6e-08   33.4   0.0   1   1   7.9e-12   3.6e-08   32.9   0.0     2   141    55   206    54   249 0.81 Beta-lactamase enzyme family
MFS_1                PF07690.11   354 seq813_BIOID51131    -            459   7.7e-35  120.1  51.1   1   1   1.5e-36     1e-32  113.1  24.8     2   354    27   406    25   406 0.78 Major Facilitator Superfamily
Sugar_tr             PF00083.19   451 seq813_BIOID51131    -            459   5.7e-32  110.7  30.7   1   1     1e-35   7.1e-32  110.4  21.3    44   448    56   452    24   455 0.82 Sugar (and other) transporter
DUF493               PF04359.9     85 seq814_BIOID51131    -             87   2.5e-31  107.7   0.0   1   1     2e-35   2.7e-31  107.6   0.0     2    85     6    87     5    87 0.98 Protein of unknown function (DUF493)
RNase_PH             PF01138.16   132 seq816_BIOID51131    -            238   2.8e-27   95.5   0.0   1   1   6.9e-31   4.7e-27   94.7   0.0     1   129    10   140    10   142 0.93 3' exoribonuclease family, domain 1
RNase_PH_C           PF03725.10    68 seq816_BIOID51131    -            238   8.9e-13   47.8   0.7   1   1   2.4e-16   1.6e-12   47.0   0.5     1    66   157   222   157   224 0.96 3' exoribonuclease family, domain 2
ADH_N                PF08240.7    109 seq817_BIOID51131    -            347   5.6e-30  103.2   0.4   1   1   8.2e-34   5.6e-30  103.2   0.3     2   109    27   139    26   139 0.93 Alcohol dehydrogenase GroES-like domain
ADH_zinc_N           PF00107.21   130 seq817_BIOID51131    -            347     5e-25   87.4   1.6   1   1   9.4e-29   6.4e-25   87.0   0.5     2   127   180   303   179   306 0.93 Zinc-binding dehydrogenase
BPL_LplA_LipB        PF03099.14   125 seq819_BIOID51131    -            213     1e-18   67.4   0.0   1   1   1.1e-22   1.4e-18   66.9   0.0    15   125    57   159    47   159 0.85 Biotin/lipoate A/B protein ligase family
NmrA                 PF05368.8    233 seq820_BIOID51131    -            286   2.3e-22   79.2   0.3   1   1   1.8e-25   3.6e-22   78.6   0.2     1   232     2   220     2   221 0.89 NmrA-like family
NAD_binding_10       PF13460.1    183 seq820_BIOID51131    -            286   6.3e-18   65.2   3.5   1   1   5.5e-21   1.1e-17   64.5   2.5     1   181     2   182     2   184 0.89 NADH(P)-binding
NAD_binding_4        PF07993.7    249 seq820_BIOID51131    -            286   4.2e-06   25.7   0.0   1   1   3.9e-09   7.7e-06   24.8   0.0     1    41     4    44     4   103 0.84 Male sterility protein
TrkA_N               PF02254.13   116 seq820_BIOID51131    -            286   9.3e-06   25.5   0.1   1   1     1e-08     2e-05   24.4   0.1     1    58     2    62     2   100 0.89 TrkA-N domain
3Beta_HSD            PF01073.14   280 seq820_BIOID51131    -            286     7e-06   24.8   0.1   1   1   8.9e-09   1.7e-05   23.5   0.0     2   117     4   105     3   128 0.84 3-beta hydroxysteroid dehydrogenase/isomerase family
adh_short            PF00106.20   167 seq820_BIOID51131    -            286     9e-05   22.3   1.5   1   1   4.6e-08     9e-05   22.3   1.1     4    75     3    67     1    97 0.87 short chain dehydrogenase
Pribosyltran         PF00156.22   125 seq821_BIOID51131    -            213   4.7e-17   61.7   0.1   1   1   8.6e-21   1.2e-16   60.4   0.0     3   123    39   152    37   154 0.94 Phosphoribosyl transferase domain
F_bP_aldolase        PF01116.15   287 seq824_BIOID51131    -            278   1.6e-88  296.4   1.5   1   1   2.6e-92   1.8e-88  296.2   1.0     3   287     3   277     1   277 0.95 Fructose-bisphosphate aldolase class-II
HTH_1                PF00126.22    60 seq825_BIOID51131    -            126   2.2e-06   27.1   0.0   1   1   3.1e-10   4.2e-06   26.2   0.0    23    55     2    34     1    37 0.92 Bacterial regulatory helix-turn-helix protein, lysR family
EamA                 PF00892.15   126 seq826_BIOID51131    -            324   3.1e-13   49.7  26.6   1   1   5.5e-14   3.8e-10   39.7   3.8     1   112    16   126    16   144 0.87 EamA-like transporter family
EmrE                 PF13536.1    113 seq826_BIOID51131    -            324   5.9e-07   29.5   4.2   1   1   8.6e-11   5.9e-07   29.5   2.9     4   111    40   149    37   151 0.78 Multidrug resistance efflux transporter
Radical_SAM          PF04055.16   166 seq828_BIOID51131    -            321   2.6e-14   53.6   0.0   1   1   2.9e-18     4e-14   53.0   0.0     4   165    91   251    88   252 0.89 Radical SAM superfamily
PfkB                 PF00294.19   301 seq829_BIOID51131    -            322     3e-66  223.4   0.2   1   1   5.4e-70   3.7e-66  223.2   0.1     3   297    12   306    10   310 0.93 pfkB family carbohydrate kinase
Phos_pyr_kin         PF08543.7    246 seq829_BIOID51131    -            322   5.8e-06   25.5   0.1   1   1   1.3e-09   9.1e-06   24.9   0.1   115   226   192   292   173   308 0.79 Phosphomethylpyrimidine kinase
Glutaredoxin         PF00462.19    60 seq831_BIOID51131    -             85   2.6e-15   56.0   0.1   1   1   4.9e-19   3.3e-15   55.6   0.1     2    60     4    69     3    69 0.90 Glutaredoxin
DUF836               PF05768.9     81 seq831_BIOID51131    -             85   2.6e-06   27.4   0.0   1   1   4.4e-10     3e-06   27.2   0.0     3    57     4    66     2    81 0.77 Glutaredoxin-like domain (DUF836)
Hemerythrin          PF01814.18   132 seq833_BIOID51131    -            220   1.2e-28   99.7   0.2   1   1   3.1e-32   2.1e-28   98.9   0.1     2   132    76   216    75   216 0.98 Hemerythrin HHE cation binding domain
ScdA_N               PF04405.9     56 seq833_BIOID51131    -            220   1.6e-20   72.1   0.0   1   1   3.9e-24   2.6e-20   71.4   0.0     2    55     5    58     4    59 0.97 Domain of Unknown function (DUF542)
Aldo_ket_red         PF00248.16   283 seq835_BIOID51131    -            326     2e-67  226.8   0.0   1   1   1.7e-71   2.3e-67  226.6   0.0     1   281    15   320    15   322 0.95 Aldo/keto reductase family
Asp-Al_Ex            PF06826.7    169 seq836_BIOID51131    -            561   3.3e-83  277.1  49.2   1   2   1.1e-44   7.2e-41  139.3  10.5     2   168    17   182    16   183 0.98 Predicted Permease Membrane Region
Asp-Al_Ex            PF06826.7    169 seq836_BIOID51131    -            561   3.3e-83  277.1  49.2   2   2   3.9e-46   2.7e-42  144.0  18.1     1   169   385   555   385   555 0.99 Predicted Permease Membrane Region
TrkA_C               PF02080.16    71 seq836_BIOID51131    -            561   1.8e-24   84.9   0.4   1   2   1.3e-15   8.9e-12   44.3   0.0    12    68   228   284   218   287 0.93 TrkA-C domain
TrkA_C               PF02080.16    71 seq836_BIOID51131    -            561   1.8e-24   84.9   0.4   2   2   8.2e-14   5.6e-10   38.5   0.2     2    71   304   372   303   372 0.91 TrkA-C domain
RadC                 PF04002.10   123 seq838_BIOID51131    -            224   7.9e-47  157.8   0.0   1   1   7.8e-51   1.1e-46  157.4   0.0     2   123   103   224   102   224 0.98 RadC-like JAB domain
DeoRC                PF00455.17   162 seq839_BIOID51131    -            252   3.9e-49  166.2   2.6   1   1   1.3e-52     6e-49  165.6   1.8     3   161    76   233    74   234 0.98 DeoR C terminal sensor domain
HTH_DeoR             PF08220.7     57 seq839_BIOID51131    -            252     8e-18   63.6   0.1   1   1   4.9e-21   2.2e-17   62.2   0.1     1    55     6    60     6    62 0.98 DeoR-like helix-turn-helix domain
HTH_11               PF08279.7     55 seq839_BIOID51131    -            252   1.1e-05   24.8   1.2   1   1   5.3e-09   2.4e-05   23.7   0.1     3    44     8    48     6    52 0.86 HTH domain
CRCB                 PF02537.10   117 seq840_BIOID51131    -            127   2.8e-29  101.2  12.7   1   1   2.3e-33   3.2e-29  101.0   8.8     2   116     6   118     5   119 0.95 CrcB-like protein
Ribosomal_L28        PF00830.14    61 seq841_BIOID51131    -             78   1.1e-29  101.9   1.4   1   1   8.9e-34   1.2e-29  101.7   1.0     1    61     3    63     3    63 0.99 Ribosomal L28 family
Sugar_tr             PF00083.19   451 seq842_BIOID51131    -            475   3.3e-36  124.7  38.9   1   1   5.8e-40     4e-36  124.4  27.0    45   450    79   474    43   475 0.86 Sugar (and other) transporter
MFS_1                PF07690.11   354 seq842_BIOID51131    -            475   2.3e-35  121.9  61.4   1   1   7.3e-38     5e-34  117.5  33.8     5   354    54   426    47   426 0.83 Major Facilitator Superfamily
Ribosomal_L33        PF00471.15    48 seq843_BIOID51131    -             55     9e-24   83.3   1.5   1   1   7.4e-28     1e-23   83.2   1.0     1    48     6    53     6    53 0.99 Ribosomal protein L33
Fapy_DNA_glyco       PF01149.19   116 seq844_BIOID51131    -            269     7e-31  106.8   0.0   1   1   2.4e-34   1.1e-30  106.2   0.0     1   115     2   114     2   115 0.96 Formamidopyrimidine-DNA glycosylase N-terminal domain
H2TH                 PF06831.9     93 seq844_BIOID51131    -            269   1.1e-29  101.9   0.0   1   1   3.7e-33   1.7e-29  101.2   0.0     1    89   129   217   129   220 0.97 Formamidopyrimidine-DNA glycosylase H2TH domain
zf-FPG_IleRS         PF06827.9     30 seq844_BIOID51131    -            269   1.4e-08   34.0   4.3   1   1   5.7e-12   2.6e-08   33.2   3.0     1    29   241   269   241   269 0.98 Zinc finger found in FPG and IleRS
OapA                 PF04225.7     85 seq846_BIOID51131    -            224   3.1e-35  119.8   0.0   1   1   6.3e-39   4.3e-35  119.3   0.0     1    84   139   223   139   224 0.98 Opacity-associated protein A LysM-like domain
OapA_N               PF08525.6     30 seq846_BIOID51131    -            224     9e-10   37.8   0.4   1   1   1.9e-13   1.3e-09   37.3   0.3     1    30    34    63    34    63 0.96 Opacity-associated protein A N-terminal motif
DcuC                 PF03606.10   463 seq847_BIOID51131    -            461  4.6e-138  460.2  49.6   1   1  7.7e-142  5.2e-138  460.0  34.4     2   462     6   451     5   452 0.99 C4-dicarboxylate anaerobic carrier
DctM                 PF06808.7    416 seq847_BIOID51131    -            461   1.6e-08   33.4  42.4   1   1   2.4e-12   1.6e-08   33.4  29.4    97   412   124   449   117   453 0.79 DctM-like transporters
adh_short            PF00106.20   167 seq849_BIOID51131    -            263   4.1e-27   95.0   0.0   1   1   1.1e-30     5e-27   94.7   0.0     2   165     7   184     6   186 0.90 short chain dehydrogenase
adh_short_C2         PF13561.1    243 seq849_BIOID51131    -            263   3.5e-16   59.6   0.0   1   1   9.2e-20   4.2e-16   59.3   0.0     1   243    12   259    12   259 0.91 Enoyl-(Acyl carrier protein) reductase
KR                   PF08659.5    181 seq849_BIOID51131    -            263   2.5e-11   43.4   0.0   1   1   8.5e-15   3.9e-11   42.8   0.0     3   166     8   184     7   191 0.89 KR domain
AP_endonuc_2         PF01261.19   211 seq851_BIOID51131    -            280   5.3e-26   91.1   0.0   1   1   5.7e-30   7.7e-26   90.5   0.0     2   211    29   233    28   233 0.91 Xylose isomerase-like TIM barrel
Glyco_transf_9       PF01075.12   247 seq852_BIOID51131    -            352   4.3e-63  212.6   0.0   1   1   7.6e-67   5.2e-63  212.4   0.0     3   246    78   326    76   327 0.98 Glycosyltransferase family 9 (heptosyltransferase)
ECH                  PF00378.15   245 seq853_BIOID51131    -            258     7e-49  166.0   0.1   1   1   6.3e-53   8.6e-49  165.7   0.1     9   245    15   250     9   250 0.94 Enoyl-CoA hydratase/isomerase family
Glycos_transf_1      PF00534.15   172 seq854_BIOID51131    -            374   1.4e-35  122.1   0.0   1   1   4.2e-39   1.9e-35  121.6   0.0     2   171   183   350   182   351 0.98 Glycosyl transferases group 1
Glyco_trans_1_4      PF13692.1    135 seq854_BIOID51131    -            374   6.5e-13   48.8   0.0   1   1   2.7e-16   1.2e-12   47.9   0.0     7   118   201   318   196   337 0.79 Glycosyl transferases group 1
Glyco_trans_4_4      PF13579.1    160 seq854_BIOID51131    -            374   6.2e-07   29.5   1.9   1   1   2.5e-10   1.2e-06   28.6   0.2     1   160    14   168    14   168 0.80 Glycosyl transferase 4-like domain
CoA_trans            PF01144.18   217 seq858_BIOID51131    -            513   8.5e-27   93.6   0.2   1   1   2.5e-30   3.4e-26   91.6   0.0     4   216     6   241     3   242 0.93 Coenzyme A transferase
Citrate_ly_lig       PF08218.6    182 seq860_BIOID51131    -            352   1.4e-81  272.2   0.0   1   1   3.4e-85   2.3e-81  271.4   0.0     1   182   147   333   147   333 0.99 Citrate lyase ligase C-terminal domain
Nitroreductase       PF00881.19   165 seq861_BIOID51131    -            183   1.9e-25   89.4   0.1   1   1   1.6e-29   2.1e-25   89.3   0.0     2   164     8   161     7   162 0.95 Nitroreductase family
Kdo                  PF06293.9    206 seq864_BIOID51131    -            265   4.6e-69  231.4   0.0   1   1     4e-73   5.4e-69  231.2   0.0     1   206    19   230    19   230 0.99 Lipopolysaccharide kinase (Kdo/WaaP) family
AIRS_C               PF02769.17   153 seq866_BIOID51131    -            347   5.8e-29  100.9   0.4   1   1   1.2e-32     8e-29  100.4   0.3     1   151   169   343   169   345 0.85 AIR synthase related protein, C-terminal domain
AIRS                 PF00586.19    96 seq866_BIOID51131    -            347   1.8e-19   69.6   0.2   1   1   6.9e-23   4.7e-19   68.2   0.1     2    95    50   140    49   141 0.97 AIR synthase related protein, N-terminal domain
ACP                  PF06857.6     87 seq868_BIOID51131    -             98   1.2e-33  114.7   0.1   1   1   9.9e-38   1.4e-33  114.5   0.1     1    86     2    87     2    88 0.98 Malonate decarboxylase delta subunit (MdcD)
FAD_binding_2        PF00890.19   421 seq869_BIOID51131    -            690   9.8e-26   90.4   5.5   1   1   6.4e-29   4.4e-25   88.3   3.8     1   421    43   475    43   475 0.79 FAD binding domain
Pyr_redox_2          PF07992.9    200 seq869_BIOID51131    -            690   2.7e-08   33.8   0.0   1   1   4.6e-10   3.1e-06   27.0   0.0     2   197    44   463    43   466 0.70 Pyridine nucleotide-disulphide oxidoreductase
HpcH_HpaI            PF03328.9    221 seq871_BIOID51131    -            302   1.5e-81  272.3   0.2   1   1   4.1e-85   5.6e-81  270.5   0.0     1   221    15   234    15   234 0.99 HpcH/HpaI aldolase/citrate lyase family
Topoisom_bac         PF01131.15   403 seq872_BIOID51131    -            651    3e-112  375.2   0.0   1   1  5.2e-116  3.6e-112  375.0   0.0     3   403   155   593   153   593 0.92 DNA topoisomerase
Toprim               PF01751.17    88 seq872_BIOID51131    -            651   7.1e-16   57.7   0.0   1   1   2.8e-19   1.9e-15   56.3   0.0     2    85     3   134     2   137 0.93 Toprim domain
Glycos_transf_1      PF00534.15   172 seq874_BIOID51131    -            363   9.8e-28   96.5   0.0   1   1   5.9e-31   1.6e-27   95.8   0.0    12   159   179   327   170   339 0.88 Glycosyl transferases group 1
Glyco_trans_1_4      PF13692.1    135 seq874_BIOID51131    -            363   5.2e-12   45.9   0.0   1   1   6.3e-15   1.7e-11   44.2   0.0     2   131   185   322   184   325 0.79 Glycosyl transferases group 1
Glyco_transf_4       PF13439.1    177 seq874_BIOID51131    -            363   6.6e-12   45.3   0.0   1   1     4e-15   1.1e-11   44.6   0.0     8   173    14   169     8   171 0.85 Glycosyltransferase Family 4
Glyco_trans_4_4      PF13579.1    160 seq874_BIOID51131    -            363   7.2e-08   32.5   0.0   1   1   1.6e-10   4.4e-07   30.0   0.0    51   159    68   165    18   166 0.72 Glycosyl transferase 4-like domain
Glyco_trans_4_2      PF13477.1    139 seq874_BIOID51131    -            363   1.6e-05   24.6   0.2   1   1   9.6e-09   2.6e-05   23.9   0.1     1   116     6   128     6   145 0.79 Glycosyl transferase 4-like
CitF                 PF04223.7    466 seq875_BIOID51131    -            510  5.6e-274  908.7   2.0   1   1  4.6e-278  6.4e-274  908.5   1.4     1   466    43   508    43   508 1.00 Citrate lyase, alpha subunit (CitF)
Caudo_TAP            PF02413.12   130 seq878_BIOID51131    -            147   7.9e-32  110.0   0.0   1   1   6.4e-36   8.8e-32  109.9   0.0     2   130     9   143     8   143 0.97 Caudovirales tail fibre assembly protein
MFS_1                PF07690.11   354 seq880_BIOID51131    -            425   8.2e-60  202.3  36.2   1   1   2.5e-57   1.7e-53  181.5  15.3     1   293    15   318    15   320 0.87 Major Facilitator Superfamily
Sugar_tr             PF00083.19   451 seq880_BIOID51131    -            425   5.4e-08   31.7  36.0   1   1   6.8e-11   4.7e-07   28.6  25.0    44   435    43   410    10   417 0.78 Sugar (and other) transporter
Glyco_transf_8       PF01501.15   250 seq881_BIOID51131    -            339   1.4e-54  184.9   1.1   1   1   2.8e-58   1.9e-54  184.5   0.7     2   250    31   277    30   277 0.97 Glycosyl transferase family 8
Glyco_transf_8C      PF08437.5     57 seq881_BIOID51131    -            339   5.7e-23   80.5   4.3   1   1     3e-26   2.1e-22   78.7   3.0     1    57   280   336   280   336 0.99 Glycosyl transferase family 8 C-terminal
CitX                 PF03802.9    170 seq882_BIOID51131    -            183   8.1e-60  201.0   0.0   1   1   6.7e-64   9.1e-60  200.8   0.0     2   169    12   180    11   181 0.98 Apo-citrate lyase phosphoribosyl-dephospho-CoA transferase
CitG                 PF01874.11   277 seq884_BIOID51131    -            292   1.9e-84  283.0   0.0   1   1   1.6e-88   2.2e-84  282.8   0.0     5   276    24   290    20   291 0.97 ATP:dephospho-CoA triphosphoribosyl transferase
Glyco_transf_8       PF01501.15   250 seq885_BIOID51131    -            338   6.4e-57  192.6   2.5   1   1   1.2e-60   8.1e-57  192.2   1.7     2   250    30   276    29   276 0.97 Glycosyl transferase family 8
Glyco_transf_8C      PF08437.5     57 seq885_BIOID51131    -            338   1.2e-23   82.7   1.4   1   1   4.2e-27   2.9e-23   81.5   1.0     1    57   278   334   278   334 1.00 Glycosyl transferase family 8 C-terminal
Na_sulph_symp        PF00939.14   471 seq887_BIOID51131    -            487  3.1e-183  609.8  37.6   1   1  2.6e-187  3.6e-183  609.6  26.1     2   471     6   486     5   486 0.99 Sodium:sulfate symporter transmembrane region
DUF1496              PF07383.7     56 seq888_BIOID51131    -             90     2e-26   90.8   0.3   1   1   1.8e-30   2.4e-26   90.6   0.2     1    55    33    89    33    90 0.96 Protein of unknown function (DUF1496)
WaaY                 PF06176.6    229 seq889_BIOID51131    -            232  4.8e-127  421.7  15.8   1   1  3.9e-131  5.4e-127  421.5  11.0     1   229     1   229     1   229 1.00 Lipopolysaccharide core biosynthesis protein (WaaY)
CDP-OH_P_transf      PF01066.16   101 seq890_BIOID51131    -            206   4.8e-09   36.3  15.7   1   1   1.7e-12   2.4e-08   34.1  10.8     3    79    26   115    24   194 0.83 CDP-alcohol phosphatidyltransferase
Ribonuclease_T2      PF00445.13   189 seq894_BIOID51131    -            274   7.5e-32  110.3   0.0   1   1   7.5e-36     1e-31  109.9   0.0     1   181    40   244    40   252 0.81 Ribonuclease T2 family
Glycos_transf_1      PF00534.15   172 seq895_BIOID51131    -            380   2.4e-44  150.6   0.1   1   1   7.9e-48   3.6e-44  150.0   0.1     3   171   181   356   179   357 0.96 Glycosyl transferases group 1
Glyco_trans_1_4      PF13692.1    135 seq895_BIOID51131    -            380   2.5e-14   53.4   0.0   1   1   2.9e-17   1.3e-13   51.1   0.0     4   135   195   344   192   344 0.76 Glycosyl transferases group 1
Glyco_trans_1_2      PF13524.1     92 seq895_BIOID51131    -            380   1.5e-08   34.6   0.0   1   1   1.1e-11   5.1e-08   32.9   0.0     9    88   288   369   278   373 0.88 Glycosyl transferases group 1
GreA_GreB            PF01272.14    77 seq897_BIOID51131    -            136   1.9e-18   65.7   0.0   1   1     2e-22   2.7e-18   65.3   0.0     2    77    50   126    49   126 0.97 Transcription elongation factor, GreA/GreB, C-term
Usp                  PF00582.21   140 seq900_BIOID51131    -            142   4.2e-26   91.6   0.5   1   1   3.5e-30   4.8e-26   91.5   0.4     1   140     1   142     1   142 0.97 Universal stress protein family
DUF1471              PF07338.8     56 seq901_BIOID51131    -             91   1.2e-21   75.9   0.2   1   1   1.2e-25   1.7e-21   75.5   0.1     2    56    35    91    34    91 0.98 Protein of unknown function (DUF1471)
Thioredoxin_2        PF13098.1    112 seq910_BIOID51131    -            268   9.6e-11   41.7   0.1   1   1   7.9e-14   5.4e-10   39.3   0.0     7   108   136   261   130   265 0.58 Thioredoxin-like domain
Thioredoxin_4        PF13462.1    163 seq910_BIOID51131    -            268   3.6e-07   30.2   0.0   1   1   1.3e-10   9.2e-07   28.9   0.0     9    72   130   191   122   242 0.76 Thioredoxin
Aminotran_1_2        PF00155.16   363 seq913_BIOID51131    -            398   9.5e-80  268.1   0.0   1   1   1.6e-83   1.1e-79  267.9   0.0     2   363    43   387    42   387 0.98 Aminotransferase class I and II
Aminotran_5          PF00266.14   371 seq913_BIOID51131    -            398   7.5e-06   24.8   0.0   1   1   9.1e-09   6.2e-05   21.7   0.0    43   181    87   216    75   219 0.79 Aminotransferase class-V
HTH_1                PF00126.22    60 seq914_BIOID51131    -            312   1.1e-19   69.7   0.0   1   1   3.8e-23   2.6e-19   68.5   0.0     1    59    24    82    24    83 0.97 Bacterial regulatory helix-turn-helix protein, lysR family
LysR_substrate       PF03466.15   209 seq914_BIOID51131    -            312   8.6e-10   37.9   0.0   1   1   1.8e-13   1.2e-09   37.4   0.0    44   207   149   311   138   312 0.91 LysR substrate binding domain
Lactamase_B_2        PF12706.2    194 seq915_BIOID51131    -            356   2.5e-23   82.5   0.4   1   1   4.6e-27   3.2e-23   82.1   0.3     2   194    59   284    58   284 0.76 Beta-lactamase superfamily domain
Lactamase_B_3        PF13483.1    163 seq915_BIOID51131    -            356   1.1e-15   57.6   0.0   1   1   2.2e-19   1.5e-15   57.1   0.0     4   163    44   283    42   283 0.85 Beta-lactamase superfamily domain
DUF3440              PF11922.3    181 seq916_BIOID51131    -            406   5.8e-56  188.7   0.9   1   2   3.2e-45   2.2e-41  141.3   0.1     1   106   237   344   237   347 0.96 Domain of unknown function (DUF3440)
DUF3440              PF11922.3    181 seq916_BIOID51131    -            406   5.8e-56  188.7   0.9   2   2     5e-16   3.4e-12   46.1   0.0   137   181   346   387   341   387 0.89 Domain of unknown function (DUF3440)
PAPS_reduct          PF01507.14   174 seq916_BIOID51131    -            406   3.7e-16   59.3   0.1   1   1   3.9e-19   2.6e-15   56.5   0.1     2   163    30   234    29   237 0.78 Phosphoadenosine phosphosulfate reductase family
ADH_N                PF08240.7    109 seq917_BIOID51131    -            341   9.4e-32  108.9   2.5   1   1   1.4e-35   9.4e-32  108.9   1.7     2   109    26   135    25   135 0.96 Alcohol dehydrogenase GroES-like domain
ADH_zinc_N           PF00107.21   130 seq917_BIOID51131    -            341   3.4e-27   94.4   0.1   1   1   7.1e-31   4.9e-27   93.9   0.1     1   128   174   301   174   304 0.95 Zinc-binding dehydrogenase
Terminase_6          PF03237.10   384 seq919_BIOID51131    -            588  6.7e-108  360.7   0.1   1   1  1.8e-111  8.1e-108  360.4   0.0     1   384   162   572   162   572 0.98 Terminase-like family
Terminase_5          PF06056.7     58 seq919_BIOID51131    -            588   4.6e-27   93.2   0.2   1   1   2.4e-30   1.1e-26   92.0   0.1     1    58    11    68    11    68 0.99 Putative ATPase subunit of terminase (gpP-like)
DeoRC                PF00455.17   162 seq920_BIOID51131    -            251   3.8e-38  130.5   0.0   1   1   1.1e-41   4.8e-38  130.2   0.0     2   161    75   231    74   232 0.97 DeoR C terminal sensor domain
HTH_DeoR             PF08220.7     57 seq920_BIOID51131    -            251   5.5e-21   73.7   0.4   1   1   4.2e-24   1.9e-20   72.0   0.1     1    57     6    62     6    62 0.98 DeoR-like helix-turn-helix domain
HTH_11               PF08279.7     55 seq920_BIOID51131    -            251   1.1e-05   24.8   0.4   1   1   6.5e-09     3e-05   23.4   0.0     5    49    10    52     6    55 0.81 HTH domain
ParBc                PF02195.13    90 seq921_BIOID51131    -            209   4.5e-16   58.6   0.0   1   1   6.1e-20   8.3e-16   57.7   0.0     2    90    52   146    51   146 0.96 ParB-like nuclease domain
Glycos_transf_2      PF00535.21   169 seq923_BIOID51131    -            344   9.5e-36  122.9   0.2   1   1   3.9e-39   1.8e-35  122.0   0.1     1   130     9   137     9   260 0.93 Glycosyl transferase family 2
Glyco_tranf_2_3      PF13641.1    230 seq923_BIOID51131    -            344   1.1e-17   64.5   0.1   1   1   3.9e-21   1.8e-17   63.8   0.1     2   136     7   136     6   207 0.86 Glycosyltransferase like family 2
Glyco_tranf_2_2      PF10111.4    281 seq923_BIOID51131    -            344   7.9e-12   44.7   0.5   1   1   2.9e-15   1.3e-11   44.0   0.0     1   111     9   108     9   119 0.84 Glycosyltransferase like family 2
Aminotran_3          PF00202.16   339 seq925_BIOID51131    -            406  1.4e-110  369.1   0.0   1   1  2.6e-114  1.8e-110  368.8   0.0     3   337    26   343    24   345 0.99 Aminotransferase class-III
Aminotran_1_2        PF00155.16   363 seq925_BIOID51131    -            406   3.9e-06   25.9   0.0   1   1   7.4e-10   5.1e-06   25.5   0.0    61   332    78   365    47   393 0.73 Aminotransferase class I and II
Phage_portal         PF04860.7    347 seq927_BIOID51131    -            341     8e-62  208.7   0.0   1   1   7.6e-66     1e-61  208.4   0.0    12   298    49   330    40   340 0.91 Phage portal protein
DUF1471              PF07338.8     56 seq928_BIOID51131    -            109   9.8e-16   57.0   0.2   1   1   9.5e-20   1.3e-15   56.6   0.2     1    56    52   108    52   108 0.98 Protein of unknown function (DUF1471)
AstA                 PF04958.7    342 seq929_BIOID51131    -            344  1.2e-141  470.9   0.0   1   1  9.9e-146  1.4e-141  470.8   0.0     1   341     1   336     1   337 0.97 Arginine N-succinyltransferase beta subunit
Fe-ADH               PF00465.14   366 seq930_BIOID51131    -            362   6.4e-47  159.8   0.2   1   1   1.3e-50   9.2e-47  159.3   0.1     1   362    12   346    12   350 0.90 Iron-containing alcohol dehydrogenase
Fe-ADH_2             PF13685.1    250 seq930_BIOID51131    -            362   1.4e-23   83.3   0.0   1   1   2.8e-27   1.9e-23   82.9   0.0     4   250    19   279    17   279 0.85 Iron-containing alcohol dehydrogenase
DUF1471              PF07338.8     56 seq932_BIOID51131    -             95   1.7e-19   69.1   0.0   1   1   1.8e-23   2.4e-19   68.5   0.0     1    55    38    94    38    95 0.98 Protein of unknown function (DUF1471)
Aldedh               PF00171.17   462 seq933_BIOID51131    -            492  7.7e-110  367.2   0.0   1   1  6.9e-114  9.4e-110  366.9   0.0     1   449     9   455     9   464 0.94 Aldehyde dehydrogenase family
AstB                 PF04996.7    440 seq935_BIOID51131    -            447  3.7e-247  820.1   1.7   1   1  3.2e-251  4.4e-247  819.8   1.2     1   439     1   441     1   443 1.00 Succinylarginine dihydrolase
Rhodanese            PF00581.15   113 seq937_BIOID51131    -            143   1.6e-17   63.7   0.0   1   1   1.5e-21     2e-17   63.4   0.0     2   112    42   134    41   135 0.92 Rhodanese-like domain
AstE_AspA            PF04952.9    292 seq940_BIOID51131    -            322   1.7e-72  243.6   0.0   1   1   1.4e-76   1.9e-72  243.5   0.0     4   289    45   319    42   322 0.97 Succinylglutamate desuccinylase / Aspartoacylase family
Glutaredoxin         PF00462.19    60 seq941_BIOID51131    -             83   9.9e-25   86.1   0.0   1   1   1.7e-28   1.2e-24   85.9   0.0     1    60     4    63     4    63 0.99 Glutaredoxin
GST_N_3              PF13417.1     75 seq941_BIOID51131    -             83   6.8e-09   35.7   0.0   1   1   1.1e-12   7.8e-09   35.5   0.0     2    57     7    63     6    72 0.88 Glutathione S-transferase, N-terminal domain
SecB                 PF02556.9    149 seq942_BIOID51131    -            155   1.3e-58  196.7   0.1   1   1     1e-62   1.4e-58  196.5   0.0     1   148     1   145     1   146 0.97 Preprotein translocase subunit SecB
NAD_Gly3P_dh_C       PF07479.9    149 seq943_BIOID51131    -            339     4e-54  182.2   0.6   1   1   2.8e-57   6.3e-54  181.6   0.4     2   147   184   325   183   327 0.98 NAD-dependent glycerol-3-phosphate dehydrogenase C-terminus
NAD_Gly3P_dh_N       PF01210.18   157 seq943_BIOID51131    -            339   6.1e-51  172.1   0.0   1   1   3.8e-54   8.6e-51  171.6   0.0     2   156     8   163     7   164 0.99 NAD-dependent glycerol-3-phosphate dehydrogenase N-terminus
ApbA                 PF02558.11   151 seq943_BIOID51131    -            339   8.9e-12   44.5   0.0   1   1   6.5e-15   1.5e-11   43.8   0.0     2   107     9   115     8   140 0.92 Ketopantoate reductase PanE/ApbA
F420_oxidored        PF03807.12    96 seq943_BIOID51131    -            339   5.2e-07   29.8   0.0   1   1   3.1e-09   7.1e-06   26.2   0.0     3    83     9    97     7   106 0.88 NADP oxidoreductase coenzyme F420-dependent
NAD_binding_2        PF03446.10   162 seq943_BIOID51131    -            339   2.7e-05   24.0   0.0   1   1     3e-08   6.7e-05   22.7   0.0     3   108     7   124     5   145 0.86 NAD binding domain of 6-phosphogluconate dehydrogenase
LTXXQ                PF07813.7    100 seq945_BIOID51131    -            161   1.2e-22   80.1  10.7   1   1   1.7e-26   1.2e-22   80.1   7.4     3    99    45   141    43   142 0.97 LTXXQ motif family protein
Metal_resist         PF13801.1    125 seq945_BIOID51131    -            161   2.3e-10   40.4   8.2   1   1   4.8e-14   3.3e-10   39.9   5.1    14   124    29   136     6   137 0.90 Heavy-metal resistance
HutD                 PF05962.6    184 seq948_BIOID51131    -            212   1.1e-44  152.2   0.0   1   1   9.8e-49   1.3e-44  151.9   0.0     2   184    26   200    25   200 0.91 HutD
SATase_N             PF06426.9    105 seq950_BIOID51131    -            273   3.4e-40  136.4   0.2   1   1   7.3e-44     5e-40  135.8   0.1     1   105     9   113     9   113 1.00 Serine acetyltransferase, N-terminal
Hexapep              PF00132.19    36 seq950_BIOID51131    -            273   2.5e-11   42.4   7.5   1   1   1.3e-13   9.1e-10   37.4   0.7     1    34   193   226   193   228 0.96 Bacterial transferase hexapeptide (six repeats)
SmpA_OmlA            PF04355.8     71 seq955_BIOID51131    -            112   8.1e-13   47.6   0.0   1   1   7.7e-17     1e-12   47.3   0.0     6    70    33    96    29    97 0.95 SmpA / OmlA family
Peripla_BP_2         PF01497.13   238 seq957_BIOID51131    -            318   7.9e-32  110.1   0.5   1   1   6.8e-36   9.4e-32  109.9   0.3     1   236    49   297    49   299 0.96 Periplasmic binding protein
PTS_IIB              PF02302.12    90 seq959_BIOID51131    -            106   5.7e-16   58.6   0.0   1   1   5.3e-20   7.2e-16   58.2   0.0     2    89     6    94     5    95 0.90 PTS system, Lactose/Cellobiose specific IIB subunit
Phage_CI_repr        PF07022.8     66 seq960_BIOID51131    -            218     6e-35  119.0   0.0   1   1     7e-39   9.5e-35  118.3   0.0     2    66    39   102    38   102 0.98 Bacteriophage CI repressor helix-turn-helix domain
PTS_EIIC             PF02378.13   321 seq962_BIOID51131    -            452     4e-52  176.9  37.1   1   1   2.9e-56     4e-52  176.9  25.7     2   319    30   363    29   364 0.88 Phosphotransferase system, EIIC
Phage_integrase      PF00589.17   173 seq965_BIOID51131    -            402   4.2e-28   98.0   3.3   1   2   3.6e-16   4.9e-12   45.7   0.1     2    78   226   297   225   302 0.95 Phage integrase family
Phage_integrase      PF00589.17   173 seq965_BIOID51131    -            402   4.2e-28   98.0   3.3   2   2   2.6e-18   3.5e-14   52.7   0.4   118   172   318   374   309   375 0.86 Phage integrase family
PTS_IIA              PF02255.11    96 seq967_BIOID51131    -            116     5e-35  119.1   6.4   1   1   4.3e-39   5.9e-35  118.9   4.4     1    96    18   113    18   113 0.99 PTS system, Lactose/Cellobiose specific IIA subunit
FecCD                PF01032.13   311 seq968_BIOID51131    -            338   3.2e-89  298.6  34.7   1   1   2.9e-93     4e-89  298.3  24.0     1   311    23   332    22   332 0.99 FecCD transport family
HTH_18               PF12833.2     81 seq969_BIOID51131    -            280   1.2e-19   70.0   0.3   1   1   7.9e-23   2.7e-19   68.9   0.2     8    81   202   274   197   274 0.97 Helix-turn-helix domain
HTH_AraC             PF00165.18    42 seq969_BIOID51131    -            280   2.3e-17   62.1   0.9   1   1   8.1e-15   2.8e-11   42.7   0.1     2    42   235   273   234   273 0.95 Bacterial regulatory helix-turn-helix proteins, AraC family
Cupin_2              PF07883.6     71 seq969_BIOID51131    -            280   2.5e-08   33.1   0.2   1   1   1.2e-11   4.2e-08   32.4   0.1     4    56    29    81    26    90 0.91 Cupin domain
AraC_binding         PF02311.14   136 seq969_BIOID51131    -            280   6.3e-05   22.5   0.3   1   1   3.1e-08    0.0001   21.8   0.2    17    60    38    81    26   103 0.90 AraC-like ligand binding domain
MFS_1                PF07690.11   354 seq971_BIOID51131    -            402   7.4e-23   80.7  61.9   1   1   7.5e-22   5.1e-18   64.8  16.8     4   179   223   392   220   401 0.88 Major Facilitator Superfamily
FecCD                PF01032.13   311 seq972_BIOID51131    -            330   7.1e-83  277.8  42.8   1   1   6.2e-87   8.5e-83  277.6  29.6     3   310    20   324    13   325 0.97 FecCD transport family
Glyco_hydro_4        PF02056.11   183 seq973_BIOID51131    -            450   3.1e-77  257.9   0.0   1   1   6.9e-81   4.7e-77  257.3   0.0     1   182     6   187     6   188 0.99 Family 4 glycosyl hydrolase
Glyco_hydro_4C       PF11975.3    232 seq973_BIOID51131    -            450   5.1e-71  239.0   0.0   1   1   9.9e-75   6.8e-71  238.6   0.0     1   232   192   415   192   415 0.99 Family 4 glycosyl hydrolase C-terminal domain
ABC_tran             PF00005.22   118 seq975_BIOID51131    -            271   1.8e-22   79.8   0.1   1   1   8.3e-26   2.8e-22   79.1   0.0     1   118    47   172    47   172 0.92 ABC transporter
AAA_29               PF13555.1     62 seq975_BIOID51131    -            271   5.1e-07   29.0   0.0   1   1   2.7e-10   9.4e-07   28.1   0.0    15    51    26    61    19    66 0.86 P-loop containing region of AAA domain
AAA_16               PF13191.1    166 seq975_BIOID51131    -            271   2.6e-06   27.8   0.1   1   1   1.2e-09   4.1e-06   27.1   0.1    24   158    33   189    20   216 0.67 AAA ATPase domain
Hydrolase_3          PF08282.7    254 seq976_BIOID51131    -            271   4.1e-56  190.2   0.1   1   1   1.3e-59   4.6e-56  190.1   0.0     1   254     6   259     6   259 0.98 haloacid dehalogenase-like hydrolase
S6PP                 PF05116.8    247 seq976_BIOID51131    -            271     1e-12   47.8   0.0   1   1   5.9e-12     2e-08   33.7   0.0   130   224   155   250    86   255 0.90 Sucrose-6F-phosphate phosphohydrolase
Hydrolase            PF00702.21   204 seq976_BIOID51131    -            271   5.7e-08   33.4   0.6   1   1   3.1e-10   1.1e-06   29.2   0.1     1   204     3   227     3   227 0.54 haloacid dehalogenase-like hydrolase
HAD                  PF12710.2    191 seq976_BIOID51131    -            271   2.9e-07   30.7   0.0   1   1   5.9e-10     2e-06   27.9   0.0    91   191    27   224    19   224 0.81 haloacid dehalogenase-like hydrolase
YdjC                 PF04794.7    261 seq978_BIOID51131    -            252   3.6e-69  233.0   0.0   1   1     3e-73     4e-69  232.8   0.0     2   260     4   241     3   242 0.92 YdjC-like protein
PAP2                 PF01569.16   129 seq984_BIOID51131    -            198   1.9e-19   69.4   9.6   1   1   1.4e-23   1.9e-19   69.4   6.7     3   118    58   162    56   172 0.89 PAP2 superfamily
DeoRC                PF00455.17   162 seq987_BIOID51131    -            252   9.9e-47  158.4   0.0   1   1   2.7e-50   1.8e-46  157.6   0.0     4   160    76   232    73   234 0.99 DeoR C terminal sensor domain
HTH_DeoR             PF08220.7     57 seq987_BIOID51131    -            252   5.4e-15   54.5   0.0   1   1   1.2e-18   8.4e-15   53.9   0.0     1    55     8    59     8    61 0.93 DeoR-like helix-turn-helix domain
CedA                 PF10729.4     80 seq989_BIOID51131    -             87   1.9e-53  177.8   0.7   1   1   1.6e-57   2.2e-53  177.6   0.5     1    80     8    87     8    87 0.99 Cell division activator CedA
GST_N_3              PF13417.1     75 seq993_BIOID51131    -            208   6.3e-15   55.0   0.0   1   1   4.1e-18   1.1e-14   54.2   0.0     1    74     4    82     4    83 0.88 Glutathione S-transferase, N-terminal domain
GST_N                PF02798.15    76 seq993_BIOID51131    -            208   2.4e-13   49.9   0.0   1   1   1.3e-16   3.5e-13   49.3   0.0    10    75     8    76     1    77 0.91 Glutathione S-transferase, N-terminal domain
GST_C                PF00043.20    95 seq993_BIOID51131    -            208   9.4e-12   44.6   0.0   1   1   1.2e-14   3.2e-11   42.9   0.0    15    95   121   197    89   197 0.90 Glutathione S-transferase, C-terminal domain
GST_N_2              PF13409.1     70 seq993_BIOID51131    -            208   1.1e-11   44.4   0.0   1   1   7.5e-15     2e-11   43.5   0.0     5    69    13    77     9    78 0.87 Glutathione S-transferase, N-terminal domain
GST_C_2              PF13410.1     69 seq993_BIOID51131    -            208   7.9e-10   38.3   0.2   1   1   6.4e-13   1.7e-09   37.2   0.2     2    68   128   191   127   192 0.91 Glutathione S-transferase, C-terminal domain
YniB                 PF14002.1    166 seq995_BIOID51131    -            178   3.4e-78  260.7   3.1   1   1   2.8e-82   3.8e-78  260.5   2.1     1   166    15   177    15   177 0.99 YniB-like protein
TonB_dep_Rec         PF00593.19   276 seq996_BIOID51131    -            746   8.6e-35  120.8  13.7   1   1   1.3e-38   8.6e-35  120.8   9.5     1   275   465   744   465   745 0.93 TonB dependent receptor
Plug                 PF07715.10   108 seq996_BIOID51131    -            746   6.9e-29  100.2   1.6   1   1     1e-32   6.9e-29  100.2   1.1     8   108    49   163    43   163 0.96 TonB-dependent Receptor Plug Domain
Radical_SAM          PF04055.16   166 seq997_BIOID51131    -            441   9.9e-31  107.0   0.2   1   1   2.2e-31   1.5e-27   96.6   0.0     2   166   145   323   144   323 0.93 Radical SAM superfamily
UPF0004              PF00919.15    98 seq997_BIOID51131    -            441   4.5e-22   77.5   0.0   1   1   1.2e-25   7.9e-22   76.8   0.0     1    92     9    96     9   102 0.89 Uncharacterized protein family UPF0004
DUF3302              PF11742.3     78 seq999_BIOID51131    -            120   1.7e-44  149.4   7.5   1   1   1.5e-48   2.1e-44  149.1   5.2     1    77     3    79     3    80 0.98 Protein of unknown function (DUF3302)
HlyD                 PF00529.15   306 seq1000_BIOID51131   -            378     4e-59  200.3  14.8   1   1   1.3e-62   4.6e-59  200.1  10.2     3   306    64   349    62   349 0.99 HlyD family secretion protein
HlyD_3               PF13437.1    105 seq1000_BIOID51131   -            378   2.2e-14   53.5   0.7   1   1   7.1e-12   2.4e-08   34.1   0.0     1    80   221   301   221   329 0.89 HlyD family secretion protein
Biotin_lipoyl_2      PF13533.1     50 seq1000_BIOID51131   -            378     2e-10   40.0   8.6   1   1   7.9e-13   2.7e-09   36.4   0.3     3    49    64   110    60   111 0.96 Biotin-lipoyl like
HlyD_2               PF12700.2    328 seq1000_BIOID51131   -            378   2.7e-10   39.8   0.3   1   1   1.2e-13   4.2e-10   39.1   0.2    24   240    66   301    64   313 0.85 HlyD family secretion protein
DUF1730              PF08331.5     78 seq1001_BIOID51131   -            394   4.7e-30  102.9   0.0   1   1   2.9e-33   1.3e-29  101.4   0.0     1    78    77   155    77   155 0.99 Domain of unknown function (DUF1730)
Fer4_16              PF13484.1     67 seq1001_BIOID51131   -            394   6.1e-15   55.5   3.2   1   1   2.5e-18   1.1e-14   54.7   2.2     2    67   208   271   207   271 0.99 4Fe-4S double cluster binding domain
Fer4_10              PF13237.1     52 seq1001_BIOID51131   -            394   3.1e-08   33.1   5.5   1   1   1.3e-11   5.9e-08   32.2   3.8     4    52   203   269   200   277 0.97 4Fe-4S dicluster domain
ACPS                 PF01648.15   113 seq1002_BIOID51131   -            256     3e-11   43.0   0.2   1   1   4.1e-14   5.7e-10   38.9   0.1     1    59   153   212   153   249 0.81 4'-phosphopantetheinyl transferase superfamily
GST_N_3              PF13417.1     75 seq1003_BIOID51131   -            202   5.7e-16   58.4   0.0   1   1   2.7e-19   9.2e-16   57.7   0.0     1    68     3    71     3    78 0.95 Glutathione S-transferase, N-terminal domain
GST_N_2              PF13409.1     70 seq1003_BIOID51131   -            202   2.2e-10   40.2   0.0   1   1   1.1e-13   3.8e-10   39.5   0.0     2    68     9    71     8    72 0.92 Glutathione S-transferase, N-terminal domain
GST_C                PF00043.20    95 seq1003_BIOID51131   -            202   1.3e-09   37.8   0.0   1   1   5.1e-13   1.7e-09   37.3   0.0     2    95    97   192    96   192 0.96 Glutathione S-transferase, C-terminal domain
GST_N                PF02798.15    76 seq1003_BIOID51131   -            202   1.4e-06   28.3   0.0   1   1     1e-09   3.5e-06   26.9   0.0    11    75    11    71     2    71 0.87 Glutathione S-transferase, N-terminal domain
DUF481               PF04338.7    210 seq1004_BIOID51131   -            252   2.6e-55  187.2  12.2   1   1   2.2e-59   2.9e-55  187.1   8.5     2   209    48   251    47   252 0.98 Protein of unknown function, DUF481
SelA                 PF03841.8    367 seq1006_BIOID51131   -            463  9.6e-177  587.1   0.0   1   1  1.7e-180  1.1e-176  586.8   0.0     1   366    83   451    83   452 0.99 L-seryl-tRNA selenium transferase
Se-cys_synth_N       PF12390.3     40 seq1006_BIOID51131   -            463   2.8e-10   40.0   0.5   1   1   4.1e-14   2.8e-10   40.0   0.4     1    40     9    48     9    48 0.99 Selenocysteine synthase N terminal
GCS2                 PF04107.8    288 seq1008_BIOID51131   -            372     1e-93  313.4   0.1   1   1   1.4e-97   1.9e-93  312.6   0.0     1   288    14   292    14   292 0.99 Glutamate-cysteine ligase family 2(GCS2)
DUF258               PF03193.11   161 seq1010_BIOID51131   -            350   2.5e-55  185.9   0.0   1   1     1e-58   3.5e-55  185.4   0.0     2   161   174   334   173   334 0.97 Protein of unknown function, DUF258
MMR_HSR1             PF01926.18   114 seq1010_BIOID51131   -            350   2.3e-06   27.4   0.0   1   1   1.6e-09   5.3e-06   26.2   0.0     4    57   212   272   210   334 0.75 50S ribosome-binding GTPase
GTP_EFTU             PF00009.22   188 seq1011_BIOID51131   -            614   2.5e-37  128.0   0.0   1   1   1.5e-40   4.2e-37  127.2   0.0     5   184     2   163     1   166 0.95 Elongation factor Tu GTP binding domain
SelB-wing_3          PF09107.6     50 seq1011_BIOID51131   -            614     9e-20   69.6   0.6   1   1   9.4e-23   2.6e-19   68.2   0.4     1    50   557   606   557   606 0.96 Elongation factor SelB, winged helix
SelB-wing_2          PF09106.6     59 seq1011_BIOID51131   -            614   4.2e-19   68.0   0.7   1   1   5.6e-22   1.5e-18   66.3   0.5     1    59   423   480   423   480 0.99 Elongation factor SelB, winged helix
GTP_EFTU_D2          PF03144.20    74 seq1011_BIOID51131   -            614   5.7e-09   35.8   0.0   1   1   6.6e-12   1.8e-08   34.2   0.0     1    73   189   256   189   257 0.94 Elongation factor Tu domain 2
MMR_HSR1             PF01926.18   114 seq1011_BIOID51131   -            614   2.4e-05   24.2   0.0   1   1   2.6e-08     7e-05   22.6   0.0     2   109     3   107     2   115 0.70 50S ribosome-binding GTPase
DUF1158              PF06643.6     82 seq1013_BIOID51131   -             82   2.3e-48  162.2   8.9   1   1   1.8e-52   2.5e-48  162.1   6.2     1    82     1    82     1    82 0.99 Protein of unknown function (DUF1158)
tRNA-synt_2b         PF00587.20   173 seq1014_BIOID51131   -            642   1.3e-47  161.5   0.2   1   1   6.4e-51   2.2e-47  160.7   0.1     2   165   274   435   273   440 0.93 tRNA synthetase class II core domain (G, H, P, S and T)
HGTP_anticodon       PF03129.15    94 seq1014_BIOID51131   -            642   1.2e-23   82.7   1.0   1   1     1e-26   3.4e-23   81.2   0.7     1    93   541   630   541   631 0.98 Anticodon binding domain
tRNA_SAD             PF07973.9     44 seq1014_BIOID51131   -            642   1.2e-14   53.8   0.0   1   1     7e-18   2.4e-14   52.8   0.0     3    44   172   219   171   219 0.97 Threonyl and Alanyl tRNA synthetase second additional domain
TGS                  PF02824.16    60 seq1014_BIOID51131   -            642   1.9e-13   49.9   0.1   1   1   1.3e-15   4.3e-12   45.5   0.0     3    60     4    61     1    61 0.96 TGS domain
DUF419               PF04237.8     92 seq1016_BIOID51131   -            127   2.2e-26   91.9   0.0   1   1   1.9e-30   2.6e-26   91.6   0.0     1    92    14   107    14   107 0.97 Protein of unknown function (DUF419)
PS_Dcarbxylase       PF02666.10   202 seq1017_BIOID51131   -            322   2.1e-62  209.8   0.0   1   1   1.9e-66   2.6e-62  209.6   0.0     1   198    63   281    63   285 0.93 Phosphatidylserine decarboxylase
Nitroreductase       PF00881.19   165 seq1019_BIOID51131   -            217   2.3e-31  108.7   0.0   1   1     2e-35   2.7e-31  108.4   0.0     2   165     8   193     7   193 0.98 Nitroreductase family
MscS_TM              PF12794.2    340 seq1022_BIOID51131   -           1107  8.7e-122  405.8  13.8   1   1  1.9e-125  8.7e-122  405.8   9.6     2   340   474   814   473   814 0.97 Mechanosensitive ion channel inner membrane domain 1
MscS_porin           PF12795.2    240 seq1022_BIOID51131   -           1107   2.5e-57  193.8  54.5   1   1   5.4e-61   2.5e-57  193.8  37.8     1   239    30   260    27   261 0.96 Mechanosensitive ion channel porin domain
MS_channel           PF00924.13   206 seq1022_BIOID51131   -           1107   1.2e-53  181.4   0.7   1   1   2.6e-57   1.2e-53  181.4   0.5     2   206   875  1074   874  1074 0.99 Mechanosensitive ion channel
MS_channel           PF00924.13   206 seq1023_BIOID51131   -            415   4.9e-74  247.9   0.3   1   1     7e-76   9.5e-72  240.5   0.2     1   205   142   396   142   397 0.99 Mechanosensitive ion channel
Fe-ADH               PF00465.14   366 seq1024_BIOID51131   -            383  1.7e-121  405.1   9.3   1   1  2.9e-125    2e-121  404.9   6.4     1   366     9   375     9   375 0.97 Iron-containing alcohol dehydrogenase
Fe-ADH_2             PF13685.1    250 seq1024_BIOID51131   -            383   3.9e-20   72.1   5.5   1   1   2.3e-21   1.6e-17   63.5   3.8     2   246    14   278    13   280 0.91 Iron-containing alcohol dehydrogenase
IF3_C                PF00707.17    88 seq1025_BIOID51131   -            144   7.7e-36  121.6   0.7   1   1   1.7e-39   1.2e-35  121.0   0.5     2    88    55   142    54   142 0.99 Translation initiation factor IF-3, C-terminal domain
IF3_N                PF05198.11    76 seq1025_BIOID51131   -            144     5e-23   80.7   0.1   1   1   1.3e-26   8.8e-23   79.9   0.1    28    76     1    49     1    49 0.99 Translation initiation factor IF-3, N-terminal domain
Ribosomal_L35p       PF01632.14    61 seq1027_BIOID51131   -             70   1.2e-25   89.0   7.8   1   1   9.5e-30   1.3e-25   88.9   5.4     1    61     7    67     7    67 0.98 Ribosomal protein L35
Fic                  PF02661.13    97 seq1029_BIOID51131   -            431   8.1e-23   80.8   0.0   1   1   1.7e-26   2.3e-22   79.3   0.0     1    97   177   282   177   282 0.96 Fic/DOC family
Ribosomal_L20        PF00453.13   108 seq1031_BIOID51131   -            118   6.4e-48  161.0   8.9   1   1   5.3e-52   7.3e-48  160.8   6.2     1   108     2   109     2   109 0.99 Ribosomal protein L20
Y1_Tnp               PF01797.11   121 seq1032_BIOID51131   -            152   5.6e-37  126.1   0.3   1   1   4.7e-41   6.4e-37  125.9   0.2     2   121    12   129    11   129 0.98 Transposase IS200 like
Aldedh               PF00171.17   462 seq1033_BIOID51131   -            542  6.7e-163  542.1   0.0   1   1  5.6e-167  7.6e-163  541.9   0.0     1   460    63   528    63   530 0.96 Aldehyde dehydrogenase family
tRNA-synt_2d         PF01409.15   247 seq1035_BIOID51131   -            331  1.5e-106  355.0   0.1   1   1  2.6e-110  1.8e-106  354.7   0.0     2   247    96   330    95   330 0.99 tRNA synthetases class II core domain (F)
Phe_tRNA-synt_N      PF02912.13    73 seq1035_BIOID51131   -            331   2.2e-29  100.8   1.7   1   1   5.5e-33   3.8e-29  100.1   0.7     2    73    21    92    20    92 0.98 Aminoacyl tRNA synthetase class II, N-terminal domain
B3_4                 PF03483.12   174 seq1036_BIOID51131   -            795   3.1e-72  241.5   0.0   1   1   1.4e-75   4.9e-72  240.8   0.0     1   174   212   385   212   385 1.00 B3/4 domain
FDX-ACB              PF03147.9     94 seq1036_BIOID51131   -            795   1.2e-28   99.0   0.0   1   1   6.5e-32   2.2e-28   98.1   0.0     1    94   701   794   701   794 0.99 Ferredoxin-fold anticodon binding domain
tRNA_bind            PF01588.15    95 seq1036_BIOID51131   -            795   2.9e-27   94.2   0.3   1   1   2.3e-30   7.8e-27   92.8   0.0     1    95    45   146    45   146 0.94 Putative tRNA binding domain
B5                   PF03484.10    70 seq1036_BIOID51131   -            795   4.2e-22   77.6   0.9   1   1   5.2e-25   1.8e-21   75.6   0.1     2    70   404   471   403   471 0.98 tRNA synthetase B5 domain
MoeA_N               PF03453.12   162 seq1037_BIOID51131   -            411   2.5e-56  189.3   0.0   1   1   7.7e-60   3.5e-56  188.9   0.0     2   162     8   168     7   168 0.98 MoeA N-terminal region (domain I and II)
MoCF_biosynth        PF00994.19   144 seq1037_BIOID51131   -            411   4.3e-31  107.1   0.0   1   1   1.3e-34     6e-31  106.6   0.0     2   143   182   317   181   318 0.95 Probable molybdopterin binding domain
MoeA_C               PF03454.10    72 seq1037_BIOID51131   -            411     2e-21   75.6   0.0   1   1   1.2e-24   5.3e-21   74.2   0.0     1    72   332   404   332   404 0.98 MoeA C-terminal region (domain IV)
FAD_binding_2        PF00890.19   421 seq1038_BIOID51131   -            602  2.5e-116  388.8   1.2   1   1  5.6e-120  2.5e-116  388.8   0.8     1   421     7   397     7   397 0.98 FAD binding domain
Succ_DH_flav_C       PF02910.15   129 seq1038_BIOID51131   -            602   4.4e-40  136.3   0.1   1   1   1.6e-43   7.2e-40  135.7   0.1     1   129   453   581   453   581 0.98 Fumarate reductase flavoprotein C-term
Bac_DNA_binding      PF00216.16    90 seq1040_BIOID51131   -             99   6.2e-30  102.9   0.0   1   1   5.1e-34   6.9e-30  102.8   0.0     1    89     3    91     3    92 0.98 Bacterial DNA-binding protein
FecCD                PF01032.13   311 seq1042_BIOID51131   -            326     5e-84  281.6  37.4   1   1   9.3e-88   6.4e-84  281.3  25.9     1   311    22   323    22   323 0.97 FecCD transport family
ABC-3                PF00950.12   258 seq1042_BIOID51131   -            326   7.4e-05   22.0   5.8   1   1   1.1e-08   7.4e-05   22.0   4.1    51   197   116   260   100   267 0.86 ABC 3 transport family
ThiF                 PF00899.16   136 seq1043_BIOID51131   -            249   4.2e-44  149.5   0.2   1   1   9.9e-48   6.8e-44  148.8   0.1     1   135    30   163    30   164 0.98 ThiF family
MoeZ_MoeB            PF05237.8     84 seq1043_BIOID51131   -            249   1.8e-27   94.6   0.6   1   1   5.1e-31   3.5e-27   93.6   0.4     2    82   169   249   168   249 0.97 MoeZ/MoeB domain
GSHPx                PF00255.14   108 seq1046_BIOID51131   -            183   3.3e-46  154.9   0.0   1   1   3.1e-50   4.2e-46  154.6   0.0     3   107     7   111     5   112 0.97 Glutathione peroxidase
Fer2_3               PF13085.1    110 seq1048_BIOID51131   -            244   7.9e-31  106.0   0.0   1   1   6.3e-34   1.4e-30  105.1   0.0     1   110     8   112     8   112 0.96 2Fe-2S iron-sulfur cluster binding domain
Fer4_8               PF13183.1     57 seq1048_BIOID51131   -            244   1.1e-12   47.6   4.8   1   1   7.4e-16   1.7e-12   47.0   1.5     2    57   146   219   145   219 0.72 4Fe-4S dicluster domain
Fer4_17              PF13534.1     61 seq1048_BIOID51131   -            244   6.9e-10   39.0  13.3   1   1     6e-11   1.4e-07   31.6   3.5     2    61   149   220   148   220 0.72 4Fe-4S dicluster domain
Fer4_10              PF13237.1     52 seq1048_BIOID51131   -            244   7.2e-10   38.4   1.9   1   1   3.2e-13   7.2e-10   38.4   1.3     8    52   148   216   141   216 0.95 4Fe-4S dicluster domain
Fer4_7               PF12838.2     52 seq1048_BIOID51131   -            244   2.2e-06   27.8   2.7   1   1   9.8e-10   2.2e-06   27.8   1.9     2    51   149   218   148   219 0.55 4Fe-4S dicluster domain
ABC_tran             PF00005.22   118 seq1049_BIOID51131   -            249   2.2e-12   47.2   0.0   1   1   5.6e-16   3.8e-12   46.4   0.0     1   118    40   162    40   162 0.91 ABC transporter
Radical_SAM          PF04055.16   166 seq1050_BIOID51131   -            308   6.8e-29  101.0   0.0   1   1   2.7e-32   1.2e-28  100.2   0.0     1   158    28   238    28   243 0.98 Radical SAM superfamily
Fer4_12              PF13353.1    139 seq1050_BIOID51131   -            308   2.1e-11   43.9   0.2   1   1   5.3e-14   2.4e-10   40.5   0.1     2    87    21   164    20   201 0.84 4Fe-4S single cluster domain
Fumarate_red_C       PF02300.12   129 seq1051_BIOID51131   -            131   6.5e-59  197.2   3.5   1   1   5.4e-63   7.4e-59  197.1   2.4     1   128     2   129     2   130 0.99 Fumarate reductase subunit C
Response_reg         PF00072.19   112 seq1052_BIOID51131   -            227   7.3e-27   93.4   0.0   1   1   2.1e-30   1.5e-26   92.5   0.0     1   112     3   113     3   113 0.99 Response regulator receiver domain
Trans_reg_C          PF00486.23    77 seq1052_BIOID51131   -            227   6.8e-26   89.8   0.0   1   1   1.7e-29   1.2e-25   89.0   0.0     1    77   146   221   146   221 0.97 Transcriptional regulatory protein, C terminal
NLPC_P60             PF00877.14   105 seq1053_BIOID51131   -            154     4e-31  106.8   0.1   1   1   3.5e-35   4.8e-31  106.5   0.1     1   105    47   153    47   153 0.98 NlpC/P60 family
Fumarate_red_D       PF02313.12   118 seq1054_BIOID51131   -            119   5.9e-53  177.6   5.6   1   1   4.8e-57   6.6e-53  177.4   3.9     2   117     3   117     2   118 0.98 Fumarate reductase subunit D
PFL                  PF02901.10   648 seq1055_BIOID51131   -            810  2.7e-213  709.9   0.0   1   1  4.9e-217  3.4e-213  709.6   0.0     3   648    11   671     6   671 0.98 Pyruvate formate lyase
Gly_radical          PF01228.16   106 seq1055_BIOID51131   -            810   1.1e-28   99.6   0.0   1   1   5.7e-32   3.9e-28   97.7   0.0     2   105   688   791   687   792 0.97 Glycine radical
Beta-lactamase       PF00144.19   330 seq1056_BIOID51131   -            420     1e-87  294.1   0.5   1   1   8.9e-92   1.2e-87  293.9   0.3     3   329    73   419    71   420 0.97 Beta-lactamase
HATPase_c            PF02518.21   111 seq1057_BIOID51131   -            480   1.9e-25   88.6   0.0   1   1   7.4e-29   3.4e-25   87.8   0.0     1   109   371   479   371   480 0.98 Histidine kinase-, DNA gyrase B-, and HSP90-like ATPase
HisKA                PF00512.20    68 seq1057_BIOID51131   -            480   2.5e-12   46.5   0.9   1   1   1.7e-15   7.8e-12   44.8   0.6     2    67   262   326   261   327 0.96 His Kinase A (phospho-acceptor) domain
HAMP                 PF00672.20    70 seq1057_BIOID51131   -            480   4.3e-10   39.5   0.1   1   1   9.4e-14   4.3e-10   39.5   0.1     5    69   191   256   187   257 0.85 HAMP domain
EAL                  PF00563.15   236 seq1058_BIOID51131   -            237   5.2e-14   52.1   0.2   1   1   4.8e-18   6.5e-14   51.8   0.1    15   233    13   223     5   225 0.80 EAL domain
UPF0061              PF02696.9    487 seq1059_BIOID51131   -            478  1.9e-215  715.6   0.1   1   1  1.6e-219  2.2e-215  715.4   0.1     1   487     1   454     1   454 0.99 Uncharacterized ACR, YdiU/UPF0061 family
Lipocalin_2          PF08212.7    143 seq1061_BIOID51131   -            177   1.6e-50  170.4   0.0   1   1   2.7e-54   1.9e-50  170.2   0.0     1   143    34   174    34   174 0.98 Lipocalin-like domain
Lipocalin            PF00061.18   144 seq1061_BIOID51131   -            177   7.2e-09   35.6   0.0   1   1   1.4e-12   9.3e-09   35.3   0.0     2   138    41   170    40   174 0.86 Lipocalin / cytosolic fatty-acid binding protein family
Glyco_trans_2_3      PF13632.1    192 seq1062_BIOID51131   -            745   6.4e-47  159.6   7.1   1   1   2.4e-49   1.1e-45  155.5   4.9     2   191   165   382   164   453 0.93 Glycosyl transferase family group 2
Glyco_tranf_2_3      PF13641.1    230 seq1062_BIOID51131   -            745   1.2e-42  146.1   0.1   1   1     6e-46   2.7e-42  145.0   0.1     2   228    70   331    69   333 0.91 Glycosyltransferase like family 2
T2SE_Nter            PF05157.10   109 seq1062_BIOID51131   -            745   1.4e-18   66.8   3.0   1   1   1.2e-21   5.5e-18   64.8   0.0     3   108   524   628   522   629 0.97 Type II secretion system (T2SS), protein E, N-terminal domain
Hydrolase_3          PF08282.7    254 seq1064_BIOID51131   -            271   1.5e-53  181.9   0.0   1   1   4.9e-57   1.7e-53  181.7   0.0     1   254     6   259     6   259 0.92 haloacid dehalogenase-like hydrolase
S6PP                 PF05116.8    247 seq1064_BIOID51131   -            271   3.5e-16   59.1   0.0   1   1   1.1e-15   3.7e-12   45.9   0.0    98   224   124   249   109   265 0.79 Sucrose-6F-phosphate phosphohydrolase
Radical_SAM          PF04055.16   166 seq1068_BIOID51131   -            342   5.3e-09   36.3   0.0   1   1   3.4e-12   1.6e-08   34.8   0.0     5   157   118   263   115   270 0.74 Radical SAM superfamily
Fer4_14              PF13394.1    117 seq1068_BIOID51131   -            342   2.6e-06   27.3   0.0   1   1   1.6e-09   7.5e-06   25.8   0.0     6    86   118   195   114   222 0.68 4Fe-4S single cluster domain
Fer4_12              PF13353.1    139 seq1068_BIOID51131   -            342   1.5e-05   25.0   0.0   1   1   9.7e-09   4.4e-05   23.4   0.0     8    68   112   172   104   191 0.72 4Fe-4S single cluster domain
IclR                 PF01614.13   129 seq1069_BIOID51131   -            282   2.1e-44  150.1   0.0   1   1   4.7e-48   3.2e-44  149.6   0.0     2   128   143   268   142   269 0.97 Bacterial transcriptional regulator
HTH_IclR             PF09339.5     52 seq1069_BIOID51131   -            282   1.8e-14   52.9   0.0   1   1   5.2e-18   3.5e-14   51.9   0.0     1    50    25    74    25    76 0.96 IclR helix-turn-helix domain
NfrA_C               PF13283.1    176 seq1070_BIOID51131   -            990   2.8e-47  160.2   3.8   1   1   1.2e-50   2.8e-47  160.2   2.7     2   170   807   977   806   982 0.98 Bacteriophage N adsorption protein A C-term
TPR_14               PF13428.1     44 seq1070_BIOID51131   -            990   3.4e-08   33.3  14.2   1   1   3.5e-08   7.9e-05   22.8   0.3     3    43   648   688   646   689 0.95 Tetratricopeptide repeat
TPR_15               PF13429.1    280 seq1070_BIOID51131   -            990   1.5e-07   30.6   3.9   1   1   6.7e-11   1.5e-07   30.6   2.7   103   238   566   704   560   715 0.84 Tetratricopeptide repeat
TPR_8                PF13181.1     34 seq1070_BIOID51131   -            990   3.4e-06   26.3   1.8   1   1   9.9e-06     0.022   14.3   0.0     1    34   612   645   612   645 0.95 Tetratricopeptide repeat
Fer4_11              PF13247.1     99 seq1073_BIOID51131   -            157   1.3e-17   63.3  23.1   1   1   3.1e-20   4.2e-17   61.7  11.9     7    98    55   143    50   144 0.88 4Fe-4S dicluster domain
Fer4                 PF00037.22    24 seq1073_BIOID51131   -            157   2.7e-14   51.9  39.8   1   1   9.9e-11   1.4e-07   30.7   0.7     3    23    84   104    82   105 0.90 4Fe-4S binding domain
Fer4_6               PF12837.2     24 seq1073_BIOID51131   -            157   8.2e-14   50.6  35.8   1   1   1.1e-08   1.5e-05   24.5   0.7     2    23    82   103    81   104 0.91 4Fe-4S binding domain
Fer4_9               PF13187.1     55 seq1073_BIOID51131   -            157   2.5e-13   49.9  29.5   1   1   3.2e-11   4.4e-08   33.1   6.2     1    54    88   138    88   139 0.89 4Fe-4S dicluster domain
Fer4_7               PF12838.2     52 seq1073_BIOID51131   -            157   3.3e-11   43.2  36.5   1   1   2.4e-10   3.3e-07   30.4   7.9     1    52    88   138    88   138 0.84 4Fe-4S dicluster domain
Fer4_10              PF13237.1     52 seq1073_BIOID51131   -            157   1.8e-10   40.3  31.2   1   1   2.3e-10   3.1e-07   29.9   6.8     2    52    82   135    81   135 0.82 4Fe-4S dicluster domain
Fer4_2               PF12797.2     22 seq1073_BIOID51131   -            157   2.8e-10   39.4  40.5   1   1     7e-10   9.5e-07   28.2   0.9     2    21    81   100    80   101 0.94 4Fe-4S binding domain
Fer4_3               PF12798.2     15 seq1073_BIOID51131   -            157   5.7e-08   32.6  50.1   1   2   2.2e-06     0.003   17.8   2.9     1    15    89   103    89   103 0.98 4Fe-4S binding domain
Fer4_3               PF12798.2     15 seq1073_BIOID51131   -            157   5.7e-08   32.6  50.1   2   2   3.4e-07   0.00046   20.4   3.1     1    15   118   138   118   138 0.98 4Fe-4S binding domain
YkuD                 PF03734.9    146 seq1075_BIOID51131   -            306   1.6e-17   63.9   0.0   1   1     2e-21   2.8e-17   63.2   0.0     4   144   101   231    98   238 0.79 L,D-transpeptidase catalytic domain
PPDK_N               PF01326.14   329 seq1076_BIOID51131   -            792     2e-98  329.3   1.4   1   1    8e-101   3.6e-97  325.2   1.5     3   313    20   348    18   361 0.96 Pyruvate phosphate dikinase, PEP/pyruvate binding domain
PEP-utilizers_C      PF02896.13   294 seq1076_BIOID51131   -            792   7.4e-59  198.9   0.0   1   1   2.7e-62   1.2e-58  198.1   0.0    16   291   480   789   468   792 0.89 PEP-utilising enzyme, TIM barrel domain
PEP-utilizers        PF00391.18    81 seq1076_BIOID51131   -            792   2.9e-27   93.9   0.4   1   1   1.6e-30   7.4e-27   92.6   0.3     4    81   382   457   379   460 0.90 PEP-utilising enzyme, mobile domain
AA_permease_2        PF13520.1    426 seq1082_BIOID51131   -            438   3.3e-31  108.1  36.9   1   1   5.7e-35   3.9e-31  107.9  25.6     1   401    28   420    28   438 0.76 Amino acid permease
AA_permease          PF00324.16   479 seq1082_BIOID51131   -            438   2.5e-11   42.5  33.5   1   1     5e-15   3.4e-11   42.0  23.2    11   443    42   434    30   438 0.73 Amino acid permease
Omptin               PF01278.15   295 seq1083_BIOID51131   -            317  4.9e-150  498.4  12.3   1   1    4e-154  5.5e-150  498.2   8.5     2   295    22   317    20   317 0.99 Omptin family
Glucosaminidase      PF01832.15   134 seq1085_BIOID51131   -            274   1.9e-24   86.2   1.6   1   1   1.4e-28   1.9e-24   86.2   1.1     8   133   142   267   136   268 0.82 Mannosyl-glycoprotein endo-beta-N-acetylglucosaminidase
Methyltransf_23      PF13489.1    162 seq1087_BIOID51131   -            222   2.8e-07   30.2   0.0   1   1   8.4e-11   3.8e-07   29.8   0.0    15   126    48   169    37   206 0.72 Methyltransferase domain
Methyltransf_11      PF08241.7     95 seq1087_BIOID51131   -            222     7e-06   26.3   0.0   1   1   2.4e-09   1.1e-05   25.7   0.0     1    94    58   156    58   157 0.92 Methyltransferase domain
MTS                  PF05175.9    170 seq1087_BIOID51131   -            222   3.9e-06   26.2   0.0   1   1   4.2e-09   1.9e-05   23.9   0.0    22   137    44   156    40   169 0.88 Methyltransferase small domain
Lyase_1              PF00206.15   312 seq1089_BIOID51131   -            478  9.7e-118  392.7   0.0   1   1  1.7e-121  1.2e-117  392.5   0.0     1   312    13   345    13   345 0.99 Lyase
FumaraseC_C          PF10415.4     55 seq1089_BIOID51131   -            478   4.4e-21   74.5   0.0   1   1   1.7e-24   1.2e-20   73.2   0.0     1    55   411   465   411   465 0.99 Fumarase C C-terminus
Phage_integrase      PF00589.17   173 seq1092_BIOID51131   -             99   2.3e-15   56.5   0.0   1   1   1.9e-19   2.6e-15   56.3   0.0     3    87     9    89     7    96 0.96 Phage integrase family
Phage_integrase      PF00589.17   173 seq1094_BIOID51131   -            102   3.8e-18   65.6   0.0   1   1   3.4e-22   4.6e-18   65.3   0.0   107   172     7    71     3    72 0.94 Phage integrase family
THF_DHG_CYH_C        PF02882.14   161 seq1096_BIOID51131   -            288   1.3e-68  229.0   0.1   1   1   3.6e-72   2.5e-68  228.1   0.1     1   157   124   279   124   283 0.99 Tetrahydrofolate dehydrogenase/cyclohydrolase, NAD(P)-binding domain
THF_DHG_CYH          PF00763.18   117 seq1096_BIOID51131   -            288   1.1e-41  141.4   0.1   1   1   2.5e-45   1.7e-41  140.7   0.1     1   117     4   121     4   121 0.99 Tetrahydrofolate dehydrogenase/cyclohydrolase, catalytic domain
DcuA_DcuB            PF03605.9    364 seq1097_BIOID51131   -            433  3.1e-155  516.3  24.6   1   1  8.3e-159  3.8e-155  516.1  17.0     1   364     5   365     5   365 0.99 Anaerobic c4-dicarboxylate membrane transporter
Na_H_antiporter      PF03553.9    303 seq1097_BIOID51131   -            433     4e-08   32.5  12.6   1   1   8.7e-12     4e-08   32.5   8.7   162   301    48   187    43   189 0.92 Na+/H+ antiporter family
CitMHS               PF03600.11   349 seq1097_BIOID51131   -            433   4.4e-08   31.9  13.8   1   1   9.7e-12   4.4e-08   31.9   9.5    48   217    44   279     1   350 0.74 Citrate transporter
S4_2                 PF13275.1     65 seq1099_BIOID51131   -             70   9.2e-25   85.9   0.0   1   1   7.1e-29   9.7e-25   85.8   0.0     5    65     9    69     4    69 0.95 S4 domain
DUF457               PF04307.9    157 seq1101_BIOID51131   -            173   2.3e-29  101.6  12.0   1   1     2e-33   2.7e-29  101.3   8.3     2   142     5   158     4   172 0.86 Predicted membrane-bound metal-dependent hydrolase (DUF457)
HTH_18               PF12833.2     81 seq1103_BIOID51131   -            303   1.6e-17   63.2   0.1   1   1     1e-20   3.5e-17   62.1   0.0     1    81   202   281   202   281 0.97 Helix-turn-helix domain
AraC_binding         PF02311.14   136 seq1103_BIOID51131   -            303   2.4e-12   46.6   0.0   1   1   1.1e-15   3.9e-12   45.9   0.0     8   135    27   157    23   158 0.90 AraC-like ligand binding domain
Cupin_2              PF07883.6     71 seq1103_BIOID51131   -            303   2.3e-11   42.8   0.1   1   1   1.2e-14     4e-11   42.1   0.0     6    65    30    89    26    94 0.94 Cupin domain
HTH_AraC             PF00165.18    42 seq1103_BIOID51131   -            303   2.6e-09   36.5   0.2   1   1   2.9e-08    0.0001   21.9   0.0    13    42   250   280   242   280 0.91 Bacterial regulatory helix-turn-helix proteins, AraC family
CutA1                PF03091.10   102 seq1104_BIOID51131   -            112   2.4e-37  126.5   0.0   1   1     2e-41   2.7e-37  126.3   0.0     2   101    12   111    11   112 0.98 CutA1 divalent ion tolerance protein
DsbC                 PF11412.3    117 seq1105_BIOID51131   -            592   8.7e-36  122.1   0.3   1   1   6.4e-39   1.5e-35  121.4   0.2     2   115    55   165    54   167 0.97 Disulphide bond corrector protein DsbC
DsbD                 PF02683.10   211 seq1105_BIOID51131   -            592   6.4e-20   71.5  19.7   1   1   4.5e-23     1e-19   70.8  13.7     2   209   198   403   197   405 0.83 Cytochrome C biogenesis protein transmembrane region
Thioredoxin_7        PF13899.1     82 seq1105_BIOID51131   -            592   2.7e-13   49.6   0.1   1   1     2e-16   4.6e-13   48.8   0.1     7    81   487   563   481   564 0.81 Thioredoxin-like
Thioredoxin_2        PF13098.1    112 seq1105_BIOID51131   -            592   7.1e-12   45.4   0.0   1   1   6.7e-15   1.5e-11   44.3   0.0     2   112   492   587   491   587 0.87 Thioredoxin-like domain
DsbD_2               PF13386.1    199 seq1105_BIOID51131   -            592   2.6e-10   40.2  25.8   1   1   1.1e-13   2.6e-10   40.2  17.9     2   182   197   382   196   402 0.75 Family description
Thioredoxin          PF00085.15   104 seq1105_BIOID51131   -            592   2.6e-07   30.1   0.0   1   1   1.9e-10   4.4e-07   29.4   0.0     9   101   485   587   478   590 0.65 Thioredoxin
Pro_isomerase        PF00160.16   155 seq1110_BIOID51131   -            164   3.2e-47  160.4   1.6   1   1   2.6e-51   3.6e-47  160.3   1.1     2   155     2   162     1   162 0.88 Cyclophilin type peptidyl-prolyl cis-trans isomerase/CLD
TetR_N               PF00440.18    47 seq1111_BIOID51131   -            199   7.9e-06   25.3   0.0   1   1     1e-09   1.4e-05   24.5   0.0     3    44    16    57    14    60 0.94 Bacterial regulatory proteins, tetR family
AP_endonuc_2         PF01261.19   211 seq1112_BIOID51131   -            444   5.5e-20   71.4   0.3   1   1   8.2e-23   1.1e-18   67.1   0.1    25   200   107   312    90   318 0.79 Xylose isomerase-like TIM barrel
Metallophos_2        PF12850.2    156 seq1113_BIOID51131   -            240   4.1e-13   49.3   0.0   1   1     1e-16     7e-13   48.5   0.0     1   125     1   203     1   224 0.80 Calcineurin-like phosphoesterase superfamily domain
Metallophos          PF00149.23   201 seq1113_BIOID51131   -            240     2e-11   43.5   0.0   1   1   1.9e-14   1.3e-10   40.9   0.0     3   201     3   199     1   199 0.94 Calcineurin-like phosphoesterase
AIRC                 PF00731.15   150 seq1115_BIOID51131   -            169   2.5e-66  221.4   2.0   1   1   2.1e-70   2.8e-66  221.2   1.4     2   150     9   159     8   159 0.99 AIR carboxylase
Trans_reg_C          PF00486.23    77 seq1116_BIOID51131   -            512     8e-18   64.0   0.0   1   1   1.1e-21   1.5e-17   63.1   0.0     1    77    24   100    24   100 0.96 Transcriptional regulatory protein, C terminal
FGGY_N               PF00370.16   245 seq1117_BIOID51131   -            484   5.9e-89  297.4   0.0   1   1   1.2e-92   8.3e-89  296.9   0.0     1   245     1   240     1   240 0.99 FGGY family of carbohydrate kinases, N-terminal domain
FGGY_C               PF02782.11   197 seq1117_BIOID51131   -            484   9.5e-34  116.6   1.4   1   1   2.1e-37   1.5e-33  116.0   1.0     1   196   249   435   249   436 0.92 FGGY family of carbohydrate kinases, C-terminal domain
ATP-grasp            PF02222.17   172 seq1118_BIOID51131   -            355     7e-56  188.1   0.0   1   1   1.3e-59   8.8e-56  187.8   0.0     2   171    88   253    86   254 0.97 ATP-grasp domain
ATP-grasp_4          PF13535.1    184 seq1118_BIOID51131   -            355   1.9e-09   37.3   0.0   1   1   5.6e-13   3.8e-09   36.4   0.0     4   179    79   243    76   248 0.85 ATP-grasp domain
YiaAB                PF05360.9     53 seq1120_BIOID51131   -            117   8.3e-18   63.5  13.1   1   1   5.6e-20   7.7e-16   57.2   3.7     2    51     9    58     8    60 0.95 yiaA/B two helix domain
AA_permease_2        PF13520.1    426 seq1121_BIOID51131   -            444     2e-40  138.5  55.6   1   1   4.6e-44   3.1e-40  137.8  38.5     1   423     7   420     7   424 0.85 Amino acid permease
AA_permease          PF00324.16   479 seq1121_BIOID51131   -            444   3.8e-22   78.1  47.2   1   1   1.1e-25   7.8e-22   77.1  32.7     8   391    18   377     8   435 0.81 Amino acid permease
YiaAB                PF05360.9     53 seq1122_BIOID51131   -            145   1.3e-45  152.5  15.1   1   2   8.4e-28   1.1e-23   82.3   1.5     1    53    12    64    12    64 0.99 yiaA/B two helix domain
YiaAB                PF05360.9     53 seq1122_BIOID51131   -            145   1.3e-45  152.5  15.1   2   2   6.5e-26   8.9e-22   76.2   3.7     1    53    75   127    75   127 0.99 yiaA/B two helix domain
OKR_DC_1             PF01276.15   417 seq1124_BIOID51131   -            728  3.1e-199  661.6   0.2   1   1  9.5e-203  4.3e-199  661.1   0.1     1   417   143   558   143   558 1.00 Orn/Lys/Arg decarboxylase, major domain
OKR_DC_1_C           PF03711.10   137 seq1124_BIOID51131   -            728   3.3e-54  182.5   1.0   1   1   1.5e-57   6.8e-54  181.5   0.7     1   136   583   716   583   717 0.99 Orn/Lys/Arg decarboxylase, C-terminal domain
OKR_DC_1_N           PF03709.10   115 seq1124_BIOID51131   -            728   6.1e-29  100.3   0.1   1   1   2.6e-32   1.2e-28   99.3   0.1     1   115    27   137    27   137 0.99 Orn/Lys/Arg decarboxylase, N-terminal domain
YsaB                 PF13983.1     77 seq1125_BIOID51131   -             99   5.3e-49  164.1   0.5   1   1   4.6e-53   6.2e-49  163.9   0.3     1    77    23    99    23    99 1.00 YsaB-like lipoprotein
tRNA-synt_2e         PF02091.10   284 seq1126_BIOID51131   -            303  2.2e-160  532.1   0.0   1   1  1.8e-164  2.5e-160  532.0   0.0     1   284     9   298     9   298 0.99 Glycyl-tRNA synthetase alpha subunit
tRNA_synt_2f         PF02092.12   549 seq1128_BIOID51131   -            689  1.6e-228  759.6   0.0   1   1  3.3e-232  2.2e-228  759.1   0.0     1   548     6   552     6   553 1.00 Glycyl-tRNA synthetase beta subunit
DALR_1               PF05746.10   119 seq1128_BIOID51131   -            689   7.8e-09   35.4   0.8   1   1   3.6e-12   2.4e-08   33.8   0.5     4   104   582   679   579   685 0.90 DALR anticodon binding domain
PTR2                 PF00854.16   373 seq1130_BIOID51131   -            485   3.5e-68  229.9  17.9   1   1   9.2e-72   6.3e-68  229.1  12.4     3   370    77   417    75   420 0.95 POT family
MFS_1                PF07690.11   354 seq1130_BIOID51131   -            485   1.1e-18   67.0  48.8   1   1   1.6e-22   1.1e-18   67.0  33.8     9   348    21   418    13   425 0.76 Major Facilitator Superfamily
Ldh_2                PF02615.9    335 seq1135_BIOID51131   -            349  2.3e-139  463.6   0.0   1   1  1.9e-143  2.7e-139  463.4   0.0     1   334     1   333     1   334 0.99 Malate/L-lactate dehydrogenase
FAD-oxidase_C        PF02913.14   249 seq1138_BIOID51131   -           1018   1.9e-64  217.2   0.0   1   1   6.2e-68   2.8e-64  216.7   0.0     1   249   281   539   281   539 0.98 FAD linked oxidases, C-terminal domain
FAD_binding_4        PF01565.18   139 seq1138_BIOID51131   -           1018   3.7e-38  130.0   0.2   1   1   2.4e-41   1.1e-37  128.5   0.0     1   138    52   192    52   193 0.96 FAD binding domain
Fer4_8               PF13183.1     57 seq1138_BIOID51131   -           1018     7e-09   35.4   0.4   1   1   4.5e-12     2e-08   33.9   0.2     4    57   577   687   574   687 0.79 4Fe-4S dicluster domain
tRNA-synt_2          PF00152.15   335 seq1139_BIOID51131   -            505   1.5e-98  329.5   1.0   1   1  4.3e-102     2e-98  329.1   0.7     1   334   162   502   162   503 0.90 tRNA synthetases class II (D, K and N)
tRNA_anti            PF01336.20    76 seq1139_BIOID51131   -            505   1.2e-15   56.9   0.0   1   1   4.7e-19   2.1e-15   56.1   0.0     1    76    68   146    68   146 0.98 OB-fold nucleic acid binding domain
HTH_28               PF13518.1     52 seq1140_BIOID51131   -            173   5.7e-23   80.3   0.3   1   2   2.2e-13   5.9e-10   38.8   0.0     1    49    10    59    10    61 0.93 Helix-turn-helix domain
HTH_28               PF13518.1     52 seq1140_BIOID51131   -            173   5.7e-23   80.3   0.3   2   2   1.3e-13   3.7e-10   39.4   0.1     2    47    68   115    67   121 0.93 Helix-turn-helix domain
HTH_23               PF13384.1     50 seq1140_BIOID51131   -            173   4.8e-11   41.8   0.6   1   1   1.4e-09   3.9e-06   26.2   0.0     5    49     9    54     6    55 0.88 Homeodomain-like domain
Peptidase_M20        PF01546.23   171 seq1141_BIOID51131   -            411   6.3e-26   90.8   0.0   1   1   1.2e-29     8e-26   90.5   0.0     3   169    79   404    77   406 0.93 Peptidase family M20/M25/M40
rve                  PF00665.21   120 seq1143_BIOID51131   -            283   8.2e-28   96.8   0.0   1   1   4.4e-31   1.2e-27   96.2   0.0     2   120   118   234   117   234 0.97 Integrase core domain
rve_2                PF13333.1     52 seq1143_BIOID51131   -            283   2.6e-21   75.3   1.1   1   1   2.3e-24   6.2e-21   74.1   0.8     1    51   224   278   224   279 0.96 Integrase core domain
rve_3                PF13683.1     67 seq1143_BIOID51131   -            283   1.3e-15   56.5   0.0   1   1   1.1e-18   3.1e-15   55.3   0.0     1    67   205   271   205   271 0.98 Integrase core domain
HTH_21               PF13276.1     60 seq1143_BIOID51131   -            283   4.8e-14   51.9   5.1   1   1   1.8e-17   4.8e-14   51.9   3.6     6    60    43    96    38    97 0.90 HTH-like domain
DDE_Tnp_IS240        PF13610.1    140 seq1143_BIOID51131   -            283     8e-10   38.7   0.0   1   1   4.6e-13   1.3e-09   38.0   0.0     2   137   123   261   122   264 0.92 DDE domain
Cupin_2              PF07883.6     71 seq1146_BIOID51131   -            261   5.8e-15   54.4   0.2   1   2   1.9e-08   6.6e-05   22.2   0.0    20    64    82   126    64   131 0.90 Cupin domain
Cupin_2              PF07883.6     71 seq1146_BIOID51131   -            261   5.8e-15   54.4   0.2   2   2   6.6e-11   2.2e-07   30.1   0.0     3    49   184   230   182   234 0.88 Cupin domain
Cupin_3              PF05899.7     74 seq1146_BIOID51131   -            261   4.5e-13   48.2   0.0   1   1   7.3e-14   2.5e-10   39.4   0.0     2    69    56   130    55   136 0.85 Protein of unknown function (DUF861)
Mif2                 PF11699.3     85 seq1146_BIOID51131   -            261   5.3e-05   23.0   0.0   1   1   3.1e-08   0.00011   22.0   0.0    36    83    84   131    49   133 0.91 Mif2/CENP-C like
HOK_GEF              PF01848.11    43 seq1147_BIOID51131   -             50   2.8e-23   80.8   2.5   1   1   2.3e-27   3.1e-23   80.6   1.7     1    43     4    46     4    46 0.99 Hok/gef family
4HBT                 PF03061.17    79 seq1149_BIOID51131   -            136   5.5e-17   61.5   0.1   1   1   6.2e-21   8.5e-17   60.9   0.1     1    79    50   127    50   127 0.99 Thioesterase superfamily
HATPase_c            PF02518.21   111 seq1152_BIOID51131   -            543   3.1e-22   78.2   0.0   1   1   2.3e-25   7.7e-22   77.0   0.0     5   109   434   535   430   537 0.95 Histidine kinase-, DNA gyrase B-, and HSP90-like ATPase
PAS                  PF00989.19   113 seq1152_BIOID51131   -            543   6.3e-15   54.8   0.1   1   1   1.2e-17   4.2e-14   52.1   0.0     1   112   222   323   222   324 0.95 PAS fold
PAS_10               PF13596.1    106 seq1152_BIOID51131   -            543   1.7e-07   31.3   0.1   1   1   2.7e-10   9.2e-07   28.9   0.0     2   104   225   323   224   325 0.86 PAS domain
PAS_8                PF13188.1     64 seq1152_BIOID51131   -            543     2e-06   27.3   0.0   1   1   1.6e-09   5.4e-06   25.9   0.0     3    45   224   269   222   294 0.76 PAS domain
Fe-S_biosyn          PF01521.15    91 seq1153_BIOID51131   -            122   5.1e-25   86.9   0.0   1   1   4.4e-29     6e-25   86.6   0.0     1    91    18   108    18   108 0.99 Iron-sulphur cluster biosynthesis
UPF0051              PF01458.12   230 seq1155_BIOID51131   -            508   6.1e-62  208.9   0.2   1   1   5.7e-66   7.8e-62  208.6   0.1     3   230   244   479   242   479 0.97 Uncharacterized protein family (UPF0051)
Response_reg         PF00072.19   112 seq1157_BIOID51131   -            239   2.5e-18   66.0   0.1   1   1   2.6e-22   3.5e-18   65.5   0.1     1   111     4   117     4   118 0.96 Response regulator receiver domain
DUF3053              PF11254.3    229 seq1158_BIOID51131   -            276   1.6e-97  325.1   2.3   1   1  1.3e-101   1.8e-97  324.9   1.6     1   228    48   274    48   275 0.99 Protein of unknown function (DUF3053)
Terminase_6          PF03237.10   384 seq1159_BIOID51131   -            591   4.7e-98  328.3   2.6   1   1  6.8e-102   4.7e-98  328.3   1.8     1   384   164   572   164   572 0.97 Terminase-like family
Terminase_5          PF06056.7     58 seq1159_BIOID51131   -            591   1.5e-21   75.5   3.0   1   1   2.8e-25   1.9e-21   75.2   0.6     1    57     7    64     7    65 0.97 Putative ATPase subunit of terminase (gpP-like)
ABC_tran             PF00005.22   118 seq1160_BIOID51131   -            248   3.8e-08   33.5   0.0   1   1   7.7e-12   5.3e-08   33.1   0.0     1   115    41   171    41   174 0.82 ABC transporter
DcuA_DcuB            PF03605.9    364 seq1161_BIOID51131   -            446    5e-164  545.3  20.1   1   1  4.3e-168  5.9e-164  545.0  13.9     1   364     6   376     6   376 0.98 Anaerobic c4-dicarboxylate membrane transporter
UPF0051              PF01458.12   230 seq1163_BIOID51131   -            423   6.3e-78  261.2   3.7   1   1   5.8e-82   7.9e-78  260.9   2.5     4   230   167   393   164   393 0.99 Uncharacterized protein family (UPF0051)
Phage_portal         PF04860.7    347 seq1164_BIOID51131   -            353   8.8e-45  152.7   0.0   1   1   8.6e-49   1.2e-44  152.3   0.0    72   314    94   343    58   352 0.89 Phage portal protein
Fumerase             PF05681.9    271 seq1165_BIOID51131   -            548   9.8e-92  306.7   0.0   1   1   1.8e-95   1.2e-91  306.4   0.0     2   271    48   328    47   328 0.98 Fumarate hydratase (Fumerase)
Fumerase_C           PF05683.7    206 seq1165_BIOID51131   -            548   1.1e-82  276.0   0.0   1   1     3e-86   2.1e-82  275.1   0.0     1   204   332   539   332   541 0.98 Fumarase C-terminus
Molybdopterin        PF00384.17   432 seq1166_BIOID51131   -            777  1.1e-110  370.2   0.0   1   1  1.9e-114  1.3e-110  369.9   0.0     1   432    56   517    56   517 0.98 Molybdopterin oxidoreductase
Molydop_binding      PF01568.16   109 seq1166_BIOID51131   -            777   3.5e-23   81.3   0.0   1   1   1.4e-26   9.4e-23   79.9   0.0     2    95   637   740   636   754 0.92 Molydopterin dinucleotide binding domain
Aminotran_5          PF00266.14   371 seq1167_BIOID51131   -            406  7.1e-159  528.3   0.0   1   1  5.9e-163  8.1e-159  528.1   0.0     2   371    26   394    25   394 1.00 Aminotransferase class-V
Ogr_Delta            PF04606.7     47 seq1168_BIOID51131   -             89     3e-22   77.8   3.4   1   1   2.9e-26   3.9e-22   77.5   2.4     1    47     7    53     7    53 0.99 Ogr/Delta-like zinc finger
SufE                 PF02657.10   125 seq1169_BIOID51131   -            138   2.7e-50  169.0   0.0   1   1   2.2e-54     3e-50  168.9   0.0     2   124    11   134    10   135 0.98 Fe-S metabolism associated domain
DUF2238              PF09997.4    143 seq1170_BIOID51131   -            216   3.1e-59  198.3   0.7   1   1   3.2e-63   4.4e-59  197.8   0.5     1   143    41   182    41   182 0.99 Predicted membrane protein (DUF2238)
YkuD                 PF03734.9    146 seq1171_BIOID51131   -            334   2.2e-21   76.5   0.0   1   1   5.6e-25   3.8e-21   75.7   0.0     3   146    97   232    95   232 0.83 L,D-transpeptidase catalytic domain
LysM                 PF01476.15    44 seq1171_BIOID51131   -            334     7e-09   35.3   0.0   1   1   2.2e-12   1.5e-08   34.2   0.0     1    44    42    85    42    85 0.99 LysM domain
Autotransporter      PF03797.14   265 seq1173_BIOID51131   -            232   7.1e-08   32.0   3.1   1   1   8.3e-12   1.1e-07   31.3   2.1   125   259    89   215    86   223 0.84 Autotransporter beta-domain
HTH_AraC             PF00165.18    42 seq1174_BIOID51131   -            302   6.1e-21   73.4   0.2   1   2   8.7e-11   5.9e-07   28.9   0.0     1    42   200   241   200   241 0.97 Bacterial regulatory helix-turn-helix proteins, AraC family
HTH_AraC             PF00165.18    42 seq1174_BIOID51131   -            302   6.1e-21   73.4   0.2   2   2   6.7e-15   4.6e-11   42.0   0.1     6    42   254   291   252   291 0.94 Bacterial regulatory helix-turn-helix proteins, AraC family
HTH_18               PF12833.2     81 seq1174_BIOID51131   -            302   3.1e-19   68.7   0.2   1   1   9.3e-23   6.4e-19   67.7   0.1     2    80   214   291   213   292 0.95 Helix-turn-helix domain
MFS_1                PF07690.11   354 seq1176_BIOID51131   -            400   1.9e-34  118.8  46.6   1   2   4.1e-24   5.7e-20   71.2  11.8    11   226    23   231    13   237 0.81 Major Facilitator Superfamily
MFS_1                PF07690.11   354 seq1176_BIOID51131   -            400   1.9e-34  118.8  46.6   2   2   1.8e-18   2.4e-14   52.7  18.9     4   172   221   384   218   399 0.81 Major Facilitator Superfamily
OKR_DC_1             PF01276.15   417 seq1180_BIOID51131   -            756  2.5e-190  632.3   0.0   1   1  6.8e-194  3.1e-190  632.0   0.0     1   416   141   590   141   591 0.99 Orn/Lys/Arg decarboxylase, major domain
OKR_DC_1_C           PF03711.10   137 seq1180_BIOID51131   -            756   4.3e-43  146.5   0.0   1   1     2e-46   9.1e-43  145.4   0.0     1   131   616   744   616   748 0.99 Orn/Lys/Arg decarboxylase, C-terminal domain
OKR_DC_1_N           PF03709.10   115 seq1180_BIOID51131   -            756   2.7e-27   95.0   0.1   1   1   1.1e-30     5e-27   94.1   0.0     3   115    19   135    17   135 0.98 Orn/Lys/Arg decarboxylase, N-terminal domain
DUF2767              PF10965.3     69 seq1185_BIOID51131   -             69   8.2e-42  140.7   2.3   1   1   6.5e-46     9e-42  140.6   1.6     1    69     1    69     1    69 0.99 Protein of unknown function (DUF2767)
HTH_1                PF00126.22    60 seq1186_BIOID51131   -            308     1e-20   73.1   0.6   1   1   3.4e-24   2.3e-20   71.9   0.4     2    60     5    63     4    63 0.97 Bacterial regulatory helix-turn-helix protein, lysR family
LysR_substrate       PF03466.15   209 seq1186_BIOID51131   -            308   1.7e-20   72.9   0.1   1   1   3.6e-24   2.5e-20   72.3   0.1    18   203   105   288    87   294 0.88 LysR substrate binding domain
Fimbrial             PF00419.15   145 seq1188_BIOID51131   -            178   8.9e-19   68.0   3.5   1   1   7.9e-23   1.1e-18   67.7   2.5     1   145    32   178    32   178 0.87 Fimbrial protein
Fer4_11              PF13247.1     99 seq1190_BIOID51131   -            208     5e-19   67.9  24.1   1   1   1.5e-21   1.9e-18   66.0  13.3     3    97   116   201   114   203 0.95 4Fe-4S dicluster domain
Fer4                 PF00037.22    24 seq1190_BIOID51131   -            208   1.4e-16   59.1  32.3   1   2   1.6e-08     2e-05   23.8   1.2     1    20   149   168   149   170 0.92 4Fe-4S binding domain
Fer4                 PF00037.22    24 seq1190_BIOID51131   -            208   1.4e-16   59.1  32.3   2   2   1.1e-10   1.4e-07   30.7   1.6     6    24   181   199   178   199 0.93 4Fe-4S binding domain
Fer4_7               PF12838.2     52 seq1190_BIOID51131   -            208   8.4e-15   54.7  58.7   1   2   3.2e-10     4e-07   30.2  11.4     2    50   123   168   122   170 0.93 4Fe-4S dicluster domain
Fer4_7               PF12838.2     52 seq1190_BIOID51131   -            208   8.4e-15   54.7  58.7   2   2   3.4e-10   4.3e-07   30.1  11.2     1    52   155   197   155   197 0.93 4Fe-4S dicluster domain
Fer4_10              PF13237.1     52 seq1190_BIOID51131   -            208     6e-15   54.6  58.1   1   2     2e-09   2.5e-06   27.0  12.2     3    52   117   167   115   167 0.93 4Fe-4S dicluster domain
Fer4_10              PF13237.1     52 seq1190_BIOID51131   -            208     6e-15   54.6  58.1   2   2   1.5e-10   1.8e-07   30.7  11.5     2    52   149   194   148   194 0.89 4Fe-4S dicluster domain
Fer4_6               PF12837.2     24 seq1190_BIOID51131   -            208   8.1e-15   53.8  35.5   1   1     7e-09   8.8e-06   25.2   1.3     7    24   181   198   178   198 0.93 4Fe-4S binding domain
Fer4_9               PF13187.1     55 seq1190_BIOID51131   -            208   1.7e-12   47.2  31.4   1   1   2.8e-11   3.5e-08   33.4   9.1     1    54   155   197   155   198 0.95 4Fe-4S dicluster domain
Fer4_4               PF12800.2     17 seq1190_BIOID51131   -            208   1.2e-09   37.6  37.0   1   4   0.00016       0.2   11.9   2.6     2    14    66    78    65    82 0.92 4Fe-4S binding domain
Fer4_4               PF12800.2     17 seq1190_BIOID51131   -            208   1.2e-09   37.6  37.0   2   4   0.00031      0.39   11.0   1.3     2    15   121   136   120   145 0.84 4Fe-4S binding domain
Fer4_4               PF12800.2     17 seq1190_BIOID51131   -            208   1.2e-09   37.6  37.0   3   4   1.1e-06    0.0014   18.7   1.2     2    15   154   167   153   175 0.92 4Fe-4S binding domain
Fer4_4               PF12800.2     17 seq1190_BIOID51131   -            208   1.2e-09   37.6  37.0   4   4   8.3e-06      0.01   15.9   2.5     1    17   180   196   180   196 0.91 4Fe-4S binding domain
Fer4_3               PF12798.2     15 seq1190_BIOID51131   -            208   2.1e-07   30.9  42.6   1   3   0.00015      0.19   12.2   2.7     1    15   123   139   121   139 0.90 4Fe-4S binding domain
Fer4_3               PF12798.2     15 seq1190_BIOID51131   -            208   2.1e-07   30.9  42.6   2   3   4.7e-05     0.058   13.8   3.4     1    13   156   168   156   170 0.96 4Fe-4S binding domain
Fer4_3               PF12798.2     15 seq1190_BIOID51131   -            208   2.1e-07   30.9  42.6   3   3   3.4e-05     0.042   14.2   5.2     1    15   183   197   183   197 0.98 4Fe-4S binding domain
Pili_assembly_N      PF00345.15   122 seq1191_BIOID51131   -            229   1.6e-47  160.1   0.3   1   1   4.5e-51     3e-47  159.2   0.2     1   122    23   142    23   142 0.94 Gram-negative pili assembly chaperone, N-terminal domain
Pili_assembly_C      PF02753.12    68 seq1191_BIOID51131   -            229   5.5e-14   51.6   0.7   1   1     8e-18   5.5e-14   51.6   0.5     1    66   161   223   161   225 0.96 Gram-negative pili assembly chaperone, C-terminal domain
AFOR_C               PF01314.13   382 seq1192_BIOID51131   -            728   4.6e-81  272.3   0.0   1   1   8.4e-85   5.8e-81  271.9   0.0     3   382   255   713   253   713 0.90 Aldehyde ferredoxin oxidoreductase, domains 2 & 3
AFOR_N               PF02730.10   202 seq1192_BIOID51131   -            728   6.2e-70  234.5   0.3   1   1   1.4e-73   9.3e-70  233.9   0.2     1   202    33   234    33   234 0.97 Aldehyde ferredoxin oxidoreductase, N-terminal domain
Rhodanese            PF00581.15   113 seq1193_BIOID51131   -            364   2.6e-06   27.6   0.0   1   1   7.7e-10   1.1e-05   25.6   0.0    12   111    16   129     6   131 0.72 Rhodanese-like domain
Phage_CI_repr        PF07022.8     66 seq1194_BIOID51131   -            205   5.1e-23   80.8   0.0   1   1   8.3e-27   1.1e-22   79.7   0.0     2    65    27    89    26    90 0.97 Bacteriophage CI repressor helix-turn-helix domain
Usher                PF00577.15   552 seq1197_BIOID51131   -            859  9.9e-200  664.7  25.3   1   1  2.8e-203  1.3e-199  664.4  17.5     1   552   224   767   224   767 0.98 Type VII secretion system (T7SS), usher protein
PapC_N               PF13954.1    146 seq1197_BIOID51131   -            859   9.7e-44  148.3   0.0   1   1   3.7e-47   1.7e-43  147.5   0.0     2   146    35   190    34   190 0.98 PapC N-terminal domain
PapC_C               PF13953.1     68 seq1197_BIOID51131   -            859   4.3e-22   77.4   0.1   1   1   3.7e-25   1.7e-21   75.5   0.1     1    67   777   846   777   847 0.92 PapC C-terminal domain
Phage_integrase      PF00589.17   173 seq1198_BIOID51131   -            346     1e-33  116.3   0.1   1   1   2.7e-37   3.7e-33  114.4   0.1     2   172   177   326   176   327 0.95 Phage integrase family
HTH_AraC             PF00165.18    42 seq1200_BIOID51131   -            253   3.7e-18   64.6   0.7   1   2   5.9e-11     4e-07   29.5   0.0     1    42   155   195   155   195 0.97 Bacterial regulatory helix-turn-helix proteins, AraC family
HTH_AraC             PF00165.18    42 seq1200_BIOID51131   -            253   3.7e-18   64.6   0.7   2   2   3.3e-12   2.2e-08   33.5   0.1     8    39   210   242   207   245 0.91 Bacterial regulatory helix-turn-helix proteins, AraC family
HTH_18               PF12833.2     81 seq1200_BIOID51131   -            253   1.6e-13   50.4   0.0   1   1   3.9e-17   2.7e-13   49.7   0.0     2    80   169   245   168   246 0.95 Helix-turn-helix domain
AA_permease_2        PF13520.1    426 seq1202_BIOID51131   -            445   1.4e-52  178.5  55.6   1   1   2.7e-56   1.8e-52  178.1  38.6     2   401    11   403    10   428 0.89 Amino acid permease
AA_permease          PF00324.16   479 seq1202_BIOID51131   -            445     7e-35  120.1  50.8   1   1   1.7e-38   1.1e-34  119.4  35.2     2   421    15   405    14   429 0.88 Amino acid permease
Sulfatase            PF00884.18   379 seq1205_BIOID51131   -            527   4.1e-46  157.5   1.4   1   1   3.9e-50   5.3e-46  157.2   1.0     1   308   217   486   217   524 0.88 Sulfatase
Fer4_11              PF13247.1     99 seq1206_BIOID51131   -            222   3.4e-26   90.9  15.3   1   1   3.7e-29   5.7e-26   90.1   7.3     2    98    84   180    83   181 0.95 4Fe-4S dicluster domain
Fer4_7               PF12838.2     52 seq1206_BIOID51131   -            222   1.4e-14   54.1  28.2   1   2   9.5e-10   1.4e-06   28.4   7.7     1    52    45   108    45   108 0.71 4Fe-4S dicluster domain
Fer4_7               PF12838.2     52 seq1206_BIOID51131   -            222   1.4e-14   54.1  28.2   2   2     2e-10   3.1e-07   30.5   6.3     1    52   123   175   123   175 0.87 4Fe-4S dicluster domain
Fer4_9               PF13187.1     55 seq1206_BIOID51131   -            222     6e-12   45.5  27.6   1   1   3.2e-10   4.8e-07   29.8   6.7     2    54   124   175   123   176 0.96 4Fe-4S dicluster domain
Fer4                 PF00037.22    24 seq1206_BIOID51131   -            222     3e-10   39.1  35.7   1   1   8.9e-08   0.00014   21.2   1.4     3    22   119   138   117   140 0.86 4Fe-4S binding domain
Fer4_10              PF13237.1     52 seq1206_BIOID51131   -            222   2.2e-09   36.8  29.2   1   1   4.2e-09   6.4e-06   25.7   6.4     2    52   117   172   116   172 0.88 4Fe-4S dicluster domain
Fer4_4               PF12800.2     17 seq1206_BIOID51131   -            222   2.5e-05   24.1  36.5   1   3   0.00016      0.24   11.7   2.0     2    15    44    57    43    65 0.92 4Fe-4S binding domain
Fer4_4               PF12800.2     17 seq1206_BIOID51131   -            222   2.5e-05   24.1  36.5   2   3   0.00049      0.75   10.1   2.9     2    17    90   107    89   107 0.88 4Fe-4S binding domain
Fer4_4               PF12800.2     17 seq1206_BIOID51131   -            222   2.5e-05   24.1  36.5   3   3   1.3e-05      0.02   15.0   2.4     3    17   123   137   120   137 0.90 4Fe-4S binding domain
Fimbrial             PF00419.15   145 seq1207_BIOID51131   -            351   5.4e-21   75.2   7.8   1   1   9.6e-25   1.3e-20   73.9   1.0     1   143   197   349   197   351 0.92 Fimbrial protein
Sulfatase            PF00884.18   379 seq1209_BIOID51131   -            557   1.3e-56  192.1   0.5   1   1   2.4e-60   1.7e-56  191.8   0.4     3   310   248   539   246   554 0.94 Sulfatase
DUF1705              PF08019.7    156 seq1209_BIOID51131   -            557   3.1e-45  153.3   8.8   1   1   4.5e-49   3.1e-45  153.3   6.1     2   154    68   221    67   223 0.98 Domain of unknown function (DUF1705)
Ni_hydr_CYTB         PF01292.15   182 seq1210_BIOID51131   -            261   1.3e-28   99.5  10.3   1   1   1.9e-32   1.3e-28   99.5   7.1     2   182    69   257    68   257 0.90 Prokaryotic cytochrome b561
Cytochrom_B_N        PF00033.14   188 seq1210_BIOID51131   -            261   8.8e-28   96.8  12.4   1   1   1.3e-31   8.8e-28   96.8   8.6     2   188    67   257    66   257 0.89 Cytochrome b(N-terminal)/b6/petB
Fimbrial             PF00419.15   145 seq1211_BIOID51131   -            176   6.2e-14   52.3   0.7   1   1   5.4e-18   7.4e-14   52.0   0.5     2   145    34   176    33   176 0.82 Fimbrial protein
Sulfatase            PF00884.18   379 seq1214_BIOID51131   -            598   5.7e-52  176.8   0.1   1   1   1.1e-55   7.7e-52  176.4   0.0     3   314   285   584   283   593 0.86 Sulfatase
DUF1705              PF08019.7    156 seq1214_BIOID51131   -            598   6.5e-13   48.3   6.9   1   1   9.5e-17   6.5e-13   48.3   4.8     2   112    93   204    89   214 0.78 Domain of unknown function (DUF1705)
Response_reg         PF00072.19   112 seq1215_BIOID51131   -            222   4.8e-26   90.8   0.0   1   1   9.2e-30   6.3e-26   90.4   0.0     1   112     3   113     3   113 0.99 Response regulator receiver domain
Trans_reg_C          PF00486.23    77 seq1215_BIOID51131   -            222   2.6e-20   71.9   0.1   1   1   2.1e-23   1.4e-19   69.6   0.0     1    77   145   216   145   216 0.97 Transcriptional regulatory protein, C terminal
EamA                 PF00892.15   126 seq1216_BIOID51131   -            295   1.8e-23   82.8  28.6   1   2   6.2e-11   8.4e-07   28.9   6.2     9   124    30   135    22   137 0.86 EamA-like transporter family
EamA                 PF00892.15   126 seq1216_BIOID51131   -            295   1.8e-23   82.8  28.6   2   2   1.7e-20   2.4e-16   59.8   8.1     2   123   159   278   158   281 0.90 EamA-like transporter family
Lipase_GDSL_2        PF13472.1    179 seq1218_BIOID51131   -            197   1.3e-28  100.2   0.0   1   1   2.5e-32   1.7e-28   99.8   0.0     1   175    20   177    20   180 0.89 GDSL-like Lipase/Acylhydrolase family
Lipase_GDSL          PF00657.17   234 seq1218_BIOID51131   -            197   2.7e-22   79.6   0.0   1   1   4.6e-26   3.2e-22   79.4   0.0     2   233    20   184    19   185 0.90 GDSL-like Lipase/Acylhydrolase
adh_short            PF00106.20   167 seq1220_BIOID51131   -            269   3.3e-25   88.8   0.0   1   1   1.7e-28   4.5e-25   88.3   0.0     1   166    16   177    16   178 0.89 short chain dehydrogenase
KR                   PF08659.5    181 seq1220_BIOID51131   -            269   1.3e-11   44.3   0.0   1   1     8e-15   2.2e-11   43.6   0.0     3   165    18   175    17   194 0.79 KR domain
adh_short_C2         PF13561.1    243 seq1220_BIOID51131   -            269   2.5e-11   43.7   0.0   1   1   1.2e-14   3.4e-11   43.3   0.0     6   193    25   202    22   211 0.89 Enoyl-(Acyl carrier protein) reductase
NAD_binding_10       PF13460.1    183 seq1220_BIOID51131   -            269   7.9e-09   35.6   0.0   1   1   4.2e-12   1.2e-08   35.1   0.0     1   146    18   192    18   214 0.81 NADH(P)-binding
HATPase_c            PF02518.21   111 seq1221_BIOID51131   -            366   1.6e-18   66.3   0.0   1   1   5.3e-22   2.4e-18   65.7   0.0     1   110   252   358   252   359 0.95 Histidine kinase-, DNA gyrase B-, and HSP90-like ATPase
HAMP                 PF00672.20    70 seq1221_BIOID51131   -            366   1.1e-08   35.0   3.5   1   1   2.9e-11   1.3e-07   31.5   0.2     2    69    73   140    72   141 0.91 HAMP domain
HisKA                PF00512.20    68 seq1221_BIOID51131   -            366   2.5e-08   33.6   1.8   1   1   5.4e-12   2.5e-08   33.6   1.3     3    66   147   203   145   205 0.76 His Kinase A (phospho-acceptor) domain
Ferritin             PF00210.19   142 seq1222_BIOID51131   -            167   2.7e-18   66.0   0.1   1   1   2.3e-22   3.1e-18   65.7   0.1     2   136    31   166    30   167 0.94 Ferritin-like domain
Thioredoxin          PF00085.15   104 seq1223_BIOID51131   -            296   7.3e-19   67.2   0.0   1   1     2e-22   1.4e-18   66.3   0.0     3   103    19   120    17   121 0.94 Thioredoxin
SBP_bac_3            PF00497.15   225 seq1226_BIOID51131   -            248   3.1e-71  239.1   2.2   1   1   2.6e-75   3.5e-71  238.9   1.5     1   224    27   244    27   245 0.97 Bacterial extracellular solute-binding proteins, family 3
SBP_bac_5            PF00496.17   374 seq1227_BIOID51131   -            535  1.3e-107  359.8   7.1   1   1  1.1e-111  1.5e-107  359.5   4.9     1   372    73   453    73   455 0.94 Bacterial extracellular solute-binding proteins, family 5 Middle
Pertactin            PF03212.9    121 seq1228_BIOID51131   -            418   2.2e-06   27.2   0.3   1   1   1.8e-09   2.4e-05   23.9   0.0     2    78   330   403   329   414 0.86 Pertactin
BPD_transp_1         PF00528.17   185 seq1229_BIOID51131   -            219   7.2e-26   90.7  16.2   1   1   7.3e-30   9.9e-26   90.2  11.2     1   184    33   217    33   218 0.95 Binding-protein-dependent transport system inner membrane component
ABC_tran             PF00005.22   118 seq1235_BIOID51131   -            240   1.9e-26   92.6   0.0   1   1   9.7e-30   2.6e-26   92.1   0.0     1   118    41   165    41   165 0.89 ABC transporter
AAA_21               PF13304.1    303 seq1235_BIOID51131   -            240   3.9e-15   56.4   0.0   1   1   1.4e-10   3.9e-07   30.2   0.0   234   298   134   195   130   198 0.95 AAA domain
AAA_16               PF13191.1    166 seq1235_BIOID51131   -            240   2.1e-06   28.1   0.2   1   1   1.6e-09   4.3e-06   27.0   0.1    19   103    24   141    14   237 0.69 AAA ATPase domain
Band_7               PF01145.20   179 seq1237_BIOID51131   -            305   2.4e-35  121.9   0.5   1   1   1.7e-39   2.4e-35  121.9   0.3     1   178    21   203    21   204 0.96 SPFH domain / Band 7 family
BPD_transp_1         PF00528.17   185 seq1238_BIOID51131   -            339     2e-46  157.7  14.5   1   1   1.4e-50     2e-46  157.7  10.0     1   184   114   336   114   337 0.99 Binding-protein-dependent transport system inner membrane component
MS_channel           PF00924.13   206 seq1239_BIOID51131   -            741   6.7e-44  149.5   1.7   1   1   9.9e-48   1.4e-43  148.5   1.2     2   205   515   714   514   715 0.97 Mechanosensitive ion channel
NfeD                 PF01957.13   144 seq1240_BIOID51131   -            152   3.1e-24   85.6   6.7   1   1   2.9e-28     4e-24   85.2   4.6     1   141    12   148    12   150 0.92 NfeD-like C-terminal, partner-binding
BPD_transp_1         PF00528.17   185 seq1241_BIOID51131   -            300   4.7e-31  107.6  17.3   1   1   1.6e-34   1.1e-30  106.4   8.9     1   184   116   299   116   300 0.98 Binding-protein-dependent transport system inner membrane component
OppC_N               PF12911.2     56 seq1241_BIOID51131   -            300   8.2e-17   60.2   0.9   1   1   1.2e-20   8.2e-17   60.2   0.6     2    55    16    69    15    70 0.90 N-terminal TM domain of oligopeptide transport permease C
Lum_binding          PF00677.12    85 seq1242_BIOID51131   -            213   2.3e-61  203.5   0.8   1   2   1.4e-33   1.9e-29  101.2   0.0     1    85     3    87     3    87 0.99 Lumazine binding domain
Lum_binding          PF00677.12    85 seq1242_BIOID51131   -            213   2.3e-61  203.5   0.8   2   2   1.5e-33     2e-29  101.1   0.1     1    85   100   185   100   185 0.99 Lumazine binding domain
YadA                 PF03895.10    78 seq1244_BIOID51131   -            338   3.5e-21   74.8   9.7   1   1   5.9e-25   8.1e-21   73.7   6.8     2    78   262   338   261   338 0.99 YadA-like C-terminal region
oligo_HPY            PF08352.7     64 seq1245_BIOID51131   -            327   2.3e-19   69.3   0.4   1   1   8.6e-23   3.9e-19   68.6   0.3     1    64   233   297   233   297 0.99 Oligopeptide/dipeptide transporter, C-terminal region
ABC_tran             PF00005.22   118 seq1245_BIOID51131   -            327   1.6e-18   67.0   0.0   1   1   6.4e-22   2.9e-18   66.2   0.0    15   118    65   182    52   182 0.88 ABC transporter
AAA_21               PF13304.1    303 seq1245_BIOID51131   -            327   7.3e-10   39.1   0.1   1   1   2.9e-12   1.3e-08   35.0   0.0   231   302   148   217   125   218 0.94 AAA domain
PhnA                 PF03831.9     56 seq1246_BIOID51131   -            137   3.1e-29  100.0   6.8   1   1   5.8e-33     4e-29   99.6   4.7     1    56    69   123    69   123 0.98 PhnA protein
PhnA_Zn_Ribbon       PF08274.7     30 seq1246_BIOID51131   -            137     1e-15   57.1   7.4   1   1   2.4e-19   1.7e-15   56.3   5.1     1    30    28    57    28    57 0.97 PhnA Zinc-Ribbon
oligo_HPY            PF08352.7     64 seq1247_BIOID51131   -            337   5.1e-20   71.4   0.7   1   1   2.2e-23     1e-19   70.5   0.5     1    64   241   306   241   306 0.97 Oligopeptide/dipeptide transporter, C-terminal region
ABC_tran             PF00005.22   118 seq1247_BIOID51131   -            337   1.3e-19   70.5   0.0   1   1   4.9e-23   2.2e-19   69.8   0.0     1   117    62   189    62   190 0.83 ABC transporter
3-dmu-9_3-mt         PF06983.8    116 seq1249_BIOID51131   -            147   2.2e-07   31.1   0.5   1   1   2.6e-10   1.8e-06   28.1   0.4     4   115     4   138     2   139 0.74 3-demethylubiquinone-9 3-methyltransferase
Glyoxalase           PF00903.20   128 seq1249_BIOID51131   -            147   4.2e-05   23.4   0.0   1   1   9.4e-09   6.4e-05   22.8   0.0     7   128     8   138     3   138 0.86 Glyoxalase/Bleomycin resistance protein/Dioxygenase superfamily
DUF1471              PF07338.8     56 seq1250_BIOID51131   -            134   4.5e-20   70.9   0.2   1   1   5.2e-24   7.1e-20   70.2   0.1     1    56    81   134    81   134 0.99 Protein of unknown function (DUF1471)
ABC_tran             PF00005.22   118 seq1254_BIOID51131   -            262   1.7e-24   86.3   0.0   1   1   4.6e-28   3.1e-24   85.4   0.0     1   117    44   180    44   181 0.88 ABC transporter
TonB_dep_Rec         PF00593.19   276 seq1257_BIOID51131   -            760   2.3e-35  122.7  12.1   1   1   3.3e-39   2.3e-35  122.7   8.4     1   275   514   758   514   759 0.88 TonB dependent receptor
Plug                 PF07715.10   108 seq1257_BIOID51131   -            760   2.7e-20   72.5   3.3   1   1   1.3e-23     9e-20   70.8   2.3     2   107    68   168    67   169 0.95 TonB-dependent Receptor Plug Domain
HTH_3                PF01381.17    55 seq1258_BIOID51131   -            107   1.8e-06   27.5   0.4   1   1   8.8e-10     6e-06   25.8   0.0     3    52    54   103    52   105 0.95 Helix-turn-helix
HTH_26               PF13443.1     63 seq1258_BIOID51131   -            107   3.1e-05   23.9   0.0   1   1   8.9e-09   6.1e-05   23.0   0.0     8    53    58   102    47   104 0.87 Cro/C1-type HTH DNA-binding domain
Couple_hipA          PF13657.1     99 seq1259_BIOID51131   -            103   1.4e-21   76.4   0.0   1   1   1.2e-25   1.6e-21   76.3   0.0     1    98     5    98     5    99 0.97 HipA N-terminal domain
Phosphonate-bd       PF12974.2    243 seq1260_BIOID51131   -            338   2.1e-73  246.5   0.0   1   1     2e-77   2.8e-73  246.1   0.0     1   240    35   277    35   280 0.97 ABC transporter, phosphonate, periplasmic substrate-binding protein
HipA_C               PF07804.7     79 seq1261_BIOID51131   -            335   1.9e-17   63.0   0.1   1   1   5.6e-21   3.8e-17   62.0   0.0     2    79   147   233   146   233 0.90 HipA-like C-terminal domain
HipA_N               PF07805.7     82 seq1261_BIOID51131   -            335   8.8e-17   61.0   0.0   1   1     2e-20   1.4e-16   60.3   0.0     1    82    57   140    57   140 0.95 HipA-like N-terminal domain
LysR_substrate       PF03466.15   209 seq1262_BIOID51131   -            310   1.2e-25   89.7   0.0   1   1   3.2e-29   2.2e-25   88.9   0.0     2   206    88   290    87   292 0.95 LysR substrate binding domain
HTH_1                PF00126.22    60 seq1262_BIOID51131   -            310   8.8e-21   73.2   0.2   1   1   2.1e-24   1.5e-20   72.5   0.1     4    59     7    62     5    63 0.95 Bacterial regulatory helix-turn-helix protein, lysR family
BPD_transp_1         PF00528.17   185 seq1263_BIOID51131   -            276   1.3e-22   80.1   5.2   1   1   9.4e-27   1.3e-22   80.1   3.6     2   179   105   275   104   276 0.98 Binding-protein-dependent transport system inner membrane component
2OG-FeII_Oxy_3       PF13640.1    100 seq1264_BIOID51131   -            237   3.9e-13   49.6   0.1   1   1   1.6e-16   7.3e-13   48.7   0.1     3    99    96   187    95   188 0.91 2OG-Fe(II) oxygenase superfamily
2OG-FeII_Oxy         PF03171.15    99 seq1264_BIOID51131   -            237   8.2e-06   25.9   0.0   1   1   3.5e-09   1.6e-05   25.0   0.0     6    98    95   188    91   189 0.88 2OG-Fe(II) oxygenase superfamily
2OG-FeII_Oxy_4       PF13661.1     70 seq1264_BIOID51131   -            237   1.6e-05   24.3   0.2   1   1   7.4e-09   3.4e-05   23.2   0.1    14    69    95   152    83   153 0.88 2OG-Fe(II) oxygenase superfamily
UTRA                 PF07702.8    141 seq1265_BIOID51131   -            243   5.9e-32  110.1   0.1   1   1   3.2e-35   1.1e-31  109.2   0.0     1   140    98   237    98   238 0.94 UTRA domain
GntR                 PF00392.16    64 seq1265_BIOID51131   -            243     4e-22   77.2   0.3   1   1   2.2e-25   7.7e-22   76.4   0.2     2    64    16    77    15    77 0.98 Bacterial regulatory proteins, gntR family
MarR                 PF01047.17    59 seq1265_BIOID51131   -            243   4.7e-06   26.0   0.0   1   1   4.1e-09   1.4e-05   24.5   0.0    21    51    41    71    37    73 0.95 MarR family
zf-dskA_traR         PF01258.12    36 seq1266_BIOID51131   -             88   5.7e-12   45.0   5.4   1   1   5.9e-16   8.1e-12   44.5   3.8     5    34    37    67    31    69 0.89 Prokaryotic dksA/traR C4-type zinc finger
PhnG                 PF06754.7    147 seq1269_BIOID51131   -            150   1.6e-60  202.8   3.2   1   1   1.3e-64   1.8e-60  202.7   2.2     2   147     4   149     3   149 0.99 Phosphonate metabolism protein PhnG
MFS_1                PF07690.11   354 seq1270_BIOID51131   -            389   6.5e-32  110.5  61.2   1   1   2.1e-35   1.4e-31  109.3  31.5     1   335    10   323    10   331 0.87 Major Facilitator Superfamily
Sugar_tr             PF00083.19   451 seq1270_BIOID51131   -            389   1.5e-06   27.0  15.7   1   1   2.1e-10   1.5e-06   27.0  10.9    48   190    42   178    34   183 0.93 Sugar (and other) transporter
E1-E2_ATPase         PF00122.15   230 seq1271_BIOID51131   -            834   2.2e-55  187.0   0.2   1   1   8.1e-59   2.2e-55  187.0   0.1     1   229   291   512   291   513 0.99 E1-E2 ATPase
Hydrolase            PF00702.21   204 seq1271_BIOID51131   -            834   4.2e-53  180.7   7.6   1   1   2.1e-56   5.6e-53  180.3   4.2     2   204   518   732   517   732 0.96 haloacid dehalogenase-like hydrolase
HMA                  PF00403.21    62 seq1271_BIOID51131   -            834   3.1e-29  100.7   0.1   1   2   2.6e-14   7.1e-11   41.9   0.1     3    62     8    62     6    62 0.96 Heavy-metal-associated domain
HMA                  PF00403.21    62 seq1271_BIOID51131   -            834   3.1e-29  100.7   0.1   2   2   8.4e-19   2.3e-15   56.3   0.0     3    61   104   159   102   160 0.96 Heavy-metal-associated domain
HAD                  PF12710.2    191 seq1271_BIOID51131   -            834   2.3e-21   76.6   0.0   1   1     5e-24   1.4e-20   74.1   0.0     1   190   520   728   520   729 0.64 haloacid dehalogenase-like hydrolase
Hydrolase_3          PF08282.7    254 seq1271_BIOID51131   -            834   3.5e-09   36.5   0.9   1   1   1.4e-09   3.9e-06   26.5   0.5   195   254   705   764   699   764 0.92 haloacid dehalogenase-like hydrolase
Ldr_toxin            PF13940.1     35 seq1272_BIOID51131   -             35   6.5e-24   83.3   1.5   1   1   5.1e-28   6.9e-24   83.2   1.0     1    35     1    35     1    35 1.00 Toxin Ldr, type I toxin-antitoxin system
DUF1471              PF07338.8     56 seq1273_BIOID51131   -             86     5e-19   67.5   2.2   1   1   6.1e-23   8.4e-19   66.8   1.5     1    56    33    86    33    86 0.99 Protein of unknown function (DUF1471)
PhnH                 PF05845.7    192 seq1274_BIOID51131   -            194   2.3e-66  222.8   0.4   1   1   1.9e-70   2.5e-66  222.6   0.3     1   192     3   193     3   193 0.99 Bacterial phosphonate metabolism protein (PhnH)
Ldr_toxin            PF13940.1     35 seq1275_BIOID51131   -             35   3.3e-25   87.4   1.7   1   1   2.6e-29   3.5e-25   87.3   1.2     1    35     1    35     1    35 1.00 Toxin Ldr, type I toxin-antitoxin system
PhnI                 PF05861.7    359 seq1276_BIOID51131   -            354  1.2e-167  556.8   0.0   1   1  9.8e-172  1.3e-167  556.6   0.0     1   357     1   352     1   354 0.99 Bacterial phosphonate metabolism protein (PhnI)
PhnJ                 PF06007.6    279 seq1278_BIOID51131   -            281  2.8e-155  514.9   0.1   1   1  2.3e-159  3.2e-155  514.8   0.0     3   277     5   279     3   281 0.99 Phosphonate metabolism protein PhnJ
ABC_tran             PF00005.22   118 seq1281_BIOID51131   -            252   4.3e-22   78.6   0.0   1   1   1.3e-25   6.1e-22   78.1   0.0     1   117    45   173    45   174 0.86 ABC transporter
oligo_HPY            PF08352.7     64 seq1281_BIOID51131   -            252   2.6e-06   27.5   0.0   1   1     1e-09   4.6e-06   26.7   0.0     1    26   225   250   225   252 0.94 Oligopeptide/dipeptide transporter, C-terminal region
TraB                 PF01963.12   259 seq1282_BIOID51131   -            264   1.4e-41  142.5   0.2   1   1   1.2e-45   1.7e-41  142.2   0.1     8   250    30   264    21   264 0.96 TraB family
Glutaredoxin         PF00462.19    60 seq1283_BIOID51131   -            115     3e-18   65.4   0.0   1   1   3.6e-22   4.9e-18   64.7   0.0     1    60    17    81    17    81 0.98 Glutaredoxin
ABC_tran             PF00005.22   118 seq1285_BIOID51131   -            259   8.6e-20   71.1   0.0   1   1   3.2e-23   1.5e-19   70.4   0.0     1   118    81   211    81   211 0.93 ABC transporter
AAA_16               PF13191.1    166 seq1285_BIOID51131   -            259     7e-07   29.6   0.1   1   1   2.2e-10     1e-06   29.1   0.1    19    60    64   104    56   250 0.74 AAA ATPase domain
YbaK                 PF04073.10   123 seq1286_BIOID51131   -            159   5.8e-25   87.3   0.2   1   1   4.9e-29   6.6e-25   87.2   0.1     8   123    31   147    22   147 0.94 YbaK / prolyl-tRNA synthetases associated domain
Amidohydro_4         PF13147.1    304 seq1288_BIOID51131   -            378   7.3e-29  101.5   6.0   1   1   4.3e-32   1.5e-28  100.5   4.2     1   304    41   356    41   356 0.84 Amidohydrolase
Amidohydro_3         PF07969.6    404 seq1288_BIOID51131   -            378   2.5e-11   43.3   2.0   1   1   1.5e-14   5.3e-11   42.2   0.3   266   404   245   357   202   357 0.72 Amidohydrolase family
Amidohydro_1         PF01979.15   333 seq1288_BIOID51131   -            378   3.1e-09   36.8   0.9   1   1   1.9e-10   6.3e-07   29.2   0.1   227   331   244   357   223   358 0.57 Amidohydrolase family
Amidohydro_5         PF13594.1     68 seq1288_BIOID51131   -            378   1.5e-07   31.0   0.1   1   1   1.3e-10   4.6e-07   29.4   0.0     3    68    21    92    20    92 0.73 Amidohydrolase
DUF2629              PF10945.3     44 seq1289_BIOID51131   -             62     2e-27   94.1   2.0   1   1   1.8e-31   2.5e-27   93.8   1.4     2    44    18    60    17    60 0.98 Protein of unknown function (DUF2629)
YhjQ                 PF06564.7    244 seq1290_BIOID51131   -            250    4e-126  419.2   4.7   1   1  1.4e-129  4.8e-126  418.9   3.3     1   241     1   241     1   244 0.99 YhjQ protein
AAA_31               PF13614.1    157 seq1290_BIOID51131   -            250     4e-08   33.2   0.0   1   1   5.5e-11   1.9e-07   31.0   0.0     2   149     3   148     2   152 0.74 AAA domain
CbiA                 PF01656.18   195 seq1290_BIOID51131   -            250   1.9e-07   30.5   0.0   1   1   7.1e-11   2.4e-07   30.2   0.0     5   161     8   176     4   207 0.66 CobQ/CobB/MinD/ParA nucleotide binding domain
ArsA_ATPase          PF02374.10   305 seq1290_BIOID51131   -            250   6.6e-06   25.2   0.0   1   1   3.3e-09   1.1e-05   24.5   0.0     9    54    10    55     2    61 0.93 Anion-transporting ATPase
Glyco_tranf_2_3      PF13641.1    230 seq1291_BIOID51131   -            872   1.7e-32  113.0   0.0   1   1   1.3e-35   2.5e-32  112.4   0.0     1   230   273   500   273   500 0.87 Glycosyltransferase like family 2
Glycos_transf_2      PF00535.21   169 seq1291_BIOID51131   -            872   3.9e-30  104.6   0.0   1   1   3.2e-33   6.2e-30  103.9   0.0     1   169   276   447   276   447 0.98 Glycosyl transferase family 2
Glyco_trans_2_3      PF13632.1    192 seq1291_BIOID51131   -            872   6.1e-19   68.3   1.2   1   1   3.1e-22   6.1e-19   68.3   0.8     2   186   356   554   355   571 0.70 Glycosyl transferase family group 2
Cellulose_synt       PF03552.9    722 seq1291_BIOID51131   -            872   1.3e-16   59.9   6.8   1   1   4.7e-16   9.1e-13   47.2   1.9   415   650   446   661   443   686 0.75 Cellulose synthase
PilZ                 PF07238.9    102 seq1291_BIOID51131   -            872     1e-15   57.4   0.1   1   1   9.9e-19   1.9e-15   56.5   0.0     1   101   694   790   694   791 0.95 PilZ domain
Glyco_transf_21      PF13506.1    174 seq1291_BIOID51131   -            872   1.2e-13   50.6   0.0   1   1   1.1e-16   2.1e-13   49.8   0.0    12   174   334   499   325   499 0.87 Glycosyl transferase family 21
Glyco_tranf_2_2      PF10111.4    281 seq1291_BIOID51131   -            872   2.5e-06   26.6   0.0   1   1   1.9e-09   3.7e-06   26.1   0.0    32   185   303   448   277   474 0.84 Glycosyltransferase like family 2
AAA_18               PF13238.1    129 seq1292_BIOID51131   -            185   6.8e-09   36.0   0.0   1   1   1.8e-11   8.3e-08   32.4   0.0     1   118     6   138     6   148 0.66 AAA domain
AAA_33               PF13671.1    143 seq1292_BIOID51131   -            185   7.3e-08   32.3   0.4   1   1   4.2e-11   1.9e-07   30.9   0.3     1   136     5   150     5   153 0.78 AAA domain
Guanylate_kin        PF00625.16   183 seq1292_BIOID51131   -            185   5.7e-06   25.7   0.0   1   1   1.5e-09   6.8e-06   25.4   0.0     3   152     4   149     2   177 0.82 Guanylate kinase
Acetyltransf_1       PF00583.19    83 seq1294_BIOID51131   -            144   1.1e-14   54.1   0.3   1   1   3.8e-18   1.8e-14   53.4   0.2     3    83    54   134    52   134 0.95 Acetyltransferase (GNAT) family
Acetyltransf_7       PF13508.1     79 seq1294_BIOID51131   -            144   1.3e-09   37.9   0.0   1   1   3.7e-13   1.7e-09   37.5   0.0    11    78    55   134    32   135 0.78 Acetyltransferase (GNAT) domain
Acetyltransf_10      PF13673.1    117 seq1294_BIOID51131   -            144   4.8e-09   36.2   0.1   1   1   1.2e-12   5.6e-09   36.0   0.0    39   117    42   133    13   133 0.81 Acetyltransferase (GNAT) domain
MFS_1                PF07690.11   354 seq1295_BIOID51131   -            406   9.6e-39  133.0  57.6   1   2   9.5e-30   1.3e-25   89.8  16.1     2   247    31   264    30   267 0.80 Major Facilitator Superfamily
MFS_1                PF07690.11   354 seq1295_BIOID51131   -            406   9.6e-39  133.0  57.6   2   2   8.7e-20   1.2e-15   57.0  18.3     1   178   232   404   232   406 0.90 Major Facilitator Superfamily
Lactamase_B_2        PF12706.2    194 seq1296_BIOID51131   -            252   3.5e-15   55.9   0.0   1   1   3.1e-19   4.2e-15   55.6   0.0    28   194    66   223    30   223 0.84 Beta-lactamase superfamily domain
DUF1289              PF06945.8     51 seq1297_BIOID51131   -             79   5.2e-19   67.3   5.6   1   1   4.6e-23   6.3e-19   67.0   3.9     1    49    11    58    11    60 0.96 Protein of unknown function (DUF1289)
Aldo_ket_red         PF00248.16   283 seq1298_BIOID51131   -            298   6.1e-54  182.6   0.0   1   1     5e-58   6.8e-54  182.4   0.0     2   281    17   291    16   293 0.95 Aldo/keto reductase family
DUF1956              PF09209.6    125 seq1300_BIOID51131   -            227   1.7e-37  128.0   1.2   1   1   6.3e-41   4.3e-37  126.7   0.3     2   125   100   222    99   222 0.96 Domain of unknown function (DUF1956)
TetR_N               PF00440.18    47 seq1300_BIOID51131   -            227   1.6e-13   49.9   0.6   1   1   2.4e-17   1.6e-13   49.9   0.4     1    47    21    66    21    66 0.97 Bacterial regulatory proteins, tetR family
Na_H_Exchanger       PF00999.16   384 seq1301_BIOID51131   -            558     2e-75  253.5  52.3   1   1     4e-79   2.8e-75  253.1  36.3     4   379    14   385    11   389 0.94 Sodium/hydrogen exchanger family
TrkA_N               PF02254.13   116 seq1301_BIOID51131   -            558   7.1e-25   87.1   0.3   1   1   1.8e-28   1.3e-24   86.3   0.2     2   115   421   534   420   535 0.97 TrkA-N domain
BcsB                 PF03170.8    605 seq1303_BIOID51131   -            779  2.4e-225  749.0   2.1   1   1  2.1e-229  2.9e-225  748.7   1.5     4   605    68   681    65   681 0.99 Bacterial cellulose synthase subunit
Sod_Cu               PF00080.15   142 seq1304_BIOID51131   -            173   1.4e-31  109.4   1.5   1   1   1.2e-35   1.6e-31  109.2   1.0    10   142    35   172    17   172 0.88 Copper/zinc superoxide dismutase (SODC)
HlyD                 PF00529.15   306 seq1305_BIOID51131   -            331   3.7e-26   92.0  14.3   1   1   1.5e-29   5.2e-26   91.5   9.9     1   257    42   290    42   328 0.79 HlyD family secretion protein
HlyD_2               PF12700.2    328 seq1305_BIOID51131   -            331   1.2e-14   54.1   0.4   1   1   4.5e-17   1.5e-13   50.4   0.3    10   265    32   322    26   327 0.77 HlyD family secretion protein
HlyD_3               PF13437.1    105 seq1305_BIOID51131   -            331   1.6e-14   53.9   0.1   1   1     2e-15   6.8e-12   45.5   0.0     1   101   205   313   205   317 0.80 HlyD family secretion protein
Biotin_lipoyl_2      PF13533.1     50 seq1305_BIOID51131   -            331   8.8e-12   44.3   0.0   1   1   2.6e-15   8.8e-12   44.3   0.0     1    49    42    90    42    91 0.96 Biotin-lipoyl like
SIS                  PF01380.17   131 seq1306_BIOID51131   -            307   1.7e-30  105.1   0.1   1   1   5.1e-34   2.3e-30  104.7   0.0     2   130   149   277   148   278 0.98 SIS domain
HTH_6                PF01418.12    77 seq1306_BIOID51131   -            307   3.9e-26   90.4   0.0   1   1   2.1e-29   9.7e-26   89.2   0.0     2    77    26   101    25   101 0.97 Helix-turn-helix domain, rpiR family
ABC_tran             PF00005.22   118 seq1307_BIOID51131   -            583   3.4e-38  130.5   0.0   1   2   1.6e-21   5.6e-18   65.3   0.0     1   116    52   170    52   172 0.92 ABC transporter
ABC_tran             PF00005.22   118 seq1307_BIOID51131   -            583   3.4e-38  130.5   0.0   2   2   7.2e-21   2.5e-17   63.2   0.0     1   118   374   494   374   494 0.90 ABC transporter
AAA_21               PF13304.1    303 seq1307_BIOID51131   -            583   1.7e-24   87.1   0.1   1   2   2.4e-11   8.4e-08   32.4   0.0     1   285    40   189    40   197 0.81 AAA domain
AAA_21               PF13304.1    303 seq1307_BIOID51131   -            583   1.7e-24   87.1   0.1   2   2   7.6e-11   2.6e-07   30.7   0.0   236   297   465   523   462   523 0.96 AAA domain
Peripla_BP_4         PF13407.1    258 seq1308_BIOID51131   -            313   1.2e-57  195.1  11.5   1   1   3.5e-61   1.6e-57  194.7   8.0     2   255    30   290    29   293 0.95 Periplasmic binding protein domain
Peripla_BP_1         PF00532.16   279 seq1308_BIOID51131   -            313   4.1e-19   68.7   0.6   1   1   1.1e-22   4.9e-19   68.4   0.4     5   207    30   243    26   290 0.80 Periplasmic binding proteins and sugar binding domain of LacI family
Peripla_BP_3         PF13377.1    160 seq1308_BIOID51131   -            313     3e-12   46.7   0.0   1   1   1.4e-15   6.6e-12   45.6   0.0    12   140   161   291   159   307 0.87 Periplasmic binding protein-like domain
Glyco_hydro_8        PF01270.12   342 seq1311_BIOID51131   -            368    5e-120  400.2   2.8   1   1  4.3e-124  5.9e-120  399.9   1.9     1   342     1   346     1   346 0.98 Glycosyl hydrolases family 8
ABC_tran             PF00005.22   118 seq1312_BIOID51131   -            510   1.7e-36  125.0   0.1   1   2   3.4e-24   1.5e-20   73.5   0.2     1   118    45   174    45   174 0.95 ABC transporter
ABC_tran             PF00005.22   118 seq1312_BIOID51131   -            510   1.7e-36  125.0   0.1   2   2   1.1e-16   5.2e-13   49.2   0.0     3   117   305   437   303   438 0.84 ABC transporter
ABC2_membrane_3      PF12698.2    344 seq1314_BIOID51131   -            377   2.9e-43  148.0  22.8   1   1   9.6e-47   3.3e-43  147.9  15.8     2   344    27   370    26   370 0.88 ABC-2 family transporter protein
ABC2_membrane_2      PF12679.2    277 seq1314_BIOID51131   -            377   1.9e-39  135.1  15.1   1   1   7.4e-43   2.5e-39  134.6  10.5     2   270    13   370    12   375 0.87 ABC-2 family transporter protein
ABC2_membrane        PF01061.19   209 seq1314_BIOID51131   -            377   1.6e-23   82.8  36.0   1   1   8.6e-26   2.9e-22   78.7  16.2    47   208   179   341   146   342 0.91 ABC-2 type transporter
ABC2_membrane_4      PF12730.2    232 seq1314_BIOID51131   -            377   4.7e-16   58.5  17.8   1   1     2e-19     7e-16   57.9  12.4     3   229    18   363    17   369 0.74 ABC-2 family transporter protein
Abhydrolase_3        PF07859.8    211 seq1315_BIOID51131   -            319   7.5e-53  179.1   0.0   1   1   2.1e-56   9.5e-53  178.7   0.0     1   210    87   295    87   296 0.90 alpha/beta hydrolase fold
DUF2424              PF10340.4    374 seq1315_BIOID51131   -            319   4.4e-08   32.0   0.0   1   1   1.3e-11   6.1e-08   31.5   0.0   117   276    77   235    62   247 0.81 Protein of unknown function (DUF2424)
DLH                  PF01738.13   218 seq1315_BIOID51131   -            319   0.00013   21.2   0.0   1   1   5.3e-08   0.00024   20.3   0.0   147   206   253   307   227   319 0.80 Dienelactone hydrolase family
BCSC_C               PF05420.6    342 seq1316_BIOID51131   -           1157  2.9e-124  414.5  12.0   1   1  4.1e-127  5.7e-124  413.5   8.3     2   341   802  1139   801  1140 0.97 Cellulose synthase operon protein C C-terminus (BCSC_C)
TPR_16               PF13432.1     65 seq1316_BIOID51131   -           1157   1.5e-27   95.5  70.2   1   2   1.2e-11   1.6e-08   34.8   2.8     2    64   274   336   273   337 0.96 Tetratricopeptide repeat
TPR_16               PF13432.1     65 seq1316_BIOID51131   -           1157   1.5e-27   95.5  70.2   2   2   4.2e-12   5.7e-09   36.2   1.6     2    64   356   418   355   419 0.95 Tetratricopeptide repeat
TPR_11               PF13414.1     69 seq1316_BIOID51131   -           1157   3.6e-24   84.0  37.0   1   1   1.1e-13   1.5e-10   40.4   0.6     2    69   268   334   267   334 0.96 TPR repeat
TPR_2                PF07719.12    34 seq1316_BIOID51131   -           1157   3.5e-18   63.8  31.4   1   1   3.9e-08   5.3e-05   22.7   0.1     2    33   304   335   303   336 0.95 Tetratricopeptide repeat
TPR_7                PF13176.1     36 seq1316_BIOID51131   -           1157   1.9e-12   45.8  17.3   1   1   4.4e-07    0.0006   19.3   0.0     1    32   305   334   305   341 0.85 Tetratricopeptide repeat
TPR_8                PF13181.1     34 seq1316_BIOID51131   -           1157     1e-10   40.4  12.7   1   1   4.1e-08   5.6e-05   22.5   0.1     2    32   304   334   303   337 0.93 Tetratricopeptide repeat
TPR_1                PF00515.23    34 seq1316_BIOID51131   -           1157   1.1e-09   37.3  20.5   1   1     6e-08   8.3e-05   21.9   0.1     2    33   304   335   303   336 0.95 Tetratricopeptide repeat
MarR                 PF01047.17    59 seq1317_BIOID51131   -            146   4.8e-19   67.7   0.1   1   1   2.9e-22   1.3e-18   66.2   0.1     1    58    31    89    31    90 0.98 MarR family
HTH_27               PF13463.1     68 seq1317_BIOID51131   -            146   2.1e-14   53.4   1.1   1   1   7.6e-18   3.5e-14   52.7   0.3     1    67    31    97    31    98 0.93 Winged helix DNA-binding domain
MarR_2               PF12802.2     62 seq1317_BIOID51131   -            146     1e-11   44.1   0.1   1   1   5.9e-15   2.7e-11   42.8   0.0     2    62    30    89    29    89 0.96 MarR family
BPD_transp_2         PF02653.11   267 seq1318_BIOID51131   -            326     6e-48  163.0  45.4   1   1   4.4e-52     6e-48  163.0  31.5     1   267    52   318    52   318 0.91 Branched-chain amino acid transport system / permease component
ABC2_membrane_3      PF12698.2    344 seq1319_BIOID51131   -            368   2.4e-53  181.2  14.5   1   1   8.4e-57   2.9e-53  181.0  10.1     7   338    25   355    21   361 0.91 ABC-2 family transporter protein
ABC2_membrane        PF01061.19   209 seq1319_BIOID51131   -            368   5.6e-36  123.5  16.2   1   1     3e-39     1e-35  122.6   7.6    52   207   164   331   120   333 0.87 ABC-2 type transporter
ABC2_membrane_2      PF12679.2    277 seq1319_BIOID51131   -            368   2.2e-30  105.3   9.0   1   1   8.4e-34   2.9e-30  104.9   6.3     1   275     6   366     6   368 0.87 ABC-2 family transporter protein
ABC2_membrane_4      PF12730.2    232 seq1319_BIOID51131   -            368   9.8e-20   70.5   7.7   1   1   3.8e-23   1.3e-19   70.2   5.3     2   224    11   352    10   358 0.79 ABC-2 family transporter protein
Ribul_P_3_epim       PF00834.14   201 seq1320_BIOID51131   -            231   1.2e-62  210.4   0.0   1   1   1.1e-66   1.5e-62  210.1   0.0     1   195     2   196     2   203 0.96 Ribulose-phosphate 3 epimerase family
UPF0075              PF03702.9    364 seq1321_BIOID51131   -            369    7e-171  567.9   0.0   1   1  5.9e-175    8e-171  567.7   0.0     2   363     5   366     4   367 0.99 Uncharacterised protein family (UPF0075)
ROK                  PF00480.15   179 seq1323_BIOID51131   -            147   2.3e-32  112.1   0.0   1   1   1.9e-36   2.6e-32  111.9   0.0     1   133    10   147    10   147 0.98 ROK family
Exo_endo_phos        PF03372.18   251 seq1325_BIOID51131   -            253     1e-25   90.9   0.7   1   1     9e-30   1.2e-25   90.7   0.5     2   251    14   244    13   244 0.78 Endonuclease/Exonuclease/phosphatase family
ROK                  PF00480.15   179 seq1326_BIOID51131   -            161   1.6e-14   54.0   3.7   1   1   1.8e-18   2.4e-14   53.4   2.6   135   179     1    45     1    45 0.98 ROK family
MliC                 PF09864.4     72 seq1327_BIOID51131   -            107   2.5e-19   68.6   0.0   1   1   2.3e-23   3.1e-19   68.3   0.0     1    71    33    99    33   100 0.94 Membrane-bound lysozyme-inhibitor of c-type lysozyme
PLDc_2               PF13091.1    126 seq1328_BIOID51131   -            413   4.3e-35  120.0   0.0   1   2   3.6e-15   2.5e-11   43.2   0.0     3   112    26   154    24   165 0.78 PLD-like domain
PLDc_2               PF13091.1    126 seq1328_BIOID51131   -            413   4.3e-35  120.0   0.0   2   2   6.7e-25   4.6e-21   74.7   0.0     2   120   213   334   212   339 0.87 PLD-like domain
PLDc                 PF00614.17    28 seq1328_BIOID51131   -            413   1.3e-10   40.6   0.7   1   1   3.2e-11   2.2e-07   30.3   0.1     3    24   110   131   108   135 0.91 Phospholipase D Active site motif
Pyridox_oxidase      PF01243.15    89 seq1329_BIOID51131   -            218   9.4e-25   86.3   0.0   1   1     2e-28   1.3e-24   85.8   0.0     2    86    40   122    39   125 0.96 Pyridoxamine 5'-phosphate oxidase
PNPOx_C              PF10590.4     42 seq1329_BIOID51131   -            218   5.3e-20   70.5   2.6   1   1     2e-23   1.3e-19   69.2   1.8     1    42   178   218   178   218 0.99 Pyridoxine 5'-phosphate oxidase C-terminal dimerisation region
Lactamase_B          PF00753.22   194 seq1330_BIOID51131   -            665   2.3e-34  118.6   0.1   1   1   2.5e-38   3.4e-34  118.1   0.1     3   194   135   359   133   359 0.99 Metallo-beta-lactamase superfamily
EAL                  PF00563.15   236 seq1333_BIOID51131   -            651   1.6e-55  188.0   0.8   1   1   2.4e-58   1.1e-54  185.3   0.0     3   236   404   637   402   637 0.91 EAL domain
GGDEF                PF00990.16   161 seq1333_BIOID51131   -            651   1.8e-11   43.7   0.0   1   1     2e-14   9.1e-11   41.4   0.0     6   161   236   383   231   383 0.94 GGDEF domain
HAMP                 PF00672.20    70 seq1333_BIOID51131   -            651   2.4e-10   40.3   0.1   1   1   5.3e-14   2.4e-10   40.3   0.1     3    69   151   221   149   222 0.85 HAMP domain
tRNA-synt_1b         PF00579.20   292 seq1335_BIOID51131   -            428   8.2e-95  317.1   0.0   1   1   1.5e-98   1.1e-94  316.7   0.0     3   292    35   333    33   333 0.98 tRNA synthetases class I (W and Y)
S4                   PF01479.20    48 seq1335_BIOID51131   -            428   4.6e-06   25.8   0.0   1   1   1.5e-09     1e-05   24.7   0.0     3    47   363   407   363   408 0.93 S4 domain
UPF0104              PF03706.8    295 seq1336_BIOID51131   -            318   5.3e-22   78.3  32.9   1   1   5.2e-26   7.1e-22   77.9  22.8     2   294    24   296    23   297 0.88 Uncharacterised protein family (UPF0104)
Phos_pyr_kin         PF08543.7    246 seq1340_BIOID51131   -            287   1.8e-15   56.7   0.0   1   1   3.4e-19   2.3e-15   56.3   0.0    59   234    74   257    51   268 0.82 Phosphomethylpyrimidine kinase
PfkB                 PF00294.19   301 seq1340_BIOID51131   -            287   4.4e-11   42.3   0.0   1   1     4e-14   2.7e-10   39.7   0.0   175   284   132   250    94   263 0.83 pfkB family carbohydrate kinase
SDF                  PF00375.13   390 seq1342_BIOID51131   -            428  1.3e-114  382.9  40.9   1   1    1e-118  1.4e-114  382.7  28.3     1   390     9   401     9   401 0.97 Sodium:dicarboxylate symporter family
HlyD                 PF00529.15   306 seq1343_BIOID51131   -            343   2.9e-54  184.3   6.2   1   1   9.5e-58   3.2e-54  184.1   4.3     2   305    48   337    47   338 0.94 HlyD family secretion protein
HlyD_3               PF13437.1    105 seq1343_BIOID51131   -            343   6.8e-20   71.2   0.1   1   1   4.3e-17   1.5e-13   50.9   0.0     1    85   210   293   210   333 0.91 HlyD family secretion protein
Biotin_lipoyl_2      PF13533.1     50 seq1343_BIOID51131   -            343   1.1e-19   69.7   0.0   1   1   2.3e-19   7.9e-16   57.3   0.1     4    49    50    95    47    96 0.93 Biotin-lipoyl like
HlyD_2               PF12700.2    328 seq1343_BIOID51131   -            343   1.2e-18   67.3   0.0   1   1   4.7e-22   1.6e-18   66.8   0.0    19   239    46   287    39   298 0.74 HlyD family secretion protein
FUSC                 PF04632.7    650 seq1344_BIOID51131   -            683   5.1e-56  190.3  32.5   1   1   5.3e-59   2.4e-55  188.0  22.4     8   617    36   643    30   676 0.80 Fusaric acid resistance protein family
FUSC_2               PF13515.1    128 seq1344_BIOID51131   -            683     2e-08   34.0   9.9   1   1   4.4e-12     2e-08   34.0   6.8     2   127   364   495   359   496 0.75 Fusaric acid resistance protein-like
Peptidase_M16_C      PF05193.16   184 seq1345_BIOID51131   -            498   6.3e-19   68.2   0.0   1   1   2.8e-22   1.9e-18   66.6   0.0     3   183   201   377   199   378 0.83 Peptidase M16 inactive domain
Peptidase_M16        PF00675.15   149 seq1345_BIOID51131   -            498   6.8e-07   29.0   0.0   1   1   2.6e-10   1.8e-06   27.6   0.0     2   123    46   169    45   190 0.86 Insulinase (Peptidase family M16)
priB_priC            PF07445.7    173 seq1348_BIOID51131   -            175   2.7e-57  192.8  17.0   1   1   2.2e-61   3.1e-57  192.7  11.8     1   173     7   175     7   175 0.99 Primosomal replication protein priB and priC
OEP                  PF02321.13   188 seq1351_BIOID51131   -            488   1.2e-19   70.5  15.2   1   2   1.1e-12   1.6e-08   34.2   3.1     1   188    69   268    69   268 0.86 Outer membrane efflux protein
OEP                  PF02321.13   188 seq1351_BIOID51131   -            488   1.2e-19   70.5  15.2   2   2   5.7e-15   7.8e-11   41.7   2.1     6   188   295   476   290   476 0.89 Outer membrane efflux protein
DUF2496              PF10689.4     44 seq1352_BIOID51131   -             54     3e-24   84.2   2.1   1   1   2.5e-28   3.4e-24   84.0   1.5     1    44     2    45     2    45 0.98 Protein of unknown function (DUF2496)
UPF0052              PF01933.13   301 seq1358_BIOID51131   -            322   5.8e-87  291.6   0.1   1   1   5.2e-91   7.1e-87  291.4   0.1     1   298    32   319    32   321 0.97 Uncharacterised protein family UPF0052
EAL                  PF00563.15   236 seq1359_BIOID51131   -            255   1.1e-28  100.1   0.0   1   1     1e-32   1.4e-28   99.8   0.0    13   236    30   242    17   242 0.82 EAL domain
Molybdopterin        PF00384.17   432 seq1361_BIOID51131   -            139   9.1e-20   70.6   0.0   1   1   1.6e-23   1.1e-19   70.4   0.0     1    82    61   138    61   139 0.94 Molybdopterin oxidoreductase
Molybdop_Fe4S4       PF04879.11    55 seq1361_BIOID51131   -            139   6.7e-17   60.9   0.8   1   1   1.6e-20   1.1e-16   60.2   0.6     1    54     1    53     1    54 0.95 Molybdopterin oxidoreductase Fe4S4 domain
AsmA                 PF05170.9    604 seq1362_BIOID51131   -            691    1e-170  569.2   0.0   1   1  1.7e-174  1.2e-170  569.0   0.0     1   603     6   587     6   588 0.99 AsmA family
AsmA_2               PF13502.1    220 seq1362_BIOID51131   -            691   1.5e-27   96.2   3.3   1   1   8.1e-30   5.5e-26   91.1   0.9     2   220   438   640   437   640 0.88 AsmA-like C-terminal region
Molybdopterin        PF00384.17   432 seq1364_BIOID51131   -            559   8.6e-89  298.1   0.1   1   1   1.9e-92   1.3e-88  297.5   0.0   102   431     1   331     1   332 0.96 Molybdopterin oxidoreductase
Molydop_binding      PF01568.16   109 seq1364_BIOID51131   -            559   1.6e-26   92.1   0.0   1   1   4.8e-30   3.3e-26   91.1   0.0     2   109   420   526   419   526 0.96 Molydopterin dinucleotide binding domain
Sel1                 PF08238.7     39 seq1365_BIOID51131   -            229     3e-18   65.7  15.4   1   4     2e-07    0.0027   18.1   0.4     2    39    36    66    35    66 0.82 Sel1 repeat
Sel1                 PF08238.7     39 seq1365_BIOID51131   -            229     3e-18   65.7  15.4   2   4    0.0012        17    6.1   0.0     3    39    69   101    67   101 0.69 Sel1 repeat
Sel1                 PF08238.7     39 seq1365_BIOID51131   -            229     3e-18   65.7  15.4   3   4   9.1e-10   1.2e-05   25.6   0.0     2    34   143   172   142   174 0.92 Sel1 repeat
Sel1                 PF08238.7     39 seq1365_BIOID51131   -            229     3e-18   65.7  15.4   4   4   4.8e-08   0.00066   20.1   0.1     4    38   182   215   179   216 0.85 Sel1 repeat
HlyD                 PF00529.15   306 seq1368_BIOID51131   -            397     1e-80  271.1  14.6   1   1   3.1e-84     1e-80  271.1  10.1     1   306    64   361    64   361 0.99 HlyD family secretion protein
HlyD_2               PF12700.2    328 seq1368_BIOID51131   -            397   3.2e-19   69.1   0.7   1   1   1.3e-22   4.3e-19   68.7   0.5     2   328    45   361    44   361 0.76 HlyD family secretion protein
HlyD_3               PF13437.1    105 seq1368_BIOID51131   -            397   1.9e-12   47.3   3.9   1   1   1.1e-13   3.6e-10   39.9   0.2     2   105   176   290   175   290 0.89 HlyD family secretion protein
Biotin_lipoyl_2      PF13533.1     50 seq1368_BIOID51131   -            397   3.6e-11   42.4  10.0   1   1   3.8e-11   1.3e-07   31.0   0.1     4    50    67   113    59   122 0.86 Biotin-lipoyl like
ACR_tran             PF00873.14  1021 seq1370_BIOID51131   -           1049         0 1473.7  18.3   1   1         0         0 1473.5  12.7     1  1021     1  1030     1  1030 1.00 AcrB/AcrD/AcrF family
GFO_IDH_MocA         PF01408.17   120 seq1374_BIOID51131   -            359   3.3e-25   88.8   0.0   1   1   1.2e-28   5.4e-25   88.1   0.0     1   120    18   135    18   135 0.96 Oxidoreductase family, NAD-binding Rossmann fold
GFO_IDH_MocA_C       PF02894.12   115 seq1374_BIOID51131   -            359   2.2e-18   65.9   0.0   1   1   8.3e-22   3.8e-18   65.2   0.0     1   115   147   254   147   254 0.97 Oxidoreductase family, C-terminal alpha/beta domain
Semialdhyde_dh       PF01118.19   121 seq1374_BIOID51131   -            359   9.4e-06   25.8   0.0   1   1   3.5e-09   1.6e-05   25.1   0.0     1    95    19   107    19   112 0.88 Semialdehyde dehydrogenase, NAD binding domain
Aminotran_3          PF00202.16   339 seq1375_BIOID51131   -            463  5.8e-112  373.7   0.0   1   1    5e-116  6.8e-112  373.5   0.0     3   338    64   405    62   406 0.96 Aminotransferase class-III
GerE                 PF00196.14    58 seq1376_BIOID51131   -            200   6.9e-22   76.4   1.3   1   1   3.1e-25   1.1e-21   75.8   0.9     2    57   140   195   139   196 0.97 Bacterial regulatory proteins, luxR family
Sigma70_r4_2         PF08281.7     54 seq1376_BIOID51131   -            200   6.6e-09   34.9   0.2   1   1   3.8e-12   1.3e-08   34.0   0.1     8    47   139   177   139   184 0.93 Sigma-70, region 4
Sigma70_r4           PF04545.11    50 seq1376_BIOID51131   -            200     1e-06   27.7   0.3   1   1   5.9e-10     2e-06   26.8   0.2     2    48   139   184   139   186 0.91 Sigma-70, region 4
Y1_Tnp               PF01797.11   121 seq1377_BIOID51131   -            152   5.6e-37  126.1   0.3   1   1   4.7e-41   6.4e-37  125.9   0.2     2   121    12   129    11   129 0.98 Transposase IS200 like
YbaJ                 PF10757.4    122 seq1378_BIOID51131   -            124   4.7e-71  236.4   1.2   1   1   3.8e-75   5.2e-71  236.3   0.9     1   121     1   121     1   122 0.99 Biofilm formation regulator YbaJ
PBP                  PF01161.15   145 seq1379_BIOID51131   -            158     4e-37  127.1   0.0   1   1   3.3e-41   4.4e-37  127.0   0.0     2   143    12   157    11   158 0.94 Phosphatidylethanolamine-binding protein
HHA                  PF05321.6     57 seq1380_BIOID51131   -            154   7.4e-30  102.7   0.3   1   1     8e-34   1.1e-29  102.2   0.2     1    57    95   151    95   151 0.99 Haemolysin expression modulating protein
Mac                  PF12464.3     55 seq1384_BIOID51131   -            183   1.4e-18   66.5   0.5   1   1   3.5e-22   2.4e-18   65.7   0.3     1    54     5    58     5    59 0.97 Maltose acetyltransferase
Hexapep              PF00132.19    36 seq1384_BIOID51131   -            183   2.2e-14   52.1  16.3   1   1   2.3e-15   1.6e-11   43.0   5.3     2    36   130   164   129   164 0.96 Bacterial transferase hexapeptide (six repeats)
YlaC                 PF10777.4    156 seq1386_BIOID51131   -            156     6e-76  253.1   0.3   1   1   4.9e-80   6.7e-76  253.0   0.2     1   155     1   154     1   155 0.99 sigma70 family sigma factor YlaC
CCP_MauG             PF03150.9    159 seq1387_BIOID51131   -            465   5.3e-51  172.9   0.0   1   1   1.8e-51   8.2e-48  162.5   0.0     2   159   184   335   183   335 0.97 Di-haem cytochrome c peroxidase
Haem_bd              PF14376.1    137 seq1387_BIOID51131   -            465   7.6e-42  142.1   0.0   1   1   1.7e-45   7.6e-42  142.1   0.0     2   137    17   155    16   155 0.99 Haem-binding domain
Cytochrom_C          PF00034.16    91 seq1387_BIOID51131   -            465   8.8e-15   55.2   0.3   1   1   4.1e-11   1.9e-07   31.7   0.0     2    90   340   453   339   454 0.86 Cytochrome c
EAL                  PF00563.15   236 seq1389_BIOID51131   -            518   2.1e-64  217.1   0.0   1   1   4.3e-68   2.9e-64  216.6   0.0     2   235   275   503   274   504 0.95 EAL domain
CSS-motif            PF12792.2    208 seq1389_BIOID51131   -            518   2.3e-41  141.3   0.0   1   1   5.9e-45   4.1e-41  140.5   0.0     2   208    38   249    37   249 0.94 CSS motif domain associated with EAL
Pyridoxal_deC        PF00282.14   373 seq1390_BIOID51131   -            487  1.4e-108  362.6   0.0   1   1  2.4e-112  1.7e-108  362.3   0.0     1   373    54   404    54   404 0.98 Pyridoxal-dependent decarboxylase conserved domain
AMP-binding          PF00501.23   418 seq1392_BIOID51131   -            652  3.2e-112  374.8   0.0   1   1  8.4e-116  3.8e-112  374.5   0.0     1   418   109   547   109   547 0.97 AMP-binding enzyme
DUF3448              PF11930.3     82 seq1392_BIOID51131   -            652   3.3e-30  103.4   0.2   1   1   1.9e-33   8.7e-30  102.1   0.1     3    81    20   101    17   102 0.96 Domain of unknown function (DUF3448)
DUF4009              PF13193.1     41 seq1392_BIOID51131   -            652   8.6e-16   56.9   0.0   1   1   3.5e-19   1.6e-15   56.1   0.0     2    41   591   634   590   634 0.95 Domain of unknown function (DUF4009)
DNA_binding_1        PF01035.15    85 seq1393_BIOID51131   -            129     3e-29  100.4   0.0   1   1   2.9e-33     4e-29  100.0   0.0     2    84    32   114    31   115 0.97 6-O-methylguanine DNA methyltransferase, DNA binding domain
Peripla_BP_1         PF00532.16   279 seq1395_BIOID51131   -            342  1.3e-100  336.0   0.0   1   1  5.6e-104  1.9e-100  335.5   0.0     2   278    65   341    64   342 0.99 Periplasmic binding proteins and sugar binding domain of LacI family
LacI                 PF00356.16    46 seq1395_BIOID51131   -            342     1e-18   66.5   0.1   1   1   6.5e-22   2.2e-18   65.4   0.1     1    46     8    53     8    53 0.99 Bacterial regulatory proteins, lacI family
Peripla_BP_3         PF13377.1    160 seq1395_BIOID51131   -            342   1.3e-17   64.1   0.2   1   1     1e-20   3.6e-17   62.7   0.1     2   155   175   339   174   342 0.85 Periplasmic binding protein-like domain
Peripla_BP_4         PF13407.1    258 seq1395_BIOID51131   -            342   5.3e-14   52.0   0.0   1   1     2e-17   6.9e-14   51.7   0.0     1   208    67   268    67   322 0.85 Periplasmic binding protein domain
HTH_AraC             PF00165.18    42 seq1396_BIOID51131   -            274   1.1e-20   72.6   0.6   1   2   4.8e-11   3.3e-07   29.8   0.0     1    42   151   191   151   191 0.95 Bacterial regulatory helix-turn-helix proteins, AraC family
HTH_AraC             PF00165.18    42 seq1396_BIOID51131   -            274   1.1e-20   72.6   0.6   2   2   1.3e-14   8.8e-11   41.1   0.1     9    41   207   240   205   241 0.95 Bacterial regulatory helix-turn-helix proteins, AraC family
HTH_18               PF12833.2     81 seq1396_BIOID51131   -            274   2.7e-16   59.3   0.0   1   1   6.7e-20   4.6e-16   58.5   0.0     1    81   164   242   164   242 0.96 Helix-turn-helix domain
adh_short_C2         PF13561.1    243 seq1399_BIOID51131   -            255   2.2e-41  142.1   0.1   1   1     8e-45   2.7e-41  141.8   0.1     6   241    21   249    18   251 0.94 Enoyl-(Acyl carrier protein) reductase
adh_short            PF00106.20   167 seq1399_BIOID51131   -            255   7.4e-34  116.9   0.7   1   1   3.9e-37   1.3e-33  116.1   0.5     1   165    12   176    12   178 0.94 short chain dehydrogenase
KR                   PF08659.5    181 seq1399_BIOID51131   -            255   1.6e-08   34.3   0.3   1   1   6.8e-12   2.3e-08   33.7   0.2     4   161    15   171    13   178 0.89 KR domain
3HCDH_N              PF02737.13   180 seq1399_BIOID51131   -            255   9.5e-05   22.0   0.3   1   1   5.3e-08   0.00018   21.0   0.2     4    46    16    58    13    95 0.77 3-hydroxyacyl-CoA dehydrogenase, NAD binding domain
DUF485               PF04341.7     91 seq1400_BIOID51131   -            104   1.6e-35  120.5   0.0   1   1   1.3e-39   1.8e-35  120.3   0.0     1    91     9   100     9   100 0.98 Protein of unknown function, DUF485
SSF                  PF00474.12   406 seq1402_BIOID51131   -            549  1.2e-140  468.6  37.8   1   1  1.2e-144  1.7e-140  468.1  26.2     1   406    63   468    63   468 1.00 Sodium:solute symporter family
HTH_AraC             PF00165.18    42 seq1403_BIOID51131   -            242   1.1e-18   66.2   1.3   1   2     1e-08   6.8e-05   22.4   0.0     1    37   145   181   145   186 0.88 Bacterial regulatory helix-turn-helix proteins, AraC family
HTH_AraC             PF00165.18    42 seq1403_BIOID51131   -            242   1.1e-18   66.2   1.3   2   2   5.5e-15   3.8e-11   42.3   0.1     6    40   198   233   196   234 0.93 Bacterial regulatory helix-turn-helix proteins, AraC family
HTH_18               PF12833.2     81 seq1403_BIOID51131   -            242   3.9e-12   46.0   0.2   1   1   1.1e-15   7.3e-12   45.1   0.2     1    79   158   234   158   236 0.93 Helix-turn-helix domain
TetR_N               PF00440.18    47 seq1407_BIOID51131   -            196   2.1e-18   65.5   0.1   1   1   6.1e-22   8.4e-18   63.6   0.0     1    47    16    62    16    62 0.98 Bacterial regulatory proteins, tetR family
Acyl_CoA_thio        PF02551.10   132 seq1412_BIOID51131   -            286   6.8e-69  229.4   0.0   1   2   2.3e-17   1.6e-13   50.3   0.0     5   126    21   103    17   115 0.89 Acyl-CoA thioesterase
Acyl_CoA_thio        PF02551.10   132 seq1412_BIOID51131   -            286   6.8e-69  229.4   0.0   2   2   3.2e-55   2.2e-51  172.8   0.0     2   132   148   281   147   281 0.99 Acyl-CoA thioesterase
4HBT_3               PF13622.1    256 seq1412_BIOID51131   -            286   2.2e-40  138.9   0.1   1   1   3.9e-44   2.7e-40  138.6   0.1    10   255    32   281    25   282 0.84 Thioesterase-like superfamily
Glyco_hydro_2_C      PF02836.12   298 seq1414_BIOID51131   -            603  7.5e-105  349.9   0.2   1   1  3.9e-108  1.8e-104  348.7   0.0     1   297   274   592   274   593 0.98 Glycosyl hydrolases family 2, TIM barrel domain
Glyco_hydro_2_N      PF02837.13   167 seq1414_BIOID51131   -            603   6.2e-47  159.1   0.9   1   1   2.3e-50   1.1e-46  158.3   0.6     2   167    10   180     9   180 0.96 Glycosyl hydrolases family 2, sugar binding domain
Glyco_hydro_2        PF00703.16   110 seq1414_BIOID51131   -            603     4e-08   33.5   0.1   1   1   2.4e-11   1.1e-07   32.1   0.1     3   110   184   272   182   272 0.86 Glycosyl hydrolases family 2
MFS_2                PF13347.1    427 seq1415_BIOID51131   -            457    2e-110  369.0  37.7   1   1  3.4e-114  2.3e-110  368.8  26.1     3   427    10   431     8   431 0.97 MFS/sugar transport protein
MFS_1                PF07690.11   354 seq1415_BIOID51131   -            457   1.1e-14   53.9  47.9   1   1   1.8e-17   1.2e-13   50.4  29.3    12   352    25   377    18   379 0.83 Major Facilitator Superfamily
OprD                 PF03573.8    391 seq1418_BIOID51131   -            421   5.5e-07   28.5   1.1   1   1   1.2e-10   1.7e-06   26.9   0.7    18   370    42   394    26   418 0.68 outer membrane porin, OprD family
HTH_18               PF12833.2     81 seq1422_BIOID51131   -            107   5.2e-24   84.0   1.3   1   1     9e-28   6.1e-24   83.8   0.9     1    81    27   106    27   106 0.97 Helix-turn-helix domain
HTH_AraC             PF00165.18    42 seq1422_BIOID51131   -            107   5.1e-17   60.9   0.1   1   1   3.4e-16   2.3e-12   46.1   0.0     1    42    66   105    66   105 0.96 Bacterial regulatory helix-turn-helix proteins, AraC family
HdeA                 PF06411.6     94 seq1423_BIOID51131   -            110   2.1e-26   91.5   0.2   1   1   1.8e-30   2.5e-26   91.3   0.2     4    94     6    98     3    98 0.91 HdeA/HdeB family
HdeA                 PF06411.6     94 seq1426_BIOID51131   -            112   1.4e-28   98.5   0.5   1   1   1.2e-32   1.6e-28   98.3   0.3     4    93    13   101    10   102 0.90 HdeA/HdeB family
MgtC                 PF02308.11   135 seq1428_BIOID51131   -            215   4.9e-47  159.0  11.1   1   1   5.2e-51   7.2e-47  158.5   7.7     1   128     9   136     9   143 0.96 MgtC family
SgrR_N               PF12793.2    115 seq1429_BIOID51131   -            566   5.9e-38  129.2   2.0   1   1   1.5e-41     1e-37  128.5   1.4     2   115     6   119     5   119 0.98 Sugar transport-related sRNA regulator N-term
SBP_bac_5            PF00496.17   374 seq1429_BIOID51131   -            566     6e-19   67.9   0.0   1   1   1.8e-22   1.2e-18   66.9   0.0     2   158   165   303   164   306 0.89 Bacterial extracellular solute-binding proteins, family 5 Middle
Fumerase             PF05681.9    271 seq1430_BIOID51131   -            548   2.2e-89  299.0   0.0   1   1   4.1e-93   2.8e-89  298.6   0.0     2   271    48   328    47   328 0.98 Fumarate hydratase (Fumerase)
Fumerase_C           PF05683.7    206 seq1430_BIOID51131   -            548   1.8e-84  281.8   0.0   1   1   5.4e-88   3.7e-84  280.8   0.0     1   204   332   539   332   541 0.98 Fumarase C-terminus
ExsB                 PF06508.8    137 seq1432_BIOID51131   -            231     5e-57  191.4   0.0   1   1   1.4e-60   6.4e-57  191.0   0.0     1   137     3   140     3   140 0.99 ExsB
Asn_synthase         PF00733.16   255 seq1432_BIOID51131   -            231   2.2e-05   23.9   0.0   1   1   8.3e-09   3.8e-05   23.1   0.0    21    80     5    64     2    77 0.90 Asparagine synthase
Arginosuc_synth      PF00764.14   388 seq1432_BIOID51131   -            231   2.3e-05   23.5   0.1   1   1   8.8e-09     4e-05   22.7   0.0     1    59     5    63     5    75 0.91 Arginosuccinate synthase
Lyase_1              PF00206.15   312 seq1433_BIOID51131   -            467  1.6e-125  418.3   0.1   1   1  3.4e-129  2.3e-125  417.8   0.1     1   312    12   342    12   342 0.98 Lyase
FumaraseC_C          PF10415.4     55 seq1433_BIOID51131   -            467   3.7e-26   90.8   0.7   1   1   1.6e-29   1.1e-25   89.3   0.1     1    54   408   461   408   462 0.98 Fumarase C C-terminus
Peripla_BP_3         PF13377.1    160 seq1435_BIOID51131   -            342   3.4e-37  127.8   0.2   1   1   3.2e-38   1.1e-34  119.6   0.0     2   160   182   338   181   338 0.94 Periplasmic binding protein-like domain
Peripla_BP_1         PF00532.16   279 seq1435_BIOID51131   -            342     4e-29  101.5   0.0   1   1   1.5e-32   5.2e-29  101.2   0.0     2   273    75   329    74   336 0.91 Periplasmic binding proteins and sugar binding domain of LacI family
LacI                 PF00356.16    46 seq1435_BIOID51131   -            342   6.5e-13   47.9   0.3   1   1   5.8e-16     2e-12   46.4   0.2     1    45    17    62    17    63 0.95 Bacterial regulatory proteins, lacI family
Peripla_BP_4         PF13407.1    258 seq1435_BIOID51131   -            342   1.2e-11   44.3   0.0   1   1   5.9e-15     2e-11   43.6   0.0     2   207    78   274    77   289 0.83 Periplasmic binding protein domain
DHDPS                PF00701.17   289 seq1439_BIOID51131   -            309   2.6e-42  144.3   0.0   1   1   2.2e-46     3e-42  144.1   0.0     2   288     6   303     5   304 0.91 Dihydrodipicolinate synthetase family
FAA_hydrolase        PF01557.13   217 seq1442_BIOID51131   -            293   8.5e-49  165.8   0.0   1   1     8e-53   1.1e-48  165.4   0.0     1   216    73   274    73   275 0.95 Fumarylacetoacetate (FAA) hydrolase family
TonB_dep_Rec         PF00593.19   276 seq1447_BIOID51131   -            660     1e-28  100.9  17.4   1   1   1.5e-32     1e-28  100.9  12.1     2   275   412   658   411   659 0.93 TonB dependent receptor
Plug                 PF07715.10   108 seq1447_BIOID51131   -            660   2.6e-26   91.9   0.5   1   1   1.3e-29   8.8e-26   90.2   0.4     4   108    45   147    42   147 0.96 TonB-dependent Receptor Plug Domain
DcuA_DcuB            PF03605.9    364 seq1448_BIOID51131   -            428  3.4e-101  338.6  30.1   1   1  9.7e-105  4.4e-101  338.2  20.9     1   364     5   361     5   361 0.95 Anaerobic c4-dicarboxylate membrane transporter
Na_H_antiporter      PF03553.9    303 seq1448_BIOID51131   -            428   4.6e-10   38.9   9.9   1   1     1e-13   4.6e-10   38.9   6.9   160   299    47   189    42   193 0.83 Na+/H+ antiporter family
CitMHS               PF03600.11   349 seq1448_BIOID51131   -            428   8.4e-09   34.3  21.0   1   1   1.8e-12   8.4e-09   34.3  14.6    52   237    48   271     3   285 0.80 Citrate transporter
GlpM                 PF06942.7    107 seq1449_BIOID51131   -            111   3.6e-48  162.1  11.6   1   1     3e-52     4e-48  161.9   8.0     1   107     5   111     5   111 0.99 GlpM protein
HemS                 PF05171.7    129 seq1451_BIOID51131   -            342   8.1e-84  277.7   2.9   1   2   2.6e-42   1.8e-38  131.1   0.1     1   129    27   155    27   155 0.99 Haemin-degrading HemS.ChuX domain
HemS                 PF05171.7    129 seq1451_BIOID51131   -            342   8.1e-84  277.7   2.9   2   2   2.6e-47   1.8e-43  147.3   0.2     2   129   204   335   203   335 0.98 Haemin-degrading HemS.ChuX domain
ChuX_HutX            PF06228.8    141 seq1451_BIOID51131   -            342   1.7e-41  140.8   0.4   1   2   1.7e-26   1.1e-22   79.7   0.0     1   136    22   154    22   157 0.88 Haem utilisation ChuX/HutX
ChuX_HutX            PF06228.8    141 seq1451_BIOID51131   -            342   1.7e-41  140.8   0.4   2   2   2.7e-20   1.8e-16   59.6   0.0     4   140   201   335   198   336 0.91 Haem utilisation ChuX/HutX
ABC_tran             PF00005.22   118 seq1452_BIOID51131   -            940   5.6e-25   87.9   0.0   1   1   2.1e-20   4.8e-17   62.3   0.0     1   118   647   861   647   861 0.95 ABC transporter
AlaDh_PNT_C          PF01262.16   168 seq1455_BIOID51131   -            528   7.2e-57  191.4   1.4   1   1   2.4e-60   1.1e-56  190.9   1.0     2   168   165   329   164   329 0.98 Alanine dehydrogenase/PNT, C-terminal domain
AlaDh_PNT_N          PF05222.10   136 seq1455_BIOID51131   -            528   2.1e-52  176.5   0.0   1   1   9.7e-56   4.4e-52  175.5   0.0     1   136    22   155    22   155 0.99 Alanine dehydrogenase/PNT, N-terminal domain
DUF3814              PF12769.2     87 seq1455_BIOID51131   -            528   1.8e-37  127.2   7.5   1   1   9.8e-41   4.5e-37  125.9   4.8     3    87   445   527   443   527 0.96 Domain of unknown function (DUF3814)
PNTB                 PF02233.11   464 seq1460_BIOID51131   -            462  7.5e-230  763.3  19.7   1   1  6.2e-234  8.5e-230  763.1  13.6     2   464     5   462     4   462 0.98 NAD(P) transhydrogenase beta subunit
Lipoprotein_16       PF03923.8    159 seq1464_BIOID51131   -            192     9e-53  177.7   4.0   1   1   1.5e-56     1e-52  177.5   2.7     1   159    29   188    29   188 0.99 Uncharacterized lipoprotein
LPAM_1               PF08139.7     26 seq1464_BIOID51131   -            192   1.2e-08   34.7   4.2   1   1     3e-12     2e-08   33.9   2.9     7    26     1    20     1    20 0.97 Prokaryotic membrane lipoprotein lipid attachment site
HATPase_c            PF02518.21   111 seq1468_BIOID51131   -            606   9.6e-24   83.1   0.0   1   1   3.8e-27   2.6e-23   81.7   0.0     2   109   495   599   494   601 0.98 Histidine kinase-, DNA gyrase B-, and HSP90-like ATPase
HisKA                PF00512.20    68 seq1468_BIOID51131   -            606   1.8e-06   27.7   0.9   1   1   2.6e-10   1.8e-06   27.7   0.6     2    65   385   449   384   451 0.90 His Kinase A (phospho-acceptor) domain
MFS_1                PF07690.11   354 seq1469_BIOID51131   -            491   1.7e-33  115.7  68.3   1   1   3.2e-36   4.3e-32  111.1  27.4     1   351    17   366    17   369 0.87 Major Facilitator Superfamily
Multi_Drug_Res       PF00893.14    93 seq1471_BIOID51131   -            121   5.5e-26   90.7  12.2   1   1   5.6e-30   7.6e-26   90.2   8.5     2    92     4    94     3    95 0.98 Small Multidrug Resistance protein
Sigma54_activat      PF00158.21   168 seq1472_BIOID51131   -            452   4.5e-67  224.6   0.1   1   1   3.3e-70   7.4e-67  223.8   0.0     1   167   147   313   147   314 0.99 Sigma-54 interaction domain
Response_reg         PF00072.19   112 seq1472_BIOID51131   -            452   1.2e-22   79.9   0.1   1   1     1e-25   2.3e-22   78.9   0.1     2   111    11   119     8   120 0.96 Response regulator receiver domain
HTH_8                PF02954.14    42 seq1472_BIOID51131   -            452   3.4e-10   39.1   0.1   1   1   4.5e-13     1e-09   37.6   0.0     3    42   400   439   399   439 0.96 Bacterial regulatory protein, Fis family
AAA_5                PF07728.9    139 seq1472_BIOID51131   -            452   6.1e-08   32.3   0.1   1   1   7.7e-11   1.8e-07   30.8   0.0     1   123   170   289   170   303 0.86 AAA domain (dynein-related subfamily)
AAA                  PF00004.24   132 seq1472_BIOID51131   -            452   3.2e-05   24.0   0.1   1   1   6.4e-08   0.00015   21.8   0.0     1   111   171   289   171   309 0.75 ATPase family associated with various cellular activities (AAA)
Multi_Drug_Res       PF00893.14    93 seq1474_BIOID51131   -            109   6.2e-29  100.2   6.5   1   1   5.4e-33   7.4e-29   99.9   4.5     3    93     6    99     4    99 0.96 Small Multidrug Resistance protein
Peptidase_M3         PF01432.15   458 seq1475_BIOID51131   -            680  1.6e-177  591.0   0.0   1   1  1.5e-181  2.1e-177  590.6   0.0     1   457   222   677   222   678 0.99 Peptidase family M3
COX_ARM              PF06481.9     47 seq1476_BIOID51131   -            315   3.9e-19   67.9   0.6   1   1   1.2e-22     8e-19   66.9   0.4     1    47   239   286   239   286 0.98 COX Aromatic Rich Motif
COX2                 PF00116.15   120 seq1476_BIOID51131   -            315   3.6e-08   33.1   0.0   1   1   3.4e-11   2.3e-07   30.5   0.0    43   116   148   221   127   225 0.94 Cytochrome C oxidase subunit II, periplasmic domain
COX1                 PF00115.15   447 seq1479_BIOID51131   -            663  5.5e-154  512.9  72.0   1   1    4e-158  5.5e-154  512.9  49.9     1   446    54   504    54   505 0.98 Cytochrome C and Quinol oxidase polypeptide I
SAM_MT               PF04445.8    235 seq1482_BIOID51131   -            250  1.2e-114  381.2   0.0   1   1  9.9e-119  1.3e-114  381.0   0.0     3   234    16   247    14   248 0.99 Putative SAM-dependent methyltransferase
COX3                 PF00510.13   258 seq1485_BIOID51131   -            204   9.6e-18   64.4  18.7   1   1   1.2e-21   1.7e-17   63.6  12.9    65   257    16   202     4   203 0.85 Cytochrome c oxidase subunit III
LysR_substrate       PF03466.15   209 seq1486_BIOID51131   -            297   2.4e-47  160.6   1.1   1   1   5.3e-51   3.6e-47  160.0   0.8     2   208    89   296    88   297 0.96 LysR substrate binding domain
HTH_1                PF00126.22    60 seq1486_BIOID51131   -            297   3.6e-23   80.9   2.2   1   1   1.1e-26   7.2e-23   79.9   1.5     1    60     5    64     5    64 0.98 Bacterial regulatory helix-turn-helix protein, lysR family
COX4_pro             PF03626.9     75 seq1487_BIOID51131   -            109   2.9e-17   62.4  19.0   1   1   2.5e-21   3.4e-17   62.1  13.2     1    75    18   100    18   100 0.97 Prokaryotic Cytochrome C oxidase subunit IV
UbiA                 PF01040.13   257 seq1488_BIOID51131   -            296     2e-33  115.6  26.3   1   1   1.7e-37   2.4e-33  115.3  18.2     5   252    19   269    15   279 0.81 UbiA prenyltransferase family
ROK                  PF00480.15   179 seq1490_BIOID51131   -            406   7.9e-36  123.4   0.0   1   1   8.3e-40   1.1e-35  122.9   0.0     4   178    92   273    89   274 0.86 ROK family
MFS_1                PF07690.11   354 seq1492_BIOID51131   -            520   2.4e-46  158.0  59.0   1   2   6.9e-44   4.7e-40  137.3  28.3     4   353    86   420    83   420 0.80 Major Facilitator Superfamily
MFS_1                PF07690.11   354 seq1492_BIOID51131   -            520   2.4e-46  158.0  59.0   2   2   9.3e-13   6.4e-09   34.9   7.0    62   181   344   461   339   491 0.84 Major Facilitator Superfamily
Sugar_tr             PF00083.19   451 seq1492_BIOID51131   -            520   2.4e-09   36.2  14.1   1   1   3.4e-13   2.4e-09   36.2   9.8    43   194   107   255    53   264 0.84 Sugar (and other) transporter
UspB                 PF10625.4    107 seq1493_BIOID51131   -            111   2.6e-52  174.9   0.8   1   1   2.2e-56     3e-52  174.7   0.6     1   107     1   107     1   107 0.99 Universal stress protein B (UspB)
AAA_26               PF13500.1    199 seq1495_BIOID51131   -            231   2.5e-30  105.4   0.0   1   1   4.2e-34   2.8e-30  105.2   0.0     2   196     4   207     3   210 0.92 AAA domain
CbiA                 PF01656.18   195 seq1495_BIOID51131   -            231   2.3e-17   62.9   0.0   1   1   4.2e-21   2.9e-17   62.6   0.0     2   181     6   196     5   212 0.79 CobQ/CobB/MinD/ParA nucleotide binding domain
ApbA_C               PF08546.6    125 seq1497_BIOID51131   -            303   4.9e-39  133.0   0.2   1   1   1.1e-42   7.4e-39  132.4   0.1     1   125   168   289   168   289 0.96 Ketopantoate reductase PanE/ApbA C terminal
ApbA                 PF02558.11   151 seq1497_BIOID51131   -            303   8.2e-28   96.6   0.1   1   1   1.9e-31   1.3e-27   96.0   0.1     1   150     3   143     3   144 0.88 Ketopantoate reductase PanE/ApbA
HI0933_like          PF03486.9    409 seq1499_BIOID51131   -            397  5.9e-156  518.9   0.0   1   1  3.4e-159  6.6e-156  518.7   0.0     2   408     5   392     4   393 0.98 HI0933-like protein
Pyr_redox_3          PF13738.1    203 seq1499_BIOID51131   -            397   2.9e-11   43.7   0.0   1   1   3.9e-14   7.6e-11   42.3   0.0     1   141     7   166     7   189 0.71 Pyridine nucleotide-disulphide oxidoreductase
FAD_binding_2        PF00890.19   421 seq1499_BIOID51131   -            397   1.6e-10   40.2   2.5   1   1   6.1e-10   1.2e-06   27.5   0.2     1    45     5    49     5    56 0.94 FAD binding domain
Pyr_redox_2          PF07992.9    200 seq1499_BIOID51131   -            397   4.6e-09   36.3   0.0   1   1   1.7e-11   3.2e-08   33.5   0.0     1   197     5   370     5   373 0.72 Pyridine nucleotide-disulphide oxidoreductase
NAD_binding_8        PF13450.1     68 seq1499_BIOID51131   -            397   2.2e-05   24.2   1.1   1   1   2.5e-08   4.8e-05   23.1   0.8     1    32     8    39     8    50 0.95 NAD(P)-binding Rossmann-like domain
DJ-1_PfpI            PF01965.19   147 seq1500_BIOID51131   -            196   7.5e-34  116.1   0.0   1   1   1.4e-37   9.8e-34  115.8   0.0     2   146    32   172    31   173 0.93 DJ-1/PfpI family
DUF4066              PF13278.1    166 seq1500_BIOID51131   -            196   1.2e-07   31.1   0.1   1   1   5.4e-11   3.7e-07   29.4   0.0     4   165    11   169     8   170 0.78 Putative amidotransferase
Exonuc_VII_S         PF02609.11    53 seq1503_BIOID51131   -             80   9.5e-23   79.6   3.9   1   1   8.5e-27   1.2e-22   79.3   2.7     1    53    11    63    11    63 0.99 Exonuclease VII small subunit
HlyD                 PF00529.15   306 seq1505_BIOID51131   -            355   3.2e-39  134.9  25.2   1   1   1.3e-42   3.6e-39  134.7  17.5     2   306    47   339    46   339 0.96 HlyD family secretion protein
HlyD_2               PF12700.2    328 seq1505_BIOID51131   -            355   1.1e-19   70.7   1.3   1   1   5.3e-23   1.5e-19   70.2   0.9    13   239    39   290    37   309 0.78 HlyD family secretion protein
HlyD_3               PF13437.1    105 seq1505_BIOID51131   -            355   4.5e-18   65.4   0.1   1   1   1.4e-16   3.8e-13   49.5   0.0     2    97   214   319   213   326 0.86 HlyD family secretion protein
Biotin_lipoyl_2      PF13533.1     50 seq1505_BIOID51131   -            355     4e-10   39.0   2.9   1   1   1.5e-13     4e-10   39.0   2.0     2    46    47    95    44   110 0.83 Biotin-lipoyl like
polyprenyl_synt      PF00348.12   260 seq1506_BIOID51131   -            299   7.6e-92  306.7   0.4   1   1   6.4e-96   8.8e-92  306.5   0.3     2   259    33   294    32   295 0.98 Polyprenyl synthetase
DXP_synthase_N       PF13292.1    270 seq1507_BIOID51131   -            620  7.6e-113  375.7   0.0   1   1  5.1e-116  1.2e-112  375.1   0.0     2   270    12   282    11   282 0.99 1-deoxy-D-xylulose-5-phosphate synthase
Transket_pyr         PF02779.19   178 seq1507_BIOID51131   -            620   7.3e-40  136.2   0.0   1   1   5.6e-43   1.3e-39  135.4   0.0     4   174   320   480   318   482 0.98 Transketolase, pyrimidine binding domain
Transketolase_C      PF02780.15   124 seq1507_BIOID51131   -            620     1e-28   99.6   0.0   1   1   1.2e-31   2.8e-28   98.2   0.0     1   121   495   608   495   611 0.96 Transketolase, C-terminal domain
E1_dh                PF00676.15   300 seq1507_BIOID51131   -            620   6.8e-07   28.1   0.1   1   1   5.1e-10   1.2e-06   27.4   0.0   104   166   124   186    93   193 0.86 Dehydrogenase E1 component
Transketolase_N      PF00456.16   333 seq1507_BIOID51131   -            620     9e-06   24.5   0.0   1   1   7.3e-08   0.00017   20.4   0.0   144   192   143   190   118   198 0.87 Transketolase, thiamine diphosphate binding domain
TPP_enzyme_C         PF02775.16   153 seq1507_BIOID51131   -            620     2e-05   24.0   0.7   1   1   2.3e-08   5.2e-05   22.7   0.1    32    84   125   183   103   194 0.78 Thiamine pyrophosphate enzyme, C-terminal TPP binding domain
ABC2_membrane_3      PF12698.2    344 seq1508_BIOID51131   -            911   9.9e-41  139.7   6.3   1   1   6.8e-44   1.5e-40  139.1   4.4    12   343   569   903   560   904 0.88 ABC-2 family transporter protein
ABC_tran             PF00005.22   118 seq1508_BIOID51131   -            911   3.9e-37  127.1   0.0   1   2   4.3e-21   9.9e-18   64.5   0.0     1   118    52   176    52   176 0.89 ABC transporter
ABC_tran             PF00005.22   118 seq1508_BIOID51131   -            911   3.9e-37  127.1   0.0   2   2   1.1e-19   2.6e-16   59.9   0.0     1   118   316   436   316   436 0.90 ABC transporter
AAA_21               PF13304.1    303 seq1508_BIOID51131   -            911     7e-22   78.6   1.6   1   1   7.7e-10   1.8e-06   28.0   0.0   220   297   391   466   341   466 0.79 AAA domain
ABC2_membrane_2      PF12679.2    277 seq1508_BIOID51131   -            911   5.6e-20   71.2   4.8   1   1   4.6e-23   1.1e-19   70.3   3.3    72   275   673   909   545   910 0.76 ABC-2 family transporter protein
ABC2_membrane        PF01061.19   209 seq1508_BIOID51131   -            911   5.3e-17   61.5  13.5   1   1     3e-20   6.8e-17   61.2   7.2    52   207   711   874   680   876 0.85 ABC-2 type transporter
ABC2_membrane_4      PF12730.2    232 seq1508_BIOID51131   -            911     4e-09   35.8  13.7   1   1   3.1e-12   7.1e-09   35.0   9.5    50   227   718   898   550   906 0.63 ABC-2 family transporter protein
Aldo_ket_red         PF00248.16   283 seq1509_BIOID51131   -            324   1.1e-75  253.9   0.0   1   1   9.5e-80   1.3e-75  253.7   0.0     1   280    15   313    15   316 0.94 Aldo/keto reductase family
ABC2_membrane_3      PF12698.2    344 seq1510_BIOID51131   -            375   1.7e-33  115.9  13.1   1   1   6.2e-37   2.1e-33  115.6   9.1    12   343    28   365    24   366 0.81 ABC-2 family transporter protein
ABC2_membrane        PF01061.19   209 seq1510_BIOID51131   -            375   6.5e-28   97.2  13.4   1   1   1.9e-31   6.5e-28   97.2   9.3    25   209   139   337   118   337 0.83 ABC-2 type transporter
ABC2_membrane_2      PF12679.2    277 seq1510_BIOID51131   -            375   1.8e-16   59.7   9.4   1   1     7e-20   2.4e-16   59.3   6.5     5   274    13   369     9   370 0.78 ABC-2 family transporter protein
ABC2_membrane_4      PF12730.2    232 seq1510_BIOID51131   -            375   8.4e-11   41.3  10.3   1   1   3.5e-14   1.2e-10   40.8   7.1     4   231    16   361    13   365 0.65 ABC-2 family transporter protein
UPF0257              PF06788.8    236 seq1512_BIOID51131   -            248  4.1e-140  464.6   1.2   1   1  3.4e-144  4.6e-140  464.4   0.8     1   236    13   248    13   248 1.00 Uncharacterised protein family (UPF0257)
ADH_zinc_N           PF00107.21   130 seq1513_BIOID51131   -            354   9.2e-30  102.7   0.0   1   1   3.5e-33   1.6e-29  101.9   0.0     1   108   179   285   179   312 0.90 Zinc-binding dehydrogenase
ADH_zinc_N_2         PF13602.1    127 seq1513_BIOID51131   -            354     3e-15   57.1   0.0   1   1   1.2e-18   5.3e-15   56.3   0.0     2   123   212   348   211   352 0.81 Zinc-binding dehydrogenase
ADH_N                PF08240.7    109 seq1513_BIOID51131   -            354   1.2e-13   50.6   0.1   1   1   1.7e-16   7.8e-13   48.0   0.0     2    62    56   115    55   131 0.94 Alcohol dehydrogenase GroES-like domain
HicB                 PF05534.7     51 seq1515_BIOID51131   -            119   1.3e-19   69.3   0.0   1   1   1.6e-23   2.2e-19   68.6   0.0     1    51    60   112    60   112 0.99 HicB family
UPF0060              PF02694.10   107 seq1519_BIOID51131   -            111   2.6e-48  162.3  12.0   1   1   2.1e-52   2.8e-48  162.2   8.3     1   106     4   110     4   111 0.98 Uncharacterised BCR, YnfA/UPF0060 family
MR_MLE_N             PF02746.11   117 seq1520_BIOID51131   -            415   1.2e-35  121.9   0.0   1   1   5.6e-39   2.6e-35  120.8   0.0    22   117    22   121     9   121 0.96 Mandelate racemase / muconate lactonizing enzyme, N-terminal domain
MR_MLE_C             PF13378.1    111 seq1520_BIOID51131   -            415   2.6e-27   94.8   0.1   1   1   1.4e-30   6.6e-27   93.5   0.0     1   111   274   386   274   386 0.88 Enolase C-terminal domain-like
MR_MLE               PF01188.16    67 seq1520_BIOID51131   -            415   6.1e-11   42.5   0.0   1   1   2.8e-14   1.3e-10   41.5   0.0     2    67   207   274   206   274 0.93 Mandelate racemase / muconate lactonizing enzyme, C-terminal domain
Phage_integrase      PF00589.17   173 seq1522_BIOID51131   -            365   1.6e-22   79.8   0.0   1   1   1.6e-26   2.2e-22   79.4   0.0    26   171   212   347   185   349 0.81 Phage integrase family
DUF3251              PF11622.3    165 seq1523_BIOID51131   -            179   3.4e-79  263.8   2.3   1   1   2.8e-83   3.8e-79  263.7   1.6     1   157    20   176    20   179 0.99 Protein of unknown function (DUF3251)
ADH_N                PF08240.7    109 seq1524_BIOID51131   -            339   2.2e-37  127.0   1.8   1   1   6.3e-41   4.3e-37  126.0   1.2     2   109    25   131    24   131 0.98 Alcohol dehydrogenase GroES-like domain
ADH_zinc_N           PF00107.21   130 seq1524_BIOID51131   -            339   7.3e-19   67.4   0.0   1   1   2.1e-22   1.4e-18   66.5   0.0     1   129   171   297   171   298 0.97 Zinc-binding dehydrogenase
DinI                 PF06183.8     65 seq1526_BIOID51131   -             72   1.3e-17   63.4   0.0   1   1   1.2e-21   1.7e-17   63.0   0.0     1    46    15    62    15    64 0.94 DinI-like family
Channel_Tsx          PF03502.8    238 seq1527_BIOID51131   -            294   1.4e-67  227.8  25.4   1   1   1.2e-71   1.6e-67  227.6  17.6     2   238    32   294    31   294 0.96 Nucleoside-specific channel-forming protein, Tsx
ORF6N                PF10543.4     88 seq1528_BIOID51131   -             61   4.3e-15   55.4   0.0   1   1   3.4e-19   4.7e-15   55.2   0.0     2    53    10    61     9    61 0.96 ORF6N domain
MFS_1                PF07690.11   354 seq1529_BIOID51131   -            455   2.3e-32  112.0  43.8   1   2     2e-25   9.1e-22   77.1  20.0     2   259    21   291    20   294 0.78 Major Facilitator Superfamily
MFS_1                PF07690.11   354 seq1529_BIOID51131   -            455   2.3e-32  112.0  43.8   2   2   1.7e-14   7.9e-11   41.1   7.2    38   180   283   429   276   450 0.82 Major Facilitator Superfamily
Sugar_tr             PF00083.19   451 seq1529_BIOID51131   -            455   3.6e-25   88.3  32.6   1   1   4.9e-27   2.2e-23   82.4   9.3    50   201    61   222    30   234 0.87 Sugar (and other) transporter
P22_AR_C             PF10548.4     74 seq1530_BIOID51131   -            202   1.1e-23   82.8   0.5   1   1   5.2e-27   7.1e-23   80.1   0.1     2    73   104   175   103   176 0.97 P22AR C-terminal domain
DDE_Tnp_ISL3         PF01610.12   248 seq1531_BIOID51131   -            440   5.6e-65  219.2   5.5   1   1   8.2e-69   5.6e-65  219.2   3.2     1   247   153   386   153   387 0.95 Transposase
HTH_Tnp_ISL3         PF13542.1     65 seq1531_BIOID51131   -            440   1.4e-15   56.5   3.2   1   1   4.2e-19   2.9e-15   55.6   2.2     3    63    34    96    32    98 0.91 Helix-turn-helix domain of transposase family ISL3
Mannitol_dh_C        PF08125.8    245 seq1532_BIOID51131   -            486   9.5e-98  326.1   0.0   1   1  3.3e-101   2.2e-97  324.8   0.0     1   244   213   459   213   460 0.98 Mannitol dehydrogenase C-terminal domain
Mannitol_dh          PF01232.18   151 seq1532_BIOID51131   -            486   7.8e-52  175.1   0.0   1   1     2e-55   1.3e-51  174.3   0.0     2   151    23   185    22   185 0.99 Mannitol dehydrogenase Rossmann domain
Collar               PF07484.7     57 seq1533_BIOID51131   -            155   2.8e-14   52.5   0.1   1   1   3.9e-18   5.4e-14   51.6   0.1     1    57    17    64    17    64 0.98 Phage Tail Collar Domain
Caudo_TAP            PF02413.12   130 seq1535_BIOID51131   -            200   1.8e-29  102.3   1.8   1   1   1.9e-33   2.6e-29  101.9   1.2     1   130    78   199    78   199 0.97 Caudovirales tail fibre assembly protein
MFS_1                PF07690.11   354 seq1537_BIOID51131   -            419   2.7e-26   92.0  66.4   1   2   2.8e-19   3.9e-15   55.3  29.2     3   272    38   292    36   296 0.83 Major Facilitator Superfamily
MFS_1                PF07690.11   354 seq1537_BIOID51131   -            419   2.7e-26   92.0  66.4   2   2   2.6e-15   3.5e-11   42.3  15.0    35   182   268   412   267   418 0.89 Major Facilitator Superfamily
Peptidase_M3         PF01432.15   458 seq1541_BIOID51131   -            703  3.5e-147  491.0   0.1   1   1  4.1e-151  5.7e-147  490.3   0.1     2   457   252   700   251   701 0.97 Peptidase family M3
SirA                 PF01206.12    70 seq1543_BIOID51131   -             81   2.3e-26   91.0   0.0   1   1   1.9e-30   2.6e-26   90.8   0.0     1    70    10    79    10    79 0.98 SirA-like protein
DUF479               PF04336.7    106 seq1544_BIOID51131   -            193   5.3e-32  109.9   3.1   1   1   5.8e-36   7.9e-32  109.4   2.1     1   105    81   186    81   187 0.99 Protein of unknown function, DUF479
BOF                  PF04076.8    103 seq1546_BIOID51131   -            130     2e-38  130.2   0.1   1   1   1.8e-42   2.4e-38  129.9   0.0     4   103    30   130    26   130 0.98 Bacterial OB fold (BOF) protein
GGDEF                PF00990.16   161 seq1547_BIOID51131   -            296   1.2e-44  151.5   0.0   1   1   2.9e-48     2e-44  150.8   0.0     2   161   130   283   129   283 0.96 GGDEF domain
MCPsignal_assoc      PF13682.1     70 seq1547_BIOID51131   -            296   6.5e-09   35.7   0.2   1   1   2.2e-12   1.5e-08   34.5   0.1     1    68    19    90    19    92 0.87 MCP-signal associated domain
DUF2500              PF10694.4    110 seq1550_BIOID51131   -            119   1.7e-36  124.4   0.1   1   1   1.4e-40     2e-36  124.2   0.0     1   108     5   115     5   117 0.98 Protein of unknown function (DUF2500)
EamA                 PF00892.15   126 seq1553_BIOID51131   -            306   1.6e-25   89.4  39.4   1   2   9.2e-16   6.3e-12   45.5  11.0     1   124    21   137    21   138 0.80 EamA-like transporter family
EamA                 PF00892.15   126 seq1553_BIOID51131   -            306   1.6e-25   89.4  39.4   2   2   4.1e-17   2.8e-13   49.8  10.8     1   124   160   292   160   294 0.94 EamA-like transporter family
TPT                  PF03151.11   153 seq1553_BIOID51131   -            306   1.9e-07   30.7  25.0   1   1   3.8e-09   2.6e-05   23.8   8.7     1   149   151   290   151   291 0.91 Triose-phosphate Transporter family
SRP54                PF00448.17   196 seq1555_BIOID51131   -            498   1.5e-79  265.8   2.1   1   1   3.4e-83   1.5e-79  265.8   1.5     1   195   294   494   294   495 0.99 SRP54-type protein, GTPase domain
SRP54_N              PF02881.14    75 seq1555_BIOID51131   -            498     1e-16   60.6   2.6   1   1   2.2e-20     1e-16   60.6   1.8     1    75   200   276   200   276 0.95 SRP54-type protein, helical bundle domain
Zeta_toxin           PF06414.7    201 seq1555_BIOID51131   -            498   6.3e-07   28.6   0.1   1   1   3.4e-10   1.5e-06   27.3   0.1    10   131   288   413   280   417 0.80 Zeta toxin
ABC_tran             PF00005.22   118 seq1560_BIOID51131   -            222   1.2e-28   99.7   0.0   1   1     4e-32   2.8e-28   98.5   0.0     1   117    42   165    42   166 0.97 ABC transporter
AAA_21               PF13304.1    303 seq1560_BIOID51131   -            222   3.8e-11   43.3   0.0   1   1   1.6e-10   1.1e-06   28.7   0.0   181   302   101   200    58   201 0.76 AAA domain
MarC                 PF01914.12   203 seq1561_BIOID51131   -            221   2.6e-69  232.2  11.2   1   1   2.2e-73     3e-69  232.1   7.8     1   203     5   217     5   217 0.98 MarC family integral membrane protein
FtsX                 PF02687.16   121 seq1563_BIOID51131   -            361   6.3e-12   45.2  13.7   1   1   8.2e-16   1.1e-11   44.3   7.3     2   116   236   350   234   356 0.81 FtsX-like permease family
SbcD_C               PF12320.3    100 seq1564_BIOID51131   -            408     1e-28   99.1   5.7   1   1   4.3e-32     2e-28   98.2   4.0     1    99   282   383   282   384 0.93 Type 5 capsule protein repressor C-terminal domain
Metallophos          PF00149.23   201 seq1564_BIOID51131   -            408   6.1e-13   48.5   0.1   1   1   4.8e-16   2.2e-12   46.7   0.1     1   199     9   232     9   234 0.82 Calcineurin-like phosphoesterase
Metallophos_2        PF12850.2    156 seq1564_BIOID51131   -            408   3.2e-11   43.1   0.1   1   1   5.5e-14   2.5e-10   40.2   0.1     1   149     9   263     9   271 0.67 Calcineurin-like phosphoesterase superfamily domain
Sigma70_r2           PF04542.9     71 seq1565_BIOID51131   -            284   4.6e-19   67.6   0.0   1   1   1.3e-22   9.1e-19   66.7   0.0     1    70    53   122    53   123 0.97 Sigma-70 region 2
Sigma70_r4           PF04545.11    50 seq1565_BIOID51131   -            284   3.6e-18   64.4   1.1   1   1   1.3e-20   9.1e-17   59.9   0.2     1    50   228   280   228   280 0.97 Sigma-70, region 4
SbcCD_C              PF13558.1     90 seq1567_BIOID51131   -           1047   2.2e-19   69.0   0.6   1   1   1.8e-22   8.1e-19   67.2   0.4     5    89   923  1001   919  1002 0.88 Putative exonuclease SbcCD, C subunit
AAA_29               PF13555.1     62 seq1567_BIOID51131   -           1047   2.5e-07   30.0   0.1   1   1   3.8e-10   1.7e-06   27.3   0.0    18    51    26    58    16    69 0.80 P-loop containing region of AAA domain
Peripla_BP_6         PF13458.1    343 seq1568_BIOID51131   -            367   5.6e-57  193.5   6.3   1   1   1.5e-60   6.7e-57  193.2   4.4     2   325    26   344    25   361 0.94 Periplasmic binding protein
ANF_receptor         PF01094.23   349 seq1568_BIOID51131   -            367   2.5e-47  161.3   0.0   1   1   6.4e-51   2.9e-47  161.1   0.0     4   348    47   357    44   358 0.92 Receptor family ligand binding region
Peripla_BP_5         PF13433.1    364 seq1568_BIOID51131   -            367   1.4e-20   73.2   0.0   1   1     4e-24   1.8e-20   72.8   0.0     1   323    26   343    26   350 0.91 Periplasmic binding protein domain
Aldedh               PF00171.17   462 seq1570_BIOID51131   -            470  1.3e-140  468.7   1.5   1   1  1.1e-144  1.5e-140  468.4   1.0    10   462    18   465    11   465 0.97 Aldehyde dehydrogenase family
Peripla_BP_6         PF13458.1    343 seq1572_BIOID51131   -            396   2.3e-63  214.5   4.5   1   1   5.9e-67   2.7e-63  214.3   3.1     2   342    53   390    52   391 0.94 Periplasmic binding protein
ANF_receptor         PF01094.23   349 seq1572_BIOID51131   -            396   6.2e-52  176.4   0.0   1   1   1.6e-55   7.3e-52  176.2   0.0     4   349    74   387    71   387 0.94 Receptor family ligand binding region
Peripla_BP_5         PF13433.1    364 seq1572_BIOID51131   -            396   2.1e-22   79.2   0.0   1   1   5.5e-26   2.5e-22   79.0   0.0     1   323    53   372    53   392 0.92 Periplasmic binding protein domain
Glutaminase          PF04960.10   286 seq1573_BIOID51131   -            308    7e-127  422.1   0.1   1   1  5.8e-131    8e-127  422.0   0.0     1   286    24   308    24   308 1.00 Glutaminase
MFS_1                PF07690.11   354 seq1574_BIOID51131   -            422   7.6e-37  126.7  52.9   1   1   1.1e-40   7.6e-37  126.7  36.6     1   340    36   357    36   361 0.88 Major Facilitator Superfamily
BPD_transp_2         PF02653.11   267 seq1575_BIOID51131   -            308   1.5e-68  230.5  41.7   1   1   1.2e-72   1.7e-68  230.3  28.9     1   267    11   292    11   292 0.98 Branched-chain amino acid transport system / permease component
DUF4186              PF13811.1    112 seq1577_BIOID51131   -            119   1.6e-55  185.4   0.1   1   1   1.3e-59   1.8e-55  185.2   0.0     3   110     5   112     3   114 0.98 Domain of unknown function (DUF4186)
BPD_transp_2         PF02653.11   267 seq1578_BIOID51131   -            425   3.6e-57  193.2  28.1   1   1   5.2e-61   3.6e-57  193.2  19.5     3   267   112   398   110   398 0.99 Branched-chain amino acid transport system / permease component
DUF3382              PF11862.3    101 seq1578_BIOID51131   -            425   1.7e-23   82.3   6.9   1   1   2.5e-27   1.7e-23   82.3   4.8     4   101     5   103     2   103 0.98 Domain of unknown function (DUF3382)
GGDEF                PF00990.16   161 seq1579_BIOID51131   -            472     9e-41  139.0   0.0   1   1     9e-45   1.2e-40  138.5   0.0     1   161   303   461   303   461 0.92 GGDEF domain
ABC_tran             PF00005.22   118 seq1580_BIOID51131   -            255   7.7e-24   84.2   0.0   1   1   2.9e-27   1.3e-23   83.4   0.0     1   117    45   181    45   182 0.96 ABC transporter
BCA_ABC_TP_C         PF12399.3     23 seq1580_BIOID51131   -            255   3.8e-11   42.2   0.1   1   1     2e-14   9.3e-11   41.0   0.0     3    23   233   253   231   253 0.95 Branched-chain amino acid ATP-binding cassette transporter
RdgC                 PF04381.7    301 seq1581_BIOID51131   -            325  3.6e-134  446.3   2.6   1   1  3.1e-138  4.2e-134  446.1   1.8     1   300    24   323    24   324 1.00 Putative exonuclease, RdgC
Mannitol_dh_C        PF08125.8    245 seq1582_BIOID51131   -            483   1.3e-79  266.7   0.0   1   1   2.5e-83   1.7e-79  266.3   0.0     2   244   204   458   203   459 0.98 Mannitol dehydrogenase C-terminal domain
Mannitol_dh          PF01232.18   151 seq1582_BIOID51131   -            483   8.4e-42  142.5   0.0   1   1   2.6e-45   1.8e-41  141.4   0.0     2   150    17   172    16   173 0.98 Mannitol dehydrogenase Rossmann domain
ABC_tran             PF00005.22   118 seq1583_BIOID51131   -            237   1.2e-20   73.8   0.0   1   1   3.1e-24   2.1e-20   73.1   0.0     1   116    45   164    45   166 0.90 ABC transporter
PhdYeFM_antitox      PF02604.14    75 seq1585_BIOID51131   -             77   2.4e-18   65.3   0.1   1   1   3.9e-22   2.7e-18   65.2   0.1     1    62     5    65     5    75 0.91 Antitoxin Phd_YefM, type II toxin-antitoxin system
RelB_N               PF12910.2     46 seq1585_BIOID51131   -             77   4.2e-16   57.9   0.1   1   1   9.4e-20   6.5e-16   57.3   0.1     1    46     5    49     5    49 0.98 Antitoxin of toxin-antitoxin stability system N-terminal
Fic                  PF02661.13    97 seq1588_BIOID51131   -            125   5.8e-08   33.2   0.1   1   1   1.1e-11   1.5e-07   31.8   0.0    37    97    26    86     5    86 0.83 Fic/DOC family
Bestrophin           PF01062.16   296 seq1590_BIOID51131   -            321   9.3e-89  297.1   5.3   1   1     8e-93   1.1e-88  296.9   3.7     1   296    18   301    14   301 0.99 Bestrophin, RFP-TM, chloride channel
SBP_bac_8            PF13416.1    281 seq1591_BIOID51131   -            438   1.8e-45  155.7  13.8   1   1   3.4e-49   2.3e-45  155.3   9.6     2   277    44   367    43   370 0.79 Bacterial extracellular solute-binding protein
SBP_bac_1            PF01547.20   314 seq1591_BIOID51131   -            438   4.6e-39  134.8  13.1   1   1   9.1e-43   6.2e-39  134.4   9.1    10   313    41   337    34   338 0.87 Bacterial extracellular solute-binding protein
BPD_transp_1         PF00528.17   185 seq1593_BIOID51131   -            295     4e-20   71.9  20.8   1   1   2.9e-24     4e-20   71.9  14.4     3   184    88   293    86   294 0.90 Binding-protein-dependent transport system inner membrane component
HTH_3                PF01381.17    55 seq1594_BIOID51131   -             88   4.7e-15   55.0   0.0   1   1   2.7e-18   7.4e-15   54.4   0.0     2    53    18    69    17    70 0.95 Helix-turn-helix
HTH_19               PF12844.2     64 seq1594_BIOID51131   -             88   7.7e-12   44.9   0.0   1   1   3.6e-15   9.9e-12   44.6   0.0     3    54    16    67    14    84 0.88 Helix-turn-helix domain
HTH_37               PF13744.1     80 seq1594_BIOID51131   -             88     7e-08   32.0   0.2   1   1   3.5e-11   9.5e-08   31.6   0.1    18    72    12    65    10    70 0.92 Helix-turn-helix domain
HTH_26               PF13443.1     63 seq1594_BIOID51131   -             88   6.4e-07   29.3   0.2   1   1   1.1e-09   2.9e-06   27.2   0.0     7    53    22    67    15    70 0.90 Cro/C1-type HTH DNA-binding domain
HTH_31               PF13560.1     64 seq1594_BIOID51131   -             88   1.3e-06   28.3   0.0   1   1     6e-10   1.6e-06   28.0   0.0     2    57    13    67    12    84 0.89 Helix-turn-helix domain
Couple_hipA          PF13657.1     99 seq1595_BIOID51131   -            459   5.2e-25   87.5   0.0   1   1     2e-28     9e-25   86.7   0.0     4    98    26   122    23   123 0.97 HipA N-terminal domain
HipA_N               PF07805.7     82 seq1595_BIOID51131   -            459     4e-21   74.9   0.0   1   1   2.3e-24   1.1e-20   73.5   0.0     1    82   169   257   169   257 0.98 HipA-like N-terminal domain
HipA_C               PF07804.7     79 seq1595_BIOID51131   -            459     2e-17   62.9   0.0   1   1   1.3e-20   5.9e-17   61.4   0.0     1    79   268   351   268   351 0.95 HipA-like C-terminal domain
BPD_transp_1         PF00528.17   185 seq1598_BIOID51131   -            281   1.7e-22   79.7  18.1   1   1   1.2e-26   1.7e-22   79.7  12.5     3   183    93   276    91   278 0.94 Binding-protein-dependent transport system inner membrane component
ABC_tran             PF00005.22   118 seq1599_BIOID51131   -            369   3.4e-22   78.8   0.0   1   1   2.8e-25   7.8e-22   77.7   0.0     1   117    57   175    57   176 0.91 ABC transporter
TOBE_2               PF08402.5     75 seq1599_BIOID51131   -            369   2.5e-09   36.8   0.1   1   1   3.7e-12     1e-08   34.9   0.0     1    75   291   361   291   361 0.92 TOBE domain
DUF258               PF03193.11   161 seq1599_BIOID51131   -            369     6e-06   25.4   0.0   1   1   4.2e-09   1.1e-05   24.5   0.0     7    67    13    75     8    82 0.84 Protein of unknown function, DUF258
F420_oxidored        PF03807.12    96 seq1603_BIOID51131   -            269   1.4e-23   82.9   0.4   1   1   4.6e-27   3.1e-23   81.8   0.3     1    96     4    99     4    99 0.98 NADP oxidoreductase coenzyme F420-dependent
NAD_binding_2        PF03446.10   162 seq1603_BIOID51131   -            269   4.8e-10   39.4   0.1   1   1   1.8e-13   1.2e-09   38.1   0.1     2    92     3    96     2   116 0.89 NAD binding domain of 6-phosphogluconate dehydrogenase
GDPD                 PF03009.12   255 seq1605_BIOID51131   -            247   8.3e-46  156.4   0.0   1   1   7.1e-50   9.7e-46  156.2   0.0     1   254    12   238    12   239 0.96 Glycerophosphoryl diester phosphodiesterase family
G_glu_transpept      PF01019.16   510 seq1607_BIOID51131   -            577  1.1e-186  621.1   0.6   1   1  9.5e-191  1.3e-186  620.9   0.4     2   508    61   569    60   571 0.99 Gamma-glutamyltranspeptidase
GFO_IDH_MocA         PF01408.17   120 seq1610_BIOID51131   -            345   3.3e-27   95.2   0.0   1   1   1.2e-30   5.5e-27   94.5   0.0     1   117     3   120     3   123 0.96 Oxidoreductase family, NAD-binding Rossmann fold
GFO_IDH_MocA_C       PF02894.12   115 seq1610_BIOID51131   -            345     1e-13   50.9   0.0   1   1   3.9e-17   1.8e-13   50.1   0.0     1   113   135   237   135   239 0.92 Oxidoreductase family, C-terminal alpha/beta domain
NAD_binding_3        PF03447.11   117 seq1610_BIOID51131   -            345   2.8e-06   27.6   0.0   1   1   1.4e-09   6.2e-06   26.4   0.0    26   112    33   117    19   120 0.81 Homoserine dehydrogenase, NAD binding domain
Dala_Dala_lig_C      PF07478.8    203 seq1611_BIOID51131   -            364   6.4e-81  270.4   0.0   1   1   3.2e-84   8.6e-81  270.0   0.0     1   203   147   348   147   348 0.99 D-ala D-ala ligase C-terminus
Dala_Dala_lig_N      PF01820.16   117 seq1611_BIOID51131   -            364   2.5e-34  117.9   0.0   1   1   1.8e-37     5e-34  116.9   0.0     2   117     5   130     4   130 0.96 D-ala D-ala ligase N-terminus
ATP-grasp_4          PF13535.1    184 seq1611_BIOID51131   -            364   1.4e-16   60.6   0.0   1   1   9.1e-20   2.5e-16   59.8   0.0     2   176   138   317   137   321 0.82 ATP-grasp domain
ATP-grasp            PF02222.17   172 seq1611_BIOID51131   -            364   6.2e-13   48.3   0.0   1   1   4.7e-16   1.3e-12   47.3   0.0     2   158   149   317   148   320 0.87 ATP-grasp domain
Pirin                PF02678.11   107 seq1614_BIOID51131   -            231     2e-36  123.9   0.4   1   1   4.5e-40   3.1e-36  123.3   0.3     5   107     7   119     3   119 0.94 Pirin
Cupin_2              PF07883.6     71 seq1614_BIOID51131   -            231   1.8e-07   30.4   0.8   1   1   6.3e-11   4.3e-07   29.2   0.2     5    67    48   114    46   120 0.88 Cupin domain
Peripla_BP_1         PF00532.16   279 seq1616_BIOID51131   -            331   5.4e-31  107.7   0.0   1   1   2.1e-34     7e-31  107.3   0.0     2   259    64   309    63   319 0.93 Periplasmic binding proteins and sugar binding domain of LacI family
Peripla_BP_3         PF13377.1    160 seq1616_BIOID51131   -            331   4.2e-26   91.7   0.1   1   1   9.7e-29   3.3e-25   88.8   0.1     5   159   176   330   172   331 0.84 Periplasmic binding protein-like domain
LacI                 PF00356.16    46 seq1616_BIOID51131   -            331   1.1e-17   63.2   0.0   1   1   6.8e-21   2.3e-17   62.2   0.0     2    46     8    52     7    52 0.98 Bacterial regulatory proteins, lacI family
Peripla_BP_4         PF13407.1    258 seq1616_BIOID51131   -            331   5.7e-12   45.4   0.0   1   1   2.2e-15   7.4e-12   45.0   0.0     1   217    66   275    66   309 0.87 Periplasmic binding protein domain
DUF2755              PF10954.3    100 seq1617_BIOID51131   -            102   2.9e-58  193.6   0.2   1   1   2.4e-62   3.3e-58  193.4   0.1     1   100     1   101     1   101 0.99 Protein of unknown function (DUF2755)
SKI                  PF01202.17   158 seq1619_BIOID51131   -            175   2.2e-13   50.2   0.0   1   1   7.8e-17   2.7e-13   50.0   0.0     1   156    17   170    17   172 0.79 Shikimate kinase
AAA_33               PF13671.1    143 seq1619_BIOID51131   -            175   6.7e-09   35.6   0.0   1   1   2.8e-12   9.7e-09   35.1   0.0     3   121    12   127    10   144 0.79 AAA domain
AAA_18               PF13238.1    129 seq1619_BIOID51131   -            175   2.8e-06   27.5   0.0   1   1   1.1e-09   3.8e-06   27.1   0.0     3   114    13   126    12   140 0.83 AAA domain
APS_kinase           PF01583.15   157 seq1619_BIOID51131   -            175   4.2e-06   26.3   0.0   1   1   1.5e-09   5.2e-06   26.0   0.0     6   116    12   120     7   148 0.80 Adenylylsulphate kinase
GntP_permease        PF02447.11   441 seq1621_BIOID51131   -            446  5.3e-167  555.6  45.0   1   1  1.3e-170  6.1e-167  555.4  31.2     2   438     5   441     4   445 0.98 GntP family permease
CitMHS               PF03600.11   349 seq1621_BIOID51131   -            446   2.3e-11   42.8  33.1   1   1   8.8e-15     4e-11   41.9  22.9     6   329    14   375     9   393 0.72 Citrate transporter
DUF401               PF04165.7    386 seq1621_BIOID51131   -            446   1.3e-07   30.9   4.7   1   1   2.8e-11   1.3e-07   30.9   3.3   223   367   270   422   267   444 0.78 Protein of unknown function (DUF401)
Beta-lactamase       PF00144.19   330 seq1623_BIOID51131   -            385   2.7e-64  217.1   1.0   1   1   2.6e-68   3.5e-64  216.7   0.7    11   314    45   357    32   370 0.87 Beta-lactamase
Semialdhyde_dhC      PF02774.13   184 seq1625_BIOID51131   -            387   5.3e-61  205.5   0.0   1   1   9.7e-65   6.6e-61  205.2   0.0     1   184   164   373   164   373 0.97 Semialdehyde dehydrogenase, dimerisation domain
Semialdhyde_dh       PF01118.19   121 seq1625_BIOID51131   -            387   2.1e-23   82.7   0.0   1   1   5.7e-27   3.9e-23   81.9   0.0     1   119    23   140    23   142 0.86 Semialdehyde dehydrogenase, NAD binding domain
HTH_3                PF01381.17    55 seq1626_BIOID51131   -            217   1.6e-15   56.5   0.0   1   1   9.1e-19   2.5e-15   55.9   0.0     1    55     8    62     8    62 0.99 Helix-turn-helix
Peptidase_S24        PF00717.18    70 seq1626_BIOID51131   -            217     6e-15   54.5   0.0   1   1   3.8e-18     1e-14   53.7   0.0     1    68   126   201   126   203 0.95 Peptidase S24-like
HTH_31               PF13560.1     64 seq1626_BIOID51131   -            217   8.3e-11   41.8   0.0   1   1   5.9e-14   1.6e-10   40.8   0.0     4    58     6    59     3    63 0.95 Helix-turn-helix domain
HTH_19               PF12844.2     64 seq1626_BIOID51131   -            217   2.1e-09   37.1   0.0   1   1   1.1e-12   3.1e-09   36.6   0.0     2    62     6    66     5    68 0.95 Helix-turn-helix domain
AAA_22               PF13401.1    131 seq1627_BIOID51131   -            877   2.5e-07   30.7   0.0   1   1   1.2e-10   1.6e-06   28.1   0.0     5   126   242   364   238   370 0.74 AAA domain
zf-C4_ClpX           PF06689.8     41 seq1628_BIOID51131   -            121   2.9e-06   26.5   3.1   1   1   4.2e-10   5.7e-06   25.6   2.1     3    36     6    41     5    45 0.86 ClpX C4-type zinc finger
CBM_48               PF02922.13    85 seq1629_BIOID51131   -            728   1.8e-29  101.4   0.0   1   1   5.3e-30   2.4e-26   91.4   0.0     2    85   125   207   124   207 0.95 Carbohydrate-binding module 48 (Isoamylase N-terminal domain)
Alpha-amylase_C      PF02806.13    96 seq1629_BIOID51131   -            728   3.4e-22   78.2   0.0   1   1   1.5e-25   6.8e-22   77.2   0.0     1    92   628   724   628   728 0.92 Alpha amylase, C-terminal all-beta domain
Alpha-amylase        PF00128.19   316 seq1629_BIOID51131   -            728   9.3e-15   54.7   0.0   1   1   2.5e-15   1.1e-11   44.5   0.0    10    82   273   346   267   371 0.88 Alpha amylase, catalytic domain
RdgC                 PF04381.7    301 seq1630_BIOID51131   -            174   8.4e-68  228.4   0.0   1   1   6.8e-72   9.4e-68  228.2   0.0     2   170     5   173     4   174 0.99 Putative exonuclease, RdgC
RdgC                 PF04381.7    301 seq1631_BIOID51131   -            128     4e-49  167.0   0.1   1   1   3.2e-53   4.4e-49  166.9   0.0   175   300     1   126     1   127 0.99 Putative exonuclease, RdgC
CBM_48               PF02922.13    85 seq1634_BIOID51131   -            657   5.7e-21   74.2   0.0   1   1   1.6e-24   1.1e-20   73.3   0.0     1    85    11    97    11    97 0.89 Carbohydrate-binding module 48 (Isoamylase N-terminal domain)
Alpha-amylase        PF00128.19   316 seq1634_BIOID51131   -            657   7.2e-19   68.2   0.0   1   1   8.3e-20   5.6e-16   58.7   0.0    10   311   185   521   182   526 0.66 Alpha amylase, catalytic domain
ALAD                 PF00490.16   324 seq1638_BIOID51131   -            335  1.7e-136  454.2   0.1   1   1  1.5e-140  2.1e-136  454.0   0.1     3   322    16   330    14   332 0.99 Delta-aminolevulinic acid dehydratase
DUF550               PF04447.7    101 seq1639_BIOID51131   -            155     2e-44  149.2   0.9   1   1     2e-48   2.8e-44  148.7   0.6     2   100    56   153    55   154 0.98 Protein of unknown function (DUF550)
DUF4222              PF13973.1     53 seq1641_BIOID51131   -             84   1.6e-10   40.1   0.1   1   1   1.5e-14   2.1e-10   39.7   0.0     2    53     4    54     3    54 0.97 Domain of unknown function (DUF4222)
NTP_transferase      PF00483.18   248 seq1644_BIOID51131   -            438   2.2e-70  236.6   0.0   1   1   3.9e-74   2.6e-70  236.4   0.0     2   246    29   298    28   300 0.97 Nucleotidyl transferase
NTP_transf_3         PF12804.2    179 seq1644_BIOID51131   -            438   5.3e-07   29.8   0.0   1   1   1.3e-10   8.6e-07   29.1   0.0     1   121    29   173    29   241 0.79 MobA-like NTP transferase domain
PyocinActivator      PF11112.3     76 seq1646_BIOID51131   -             97   1.4e-23   82.3   0.0   1   1   1.4e-27   1.9e-23   81.9   0.0     1    74     7    78     7    80 0.96 Pyocin activator protein PrtN
DDE_Tnp_IS66         PF03050.9    271 seq1648_BIOID51131   -            379    6e-100  333.8   0.1   1   1  1.6e-103  7.2e-100  333.5   0.0     1   270    42   328    42   329 0.98 Transposase IS66 family
DDE_Tnp_IS66_C       PF13817.1     39 seq1648_BIOID51131   -            379     3e-19   68.6   0.4   1   1   1.8e-22     8e-19   67.2   0.3     1    39   335   373   335   373 0.98 IS66 C-terminal element
HTH_Tnp_IS66         PF13005.2     59 seq1648_BIOID51131   -            379   1.2e-09   37.7   1.3   1   1   6.2e-13   2.8e-09   36.5   0.9    23    59     2    36     1    36 0.97 putative Helix-turn-helix domain of transposase IS66
Glyco_transf_5       PF08323.6    245 seq1649_BIOID51131   -            477   1.1e-72  244.3   0.2   1   1   1.4e-75   6.3e-72  241.8   0.0     1   244     2   233     2   234 0.92 Starch synthase catalytic domain
Glycos_transf_1      PF00534.15   172 seq1649_BIOID51131   -            477   2.2e-16   59.6   0.0   1   1   7.9e-20   3.6e-16   58.9   0.0    12   155   289   438   283   448 0.93 Glycosyl transferases group 1
Glyco_trans_4_4      PF13579.1    160 seq1649_BIOID51131   -            477   1.3e-10   41.5   7.7   1   1   1.1e-12   5.2e-09   36.3   3.4     1   144    17   219    17   225 0.58 Glycosyl transferase 4-like domain
FUR                  PF01475.14   120 seq1650_BIOID51131   -            252   5.3e-15   55.2   0.3   1   1   8.7e-19   1.2e-14   54.1   0.0     2   118   101   219   100   221 0.90 Ferric uptake regulator family
Phosphorylase        PF00343.15   713 seq1652_BIOID51131   -            815         0 1233.5   0.3   1   1         0         0 1233.3   0.2     1   713   101   812   101   812 1.00 Carbohydrate phosphorylase
Trns_repr_metal      PF02583.12    85 seq1653_BIOID51131   -             98   3.6e-26   91.0   0.8   1   1     3e-30   4.1e-26   90.8   0.6     2    85    13    96    12    96 0.94 Metal-sensitive transcriptional repressor
ADH_N                PF08240.7    109 seq1654_BIOID51131   -            369   1.1e-28   99.0   2.4   1   1   1.6e-32   1.1e-28   99.0   1.7     2   108    28   154    27   155 0.91 Alcohol dehydrogenase GroES-like domain
ADH_zinc_N           PF00107.21   130 seq1654_BIOID51131   -            369   5.7e-20   71.0   0.1   1   1   1.5e-23   9.9e-20   70.2   0.0     1   128   197   330   197   332 0.90 Zinc-binding dehydrogenase
Esterase             PF00756.15   251 seq1655_BIOID51131   -            277   1.8e-75  253.4   0.0   1   1   4.7e-79   2.1e-75  253.2   0.0     1   250    21   268    21   269 0.99 Putative esterase
Esterase_phd         PF10503.4    220 seq1655_BIOID51131   -            277     1e-06   28.0   0.1   1   1   1.2e-09   5.3e-06   25.7   0.0     4   129    31   169    28   177 0.79 Esterase PHB depolymerase
Chlorophyllase2      PF12740.2    260 seq1655_BIOID51131   -            277   4.9e-05   22.2   0.0   1   1   1.7e-08   7.6e-05   21.6   0.0     6   119    30   165    26   215 0.76 Chlorophyllase enzyme
PBP_like_2           PF12849.2    281 seq1656_BIOID51131   -            505     3e-30  105.5   2.2   1   1     3e-34   4.1e-30  105.1   1.5     9   279   243   485   235   487 0.80 PBP superfamily domain
Acyltransferase      PF01553.16   132 seq1657_BIOID51131   -            827   3.9e-25   87.6   0.0   1   1   5.1e-29   6.9e-25   86.8   0.0     2   131   302   444   301   445 0.95 Acyltransferase
Peripla_BP_3         PF13377.1    160 seq1660_BIOID51131   -            370   1.6e-27   96.3   0.3   1   1   1.9e-30   6.4e-27   94.3   0.0     1   128   174   301   174   324 0.87 Periplasmic binding protein-like domain
LacI                 PF00356.16    46 seq1660_BIOID51131   -            370   1.7e-22   78.6   2.0   1   1   1.4e-25   4.7e-22   77.2   0.6     1    46     8    53     8    53 0.99 Bacterial regulatory proteins, lacI family
Peripla_BP_1         PF00532.16   279 seq1660_BIOID51131   -            370   3.7e-20   72.1   0.3   1   1   1.6e-23   5.5e-20   71.6   0.2    18   250    81   302    79   310 0.93 Periplasmic binding proteins and sugar binding domain of LacI family
Peripla_BP_4         PF13407.1    258 seq1660_BIOID51131   -            370   3.3e-15   56.0   0.1   1   1   1.4e-18   4.7e-15   55.5   0.1    15   226    81   286    67   322 0.88 Periplasmic binding protein domain
Glyco_hydro_2_C      PF02836.12   298 seq1663_BIOID51131   -           1024  3.7e-125  416.6   0.0   1   1  1.5e-128  5.2e-125  416.1   0.0     1   297   336   629   336   630 0.98 Glycosyl hydrolases family 2, TIM barrel domain
Bgal_small_N         PF02929.12   276 seq1663_BIOID51131   -           1024   3.2e-90  301.7   0.0   1   1   1.5e-93     5e-90  301.1   0.0     5   275   753  1021   749  1022 0.98 Beta galactosidase small chain
Glyco_hydro_2_N      PF02837.13   167 seq1663_BIOID51131   -           1024     2e-51  173.7   0.0   1   1   1.1e-54   3.8e-51  172.8   0.0     2   167    50   219    49   219 0.94 Glycosyl hydrolases family 2, sugar binding domain
Glyco_hydro_2        PF00703.16   110 seq1663_BIOID51131   -           1024   5.6e-16   58.8   0.0   1   1   3.9e-19   1.3e-15   57.6   0.0     2   110   222   334   221   334 0.86 Glycosyl hydrolases family 2
Rhodanese            PF00581.15   113 seq1665_BIOID51131   -            108     1e-15   57.9   0.0   1   1   8.8e-20   1.2e-15   57.7   0.0     4   112    11    98     8    99 0.93 Rhodanese-like domain
DUF3582              PF12122.3    101 seq1667_BIOID51131   -            276   3.6e-33  113.4   0.0   1   1     1e-36   7.2e-33  112.4   0.0     1   101     1    99     1    99 0.97 Protein of unknown function (DUF3582)
Rhomboid             PF01694.17   146 seq1667_BIOID51131   -            276   3.2e-27   95.2  14.7   1   1   4.7e-31   3.2e-27   95.2  10.2     3   142   131   269   129   273 0.88 Rhomboid family
DeoRC                PF00455.17   162 seq1669_BIOID51131   -            264   1.4e-57  193.7   0.1   1   1   5.2e-61   1.8e-57  193.3   0.1     2   161    85   244    84   245 0.99 DeoR C terminal sensor domain
HTH_DeoR             PF08220.7     57 seq1669_BIOID51131   -            264   3.1e-26   90.5   0.0   1   1   1.7e-29   5.7e-26   89.7   0.0     1    56    18    73    18    74 0.98 DeoR-like helix-turn-helix domain
HTH_11               PF08279.7     55 seq1669_BIOID51131   -            264   7.8e-08   31.7   0.0   1   1   3.9e-11   1.3e-07   31.0   0.0     1    43    18    59    18    67 0.88 HTH domain
GntR                 PF00392.16    64 seq1669_BIOID51131   -            264   8.1e-06   25.0   0.0   1   1   5.9e-09     2e-05   23.7   0.0    26    61    33    68    25    70 0.93 Bacterial regulatory proteins, gntR family
LacY_symp            PF01306.14   413 seq1670_BIOID51131   -            417  9.6e-206  683.0  41.9   1   1  2.4e-209  1.1e-205  682.8  29.0     2   412     2   412     1   413 0.99 LacY proton/sugar symporter
MFS_1                PF07690.11   354 seq1670_BIOID51131   -            417   1.1e-22   80.1  55.8   1   1   3.7e-25   1.7e-21   76.2  29.5     3   313    14   333    12   340 0.77 Major Facilitator Superfamily
MFS_1_like           PF12832.2     77 seq1670_BIOID51131   -            417   5.4e-07   29.2   8.9   1   1   1.2e-10   5.4e-07   29.2   6.2     2    73     9    81     8    85 0.93 MFS_1 like family
Hexapep              PF00132.19    36 seq1673_BIOID51131   -            206   5.5e-18   63.4  15.3   1   1   3.7e-16   2.5e-12   45.5   5.8     2    36   135   169   134   169 0.96 Bacterial transferase hexapeptide (six repeats)
Mac                  PF12464.3     55 seq1673_BIOID51131   -            206   6.1e-14   51.6   0.1   1   1   1.7e-17   1.1e-13   50.7   0.1     2    55    10    63     9    63 0.98 Maltose acetyltransferase
SBP_bac_1            PF01547.20   314 seq1676_BIOID51131   -            396   2.8e-42  145.4  15.1   1   1   8.5e-46   3.9e-42  144.9  10.5     9   312    45   315    37   317 0.90 Bacterial extracellular solute-binding protein
SBP_bac_8            PF13416.1    281 seq1676_BIOID51131   -            396   2.6e-41  142.1  12.0   1   1   7.4e-45   3.4e-41  141.7   7.8     2   280    49   344    48   345 0.84 Bacterial extracellular solute-binding protein
SBP_bac_6            PF13343.1    242 seq1676_BIOID51131   -            396   1.4e-06   27.6   3.2   1   1   1.2e-09   5.4e-06   25.7   2.2     4   210    83   323    80   345 0.71 Bacterial extracellular solute-binding protein
UPF0027              PF01139.12   420 seq1677_BIOID51131   -            408  8.2e-134  446.6   0.2   1   1  6.8e-138  9.3e-134  446.4   0.1     2   420    10   408     9   408 0.93 Uncharacterized protein family UPF0027
RTC                  PF01137.16   228 seq1679_BIOID51131   -            339   5.8e-86  286.8   0.1   1   1   9.9e-90   6.8e-86  286.6   0.1     1   225     8   326     8   329 0.99 RNA 3'-terminal phosphate cyclase
RTC_insert           PF05189.8    103 seq1679_BIOID51131   -            339   2.4e-13   49.8   0.1   1   1     6e-17   4.1e-13   49.1   0.1     2   102   185   277   184   278 0.96 RNA 3'-terminal phosphate cyclase (RTC), insert domain
BPD_transp_1         PF00528.17   185 seq1680_BIOID51131   -            519     5e-22   78.1  16.2   1   1   3.7e-26     5e-22   78.1  11.2     4   171   303   506   300   513 0.83 Binding-protein-dependent transport system inner membrane component
DEDD_Tnp_IS110       PF01548.12   144 seq1684_BIOID51131   -             95   1.3e-07   31.2   0.0   1   1   1.2e-11   1.6e-07   30.9   0.0     2    57    42    92    41    95 0.96 Transposase
BPD_transp_1         PF00528.17   185 seq1685_BIOID51131   -            296   1.6e-15   56.9  16.5   1   1   1.2e-19   1.6e-15   56.9  11.5    10   181   111   287    97   291 0.82 Binding-protein-dependent transport system inner membrane component
DEDD_Tnp_IS110       PF01548.12   144 seq1686_BIOID51131   -            162   2.4e-09   36.9   0.1   1   1     6e-13   4.1e-09   36.1   0.1    91   143     2    53     1    54 0.94 Transposase
Transposase_20       PF02371.11    87 seq1686_BIOID51131   -            162     5e-07   29.6   0.0   1   1   1.2e-10   8.4e-07   28.8   0.0     1    36   127   162   127   162 0.97 Transposase IS116/IS110/IS902 family
Transposase_20       PF02371.11    87 seq1687_BIOID51131   -             90   3.7e-07   30.0   0.0   1   1   5.2e-11     7e-07   29.1   0.0    42    77     2    38     1    50 0.86 Transposase IS116/IS110/IS902 family
Flavodoxin_2         PF02525.12   199 seq1688_BIOID51131   -             94   3.2e-08   33.1   0.0   1   1   2.6e-12   3.5e-08   33.0   0.0   115   192    10    82     1    91 0.76 Flavodoxin-like fold
ABM                  PF03992.11    78 seq1690_BIOID51131   -            241   2.7e-24   84.8   0.1   1   2   3.6e-15   4.9e-11   42.3   0.0     2    77    29   104    28   105 0.95 Antibiotic biosynthesis monooxygenase
ABM                  PF03992.11    78 seq1690_BIOID51131   -            241   2.7e-24   84.8   0.1   2   2   1.2e-14   1.6e-10   40.7   0.0     8    77   141   210   136   211 0.94 Antibiotic biosynthesis monooxygenase
CMD                  PF02627.15    85 seq1693_BIOID51131   -            267     3e-36  122.9   0.0   1   2   1.8e-20   2.5e-16   59.1   0.0    11    84    56   129    46   130 0.89 Carboxymuconolactone decarboxylase family
CMD                  PF02627.15    85 seq1693_BIOID51131   -            267     3e-36  122.9   0.0   2   2   2.5e-21   3.4e-17   61.9   0.0     3    82   175   254   173   257 0.90 Carboxymuconolactone decarboxylase family
Phosphorylase        PF00343.15   713 seq1694_BIOID51131   -            797         0 1152.0   0.9   1   1         0         0 1151.9   0.2     1   712    91   796    91   797 0.99 Carbohydrate phosphorylase
Glyco_hydro_77       PF02446.12   496 seq1698_BIOID51131   -            694  2.2e-162  540.9   0.0   1   1  1.9e-166  2.6e-162  540.7   0.0     1   495   148   683   148   684 0.97 4-alpha-glucanotransferase
Sigma54_activat      PF00158.21   168 seq1699_BIOID51131   -            528   3.1e-65  218.6   0.1   1   1   1.2e-68   4.3e-65  218.1   0.0     1   167   218   393   218   394 0.96 Sigma-54 interaction domain
PrpR_N               PF06506.6    175 seq1699_BIOID51131   -            528   3.6e-58  195.7   0.1   1   1   1.7e-61   5.7e-58  195.0   0.1     2   171    29   197    28   202 0.98 Propionate catabolism activator
HTH_8                PF02954.14    42 seq1699_BIOID51131   -            528     1e-10   40.8   0.1   1   1   2.4e-13   8.2e-10   37.9   0.0    11    40   498   527   498   528 0.98 Bacterial regulatory protein, Fis family
Mg_chelatase         PF01078.16   207 seq1699_BIOID51131   -            528   2.6e-05   23.3   0.3   1   1   2.1e-08   7.2e-05   21.9   0.2     9   156   226   367   215   379 0.80 Magnesium chelatase, subunit ChlI
LysE                 PF01810.13   191 seq1702_BIOID51131   -            223     2e-53  180.4  11.3   1   1   1.8e-57   2.4e-53  180.1   7.8     2   191    29   219    28   219 0.99 LysE type translocator
AA_kinase            PF00696.23   241 seq1704_BIOID51131   -            449   1.5e-47  162.0   0.1   1   1   4.9e-51   2.2e-47  161.5   0.1     2   240     4   277     3   278 0.80 Amino acid kinase family
ACT                  PF01842.20    66 seq1704_BIOID51131   -            449   1.7e-07   30.4   0.0   1   1   2.6e-09   1.2e-05   24.5   0.0    11    42   322   355   316   379 0.74 ACT domain
DUF3811              PF11656.3     87 seq1706_BIOID51131   -             90   4.5e-41  138.7   6.3   1   1   3.7e-45     5e-41  138.5   4.4     1    87     3    90     3    90 0.99 YjbD family (DUF3811)
Abhydrolase_6        PF12697.2    228 seq1708_BIOID51131   -            256   9.1e-34  117.2   1.9   1   1   2.3e-37     1e-33  117.0   1.3     1   227    16   247    16   248 0.92 Alpha/beta hydrolase family
Abhydrolase_1        PF00561.15   230 seq1708_BIOID51131   -            256   3.1e-24   85.6   0.0   1   1   8.5e-28   3.9e-24   85.3   0.0     1   229    40   250    40   251 0.92 alpha/beta hydrolase fold
Abhydrolase_5        PF12695.2    142 seq1708_BIOID51131   -            256     2e-16   59.9   0.0   1   1   1.3e-18   5.8e-15   55.1   0.0     2   141    16   235    15   236 0.83 Alpha/beta hydrolase family
Sugar-bind           PF04198.8    255 seq1709_BIOID51131   -            343   1.6e-76  256.4   0.0   1   1   1.1e-79   2.1e-76  256.0   0.0     2   255    86   343    85   343 0.97 Putative sugar-binding domain
HTH_38               PF13936.1     44 seq1709_BIOID51131   -            343   4.5e-09   35.6   0.5   1   1   7.3e-12   1.4e-08   34.0   0.3    12    44    40    73    36    73 0.90 Helix-turn-helix domain
HTH_28               PF13518.1     52 seq1709_BIOID51131   -            343   2.3e-06   27.3   0.2   1   1   3.1e-09     6e-06   26.0   0.1     4    41    40    78    39    82 0.84 Helix-turn-helix domain
Sigma70_r4           PF04545.11    50 seq1709_BIOID51131   -            343   1.6e-06   27.1   1.1   1   1   1.5e-09   2.8e-06   26.3   0.4    14    46    43    75    40    76 0.94 Sigma-70, region 4
HTH_23               PF13384.1     50 seq1709_BIOID51131   -            343   2.5e-06   26.8   0.2   1   1   3.6e-09   6.9e-06   25.4   0.2     9    40    40    72    32    79 0.87 Homeodomain-like domain
Sigma70_r4_2         PF08281.7     54 seq1709_BIOID51131   -            343     6e-06   25.5   0.2   1   1   2.2e-08   4.2e-05   22.8   0.1    21    51    44    74    43    76 0.96 Sigma-70, region 4
HTH_Tnp_1            PF01527.15    76 seq1711_BIOID51131   -            100   1.4e-11   44.0   0.6   1   1   2.6e-15   1.8e-11   43.7   0.4     1    76     1    76     1    76 0.94 Transposase
HTH_28               PF13518.1     52 seq1711_BIOID51131   -            100   4.4e-05   23.2   0.0   1   1   1.1e-08   7.5e-05   22.5   0.0     1    38    10    48    10    57 0.88 Helix-turn-helix domain
adh_short            PF00106.20   167 seq1714_BIOID51131   -            268   6.2e-30  104.1   0.6   1   1   3.2e-33   1.1e-29  103.4   0.4     1   166    10   179    10   180 0.86 short chain dehydrogenase
adh_short_C2         PF13561.1    243 seq1714_BIOID51131   -            268   2.4e-25   89.6   0.0   1   1   9.7e-29   3.3e-25   89.1   0.0     6   241    19   264    16   266 0.85 Enoyl-(Acyl carrier protein) reductase
KR                   PF08659.5    181 seq1714_BIOID51131   -            268     3e-11   43.1   2.5   1   1   3.2e-13   1.1e-09   38.1   1.7     3   165    12   177    11   196 0.78 KR domain
Epimerase            PF01370.16   236 seq1714_BIOID51131   -            268   6.2e-06   25.6   0.0   1   1   2.8e-09   9.4e-06   25.0   0.0     1   160    12   181    12   194 0.75 NAD dependent epimerase/dehydratase family
rve                  PF00665.21   120 seq1715_BIOID51131   -            135   1.1e-11   44.7   0.0   1   1   1.1e-15   1.5e-11   44.3   0.0     2    78    45   119    44   129 0.92 Integrase core domain
DEDD_Tnp_IS110       PF01548.12   144 seq1716_BIOID51131   -            358   1.4e-25   89.4   0.2   1   1   8.1e-29   5.6e-25   87.5   0.0     2   138    12   146    11   151 0.93 Transposase
Transposase_20       PF02371.11    87 seq1716_BIOID51131   -            358   5.7e-12   45.4   0.1   1   1   1.7e-15   1.2e-11   44.4   0.0     9    86   238   315   232   316 0.93 Transposase IS116/IS110/IS902 family
EIIA-man             PF03610.11   116 seq1717_BIOID51131   -            135   8.1e-28   96.7   0.0   1   1   7.1e-32   9.7e-28   96.4   0.0     2   115     4   114     3   115 0.97 PTS system fructose IIA component
PTSIIB_sorb          PF03830.10   151 seq1718_BIOID51131   -            164     5e-55  185.4   0.3   1   1   4.2e-59   5.8e-55  185.2   0.2     1   150     2   151     2   152 0.99 PTS system sorbose subfamily IIB component
EII-Sor              PF03609.9    237 seq1719_BIOID51131   -            265   2.7e-84  282.0  29.5   1   1   2.2e-88   3.1e-84  281.8  20.5     1   237     1   238     1   238 0.99 PTS system sorbose-specific iic component
rve_3                PF13683.1     67 seq1720_BIOID51131   -             68   1.6e-09   37.0   0.0   1   1     3e-13   2.1e-09   36.6   0.0    19    67     1    50     1    50 0.96 Integrase core domain
rve_2                PF13333.1     52 seq1720_BIOID51131   -             68   1.1e-07   31.6   0.1   1   1   1.9e-11   1.3e-07   31.4   0.1     1    50     2    56     2    58 0.89 Integrase core domain
EIID-AGA             PF03613.9    264 seq1722_BIOID51131   -            280  1.1e-107  358.7   2.4   1   1  9.4e-112  1.3e-107  358.5   1.7     2   264    11   279    10   279 0.99 PTS system mannose/fructose/sorbose family IID component
ADH_zinc_N           PF00107.21   130 seq1724_BIOID51131   -            409   1.5e-09   37.3   0.0   1   1   4.4e-13     3e-09   36.3   0.0     1   129   187   325   187   326 0.95 Zinc-binding dehydrogenase
ADH_N                PF08240.7    109 seq1724_BIOID51131   -            409   5.5e-06   25.9   0.0   1   1   1.6e-09   1.1e-05   25.0   0.0     4    66    29    98    26   127 0.75 Alcohol dehydrogenase GroES-like domain
Peptidase_S51        PF03575.12   153 seq1726_BIOID51131   -            229   2.8e-44  150.4   0.0   1   1   2.4e-48   3.3e-44  150.1   0.0     1   151    49   200    49   202 0.98 Peptidase family S51
HTH_Tnp_1            PF01527.15    76 seq1728_BIOID51131   -            126   6.3e-19   67.6   0.0   1   1   6.6e-23     9e-19   67.0   0.0     1    58    10    73    10    93 0.85 Transposase
TnpB_IS66            PF05717.8    108 seq1729_BIOID51131   -            115   7.9e-42  140.9   0.0   1   1   6.4e-46   8.7e-42  140.8   0.0     2   104     7   107     6   111 0.97 IS66 Orf2 like protein
Response_reg         PF00072.19   112 seq1730_BIOID51131   -            239   2.6e-29  101.3   0.0   1   1   5.4e-33   3.7e-29  100.8   0.0     1   111     7   116     7   117 0.99 Response regulator receiver domain
Trans_reg_C          PF00486.23    77 seq1730_BIOID51131   -            239   5.2e-23   80.6   0.0   1   1   2.1e-26   1.4e-22   79.2   0.0     2    77   157   232   156   232 0.98 Transcriptional regulatory protein, C terminal
rve                  PF00665.21   120 seq1731_BIOID51131   -            340     2e-20   73.0   0.0   1   1   2.2e-23   3.8e-20   72.0   0.0     3   118   118   242   117   244 0.96 Integrase core domain
HTH_38               PF13936.1     44 seq1731_BIOID51131   -            340   1.8e-09   36.8   0.5   1   1   4.1e-12     7e-09   34.9   0.1     6    41     3    38     2    40 0.94 Helix-turn-helix domain
HTH_7                PF02796.10    45 seq1731_BIOID51131   -            340   3.5e-09   36.2   0.3   1   1   5.4e-12   9.2e-09   34.9   0.2    13    44     9    40     5    41 0.93 Helix-turn-helix domain of resolvase
HTH_23               PF13384.1     50 seq1731_BIOID51131   -            340   1.1e-06   27.9   0.0   1   1     2e-09   3.4e-06   26.3   0.0     9    40     9    40     2    43 0.89 Homeodomain-like domain
HTH_28               PF13518.1     52 seq1731_BIOID51131   -            340     1e-05   25.2   0.1   1   1   1.5e-08   2.6e-05   23.9   0.1     7    34    12    39     8    40 0.89 Helix-turn-helix domain
Sigma70_r4_2         PF08281.7     54 seq1731_BIOID51131   -            340   1.1e-05   24.6   0.0   1   1   1.5e-08   2.5e-05   23.5   0.0    25    48    16    39    12    40 0.94 Sigma-70, region 4
HTH_3                PF01381.17    55 seq1731_BIOID51131   -            340   0.00013   21.6   0.1   1   1   1.4e-07   0.00024   20.7   0.1     7    37    15    45     8    48 0.91 Helix-turn-helix
HATPase_c            PF02518.21   111 seq1732_BIOID51131   -            450   2.1e-23   82.0   0.0   1   1   1.3e-26   5.7e-23   80.6   0.0     4   110   335   438   332   439 0.96 Histidine kinase-, DNA gyrase B-, and HSP90-like ATPase
HAMP                 PF00672.20    70 seq1732_BIOID51131   -            450   2.4e-11   43.5   6.2   1   1   1.9e-14   8.8e-11   41.7   0.0     4    67   163   226   160   229 0.93 HAMP domain
HisKA                PF00512.20    68 seq1732_BIOID51131   -            450   6.9e-11   41.8   0.1   1   1   3.4e-14   1.6e-10   40.7   0.1     2    66   234   291   233   293 0.89 His Kinase A (phospho-acceptor) domain
IstB_IS21            PF01695.12   178 seq1733_BIOID51131   -            259   6.1e-71  237.3   0.1   1   1   3.9e-74   1.3e-70  236.3   0.0     1   178    56   235    56   235 0.98 IstB-like ATP binding protein
Bac_DnaA             PF00308.13   219 seq1733_BIOID51131   -            259   1.4e-07   31.2   0.0   1   1   6.2e-11   2.1e-07   30.6   0.0    37   136   105   202    75   207 0.85 Bacterial dnaA  protein
PhoH                 PF02562.11   205 seq1733_BIOID51131   -            259   1.1e-05   24.6   0.1   1   1   1.6e-08   5.5e-05   22.3   0.0    11    48    94   131    83   142 0.80 PhoH-like protein
AAA                  PF00004.24   132 seq1733_BIOID51131   -            259   2.5e-05   24.3   0.0   1   1   1.3e-08   4.3e-05   23.6   0.0     1    74   105   180   105   214 0.77 ATPase family associated with various cellular activities (AAA)
DDE_Tnp_IS66         PF03050.9    271 seq1734_BIOID51131   -            512   1.8e-99  332.2   0.0   1   1  5.4e-103   1.8e-99  332.2   0.0     1   271   175   462   175   462 0.98 Transposase IS66 family
DDE_Tnp_IS66_C       PF13817.1     39 seq1734_BIOID51131   -            512   1.5e-18   66.4   0.2   1   1   1.3e-21   4.3e-18   64.9   0.1     1    39   468   506   468   506 0.98 IS66 C-terminal element
HTH_Tnp_IS66         PF13005.2     59 seq1734_BIOID51131   -            512   1.1e-16   60.3   3.6   1   1   6.9e-20   2.4e-16   59.2   2.5     3    59   115   169   113   169 0.96 putative Helix-turn-helix domain of transposase IS66
LZ_Tnp_IS66          PF13007.2     78 seq1734_BIOID51131   -            512   2.7e-13   50.2   3.9   1   1   7.9e-17   2.7e-13   50.2   2.7     1    77    38   110    38   111 0.85 Transposase C of IS166 homeodomain
DUF1097              PF06496.6    144 seq1738_BIOID51131   -            165   4.1e-37  127.0  24.5   1   1   3.4e-41   4.6e-37  126.8  17.0     2   143     9   156     8   157 0.98 Protein of unknown function (DUF1097)
LysR_substrate       PF03466.15   209 seq1740_BIOID51131   -            310   1.5e-19   69.7   0.0   1   1   3.4e-23   2.3e-19   69.2   0.0     2   191    91   280    90   291 0.92 LysR substrate binding domain
HTH_1                PF00126.22    60 seq1740_BIOID51131   -            310   8.5e-18   63.7   0.6   1   1   2.6e-21   1.8e-17   62.7   0.4     3    60     9    66     8    66 0.96 Bacterial regulatory helix-turn-helix protein, lysR family
DUF4153              PF13687.1    217 seq1743_BIOID51131   -            574   1.8e-37  128.8  27.2   1   1   1.3e-41   1.8e-37  128.8  18.8     1   216   150   389   150   390 0.90 Domain of unknown function (DUF4153)
Fimbrial             PF00419.15   145 seq1745_BIOID51131   -            187   1.1e-18   67.7   4.0   1   1   1.1e-22   1.5e-18   67.2   2.8     1   144    39   186    39   187 0.89 Fimbrial protein
IclR                 PF01614.13   129 seq1746_BIOID51131   -            287   7.8e-41  138.6   0.0   1   1   3.4e-44   1.6e-40  137.6   0.0     2   127   158   280   156   282 0.97 Bacterial transcriptional regulator
HTH_IclR             PF09339.5     52 seq1746_BIOID51131   -            287   3.2e-19   68.1   0.8   1   1   1.5e-22   6.9e-19   67.0   0.3     1    52    39    90    39    90 0.98 IclR helix-turn-helix domain
Pili_assembly_N      PF00345.15   122 seq1748_BIOID51131   -            239   4.8e-41  139.2   0.6   1   1   1.1e-44   7.2e-41  138.6   0.4     2   121    36   154    35   155 0.91 Gram-negative pili assembly chaperone, N-terminal domain
Pili_assembly_C      PF02753.12    68 seq1748_BIOID51131   -            239   1.3e-17   63.2   0.6   1   1     2e-21   1.3e-17   63.2   0.4     1    66   174   233   174   235 0.95 Gram-negative pili assembly chaperone, C-terminal domain
Usher                PF00577.15   552 seq1749_BIOID51131   -            883  4.8e-197  655.9  29.9   1   1  1.3e-200  6.1e-197  655.5  20.7     1   552   213   795   213   795 0.99 Type VII secretion system (T7SS), usher protein
PapC_N               PF13954.1    146 seq1749_BIOID51131   -            883     7e-40  135.8   0.0   1   1   2.9e-43   1.3e-39  134.9   0.0     1   146    42   196    42   196 0.94 PapC N-terminal domain
PapC_C               PF13953.1     68 seq1749_BIOID51131   -            883   4.2e-23   80.6   0.1   1   1   2.5e-26   1.1e-22   79.2   0.1     1    65   805   868   805   871 0.96 PapC C-terminal domain
TetR_C_6             PF13977.1    131 seq1751_BIOID51131   -            201   4.2e-32  110.5   3.8   1   1   6.2e-36   4.2e-32  110.5   2.7     3   130    75   198    63   199 0.94 Bacterial transcriptional repressor
TetR_N               PF00440.18    47 seq1751_BIOID51131   -            201   2.7e-14   52.3   0.7   1   1   9.4e-18   6.4e-14   51.2   0.0     1    46    20    65    20    66 0.98 Bacterial regulatory proteins, tetR family
Fimbrial             PF00419.15   145 seq1753_BIOID51131   -            176   1.6e-19   70.4   0.3   1   1   1.4e-23   1.9e-19   70.2   0.2     3   145    29   176    27   176 0.91 Fimbrial protein
[truncated: 1,361,978 more chars]
