# Supplementary material for: A domain sequence approach to pangenomics: applications to Escherichia coli
Source: F1000Res. 2013 May 29;1:19. Originally published 2012 Oct 1. [Version 2] doi: 10.12688/f1000research.1-19.v2 (PMC3901455; doi:10.12688/f1000research.1-19.v2)
Supplement: The 347 text files show the results from scanning each of the fasta-files against the Pfam-A database [file f1000research-1-1101-s0002.tgz › Escherichia_coli_3030_1_BIOID48253.txt]

#                                                                            --- full sequence --- -------------- this domain -------------   hmm coord   ali coord   env coord
# target name        accession   tlen query name           accession   qlen   E-value  score  bias   #  of  c-Evalue  i-Evalue  score  bias  from    to  from    to  from    to  acc description of target
#------------------- ---------- ----- -------------------- ---------- ----- --------- ------ ----- --- --- --------- --------- ------ ----- ----- ----- ----- ----- ----- ----- ---- ---------------------
DUF968               PF06147.6    200 seq2_BIOID48253      -            258   2.1e-79  265.9   0.0   1   1   2.1e-83   2.8e-79  265.5   0.0     2   200    58   255    57   255 0.99 Protein of unknown function (DUF968)
Phage_attach         PF05354.6    117 seq3_BIOID48253      -            129   3.6e-60  200.5   0.1   1   1   5.9e-64     4e-60  200.3   0.0     1   117    13   129    13   129 1.00 Phage Head-Tail Attachment
Gifsy-2              PF13856.1     95 seq3_BIOID48253      -            129   4.9e-29  100.1   0.0   1   1   8.6e-33   5.9e-29   99.9   0.0     1    95    16   117    16   117 0.98 ATP-binding sugar transporter from pro-phage
DUF2799              PF10973.3     89 seq4_BIOID48253      -            113   2.2e-17   62.7   0.9   1   1   1.9e-21   2.7e-17   62.4   0.6     1    88    23   105    23   106 0.93 Protein of unknown function (DUF2799)
TMP_2                PF06791.8    210 seq5_BIOID48253      -            151   4.6e-37  127.5   0.9   1   1   3.3e-41   4.6e-37  127.5   0.6   106   209     2   105     1   106 0.98 Prophage tail length tape measure protein
DUF2170              PF09938.4    140 seq6_BIOID48253      -            133   1.5e-42  144.1   1.5   1   1   1.2e-46   1.7e-42  143.9   1.0     3   139     2   132     1   133 0.96 Uncharacterized protein conserved in bacteria (DUF2170)
DUF303               PF03629.13   255 seq7_BIOID48253      -            318     4e-29  101.4   0.0   1   1   7.5e-33   5.1e-29  101.1   0.0     2   198    65   293    64   309 0.78 Domain of unknown function (DUF303)
DUF1737              PF08410.5     54 seq7_BIOID48253      -            318   1.3e-17   63.2   0.0   1   1   3.4e-21   2.3e-17   62.3   0.0     1    53     1    50     1    51 0.96 Domain of unknown function (DUF1737)
PfkB                 PF00294.19   301 seq8_BIOID48253      -            310     1e-59  202.0   0.4   1   1   1.9e-63   1.3e-59  201.7   0.3     8   298    15   297     8   300 0.92 pfkB family carbohydrate kinase
Phos_pyr_kin         PF08543.7    246 seq8_BIOID48253      -            310   1.2e-08   34.4   0.3   1   1   4.1e-12   2.8e-08   33.1   0.1   117   223   179   279   156   292 0.87 Phosphomethylpyrimidine kinase
Toprim_4             PF13662.1     81 seq9_BIOID48253      -            201   2.6e-22   78.5   0.0   1   1   8.9e-26   4.1e-22   77.8   0.0     1    81    81   172    81   172 0.95 Toprim domain
RecR                 PF02132.10    41 seq9_BIOID48253      -            201   4.7e-16   57.8   1.1   1   1     1e-19   4.7e-16   57.8   0.8     2    41    39    78    38    78 0.95 RecR protein
Toprim               PF01751.17    88 seq9_BIOID48253      -            201   9.5e-11   41.3   0.0   1   1   3.6e-14   1.7e-10   40.5   0.0     2    77    83   166    82   173 0.90 Toprim domain
Lambda_Kil           PF06301.6     43 seq10_BIOID48253     -             73   3.4e-28   96.6   1.0   1   1     3e-32   4.2e-28   96.3   0.7     1    43     1    43     1    43 0.98 Bacteriophage lambda Kil protein
DDE_Tnp_IS66         PF03050.9    271 seq21_BIOID48253     -            328   3.4e-97  324.7   0.1   1   1  6.1e-101   4.2e-97  324.4   0.1    16   270     6   277     2   278 0.98 Transposase IS66 family
DDE_Tnp_IS66_C       PF13817.1     39 seq21_BIOID48253     -            328   2.5e-19   68.9   0.4   1   1   9.6e-23   6.6e-19   67.5   0.3     1    39   284   322   284   322 0.98 IS66 C-terminal element
Semialdhyde_dh       PF01118.19   121 seq25_BIOID48253     -            334     6e-30  103.9   0.0   1   1   1.7e-33   1.2e-29  102.9   0.0     7   121     9   146     5   146 0.97 Semialdehyde dehydrogenase, NAD binding domain
Semialdhyde_dhC      PF02774.13   184 seq25_BIOID48253     -            334   3.1e-20   72.7   0.0   1   1   6.6e-24   4.5e-20   72.1   0.0     1   184   163   311   163   311 0.95 Semialdehyde dehydrogenase, dimerisation domain
Tape_meas_lam_C      PF09718.5     78 seq28_BIOID48253     -            642   2.9e-19   68.6   5.6   1   1   2.1e-23   2.9e-19   68.6   3.9     1    78   415   492   415   492 0.98 Lambda phage tail tape-measure protein (Tape_meas_lam_C)
SDF                  PF00375.13   390 seq33_BIOID48253     -            414   3.3e-63  213.6  35.1   1   1   2.9e-67     4e-63  213.3  24.3     1   385    18   397    18   401 0.89 Sodium:dicarboxylate symporter family
HTH_Tnp_1            PF01527.15    76 seq35_BIOID48253     -             85   1.3e-16   60.1   0.1   1   1     2e-20   1.4e-16   60.0   0.1     2    54    23    75    22    85 0.88 Transposase
HTH_28               PF13518.1     52 seq35_BIOID48253     -             85   8.1e-07   28.7   0.5   1   1   2.2e-10   1.5e-06   27.9   0.0     1    43    32    75    32    78 0.93 Helix-turn-helix domain
Gam                  PF06064.6     98 seq36_BIOID48253     -             84   1.3e-46  156.5   0.8   1   1   1.1e-50   1.6e-46  156.3   0.6     1    73     1    73     1    79 0.98 Host-nuclease inhibitor protein Gam
PAAR_motif           PF05488.8     76 seq39_BIOID48253     -            133   5.2e-12   45.4   1.4   1   1   7.2e-16   9.9e-12   44.5   0.9     4    61    11    68     9    86 0.89 PAAR motif
adh_short            PF00106.20   167 seq40_BIOID48253     -            240   4.5e-16   59.1   0.2   1   1   1.3e-19     6e-16   58.6   0.1     3   166     9   170     8   171 0.87 short chain dehydrogenase
adh_short_C2         PF13561.1    243 seq40_BIOID48253     -            240   8.1e-08   32.2   0.0   1   1   2.2e-11     1e-07   31.9   0.0     8   192    18   193    13   238 0.73 Enoyl-(Acyl carrier protein) reductase
KR                   PF08659.5    181 seq40_BIOID48253     -            240   2.9e-07   30.2   0.5   1   1   1.1e-10   5.1e-07   29.4   0.3     4   172    10   175     8   184 0.85 KR domain
DUF2514              PF10721.4    162 seq41_BIOID48253     -            165   6.4e-47  159.1  10.9   1   1   5.2e-51   7.1e-47  158.9   7.6     2   161     2   159     1   160 0.96 Protein of unknown function (DUF2514)
SSB                  PF00436.20   104 seq42_BIOID48253     -            150   2.4e-39  133.2   0.4   1   1     2e-43   2.8e-39  133.0   0.3     1   101     6   109     6   112 0.96 Single-strand binding protein family
Phage_fiber_C        PF06820.7     64 seq43_BIOID48253     -             82   3.8e-34  116.5   0.5   1   1   3.5e-38   4.7e-34  116.2   0.3     1    64    21    82    21    82 0.99 Putative prophage tail fibre C-terminus
DUF905               PF06006.7     71 seq44_BIOID48253     -            245   7.9e-36  121.1   0.4   1   1   1.2e-39   1.7e-35  120.1   0.3     2    71   177   245   176   245 0.98 Bacterial protein of unknown function (DUF905)
Gam                  PF06064.6     98 seq45_BIOID48253     -             75     2e-12   46.9   0.0   1   1   1.5e-16     2e-12   46.9   0.0    55    98    32    75     6    75 0.86 Host-nuclease inhibitor protein Gam
Minor_tail_Z         PF06763.6    189 seq47_BIOID48253     -             81   1.2e-30  106.4   6.6   1   1   9.6e-35   1.3e-30  106.3   4.6     1    76     3    78     3    81 0.98 Prophage minor tail protein Z (GPZ)
DUF770               PF05591.7    158 seq49_BIOID48253     -            173   1.1e-51  174.4   4.6   1   1   8.9e-56   1.2e-51  174.2   3.2     2   156    13   165    12   167 0.97 Protein of unknown function (DUF770)
PspA_IM30            PF04012.7    221 seq50_BIOID48253     -            228   4.8e-56  189.4  27.7   1   1     4e-60   5.4e-56  189.3  19.2     1   217     2   228     2   228 0.97 PspA/IM30 family
DEDD_Tnp_IS110       PF01548.12   144 seq51_BIOID48253     -             95   3.8e-08   32.9   0.0   1   1   3.5e-12   4.8e-08   32.6   0.0     1    45    13    57    13    65 0.94 Transposase
Tape_meas_lam_C      PF09718.5     78 seq52_BIOID48253     -            548   4.5e-28   96.8   5.9   1   1   1.2e-31   1.6e-27   95.0   4.1     1    78   337   414   337   414 0.98 Lambda phage tail tape-measure protein (Tape_meas_lam_C)
DUF4154              PF13689.1    145 seq54_BIOID48253     -            172     6e-33  113.3   0.0   1   1   5.4e-37   7.3e-33  113.0   0.0     6   145    32   168    27   168 0.95 Domain of unknown function (DUF4154)
Methyltransf_30      PF05430.6    124 seq56_BIOID48253     -            688   1.2e-50  170.2   0.0   1   1     5e-54   2.3e-50  169.3   0.0     1   123   138   264   138   265 0.98 S-adenosyl-L-methionine-dependent methyltransferase
DAO                  PF01266.19   358 seq56_BIOID48253     -            688   2.2e-46  158.2   0.2   1   1   2.3e-49   1.1e-45  156.0   0.1     2   357   287   652   286   653 0.87 FAD dependent oxidoreductase
RecT                 PF03837.9    199 seq64_BIOID48253     -            281   1.4e-28   99.4   0.0   1   1     2e-30   2.8e-26   91.9   0.0     5   194    24   181    22   190 0.91 RecT family
rve                  PF00665.21   120 seq68_BIOID48253     -            294   8.1e-23   80.6   0.0   1   1   3.2e-26   1.5e-22   79.8   0.0     3   119   123   243   121   244 0.96 Integrase core domain
rve_3                PF13683.1     67 seq68_BIOID48253     -            294   1.3e-17   62.9   0.1   1   1   9.6e-21   4.4e-17   61.2   0.0     2    67   216   281   215   281 0.98 Integrase core domain
HTH_21               PF13276.1     60 seq68_BIOID48253     -            294   1.8e-16   59.7   2.7   1   1     7e-19   3.2e-15   55.7   0.3     6    57    49   106    44   109 0.80 HTH-like domain
DUF1877              PF08974.5    167 seq69_BIOID48253     -            167     3e-45  153.7   0.0   1   1   2.4e-49   3.3e-45  153.6   0.0     1   167     1   165     1   165 0.99 Domain of unknown function (DUF1877)
Fimbrial             PF00419.15   145 seq70_BIOID48253     -            182   6.5e-21   74.9   9.9   1   1   6.6e-25     9e-21   74.4   6.8     1   145    33   182    33   182 0.85 Fimbrial protein
DUF1076              PF06416.7    113 seq72_BIOID48253     -            212   6.4e-44  148.1   0.1   1   1   6.9e-48   9.4e-44  147.6   0.0     5   113   102   210    97   210 0.93 Protein of unknown function (DUF1076)
DUF1380              PF07128.7    139 seq73_BIOID48253     -            155   3.8e-77  256.6   2.0   1   1   3.2e-81   4.4e-77  256.4   1.4     1   139    12   149    12   149 1.00 Protein of unknown function (DUF1380)
Phage_antitermQ      PF06530.7    126 seq74_BIOID48253     -            132   2.9e-57  191.5   0.4   1   1   2.4e-61   3.2e-57  191.4   0.3     1   125     6   130     6   131 0.99 Phage antitermination protein Q
Transposase_20       PF02371.11    87 seq76_BIOID48253     -            306   2.5e-23   81.8   0.2   1   1   1.5e-26     1e-22   79.8   0.4     3    86   185   266   183   267 0.95 Transposase IS116/IS110/IS902 family
DEDD_Tnp_IS110       PF01548.12   144 seq76_BIOID48253     -            306   2.2e-09   36.9   1.4   1   1   3.3e-13   2.2e-09   36.9   0.9    82   144     2    66     1    66 0.94 Transposase
Big_1                PF02369.11   100 seq77_BIOID48253     -           1888    3e-235  761.7 195.7   1  11   3.3e-21   9.1e-18   63.9   8.8     2    94   749   837   744   843 0.88 Bacterial Ig-like domain (group 1)
Big_1                PF02369.11   100 seq77_BIOID48253     -           1888    3e-235  761.7 195.7   2  11   3.3e-25   8.9e-22   76.7   8.1     3    99   845   939   842   940 0.91 Bacterial Ig-like domain (group 1)
Big_1                PF02369.11   100 seq77_BIOID48253     -           1888    3e-235  761.7 195.7   3  11     2e-27   5.3e-24   83.9   2.6     2    97   942  1040   941  1042 0.95 Bacterial Ig-like domain (group 1)
Big_1                PF02369.11   100 seq77_BIOID48253     -           1888    3e-235  761.7 195.7   4  11   3.9e-19   1.1e-15   57.2   3.7     4    97  1054  1140  1051  1143 0.91 Bacterial Ig-like domain (group 1)
Big_1                PF02369.11   100 seq77_BIOID48253     -           1888    3e-235  761.7 195.7   5  11   1.2e-25   3.4e-22   78.1   6.5     3   100  1146  1245  1144  1245 0.95 Bacterial Ig-like domain (group 1)
Big_1                PF02369.11   100 seq77_BIOID48253     -           1888    3e-235  761.7 195.7   6  11   2.1e-20   5.8e-17   61.3   7.1     4    94  1257  1340  1253  1346 0.89 Bacterial Ig-like domain (group 1)
Big_1                PF02369.11   100 seq77_BIOID48253     -           1888    3e-235  761.7 195.7   7  11   1.9e-26   5.2e-23   80.7   7.1     3   100  1349  1448  1347  1448 0.95 Bacterial Ig-like domain (group 1)
Big_1                PF02369.11   100 seq77_BIOID48253     -           1888    3e-235  761.7 195.7   8  11   4.3e-22   1.2e-18   66.7   8.1     4   100  1454  1548  1451  1548 0.84 Bacterial Ig-like domain (group 1)
Big_1                PF02369.11   100 seq77_BIOID48253     -           1888    3e-235  761.7 195.7   9  11   3.5e-27   9.4e-24   83.1   6.1     2   100  1559  1661  1558  1661 0.89 Bacterial Ig-like domain (group 1)
Big_1                PF02369.11   100 seq77_BIOID48253     -           1888    3e-235  761.7 195.7  10  11   1.5e-24     4e-21   74.6   4.0     2    98  1663  1759  1662  1761 0.89 Bacterial Ig-like domain (group 1)
Big_1                PF02369.11   100 seq77_BIOID48253     -           1888    3e-235  761.7 195.7  11  11   1.2e-28   3.2e-25   87.8   5.6     6    96  1767  1860  1763  1864 0.93 Bacterial Ig-like domain (group 1)
DUF3442              PF11924.3    280 seq77_BIOID48253     -           1888   7.8e-99  330.6   3.0   1   1  2.8e-102   7.8e-99  330.6   2.1     3   280   150   428   148   428 0.99 Protein of unknown function (DUF3442)
HSP90                PF00183.13   531 seq80_BIOID48253     -            624  3.6e-115  385.2   8.5   1   1  1.3e-117  6.1e-114  381.2   5.7    74   491   212   622   209   624 0.93 Hsp90 protein
HATPase_c_3          PF13589.1    137 seq80_BIOID48253     -            624   5.2e-15   55.1   1.3   1   1   1.8e-18   8.2e-15   54.5   0.0     2   117    26   165    25   181 0.77 Histidine kinase-, DNA gyrase B-, and HSP90-like ATPase
HATPase_c            PF02518.21   111 seq80_BIOID48253     -            624   8.1e-12   44.7   0.1   1   1   3.2e-15   1.5e-11   43.9   0.1     6   109    32   181    27   183 0.84 Histidine kinase-, DNA gyrase B-, and HSP90-like ATPase
Band_7               PF01145.20   179 seq84_BIOID48253     -            375   1.3e-24   86.9   0.2   1   1   4.1e-27   5.6e-23   81.6   0.2     2   178   147   318   146   320 0.94 SPFH domain / Band 7 family
Acyl_transf_1        PF00698.16   318 seq85_BIOID48253     -            309   8.7e-43  146.7   3.3   1   1   7.6e-47     1e-42  146.4   2.3     2   281     6   290     5   306 0.90 Acyl transferase domain
DUF877               PF05943.7    423 seq91_BIOID48253     -            514  1.5e-171  570.4   0.0   1   1  1.3e-175  1.8e-171  570.2   0.0     3   423    90   510    88   510 0.99 Protein of unknown function (DUF877)
Peptidase_S51        PF03575.12   153 seq92_BIOID48253     -            229   2.8e-44  150.4   0.0   1   1   2.4e-48   3.3e-44  150.1   0.0     1   151    49   200    49   202 0.98 Peptidase family S51
GGDEF                PF00990.16   161 seq94_BIOID48253     -            408   5.3e-45  152.7   0.5   1   1   6.1e-49   8.4e-45  152.1   0.3     1   159   249   403   249   405 0.96 GGDEF domain
DUF2622              PF11080.3     96 seq99_BIOID48253     -             96   3.1e-49  164.6   0.6   1   1   2.5e-53   3.4e-49  164.5   0.4     1    95     1    95     1    96 0.99 Protein of unknown function (DUF2622)
RHS                  PF03527.9     41 seq100_BIOID48253    -            608   1.7e-21   75.6   0.5   1   1   5.8e-25   3.9e-21   74.4   0.3     1    41   352   392   352   392 0.98 RHS protein
RHS_repeat           PF05593.9     38 seq100_BIOID48253    -            608   4.2e-13   48.9  29.9   1   1   9.8e-13   6.7e-09   35.5   2.8     1    37   148   193   148   194 0.91 RHS Repeat
Lysis_S              PF04971.7     68 seq101_BIOID48253    -             97   3.3e-47  157.9   0.5   1   1   3.5e-51   4.7e-47  157.4   0.3     1    68    30    97    30    97 1.00 Lysis protein S
ParBc                PF02195.13    90 seq105_BIOID48253    -            173   2.3e-23   81.9   0.0   1   1   2.7e-27   3.7e-23   81.3   0.0     1    89    36   131    36   132 0.97 ParB-like nuclease domain
Fimbrial             PF00419.15   145 seq106_BIOID48253    -            223   1.3e-15   57.7   0.0   1   1   1.2e-19   1.6e-15   57.4   0.0     2   145    77   223    76   223 0.86 Fimbrial protein
Phage_min_tail       PF05939.8    109 seq107_BIOID48253    -            109   1.6e-37  127.6   0.0   1   1   1.3e-41   1.7e-37  127.5   0.0     1   109     1   109     1   109 0.99 Phage minor tail protein
AA_kinase            PF00696.23   241 seq109_BIOID48253    -            258     1e-39  136.4   2.0   1   1   8.4e-44   1.1e-39  136.2   1.4     3   240     5   235     3   236 0.93 Amino acid kinase family
DUF2491              PF10679.4    212 seq111_BIOID48253    -            219   6.2e-70  234.3   0.0   1   1     5e-74   6.8e-70  234.2   0.0     2   212     5   217     1   217 0.98 Protein of unknown function (DUF2491)
CSD                  PF00313.17    66 seq112_BIOID48253    -             70   9.7e-32  108.4   0.2   1   1   7.7e-36   1.1e-31  108.3   0.1     1    65     5    69     5    70 0.98 'Cold-shock' DNA-binding domain
DUF466               PF04328.8     65 seq118_BIOID48253    -             65   2.9e-32  110.1   0.5   1   1   2.3e-36   3.1e-32  110.0   0.3     1    65     1    65     1    65 0.99 Protein of unknown function (DUF466)
N36                  PF11438.3     35 seq123_BIOID48253    -            107   1.1e-24   85.5   4.8   1   1   1.5e-28     2e-24   84.6   3.3     1    35     2    36     2    36 0.99 36-mer N-terminal peptide of the N protein (N36)
PilI                 PF10623.4     83 seq124_BIOID48253    -             84   4.2e-47  157.8   0.6   1   1   3.4e-51   4.6e-47  157.7   0.4     1    83     1    83     1    83 1.00 Plasmid conjugative transfer protein PilI
DUF1327              PF07041.6    113 seq127_BIOID48253    -            114   4.2e-62  206.9   0.0   1   1   3.4e-66   4.7e-62  206.7   0.0     1   112     1   112     1   113 0.99 Protein of unknown function (DUF1327)
Ivy                  PF08816.6    118 seq129_BIOID48253    -            157   6.8e-35  119.4   0.1   1   1   6.1e-39   8.4e-35  119.2   0.1     1   118    37   152    37   152 0.98 Inhibitor of vertebrate lysozyme (Ivy)
Fructosamin_kin      PF03881.9    288 seq131_BIOID48253    -            286  7.5e-111  369.6   0.0   1   1  1.2e-114  8.3e-111  369.4   0.0     1   287     1   285     1   286 0.99 Fructosamine kinase
APH                  PF01636.18   239 seq131_BIOID48253    -            286     3e-21   76.1   3.1   1   1   5.8e-25     4e-21   75.7   2.2     4   223    23   239    21   251 0.87 Phosphotransferase enzyme family
Response_reg         PF00072.19   112 seq132_BIOID48253    -            253   1.6e-20   73.0   0.1   1   1   3.7e-24   2.5e-20   72.4   0.1     2   111    17   124    16   125 0.97 Response regulator receiver domain
Trans_reg_C          PF00486.23    77 seq132_BIOID48253    -            253   3.7e-12   45.8   0.2   1   1   2.1e-15   1.4e-11   43.9   0.0     2    58   170   226   169   237 0.93 Transcriptional regulatory protein, C terminal
Phage_tail_L         PF05100.7    206 seq133_BIOID48253    -            232   9.8e-97  321.9   0.3   1   1  8.5e-101   1.2e-96  321.7   0.2     1   206    29   230    29   230 0.99 Phage minor tail protein L
CSD                  PF00313.17    66 seq134_BIOID48253    -             66   2.7e-21   74.9   0.0   1   1   2.1e-25   2.9e-21   74.8   0.0     1    65     1    65     1    66 0.98 'Cold-shock' DNA-binding domain
Autotransporter      PF03797.14   265 seq136_BIOID48253    -            992   2.2e-42  145.1  30.1   1   1   1.6e-46   2.2e-42  145.1  20.9     3   259   730   972   728   983 0.95 Autotransporter beta-domain
YqaJ                 PF09588.5    152 seq138_BIOID48253    -            173   2.6e-20   72.8   0.0   1   1   3.9e-24   5.3e-20   71.8   0.0    45   150    18   114     2   116 0.84 YqaJ-like viral recombinase domain
Methyltransf_27      PF13708.1    194 seq139_BIOID48253    -             39   5.7e-13   48.7   0.1   1   1   4.4e-17     6e-13   48.6   0.1   158   194     1    37     1    37 0.97 Methyltransferase domain
Exonuc_VII_L         PF02601.10   319 seq140_BIOID48253    -            450   3.7e-92  308.8   1.1   1   1     1e-95   4.7e-92  308.4   0.7     1   319   126   442   126   442 0.97 Exonuclease VII, large subunit
tRNA_anti_2          PF13742.1     99 seq140_BIOID48253    -            450   1.5e-34  117.7   0.1   1   1   1.3e-37     6e-34  115.7   0.0     1    99     9   104     9   104 0.99 OB-fold nucleic acid binding domain
tRNA_anti            PF01336.20    76 seq140_BIOID48253    -            450   9.7e-09   34.8   0.0   1   1   4.5e-12     2e-08   33.8   0.0     1    75    30   104    30   105 0.96 OB-fold nucleic acid binding domain
DUF3560              PF12083.3    126 seq141_BIOID48253    -            407     1e-43  148.2   8.5   1   1   7.5e-48     1e-43  148.2   5.9     3   126    42   166    40   166 0.98 Domain of unknown function (DUF3560)
HTH_Tnp_1            PF01527.15    76 seq142_BIOID48253    -            136   4.5e-19   68.0   0.6   1   1   1.2e-22     8e-19   67.2   0.4     2    74    23   102    22   104 0.89 Transposase
HTH_28               PF13518.1     52 seq142_BIOID48253    -            136   2.1e-06   27.4   0.5   1   1   6.5e-10   4.4e-06   26.4   0.0     1    43    32    75    32    78 0.93 Helix-turn-helix domain
PsiB                 PF06290.6    143 seq145_BIOID48253    -            144   2.2e-72  241.0   0.0   1   1   1.8e-76   2.5e-72  240.8   0.0     1   143     1   143     1   143 0.99 Plasmid SOS inhibition protein (PsiB)
adh_short            PF00106.20   167 seq152_BIOID48253    -            244   5.1e-40  136.9   1.7   1   1   3.2e-43   8.7e-40  136.2   1.2     1   166     6   169     6   170 0.92 short chain dehydrogenase
adh_short_C2         PF13561.1    243 seq152_BIOID48253    -            244     3e-33  115.5   1.8   1   1   1.3e-36   3.7e-33  115.2   1.3     5   242    14   241    12   242 0.94 Enoyl-(Acyl carrier protein) reductase
KR                   PF08659.5    181 seq152_BIOID48253    -            244   4.7e-21   75.1   0.9   1   1   2.8e-24   7.5e-21   74.4   0.6     3   174     8   180     7   196 0.84 KR domain
NAD_binding_10       PF13460.1    183 seq152_BIOID48253    -            244   2.7e-06   27.3   0.4   1   1   2.5e-09   6.8e-06   26.0   0.3     2   125     9   156     8   190 0.72 NADH(P)-binding
Epimerase            PF01370.16   236 seq152_BIOID48253    -            244   2.1e-05   23.9   0.2   1   1   1.1e-08   2.9e-05   23.4   0.1     1   119     8   142     8   192 0.77 NAD dependent epimerase/dehydratase family
Pili_assembly_N      PF00345.15   122 seq155_BIOID48253    -            241   2.3e-40  137.0   0.1   1   1   5.7e-44   3.9e-40  136.3   0.0     1   121    37   156    37   157 0.91 Gram-negative pili assembly chaperone, N-terminal domain
Pili_assembly_C      PF02753.12    68 seq155_BIOID48253    -            241   9.6e-17   60.4   0.3   1   1   8.1e-20   5.6e-16   58.0   0.1     1    65   176   234   176   237 0.95 Gram-negative pili assembly chaperone, C-terminal domain
DUF350               PF03994.9     54 seq156_BIOID48253    -            132   1.6e-31  107.6  11.9   1   2   2.3e-22   3.1e-18   65.1   0.4     1    53    13    65    13    66 0.98 Domain of Unknown Function (DUF350)
DUF350               PF03994.9     54 seq156_BIOID48253    -            132   1.6e-31  107.6  11.9   2   2   8.5e-17   1.2e-12   47.2   3.4     1    54    78   130    78   130 0.99 Domain of Unknown Function (DUF350)
DUF1401              PF07180.6    146 seq158_BIOID48253    -            131   8.2e-07   28.7   0.1   1   1   7.5e-11     1e-06   28.4   0.1    19    75     5    61     2    98 0.90 Protein of unknown function (DUF1401)
Nuc-transf           PF10127.4    247 seq162_BIOID48253    -            263   1.1e-96  322.8   0.0   1   1  9.1e-101   1.2e-96  322.6   0.0     1   246    10   256    10   257 0.99 Predicted nucleotidyltransferase
rve                  PF00665.21   120 seq163_BIOID48253    -            301   8.6e-23   80.6   0.0   1   1   3.4e-26   1.6e-22   79.7   0.0     3   119   123   243   121   244 0.96 Integrase core domain
rve_3                PF13683.1     67 seq163_BIOID48253    -            301   1.4e-17   62.8   0.1   1   1   9.9e-21   4.5e-17   61.2   0.0     2    67   216   281   215   281 0.98 Integrase core domain
HTH_21               PF13276.1     60 seq163_BIOID48253    -            301   6.8e-17   61.1   1.7   1   1   7.2e-19   3.3e-15   55.7   0.3     6    57    49   106    44   109 0.80 HTH-like domain
Lyase_1              PF00206.15   312 seq165_BIOID48253    -            457  1.3e-101  339.8   0.0   1   1  4.8e-105  6.5e-101  337.4   0.0     1   312     6   301     6   301 0.99 Lyase
DUF1317              PF07026.6     60 seq166_BIOID48253    -             60   3.8e-39  132.2   0.1   1   1     3e-43   4.1e-39  132.1   0.0     1    60     1    60     1    60 0.99 Protein of unknown function (DUF1317)
DUF3672              PF12421.3    136 seq167_BIOID48253    -           1041   8.5e-39  132.7   0.2   1   1   2.5e-42   8.5e-39  132.7   0.2     1   136   858  1000   858  1000 0.94 Fibronectin type III protein
Phage-tail_3         PF13550.1    164 seq167_BIOID48253    -           1041   1.1e-35  122.6   0.0   1   1   7.2e-39   2.5e-35  121.5   0.0     1   163   213   382   213   383 0.95 Putative phage tail protein
DUF1983              PF09327.6     81 seq167_BIOID48253    -           1041   2.5e-24   84.9   0.0   1   1   2.3e-27   7.9e-24   83.3   0.0     1    81   754   834   754   834 0.99 Domain of unknown function (DUF1983)
Y_Y_Y                PF07495.8     66 seq167_BIOID48253    -           1041   2.9e-06   26.8   0.0   1   1   2.6e-09   8.9e-06   25.2   0.0    25    65   554   592   545   593 0.83 Y_Y_Y domain
DinI                 PF06183.8     65 seq169_BIOID48253    -             82   1.2e-25   89.1   0.1   1   1   1.1e-29   1.5e-25   88.8   0.1     1    65    16    80    16    80 0.97 DinI-like family
rve_2                PF13333.1     52 seq170_BIOID48253    -             68   2.3e-11   43.4   0.1   1   1   4.6e-15   3.1e-11   43.0   0.1     1    50     2    56     2    59 0.91 Integrase core domain
rve_3                PF13683.1     67 seq170_BIOID48253    -             68   3.6e-11   42.3   0.1   1   1   6.7e-15   4.6e-11   41.9   0.1    19    67     1    50     1    50 0.96 Integrase core domain
PsiA                 PF06952.6    238 seq171_BIOID48253    -            239  8.7e-114  378.3   7.5   1   1  7.1e-118  9.8e-114  378.2   5.2     1   237     1   236     1   237 1.00 PsiA protein
Phage_min_tail       PF05939.8    109 seq172_BIOID48253    -            109   3.3e-38  129.8   0.0   1   1   2.6e-42   3.6e-38  129.7   0.0     1   109     1   109     1   109 0.99 Phage minor tail protein
Phage_min_tail       PF05939.8    109 seq173_BIOID48253    -            107   3.8e-31  107.1   0.0   1   1   3.2e-35   4.3e-31  106.9   0.0     1    92     1    92     1   102 0.96 Phage minor tail protein
Prok-JAB             PF14464.1    105 seq175_BIOID48253    -            247   9.9e-20   69.9   0.1   1   1   2.5e-23   1.7e-19   69.2   0.1     4    96     4    98     1   109 0.93 Prokaryotic homologs of the JAB domain
NLPC_P60             PF00877.14   105 seq175_BIOID48253    -            247   2.3e-12   46.5   0.0   1   1   4.9e-16   3.3e-12   46.0   0.0     1   104   111   223   111   224 0.92 NlpC/P60 family
DUF1382              PF07131.6     61 seq176_BIOID48253    -             67     7e-36  122.0   2.1   1   1   8.7e-40   1.2e-35  121.3   1.4     1    59     1    59     1    65 0.95 Protein of unknown function (DUF1382)
HATPase_c            PF02518.21   111 seq177_BIOID48253    -            433   1.9e-22   78.9   0.0   1   1   8.1e-26   3.7e-22   78.0   0.0     6   110   320   423   316   424 0.96 Histidine kinase-, DNA gyrase B-, and HSP90-like ATPase
HisKA                PF00512.20    68 seq177_BIOID48253    -            433   6.4e-08   32.3   1.3   1   1   3.7e-11   1.7e-07   30.9   0.9     1    67   211   270   211   271 0.90 His Kinase A (phospho-acceptor) domain
HAMP                 PF00672.20    70 seq177_BIOID48253    -            433   1.6e-06   28.0   0.0   1   1   3.6e-10   1.6e-06   28.0   0.0     3    69   140   206   139   207 0.90 HAMP domain
OmpA                 PF00691.15    97 seq178_BIOID48253    -            160   3.6e-18   65.6   0.1   1   1     4e-22   5.5e-18   65.0   0.1     1    97    55   151    55   151 0.95 OmpA family
DUF1472              PF07339.7    101 seq180_BIOID48253    -             48   2.3e-17   63.0   4.4   1   1     2e-21   2.7e-17   62.8   3.1    68   101     1    34     1    34 0.98 Protein of unknown function (DUF1472)
Peptidase_S24        PF00717.18    70 seq182_BIOID48253    -            145   2.6e-15   55.6   0.0   1   1   2.9e-19     4e-15   55.0   0.0     2    67    60   125    59   127 0.92 Peptidase S24-like
ImpA-rel_N           PF06812.7     62 seq183_BIOID48253    -            452   4.2e-12   45.5   0.3   1   1   3.1e-16   4.2e-12   45.5   0.2    20    61     1    42     1    43 0.96 ImpA-related N-terminal
DUF932               PF06067.6    239 seq187_BIOID48253    -            159   3.2e-34  118.1   0.0   1   1   2.6e-38   3.5e-34  118.0   0.0    80   239     1   148     1   148 0.98 Domain of unknown function (DUF932)
Ral                  PF11058.3     66 seq188_BIOID48253    -             59   1.5e-43  145.8   3.1   1   1   1.2e-47   1.6e-43  145.7   2.1     1    59     1    59     1    59 0.99 Antirestriction protein Ral
Antirestrict         PF03230.8     94 seq189_BIOID48253    -            141   5.8e-30  103.0   0.0   1   1   5.4e-34   7.3e-30  102.6   0.0     1    94    42   141    42   141 0.93 Antirestriction protein
Phage_tail_L         PF05100.7    206 seq190_BIOID48253    -            208   5.6e-54  182.2   0.0   1   1   5.6e-58   7.6e-54  181.8   0.0     1   121    29   149    29   155 0.98 Phage minor tail protein L
Phage_tail_L         PF05100.7    206 seq191_BIOID48253    -            221   1.6e-95  317.9   0.2   1   1   1.4e-99   1.9e-95  317.7   0.1     6   206    23   219    18   219 0.98 Phage minor tail protein L
DUF1190              PF06693.6    165 seq193_BIOID48253    -            139   1.1e-32  113.3   3.1   1   1   8.6e-37   1.2e-32  113.1   2.1    12   165     1   139     1   139 0.90 Protein of unknown function (DUF1190)
DUF876               PF05936.7    425 seq194_BIOID48253    -            445  2.5e-131  437.9   1.7   1   1    2e-135  2.8e-131  437.7   1.2     1   424    18   442    18   443 0.99 Bacterial protein of unknown function (DUF876)
Transaldolase        PF00923.14   287 seq201_BIOID48253    -            316  1.8e-102  342.2   0.0   1   1  1.5e-106    2e-102  342.0   0.0     1   285    13   310    13   312 0.94 Transaldolase
Usher                PF00577.15   552 seq202_BIOID48253    -            878  5.6e-223  741.5  25.9   1   1  1.5e-226  6.9e-223  741.2  18.0     1   552   208   790   208   790 0.99 Type VII secretion system (T7SS), usher protein
PapC_N               PF13954.1    146 seq202_BIOID48253    -            878   5.1e-48  162.2   0.0   1   1   2.8e-51   1.3e-47  160.9   0.0     2   146    48   194    47   194 0.98 PapC N-terminal domain
PapC_C               PF13953.1     68 seq202_BIOID48253    -            878   1.3e-27   95.1   0.1   1   1   1.1e-30   4.8e-27   93.2   0.1     1    67   800   865   800   866 0.97 PapC C-terminal domain
Aminotran_1_2        PF00155.16   363 seq203_BIOID48253    -            386   1.2e-57  195.4   0.0   1   1     4e-61   1.4e-57  195.2   0.0     3   363    32   383    30   383 0.94 Aminotransferase class I and II
Cys_Met_Meta_PP      PF01053.15   386 seq203_BIOID48253    -            386   4.9e-08   31.5   0.0   1   1   2.5e-11   8.4e-08   30.7   0.0    75   180    96   205    63   212 0.85 Cys/Met metabolism PLP-dependent enzyme
DegT_DnrJ_EryC1      PF01041.12   363 seq203_BIOID48253    -            386   1.4e-05   24.2   0.0   1   1   9.6e-09   3.3e-05   23.0   0.0    46   146    97   202    86   204 0.88 DegT/DnrJ/EryC1/StrS aminotransferase family
Aminotran_5          PF00266.14   371 seq203_BIOID48253    -            386   3.1e-05   22.7   0.0   1   1   1.3e-08   4.5e-05   22.2   0.0    46   165    74   189    48   236 0.80 Aminotransferase class-V
PP-binding           PF00550.20    67 seq206_BIOID48253    -             78   2.7e-16   59.4   0.4   1   1   4.4e-20     3e-16   59.3   0.3     1    67     6    73     6    73 0.96 Phosphopantetheine attachment site
DUF1493              PF07377.7    111 seq206_BIOID48253    -             78   0.00024   21.0   0.4   1   1   4.1e-08   0.00028   20.8   0.3     1    59     1    55     1    62 0.91 Protein of unknown function (DUF1493)
TcpQ                 PF10671.4     85 seq207_BIOID48253    -            355   6.8e-21   73.8   1.1   1   1   1.3e-24   1.8e-20   72.4   0.0     2    81   263   351   262   354 0.95 Toxin co-regulated pilus biosynthesis protein Q
IMS                  PF00817.15   148 seq208_BIOID48253    -            423   1.1e-37  128.9   0.0   1   1   6.6e-41   2.3e-37  128.0   0.0     2   146     6   149     5   151 0.95 impB/mucB/samB family
DUF4113              PF13438.1     75 seq208_BIOID48253    -            423     1e-27   95.7   0.0   1   1   9.5e-31   3.2e-27   94.1   0.0     1    74   348   420   348   421 0.98 Domain of unknown function (DUF4113)
IMS_C                PF11799.3    137 seq208_BIOID48253    -            423   7.7e-11   42.4   0.0   1   1     4e-14   1.4e-10   41.6   0.0     4   127   216   339   213   345 0.86 impB/mucB/samB family C-terminal
IMS_HHH              PF11798.3     32 seq208_BIOID48253    -            423   6.2e-07   28.9   0.3   1   1   5.3e-10   1.8e-06   27.5   0.2     3    32   172   201   170   201 0.93 IMS family HHH motif
zf-dskA_traR         PF01258.12    36 seq210_BIOID48253    -             73   2.2e-09   36.7   7.7   1   1   2.3e-13   3.1e-09   36.2   5.3     4    35    33    64    29    65 0.92 Prokaryotic dksA/traR C4-type zinc finger
ADK                  PF00406.17   151 seq211_BIOID48253    -            214   1.3e-60  203.5   0.0   1   1   3.4e-64   1.5e-60  203.2   0.0     1   150     5   186     5   187 0.99 Adenylate kinase
ADK_lid              PF05191.9     36 seq211_BIOID48253    -            214   8.3e-17   60.4   0.0   1   1   3.2e-20   1.5e-16   59.6   0.0     1    36   123   158   123   158 1.00 Adenylate kinase, active site lid
AAA_17               PF13207.1    121 seq211_BIOID48253    -            214   1.5e-08   35.3   0.0   1   1   4.7e-12   2.1e-08   34.8   0.0     1   108     2   116     2   170 0.62 AAA domain
TetR_C_3             PF08362.6    143 seq213_BIOID48253    -            212   5.4e-59  197.9   0.0   1   1     1e-62   7.1e-59  197.5   0.0     1   143    70   212    70   212 0.99 YcdC-like protein, C-terminal region
TetR_N               PF00440.18    47 seq213_BIOID48253    -            212   1.3e-16   59.8   0.2   1   1   2.9e-20     2e-16   59.2   0.1     1    47    23    69    23    69 0.98 Bacterial regulatory proteins, tetR family
Methyltransf_26      PF13659.1    117 seq215_BIOID48253    -            187   1.7e-12   47.3   0.1   1   1   8.7e-16     3e-12   46.4   0.0     2   114    52   147    51   150 0.91 Methyltransferase domain
Methyltransf_18      PF12847.2    112 seq215_BIOID48253    -            187   4.3e-09   36.8   0.0   1   1   2.7e-12   9.1e-09   35.7   0.0     4   109    53   146    50   148 0.87 Methyltransferase domain
MTS                  PF05175.9    170 seq215_BIOID48253    -            187   2.1e-07   30.3   0.0   1   1   8.4e-11   2.9e-07   29.9   0.0    24   141    45   149    41   166 0.85 Methyltransferase small domain
RrnaAD               PF00398.15   262 seq215_BIOID48253    -            187   7.5e-07   28.3   0.0   1   1   2.8e-10   9.6e-07   27.9   0.0     9   113    29   128    24   148 0.89 Ribosomal RNA adenine dimethylase
DUF1380              PF07128.7    139 seq218_BIOID48253    -            140   5.1e-06   26.2   0.3   1   1   4.1e-10   5.7e-06   26.0   0.2     1   103     1   100     1   131 0.82 Protein of unknown function (DUF1380)
GSP_synth            PF03738.9     97 seq220_BIOID48253    -            387   1.5e-25   89.1   0.0   1   1   3.7e-29     5e-25   87.4   0.0     2    97   172   263   171   263 0.93 Glutathionylspermidine synthase preATP-grasp
Lambda_tail_I        PF06805.7     82 seq221_BIOID48253    -            180   1.9e-13   49.9   0.0   1   1   2.2e-17   3.1e-13   49.2   0.0    25    82     2    64     1    64 0.98 Bacteriophage lambda tail assembly protein I
Lysis_S              PF04971.7     68 seq222_BIOID48253    -             71   2.5e-47  158.3   0.6   1   1     2e-51   2.8e-47  158.1   0.4     1    68     4    71     4    71 1.00 Lysis protein S
Ead_Ea22             PF13935.1    139 seq223_BIOID48253    -             83   2.8e-21   76.1   3.1   1   1     8e-24   1.1e-19   71.0   2.1     2   110     3    76     2    83 0.89 Ead/Ea22-like protein
PfkB                 PF00294.19   301 seq224_BIOID48253    -            337   5.5e-70  235.7   0.0   1   1   4.9e-74   6.7e-70  235.4   0.0     2   297    31   331    30   335 0.97 pfkB family carbohydrate kinase
HAD_2                PF13419.1    176 seq226_BIOID48253    -            222   9.8e-23   81.1   0.0   1   1   2.5e-26   1.1e-22   80.9   0.0     2   176    11   191    10   191 0.91 Haloacid dehalogenase-like hydrolase
Hydrolase            PF00702.21   204 seq226_BIOID48253    -            222   5.1e-13   49.9   0.0   1   1   3.1e-16   1.4e-12   48.4   0.0     3   203     9   184     7   185 0.83 haloacid dehalogenase-like hydrolase
Hydrolase_like       PF13242.1     75 seq226_BIOID48253    -            222   2.7e-05   23.6   0.0   1   1   9.2e-09   4.2e-05   23.0   0.0     2    49   146   192   145   209 0.91 HAD-hyrolase-like
ketoacyl-synt        PF00109.21   255 seq227_BIOID48253    -            413     6e-60  202.7   1.1   1   1   1.7e-63     6e-60  202.7   0.8     2   255     4   247     3   247 0.93 Beta-ketoacyl synthase, N-terminal domain
Ketoacyl-synt_C      PF02801.17   119 seq227_BIOID48253    -            413   2.5e-39  133.6   1.7   1   1   1.4e-42   4.7e-39  132.7   1.2     1   119   255   370   255   370 0.97 Beta-ketoacyl synthase, C-terminal domain
Thiolase_N           PF00108.18   264 seq227_BIOID48253    -            413   1.2e-06   27.6   0.1   1   1   8.7e-10     3e-06   26.3   0.0    80   120   156   196   145   216 0.93 Thiolase, N-terminal domain
HTH_3                PF01381.17    55 seq229_BIOID48253    -             71     3e-13   49.2   0.0   1   1     8e-17   3.6e-13   49.0   0.0     1    55     8    61     8    61 0.97 Helix-turn-helix
HTH_19               PF12844.2     64 seq229_BIOID48253    -             71   1.1e-10   41.2   0.0   1   1   2.7e-14   1.2e-10   41.0   0.0     2    62     6    65     5    67 0.92 Helix-turn-helix domain
HTH_31               PF13560.1     64 seq229_BIOID48253    -             71   2.4e-08   33.9   0.0   1   1   5.9e-12   2.7e-08   33.7   0.0     2    58     4    58     3    63 0.94 Helix-turn-helix domain
Prok-JAB             PF14464.1    105 seq231_BIOID48253    -            247   8.2e-20   70.2   0.2   1   1     2e-23   1.4e-19   69.5   0.1     3    96     3    98     1   109 0.93 Prokaryotic homologs of the JAB domain
NLPC_P60             PF00877.14   105 seq231_BIOID48253    -            247   1.4e-13   50.4   0.0   1   1   2.9e-17     2e-13   49.9   0.0     1   104   111   223   111   224 0.92 NlpC/P60 family
Prok-JAB             PF14464.1    105 seq232_BIOID48253    -            247   1.1e-19   69.7   0.1   1   1   2.8e-23   1.9e-19   69.0   0.1     3    96     3    98     1   109 0.93 Prokaryotic homologs of the JAB domain
NLPC_P60             PF00877.14   105 seq232_BIOID48253    -            247   1.1e-13   50.7   0.0   1   1   2.3e-17   1.5e-13   50.3   0.0     1   104   111   223   111   224 0.92 NlpC/P60 family
OMP_b-brl            PF13505.1    176 seq234_BIOID48253    -            171   3.9e-27   95.2  13.5   1   1   6.8e-31   4.7e-27   94.9   9.3     2   176     9   171     6   171 0.87 Outer membrane protein beta-barrel domain
Ail_Lom              PF06316.6    199 seq234_BIOID48253    -            171   1.5e-23   83.2   4.7   1   2   2.2e-18   1.5e-14   53.8   0.9     1   126     1   115     1   127 0.77 Enterobacterial Ail/Lom protein
Ail_Lom              PF06316.6    199 seq234_BIOID48253    -            171   1.5e-23   83.2   4.7   2   2   2.2e-11   1.5e-07   31.0   0.1   154   199   126   171   120   171 0.93 Enterobacterial Ail/Lom protein
PfkB                 PF00294.19   301 seq235_BIOID48253    -            300   3.7e-63  213.3   0.6   1   1   3.1e-67   4.2e-63  213.1   0.4     3   299     5   287     3   289 0.93 pfkB family carbohydrate kinase
Antirestrict         PF03230.8     94 seq236_BIOID48253    -            157   1.9e-37  127.0   0.1   1   1   1.8e-41   2.4e-37  126.6   0.1     1    94    60   157    60   157 0.97 Antirestriction protein
HTH_3                PF01381.17    55 seq242_BIOID48253    -            152   1.6e-15   56.5   0.0   1   1   1.3e-18   4.5e-15   55.1   0.0     1    55    27    81    27    81 0.99 Helix-turn-helix
HTH_31               PF13560.1     64 seq242_BIOID48253    -            152   9.3e-13   48.0   1.4   1   1   9.1e-16   3.1e-12   46.3   0.1     2    58    23    78    22    89 0.95 Helix-turn-helix domain
HTH_19               PF12844.2     64 seq242_BIOID48253    -            152   1.8e-12   47.0   0.0   1   1   4.1e-15   1.4e-11   44.1   0.0     1    63    24    86    24    87 0.98 Helix-turn-helix domain
Phage_CII            PF05269.6     91 seq244_BIOID48253    -             89   9.9e-32  108.6   0.7   1   1   8.6e-36   1.2e-31  108.4   0.5     1    62     1    62     1    70 0.97 Bacteriophage CII protein
Phage_Nu1            PF07471.7    164 seq247_BIOID48253    -            181   1.2e-92  307.6   1.4   1   1   9.9e-97   1.3e-92  307.4   1.0     1   164     1   164     1   164 0.99 Phage DNA packaging protein Nu1
OEP                  PF02321.13   188 seq253_BIOID48253    -            460   8.3e-52  175.3  39.4   1   2   7.3e-27     1e-22   80.5  12.6     3   188    65   247    63   247 0.97 Outer membrane efflux protein
OEP                  PF02321.13   188 seq253_BIOID48253    -            460   8.3e-52  175.3  39.4   2   2     4e-33   5.4e-29  101.0   9.2     7   188   275   455   270   455 0.94 Outer membrane efflux protein
Ter                  PF05472.6    290 seq254_BIOID48253    -            309  7.4e-115  382.9   7.8   1   1    6e-119  8.3e-115  382.7   5.4     2   290     9   307     8   307 0.99 DNA replication terminus site-binding protein (Ter protein)
Transketolase_N      PF00456.16   333 seq255_BIOID48253    -            667  2.4e-168  558.9   0.0   1   1  7.7e-172  3.5e-168  558.4   0.0     2   333     3   333     2   333 1.00 Transketolase, thiamine diphosphate binding domain
Transket_pyr         PF02779.19   178 seq255_BIOID48253    -            667   5.9e-47  159.3   0.0   1   1   2.4e-50   1.1e-46  158.4   0.0     2   176   353   523   352   525 0.97 Transketolase, pyrimidine binding domain
Transketolase_C      PF02780.15   124 seq255_BIOID48253    -            667   1.1e-16   60.8   0.0   1   1   6.9e-20   3.1e-16   59.3   0.0     1   124   539   654   539   654 0.86 Transketolase, C-terminal domain
LysR_substrate       PF03466.15   209 seq256_BIOID48253    -            315   9.6e-55  184.8   0.6   1   1   1.9e-58   1.3e-54  184.3   0.4     4   208    99   303    96   304 0.99 LysR substrate binding domain
HTH_1                PF00126.22    60 seq256_BIOID48253    -            315   8.8e-22   76.4   0.5   1   1   2.5e-25   1.7e-21   75.5   0.1     1    59    13    71    13    72 0.98 Bacterial regulatory helix-turn-helix protein, lysR family
Caudo_TAP            PF02413.12   130 seq258_BIOID48253    -             80   2.1e-31  108.6   2.7   1   1   1.7e-35   2.3e-31  108.5   1.9    63   130    11    78     2    78 0.94 Caudovirales tail fibre assembly protein
PAAR_motif           PF05488.8     76 seq259_BIOID48253    -            248   1.2e-11   44.3   0.6   1   1   1.7e-15   2.4e-11   43.3   0.4     4    61    11    68     9    86 0.90 PAAR motif
RadC                 PF04002.10   123 seq260_BIOID48253    -            158   6.1e-47  158.2   0.0   1   1   5.3e-51   7.2e-47  157.9   0.0     2   123    37   158    36   158 0.98 RadC-like JAB domain
DDE_Tnp_1_assoc      PF13808.1     90 seq261_BIOID48253    -             84   2.4e-27   94.3   0.0   1   1     2e-31   2.7e-27   94.1   0.0     1    75     6    80     6    83 0.98 DDE_Tnp_1-associated
Ferrochelatase       PF00762.14   316 seq263_BIOID48253    -            320  1.6e-107  359.0   0.0   1   1  2.6e-111  1.8e-107  358.8   0.0     1   313     5   317     5   320 0.98 Ferrochelatase
Phage_lysis          PF03245.8    125 seq264_BIOID48253    -            153   9.6e-49  164.4  12.9   1   1     8e-53   1.1e-48  164.2   9.0     1   125    29   153    29   153 0.99 Bacteriophage lysis protein
Phage_rep_O          PF04492.8    100 seq266_BIOID48253    -            312   3.4e-39  132.9   0.1   1   1   4.2e-43   5.7e-39  132.2   0.0     3   100    18   115    16   115 0.99 Bacteriophage replication protein O
PilM                 PF07419.7    136 seq268_BIOID48253    -            145   5.8e-52  174.6   0.6   1   1   4.7e-56   6.5e-52  174.5   0.4     1   136    10   145    10   145 0.99 PilM
DUF2077              PF09850.4    206 seq271_BIOID48253    -            221   7.8e-48  162.4   0.5   1   1   6.5e-52   8.8e-48  162.3   0.3     2   206     8   208     7   208 0.94 Uncharacterized protein conserved in bacteria (DUF2077)
Lambda_tail_I        PF06805.7     82 seq272_BIOID48253    -            180   5.5e-14   51.6   0.0   1   1   6.7e-18   9.2e-14   50.9   0.0    25    82     2    64     1    64 0.98 Bacteriophage lambda tail assembly protein I
Lambda_tail_I        PF06805.7     82 seq273_BIOID48253    -            190   1.6e-14   53.3   0.0   1   1   2.1e-18   2.9e-14   52.5   0.0    25    82     2    64     1    64 0.98 Bacteriophage lambda tail assembly protein I
DUF1391              PF07151.7     49 seq274_BIOID48253    -            102     2e-32  110.2   0.4   1   1   1.5e-36     2e-32  110.2   0.3     1    48    54   101    54   102 0.98 Protein of unknown function (DUF1391)
DUF457               PF04307.9    157 seq275_BIOID48253    -            196   9.2e-30  102.9   7.1   1   1   8.6e-34   1.2e-29  102.5   4.9     3   152     5   161     3   166 0.85 Predicted membrane-bound metal-dependent hydrolase (DUF457)
Rz1                  PF06085.6     40 seq277_BIOID48253    -             60   7.9e-24   82.6   8.5   1   1   7.4e-28     1e-23   82.3   5.9     1    40    20    60    20    60 0.98 Lipoprotein Rz1 precursor
Terminase_GpA        PF05876.7    557 seq280_BIOID48253    -            421  2.9e-115  385.6   0.2   1   1  2.5e-119  3.4e-115  385.4   0.1     1   361    39   416    39   420 0.96 Phage terminase large subunit (GpA)
Glu_synthase         PF01645.12   368 seq283_BIOID48253    -           1522  1.2e-158  527.7   0.0   1   1  7.4e-162  2.5e-158  526.6   0.0     1   367   829  1192   829  1193 0.99 Conserved region in glutamate synthase
GATase_2             PF00310.16   361 seq283_BIOID48253    -           1522  2.8e-133  443.9   0.0   1   1  1.1e-136  3.7e-133  443.5   0.0     1   360    48   410    48   411 0.99 Glutamine amidotransferases class-II
Glu_syn_central      PF04898.9    288 seq283_BIOID48253    -           1522  3.6e-113  377.4   0.0   1   1    2e-116  6.7e-113  376.5   0.0     3   287   492   773   490   774 0.99 Glutamate synthase central domain
GXGXG                PF01493.14   202 seq283_BIOID48253    -           1522   6.5e-67  224.3   4.5   1   1   3.4e-70   1.2e-66  223.5   3.1     3   201  1271  1465  1269  1466 0.98 GXGXG motif
DeoRC                PF00455.17   162 seq285_BIOID48253    -            268   2.4e-50  170.1   1.3   1   1   2.7e-53   3.1e-50  169.8   0.9     2   161    85   244    84   245 0.99 DeoR C terminal sensor domain
HTH_DeoR             PF08220.7     57 seq285_BIOID48253    -            268   5.8e-23   80.0   0.9   1   1   5.1e-26   5.8e-23   80.0   0.6     1    56    18    73    18    74 0.97 DeoR-like helix-turn-helix domain
HTH_11               PF08279.7     55 seq285_BIOID48253    -            268   6.4e-10   38.4   0.1   1   1     1e-12   1.2e-09   37.5   0.1     4    44    21    60    18    67 0.87 HTH domain
MarR_2               PF12802.2     62 seq285_BIOID48253    -            268   3.5e-07   29.6   0.1   1   1   7.3e-10   8.3e-07   28.4   0.1     5    61    17    70    11    71 0.88 MarR family
MarR                 PF01047.17    59 seq285_BIOID48253    -            268   4.7e-07   29.2   0.1   1   1   8.8e-10     1e-06   28.2   0.0     8    50    22    64    16    66 0.94 MarR family
HTH_27               PF13463.1     68 seq285_BIOID48253    -            268   5.2e-06   26.5   0.1   1   1   1.1e-08   1.2e-05   25.4   0.0     2    53    16    66    16    77 0.89 Winged helix DNA-binding domain
GntR                 PF00392.16    64 seq285_BIOID48253    -            268   8.6e-06   24.9   0.0   1   1   1.7e-08   1.9e-05   23.8   0.0    27    60    34    67    26    70 0.93 Bacterial regulatory proteins, gntR family
HTH_24               PF13412.1     48 seq285_BIOID48253    -            268   2.2e-05   23.6   0.1   1   1   4.6e-08   5.2e-05   22.4   0.1     7    48    21    62    16    62 0.95 Winged helix-turn-helix DNA-binding
Acyl-CoA_dh_1        PF00441.19   150 seq287_BIOID48253    -            546   1.6e-32  112.5   0.8   1   1   2.2e-35     1e-31  109.9   0.3     1   148   290   443   290   445 0.97 Acyl-CoA dehydrogenase, C-terminal domain
Acyl-CoA_dh_M        PF02770.14    52 seq287_BIOID48253    -            546   4.8e-14   51.4   0.0   1   1     2e-17   8.9e-14   50.6   0.0     1    51   186   236   186   238 0.96 Acyl-CoA dehydrogenase, middle domain
Acyl-CoA_dh_2        PF08028.6    134 seq287_BIOID48253    -            546   2.2e-08   34.3   0.2   1   1   1.3e-11   5.8e-08   32.9   0.0    10   123   314   423   308   432 0.86 Acyl-CoA dehydrogenase, C-terminal domain
DDE_Tnp_1_assoc      PF13808.1     90 seq288_BIOID48253    -            228   2.5e-22   78.2   0.0   1   1   6.4e-26   4.4e-22   77.4   0.0    23    90     3    70     1    70 0.97 DDE_Tnp_1-associated
DDE_Tnp_1            PF01609.16   211 seq288_BIOID48253    -            228   1.1e-18   67.5   0.1   1   1   1.9e-22   1.3e-18   67.2   0.1     3   152    77   210    75   224 0.87 Transposase DDE domain
DUF987               PF06174.6     66 seq293_BIOID48253    -             73   1.3e-39  133.3   0.1   1   1   1.1e-43   1.5e-39  133.2   0.1     1    66     1    66     1    66 0.99 Protein of unknown function (DUF987)
Secretin             PF00263.16   165 seq295_BIOID48253    -            560   3.8e-18   65.3   8.6   1   1   5.5e-22   3.8e-18   65.3   6.0     1   162   385   552   385   554 0.94 Bacterial type II and III secretion system protein
Secretin_N_2         PF07655.8     98 seq295_BIOID48253    -            560   1.5e-15   57.2   6.2   1   1   2.1e-19   1.5e-15   57.2   4.3     1    96   204   282   204   284 0.96 Secretin N-terminal domain
Aminotran_4          PF01063.14   231 seq298_BIOID48253    -            269   1.2e-42  145.8   0.0   1   1   1.1e-46   1.5e-42  145.5   0.0     2   225    38   259    37   266 0.85 Aminotransferase class IV
SIS_2                PF13580.1    138 seq301_BIOID48253    -            246   3.1e-31  107.7   0.3   1   1   9.4e-35   6.4e-31  106.7   0.2    15   138    78   200    56   200 0.92 SIS domain
SIS                  PF01380.17   131 seq301_BIOID48253    -            246   5.9e-08   32.2   0.0   1   1   2.3e-11   1.6e-07   30.9   0.0    51   104   163   216   152   229 0.91 SIS domain
Phage-tail_3         PF13550.1    164 seq303_BIOID48253    -            655   1.2e-39  135.6   0.1   1   1   1.6e-43   2.2e-39  134.7   0.0     1   161   330   497   330   500 0.92 Putative phage tail protein
Phage-tail_3         PF13550.1    164 seq304_BIOID48253    -           1165   5.9e-40  136.6   1.2   1   1   2.7e-43   9.4e-40  135.9   0.0     1   160   330   496   330   500 0.94 Putative phage tail protein
DUF3672              PF12421.3    136 seq304_BIOID48253    -           1165   1.8e-37  128.4   1.7   1   1   1.5e-40   5.3e-37  126.8   1.1     1   136   977  1127   977  1127 0.94 Fibronectin type III protein
DUF1983              PF09327.6     81 seq304_BIOID48253    -           1165   2.5e-27   94.5   1.5   1   1   1.9e-30   6.6e-27   93.1   1.1     1    81   873   953   873   953 0.99 Domain of unknown function (DUF1983)
OmpA                 PF00691.15    97 seq306_BIOID48253    -            550   3.8e-17   62.3   0.0   1   1   5.4e-21   7.4e-17   61.4   0.0     1    97   437   533   437   533 0.88 OmpA family
SDF                  PF00375.13   390 seq308_BIOID48253    -            463    6e-103  344.5  33.8   1   1  5.3e-107  7.2e-103  344.2  23.4     1   390    29   443    29   443 0.96 Sodium:dicarboxylate symporter family
YagB_YeeU_YfjZ       PF06154.6    105 seq309_BIOID48253    -            122   5.2e-51  171.1   0.0   1   1   4.5e-55   6.2e-51  170.9   0.0     2   104    16   118    15   119 0.98 YagB/YeeU/YfjZ family
HTH_Tnp_1            PF01527.15    76 seq312_BIOID48253    -            153   4.6e-19   68.0   0.0   1   1     2e-22   9.3e-19   67.0   0.0     2    53    91   142    90   149 0.90 Transposase
Phage_lambda_P       PF06992.6    233 seq314_BIOID48253    -            233  4.7e-166  549.5   3.8   1   1  3.8e-170  5.3e-166  549.4   2.7     1   233     1   233     1   233 1.00 Replication protein P
DUF2513              PF10711.4    102 seq318_BIOID48253    -            142   2.3e-13   49.9   0.0   1   1   2.7e-17   3.7e-13   49.3   0.0     1    99     2   115     2   119 0.82 Hypothetical protein (DUF2513)
DUF977               PF06163.6    127 seq321_BIOID48253    -            140   8.1e-65  216.2   0.5   1   1   6.7e-69   9.1e-65  216.0   0.3     1   126     1   135     1   136 0.99 Bacterial protein of unknown function (DUF977)
DicB                 PF05358.6     62 seq322_BIOID48253    -             62   5.3e-41  137.8   0.2   1   1   4.3e-45   5.8e-41  137.6   0.1     1    62     1    62     1    62 1.00 DicB protein
DUF1722              PF08349.6    117 seq323_BIOID48253    -            169     8e-38  128.8   0.1   1   1   7.2e-42   9.9e-38  128.5   0.0     1   116    41   157    41   158 0.98 Protein of unknown function (DUF1722)
CusF_Ec              PF11604.3     70 seq324_BIOID48253    -            110   2.2e-21   75.3   0.4   1   1   2.1e-25   2.9e-21   74.9   0.2     1    67    42   107    42   110 0.93 Copper binding periplasmic protein CusF
PTS_IIB              PF02302.12    90 seq325_BIOID48253    -            106   5.2e-21   74.7   1.5   1   1   4.5e-25   6.1e-21   74.5   1.0     2    88     6    95     5    97 0.94 PTS system, Lactose/Cellobiose specific IIB subunit
HAD_2                PF13419.1    176 seq326_BIOID48253    -            199   4.9e-29  101.7   0.1   1   1   1.7e-32   5.7e-29  101.5   0.1     2   176     4   184     3   184 0.85 Haloacid dehalogenase-like hydrolase
Hydrolase_like       PF13242.1     75 seq326_BIOID48253    -            199   2.5e-08   33.3   0.0   1   1   1.6e-11   5.5e-08   32.2   0.0     2    50   139   186   138   198 0.93 HAD-hyrolase-like
Hydrolase            PF00702.21   204 seq326_BIOID48253    -            199   1.8e-06   28.4   0.0   1   1   6.1e-10   2.1e-06   28.3   0.0   109   203    73   177     6   178 0.76 haloacid dehalogenase-like hydrolase
Ureidogly_hydro      PF04115.7    165 seq327_BIOID48253    -            160     4e-52  175.7   0.0   1   1   3.3e-56   4.6e-52  175.5   0.0     3   159     2   153     1   158 0.95 Ureidoglycolate hydrolase
DUF1482              PF07358.6     57 seq328_BIOID48253    -             63   2.7e-28   97.2   0.1   1   1   2.2e-32     3e-28   97.0   0.1     1    57     4    62     4    62 0.98 Protein of unknown function (DUF1482)
DUF1219              PF06755.7    117 seq329_BIOID48253    -            108   1.7e-58  195.0   0.0   1   1   1.4e-62   1.9e-58  194.9   0.0     1   107     1   107     1   108 0.99 Protein of unknown function (DUF1219)
DUF2776              PF10951.3    347 seq335_BIOID48253    -            378  1.1e-165  550.7  33.0   1   1    9e-170  1.2e-165  550.5  22.9     1   347    29   376    29   376 0.99 Protein of unknown function (DUF2776)
Ail_Lom              PF06316.6    199 seq338_BIOID48253    -            199  2.8e-121  402.2   5.5   1   1  6.9e-125  3.1e-121  402.0   3.8     1   199     1   199     1   199 1.00 Enterobacterial Ail/Lom protein
OMP_b-brl            PF13505.1    176 seq338_BIOID48253    -            199   1.8e-25   89.7   5.7   1   1   4.9e-29   2.2e-25   89.4   4.0     2   176    11   199     8   199 0.86 Outer membrane protein beta-barrel domain
OmpA_membrane        PF01389.12   183 seq338_BIOID48253    -            199   0.00011   21.6   0.2   1   1   3.7e-08   0.00017   21.0   0.1    14   148    23   178    17   181 0.80 OmpA-like transmembrane domain
YceG                 PF02618.11   297 seq339_BIOID48253    -            340     4e-95  318.1   0.0   1   1   3.4e-99   4.6e-95  317.9   0.0     3   297    42   330    40   330 0.94 YceG-like family
Fimbrial             PF00419.15   145 seq340_BIOID48253    -            176   1.7e-21   76.8   4.1   1   1   1.5e-25     2e-21   76.6   2.8     1   145    27   176    27   176 0.94 Fimbrial protein
TnpB_IS66            PF05717.8    108 seq341_BIOID48253    -             53   4.8e-17   61.2   0.0   1   1   3.7e-21   5.1e-17   61.1   0.0     2    48     7    53     6    53 0.95 IS66 Orf2 like protein
IpaB_EvcA            PF03278.8    153 seq342_BIOID48253    -            194   8.7e-62  206.7   6.1   1   1   7.8e-66   1.1e-61  206.4   4.2     1   152    35   180    35   181 0.99 IpaB/EvcA family
HlyD_2               PF12700.2    328 seq345_BIOID48253    -            407     1e-14   54.3   0.0   1   1   8.7e-18     6e-14   51.8   0.0   136   327   187   378    98   379 0.77 HlyD family secretion protein
HlyD_3               PF13437.1    105 seq345_BIOID48253    -            407   1.7e-13   50.6   0.2   1   1     2e-14   1.4e-10   41.3   0.0     1   105   209   310   209   310 0.96 HlyD family secretion protein
PFL                  PF02901.10   648 seq346_BIOID48253    -            765  3.8e-205  683.0   0.0   1   1  6.8e-209  4.7e-205  682.7   0.0     1   648     1   626     1   626 0.98 Pyruvate formate lyase
Gly_radical          PF01228.16   106 seq346_BIOID48253    -            765   2.7e-25   88.6   0.0   1   1   9.7e-29   6.6e-25   87.4   0.0     3   106   645   747   643   747 0.97 Glycine radical
GATase_4             PF13230.1    272 seq349_BIOID48253    -            255  3.2e-107  357.1   0.0   1   1  7.7e-111  3.5e-107  357.0   0.0     1   252     1   252     1   255 0.99 Glutamine amidotransferases class-II
GATase_2             PF00310.16   361 seq349_BIOID48253    -            255   3.3e-17   62.1   0.1   1   1   2.1e-15   9.7e-12   44.1   0.1   189   359    65   215    60   217 0.87 Glutamine amidotransferases class-II
MFS_1                PF07690.11   354 seq351_BIOID48253    -            472   1.5e-56  191.5  44.9   1   2   5.4e-52   7.4e-48  162.9  16.1     2   269    56   327    55   340 0.89 Major Facilitator Superfamily
MFS_1                PF07690.11   354 seq351_BIOID48253    -            472   1.5e-56  191.5  44.9   2   2   1.3e-12   1.8e-08   33.4  10.6    59   178   340   456   328   470 0.85 Major Facilitator Superfamily
FAD_binding_7        PF03441.9    277 seq353_BIOID48253    -            472  5.7e-107  356.9   0.9   1   1  1.1e-110  7.2e-107  356.5   0.6     3   276   205   468   203   469 0.96 FAD binding domain of DNA photolyase
DNA_photolyase       PF00875.13   165 seq353_BIOID48253    -            472   2.6e-46  157.2   0.3   1   1   9.3e-50   6.4e-46  156.0   0.1     2   159     5   168     4   174 0.93 DNA photolyase
IclR                 PF01614.13   129 seq358_BIOID48253    -            271   1.9e-40  137.3   0.0   1   1   4.5e-44   3.1e-40  136.7   0.0     2   128   140   263   139   264 0.98 Bacterial transcriptional regulator
HTH_IclR             PF09339.5     52 seq358_BIOID48253    -            271   1.2e-12   47.1   0.1   1   1   5.9e-16     4e-12   45.4   0.0     1    51    23    73    23    74 0.98 IclR helix-turn-helix domain
Virul_fac_BrkB       PF03631.10   260 seq359_BIOID48253    -            290     1e-55  188.8  24.6   1   1   8.7e-60   1.2e-55  188.6  17.0     2   258    29   274    28   276 0.88 Virulence factor BrkB
CbiA                 PF01656.18   195 seq362_BIOID48253    -            214   8.2e-16   57.8   0.0   1   1     5e-19   1.1e-15   57.4   0.0     2   148     4   138     3   182 0.72 CobQ/CobB/MinD/ParA nucleotide binding domain
MipZ                 PF09140.6    261 seq362_BIOID48253    -            214   1.2e-13   50.6   3.3   1   1   1.1e-10   2.6e-07   29.9   0.1     2    53     2    52     1    61 0.88 ATPase MipZ
SRP54                PF00448.17   196 seq362_BIOID48253    -            214   4.1e-09   36.0   0.3   1   1   3.3e-12   7.6e-09   35.1   0.2     6    98     4    93     1   100 0.79 SRP54-type protein, GTPase domain
VirC1                PF07015.6    231 seq362_BIOID48253    -            214   3.5e-06   26.1   0.1   1   1   1.9e-09   4.4e-06   25.8   0.1     8   200     7   199     1   209 0.72 VirC1 protein
DDE_Tnp_IS66         PF03050.9    271 seq364_BIOID48253    -            335   2.6e-27   95.6   3.4   1   1   7.4e-30   3.4e-26   91.9   0.0     1    79   186   264   186   286 0.94 Transposase IS66 family
HTH_Tnp_IS66         PF13005.2     59 seq364_BIOID48253    -            335   4.8e-17   61.4   7.9   1   1   2.2e-20   9.9e-17   60.4   5.5     2    59   125   180   124   180 0.98 putative Helix-turn-helix domain of transposase IS66
LZ_Tnp_IS66          PF13007.2     78 seq364_BIOID48253    -            335   8.7e-13   48.6   7.7   1   1   4.2e-16   1.9e-12   47.5   5.3     2    77    46   121    45   122 0.83 Transposase C of IS166 homeodomain
Phage_integrase      PF00589.17   173 seq366_BIOID48253    -            357   2.3e-34  118.4   0.0   1   1     1e-37   4.6e-34  117.4   0.0     2   170   179   346   178   349 0.97 Phage integrase family
Phage_integ_N        PF09003.5     81 seq366_BIOID48253    -            357   7.1e-27   92.8   0.3   1   1   4.3e-30   1.9e-26   91.4   0.0     1    81     1    76     1    76 0.97 Bacteriophage lambda integrase, N-terminal domain
Phage_integr_N       PF02899.12    84 seq366_BIOID48253    -            357   3.9e-10   39.6   0.1   1   1   8.3e-13   3.8e-09   36.4   0.0     2    84    81   158    80   158 0.94 Phage integrase, N-terminal SAM-like domain
PGI                  PF00342.14   486 seq368_BIOID48253    -            549  8.9e-235  779.5   0.1   1   1  7.4e-239    1e-234  779.3   0.0     1   486    52   541    52   541 0.99 Phosphoglucose isomerase
NinB                 PF05772.7    127 seq370_BIOID48253    -            146   3.3e-53  178.5   0.2   1   1   2.8e-57   3.9e-53  178.3   0.1     2   127     8   129     7   129 0.99 NinB protein
PfkB                 PF00294.19   301 seq371_BIOID48253    -            434   2.4e-56  190.9   0.0   1   1   2.5e-60   3.4e-56  190.4   0.0     4   294    55   414    52   422 0.91 pfkB family carbohydrate kinase
Fimbrial             PF00419.15   145 seq372_BIOID48253    -            169   1.7e-09   37.9   8.2   1   1   1.6e-13   2.1e-09   37.6   5.7     1   144    30   168    30   169 0.76 Fimbrial protein
Fe_dep_repr_C        PF02742.10    71 seq373_BIOID48253    -            155   1.4e-13   50.2   0.9   1   1   1.5e-16   2.9e-13   49.1   0.6     1    57    95   150    95   154 0.95 Iron dependent repressor, metal binding and dimerisation domain
Fe_dep_repress       PF01325.14    60 seq373_BIOID48253    -            155   6.9e-11   41.8   0.0   1   1   6.3e-14   1.2e-10   40.9   0.0     6    60    38    92    35    92 0.95 Iron dependent repressor, N-terminal DNA binding domain
HTH_24               PF13412.1     48 seq373_BIOID48253    -            155   1.2e-07   30.9   0.0   1   1     9e-11   1.8e-07   30.3   0.0     3    48    40    85    38    85 0.90 Winged helix-turn-helix DNA-binding
MarR                 PF01047.17    59 seq373_BIOID48253    -            155   1.7e-06   27.4   0.0   1   1   1.6e-09   3.1e-06   26.6   0.0    11    48    48    85    47    87 0.95 MarR family
phage_tail_N         PF08400.5    134 seq374_BIOID48253    -            270   2.7e-61  205.0   0.1   1   1     4e-65   2.7e-61  205.0   0.1     1   134     1   134     1   134 0.99 Prophage tail fibre N-terminal
CarboxypepD_reg      PF13620.1     82 seq374_BIOID48253    -            270   1.1e-07   31.6   0.2   1   1   1.6e-11   1.1e-07   31.6   0.2     1    74     4    82     4    89 0.82 Carboxypeptidase regulatory-like domain
DUF957               PF06117.6     65 seq377_BIOID48253    -             65   1.2e-34  117.4   1.0   1   1   9.9e-39   1.4e-34  117.3   0.7     1    65     1    65     1    65 0.99 Enterobacterial protein of unknown function (DUF957)
PAP_PilO             PF06864.7    414 seq378_BIOID48253    -            195   3.7e-46  157.2   0.0   1   1   3.2e-50   4.3e-46  156.9   0.0     1   157    21   180    21   192 0.96 Pilin accessory protein (PilO)
FlxA                 PF14282.1    106 seq381_BIOID48253    -            110   5.8e-16   58.2  14.4   1   1     5e-20   6.9e-16   58.0   9.9     5   100    10   102     3   107 0.81 FlxA-like protein
DUF879               PF05947.7    602 seq384_BIOID48253    -            586  1.5e-183  611.3   0.0   1   1  1.4e-187  1.9e-183  611.0   0.0     2   599     6   583     5   585 0.95 Bacterial protein of unknown function (DUF879)
Methyltransf_27      PF13708.1    194 seq385_BIOID48253    -            281   6.6e-76  254.0   0.1   1   1   6.5e-80   8.8e-76  253.6   0.1     2   194    87   279    86   279 0.99 Methyltransferase domain
TetR_N               PF00440.18    47 seq386_BIOID48253    -            234   1.3e-13   50.2   2.0   1   1   1.5e-17   2.1e-13   49.5   0.1     1    46    34    80    34    81 0.95 Bacterial regulatory proteins, tetR family
DUF796               PF05638.7    134 seq388_BIOID48253    -            163   3.1e-39  133.9   0.0   1   1   2.6e-43   3.5e-39  133.7   0.0     1   134     6   147     6   147 0.97 Protein of unknown function (DUF796)
Thymidylate_kin      PF02223.12   186 seq389_BIOID48253    -            213   1.2e-60  203.9   0.0   1   1   9.8e-65   1.3e-60  203.8   0.0     1   186     8   200     8   200 0.98 Thymidylate kinase
Phage_fiber_C        PF06820.7     64 seq391_BIOID48253    -            315   2.3e-37  126.8   0.2   1   1   6.2e-41   4.2e-37  125.9   0.1     1    64   241   304   241   304 0.99 Putative prophage tail fibre C-terminus
Collagen             PF01391.13    60 seq391_BIOID48253    -            315   7.4e-19   66.9  70.6   1   2   1.1e-13   7.5e-10   38.0  23.9     1    59   129   187   127   188 0.80 Collagen triple helix repeat (20 copies)
Collagen             PF01391.13    60 seq391_BIOID48253    -            315   7.4e-19   66.9  70.6   2   2   4.4e-13     3e-09   36.1  22.7     1    59   180   238   180   241 0.91 Collagen triple helix repeat (20 copies)
FimH_man-bind        PF09160.5    147 seq394_BIOID48253    -            300   5.6e-57  191.5   0.2   1   1   1.5e-60     1e-56  190.7   0.1     1   147    24   168    24   168 0.99 FimH, mannose binding
Fimbrial             PF00419.15   145 seq394_BIOID48253    -            300   1.1e-09   38.5   7.6   1   1   1.6e-13   1.1e-09   38.5   5.3     7   145   173   300   167   300 0.85 Fimbrial protein
CitMHS               PF03600.11   349 seq396_BIOID48253    -            372   2.1e-28   98.7  20.9   1   1   3.1e-32   2.1e-28   98.7  14.5    41   321    32   306    12   330 0.89 Citrate transporter
Na_sulph_symp        PF00939.14   471 seq396_BIOID48253    -            372   1.1e-07   31.0   5.8   1   1   1.6e-11   1.1e-07   31.0   4.0   320   449    41   166    35   184 0.80 Sodium:sulfate symporter transmembrane region
TPP_enzyme_N         PF02776.13   172 seq398_BIOID48253    -            229   1.6e-53  180.6   1.2   1   1   1.4e-57   1.9e-53  180.3   0.9     1   170    34   203    34   205 0.98 Thiamine pyrophosphate enzyme, N-terminal TPP binding domain
LacAB_rpiB           PF02502.13   140 seq399_BIOID48253    -            149     2e-54  182.9   0.1   1   1   1.7e-58   2.3e-54  182.7   0.1     1   139     3   141     3   142 0.99 Ribose/Galactose Isomerase
Cytochrom_C_asm      PF01578.15   214 seq400_BIOID48253    -            288   5.7e-45  153.3  17.3   1   1   4.2e-49   5.7e-45  153.3  12.0     5   212    62   286    58   288 0.97 Cytochrome C assembly protein
Big_1                PF02369.11   100 seq402_BIOID48253    -            781  1.4e-102  336.0  65.9   1   5   1.1e-22   3.8e-19   68.3   3.4    25    99     2    77     1    78 0.93 Bacterial Ig-like domain (group 1)
Big_1                PF02369.11   100 seq402_BIOID48253    -            781  1.4e-102  336.0  65.9   2   5   1.1e-25   3.7e-22   78.0   4.9     5    97    88   174    82   177 0.93 Bacterial Ig-like domain (group 1)
Big_1                PF02369.11   100 seq402_BIOID48253    -            781  1.4e-102  336.0  65.9   3   5   2.5e-21   8.5e-18   63.9   0.3    20    96   199   274   180   277 0.84 Bacterial Ig-like domain (group 1)
Big_1                PF02369.11   100 seq402_BIOID48253    -            781  1.4e-102  336.0  65.9   4   5   8.8e-25     3e-21   75.0   5.7     5   100   285   373   279   373 0.90 Bacterial Ig-like domain (group 1)
Big_1                PF02369.11   100 seq402_BIOID48253    -            781  1.4e-102  336.0  65.9   5   5   3.6e-23   1.2e-19   69.8   8.0     3   100   378   476   376   476 0.94 Bacterial Ig-like domain (group 1)
DUF3672              PF12421.3    136 seq404_BIOID48253    -            479   2.2e-41  141.0   0.0   1   1   7.8e-45   3.6e-41  140.3   0.0     1   135   297   437   297   438 0.89 Fibronectin type III protein
DUF1983              PF09327.6     81 seq404_BIOID48253    -            479   5.6e-28   96.6   0.0   1   1   3.1e-31   1.4e-27   95.3   0.0     2    81   194   273   193   273 0.98 Domain of unknown function (DUF1983)
Phage_Nu1            PF07471.7    164 seq405_BIOID48253    -            181   1.2e-92  307.6   1.4   1   1   9.9e-97   1.3e-92  307.4   1.0     1   164     1   164     1   164 0.99 Phage DNA packaging protein Nu1
Tyr_Deacylase        PF02580.11   145 seq406_BIOID48253    -            145   6.3e-55  185.0   0.1   1   1   5.1e-59     7e-55  184.8   0.0     2   144     3   144     2   145 0.99 D-Tyr-tRNA(Tyr) deacylase
PAP_PilO             PF06864.7    414 seq411_BIOID48253    -            225   2.6e-91  305.9   0.0   1   1   2.1e-95   2.9e-91  305.7   0.0   190   414     3   224     1   224 0.99 Pilin accessory protein (PilO)
ACR_tran             PF00873.14  1021 seq412_BIOID48253    -           1047  1.9e-238  793.5   2.0   1   1  1.8e-242  2.4e-238  793.2   1.4     2  1019     6  1037     2  1039 0.97 AcrB/AcrD/AcrF family
Abhydrolase_5        PF12695.2    142 seq418_BIOID48253    -            249   4.9e-19   68.4   0.0   1   1   2.8e-22   6.3e-19   68.0   0.0     2   130    30   215    29   231 0.79 Alpha/beta hydrolase family
Abhydrolase_6        PF12697.2    228 seq418_BIOID48253    -            249   3.2e-16   59.8   2.9   1   1   5.7e-19   1.3e-15   57.8   2.0     1   205    30   215    30   242 0.66 Alpha/beta hydrolase family
Peptidase_S9         PF00326.16   213 seq418_BIOID48253    -            249   9.6e-11   41.1   0.0   1   1   5.4e-14   1.2e-10   40.8   0.0    43   190    86   234    43   249 0.72 Prolyl oligopeptidase family
DLH                  PF01738.13   218 seq418_BIOID48253    -            249     2e-06   27.1   0.0   1   1   6.6e-09   1.5e-05   24.2   0.0     2   188    13   231    12   235 0.84 Dienelactone hydrolase family
BAAT_C               PF08840.6    213 seq418_BIOID48253    -            249   1.9e-05   24.4   0.0   1   1   6.3e-08   0.00014   21.5   0.0    21   164   106   234    98   244 0.75 BAAT / Acyl-CoA thioester hydrolase C terminal
SbmA_BacA            PF05992.7    315 seq420_BIOID48253    -            352  1.4e-164  546.6  12.2   1   1  2.5e-168  1.7e-164  546.4   8.5     1   314    26   339    26   340 1.00 SbmA/BacA-like family
ABC_membrane_2       PF06472.10   282 seq420_BIOID48253    -            352   4.4e-13   48.8   8.9   1   1     4e-16   2.7e-12   46.2   6.1    20   214    25   230    16   289 0.87 ABC transporter transmembrane region 2
NinF                 PF05810.7     58 seq421_BIOID48253    -             65   4.9e-29   99.8   7.2   1   1   4.6e-33   6.3e-29   99.4   5.0     3    58    13    65    11    65 0.97 NinF protein
YiiD_Cterm           PF09500.5    144 seq423_BIOID48253    -            329   6.7e-49  165.0   0.0   1   1   2.9e-52   9.9e-49  164.4   0.0     1   143   174   313   174   314 0.99 Putative thioesterase (yiiD_Cterm)
Acetyltransf_7       PF13508.1     79 seq423_BIOID48253    -            329   8.3e-13   48.1   0.0   1   1   4.5e-16   1.5e-12   47.3   0.0     3    77    60   138    58   140 0.87 Acetyltransferase (GNAT) domain
Acetyltransf_1       PF00583.19    83 seq423_BIOID48253    -            329   2.9e-12   46.3   0.0   1   1   2.4e-15   8.2e-12   44.8   0.0     2    82    66   138    65   139 0.96 Acetyltransferase (GNAT) family
Acetyltransf_10      PF13673.1    117 seq423_BIOID48253    -            329   1.6e-08   34.5   0.0   1   1   7.8e-12   2.7e-08   33.8   0.0    38   117    55   138    16   138 0.81 Acetyltransferase (GNAT) domain
DNA_pol3_delta2      PF13177.1    162 seq425_BIOID48253    -            334   4.4e-39  133.6   0.0   1   1   1.1e-42   7.5e-39  132.8   0.0     8   159    13   165     9   168 0.96 DNA polymerase III, delta subunit
DNApol3-delta_C      PF09115.5    119 seq425_BIOID48253    -            334     2e-37  127.7   0.1   1   1   4.5e-41   3.1e-37  127.1   0.1     2   119   207   323   206   323 0.98 DNA polymerase III, delta subunit, C terminal
AAA_2                PF07724.9    171 seq426_BIOID48253    -            881   1.5e-40  138.7   0.0   1   1   1.2e-42   1.1e-39  135.9   0.0     2   170   609   774   608   775 0.97 AAA domain (Cdc48 subfamily)
AAA                  PF00004.24   132 seq426_BIOID48253    -            881   5.8e-20   71.7   0.0   1   2   7.3e-13   6.7e-10   39.1   0.0     2   110   240   352   239   375 0.71 ATPase family associated with various cellular activities (AAA)
AAA                  PF00004.24   132 seq426_BIOID48253    -            881   5.8e-20   71.7   0.0   2   2   1.6e-09   1.4e-06   28.3   0.0     2   115   614   737   613   748 0.78 ATPase family associated with various cellular activities (AAA)
AAA_5                PF07728.9    139 seq426_BIOID48253    -            881     2e-14   53.3   0.1   1   1   3.9e-12   3.6e-09   36.3   0.0     2   123   613   732   612   746 0.82 AAA domain (dynein-related subfamily)
ClpB_D2-small        PF10431.4     81 seq426_BIOID48253    -            881   2.5e-14   52.8   2.4   1   1   3.8e-17   3.5e-14   52.3   0.4     1    75   780   855   780   861 0.94 C-terminal, D2-small domain, of ClpB protein
AAA_16               PF13191.1    166 seq426_BIOID48253    -            881   5.8e-09   36.4   3.3   1   1   1.1e-10     1e-07   32.4   0.1     2   141   217   318   216   349 0.64 AAA ATPase domain
Clp_N                PF02861.15    53 seq426_BIOID48253    -            881   3.3e-07   30.0   0.2   1   1   1.7e-07   0.00016   21.4   0.1     1    50    24    73    24    76 0.90 Clp amino terminal domain
DUF1422              PF07226.6    118 seq427_BIOID48253    -            119   1.1e-54  183.0   1.2   1   1   9.1e-59   1.2e-54  182.9   0.9     3   116     2   115     1   117 0.97 Protein of unknown function (DUF1422)
Terminase_GpA        PF05876.7    557 seq429_BIOID48253    -            390  1.5e-103  347.0   0.1   1   1  1.3e-107  1.8e-103  346.7   0.1     1   329    39   385    39   389 0.96 Phage terminase large subunit (GpA)
HlyD_2               PF12700.2    328 seq430_BIOID48253    -            464   2.8e-26   92.3   1.4   1   1   1.1e-29   3.6e-26   91.9   0.9     9   328   123   425   115   425 0.82 HlyD family secretion protein
HlyD                 PF00529.15   306 seq430_BIOID48253    -            464     4e-25   88.6  14.9   1   1   2.3e-28   7.8e-25   87.6  10.3     1   239   135   358   135   385 0.87 HlyD family secretion protein
HlyD_3               PF13437.1    105 seq430_BIOID48253    -            464   5.9e-16   58.6   3.8   1   1   3.7e-14   1.3e-10   41.4   0.4     1   101   246   351   246   356 0.93 HlyD family secretion protein
Biotin_lipoyl_2      PF13533.1     50 seq430_BIOID48253    -            464   2.5e-13   49.3  10.4   1   1   1.2e-16   4.2e-13   48.6   0.7     2    50   136   184   135   184 0.97 Biotin-lipoyl like
TPP_enzyme_C         PF02775.16   153 seq433_BIOID48253    -            355   1.2e-34  119.0   0.1   1   1   3.3e-38   2.2e-34  118.1   0.0     2   153   155   315   154   315 0.96 Thiamine pyrophosphate enzyme, C-terminal TPP binding domain
TPP_enzyme_M         PF00205.17   137 seq433_BIOID48253    -            355   1.8e-16   60.0   0.1   1   1   1.2e-19     8e-16   57.9   0.0    47   136     1    90     1    91 0.91 Thiamine pyrophosphate enzyme, central domain
Phage_fiber_C        PF06820.7     64 seq434_BIOID48253    -            102   1.3e-36  124.4   0.7   1   1   1.3e-40   1.8e-36  123.9   0.5     1    64    41   102    41   102 0.99 Putative prophage tail fibre C-terminus
Pilus_PilP           PF11356.3     87 seq436_BIOID48253    -            150   9.7e-14   51.2   0.8   1   1   9.8e-18   1.3e-13   50.8   0.6    17    86    79   149    43   150 0.89 Type IV pilus biogenesis
DUF21                PF01595.15   183 seq437_BIOID48253    -            420   3.5e-55  186.0   4.7   1   1   1.1e-58   4.9e-55  185.5   3.3     3   175     2   175     1   180 0.98 Domain of unknown function DUF21
CorC_HlyC            PF03471.12    81 seq437_BIOID48253    -            420   2.9e-20   71.7   0.2   1   1     2e-23   9.2e-20   70.1   0.1     2    79   335   410   334   412 0.95 Transporter associated domain
CBS                  PF00571.23    57 seq437_BIOID48253    -            420   9.6e-06   25.0   0.2   1   1   8.6e-08   0.00039   19.9   0.0     8    56   270   318   249   319 0.87 CBS domain
DUF1364              PF07102.7     94 seq440_BIOID48253    -             96   8.6e-44  147.2   0.7   1   1   6.9e-48   9.5e-44  147.1   0.5     1    94     1    94     1    94 0.98 Protein of unknown function (DUF1364)
MFS_1                PF07690.11   354 seq441_BIOID48253    -            452   3.3e-52  177.2  61.9   1   2   2.6e-38   1.8e-34  118.9  16.5     2   241    28   287    27   288 0.87 Major Facilitator Superfamily
MFS_1                PF07690.11   354 seq441_BIOID48253    -            452   3.3e-52  177.2  61.9   2   2     4e-24   2.7e-20   72.3  20.9     1   180   259   438   259   450 0.92 Major Facilitator Superfamily
Sugar_tr             PF00083.19   451 seq441_BIOID48253    -            452   1.2e-29  103.0  33.4   1   1   1.7e-29   1.2e-25   89.9   5.1    10   269    32   270    23   289 0.84 Sugar (and other) transporter
Smr                  PF01713.16    83 seq443_BIOID48253    -            183     2e-17   63.0   0.3   1   1   2.8e-21   3.8e-17   62.1   0.2     1    82    98   172    98   173 0.98 Smr domain
IclR                 PF01614.13   129 seq448_BIOID48253    -            287   7.8e-41  138.6   0.0   1   1   3.4e-44   1.6e-40  137.6   0.0     2   127   158   280   156   282 0.97 Bacterial transcriptional regulator
HTH_IclR             PF09339.5     52 seq448_BIOID48253    -            287   3.2e-19   68.1   0.8   1   1   1.5e-22   6.9e-19   67.0   0.3     1    52    39    90    39    90 0.98 IclR helix-turn-helix domain
Catalase             PF00199.14   384 seq450_BIOID48253    -            753  2.6e-170  566.1   0.1   1   1    5e-174  3.4e-170  565.7   0.1     1   382    81   467    81   469 0.99 Catalase
Catalase-rel         PF06628.7     68 seq450_BIOID48253    -            753     4e-20   71.3   0.0   1   1   1.3e-23   8.7e-20   70.2   0.0     1    68   495   563   495   563 0.98 Catalase-related immune-responsive
Radical_SAM          PF04055.16   166 seq453_BIOID48253    -            292   1.9e-22   80.1   0.0   1   1   5.8e-26   2.6e-22   79.6   0.0     1   157    41   222    41   231 0.94 Radical SAM superfamily
Fer4_12              PF13353.1    139 seq453_BIOID48253    -            292   1.1e-10   41.6   0.1   1   1   9.2e-14   4.2e-10   39.7   0.1     2    82    34   145    33   186 0.81 4Fe-4S single cluster domain
Fer4_14              PF13394.1    117 seq453_BIOID48253    -            292     1e-06   28.6   0.6   1   1     6e-09   2.7e-05   24.0   0.4     3   103    42   171    40   183 0.83 4Fe-4S single cluster domain
T2SE                 PF00437.15   272 seq455_BIOID48253    -            421   1.8e-39  135.1   0.1   1   1   2.7e-43   3.7e-39  134.1   0.0    10   271    97   373    90   374 0.85 Type II/IV secretion system protein
YjbE                 PF11106.3     80 seq457_BIOID48253    -             80   1.5e-43  146.4  27.9   1   1   1.2e-47   1.7e-43  146.3  19.3     1    80     1    80     1    80 0.99 Exopolysaccharide production protein YjbE
NLPC_P60             PF00877.14   105 seq459_BIOID48253    -            257   3.3e-31  107.0   0.0   1   1   8.7e-35     6e-31  106.2   0.0     1   105   139   249   139   249 0.98 NlpC/P60 family
DUF1305              PF06996.6    303 seq462_BIOID48253    -            359   6.7e-81  271.5   0.0   1   1   5.6e-85   7.7e-81  271.3   0.0     3   302    19   319    17   320 0.97 Protein of unknown function (DUF1305)
PMI_typeI            PF01238.16   373 seq463_BIOID48253    -            417  2.2e-124  415.1   0.1   1   1  2.5e-127  1.7e-123  412.1   0.0     1   373    27   383    27   383 0.98 Phosphomannose isomerase type I
DUF1233              PF06806.7     72 seq464_BIOID48253    -             60   4.2e-14   51.7   0.0   1   1   3.3e-18   4.6e-14   51.6   0.0     1    39     4    43     4    52 0.94 Putative excisionase (DUF1233)
TatD_DNase           PF01026.16   255 seq466_BIOID48253    -            265   1.2e-76  257.2   0.0   1   1   9.8e-81   1.3e-76  257.0   0.0     1   255     4   255     4   255 0.96 TatD related DNase
SSF                  PF00474.12   406 seq467_BIOID48253    -            502  6.7e-148  492.5  28.8   1   1    7e-152  9.5e-148  492.0  20.0     1   406    35   437    35   437 0.99 Sodium:solute symporter family
DUF1615              PF07759.7    319 seq468_BIOID48253    -            364  1.7e-148  493.5   0.0   1   1  1.4e-152  1.9e-148  493.3   0.0     2   318    49   363    48   364 0.99 Protein of unknown function (DUF1615)
Ail_Lom              PF06316.6    199 seq469_BIOID48253    -            199  4.4e-123  408.0   5.6   1   1  7.2e-127  4.9e-123  407.9   3.9     1   199     1   199     1   199 1.00 Enterobacterial Ail/Lom protein
OMP_b-brl            PF13505.1    176 seq469_BIOID48253    -            199     2e-25   89.6   5.8   1   1   3.4e-29   2.3e-25   89.4   4.0     2   176    11   199     6   199 0.81 Outer membrane protein beta-barrel domain
PHO4                 PF01384.15   326 seq470_BIOID48253    -            499  4.3e-100  334.4  19.9   1   1  3.7e-104    5e-100  334.2  13.8     1   326    30   488    30   488 0.88 Phosphate transporter family
Phage_NinH           PF06322.6     64 seq471_BIOID48253    -             62   8.6e-29   98.8   0.1   1   1   6.6e-33     9e-29   98.7   0.1     1    60     1    60     1    62 0.97 Phage NinH protein
AhpC-TSA             PF00578.16   124 seq472_BIOID48253    -            187   1.5e-33  114.9   0.1   1   1   4.3e-37     2e-33  114.6   0.1     4   123     7   133     4   134 0.94 AhpC/TSA family
Redoxin              PF08534.5    146 seq472_BIOID48253    -            187   1.8e-13   50.1   0.0   1   1   4.7e-17   2.2e-13   49.9   0.0    15   140    18   146     4   152 0.84 Redoxin
1-cysPrx_C           PF10417.4     40 seq472_BIOID48253    -            187   1.6e-06   27.4   0.1   1   1   6.5e-10     3e-06   26.6   0.1     1    31   154   182   154   186 0.88 C-terminal domain of 1-Cys peroxiredoxin
DUF2886              PF11102.3    200 seq473_BIOID48253    -            212   6.1e-56  189.0   0.9   1   1     5e-60   6.9e-56  188.8   0.6     1   199    13   206    13   207 0.98 Protein of unknown function (DUF2886)
Terminase_GpA        PF05876.7    557 seq474_BIOID48253    -            249   9.8e-66  222.1   0.1   1   1   8.9e-70   1.2e-65  221.8   0.0   339   547     2   208     1   215 0.96 Phage terminase large subunit (GpA)
Antiterm             PF03589.8     95 seq475_BIOID48253    -            207   2.8e-59  197.0   2.0   1   2   7.4e-32     1e-27   95.9   0.3     1    95    14   111    14   111 0.99 Antitermination protein
Antiterm             PF03589.8     95 seq475_BIOID48253    -            207   2.8e-59  197.0   2.0   2   2   1.8e-33   2.5e-29  101.0   0.0     4    95   114   204   112   204 0.98 Antitermination protein
AP_endonuc_2         PF01261.19   211 seq477_BIOID48253    -            258   2.2e-32  111.9   0.2   1   1     2e-36   2.7e-32  111.6   0.1     1   211    21   219    21   219 0.93 Xylose isomerase-like TIM barrel
S-AdoMet_synt_C      PF02773.11   138 seq479_BIOID48253    -            384   3.7e-76  253.3   0.0   1   1   1.2e-79   5.6e-76  252.7   0.0     1   138   233   370   233   370 1.00 S-adenosylmethionine synthetase, C-terminal domain
S-AdoMet_synt_M      PF02772.11   120 seq479_BIOID48253    -            384   5.5e-51  171.4   0.0   1   1   3.7e-54   1.7e-50  169.8   0.0     2   120   114   231   113   231 0.99 S-adenosylmethionine synthetase, central domain
S-AdoMet_synt_N      PF00438.15   100 seq479_BIOID48253    -            384     2e-43  146.5   0.1   1   1   8.4e-47   3.8e-43  145.6   0.1     2   100     3   101     2   101 0.99 S-adenosylmethionine synthetase, N-terminal domain
Hpt                  PF01627.18    90 seq481_BIOID48253    -            890   2.1e-13   49.9   0.0   1   1   5.7e-16   3.9e-12   45.8   0.0     3    83   811   885   809   890 0.89 Hpt domain
HATPase_c            PF02518.21   111 seq481_BIOID48253    -            890   3.4e-11   42.7   0.0   1   1   1.2e-14   8.5e-11   41.4   0.0     1   109   565   675   565   677 0.94 Histidine kinase-, DNA gyrase B-, and HSP90-like ATPase
ACR_tran             PF00873.14  1021 seq485_BIOID48253    -           1040         0 1229.1  34.6   1   1         0         0 1228.9  24.0     2  1020    13  1022    12  1023 1.00 AcrB/AcrD/AcrF family
SecD_SecF            PF02355.11   189 seq485_BIOID48253    -           1040   1.7e-08   33.7  32.6   1   1   1.6e-09   1.1e-05   24.6  10.9    36   183   348   495   338   501 0.82 Protein export membrane protein
HTH_Tnp_1            PF01527.15    76 seq488_BIOID48253    -            101   4.5e-10   39.2   0.0   1   1   5.1e-14   6.9e-10   38.6   0.0    27    69     2    48     1    59 0.81 Transposase
PTS_IIB              PF02302.12    90 seq489_BIOID48253    -            113   7.1e-13   48.6   0.0   1   1   6.3e-17   8.6e-13   48.4   0.0     2    87     6    94     5    97 0.92 PTS system, Lactose/Cellobiose specific IIB subunit
phage_tail_N         PF08400.5    134 seq492_BIOID48253    -            437   1.9e-60  202.2   0.1   1   1   5.7e-64   1.9e-60  202.2   0.1     1   134     1   134     1   134 0.99 Prophage tail fibre N-terminal
Phage_fiber_C        PF06820.7     64 seq492_BIOID48253    -            437   1.5e-34  117.8   0.2   1   1   6.6e-38   2.2e-34  117.2   0.1     1    64   363   426   363   426 0.99 Putative prophage tail fibre C-terminus
Collagen             PF01391.13    60 seq492_BIOID48253    -            437   1.8e-18   65.7  69.9   1   2   4.8e-13   1.6e-09   37.0  23.8     1    59   251   309   249   310 0.73 Collagen triple helix repeat (20 copies)
Collagen             PF01391.13    60 seq492_BIOID48253    -            437   1.8e-18   65.7  69.9   2   2   1.1e-12   3.7e-09   35.8  22.4     1    59   302   360   302   363 0.91 Collagen triple helix repeat (20 copies)
CarboxypepD_reg      PF13620.1     82 seq492_BIOID48253    -            437   2.9e-07   30.3   0.1   1   1     2e-10     7e-07   29.1   0.1     1    74     4    82     4    89 0.81 Carboxypeptidase regulatory-like domain
Toxin_15             PF07906.8    284 seq493_BIOID48253    -            406   2.4e-97  325.7   1.8   1   1  2.6e-101   3.6e-97  325.1   1.2     7   284   116   379   104   379 0.96 ShET2 enterotoxin, N-terminal region
Pyr_redox_2          PF07992.9    200 seq494_BIOID48253    -            472   2.2e-14   53.7   0.5   1   1   7.4e-09   8.4e-06   25.6   0.0     1    47   148   195   148   270 0.80 Pyridine nucleotide-disulphide oxidoreductase
Pyr_redox            PF00070.22    80 seq494_BIOID48253    -            472   5.6e-12   45.7   4.0   1   1   1.6e-08   1.8e-05   24.9   0.2     1    77   289   364   289   369 0.87 Pyridine nucleotide-disulphide oxidoreductase
NAD_binding_8        PF13450.1     68 seq494_BIOID48253    -            472   1.1e-08   34.7   0.2   1   1   2.6e-11   2.9e-08   33.4   0.2     1    35   151   185   151   189 0.96 NAD(P)-binding Rossmann-like domain
Thi4                 PF01946.12   230 seq494_BIOID48253    -            472   8.8e-07   28.1   1.0   1   1   1.2e-09   1.3e-06   27.5   0.1    18    83   147   213   138   223 0.80 Thi4 family
FAD_binding_3        PF01494.14   356 seq494_BIOID48253    -            472   1.2e-06   27.7   0.1   1   1   1.9e-09   2.1e-06   26.9   0.0     3    34   148   179   147   182 0.95 FAD binding domain
ABC_tran             PF00005.22   118 seq499_BIOID48253    -            530   1.4e-36  125.3   0.0   1   2   1.1e-18   1.9e-15   57.1   0.0     1   118    41   184    41   184 0.98 ABC transporter
ABC_tran             PF00005.22   118 seq499_BIOID48253    -            530   1.4e-36  125.3   0.0   2   2   2.2e-21   3.7e-18   65.8   0.0     1   118   359   467   359   467 0.95 ABC transporter
ABC_tran_2           PF12848.2     85 seq499_BIOID48253    -            530   3.4e-23   81.1   3.0   1   1   1.8e-23     3e-20   71.7   1.4     2    85   224   309   223   309 0.91 ABC transporter
Pyr_redox_2          PF07992.9    200 seq500_BIOID48253    -            531   1.5e-32  113.0   0.0   1   1   2.4e-34   4.7e-31  108.1   0.0     1   199   224   503   224   504 0.91 Pyridine nucleotide-disulphide oxidoreductase
Pyr_redox            PF00070.22    80 seq500_BIOID48253    -            531   1.9e-14   53.6   7.3   1   1   1.4e-17   2.7e-14   53.2   0.3     1    75   367   437   367   442 0.93 Pyridine nucleotide-disulphide oxidoreductase
Pyr_redox_3          PF13738.1    203 seq500_BIOID48253    -            531   3.9e-11   43.2   1.9   1   1   7.1e-13   1.4e-09   38.2   0.6    15   196   216   394   213   400 0.80 Pyridine nucleotide-disulphide oxidoreductase
Thioredoxin_3        PF13192.1     76 seq500_BIOID48253    -            531   2.5e-08   33.4   0.0   1   1   3.9e-11   7.6e-08   31.9   0.0     4    74   132   205   129   207 0.82 Thioredoxin domain
NIF3                 PF01784.13   242 seq501_BIOID48253    -            247     1e-56  192.1   0.0   1   1   9.1e-61   1.2e-56  191.8   0.0     2   240     6   235     5   238 0.95 NIF3 (NGG1p interacting factor 3)
Cupin_2              PF07883.6     71 seq503_BIOID48253    -            342     3e-32  109.8   0.2   1   2   4.7e-28   1.6e-24   85.0   0.1     1    69    91   159    91   161 0.97 Cupin domain
Cupin_2              PF07883.6     71 seq503_BIOID48253    -            342     3e-32  109.8   0.2   2   2   1.5e-08   5.1e-05   22.5   0.0     2    68   260   323   259   326 0.86 Cupin domain
TnpB_IS66            PF05717.8    108 seq504_BIOID48253    -            115   1.3e-44  149.9   0.0   1   1     1e-48   1.4e-44  149.8   0.0     2   107     7   110     6   111 0.96 IS66 Orf2 like protein
Caps_synth_GfcC      PF06251.6    229 seq505_BIOID48253    -            245     1e-90  302.7   0.0   1   1   8.6e-95   1.2e-90  302.6   0.0     2   229    20   245    19   245 0.99 Capsule biosynthesis GfcC
TonB_dep_Rec         PF00593.19   276 seq506_BIOID48253    -            628   1.4e-30  107.0  21.3   1   1     2e-34   1.4e-30  107.0  14.8     1   276   404   627   404   627 0.90 TonB dependent receptor
Plug                 PF07715.10   108 seq506_BIOID48253    -            628   6.4e-30  103.5   1.5   1   1   9.4e-34   6.4e-30  103.5   1.0     4   108    55   160    52   160 0.97 TonB-dependent Receptor Plug Domain
HOK_GEF              PF01848.11    43 seq508_BIOID48253    -             70   3.1e-19   67.8   4.6   1   1   2.8e-23   3.8e-19   67.6   3.2     1    43    24    66    24    66 0.99 Hok/gef family
T6SS-SciN            PF12790.2    142 seq511_BIOID48253    -            178   8.4e-36  122.5   0.0   1   1     7e-40   9.6e-36  122.4   0.0     2   140    19   168    18   170 0.97 Type VI secretion lipoprotein
gpW                  PF02831.10    68 seq513_BIOID48253    -             68   3.5e-37  125.6   1.1   1   1   2.7e-41   3.8e-37  125.5   0.8     1    68     1    68     1    68 0.99 gpW
PTS_EIIC             PF02378.13   321 seq514_BIOID48253    -            477   1.4e-80  270.4  33.4   1   1   2.1e-84   1.4e-80  270.4  23.2     1   321    13   320    13   320 0.94 Phosphotransferase system, EIIC
PTS_EIIB             PF00367.15    35 seq514_BIOID48253    -            477   7.7e-14   50.5   0.1   1   1     2e-17   1.3e-13   49.7   0.0     3    35   404   436   402   436 0.95 phosphotransferase system, EIIB
Phage_portal_2       PF05136.8    355 seq517_BIOID48253    -            533  1.5e-103  345.9   1.6   1   1  1.3e-107  1.8e-103  345.6   1.1     2   355    30   401    29   401 0.98 Phage portal protein, lambda family
DDE_Tnp_IS66         PF03050.9    271 seq519_BIOID48253    -            396   1.5e-59  201.3   4.0   1   1     2e-62   9.2e-59  198.7   0.0     1   158   186   357   186   394 0.94 Transposase IS66 family
HTH_Tnp_IS66         PF13005.2     59 seq519_BIOID48253    -            396   7.3e-17   60.8   7.9   1   1   2.8e-20   1.3e-16   60.0   5.5     2    59   125   180   124   180 0.98 putative Helix-turn-helix domain of transposase IS66
LZ_Tnp_IS66          PF13007.2     78 seq519_BIOID48253    -            396   1.1e-12   48.3   7.7   1   1   5.6e-16   2.6e-12   47.1   5.3     2    77    46   121    45   122 0.83 Transposase C of IS166 homeodomain
NAD_binding_2        PF03446.10   162 seq521_BIOID48253    -            292   6.5e-49  165.8   0.7   1   1   2.2e-52   1.5e-48  164.6   0.3     2   161     1   160     1   162 0.97 NAD binding domain of 6-phosphogluconate dehydrogenase
F420_oxidored        PF03807.12    96 seq521_BIOID48253    -            292   1.9e-07   31.2   0.2   1   1   1.3e-10   9.2e-07   29.0   0.1     1    93     2    92     2    94 0.81 NADP oxidoreductase coenzyme F420-dependent
UxuA                 PF03786.8    351 seq522_BIOID48253    -            394  4.2e-163  541.7   0.2   1   1    7e-167  4.8e-163  541.6   0.1     1   350     1   388     1   389 0.99 D-mannonate dehydratase (UxuA)
AP_endonuc_2         PF01261.19   211 seq522_BIOID48253    -            394     1e-08   34.6   0.0   1   1   8.1e-12   5.6e-08   32.2   0.0     3   189    18   299    16   320 0.82 Xylose isomerase-like TIM barrel
DUF945               PF06097.6    459 seq523_BIOID48253    -            502  1.6e-149  498.4  18.7   1   1  1.3e-153  1.8e-149  498.3  13.0     1   459     1   482     1   482 0.99 Bacterial protein of unknown function (DUF945)
T2SF                 PF00482.18   124 seq529_BIOID48253    -            365   7.5e-30  103.2   4.4   1   2   1.1e-17   1.5e-13   50.6   0.0     1   124    27   155    27   155 0.94 Type II secretion system (T2SS), protein F
T2SF                 PF00482.18   124 seq529_BIOID48253    -            365   7.5e-30  103.2   4.4   2   2   3.1e-18   4.3e-14   52.3   2.0     1   123   232   353   232   354 0.97 Type II secretion system (T2SS), protein F
HTH_31               PF13560.1     64 seq532_BIOID48253    -             96   6.8e-11   42.0   0.0   1   1   7.9e-14   3.6e-10   39.7   0.0     4    46    35    76    34    93 0.82 Helix-turn-helix domain
HTH_3                PF01381.17    55 seq532_BIOID48253    -             96   3.2e-09   36.3   0.1   1   1     2e-12   9.2e-09   34.9   0.0     1    38    37    74    37    85 0.96 Helix-turn-helix
HTH_19               PF12844.2     64 seq532_BIOID48253    -             96     2e-08   34.0   0.0   1   1   2.1e-11   9.4e-08   31.8   0.0     3    55    36    87    36    95 0.83 Helix-turn-helix domain
GPW_gp25             PF04965.9     99 seq533_BIOID48253    -            142   1.7e-16   59.4   0.0   1   1   1.8e-20   2.5e-16   58.9   0.0     2    91    25   114    24   118 0.94 Gene 25-like lysozyme
AHS1                 PF02682.11   202 seq535_BIOID48253    -            218   2.9e-69  232.4   0.0   1   1   2.4e-73   3.3e-69  232.2   0.0     2   202     5   202     4   202 0.95 Allophanate hydrolase subunit 1
DUF940               PF06082.6    658 seq537_BIOID48253    -            698  6.1e-258  857.6  13.9   1   1  5.1e-262  6.9e-258  857.4   9.7     1   658    29   693    29   693 0.97 Bacterial putative lipoprotein (DUF940)
Phage_GPD            PF05954.6    292 seq540_BIOID48253    -            835   3.3e-63  213.4   2.5   1   1   2.1e-66   7.1e-63  212.3   1.7     1   289    30   347    30   350 0.94 Phage late control gene D protein (GPD)
DUF2345              PF10106.4    156 seq540_BIOID48253    -            835   1.4e-46  157.8   3.9   1   1   1.1e-49   3.6e-46  156.4   2.7     6   147   602   743   597   747 0.98 Uncharacterized protein conserved in bacteria (DUF2345)
T6SS_Vgr             PF13296.1    109 seq540_BIOID48253    -            835   6.6e-35  119.1   1.2   1   1   5.6e-38   1.9e-34  117.6   0.8     2   108   480   584   479   585 0.96 Putative type VI secretion system Rhs element Vgr
Phage_base_V         PF04717.7     79 seq540_BIOID48253    -            835   3.2e-14   52.5   0.0   1   1   2.1e-17   7.2e-14   51.3   0.0    10    77   392   473   379   475 0.82 Phage-related baseplate assembly protein
DUF2754              PF10953.3     70 seq541_BIOID48253    -             79   2.1e-47  158.9   2.6   1   1   1.9e-51   2.6e-47  158.6   1.8     1    70    10    79    10    79 0.99 Protein of unknown function (DUF2754)
PilJ                 PF13675.1    112 seq547_BIOID48253    -            571   1.4e-24   86.4   0.9   1   1     4e-28   1.4e-24   86.4   0.6     1   112    34   138    34   138 0.97 Type IV pili methyl-accepting chemotaxis transducer N-term
HisKA_3              PF07730.8     68 seq547_BIOID48253    -            571   1.5e-19   69.9   3.2   1   1   1.8e-22     6e-19   68.0   1.2     1    65   366   430   366   434 0.97 Histidine kinase
HAMP                 PF00672.20    70 seq547_BIOID48253    -            571   3.8e-13   49.3   0.0   1   1   1.1e-16   3.8e-13   49.3   0.0     2    69   160   228   159   229 0.92 HAMP domain
HATPase_c            PF02518.21   111 seq547_BIOID48253    -            571   1.3e-12   47.2   0.0   1   1   7.5e-16   2.6e-12   46.3   0.0     4   108   473   560   470   563 0.89 Histidine kinase-, DNA gyrase B-, and HSP90-like ATPase
HTH_Tnp_IS1          PF12759.2     50 seq549_BIOID48253    -             75   4.9e-30  102.6   0.1   1   1   9.5e-34   6.5e-30  102.2   0.0     1    50    23    72    23    72 0.99 InsA C-terminal domain
Zn_Tnp_IS1           PF03811.8     36 seq549_BIOID48253    -             75   7.9e-09   34.7   2.2   1   1   1.2e-12   7.9e-09   34.7   1.5    18    36     2    20     1    20 0.96 InsA N-terminal domain
FAA_hydrolase        PF01557.13   217 seq552_BIOID48253    -            233   2.3e-47  161.1   0.0   1   1   2.1e-51   2.9e-47  160.8   0.0     1   216    27   232    27   233 0.88 Fumarylacetoacetate (FAA) hydrolase family
AA_permease          PF00324.16   479 seq553_BIOID48253    -            470    1e-115  386.7  42.2   1   1  1.7e-119  1.1e-115  386.5  29.3     1   464    39   462    39   470 0.93 Amino acid permease
AA_permease_2        PF13520.1    426 seq553_BIOID48253    -            470   2.2e-43  148.2  46.9   1   1   4.3e-47   2.9e-43  147.8  32.5     9   410    43   444    39   464 0.82 Amino acid permease
Oxidored_q6          PF01058.17   131 seq554_BIOID48253    -            381     8e-29   99.7   0.3   1   1   9.4e-33   1.3e-28   99.1   0.2     1   130    71   216    71   217 0.95 NADH ubiquinone oxidoreductase, 20 Kd subunit
EIIC-GAT             PF03611.9    415 seq556_BIOID48253    -            484  1.2e-130  435.9  44.4   1   1  8.5e-135  1.2e-130  435.9  30.8     1   395    31   426    31   445 0.97 PTS system sugar-specific permease component
DUF3702              PF12486.3    148 seq558_BIOID48253    -            458   6.4e-47  158.8  13.8   1   1   9.3e-51   6.4e-47  158.8   9.6     2   146   306   449   305   451 0.98 ImpA domain protein
ImpA-rel_N           PF06812.7     62 seq558_BIOID48253    -            458   1.8e-15   56.2   0.6   1   1   2.7e-19   1.8e-15   56.2   0.4     1    60    42   100    42   102 0.98 ImpA-related N-terminal
DUF968               PF06147.6    200 seq559_BIOID48253    -            349   7.1e-80  267.5   0.0   1   1   8.6e-84   1.2e-79  266.7   0.0     2   199   130   345   129   346 0.99 Protein of unknown function (DUF968)
Sugar_tr             PF00083.19   451 seq562_BIOID48253    -            464  3.2e-138  460.9  29.0   1   1    8e-142  3.6e-138  460.7  20.1     1   449    18   449    18   451 0.97 Sugar (and other) transporter
MFS_1                PF07690.11   354 seq562_BIOID48253    -            464   5.7e-42  143.6  43.8   1   2     9e-34   4.1e-30  104.6  13.1     2   241    23   284    22   287 0.82 Major Facilitator Superfamily
MFS_1                PF07690.11   354 seq562_BIOID48253    -            464   5.7e-42  143.6  43.8   2   2   1.5e-16   6.7e-13   48.0  13.2     3   186   258   449   256   460 0.85 Major Facilitator Superfamily
DDE_Tnp_IS1          PF03400.8    131 seq563_BIOID48253    -             94   5.9e-24   84.5   0.3   1   1   5.4e-28   7.4e-24   84.1   0.2     1    61    37    94    37    94 0.96 IS1 transposase
DUF3927              PF13064.1     46 seq564_BIOID48253    -             52   2.9e-22   77.7  11.8   1   1   2.3e-26   3.1e-22   77.6   8.2     1    46     3    48     3    48 0.98 Protein of unknown function (DUF3927)
Phage_fiber_C        PF06820.7     64 seq565_BIOID48253    -             89   2.3e-35  120.4   0.6   1   1   2.1e-39   2.8e-35  120.1   0.4     1    64    28    89    28    89 0.98 Putative prophage tail fibre C-terminus
ETF                  PF01012.16   164 seq567_BIOID48253    -            277   6.1e-33  113.7   3.0   1   1   6.5e-37   8.8e-33  113.2   2.1     9   164    51   208    45   208 0.91 Electron transfer flavoprotein domain
NAD_kinase           PF01513.16   285 seq569_BIOID48253    -            292   6.2e-73  244.9   0.0   1   1   5.2e-77     7e-73  244.7   0.0     2   284     8   271     7   272 0.98 ATP-NAD kinase
FTR1                 PF03239.9    306 seq573_BIOID48253    -            276     8e-76  254.7  18.8   1   1   6.5e-80   8.9e-76  254.6  13.0     1   304     1   274     1   276 0.98 Iron permease FTR1 family
AHS2                 PF02626.10   272 seq574_BIOID48253    -            310  1.3e-100  336.0   0.0   1   1  1.2e-104  1.6e-100  335.7   0.0     2   272    24   288    23   288 0.98 Allophanate hydrolase subunit 2
DDE_Tnp_IS1          PF03400.8    131 seq582_BIOID48253    -             67   3.8e-33  114.2   0.8   1   1     3e-37   4.1e-33  114.1   0.6    63   131     1    67     1    67 0.98 IS1 transposase
Transp_cyt_pur       PF02133.10   439 seq583_BIOID48253    -            484  3.2e-140  467.4  42.4   1   1  2.7e-144  3.7e-140  467.2  29.4     1   439    19   457    19   457 0.99 Permease for cytosine/purines, uracil, thiamine, allantoin
DUF1016              PF06250.6    320 seq584_BIOID48253    -            375  8.2e-139  461.8   0.2   1   2   2.4e-40   3.3e-36  124.7   0.0     1    97    15   112    15   117 0.98 Protein of unknown function (DUF1016)
DUF1016              PF06250.6    320 seq584_BIOID48253    -            375  8.2e-139  461.8   0.2   2   2  1.7e-104  2.3e-100  335.5   0.0    81   319   122   363   117   364 0.96 Protein of unknown function (DUF1016)
RHH_1                PF01402.16    39 seq586_BIOID48253    -             81   4.8e-11   41.9   0.5   1   1   5.7e-15   7.7e-11   41.2   0.4     2    39    15    52    14    52 0.96 Ribbon-helix-helix protein, copG family
Usp                  PF00582.21   140 seq587_BIOID48253    -            144   5.2e-21   75.1   0.0   1   1   4.3e-25   5.9e-21   75.0   0.0     2   140     3   138     2   138 0.98 Universal stress protein family
DDE_Tnp_IS66         PF03050.9    271 seq588_BIOID48253    -            126   4.3e-25   88.3   0.0   1   1   7.8e-29   5.3e-25   88.0   0.0   197   270     2    75     1    76 0.97 Transposase IS66 family
DDE_Tnp_IS66_C       PF13817.1     39 seq588_BIOID48253    -            126   7.4e-20   70.5   0.4   1   1     2e-23   1.4e-19   69.7   0.3     1    39    82   120    82   120 0.98 IS66 C-terminal element
HTH_18               PF12833.2     81 seq589_BIOID48253    -            278   5.4e-26   90.4   2.2   1   1     2e-29   6.7e-26   90.0   0.8     1    80   193   271   193   272 0.97 Helix-turn-helix domain
AraC_binding         PF02311.14   136 seq589_BIOID48253    -            278   7.2e-24   83.8   2.1   1   1   2.1e-27   7.2e-24   83.8   1.5     4   136    16   154    14   154 0.96 AraC-like ligand binding domain
HTH_AraC             PF00165.18    42 seq589_BIOID48253    -            278   8.6e-21   72.9   0.1   1   2   1.9e-11   6.5e-08   32.0   0.0     1    42   180   221   180   221 0.97 Bacterial regulatory helix-turn-helix proteins, AraC family
HTH_AraC             PF00165.18    42 seq589_BIOID48253    -            278   8.6e-21   72.9   0.1   2   2   1.3e-13   4.5e-10   38.9   0.0     1    42   232   271   232   271 0.93 Bacterial regulatory helix-turn-helix proteins, AraC family
DUF303               PF03629.13   255 seq591_BIOID48253    -            645   8.9e-28   97.0   0.0   1   1   1.8e-31   1.2e-27   96.6   0.0     2   206    79   326    78   381 0.78 Domain of unknown function (DUF303)
DUF1737              PF08410.5     54 seq591_BIOID48253    -            645     5e-17   61.2   0.0   1   1   2.4e-20   1.7e-16   59.6   0.0     1    53     1    50     1    51 0.97 Domain of unknown function (DUF1737)
Sugar_tr             PF00083.19   451 seq592_BIOID48253    -            438   1.6e-27   96.0  34.8   1   1     2e-29   9.3e-26   90.2  24.1     6   417    27   407    23   433 0.76 Sugar (and other) transporter
MFS_1                PF07690.11   354 seq592_BIOID48253    -            438   1.9e-27   95.8  51.0   1   2   1.3e-19   5.8e-16   58.0  16.7    38   258    70   296    27   301 0.68 Major Facilitator Superfamily
MFS_1                PF07690.11   354 seq592_BIOID48253    -            438   1.9e-27   95.8  51.0   2   2   8.4e-15   3.8e-11   42.2  14.8    44   172   298   431   291   438 0.84 Major Facilitator Superfamily
MFS_2                PF13347.1    427 seq592_BIOID48253    -            438   1.1e-09   37.1  21.4   1   1   2.3e-13   1.1e-09   37.1  14.9    31   343    53   372    40   383 0.79 MFS/sugar transport protein
PilS                 PF08805.6    133 seq593_BIOID48253    -            154   1.7e-33  114.8   1.7   1   1   1.7e-37   2.3e-33  114.3   1.2     2    90    54   154    53   154 0.97 PilS N terminal
Mannitol_dh_C        PF08125.8    245 seq597_BIOID48253    -            486   1.8e-96  321.9   0.0   1   1  3.5e-100   2.4e-96  321.5   0.0     1   245   216   463   216   463 0.99 Mannitol dehydrogenase C-terminal domain
Mannitol_dh          PF01232.18   151 seq597_BIOID48253    -            486   2.9e-54  182.9   0.0   1   1   7.2e-58   4.9e-54  182.2   0.0     2   151    24   188    23   188 0.99 Mannitol dehydrogenase Rossmann domain
GST_N_3              PF13417.1     75 seq599_BIOID48253    -            215     5e-17   61.7   0.0   1   1   3.9e-20   1.1e-16   60.7   0.0     1    73     4    80     4    89 0.91 Glutathione S-transferase, N-terminal domain
GST_N_2              PF13409.1     70 seq599_BIOID48253    -            215   1.9e-11   43.6   0.0   1   1   2.1e-14   5.7e-11   42.1   0.0     3    69    11    76     9    77 0.89 Glutathione S-transferase, N-terminal domain
GST_N                PF02798.15    76 seq599_BIOID48253    -            215     2e-08   34.1   0.0   1   1   2.4e-11   6.5e-08   32.5   0.0     3    75     2    75     1    76 0.93 Glutathione S-transferase, N-terminal domain
GST_C_2              PF13410.1     69 seq599_BIOID48253    -            215   3.9e-08   32.9   0.0   1   1   3.6e-11   9.8e-08   31.6   0.0    10    69   135   194   125   194 0.85 Glutathione S-transferase, C-terminal domain
GST_C                PF00043.20    95 seq599_BIOID48253    -            215   7.8e-07   28.8   0.0   1   1     8e-10   2.2e-06   27.4   0.0    37    95   140   199   109   199 0.78 Glutathione S-transferase, C-terminal domain
Metallophos          PF00149.23   201 seq603_BIOID48253    -            306   1.3e-18   67.1   0.1   1   1   1.1e-22   1.5e-18   66.8   0.1     1   198    34   253    34   256 0.94 Calcineurin-like phosphoesterase
Asp_Glu_race         PF01177.17   217 seq604_BIOID48253    -            285   3.4e-30  105.4   0.1   1   1   3.4e-34   4.7e-30  105.0   0.0     2   215    25   234    24   236 0.86 Asp/Glu/Hydantoin racemase
Peptidase_S49        PF01343.13   154 seq607_BIOID48253    -            439   1.1e-45  155.1   0.5   1   1   3.1e-49   2.2e-45  154.1   0.4     2   151   149   297   148   300 0.96 Peptidase family S49
DEDD_Tnp_IS110       PF01548.12   144 seq608_BIOID48253    -            283   2.6e-30  104.8   0.1   1   1   1.8e-33   1.2e-29  102.6   0.0    40   144     2   108     1   108 0.98 Transposase
Transposase_20       PF02371.11    87 seq608_BIOID48253    -            283   8.8e-28   96.1   0.4   1   1   2.3e-31   1.6e-27   95.3   0.3     2    85   153   237   152   239 0.96 Transposase IS116/IS110/IS902 family
DUF3521              PF12035.3     35 seq614_BIOID48253    -             31   5.6e-07   29.1   0.0   1   1   4.5e-11   6.1e-07   29.0   0.0     6    35     1    29     1    29 0.95 Protein of unknown function (DUF3521)
ETF_alpha            PF00766.14    86 seq619_BIOID48253    -            313   6.6e-32  108.8   0.1   1   1   2.2e-35   1.5e-31  107.7   0.1     2    86   190   275   189   275 0.97 Electron transfer flavoprotein FAD-binding domain
ETF                  PF01012.16   164 seq619_BIOID48253    -            313   1.9e-19   69.8   0.6   1   1   4.6e-23   3.2e-19   69.1   0.1    19   163    19   153     6   154 0.91 Electron transfer flavoprotein domain
DUF3596              PF12167.3     88 seq620_BIOID48253    -            341   1.5e-29  101.3   0.0   1   1   3.8e-33   2.6e-29  100.5   0.0     1    87     9    94     9    95 0.98 Domain of unknown function (DUF3596)
Phage_integrase      PF00589.17   173 seq620_BIOID48253    -            341   7.5e-10   38.6   0.0   1   1   2.6e-13   1.8e-09   37.3   0.0     3    87   205   295   204   324 0.89 Phage integrase family
RusA                 PF05866.6    116 seq621_BIOID48253    -            123   5.7e-21   74.9   0.0   1   1   4.8e-25   6.5e-21   74.7   0.0     1   116     7   116     7   116 0.90 Endodeoxyribonuclease RusA
OmpA                 PF00691.15    97 seq622_BIOID48253    -            296   4.7e-15   55.6   0.1   1   1   1.2e-18   1.7e-14   53.8   0.0     1    94   155   249   155   252 0.83 OmpA family
NiFeSe_Hases         PF00374.14   507 seq623_BIOID48253    -            597  1.2e-243  809.4   0.0   1   1  9.7e-248  1.3e-243  809.2   0.0     1   507    54   582    54   582 0.98 Nickel-dependent hydrogenase
Peptidase_M75        PF09375.5    285 seq625_BIOID48253    -            375   3.4e-52  177.4   5.4   1   1   6.5e-56   4.5e-52  177.0   3.7     1   285   135   368   135   368 0.96 Imelysin
Cupredoxin_1         PF13473.1    104 seq625_BIOID48253    -            375   5.5e-25   87.1   0.1   1   1   1.3e-28   9.1e-25   86.4   0.1     4   104    13   115    10   115 0.95 Cupredoxin-like domain
SMC_N                PF02463.14   220 seq626_BIOID48253    -            553   1.5e-18   66.6   0.0   1   1   4.4e-22     3e-18   65.7   0.0     1   217     1   511     1   514 0.94 RecF/RecN/SMC N terminal domain
AAA_23               PF13476.1    202 seq626_BIOID48253    -            553   4.7e-18   66.1   4.7   1   1   4.8e-20   3.3e-16   60.1   0.0     1   195     4   215     4   222 0.61 AAA domain
SLT                  PF01464.15   121 seq627_BIOID48253    -            186   9.3e-35  118.6   0.1   1   1   8.1e-39   1.1e-34  118.4   0.0     2   120    41   166    40   167 0.96 Transglycosylase SLT domain
Response_reg         PF00072.19   112 seq628_BIOID48253    -            216   1.7e-24   85.8   0.1   1   1   6.7e-28     3e-24   85.0   0.0     1   111     6   120     6   121 0.96 Response regulator receiver domain
GerE                 PF00196.14    58 seq628_BIOID48253    -            216     7e-19   66.7   0.1   1   1   2.5e-22   1.2e-18   66.0   0.1     2    57   149   204   148   205 0.96 Bacterial regulatory proteins, luxR family
LamB_YcsF            PF03746.11   242 seq629_BIOID48253    -            244  1.7e-102  341.5   0.7   1   1  1.4e-106    2e-102  341.3   0.5     1   241     2   237     2   238 0.99 LamB/YcsF family
ADH_N                PF08240.7    109 seq630_BIOID48253    -            412   2.4e-30  104.3   0.2   1   1   1.2e-33   5.4e-30  103.2   0.1     2   106    26   151    25   154 0.94 Alcohol dehydrogenase GroES-like domain
ADH_N_assoc          PF13823.1     23 seq630_BIOID48253    -            412   3.7e-13   48.7   0.1   1   1   1.5e-16     7e-13   47.8   0.1     1    23     1    23     1    23 0.99 Alcohol dehydrogenase GroES-associated
ADH_zinc_N           PF00107.21   130 seq630_BIOID48253    -            412   2.3e-12   46.4   0.2   1   1   4.5e-13     2e-09   36.9   0.0     1    69   197   268   197   286 0.90 Zinc-binding dehydrogenase
PTR2                 PF00854.16   373 seq631_BIOID48253    -            489     2e-79  266.9  25.0   1   1   3.9e-83   2.6e-79  266.5  17.3     2   372    82   427    81   428 0.97 POT family
MFS_1                PF07690.11   354 seq631_BIOID48253    -            489     5e-15   54.9  59.4   1   1   1.4e-16   9.4e-13   47.5  20.8    12   304    30   291    16   341 0.65 Major Facilitator Superfamily
FAD_binding_3        PF01494.14   356 seq635_BIOID48253    -            397   3.3e-26   92.0   0.7   1   1   1.6e-29   4.3e-26   91.7   0.5     3   353     6   346     4   349 0.78 FAD binding domain
FAD_oxidored         PF12831.2    428 seq635_BIOID48253    -            397   1.3e-07   31.0   0.8   1   1   7.4e-11     2e-07   30.3   0.6     3   128     8   145     7   163 0.71 FAD dependent oxidoreductase
DAO                  PF01266.19   358 seq635_BIOID48253    -            397   4.5e-07   28.9  10.9   1   1   2.9e-10   7.9e-07   28.1   3.3     2    34     7    40     6    45 0.93 FAD dependent oxidoreductase
NAD_binding_8        PF13450.1     68 seq635_BIOID48253    -            397   9.2e-06   25.4   2.2   1   1   3.4e-09   9.2e-06   25.4   1.5     1    32     9    40     9    53 0.95 NAD(P)-binding Rossmann-like domain
GIDA                 PF01134.17   392 seq635_BIOID48253    -            397   4.9e-05   22.2   0.2   1   1   2.2e-08     6e-05   21.9   0.1     3    36     8    43     6   159 0.65 Glucose inhibited division protein A
BMC                  PF00936.14    75 seq637_BIOID48253    -             37   2.3e-12   46.2   1.1   1   1   1.8e-16   2.4e-12   46.2   0.7     1    34     4    37     4    37 0.97 BMC domain
Phage_antitermQ      PF06530.7    126 seq638_BIOID48253    -            123     5e-57  190.8   0.1   1   1   4.1e-61   5.6e-57  190.6   0.1     2   121     3   122     2   123 0.99 Phage antitermination protein Q
PTS_IIB              PF02302.12    90 seq639_BIOID48253    -            101   3.8e-14   52.7   0.1   1   1     3e-18   4.2e-14   52.6   0.1     1    79     4    79     4    90 0.89 PTS system, Lactose/Cellobiose specific IIB subunit
ROS_MUCR             PF05443.6    132 seq640_BIOID48253    -            182   7.9e-11   41.7   0.0   1   1   9.8e-15   1.3e-10   40.9   0.0    69   127    21    79     3    82 0.91 ROS/MUCR transcriptional regulator protein
SprT-like            PF10263.4    157 seq644_BIOID48253    -            165   1.5e-25   89.6   0.7   1   1   2.6e-29   1.8e-25   89.3   0.5     3   154    20   163    18   165 0.86 SprT-like family
BMC                  PF00936.14    75 seq645_BIOID48253    -             52   2.2e-08   33.5   1.0   1   1   1.9e-12   2.5e-08   33.3   0.7    40    75     1    38     1    38 0.95 BMC domain
Anti-adapt_IraP      PF10796.4     87 seq649_BIOID48253    -             86   1.7e-37  127.5   2.4   1   1   1.3e-41   1.8e-37  127.4   1.7     1    87     1    86     1    86 0.99 Sigma-S stabilisation anti-adaptor protein
5_nucleotid_C        PF02872.13   156 seq650_BIOID48253    -            244     2e-33  115.4   0.5   1   1     2e-37   2.8e-33  115.0   0.3     1   155    57   204    57   205 0.95 5'-nucleotidase, C-terminal domain
BMC                  PF00936.14    75 seq651_BIOID48253    -            270   2.8e-31  106.8   6.8   1   2   3.6e-16   4.9e-12   45.2   0.1     1    68    79   153    79   160 0.88 BMC domain
BMC                  PF00936.14    75 seq651_BIOID48253    -            270   2.8e-31  106.8   6.8   2   2   4.5e-22   6.2e-18   64.1   1.3     1    70   185   258   185   263 0.94 BMC domain
ACR_tran             PF00873.14  1021 seq653_BIOID48253    -           1025         0 1227.9  16.3   1   1         0         0 1227.7  11.3     2  1020     4  1008     3  1009 0.99 AcrB/AcrD/AcrF family
MMPL                 PF03176.10   333 seq653_BIOID48253    -           1025   7.7e-14   51.0  20.2   1   2   6.4e-12   2.9e-08   32.6   6.0   138   313   327   501   226   521 0.83 MMPL family
MMPL                 PF03176.10   333 seq653_BIOID48253    -           1025   7.7e-14   51.0  20.2   2   2   4.2e-09   1.9e-05   23.4   2.5    73   306   785  1012   687  1024 0.76 MMPL family
SecD_SecF            PF02355.11   189 seq653_BIOID48253    -           1025     4e-12   45.6  20.4   1   2     2e-10   9.2e-07   28.1   6.7    35   186   336   489   317   492 0.80 Protein export membrane protein
SecD_SecF            PF02355.11   189 seq653_BIOID48253    -           1025     4e-12   45.6  20.4   2   2   8.1e-09   3.7e-05   22.8   2.0    25   183   844  1005   831  1022 0.87 Protein export membrane protein
ACR_tran             PF00873.14  1021 seq655_BIOID48253    -           1037         0 1451.3   9.2   1   1         0         0 1451.1   6.4     1  1021     1  1027     1  1027 1.00 AcrB/AcrD/AcrF family
MMPL                 PF03176.10   333 seq655_BIOID48253    -           1037   9.8e-13   47.3  29.9   1   2   1.9e-12   8.6e-09   34.4   6.3   138   317   333   513   310   537 0.82 MMPL family
MMPL                 PF03176.10   333 seq655_BIOID48253    -           1037   9.8e-13   47.3  29.9   2   2   1.1e-08     5e-05   22.0   4.6   145   311   871  1035   858  1037 0.85 MMPL family
TerC                 PF03741.11   184 seq656_BIOID48253    -            540   4.9e-49  166.1  13.4   1   1   1.6e-52   7.4e-49  165.5   9.3     1   183    27   216    27   217 0.94 Integral membrane protein TerC family
CorC_HlyC            PF03471.12    81 seq656_BIOID48253    -            540   2.6e-20   71.8   0.1   1   1   6.2e-23   2.8e-19   68.5   0.0     2    79   453   529   452   531 0.93 Transporter associated domain
CBS                  PF00571.23    57 seq656_BIOID48253    -            540   4.1e-16   58.2   1.1   1   2   5.1e-09   2.3e-05   23.8   0.3     1    53   315   371   315   374 0.94 CBS domain
CBS                  PF00571.23    57 seq656_BIOID48253    -            540   4.1e-16   58.2   1.1   2   2   9.7e-12   4.4e-08   32.5   0.0     3    53   382   432   381   436 0.93 CBS domain
PTS_EIIA_2           PF00359.17   142 seq658_BIOID48253    -            154   1.1e-34  119.0   0.0   1   1   9.3e-39   1.3e-34  118.8   0.0     2   140     7   148     6   150 0.96 Phosphoenolpyruvate-dependent sugar phosphotransferase system, EIIA 2
AMNp_N               PF10423.4    160 seq661_BIOID48253    -            519   9.4e-51  171.4   0.1   1   1     2e-54   1.4e-50  170.9   0.1     2   158    47   205    46   207 0.96 Bacterial AMP nucleoside phosphorylase N-terminus
PNP_UDP_1            PF01048.15   234 seq661_BIOID48253    -            519   5.3e-20   71.2   0.0   1   1   1.2e-23   8.5e-20   70.6   0.0    33   200   297   464   264   487 0.83 Phosphorylase superfamily
Amidohydro_4         PF13147.1    304 seq662_BIOID48253    -            453   5.9e-30  105.1   0.2   1   1   4.4e-33   1.5e-29  103.8   0.1     1   304    45   389    45   389 0.87 Amidohydrolase
Amidohydro_1         PF01979.15   333 seq662_BIOID48253    -            453   8.3e-19   68.2   0.0   1   1   8.4e-21   2.9e-17   63.2   0.0     1   332    50   391    50   392 0.65 Amidohydrolase family
Amidohydro_5         PF13594.1     68 seq662_BIOID48253    -            453   4.2e-17   61.6   0.9   1   1   2.9e-20   9.8e-17   60.4   0.6     1    68    23    88    23    88 0.84 Amidohydrolase
H2TH                 PF06831.9     93 seq665_BIOID48253    -            263   1.8e-18   65.9   0.0   1   1   7.5e-22   3.4e-18   65.0   0.0     1    77   126   205   126   215 0.86 Formamidopyrimidine-DNA glycosylase H2TH domain
Fapy_DNA_glyco       PF01149.19   116 seq665_BIOID48253    -            263   7.8e-15   55.1   0.0   1   1     3e-18   1.4e-14   54.3   0.0     1   106     2   104     2   110 0.88 Formamidopyrimidine-DNA glycosylase N-terminal domain
zf-FPG_IleRS         PF06827.9     30 seq665_BIOID48253    -            263   6.9e-07   28.6   2.7   1   1   2.8e-10   1.3e-06   27.8   1.9     1    29   235   263   235   263 0.97 Zinc finger found in FPG and IleRS
Alk_phosphatase      PF00245.15   421 seq666_BIOID48253    -            471  3.5e-145  483.7   3.3   1   2  5.8e-138  2.6e-134  447.9   0.8     1   350    64   428    64   430 0.99 Alkaline phosphatase
Alk_phosphatase      PF00245.15   421 seq666_BIOID48253    -            471  3.5e-145  483.7   3.3   2   2   3.9e-13   1.8e-09   36.7   0.0   381   421   430   470   427   470 0.95 Alkaline phosphatase
Metalloenzyme        PF01676.13   262 seq666_BIOID48253    -            471   2.3e-07   30.2   3.6   1   1   5.4e-10   2.5e-06   26.8   0.6   136   228   322   447   308   468 0.84 Metalloenzyme superfamily
Phosphodiest         PF01663.17   364 seq666_BIOID48253    -            471   4.4e-05   22.8   0.0   1   1   1.5e-08   6.8e-05   22.2   0.0   159   254   314   407   225   448 0.71 Type I phosphodiesterase / nucleotide pyrophosphatase
DAO                  PF01266.19   358 seq667_BIOID48253    -            428   2.8e-23   82.3   3.2   1   2   4.7e-10   4.6e-07   28.9   0.3     1    39     7    45     7    86 0.82 FAD dependent oxidoreductase
DAO                  PF01266.19   358 seq667_BIOID48253    -            428   2.8e-23   82.3   3.2   2   2   1.2e-17   1.2e-14   53.8   0.1   146   356   107   328    99   330 0.74 FAD dependent oxidoreductase
FAD_binding_3        PF01494.14   356 seq667_BIOID48253    -            428   4.5e-12   45.5   6.5   1   1   3.4e-14   3.3e-11   42.7   4.5     3   197     7   189     6   311 0.66 FAD binding domain
FAD_oxidored         PF12831.2    428 seq667_BIOID48253    -            428   8.5e-10   38.1   1.2   1   1   8.8e-13   8.5e-10   38.1   0.8     1   143     7   157     7   172 0.77 FAD dependent oxidoreductase
Thi4                 PF01946.12   230 seq667_BIOID48253    -            428   2.7e-09   36.3   1.5   1   1   2.3e-09   2.2e-06   26.8   0.3    18    64     6    52     2    57 0.94 Thi4 family
NAD_binding_8        PF13450.1     68 seq667_BIOID48253    -            428   4.8e-09   35.9   1.3   1   1   4.1e-11     4e-08   33.0   0.4     1    34    10    43    10    74 0.75 NAD(P)-binding Rossmann-like domain
FAD_binding_2        PF00890.19   421 seq667_BIOID48253    -            428   4.3e-09   35.6   7.8   1   1   4.6e-09   4.5e-06   25.6   3.0     1    35     7    41     7    54 0.91 FAD binding domain
HI0933_like          PF03486.9    409 seq667_BIOID48253    -            428   6.1e-09   34.7   4.1   1   1   2.3e-11   2.2e-08   32.8   2.9     2   167     7   165     6   185 0.86 HI0933-like protein
Pyr_redox_2          PF07992.9    200 seq667_BIOID48253    -            428   1.3e-07   31.6   0.2   1   1   2.6e-10   2.6e-07   30.6   0.1     1   124     7   167     7   201 0.84 Pyridine nucleotide-disulphide oxidoreductase
GIDA                 PF01134.17   392 seq667_BIOID48253    -            428   7.5e-08   31.5   0.8   1   1   7.7e-11   7.5e-08   31.5   0.6     1   150     7   162     7   194 0.82 Glucose inhibited division protein A
Trp_halogenase       PF04820.9    454 seq667_BIOID48253    -            428   1.1e-07   30.8   3.9   1   1   9.5e-08   9.3e-05   21.1   0.0   140   216    90   169    61   186 0.83 Tryptophan halogenase
IMS                  PF00817.15   148 seq668_BIOID48253    -            351   9.7e-48  161.6   0.0   1   1   3.4e-51   1.6e-47  160.9   0.0     1   148     7   154     7   154 0.98 impB/mucB/samB family
IMS_C                PF11799.3    137 seq668_BIOID48253    -            351   2.1e-09   37.7   0.1   1   1   8.2e-13   3.7e-09   36.9   0.0     3    99   211   309   210   327 0.85 impB/mucB/samB family C-terminal
IMS_HHH              PF11798.3     32 seq668_BIOID48253    -            351   1.3e-08   34.2   0.0   1   1   7.1e-12   3.2e-08   33.0   0.0     1    32   166   197   166   197 0.96 IMS family HHH motif
Phage_integrase      PF00589.17   173 seq669_BIOID48253    -             87   1.6e-06   27.7   0.1   1   1   1.4e-10   1.9e-06   27.5   0.1   115   167     2    54     1    60 0.91 Phage integrase family
HTH_3                PF01381.17    55 seq670_BIOID48253    -            182   7.4e-10   38.4   0.0   1   1   2.7e-13   1.2e-09   37.6   0.0     1    52    87   138    87   139 0.97 Helix-turn-helix
HTH_19               PF12844.2     64 seq670_BIOID48253    -            182   1.3e-09   37.8   0.0   1   1   9.6e-13   4.4e-09   36.1   0.0     3    55    86   138    86   145 0.94 Helix-turn-helix domain
HTH_31               PF13560.1     64 seq670_BIOID48253    -            182   4.7e-09   36.1   0.0   1   1   1.9e-12   8.5e-09   35.3   0.0     6    58    87   138    86   148 0.96 Helix-turn-helix domain
Endonuclease_1       PF04231.8    218 seq671_BIOID48253    -            235   6.7e-79  264.6   6.5   1   1   5.8e-83   7.9e-79  264.3   4.5    34   218    39   230    20   230 0.94 Endonuclease I
OMPdecase            PF00215.19   226 seq675_BIOID48253    -            249   1.1e-30  106.6   0.6   1   1   8.9e-35   1.2e-30  106.4   0.4     2   225    38   239    37   240 0.94 Orotidine 5'-phosphate decarboxylase / HUMPS family
HDPD                 PF02924.9    118 seq676_BIOID48253    -            112   2.1e-16   59.6   0.7   1   1   1.8e-20   2.4e-16   59.4   0.5     4   114     7   108     4   111 0.86 Bacteriophage lambda head decoration protein D
Dyp_perox            PF04261.7    313 seq679_BIOID48253    -            408  7.6e-100  333.5   0.0   1   1  6.9e-104  9.4e-100  333.2   0.0     1   281    61   384    61   395 0.98 Dyp-type peroxidase family
PsiE                 PF06146.7     69 seq681_BIOID48253    -            136   1.8e-16   59.9   5.7   1   1   1.3e-20   1.8e-16   59.9   3.9     5    69    62   123    58   123 0.95 Phosphate-starvation-inducible E
GntR                 PF00392.16    64 seq682_BIOID48253    -            257   1.8e-23   81.5   1.4   1   1     7e-27   3.2e-23   80.8   0.2     1    64    10    73    10    73 0.99 Bacterial regulatory proteins, gntR family
FCD                  PF07729.7    125 seq682_BIOID48253    -            257   3.9e-21   75.5   7.6   1   1   1.3e-24   5.8e-21   74.9   5.3     1   125    97   226    97   226 0.92 FCD domain
Rrf2                 PF02082.15    83 seq682_BIOID48253    -            257   6.6e-05   22.8   0.1   1   1   3.8e-08   0.00017   21.4   0.0    28    67    36    74    23    80 0.88 Transcriptional regulator
Shufflon_N           PF04917.7    356 seq685_BIOID48253    -            315  5.3e-163  542.0  19.2   1   1  4.6e-167  6.3e-163  541.8  13.3     1   298     5   307     5   311 0.99 Bacterial shufflon protein, N-terminal constant region
Abi                  PF02517.11    92 seq691_BIOID48253    -            103   4.2e-19   68.3   9.0   1   1   3.9e-23   5.4e-19   68.0   6.2     7    91     4    89     2    90 0.96 CAAX protease self-immunity
SLT                  PF01464.15   121 seq692_BIOID48253    -            140   9.8e-08   31.4   1.1   1   1   1.4e-10   1.9e-06   27.2   0.7    21    99    10   107     3   119 0.89 Transglycosylase SLT domain
GntR                 PF00392.16    64 seq694_BIOID48253    -            258   6.7e-23   79.7   0.2   1   1   1.9e-26   1.3e-22   78.8   0.1     1    64     9    72     9    72 0.99 Bacterial regulatory proteins, gntR family
FCD                  PF07729.7    125 seq694_BIOID48253    -            258   9.3e-19   67.8   5.0   1   1   2.1e-22   1.4e-18   67.2   3.5     1   125    96   220    96   220 0.90 FCD domain
Dehydratase_LU       PF02286.10   554 seq695_BIOID48253    -            554  2.1e-313 1039.5   0.9   1   1  1.7e-317  2.4e-313 1039.4   0.6     1   553     1   553     1   554 1.00 Dehydratase large subunit
Phage_cap_E          PF03864.10   329 seq696_BIOID48253    -            317   1.6e-52  178.3   0.2   1   1   1.4e-56   1.9e-52  178.0   0.1     1   289    13   306    13   315 0.92 Phage major capsid protein E
DUF1378              PF07125.6     59 seq698_BIOID48253    -             60   3.2e-40  135.7   0.1   1   1   2.5e-44   3.5e-40  135.6   0.1     1    59     1    59     1    59 0.99 Protein of unknown function (DUF1378)
Y2_Tnp               PF04986.8    183 seq700_BIOID48253    -            409   6.5e-47  159.5   2.0   1   1   1.4e-50   9.8e-47  158.9   1.4     1   181   156   336   156   338 0.96 Putative transposase
Zn_Tnp_IS91          PF14319.1    111 seq700_BIOID48253    -            409   1.7e-28   98.2   2.9   1   1     4e-32   2.7e-28   97.5   2.0     2   109    21   132    20   135 0.92 Transposase zinc-binding domain
Methyltrans_RNA      PF04452.9    225 seq705_BIOID48253    -            252   1.1e-73  246.9   0.0   1   1   9.2e-78   1.3e-73  246.7   0.0     3   225    29   246    27   246 0.98 RNA methyltransferase
AP_endonuc_2         PF01261.19   211 seq706_BIOID48253    -            284   6.8e-29  100.5   0.0   1   1   8.8e-33   1.2e-28   99.7   0.0     1   210    25   229    25   230 0.97 Xylose isomerase-like TIM barrel
Cytochrom_B_N        PF00033.14   188 seq708_BIOID48253    -            235   5.8e-37  126.7  21.4   1   1   9.6e-41   6.6e-37  126.5  14.8     2   188    12   220    11   220 0.98 Cytochrome b(N-terminal)/b6/petB
Ni_hydr_CYTB         PF01292.15   182 seq708_BIOID48253    -            235   6.3e-36  123.3  19.2   1   1   1.1e-39   7.3e-36  123.1  13.3     2   182    14   220    13   220 0.95 Prokaryotic cytochrome b561
SmpA_OmlA            PF04355.8     71 seq711_BIOID48253    -            113   5.7e-27   93.0   0.3   1   1   5.1e-31     7e-27   92.7   0.2     1    70    35   104    35   105 0.98 SmpA / OmlA family
Rhodanese            PF00581.15   113 seq713_BIOID48253    -            334   1.3e-36  125.2   0.0   1   2   5.6e-22   7.7e-18   64.7   0.0     2   112    62   181    61   182 0.86 Rhodanese-like domain
Rhodanese            PF00581.15   113 seq713_BIOID48253    -            334   1.3e-36  125.2   0.0   2   2   4.9e-20   6.7e-16   58.5   0.0    11   112   219   324   210   325 0.84 Rhodanese-like domain
Acetyltransf_10      PF13673.1    117 seq716_BIOID48253    -            150   1.4e-20   73.4   0.0   1   1   5.1e-24   1.7e-20   73.1   0.0     1   117    13   124    13   124 0.92 Acetyltransferase (GNAT) domain
Acetyltransf_7       PF13508.1     79 seq716_BIOID48253    -            150     7e-10   38.8   0.0   1   1   4.1e-13   1.4e-09   37.8   0.0     3    78    56   125    54   126 0.90 Acetyltransferase (GNAT) domain
Acetyltransf_9       PF13527.1    128 seq716_BIOID48253    -            150   1.6e-07   31.1   0.0   1   1   8.1e-10   2.8e-06   27.1   0.0     1   128     5   127     5   127 0.93 Acetyltransferase (GNAT) domain
Acetyltransf_1       PF00583.19    83 seq716_BIOID48253    -            150     7e-07   29.0   0.0   1   1   5.2e-10   1.8e-06   27.7   0.0    25    83    75   125    34   125 0.77 Acetyltransferase (GNAT) family
SLT                  PF01464.15   121 seq717_BIOID48253    -            200   1.7e-31  108.1   0.0   1   1   1.5e-35   2.1e-31  107.8   0.0     2   117    53   167    52   171 0.95 Transglycosylase SLT domain
Lysis_S              PF04971.7     68 seq720_BIOID48253    -             71   9.7e-47  156.4   0.6   1   1   7.8e-51   1.1e-46  156.2   0.4     1    68     4    71     4    71 1.00 Lysis protein S
HIT                  PF01230.18    98 seq721_BIOID48253    -            125   9.1e-30  102.9   0.0   1   1   1.6e-33   1.1e-29  102.7   0.0     1    97    18   115    18   116 0.97 HIT domain
DcpS_C               PF11969.3    116 seq721_BIOID48253    -            125   2.7e-25   88.7   0.0   1   1   4.3e-29     3e-25   88.6   0.0     2   103    11   112    10   123 0.96 Scavenger mRNA decapping enzyme C-term binding
Xan_ur_permease      PF00860.15   389 seq730_BIOID48253    -            433   6.3e-98  327.6  32.7   1   1  5.5e-102   7.5e-98  327.4  22.7     2   387     9   394     8   396 0.97 Permease family
Phage_lysozyme       PF00959.14   110 seq734_BIOID48253    -            165     1e-31  109.3   0.1   1   1   9.1e-36   1.2e-31  109.0   0.1     1   109    48   154    48   155 0.98 Phage lysozyme
DUF796               PF05638.7    134 seq735_BIOID48253    -            172   9.9e-35  119.3   0.0   1   1   8.3e-39   1.1e-34  119.1   0.0     1   133     6   155     6   156 0.94 Protein of unknown function (DUF796)
HTH_AraC             PF00165.18    42 seq736_BIOID48253    -            229   7.2e-11   41.4   0.4   1   1   1.8e-08   0.00012   21.6   0.1    14    38   194   219   192   223 0.91 Bacterial regulatory helix-turn-helix proteins, AraC family
HTH_18               PF12833.2     81 seq736_BIOID48253    -            229   1.1e-10   41.3   0.1   1   1   2.6e-14   1.8e-10   40.6   0.0     2    80   147   223   146   224 0.93 Helix-turn-helix domain
OKR_DC_1             PF01276.15   417 seq737_BIOID48253    -            731  8.8e-202  670.0   0.0   1   1  2.3e-205  1.1e-201  669.7   0.0     1   417   121   563   121   563 1.00 Orn/Lys/Arg decarboxylase, major domain
OKR_DC_1_C           PF03711.10   137 seq737_BIOID48253    -            731   6.4e-52  175.1   0.0   1   1   5.3e-55   2.4e-51  173.2   0.0     1   135   588   719   588   721 0.98 Orn/Lys/Arg decarboxylase, C-terminal domain
OKR_DC_1_N           PF03709.10   115 seq737_BIOID48253    -            731   4.1e-14   52.5   0.0   1   1   1.9e-17   8.5e-14   51.4   0.0     1   114    24   114    24   115 0.89 Orn/Lys/Arg decarboxylase, N-terminal domain
PsiF_repeat          PF07769.9     35 seq741_BIOID48253    -             75   3.3e-20   71.2   5.8   1   1   3.3e-24   4.5e-20   70.7   4.0     2    35    32    65    31    65 0.97 psiF repeat
DUF1425              PF07233.7     94 seq744_BIOID48253    -            125   8.5e-24   82.8   0.0   1   1   7.2e-28   9.8e-24   82.6   0.0     2    93    34   124    33   125 0.98 Protein of unknown function (DUF1425)
Sod_Fe_C             PF02777.13   106 seq746_BIOID48253    -            208   2.7e-40  136.3   0.5   1   1   5.9e-44     4e-40  135.8   0.1     4   106    98   204    95   204 0.91 Iron/manganese superoxide dismutases, C-terminal domain
Sod_Fe_N             PF00081.17    82 seq746_BIOID48253    -            208   9.6e-34  115.4   2.3   1   1   2.3e-37   1.5e-33  114.7   1.6     1    81     4    91     4    92 0.97 Iron/manganese superoxide dismutases, alpha-hairpin domain
Packaging_FI         PF14000.1    125 seq747_BIOID48253    -            120   1.1e-30  106.2   2.2   1   1   9.3e-35   1.3e-30  106.0   1.5     1   102    15   118    15   120 0.95 DNA packaging protein FI
SNARE_assoc          PF09335.6    123 seq748_BIOID48253    -            220   1.6e-22   79.8   5.4   1   1   1.2e-26   1.6e-22   79.8   3.7     1   123    48   174    48   174 0.96 SNARE associated Golgi protein
HycI                 PF01750.13   130 seq749_BIOID48253    -            195   4.8e-39  132.7   0.0   1   1   4.3e-43   5.8e-39  132.4   0.0     1   129    23   151    23   152 0.99 Hydrogenase maturation protease
Sugar_tr             PF00083.19   451 seq750_BIOID48253    -            443   6.2e-52  176.5  26.6   1   1   1.1e-55   7.9e-52  176.2  18.4     9   449    26   434    21   436 0.92 Sugar (and other) transporter
MFS_1                PF07690.11   354 seq750_BIOID48253    -            443   4.1e-37  127.6  63.2   1   1   1.6e-38   1.1e-34  119.6  23.5     6   353    28   386    25   387 0.83 Major Facilitator Superfamily
GSH-S_ATP            PF02955.11   174 seq751_BIOID48253    -            316   7.6e-77  256.2   0.0   1   1   2.4e-80   1.1e-76  255.6   0.0     1   171   124   295   124   298 0.99 Prokaryotic glutathione synthetase, ATP-grasp domain
GSH-S_N              PF02951.9    119 seq751_BIOID48253    -            316   1.8e-48  163.1   0.0   1   1     6e-52   2.7e-48  162.5   0.0     1   119     2   120     2   120 0.99 Prokaryotic glutathione synthetase, N-terminal domain
RimK                 PF08443.6    190 seq751_BIOID48253    -            316   1.6e-11   43.9   0.0   1   1   4.8e-15   2.2e-11   43.4   0.0    18   156   135   277   131   309 0.81 RimK-like ATP-grasp domain
Aldolase_II          PF00596.16   183 seq753_BIOID48253    -            228   7.3e-47  159.2   0.2   1   1   6.9e-51   9.4e-47  158.9   0.1     1   182     6   193     6   194 0.88 Class II Aldolase and Adducin N-terminal domain
Transcrip_reg        PF01709.15   234 seq754_BIOID48253    -            238   1.2e-82  276.4   0.7   1   1   9.8e-87   1.3e-82  276.2   0.5     1   233     3   235     3   236 0.98 Transcriptional regulator
AA_kinase            PF00696.23   241 seq755_BIOID48253    -            465     6e-27   94.6   0.5   1   1   1.9e-30   8.8e-27   94.0   0.4     1   240    48   290    48   291 0.93 Amino acid kinase family
Acetyltransf_1       PF00583.19    83 seq755_BIOID48253    -            465   5.7e-09   35.7   0.0   1   1   4.2e-12   1.9e-08   34.0   0.0     3    83   364   436   362   436 0.92 Acetyltransferase (GNAT) family
UPF0027              PF01139.12   420 seq756_BIOID48253    -            323   7.7e-72  242.4   0.0   1   2   1.3e-28   1.7e-24   86.4   0.0     6    98    23   115    19   125 0.93 Uncharacterized protein family UPF0027
UPF0027              PF01139.12   420 seq756_BIOID48253    -            323   7.7e-72  242.4   0.0   2   2   3.3e-49   4.6e-45  154.2   0.0   144   337   127   297   114   303 0.92 Uncharacterized protein family UPF0027
Phage_lysis          PF03245.8    125 seq760_BIOID48253    -            155   3.5e-39  133.5   6.5   1   1   2.9e-43     4e-39  133.3   4.5     1   125    29   154    29   154 0.98 Bacteriophage lysis protein
GGDEF                PF00990.16   161 seq764_BIOID48253    -            371   1.7e-47  160.9   0.0   1   1   3.2e-51   2.2e-47  160.5   0.0     2   161   211   366   210   366 0.97 GGDEF domain
MASE2                PF05230.6     91 seq764_BIOID48253    -            371   2.2e-32  110.7   9.8   1   1     7e-36   4.8e-32  109.6   3.5     1    91    39   129    39   129 0.99 MASE2 domain
DUF3897              PF13036.1    180 seq765_BIOID48253    -            213   7.9e-53  178.6   0.0   1   1     7e-57   9.5e-53  178.3   0.0     1   180    10   210    10   210 0.92 Protein of unknown function (DUF3897)
HTH_3                PF01381.17    55 seq767_BIOID48253    -            131   2.3e-09   36.8   0.0   1   1   7.2e-13   9.8e-09   34.8   0.0     1    53    34    86    34    87 0.96 Helix-turn-helix
PhoH                 PF02562.11   205 seq770_BIOID48253    -            307     6e-76  254.1   0.0   1   1   5.6e-80   7.7e-76  253.7   0.0     2   204   102   306   101   307 0.98 PhoH-like protein
Rz1                  PF06085.6     40 seq772_BIOID48253    -             68   1.4e-20   72.2   5.9   1   1   1.3e-24   1.8e-20   71.9   4.1     1    40    19    61    19    61 0.96 Lipoprotein Rz1 precursor
Phage_GPD            PF05954.6    292 seq776_BIOID48253    -            311   3.4e-57  193.7   0.0   1   1   3.1e-61   4.2e-57  193.4   0.0     2   269    28   306    27   310 0.92 Phage late control gene D protein (GPD)
Dehydratase_MU       PF02288.10   112 seq778_BIOID48253    -            222   6.8e-37  125.5   0.0   1   1   7.8e-41   1.1e-36  124.8   0.0     2   110    66   181    65   183 0.96 Dehydratase medium subunit
HyaE                 PF07449.6    107 seq779_BIOID48253    -            132   3.6e-40  136.0   0.0   1   1     3e-44   4.1e-40  135.8   0.0     1   107    10   116    10   116 0.99 Hydrogenase-1 expression protein HyaE
SmpB                 PF01668.13    68 seq781_BIOID48253    -            160   1.3e-29  101.6   0.0   1   1   1.5e-33   2.1e-29  100.9   0.0     2    67    13    78    12    80 0.96 SmpB protein
SecD-TM1             PF13721.1    101 seq782_BIOID48253    -            127   2.7e-16   59.5   0.0   1   1   2.6e-20   3.6e-16   59.1   0.0    11   101    17   105     8   105 0.91 SecD export protein N-terminal TM region
Phage_integrase      PF00589.17   173 seq783_BIOID48253    -            384   6.2e-34  117.0   3.5   1   1   7.9e-38   1.1e-33  116.2   2.4     1   171   121   276   121   278 0.96 Phage integrase family
HTH_36               PF13730.1     55 seq785_BIOID48253    -            229   3.9e-07   29.9   0.3   1   1   5.1e-11   6.9e-07   29.1   0.2     3    55    31    83    29    83 0.91 Helix-turn-helix domain
Phage_integrase      PF00589.17   173 seq787_BIOID48253    -            246   7.3e-27   94.0   0.1   1   1   7.4e-31     1e-26   93.5   0.1     2   171    44   217    43   219 0.88 Phage integrase family
KdgT                 PF03812.8    314 seq790_BIOID48253    -            341  1.1e-180  599.5  30.6   1   1    9e-185  1.2e-180  599.4  21.2     1   314    15   328    15   328 1.00 2-keto-3-deoxygluconate permease
HTH_3                PF01381.17    55 seq792_BIOID48253    -            144   1.3e-11   43.9   0.0   1   1   3.5e-15   2.4e-11   43.1   0.0     3    50    23    70    20    71 0.94 Helix-turn-helix
HTH_19               PF12844.2     64 seq792_BIOID48253    -            144   3.6e-08   33.2   0.0   1   1   2.1e-11   1.4e-07   31.3   0.0     8    56    25    76    19    79 0.90 Helix-turn-helix domain
HupH_C               PF04809.8    120 seq793_BIOID48253    -            305   2.4e-49  165.9   0.0   1   2   6.4e-11   8.7e-07   28.6   0.0     6    95    70   159    67   168 0.82 HupH hydrogenase expression protein, C-terminal conserved region
HupH_C               PF04809.8    120 seq793_BIOID48253    -            305   2.4e-49  165.9   0.0   2   2   5.3e-44   7.2e-40  135.3   0.0     1   119   183   299   183   300 0.99 HupH hydrogenase expression protein, C-terminal conserved region
Phage_pRha           PF09669.5     92 seq794_BIOID48253    -            174   4.3e-31  107.0   0.0   1   1   6.5e-35   8.8e-31  106.0   0.0     1    92    24   114    24   114 0.97 Phage regulatory protein Rha (Phage_pRha)
APH                  PF01636.18   239 seq795_BIOID48253    -            274   1.9e-19   70.2   7.4   1   1   2.8e-23   1.9e-19   70.2   5.1     2   237    25   233    24   235 0.78 Phosphotransferase enzyme family
Choline_kinase       PF01633.15   211 seq795_BIOID48253    -            274   5.8e-06   25.9   0.0   1   1   1.3e-09   8.6e-06   25.3   0.0   142   194   158   212   140   235 0.78 Choline/ethanolamine kinase
Gly_kinase           PF02595.10   378 seq796_BIOID48253    -            381  1.7e-183  609.4  20.0   1   1  1.4e-187  1.9e-183  609.2  13.9     1   377     1   377     1   378 1.00 Glycerate kinase family
DUF179               PF02622.10   161 seq797_BIOID48253    -            211   4.9e-53  178.9   0.0   1   1   4.2e-57   5.8e-53  178.7   0.0     1   161    35   198    35   198 0.94 Uncharacterized ACR, COG1678
GPW_gp25             PF04965.9     99 seq801_BIOID48253    -            133   1.3e-11   43.8   0.0   1   1   1.3e-15   1.8e-11   43.3   0.0     5    92    23   109    19   116 0.90 Gene 25-like lysozyme
UPF0027              PF01139.12   420 seq802_BIOID48253    -             65   4.9e-11   42.1   0.0   1   1   3.7e-15     5e-11   42.1   0.0   369   419     8    58     1    59 0.88 Uncharacterized protein family UPF0027
MFS_1                PF07690.11   354 seq804_BIOID48253    -            471   9.8e-54  182.3  68.6   1   1   1.9e-52   1.3e-48  165.4  34.5     1   353    15   405    15   406 0.91 Major Facilitator Superfamily
MFS_3                PF05977.8    524 seq804_BIOID48253    -            471   6.3e-10   37.6  13.8   1   1   9.2e-14   6.3e-10   37.6   9.6    20   187    20   183     6   246 0.85 Transmembrane secretion effector
DUF1090              PF06476.7    115 seq805_BIOID48253    -            122   6.8e-38  128.7  16.9   1   1   6.2e-42   8.4e-38  128.4  11.7     2   114     7   116     5   117 0.92 Protein of unknown function (DUF1090)
Dehydratase_SU       PF02287.10   137 seq806_BIOID48253    -            172   3.9e-66  220.8   2.7   1   1   2.8e-70   3.9e-66  220.8   1.8     5   137    37   169    33   169 0.98 Dehydratase small subunit
Peptidase_S24        PF00717.18    70 seq807_BIOID48253    -             87   1.3e-14   53.4   0.0   1   1   1.2e-18   1.7e-14   53.0   0.0     8    69     8    68     2    69 0.96 Peptidase S24-like
RF-1                 PF00472.15   114 seq809_BIOID48253    -            204   2.6e-23   81.8   1.9   1   1   3.5e-27   4.8e-23   81.0   1.3     9   103   103   196    97   200 0.84 RF-1 domain
Ead_Ea22             PF13935.1    139 seq811_BIOID48253    -             61   1.4e-10   41.5   0.0   1   1     1e-14   1.4e-10   41.4   0.0     1    48     2    49     2    60 0.89 Ead/Ea22-like protein
Phage_base_V         PF04717.7     79 seq813_BIOID48253    -            417   1.1e-27   95.5   0.1   1   1   1.7e-31   2.3e-27   94.6   0.1     1    77    70   162    70   164 0.91 Phage-related baseplate assembly protein
Flavodoxin_2         PF02525.12   199 seq815_BIOID48253    -            176   9.7e-42  142.6   0.0   1   1   1.6e-45   1.1e-41  142.4   0.0     3   199     2   167     1   167 0.91 Flavodoxin-like fold
FMN_red              PF03358.10   152 seq815_BIOID48253    -            176   5.3e-08   32.4   0.0   1   1   1.1e-11   7.4e-08   31.9   0.0    58   125    43   117     2   135 0.76 NADPH-dependent FMN reductase
Ribosomal_S6         PF01250.12    92 seq819_BIOID48253    -            131   3.4e-33  113.2   0.1   1   1   3.2e-37   4.4e-33  112.8   0.0     1    91     2    91     2    92 0.98 Ribosomal protein S6
DUF883               PF05957.8     94 seq822_BIOID48253    -            101   1.1e-31  108.9   1.7   1   1   9.3e-36   1.3e-31  108.7   1.2     2    94     9   101     8   101 0.99 Bacterial protein of unknown function (DUF883)
UPF0081              PF03652.10   135 seq823_BIOID48253    -            138   3.7e-44  150.0   0.0   1   1     3e-48   4.1e-44  149.8   0.0     2   135     4   136     3   136 0.98 Uncharacterised protein family (UPF0081)
DDR                  PF08841.5    332 seq827_BIOID48253    -            610  6.4e-170  564.2   1.6   1   1  9.3e-174  6.4e-170  564.2   1.1     1   331   274   604   274   605 0.99 Diol dehydratase reactivase ATPase-like domain
ArsC                 PF03960.10   110 seq829_BIOID48253    -            118   4.3e-32  110.3   0.0   1   1   3.5e-36   4.8e-32  110.1   0.0     1   110     5   114     5   114 0.97 ArsC family
Glyco_hydro_3        PF00933.16   299 seq831_BIOID48253    -            341     4e-72  242.6   0.0   1   1   3.6e-76     5e-72  242.2   0.0     3   294     7   319     5   320 0.94 Glycosyl hydrolase family 3 N terminal domain
DUF1283              PF06932.6     85 seq833_BIOID48253    -            113   6.8e-46  154.0   6.6   1   1   5.8e-50   7.9e-46  153.8   4.5     1    85    29   113    29   113 0.99 Protein of unknown function (DUF1283)
N36                  PF11438.3     35 seq834_BIOID48253    -            110   3.3e-23   80.7   5.4   1   1   4.5e-27   6.1e-23   79.9   3.7     1    35     2    36     2    36 0.99 36-mer N-terminal peptide of the N protein (N36)
Na_H_Exchanger       PF00999.16   384 seq836_BIOID48253    -            644   7.7e-64  215.4  46.5   1   1   1.6e-67   1.1e-63  214.9  32.2     2   378    35   399    34   403 0.93 Sodium/hydrogen exchanger family
TrkA_N               PF02254.13   116 seq836_BIOID48253    -            644   5.8e-27   93.8   0.0   1   1   2.2e-30   1.5e-26   92.5   0.0     1   111   426   536   426   538 0.97 TrkA-N domain
DUF1469              PF07332.6    121 seq837_BIOID48253    -            134     1e-25   89.6   7.5   1   1   8.4e-30   1.1e-25   89.5   5.2     6   120    19   129    14   130 0.97 Protein of unknown function (DUF1469)
Phage_integrase      PF00589.17   173 seq838_BIOID48253    -            413   1.2e-31  109.5   0.0   1   1   3.3e-35   2.3e-31  108.6   0.0     3   171   214   378   212   380 0.92 Phage integrase family
DUF4102              PF13356.1     89 seq838_BIOID48253    -            413     4e-23   81.0   0.1   1   1   1.3e-26   9.2e-23   79.8   0.1     1    87     8    95     8    97 0.94 Domain of unknown function (DUF4102)
SSB                  PF00436.20   104 seq839_BIOID48253    -            104   2.9e-13   49.4   0.0   1   1   2.3e-17   3.2e-13   49.3   0.0     2    96     3    92     2   100 0.89 Single-strand binding protein family
MOSC                 PF03473.12   133 seq840_BIOID48253    -            224   3.1e-27   94.5   0.0   1   1   6.2e-31   4.2e-27   94.1   0.0     2   132    38   161    37   162 0.97 MOSC domain
3-alpha              PF03475.9     47 seq840_BIOID48253    -            224   1.7e-16   59.5   0.1   1   1   4.6e-20   3.1e-16   58.6   0.0     1    47   168   214   168   214 0.97 3-alpha domain
Bac_Ubq_Cox          PF01654.12   436 seq841_BIOID48253    -            514  1.8e-184  613.0  24.7   1   1  1.8e-188  2.4e-184  612.6  17.1     1   435     7   502     7   503 0.97 Bacterial Cytochrome Ubiquinol Oxidase
Ead_Ea22             PF13935.1    139 seq843_BIOID48253    -            161   7.2e-31  107.2   0.4   1   1   6.4e-35   8.8e-31  106.9   0.3     1   127     2   116     2   135 0.88 Ead/Ea22-like protein
DUF519               PF04378.8    245 seq849_BIOID48253    -            280  1.3e-115  384.4   0.0   1   1  1.1e-119  1.5e-115  384.2   0.0     1   245    33   278    33   278 1.00 Protein of unknown function (DUF519)
Peptidase_M20        PF01546.23   171 seq851_BIOID48253    -            375   5.5e-37  126.8   0.1   1   1   9.6e-41   6.6e-37  126.6   0.1     1   170    62   371    62   372 0.96 Peptidase family M20/M25/M40
M20_dimer            PF07687.9    109 seq851_BIOID48253    -            375   3.5e-25   87.7   0.1   1   1   1.3e-28   8.7e-25   86.4   0.0     1   108   175   282   175   283 0.98 Peptidase dimerisation domain
Acetyltransf_3       PF13302.1    142 seq854_BIOID48253    -            186   5.7e-23   81.6   0.0   1   1     4e-26   7.7e-23   81.2   0.0     3   141     8   140     7   141 0.80 Acetyltransferase (GNAT) domain
Acetyltransf_4       PF13420.1    155 seq854_BIOID48253    -            186   7.2e-15   55.1   0.6   1   1   4.7e-18   9.1e-15   54.8   0.4     1   152     9   158     9   160 0.93 Acetyltransferase (GNAT) domain
Acetyltransf_1       PF00583.19    83 seq854_BIOID48253    -            186     6e-15   54.9   0.1   1   1   4.5e-18   8.9e-15   54.3   0.1     2    82    63   140    62   141 0.97 Acetyltransferase (GNAT) family
Acetyltransf_8       PF13523.1    152 seq854_BIOID48253    -            186   1.2e-13   51.1   0.2   1   1   8.2e-17   1.6e-13   50.6   0.2     1   141     9   145     9   157 0.89 Acetyltransferase (GNAT) domain
Acetyltransf_7       PF13508.1     79 seq854_BIOID48253    -            186   3.7e-07   30.1   0.2   1   1   3.4e-10   6.7e-07   29.2   0.1     2    78    56   141    55   142 0.80 Acetyltransferase (GNAT) domain
Acetyltransf_10      PF13673.1    117 seq854_BIOID48253    -            186   1.3e-05   25.1   0.0   1   1   9.3e-09   1.8e-05   24.7   0.0     1   117    16   140    16   140 0.75 Acetyltransferase (GNAT) domain
FR47                 PF08445.5     86 seq854_BIOID48253    -            186   2.1e-05   24.0   0.0   1   1   1.9e-08   3.8e-05   23.2   0.0    26    79    87   142    69   150 0.92 FR47-like protein
HOK_GEF              PF01848.11    43 seq857_BIOID48253    -             50   2.4e-18   65.0   1.1   1   1     2e-22   2.7e-18   64.8   0.8     1    43     4    46     4    46 0.99 Hok/gef family
Ribosomal_S18        PF01084.15    54 seq859_BIOID48253    -             75   2.7e-25   87.8   0.5   1   1   2.4e-29   3.3e-25   87.5   0.3     2    54    16    68    15    68 0.96 Ribosomal protein S18
YqjK                 PF13997.1     73 seq861_BIOID48253    -             99   3.6e-30  103.8   9.8   1   1   3.3e-34   4.5e-30  103.5   6.8     1    73    14    86    14    86 0.99 YqjK-like protein
Phage_Nu1            PF07471.7    164 seq863_BIOID48253    -             60   3.1e-08   33.1   0.0   1   1   2.7e-12   3.6e-08   32.9   0.0   125   163     3    41     1    42 0.94 Phage DNA packaging protein Nu1
NAD_synthase         PF02540.12   242 seq864_BIOID48253    -            275   5.8e-79  264.2   0.0   1   1   4.9e-83   6.7e-79  264.0   0.0     2   242    23   265    22   265 0.98 NAD synthase
BATS                 PF06968.8     92 seq865_BIOID48253    -            346   1.7e-29  101.3   0.0   1   1   5.5e-33   3.7e-29  100.2   0.0     1    92   220   312   220   312 0.99 Biotin and Thiamin Synthesis associated domain
Radical_SAM          PF04055.16   166 seq865_BIOID48253    -            346   3.9e-19   69.3   0.0   1   1   4.6e-22   3.2e-18   66.3   0.0     4   160    50   203    47   209 0.92 Radical SAM superfamily
Terminase_GpA        PF05876.7    557 seq868_BIOID48253    -            126   8.1e-16   57.3   0.0   1   1     1e-19   1.4e-15   56.5   0.0     1    70    51   118    51   121 0.95 Phage terminase large subunit (GpA)
Ribosomal_L9_C       PF03948.9     87 seq870_BIOID48253    -            149   1.2e-26   92.4   1.8   1   1   2.9e-30     2e-26   91.7   1.2     2    87    63   149    62   149 0.97 Ribosomal protein L9, C-terminal domain
Ribosomal_L9_N       PF01281.14    48 seq870_BIOID48253    -            149   7.6e-23   79.3   0.3   1   1   2.2e-26   1.5e-22   78.4   0.2     1    48     1    48     1    48 0.97 Ribosomal protein L9, N-terminal domain
HATPase_c            PF02518.21   111 seq871_BIOID48253    -            467   2.3e-24   85.1   0.0   1   1   1.1e-27   4.8e-24   84.1   0.0     1   111   349   460   349   460 0.98 Histidine kinase-, DNA gyrase B-, and HSP90-like ATPase
HAMP                 PF00672.20    70 seq871_BIOID48253    -            467   1.5e-17   63.4   0.4   1   1   3.3e-21   1.5e-17   63.4   0.2     2    69   168   235   167   236 0.96 HAMP domain
HisKA                PF00512.20    68 seq871_BIOID48253    -            467   7.4e-14   51.3   1.7   1   1   2.1e-17   9.5e-14   51.0   0.1     1    68   240   304   240   304 0.97 His Kinase A (phospho-acceptor) domain
IncFII_repA          PF02387.10   281 seq872_BIOID48253    -            358   1.1e-11   44.3   0.1   1   1   1.1e-15   1.5e-11   43.8   0.0    48   270   114   344    68   351 0.76 IncFII RepA protein family
HOK_GEF              PF01848.11    43 seq873_BIOID48253    -             83   7.1e-18   63.5   1.4   1   1   6.8e-22   9.3e-18   63.1   1.0     1    43    37    79    37    79 0.99 Hok/gef family
DoxX                 PF07681.7     85 seq874_BIOID48253    -            160   6.2e-18   64.8  12.8   1   1   1.5e-21   1.1e-17   64.1   8.9     2    84    39   117    38   118 0.98 DoxX
RHS_repeat           PF05593.9     38 seq877_BIOID48253    -           1412   2.6e-65  215.3 119.0   1   9   1.9e-12   1.3e-08   34.6   1.8     1    38   434   472   434   472 0.97 RHS Repeat
RHS_repeat           PF05593.9     38 seq877_BIOID48253    -           1412   2.6e-65  215.3 119.0   2   9   7.4e-11     5e-07   29.6   2.1     4    37   459   492   457   493 0.94 RHS Repeat
RHS_repeat           PF05593.9     38 seq877_BIOID48253    -           1412   2.6e-65  215.3 119.0   3   9   5.4e-10   3.7e-06   26.8   2.1     1    38   498   537   498   537 0.89 RHS Repeat
RHS_repeat           PF05593.9     38 seq877_BIOID48253    -           1412   2.6e-65  215.3 119.0   4   9   5.9e-08    0.0004   20.3   0.3     1    36   542   577   542   578 0.91 RHS Repeat
RHS_repeat           PF05593.9     38 seq877_BIOID48253    -           1412   2.6e-65  215.3 119.0   5   9   8.8e-13     6e-09   35.7   0.3     1    37   584   620   584   621 0.98 RHS Repeat
RHS_repeat           PF05593.9     38 seq877_BIOID48253    -           1412   2.6e-65  215.3 119.0   6   9   3.2e-11   2.2e-07   30.7   0.3     1    37   626   661   626   662 0.97 RHS Repeat
RHS_repeat           PF05593.9     38 seq877_BIOID48253    -           1412   2.6e-65  215.3 119.0   7   9   3.3e-08   0.00023   21.1   1.1     1    31   667   697   667   701 0.93 RHS Repeat
RHS_repeat           PF05593.9     38 seq877_BIOID48253    -           1412   2.6e-65  215.3 119.0   8   9   9.6e-09   6.6e-05   22.8   0.5     1    31   729   762   729   770 0.83 RHS Repeat
RHS_repeat           PF05593.9     38 seq877_BIOID48253    -           1412   2.6e-65  215.3 119.0   9   9   1.1e-09   7.6e-06   25.8   2.0     1    29   955   992   955  1001 0.90 RHS Repeat
RHS                  PF03527.9     41 seq877_BIOID48253    -           1412   2.4e-20   71.9   0.6   1   1   3.5e-24   2.4e-20   71.9   0.4     1    41  1159  1199  1159  1199 0.98 RHS protein
UPF0227              PF05728.7    187 seq878_BIOID48253    -            180   1.3e-71  240.1   0.0   1   1   1.1e-75   1.4e-71  239.9   0.0     1   186     1   177     1   178 0.99 Uncharacterised protein family (UPF0227)
Terminase_GpA        PF05876.7    557 seq879_BIOID48253    -            384  1.9e-111  373.0   0.4   1   1  1.6e-115  2.2e-111  372.8   0.3    79   426     1   364     1   382 0.96 Phage terminase large subunit (GpA)
TraF_2               PF13729.1    273 seq880_BIOID48253    -            400   1.8e-96  321.9  13.2   1   1  1.7e-100   2.3e-96  321.6   9.1     1   273    49   318    49   318 1.00 F plasmid transfer operon, TraF, protein
SKI                  PF01202.17   158 seq884_BIOID48253    -            174   1.7e-47  161.0   0.0   1   1   5.8e-51     2e-47  160.8   0.0     1   157    11   168    11   169 0.98 Shikimate kinase
AAA_17               PF13207.1    121 seq884_BIOID48253    -            174   2.1e-06   28.4   0.0   1   1   1.2e-09   4.2e-06   27.4   0.0     3    66     6    67     5   172 0.66 AAA domain
AAA                  PF00004.24   132 seq884_BIOID48253    -            174     8e-06   25.9   0.0   1   1   3.1e-08   0.00011   22.3   0.0     2    30     6    34     5    94 0.86 ATPase family associated with various cellular activities (AAA)
Acetyltransf_10      PF13673.1    117 seq886_BIOID48253    -            147   4.3e-12   46.0   0.0   1   1   1.2e-15   5.3e-12   45.7   0.0     5   117    16   122    13   122 0.80 Acetyltransferase (GNAT) domain
Acetyltransf_1       PF00583.19    83 seq886_BIOID48253    -            147   3.2e-09   36.5   0.0   1   1     2e-12   9.2e-09   35.1   0.0    27    83    72   123    56   123 0.89 Acetyltransferase (GNAT) family
Acetyltransf_7       PF13508.1     79 seq886_BIOID48253    -            147   1.6e-08   34.4   0.0   1   1   6.3e-12   2.9e-08   33.6   0.0     6    79    54   124    49   124 0.89 Acetyltransferase (GNAT) domain
Pyr_redox_2          PF07992.9    200 seq887_BIOID48253    -            450   4.6e-43  147.3   1.5   1   1   2.2e-46   7.4e-43  146.6   0.7     2   196     7   305     6   308 0.95 Pyridine nucleotide-disulphide oxidoreductase
Pyr_redox_dim        PF02852.17   110 seq887_BIOID48253    -            450   3.9e-37  126.5   0.7   1   1   1.8e-39   6.1e-36  122.6   0.2     1   110   339   450   339   450 0.99 Pyridine nucleotide-disulphide oxidoreductase, dimerisation domain
Pyr_redox            PF00070.22    80 seq887_BIOID48253    -            450   5.3e-18   65.0   0.0   1   1   5.6e-21   1.9e-17   63.2   0.0     1    80   169   249   169   250 0.96 Pyridine nucleotide-disulphide oxidoreductase
Pyr_redox_3          PF13738.1    203 seq887_BIOID48253    -            450   3.3e-09   36.9   0.1   1   1   7.3e-11   2.5e-07   30.8   0.0     3   200    10   200     8   203 0.77 Pyridine nucleotide-disulphide oxidoreductase
DUF2528              PF10800.3    102 seq892_BIOID48253    -            122   1.8e-48  162.9   0.6   1   1   1.5e-52   2.1e-48  162.7   0.4     1   101    14   121    14   122 0.98 Protein of unknown function (DUF2528)
Ala_racemase_N       PF01168.15   217 seq894_BIOID48253    -            234   1.3e-49  168.5   0.2   1   1   1.1e-53   1.5e-49  168.3   0.1     2   217     7   230     6   230 0.90 Alanine racemase, N-terminal domain
GST_N_2              PF13409.1     70 seq897_BIOID48253    -            328   1.5e-23   82.4   0.0   1   1   9.4e-27   3.2e-23   81.3   0.0     1    70    62   159    62   159 0.85 Glutathione S-transferase, N-terminal domain
GST_C_2              PF13410.1     69 seq897_BIOID48253    -            328   3.9e-14   52.1   0.0   1   1   2.3e-17     8e-14   51.1   0.0     1    54   203   256   203   280 0.89 Glutathione S-transferase, C-terminal domain
GST_C                PF00043.20    95 seq897_BIOID48253    -            328   8.7e-07   28.7   0.0   1   1   4.2e-10   1.4e-06   28.0   0.0    20    67   200   247   167   281 0.76 Glutathione S-transferase, C-terminal domain
UPF0370              PF13980.1     63 seq898_BIOID48253    -             74   5.1e-34  115.7  11.7   1   1   4.1e-38   5.6e-34  115.6   8.1     1    61     9    70     9    74 0.94 Uncharacterised protein family (UPF0370)
HTH_Tnp_1            PF01527.15    76 seq902_BIOID48253    -            119   4.3e-09   36.0   0.5   1   1   8.2e-13   5.6e-09   35.7   0.3     2    76     4    79     3    85 0.89 Transposase
HTH_28               PF13518.1     52 seq902_BIOID48253    -            119   3.5e-07   29.9   0.1   1   1   9.4e-11   6.5e-07   29.0   0.0     1    40    13    53    13    60 0.88 Helix-turn-helix domain
Aminotran_1_2        PF00155.16   363 seq905_BIOID48253    -            384     7e-68  229.0   0.0   1   1   1.2e-71   7.9e-68  228.9   0.0     2   363    40   380    39   380 0.96 Aminotransferase class I and II
Beta_elim_lyase      PF01212.16   290 seq905_BIOID48253    -            384   1.2e-06   27.8   0.0   1   1   6.5e-10   4.5e-06   25.9   0.0    27    87    82   142    67   206 0.81 Beta-eliminating lyase
Cyto_ox_2            PF02322.10   328 seq906_BIOID48253    -            378  5.8e-112  373.9  33.8   1   1  4.8e-116  6.6e-112  373.7  23.4     1   328     6   362     6   362 0.99 Cytochrome oxidase subunit II
GIY-YIG              PF01541.19    80 seq907_BIOID48253    -            295   2.9e-05   24.2   0.0   1   1   4.2e-09   5.8e-05   23.2   0.0     2    76    35   104    34   109 0.76 GIY-YIG catalytic domain
GGDEF                PF00990.16   161 seq908_BIOID48253    -           1105   2.6e-45  153.7   0.2   1   1   2.9e-48   4.9e-45  152.8   0.2     1   160   682   838   682   839 0.97 GGDEF domain
MASE1                PF05231.9    299 seq908_BIOID48253    -           1105   1.8e-33  115.7  42.3   1   1     1e-36   1.8e-33  115.7  29.3     2   298    19   294    18   295 0.88 MASE1
PAS_9                PF13426.1    104 seq908_BIOID48253    -           1105   8.4e-29   99.9   0.0   1   2   3.3e-15   5.7e-12   45.8   0.0     3   104   314   416   312   416 0.95 PAS domain
PAS_9                PF13426.1    104 seq908_BIOID48253    -           1105   8.4e-29   99.9   0.0   2   2   3.7e-12   6.4e-09   36.0   0.0     2   104   566   670   565   670 0.92 PAS domain
PAS_3                PF08447.6     91 seq908_BIOID48253    -           1105   7.1e-26   90.0   0.0   1   2   1.2e-12     2e-09   37.3   0.0     5    89   328   409   324   411 0.93 PAS fold
PAS_3                PF08447.6     91 seq908_BIOID48253    -           1105   7.1e-26   90.0   0.0   2   2   1.5e-13   2.6e-10   40.1   0.0     2    91   452   537   451   537 0.96 PAS fold
PAS_4                PF08448.5    110 seq908_BIOID48253    -           1105   4.3e-23   81.3   0.0   1   2   1.9e-09   3.2e-06   27.0   0.0     7   110   314   419   309   419 0.90 PAS fold
PAS_4                PF08448.5    110 seq908_BIOID48253    -           1105   4.3e-23   81.3   0.0   2   2   1.1e-13     2e-10   40.5   0.0     1   109   561   672   561   673 0.94 PAS fold
PAS                  PF00989.19   113 seq908_BIOID48253    -           1105   9.2e-23   80.0   0.1   1   2   3.1e-12   5.2e-09   35.7   0.0     2   113   303   414   302   414 0.91 PAS fold
PAS                  PF00989.19   113 seq908_BIOID48253    -           1105   9.2e-23   80.0   0.1   2   2   5.8e-11   9.9e-08   31.6   0.0     7   113   561   668   555   668 0.94 PAS fold
EAL                  PF00563.15   236 seq908_BIOID48253    -           1105   4.2e-18   65.5   0.2   1   1   6.7e-21   1.2e-17   64.1   0.1    37   234   896  1088   891  1090 0.92 EAL domain
PAS_8                PF13188.1     64 seq908_BIOID48253    -           1105     1e-11   44.1   0.0   1   2   7.5e-07    0.0013   18.4   0.0     2    51   303   358   302   371 0.72 PAS domain
PAS_8                PF13188.1     64 seq908_BIOID48253    -           1105     1e-11   44.1   0.0   2   2   1.6e-07   0.00027   20.5   0.0     1    52   555   607   555   619 0.80 PAS domain
Phage_cap_E          PF03864.10   329 seq909_BIOID48253    -            342   1.7e-52  178.3   0.8   1   1   1.4e-56   1.9e-52  178.1   0.5     3   329    10   341     8   341 0.93 Phage major capsid protein E
DUF1161              PF06649.7     52 seq910_BIOID48253    -            102   1.3e-25   88.9   0.0   1   1   1.2e-29   1.6e-25   88.6   0.0     1    52    27    80    27    80 0.99 Protein of unknown function (DUF1161)
FdhD-NarQ            PF02634.10   236 seq911_BIOID48253    -            277   7.6e-73  244.7   0.0   1   1   6.6e-77     9e-73  244.4   0.0     1   235    38   275    38   276 0.92 FdhD/NarQ family
Dehydratase_MU       PF02288.10   112 seq913_BIOID48253    -            116   1.2e-36  124.6   0.0   1   1     1e-40   1.4e-36  124.5   0.0     2   112     7   112     6   112 0.98 Dehydratase medium subunit
Lambda_CIII          PF02061.11    45 seq914_BIOID48253    -             54   9.1e-31  105.4   0.1   1   1   7.8e-35   1.1e-30  105.2   0.1     1    45     1    43     1    43 1.00 Lambda Phage CIII
Lambda_Kil           PF06301.6     43 seq915_BIOID48253    -             89   2.5e-29  100.2   1.3   1   1   2.4e-33   3.3e-29   99.9   0.9     1    43    43    85    43    85 0.99 Bacteriophage lambda Kil protein
Glutaminase          PF04960.10   286 seq916_BIOID48253    -            310    6e-114  379.7   0.1   1   1    5e-118  6.9e-114  379.5   0.1     1   286    24   308    24   308 0.99 Glutaminase
MurB_C               PF02873.11   105 seq918_BIOID48253    -            342   5.3e-42  141.7   0.0   1   1   1.3e-45   9.1e-42  140.9   0.0     1   105   203   330   203   330 0.99 UDP-N-acetylenolpyruvoylglucosamine reductase, C-terminal domain
FAD_binding_4        PF01565.18   139 seq918_BIOID48253    -            342   1.2e-27   95.9   0.0   1   1   8.6e-31   5.9e-27   93.7   0.0     2   138    18   149    17   150 0.91 FAD binding domain
Pribosyltran         PF00156.22   125 seq919_BIOID48253    -            152   2.2e-11   43.4   0.0   1   1   2.3e-15   3.2e-11   42.9   0.0     2   112     4   105     3   112 0.87 Phosphoribosyl transferase domain
Pyr_redox_2          PF07992.9    200 seq920_BIOID48253    -            443   1.9e-33  115.9   0.0   1   1   1.7e-36   4.6e-33  114.6   0.0     1   197    16   327    16   329 0.91 Pyridine nucleotide-disulphide oxidoreductase
Pyr_redox            PF00070.22    80 seq920_BIOID48253    -            443   2.3e-19   69.4   3.6   1   1     1e-15   2.8e-12   46.7   0.4     1    68   181   263   181   273 0.91 Pyridine nucleotide-disulphide oxidoreductase
DAO                  PF01266.19   358 seq920_BIOID48253    -            443   2.6e-11   42.9  10.1   1   1   1.2e-09   3.2e-06   26.1   0.0   146   236   234   317   222   345 0.81 FAD dependent oxidoreductase
DcuC                 PF03606.10   463 seq923_BIOID48253    -            455    2e-127  425.1  48.2   1   1  1.7e-131  2.3e-127  424.9  33.4     1   462     2   454     2   455 0.97 C4-dicarboxylate anaerobic carrier
DUF4222              PF13973.1     53 seq924_BIOID48253    -             80   1.5e-13   49.8   0.3   1   1   1.3e-17   1.8e-13   49.5   0.2     2    53     4    54     3    54 0.97 Domain of unknown function (DUF4222)
YGGT                 PF02325.12    75 seq927_BIOID48253    -            188   1.3e-41  140.2  21.6   1   2   8.4e-26   1.1e-21   76.3   3.0     1    73     8    80     8    82 0.97 YGGT family
YGGT                 PF02325.12    75 seq927_BIOID48253    -            188   1.3e-41  140.2  21.6   2   2   8.2e-24   1.1e-19   69.9   6.5     3    73   101   170    88   172 0.93 YGGT family
Gam                  PF06064.6     98 seq928_BIOID48253    -             98   5.5e-63  209.0   5.4   1   1   4.4e-67     6e-63  208.9   3.8     1    98     1    98     1    98 0.99 Host-nuclease inhibitor protein Gam
Response_reg         PF00072.19   112 seq929_BIOID48253    -            240   8.4e-25   86.8   0.0   1   1   1.8e-28   1.2e-24   86.3   0.0     1   112    13   122    13   122 0.98 Response regulator receiver domain
Trans_reg_C          PF00486.23    77 seq929_BIOID48253    -            240   3.7e-22   77.9   0.1   1   1   9.6e-26   6.6e-22   77.1   0.0     2    77   157   232   156   232 0.96 Transcriptional regulatory protein, C terminal
DHFR_1               PF00186.14   161 seq931_BIOID48253    -            170   7.9e-59  197.7   0.0   1   1   6.5e-63   8.9e-59  197.5   0.0     1   161    12   169    12   169 0.97 Dihydrofolate reductase
AroM                 PF07302.6    221 seq935_BIOID48253    -            225   1.2e-86  289.5   2.8   1   1   9.7e-91   1.3e-86  289.3   1.9     2   220     5   224     4   225 0.99 AroM protein
Molybdopterin        PF00384.17   432 seq936_BIOID48253    -            808   1.7e-96  323.4   0.0   1   1  4.7e-100   2.2e-96  323.1   0.0     1   432   111   566   111   566 0.92 Molybdopterin oxidoreductase
Molydop_binding      PF01568.16   109 seq936_BIOID48253    -            808   4.7e-28   97.0   0.0   1   1   2.6e-31   1.2e-27   95.7   0.0     1   107   687   800   687   802 0.97 Molydopterin dinucleotide binding domain
Molybdop_Fe4S4       PF04879.11    55 seq936_BIOID48253    -            808   1.2e-14   53.6   1.0   1   1   4.8e-18   2.2e-14   52.8   0.7     1    55    49   108    49   108 0.97 Molybdopterin oxidoreductase Fe4S4 domain
Terminase_GpA        PF05876.7    557 seq938_BIOID48253    -            114     5e-17   61.3   0.2   1   1   4.4e-21     6e-17   61.0   0.1   485   547     9    73     3    87 0.90 Phage terminase large subunit (GpA)
Transaldolase        PF00923.14   287 seq940_BIOID48253    -            222   7.7e-45  153.1   0.1   1   1   1.1e-48   1.5e-44  152.1   0.1     1   242     5   206     5   217 0.95 Transaldolase
His_Phos_1           PF00300.17   158 seq941_BIOID48253    -            194   2.1e-10   40.7   0.0   1   1     2e-10   2.7e-06   27.4   0.0     2    68    50   114    49   122 0.78 Histidine phosphatase superfamily (branch 1)
DUF1233              PF06806.7     72 seq942_BIOID48253    -             84   2.7e-34  116.4   0.5   1   1   2.3e-38   3.2e-34  116.1   0.3     1    72     4    76     4    76 0.97 Putative excisionase (DUF1233)
DUF1100              PF06500.6    411 seq943_BIOID48253    -            414  1.2e-221  735.4   0.0   1   1  2.8e-225  1.3e-221  735.2   0.0     1   411     1   414     1   414 0.99 Alpha/beta hydrolase of unknown function (DUF1100)
Abhydrolase_5        PF12695.2    142 seq943_BIOID48253    -            414   2.3e-08   33.7   0.0   1   1   9.2e-12   4.2e-08   32.9   0.0     1   121   196   375   196   392 0.75 Alpha/beta hydrolase family
Abhydrolase_6        PF12697.2    228 seq943_BIOID48253    -            414   2.1e-06   27.6   0.5   1   1   9.1e-10   4.2e-06   26.7   0.1    12   107   208   326   197   390 0.70 Alpha/beta hydrolase family
BMC                  PF00936.14    75 seq945_BIOID48253    -            140   5.7e-21   73.8   1.4   1   1   6.1e-25   8.3e-21   73.3   1.0     1    75     3    80     3    80 0.97 BMC domain
RecT                 PF03837.9    199 seq946_BIOID48253    -            261   1.1e-28   99.8   0.0   1   1   1.6e-30   2.2e-26   92.2   0.0     5   195    24   182    22   190 0.91 RecT family
Transgly             PF00912.17   178 seq951_BIOID48253    -            858   1.4e-67  226.3   0.0   1   1   4.3e-71   2.9e-67  225.2   0.0     1   177    62   237    62   238 0.98 Transglycosylase
Transpeptidase       PF00905.17   304 seq951_BIOID48253    -            858   2.9e-28   98.6   3.2   1   1   1.5e-29     1e-25   90.3   0.0     2   204   436   617   435   681 0.79 Penicillin binding protein transpeptidase domain
gpW                  PF02831.10    68 seq952_BIOID48253    -             68   2.2e-33  113.4   2.3   1   1   1.8e-37   2.4e-33  113.3   1.6     1    68     1    68     1    68 0.99 gpW
DUF167               PF02594.11    78 seq953_BIOID48253    -             96   6.3e-29   99.6   0.1   1   1   5.3e-33   7.2e-29   99.4   0.1     2    77     8    82     7    83 0.97 Uncharacterised ACR, YggU family COG1872
DUF805               PF05656.9    117 seq954_BIOID48253    -            121   1.4e-37  127.9   4.7   1   1   1.2e-41   1.6e-37  127.8   3.3     1   116    10   118    10   119 0.98 Protein of unknown function (DUF805)
DUF3596              PF12167.3     88 seq955_BIOID48253    -            428   5.4e-30  102.6   0.0   1   1   1.9e-33   1.3e-29  101.5   0.0     1    88     7    93     7    93 0.98 Domain of unknown function (DUF3596)
Phage_integrase      PF00589.17   173 seq955_BIOID48253    -            428   1.8e-19   69.9   0.3   1   1   5.3e-23   3.6e-19   68.9   0.1     3   166   203   396   201   402 0.86 Phage integrase family
AA_permease_2        PF13520.1    426 seq957_BIOID48253    -            430     1e-31  109.8  54.4   1   1   3.1e-35   2.1e-31  108.7  37.6     1   406    13   398    13   423 0.84 Amino acid permease
AA_permease          PF00324.16   479 seq957_BIOID48253    -            430   1.3e-25   89.5  49.3   1   1   3.2e-29   2.2e-25   88.8  34.2     2   416    18   396    17   428 0.84 Amino acid permease
RHH_1                PF01402.16    39 seq961_BIOID48253    -             94   1.4e-08   34.1   0.0   1   1   1.9e-12   2.6e-08   33.2   0.0     2    39    14    51    13    51 0.96 Ribbon-helix-helix protein, copG family
Phage_portal_2       PF05136.8    355 seq962_BIOID48253    -            530  8.2e-107  356.6   0.2   1   1  7.3e-111  9.9e-107  356.4   0.1     1   355    26   398    26   398 0.98 Phage portal protein, lambda family
Methyltransf_11      PF08241.7     95 seq964_BIOID48253    -            251   2.5e-24   85.4   0.0   1   1   3.2e-27   4.4e-24   84.6   0.0     1    95    47   138    47   138 0.98 Methyltransferase domain
Methyltransf_23      PF13489.1    162 seq964_BIOID48253    -            251   1.8e-15   56.9   0.1   1   1   1.9e-18   2.6e-15   56.3   0.0     4   151    25   174    17   181 0.78 Methyltransferase domain
Methyltransf_31      PF13847.1    152 seq964_BIOID48253    -            251   9.2e-15   54.4   0.0   1   1   8.7e-18   1.2e-14   54.0   0.0     5   118    44   147    40   196 0.84 Methyltransferase domain
Methyltransf_12      PF08242.7     99 seq964_BIOID48253    -            251   2.3e-11   43.9   0.0   1   1   3.3e-14   4.6e-11   42.9   0.0     1    98    47   135    47   136 0.86 Methyltransferase domain
Methyltransf_18      PF12847.2    112 seq964_BIOID48253    -            251     1e-09   38.8   0.0   1   1   1.4e-12   1.9e-09   37.9   0.0     4   110    45   139    42   141 0.79 Methyltransferase domain
Methyltransf_25      PF13649.1    101 seq964_BIOID48253    -            251   3.4e-09   36.8   0.0   1   1     8e-12   1.1e-08   35.2   0.0     1   101    46   134    46   134 0.87 Methyltransferase domain
Ubie_methyltran      PF01209.13   233 seq964_BIOID48253    -            251   2.4e-09   36.5   0.0   1   1   2.4e-12   3.2e-09   36.1   0.0    44   168    39   155     9   169 0.85 ubiE/COQ5 methyltransferase family
Methyltransf_8       PF05148.10   219 seq964_BIOID48253    -            251   3.8e-06   26.5   0.0   1   1   4.1e-09   5.6e-06   26.0   0.0    58   156    29   138    16   158 0.77 Hypothetical methyltransferase
MTS                  PF05175.9    170 seq964_BIOID48253    -            251   6.4e-05   22.2   0.0   1   1   7.2e-08   9.9e-05   21.6   0.0    19    74    30    83    22   108 0.83 Methyltransferase small domain
YbgT_YccB            PF08173.6     28 seq966_BIOID48253    -             30   3.4e-12   45.8   4.6   1   1   2.6e-16   3.5e-12   45.7   3.2     1    27     1    27     1    28 0.97 Membrane bound YbgT-like protein
PduL                 PF06130.7     71 seq967_BIOID48253    -            210   3.4e-52  174.0   0.1   1   2   4.8e-28   6.6e-24   83.4   0.0     2    71    22   102    21   102 0.98 Propanediol utilisation protein PduL
PduL                 PF06130.7     71 seq967_BIOID48253    -            210   3.4e-52  174.0   0.1   2   2   1.2e-29   1.6e-25   88.5   0.3     2    70   130   197   129   198 0.96 Propanediol utilisation protein PduL
BPL_LplA_LipB        PF03099.14   125 seq970_BIOID48253    -            321   5.1e-21   74.8   0.0   1   1   1.7e-24   7.6e-21   74.2   0.0     4   125    86   208    83   208 0.89 Biotin/lipoate A/B protein ligase family
HTH_11               PF08279.7     55 seq970_BIOID48253    -            321   8.3e-13   47.6   0.0   1   1   4.4e-16     2e-12   46.4   0.0     4    54     9    58     8    59 0.92 HTH domain
BPL_C                PF02237.12    48 seq970_BIOID48253    -            321   1.7e-11   43.5   0.2   1   1   8.9e-15   4.1e-11   42.2   0.1     1    48   271   317   271   317 0.97 Biotin protein ligase C terminal domain
DUF1255              PF06865.6     94 seq972_BIOID48253    -             94   1.6e-33  114.6   0.0   1   1   1.3e-37   1.8e-33  114.5   0.0     1    94     1    94     1    94 0.98 Protein of unknown function (DUF1255)
Ham1p_like           PF01725.11   189 seq973_BIOID48253    -            197   1.3e-64  216.9   0.0   1   1   1.1e-68   1.5e-64  216.7   0.0     1   188     4   193     4   194 0.97 Ham1 family
HTH_28               PF13518.1     52 seq974_BIOID48253    -             93   1.1e-09   37.8   0.0   1   1   2.4e-13   1.7e-09   37.3   0.0     9    51    39    81    33    85 0.92 Helix-turn-helix domain
HTH_23               PF13384.1     50 seq974_BIOID48253    -             93   1.1e-08   34.3   0.0   1   1   2.4e-12   1.6e-08   33.7   0.0     5    50    31    75    28    75 0.94 Homeodomain-like domain
His_Phos_2           PF00328.17   347 seq975_BIOID48253    -            442   1.3e-40  139.6   0.0   1   1   1.2e-44   1.6e-40  139.4   0.0     1   345    39   383    39   387 0.85 Histidine phosphatase superfamily (branch 2)
DUF1508              PF07411.7     49 seq976_BIOID48253    -            123   7.8e-48  159.5   6.0   1   2   1.2e-27   1.7e-23   81.6   0.2     1    49    23    71    23    71 0.97 Domain of unknown function (DUF1508)
DUF1508              PF07411.7     49 seq976_BIOID48253    -            123   7.8e-48  159.5   6.0   2   2   2.5e-27   3.4e-23   80.7   0.9     1    48    74   121    74   122 0.97 Domain of unknown function (DUF1508)
Plasmid_stabil       PF05016.9     90 seq981_BIOID48253    -             91   1.1e-16   60.9   0.1   1   1   8.4e-21   1.2e-16   60.7   0.1     1    89     3    90     3    91 0.91 Plasmid stabilisation system protein
LTXXQ                PF07813.7    100 seq982_BIOID48253    -            167     4e-20   72.0  12.1   1   1   5.8e-24     4e-20   72.0   8.4     4   100    41   137    38   137 0.96 LTXXQ motif family protein
Metal_resist         PF13801.1    125 seq982_BIOID48253    -            167   1.5e-09   37.7   9.4   1   1   2.2e-13   1.5e-09   37.7   6.5    19   124    30   131     8   132 0.85 Heavy-metal resistance
PTS_2-RNA            PF01885.11   186 seq985_BIOID48253    -            184   3.6e-51  173.0   0.0   1   1   3.2e-55   4.3e-51  172.7   0.0     2   180     6   175     5   180 0.96 RNA 2'-phosphotransferase, Tpt1 / KptA family
ABC_tran             PF00005.22   118 seq986_BIOID48253    -            401   5.6e-22   78.2   0.0   1   1   3.6e-25   1.2e-21   77.0   0.0     1   117    73   191    73   192 0.92 ABC transporter
TOBE_2               PF08402.5     75 seq986_BIOID48253    -            401   9.6e-12   44.6   0.3   1   1   1.2e-14   4.2e-11   42.5   0.1     1    75   313   385   313   385 0.95 TOBE domain
PTS_EIIC             PF02378.13   321 seq987_BIOID48253    -            598   2.1e-82  276.4  29.3   1   1     3e-86   2.1e-82  276.4  20.3     1   321    87   429    87   429 0.94 Phosphotransferase system, EIIC
PTS_EIIB             PF00367.15    35 seq987_BIOID48253    -            598   1.4e-16   59.2   0.1   1   1   4.6e-20   3.1e-16   58.1   0.1     3    35   522   554   520   554 0.97 phosphotransferase system, EIIB
DUF805               PF05656.9    117 seq991_BIOID48253    -            118   1.5e-35  121.4   2.5   1   1   1.3e-39   1.8e-35  121.2   1.7     1   116    10   114    10   115 0.98 Protein of unknown function (DUF805)
DUF2773              PF10971.3     81 seq996_BIOID48253    -            759   1.1e-44  150.1   2.0   1   1   2.3e-48   3.1e-44  148.7   1.4     1    81   679   759   679   759 0.99 Protein of unknown function (DUF2773)
Aminotran_1_2        PF00155.16   363 seq997_BIOID48253    -            405   6.1e-47  160.2   0.0   1   1   1.6e-50   7.2e-47  159.9   0.0    30   353    58   387    33   391 0.88 Aminotransferase class I and II
DegT_DnrJ_EryC1      PF01041.12   363 seq997_BIOID48253    -            405   3.2e-06   26.3   0.0   1   1   1.1e-09     5e-06   25.6   0.0    47   146   101   207    96   208 0.73 DegT/DnrJ/EryC1/StrS aminotransferase family
Rick_17kDa_Anti      PF05433.10    42 seq1001_BIOID48253   -            179   1.7e-11   43.4  15.7   1   1   5.1e-15   1.7e-11   43.4  10.9     2    42    73   113    72   113 0.96 Glycine zipper 2TM domain
Gly-zipper_OmpA      PF13436.1    118 seq1001_BIOID48253   -            179   5.2e-09   35.6   3.0   1   1   1.5e-12   5.2e-09   35.6   2.1     5   112    28   134    24   136 0.78 Glycine-zipper containing OmpA-like membrane domain
Gly-zipper_YMGG      PF13441.1     45 seq1001_BIOID48253   -            179   3.6e-08   32.6  12.7   1   1     1e-11   3.6e-08   32.6   8.8     2    45    69   111    68   111 0.97 YMGG-like Gly-zipper
Gly-zipper_Omp       PF13488.1     46 seq1001_BIOID48253   -            179   1.8e-05   24.1  13.8   1   1   5.3e-09   1.8e-05   24.1   9.6     2    42    73   112    72   118 0.82 Glycine zipper
Radical_SAM          PF04055.16   166 seq1002_BIOID48253   -            378   1.4e-16   61.0   0.0   1   1   3.3e-20   2.3e-16   60.3   0.0     2   158    11   175    10   180 0.75 Radical SAM superfamily
HemN_C               PF06969.11    66 seq1002_BIOID48253   -            378   2.1e-09   37.2   0.0   1   1   6.8e-13   4.7e-09   36.0   0.0     4    66   305   366   302   366 0.92 HemN C-terminal domain
AAA_26               PF13500.1    199 seq1003_BIOID48253   -            225   7.2e-42  143.1   0.0   1   1   1.9e-45   8.5e-42  142.9   0.0     1   193     3   208     3   213 0.95 AAA domain
CbiA                 PF01656.18   195 seq1003_BIOID48253   -            225   3.5e-20   72.1   0.0   1   1   9.2e-24   4.2e-20   71.8   0.0     2   180     6   199     5   217 0.78 CobQ/CobB/MinD/ParA nucleotide binding domain
RHH_2                PF03693.9     81 seq1004_BIOID48253   -             98   9.6e-21   73.6   0.4   1   1   1.7e-24   1.2e-20   73.3   0.2     1    75    16    92    16    97 0.92 Uncharacterised protein family (UPF0156)
RHH_1                PF01402.16    39 seq1004_BIOID48253   -             98     8e-05   22.2   2.1   1   1   1.4e-08   9.3e-05   22.0   0.4     2    39    20    58    19    58 0.94 Ribbon-helix-helix protein, copG family
Phage_AlpA           PF05930.7     51 seq1005_BIOID48253   -             92   8.8e-20   70.0   0.1   1   1   1.7e-23   1.2e-19   69.6   0.1     1    51    34    83    34    83 0.98 Prophage CP4-57 regulatory protein (AlpA)
HTH_17               PF12728.2     51 seq1005_BIOID48253   -             92   2.1e-07   30.9   0.0   1   1   4.3e-11   2.9e-07   30.5   0.0     9    50    44    86    39    87 0.90 Helix-turn-helix domain
Crl                  PF07417.7    127 seq1008_BIOID48253   -            133     1e-54  183.5   0.1   1   1   8.7e-59   1.2e-54  183.3   0.1     2   122     3   123     2   131 0.96 Transcriptional regulator Crl
Cation_efflux        PF01545.16   285 seq1012_BIOID48253   -            300   2.3e-65  220.4   5.4   1   1   1.9e-69   2.5e-65  220.2   3.7     2   283    14   289    13   291 0.97 Cation efflux family
rve_3                PF13683.1     67 seq1013_BIOID48253   -             88   8.4e-14   50.7   0.0   1   1   1.6e-17   1.1e-13   50.4   0.0    16    67     2    56     1    56 0.98 Integrase core domain
rve_2                PF13333.1     52 seq1013_BIOID48253   -             88   6.5e-06   26.0   0.1   1   1   1.3e-09     9e-06   25.5   0.1    16    47    24    59     6    63 0.82 Integrase core domain
Ligase_CoA           PF00549.14   153 seq1014_BIOID48253   -            555   2.4e-51  173.2   0.7   1   1   6.1e-55   4.2e-51  172.4   0.0     1   152   336   491   336   492 0.98 CoA-ligase
CoA_binding          PF02629.14    96 seq1014_BIOID48253   -            555   6.6e-17   61.6   0.0   1   1   1.4e-19   9.6e-16   57.9   0.1     3    96   193   288   191   288 0.96 CoA binding domain
Plasmid_stabil       PF05016.9     90 seq1015_BIOID48253   -             98   6.7e-13   48.7   0.0   1   1   5.5e-17   7.5e-13   48.5   0.0     1    89     4    90     4    91 0.92 Plasmid stabilisation system protein
EutN_CcmL            PF03319.8     83 seq1018_BIOID48253   -             91   1.9e-27   95.3   0.1   1   1   1.7e-31   2.3e-27   95.0   0.1     1    83     1    87     1    87 0.93 Ethanolamine utilisation protein EutN/carboxysome
MerR_1               PF13411.1     69 seq1019_BIOID48253   -            215   4.2e-09   35.9   0.2   1   1   2.7e-12   3.6e-08   32.9   0.0    26    68     2    44     1    45 0.96 MerR HTH family regulatory protein
MerR_1               PF13411.1     69 seq1024_BIOID48253   -            135   8.7e-20   70.1   0.4   1   1     4e-23   1.8e-19   69.1   0.0     1    66     1    67     1    69 0.94 MerR HTH family regulatory protein
MerR-DNA-bind        PF09278.6     65 seq1024_BIOID48253   -            135   1.9e-16   60.1   2.6   1   1   6.1e-20   2.8e-16   59.5   1.8     2    65    45   108    44   108 0.96 MerR, DNA binding
MerR                 PF00376.18    38 seq1024_BIOID48253   -            135   2.7e-16   58.6   0.1   1   1   1.1e-19   5.2e-16   57.8   0.0     1    38     2    39     2    39 0.98 MerR family regulatory protein
Cob_adeno_trans      PF01923.13   162 seq1026_BIOID48253   -            335     2e-53  180.3   0.3   1   1   4.4e-57     3e-53  179.8   0.2     1   160     3   166     3   168 0.94 Cobalamin adenosyltransferase
DUF336               PF03928.9    132 seq1026_BIOID48253   -            335   1.3e-37  128.3   0.0   1   1   3.1e-41   2.1e-37  127.7   0.0     3   132   200   329   198   329 0.98 Domain of unknown function (DUF336)
Peptidase_U32        PF01136.14   233 seq1028_BIOID48253   -            453   5.9e-95  316.5   0.0   1   1   5.6e-99   7.7e-95  316.1   0.0     1   232    75   344    75   345 0.98 Peptidase family U32
Dynamin_N            PF00350.18   168 seq1030_BIOID48253   -            742   1.2e-18   67.3   0.0   1   1     8e-22   3.7e-18   65.7   0.0     1   148    72   278    72   300 0.79 Dynamin family
MMR_HSR1             PF01926.18   114 seq1030_BIOID48253   -            742   3.9e-08   33.1   0.0   1   1   1.1e-10   5.1e-07   29.5   0.0     2   114    72   298    71   298 0.78 50S ribosome-binding GTPase
Peptidase_S49        PF01343.13   154 seq1031_BIOID48253   -            501   2.8e-45  153.7   0.5   1   1   3.5e-49   4.8e-45  152.9   0.4     2   150   145   292   144   296 0.96 Peptidase family S49
Esterase             PF00756.15   251 seq1032_BIOID48253   -            400   2.6e-49  167.8   0.0   1   1   3.8e-53   2.6e-49  167.8   0.0     1   251   172   391   172   391 0.98 Putative esterase
DUF3327              PF11806.3    122 seq1032_BIOID48253   -            400   2.9e-37  127.5   0.5   1   1   4.2e-41   2.9e-37  127.5   0.3     3   121    29   155    21   156 0.97 Domain of unknown function (DUF3327)
LamB                 PF02264.10   398 seq1035_BIOID48253   -            446  8.4e-169  561.7  25.0   1   1  6.9e-173  9.5e-169  561.5  17.3     1   398    28   446    28   446 0.97 LamB porin
HTH_5                PF01022.15    47 seq1037_BIOID48253   -            117   2.6e-18   65.2   1.9   1   1   6.1e-22   4.2e-18   64.6   1.3     1    45    15    60    15    62 0.98 Bacterial regulatory protein, arsR family
HTH_20               PF12840.2     61 seq1037_BIOID48253   -            117   4.7e-11   42.2   0.3   1   1   9.9e-15   6.8e-11   41.7   0.2     2    61     8    67     7    67 0.97 Helix-turn-helix domain
T2SE                 PF00437.15   272 seq1038_BIOID48253   -            382   1.1e-33  116.2   0.0   1   1   1.2e-37   1.6e-33  115.6   0.0   120   269   149   306   126   309 0.88 Type II/IV secretion system protein
Pirin                PF02678.11   107 seq1042_BIOID48253   -            233   2.1e-21   75.7   0.0   1   1   2.8e-25   3.8e-21   74.8   0.0     2   107     4   119     3   119 0.95 Pirin
Molybdopterin        PF00384.17   432 seq1043_BIOID48253   -            808   1.8e-88  297.0   0.0   1   1   4.8e-92   2.2e-88  296.7   0.0     1   432   115   566   115   566 0.93 Molybdopterin oxidoreductase
Molydop_binding      PF01568.16   109 seq1043_BIOID48253   -            808   5.3e-27   93.6   0.0   1   1   2.2e-30     1e-26   92.7   0.0     1   107   687   800   687   802 0.97 Molydopterin dinucleotide binding domain
Molybdop_Fe4S4       PF04879.11    55 seq1043_BIOID48253   -            808   2.7e-13   49.4   0.9   1   1     1e-16   4.7e-13   48.6   0.6     1    55    53   112    53   112 0.96 Molybdopterin oxidoreductase Fe4S4 domain
Polysacc_deac_1      PF01522.16   124 seq1044_BIOID48253   -            273   1.1e-35  121.7   0.0   1   1   1.1e-39   1.6e-35  121.3   0.0     2   123    56   214    55   215 0.98 Polysaccharide deacetylase
HD_3                 PF13023.1    165 seq1045_BIOID48253   -            199   5.7e-18   65.0   0.6   1   1   1.6e-21   7.2e-18   64.7   0.4     2   144    11   159    10   180 0.83 HD domain
HD_2                 PF12917.2    214 seq1045_BIOID48253   -            199   9.1e-16   58.1   0.1   1   1   2.2e-19     1e-15   58.0   0.1     5   189     5   186     1   197 0.89 HD containing hydrolase-like enzyme
HD                   PF01966.17   122 seq1045_BIOID48253   -            199     9e-08   32.0   0.2   1   1   2.5e-11   1.1e-07   31.7   0.2     2   119    31   139    30   178 0.83 HD domain
PFK                  PF00365.15   282 seq1048_BIOID48253   -            340  1.5e-129  430.8   2.2   1   1  1.3e-133  1.8e-129  430.5   1.6     1   281    23   297    23   298 0.98 Phosphofructokinase
CesT                 PF05932.8    119 seq1049_BIOID48253   -             62   1.5e-05   24.6   0.1   1   1   1.2e-09   1.6e-05   24.5   0.1     1    48     4    50     4    60 0.87 Tir chaperone protein (CesT) family
UvrB                 PF12344.3     44 seq1050_BIOID48253   -            673   6.7e-23   79.8   0.9   1   1   1.3e-25   2.9e-22   77.7   0.1     1    43   552   594   552   595 0.97 Ultra-violet resistance protein B
Helicase_C           PF00271.26    78 seq1050_BIOID48253   -            673   1.2e-15   57.0   0.0   1   1   1.2e-18   2.8e-15   55.8   0.0     2    77   465   545   464   546 0.98 Helicase conserved C-terminal domain
ResIII               PF04851.10   184 seq1050_BIOID48253   -            673   1.1e-11   44.8   0.0   1   1     3e-14   6.9e-11   42.1   0.0     4    94    13   101    10   134 0.79 Type III restriction enzyme, res subunit
UVR                  PF02151.14    36 seq1050_BIOID48253   -            673   5.2e-07   28.8   1.1   1   1     7e-10   1.6e-06   27.3   0.8     2    35   634   667   633   668 0.93 UvrB/uvrC motif
DUF2819              PF10995.3    317 seq1052_BIOID48253   -            523  3.2e-129  430.1   0.0   1   1    3e-133  4.1e-129  429.7   0.0     2   317   163   474   162   474 0.99 Protein of unknown function (DUF2819)
ArsB                 PF02040.10   423 seq1056_BIOID48253   -            429  1.7e-230  765.0  39.1   1   1  2.9e-234    2e-230  764.9  27.1     1   423     3   425     3   425 1.00 Arsenical pump membrane protein
CitMHS               PF03600.11   349 seq1056_BIOID48253   -            429   2.2e-15   55.9  35.6   1   1   4.5e-19   3.1e-15   55.5  24.7     3   343     7   363     5   369 0.82 Citrate transporter
DUF1471              PF07338.8     56 seq1057_BIOID48253   -             85   8.5e-20   70.0   0.1   1   1   8.2e-24   1.1e-19   69.6   0.0     2    56    33    85    32    85 0.98 Protein of unknown function (DUF1471)
CesT                 PF05932.8    119 seq1058_BIOID48253   -             58    0.0001   22.0   0.1   1   1   7.6e-09    0.0001   21.9   0.0    64   115     1    50     1    54 0.91 Tir chaperone protein (CesT) family
Aminotran_1_2        PF00155.16   363 seq1059_BIOID48253   -            390   7.8e-60  202.6   0.0   1   1   6.5e-64   8.8e-60  202.4   0.0     3   360    30   379    28   382 0.94 Aminotransferase class I and II
Aldedh               PF00171.17   462 seq1066_BIOID48253   -            461   9.4e-30  103.2   0.3   1   1   7.9e-30   1.1e-25   89.8   0.1    29   290    32   289    21   295 0.87 Aldehyde dehydrogenase family
Asparaginase_2       PF01112.13   319 seq1067_BIOID48253   -            321  3.1e-125  417.0   2.9   1   1  2.8e-129  3.8e-125  416.7   2.0     2   315     3   315     2   317 0.99 Asparaginase
AA_kinase            PF00696.23   241 seq1068_BIOID48253   -            396   4.4e-43  147.4   2.1   1   1   8.2e-47   5.6e-43  147.1   1.5     2   240    35   263    34   264 0.93 Amino acid kinase family
PUA                  PF01472.15    74 seq1068_BIOID48253   -            396     1e-22   79.4   0.1   1   1   4.6e-26   3.1e-22   77.9   0.1     1    74   305   379   305   379 0.98 PUA domain
DUF1116              PF06545.6    216 seq1071_BIOID48253   -            419   6.8e-99  329.2   1.5   1   1  6.8e-103   9.3e-99  328.7   1.0     1   216    87   303    87   303 0.99 Protein of unknown function (DUF1116)
Glycos_transf_1      PF00534.15   172 seq1072_BIOID48253   -            368   1.1e-30  106.1   0.0   1   1     8e-34   1.8e-30  105.4   0.0    13   171   183   340   176   341 0.95 Glycosyl transferases group 1
Glyco_trans_1_4      PF13692.1    135 seq1072_BIOID48253   -            368   1.5e-13   50.9   0.0   1   1   5.8e-16   1.3e-12   47.8   0.0     2   133   185   325   184   327 0.82 Glycosyl transferases group 1
Glyco_trans_4_4      PF13579.1    160 seq1072_BIOID48253   -            368   1.7e-12   47.6   1.2   1   1   7.6e-14   1.7e-10   41.1   0.0     1   160    14   157    14   157 0.84 Glycosyl transferase 4-like domain
Glyco_transf_4       PF13439.1    177 seq1072_BIOID48253   -            368   1.1e-11   44.6   0.0   1   1   9.4e-15   2.1e-11   43.7   0.0     4   172     6   159     3   160 0.72 Glycosyltransferase Family 4
Glyco_trans_1_2      PF13524.1     92 seq1072_BIOID48253   -            368   3.1e-09   36.8   0.0   1   1   2.5e-12   5.6e-09   36.0   0.0     1    89   264   354   264   357 0.94 Glycosyl transferases group 1
Glyco_trans_4_2      PF13477.1    139 seq1072_BIOID48253   -            368   5.3e-09   35.9   0.0   1   1   4.3e-12   9.9e-09   35.0   0.0    15   102    22   106     3   132 0.76 Glycosyl transferase 4-like
MbtH                 PF03621.8     54 seq1077_BIOID48253   -             72   1.8e-21   75.1   0.6   1   1   1.6e-25   2.1e-21   74.8   0.4     1    53     1    54     1    55 0.96 MbtH-like protein
GTP_EFTU             PF00009.22   188 seq1080_BIOID48253   -            394   1.1e-60  204.1   0.0   1   1   3.4e-64   1.6e-60  203.7   0.0     1   187    10   201    10   202 0.93 Elongation factor Tu GTP binding domain
GTP_EFTU_D3          PF03143.12    97 seq1080_BIOID48253   -            394   2.4e-34  117.3   0.1   1   1   1.4e-37   6.6e-34  115.9   0.0     1    96   298   392   298   393 0.98 Elongation factor Tu C-terminal domain
GTP_EFTU_D2          PF03144.20    74 seq1080_BIOID48253   -            394     3e-18   65.5   6.3   1   1   1.2e-21   5.5e-18   64.7   3.9     1    74   225   294   225   294 0.96 Elongation factor Tu domain 2
AMP-binding          PF00501.23   418 seq1081_BIOID48253   -           1335  6.2e-117  390.3   0.0   1   1  2.4e-120  8.3e-117  389.9   0.0     1   417   524   928   524   929 0.96 AMP-binding enzyme
Condensation         PF00668.15   301 seq1081_BIOID48253   -           1335   9.5e-58  195.2   0.0   1   1   4.2e-61   1.4e-57  194.7   0.0     2   300    44   342    43   343 0.91 Condensation domain
Thioesterase         PF00975.15   229 seq1081_BIOID48253   -           1335   2.2e-44  152.2   0.6   1   1   2.9e-45   9.9e-42  143.6   0.1     2   223  1109  1327  1108  1333 0.95 Thioesterase domain
PP-binding           PF00550.20    67 seq1081_BIOID48253   -           1335   4.2e-11   42.8   0.1   1   1   3.8e-14   1.3e-10   41.2   0.1     3    65  1022  1082  1020  1084 0.91 Phosphopantetheine attachment site
Sdh_cyt              PF01127.17   121 seq1082_BIOID48253   -            134   4.5e-30  103.8   5.0   1   1   3.8e-34   5.2e-30  103.6   3.4     2   120    11   128    10   129 0.90 Succinate dehydrogenase/Fumarate reductase transmembrane subunit
DDE_Tnp_1_assoc      PF13808.1     90 seq1083_BIOID48253   -            248   1.2e-32  111.2   0.0   1   1   2.8e-36   1.9e-32  110.6   0.0     1    90     6    95     6    95 0.99 DDE_Tnp_1-associated
DDE_Tnp_1            PF01609.16   211 seq1083_BIOID48253   -            248   3.6e-14   52.7   0.0   1   1   7.3e-18     5e-14   52.2   0.0     4   125   103   222   100   243 0.80 Transposase DDE domain
HATPase_c            PF02518.21   111 seq1085_BIOID48253   -            572     2e-19   69.1   0.0   1   1     1e-22   3.5e-19   68.4   0.0     2   110   449   559   448   560 0.95 Histidine kinase-, DNA gyrase B-, and HSP90-like ATPase
PAS_8                PF13188.1     64 seq1085_BIOID48253   -            572   2.9e-06   26.8   0.0   1   1   4.1e-09   1.4e-05   24.6   0.0     2    49   243   296   242   312 0.73 PAS domain
PAS                  PF00989.19   113 seq1085_BIOID48253   -            572   1.2e-05   24.9   0.0   1   1     1e-08   3.5e-05   23.4   0.0     4    64   245   305   242   313 0.88 PAS fold
HDPD                 PF02924.9    118 seq1088_BIOID48253   -            115   2.3e-18   65.9   0.7   1   1   1.9e-22   2.6e-18   65.8   0.5     2   115     4   109     3   112 0.93 Bacteriophage lambda head decoration protein D
PLDc_2               PF13091.1    126 seq1090_BIOID48253   -            206   1.4e-25   89.3   0.1   1   1   1.3e-29   1.7e-25   89.0   0.0     2   126    73   198    72   198 0.85 PLD-like domain
MalM                 PF07148.7    136 seq1091_BIOID48253   -            306   2.3e-50  169.4   0.1   1   1   2.4e-54   3.3e-50  168.9   0.0     2   136    75   210    74   210 0.98 Maltose operon periplasmic protein precursor (MalM)
HSP70                PF00012.15   602 seq1092_BIOID48253   -            450   6.5e-25   86.9   0.0   1   2   5.2e-19   7.1e-15   53.8   0.0     2   207     3   228     2   259 0.76 Hsp70 protein
HSP70                PF00012.15   602 seq1092_BIOID48253   -            450   6.5e-25   86.9   0.0   2   2   8.8e-12   1.2e-07   29.9   0.0   250   352   329   423   305   448 0.80 Hsp70 protein
ABC_tran             PF00005.22   118 seq1093_BIOID48253   -            225   1.6e-18   67.1   0.0   1   1   1.2e-21   2.8e-18   66.2   0.0     1   117    47   165    47   166 0.87 ABC transporter
AAA                  PF00004.24   132 seq1093_BIOID48253   -            225   2.6e-06   27.5   1.0   1   1   1.9e-08   4.3e-05   23.6   0.7     2   118    37   204    36   208 0.68 ATPase family associated with various cellular activities (AAA)
Adeno_IVa2           PF02456.10   370 seq1093_BIOID48253   -            225    0.0001   20.9   0.0   1   1   7.3e-08   0.00017   20.2   0.0    71   132    15    76     3    86 0.79 Adenovirus IVa2 protein
DEDD_Tnp_IS110       PF01548.12   144 seq1094_BIOID48253   -            326   8.8e-44  148.5   0.1   1   1     5e-47   3.5e-43  146.6   0.1     1   144     7   151     7   151 0.99 Transposase
Transposase_20       PF02371.11    87 seq1094_BIOID48253   -            326   1.1e-27   95.7   0.4   1   1     3e-31     2e-27   94.9   0.3     2    85   196   280   195   282 0.96 Transposase IS116/IS110/IS902 family
Toluene_X            PF03349.11   427 seq1095_BIOID48253   -            448  1.9e-147  490.9  17.5   1   1  1.6e-151  2.2e-147  490.7  12.1     2   427    19   448    18   448 0.98 Outer membrane protein transport protein (OMPP1/FadL/TodX)
Sdh_cyt              PF01127.17   121 seq1097_BIOID48253   -            115   8.9e-12   44.7  15.1   1   1   7.9e-16   1.1e-11   44.5  10.5    18   120    11   104     2   113 0.83 Succinate dehydrogenase/Fumarate reductase transmembrane subunit
ABC_tran             PF00005.22   118 seq1098_BIOID48253   -            629   7.3e-41  139.1   0.1   1   2   5.8e-21   7.2e-18   64.9   0.1    24   118    96   203    62   203 0.81 ABC transporter
ABC_tran             PF00005.22   118 seq1098_BIOID48253   -            629   7.3e-41  139.1   0.1   2   2   4.1e-23   5.1e-20   71.8   0.0     1   117   370   497   370   498 0.93 ABC transporter
oligo_HPY            PF08352.7     64 seq1098_BIOID48253   -            629   8.7e-21   73.9   0.3   1   2   9.5e-12   1.2e-08   35.0   0.0     1    33   254   286   254   303 0.89 Oligopeptide/dipeptide transporter, C-terminal region
oligo_HPY            PF08352.7     64 seq1098_BIOID48253   -            629   8.7e-21   73.9   0.3   2   2   3.1e-12   3.8e-09   36.6   0.0     1    33   549   581   549   600 0.85 Oligopeptide/dipeptide transporter, C-terminal region
IgaA                 PF07095.6    706 seq1099_BIOID48253   -            711         0 1234.6   0.0   1   1         0         0 1234.3   0.0     1   705     1   706     1   707 1.00 Intracellular growth attenuator protein IgaA
ArsC                 PF03960.10   110 seq1100_BIOID48253   -            141   5.5e-31  106.7   0.0   1   1   4.8e-35   6.6e-31  106.5   0.0     1   109     7   114     7   115 0.99 ArsC family
A_deaminase          PF00962.17   330 seq1102_BIOID48253   -            333  6.3e-101  337.5   0.0   1   1  5.2e-105  7.1e-101  337.3   0.0     2   329     6   328     5   329 0.99 Adenosine/AMP deaminase
Phage_cap_E          PF03864.10   329 seq1104_BIOID48253   -            342   1.9e-60  204.4   0.1   1   1   1.5e-64   2.1e-60  204.2   0.0     1   329     4   341     4   341 0.93 Phage major capsid protein E
DUF2636              PF11120.3     62 seq1107_BIOID48253   -             63   5.2e-33  112.2   0.6   1   1   4.2e-37   5.7e-33  112.1   0.4     1    62     2    63     2    63 0.99 Protein of unknown function (DUF2636)
FAD_binding_2        PF00890.19   421 seq1108_BIOID48253   -            588  2.6e-117  392.1   6.1   1   1    7e-121  3.2e-117  391.8   4.2     1   421     9   405     9   405 0.98 FAD binding domain
Succ_DH_flav_C       PF02910.15   129 seq1108_BIOID48253   -            588   3.1e-38  130.4   0.1   1   1   1.1e-41   5.1e-38  129.7   0.1     1   129   460   588   460   588 0.96 Fumarate reductase flavoprotein C-term
GGDEF                PF00990.16   161 seq1109_BIOID48253   -            392   6.1e-51  172.0   0.0   1   1   6.3e-55   8.6e-51  171.6   0.0     1   161   222   379   222   379 0.98 GGDEF domain
YjcZ                 PF13990.1    270 seq1110_BIOID48253   -            292  7.1e-119  395.7   5.7   1   1  5.8e-123    8e-119  395.6   3.9     1   270    21   287    21   287 0.99 YjcZ-like protein
DDE_Tnp_1            PF01609.16   211 seq1112_BIOID48253   -             66   1.7e-06   27.6   0.2   1   1   1.4e-10   1.9e-06   27.5   0.1   143   197     7    65     2    66 0.94 Transposase DDE domain
Aldedh               PF00171.17   462 seq1113_BIOID48253   -            417   6.8e-21   74.0   3.4   1   1   1.3e-20   1.7e-16   59.4   1.0    37   298     8   282     2   304 0.82 Aldehyde dehydrogenase family
DUF3260              PF11658.3    518 seq1114_BIOID48253   -            342  1.9e-133  445.2   0.0   1   1  1.6e-137  2.2e-133  445.0   0.0     2   303    24   342    23   342 0.99 Protein of unknown function (DUF3260)
Toprim_4             PF13662.1     81 seq1115_BIOID48253   -           1267   3.1e-08   33.4   0.0   1   1   1.1e-11   7.6e-08   32.1   0.0     6    74   279   349   275   356 0.89 Toprim domain
DAGK_cat             PF00781.19   130 seq1116_BIOID48253   -            299   1.6e-26   92.1   0.3   1   1   3.7e-30   2.5e-26   91.4   0.2     3   129     8   131     6   132 0.96 Diacylglycerol kinase catalytic domain
NAD_kinase           PF01513.16   285 seq1116_BIOID48253   -            299   7.2e-06   24.8   0.1   1   1   1.3e-09   8.6e-06   24.6   0.1    64   134    45   121    12   196 0.82 ATP-NAD kinase
UPF0014              PF03649.8    250 seq1117_BIOID48253   -            268  8.1e-119  395.2  17.6   1   1  7.1e-123  9.7e-119  394.9  12.2     2   250    12   256    11   256 0.99 Uncharacterised protein family (UPF0014)
Sulfatase            PF00884.18   379 seq1118_BIOID48253   -            573   1.2e-43  149.4   4.8   1   1   1.2e-47   1.6e-43  149.0   3.3     2   321   238   534   237   567 0.91 Sulfatase
DUF2877              PF11392.3    111 seq1120_BIOID48253   -            271   9.3e-29   99.7   0.0   1   1   1.5e-32   2.1e-28   98.6   0.0     1   110   158   265   158   266 0.91 Protein of unknown function (DUF2877)
Fe-ADH               PF00465.14   366 seq1122_BIOID48253   -            301   3.5e-93  312.0   3.4   1   1   5.8e-97     4e-93  311.8   2.4    69   364     3   291     1   293 0.93 Iron-containing alcohol dehydrogenase
Fe-ADH_2             PF13685.1    250 seq1122_BIOID48253   -            301   6.7e-13   48.4   0.2   1   1   1.9e-16   1.3e-12   47.4   0.2    68   247     5   191     1   193 0.87 Iron-containing alcohol dehydrogenase
ROK                  PF00480.15   179 seq1127_BIOID48253   -            344   9.8e-59  198.0   0.2   1   1   3.4e-62   1.5e-58  197.4   0.1     1   179    46   235    46   235 0.96 ROK family
Glucokinase          PF02685.11   316 seq1127_BIOID48253   -            344   5.7e-10   38.3   0.0   1   1   2.4e-13   1.1e-09   37.4   0.0     4   235    48   279    45   289 0.82 Glucokinase
SecE                 PF00584.15    57 seq1130_BIOID48253   -            127   2.4e-21   74.9   1.0   1   1   1.8e-25   2.4e-21   74.9   0.7     2    56    68   122    67   123 0.97 SecE/Sec61-gamma subunits of protein translocation complex
Fer4_11              PF13247.1     99 seq1131_BIOID48253   -            205   1.2e-31  108.4  10.9   1   1   8.5e-35   1.2e-31  108.4   7.5     3    97    60   153    58   155 0.97 4Fe-4S dicluster domain
Fer4_2               PF12797.2     22 seq1131_BIOID48253   -            205   1.1e-13   50.0  30.8   1   1   6.7e-10   9.1e-07   28.3   0.6     2    20     6    24     5    33 0.89 4Fe-4S binding domain
Fer4                 PF00037.22    24 seq1131_BIOID48253   -            205   9.1e-13   47.1  35.1   1   1   8.5e-11   1.2e-07   30.9   3.3     1    23    92   114    92   115 0.94 4Fe-4S binding domain
Fer4_7               PF12838.2     52 seq1131_BIOID48253   -            205   2.4e-12   46.9  28.1   1   1   9.2e-10   1.3e-06   28.6   7.3     2    50    99   147    98   149 0.87 4Fe-4S dicluster domain
Fer4_9               PF13187.1     55 seq1131_BIOID48253   -            205   8.2e-12   45.0  26.6   1   1   5.5e-10   7.5e-07   29.2   7.4     2    53    99   148    98   150 0.95 4Fe-4S dicluster domain
Fer4_10              PF13237.1     52 seq1131_BIOID48253   -            205   4.5e-11   42.2  30.2   1   1   8.2e-09   1.1e-05   24.9   8.0     2    52    92   146    91   146 0.76 4Fe-4S dicluster domain
Fer4_4               PF12800.2     17 seq1131_BIOID48253   -            205   1.7e-10   40.2  32.5   1   3     3e-05      0.04   14.1   2.3     1    15    11    25    11    29 0.90 4Fe-4S binding domain
Fer4_4               PF12800.2     17 seq1131_BIOID48253   -            205   1.7e-10   40.2  32.5   2   3   3.3e-05     0.045   13.9   2.0     2    16    65    81    64    85 0.86 4Fe-4S binding domain
Fer4_4               PF12800.2     17 seq1131_BIOID48253   -            205   1.7e-10   40.2  32.5   3   3   2.9e-07    0.0004   20.3   2.0     2    17    97   112    96   112 0.91 4Fe-4S binding domain
Fer4_6               PF12837.2     24 seq1131_BIOID48253   -            205   2.4e-10   39.7  39.6   1   1   3.1e-09   4.2e-06   26.2   3.2     1    23    91   113    91   114 0.95 4Fe-4S binding domain
Fer4_3               PF12798.2     15 seq1131_BIOID48253   -            205   7.3e-07   29.1  40.1   1   2   9.4e-06     0.013   15.9   4.2     1    15    67    83    67    83 0.98 4Fe-4S binding domain
Fer4_3               PF12798.2     15 seq1131_BIOID48253   -            205   7.3e-07   29.1  40.1   2   2   4.8e-05     0.065   13.7   1.6     1    13   126   147   126   149 0.94 4Fe-4S binding domain
DUF318               PF03773.8    307 seq1133_BIOID48253   -            337   1.1e-53  182.0  24.2   1   1   1.1e-57   1.5e-53  181.6  16.8     2   306    11   334    10   335 0.87 Predicted permease
DUF1043              PF06295.7    128 seq1136_BIOID48253   -            134   2.2e-57  192.1   0.0   1   1   1.8e-61   2.4e-57  191.9   0.0     1   127     7   132     7   133 0.99 Protein of unknown function (DUF1043)
Colicin              PF01024.14   187 seq1137_BIOID48253   -            626   3.6e-71  238.4   6.4   1   1   5.3e-75   3.6e-71  238.4   4.4     1   187   438   624   438   624 0.99 Colicin pore forming domain
Colicin_Ia           PF11504.3     72 seq1137_BIOID48253   -            626   2.9e-51  171.1   1.5   1   1   9.7e-55   6.6e-51  170.0   1.0     1    72   282   353   282   353 1.00 Colicin Ia
SopA                 PF13981.1    135 seq1139_BIOID48253   -            442     2e-30  105.4   5.8   1   1   5.9e-34     2e-30  105.4   4.0     3   135   209   342   207   342 0.97 SopA-like central domain
Pentapeptide_4       PF13599.1     78 seq1139_BIOID48253   -            442   6.7e-17   60.9  18.1   1   1   1.7e-16   5.9e-13   48.3   4.0     6    78    90   165    85   168 0.92 Pentapeptide repeats (9 copies)
Packaging_FI         PF14000.1    125 seq1140_BIOID48253   -            124   4.1e-41  139.9   3.2   1   1   3.4e-45   4.6e-41  139.8   2.2     1   125     3   121     3   121 0.98 DNA packaging protein FI
SBP_bac_11           PF13531.1    231 seq1141_BIOID48253   -            329   1.4e-44  152.3   0.2   1   1     5e-48   1.7e-44  152.0   0.1     4   231    28   280    25   280 0.87 Bacterial extracellular solute-binding protein
SBP_bac_1            PF01547.20   314 seq1141_BIOID48253   -            329   1.5e-18   67.5   2.8   1   1   5.5e-22   1.9e-18   67.1   2.0     4   314    32   272    29   272 0.88 Bacterial extracellular solute-binding protein
SBP_bac_8            PF13416.1    281 seq1141_BIOID48253   -            329   1.8e-13   50.7   1.2   1   1     9e-17   3.1e-13   49.9   0.8    85   262   108   281    34   300 0.75 Bacterial extracellular solute-binding protein
SBP_bac_6            PF13343.1    242 seq1141_BIOID48253   -            329   3.7e-13   49.2   1.1   1   1     2e-16   6.8e-13   48.3   0.8    53   235   112   303    77   306 0.83 Bacterial extracellular solute-binding protein
NusG                 PF02357.14    92 seq1142_BIOID48253   -            181   5.3e-25   87.3   0.0   1   1   1.1e-28   7.7e-25   86.8   0.0     1    92     7   106     7   106 0.93 Transcription termination factor nusG
KOW                  PF00467.24    32 seq1142_BIOID48253   -            181   1.3e-08   33.9   0.1   1   1   9.1e-12   6.2e-08   31.7   0.0     1    28   130   161   130   165 0.86 KOW motif
DmsC                 PF04976.7    276 seq1143_BIOID48253   -            364  1.9e-115  384.7  19.6   1   1  1.7e-119  2.3e-115  384.5  13.6     1   276    81   354    81   354 0.99 DMSO reductase anchor subunit (DmsC)
Response_reg         PF00072.19   112 seq1144_BIOID48253   -            226   1.2e-18   67.0   0.0   1   1   9.1e-22   6.2e-18   64.7   0.0     1   111     7   118     7   119 0.97 Response regulator receiver domain
CitT                 PF12431.3     30 seq1144_BIOID48253   -            226   5.6e-08   32.5   0.0   1   1   1.5e-11     1e-07   31.6   0.0     1    28   134   160   134   162 0.97 Transcriptional regulator
MMR_HSR1             PF01926.18   114 seq1145_BIOID48253   -            303   1.4e-13   50.7   0.0   1   1   1.6e-16   5.5e-13   48.8   0.0     2   111    52   163    51   169 0.75 50S ribosome-binding GTPase
DUF258               PF03193.11   161 seq1145_BIOID48253   -            303   8.7e-07   28.1   0.0   1   1   4.4e-10   1.5e-06   27.3   0.0    23   103    36   113    17   130 0.73 Protein of unknown function, DUF258
AA_kinase            PF00696.23   241 seq1146_BIOID48253   -            297   8.8e-25   87.5   0.0   1   1   1.7e-28   2.3e-24   86.1   0.0     1   239     2   277     2   279 0.79 Amino acid kinase family
DUF3260              PF11658.3    518 seq1148_BIOID48253   -            213   4.3e-92  308.8   0.0   1   1   3.5e-96   4.8e-92  308.6   0.0   308   518     1   208     1   208 0.99 Protein of unknown function (DUF3260)
Sugar_tr             PF00083.19   451 seq1149_BIOID48253   -            508   9.3e-71  238.6  25.4   1   1   3.7e-74   1.3e-70  238.1  17.6     3   446    36   456    33   461 0.95 Sugar (and other) transporter
MFS_1                PF07690.11   354 seq1149_BIOID48253   -            508   5.1e-37  127.3  39.4   1   2   4.3e-30   1.5e-26   92.9  10.8     9   257    46   318    38   319 0.75 Major Facilitator Superfamily
MFS_1                PF07690.11   354 seq1149_BIOID48253   -            508   5.1e-37  127.3  39.4   2   2   2.1e-14   7.3e-11   41.2  14.2    38   171   309   445   307   475 0.79 Major Facilitator Superfamily
Osmo_CC              PF08946.5     46 seq1149_BIOID48253   -            508   3.8e-25   87.5   8.5   1   1   2.2e-28   7.4e-25   86.6   5.9     1    46   462   507   462   507 0.99 Osmosensory transporter coiled coil
Complex1_51K         PF01512.12   151 seq1153_BIOID48253   -            447   1.1e-42  145.1   0.1   1   1   7.4e-46   2.5e-42  144.0   0.0     1   151    17   157    17   157 0.98 Respiratory-chain NADH dehydrogenase 51 Kd subunit
RnfC_N               PF13375.1    101 seq1153_BIOID48253   -            447     4e-15   55.2   0.4   1   1   3.5e-18   1.2e-14   53.7   0.2    22    85   378   442   371   447 0.91 RnfC Barrel sandwich hybrid domain
SLBB                 PF10531.4     59 seq1153_BIOID48253   -            447   5.8e-13   48.4   1.0   1   1   3.4e-16   1.2e-12   47.4   0.7     1    58   169   216   169   217 0.96 SLBB domain
Fer4_17              PF13534.1     61 seq1153_BIOID48253   -            447   6.3e-08   32.7   3.9   1   1   3.7e-11   1.3e-07   31.7   2.7     2    60   260   320   259   321 0.94 4Fe-4S dicluster domain
PDZ                  PF00595.19    81 seq1155_BIOID48253   -            455   5.7e-29   99.9   6.3   1   2   7.2e-19   2.5e-15   56.3   0.0     5    80   261   345   257   346 0.94 PDZ domain (Also known as DHR or GLGF)
PDZ                  PF00595.19    81 seq1155_BIOID48253   -            455   5.7e-29   99.9   6.3   2   2   5.6e-15   1.9e-11   43.8   0.8    12    80   376   443   366   444 0.87 PDZ domain (Also known as DHR or GLGF)
PDZ_2                PF13180.1     82 seq1155_BIOID48253   -            455   9.5e-29   99.0   0.6   1   2   3.1e-21   1.1e-17   63.5   0.0     7    82   273   358   267   358 0.89 PDZ domain
PDZ_2                PF13180.1     82 seq1155_BIOID48253   -            455   9.5e-29   99.0   0.6   2   2     1e-11   3.4e-08   33.1   0.1    13    59   389   435   375   451 0.86 PDZ domain
Trypsin_2            PF13365.1    120 seq1155_BIOID48253   -            455   6.1e-20   71.2   0.3   1   1   3.1e-23     1e-19   70.5   0.2     1   120    92   228    92   228 0.80 Trypsin-like peptidase domain
Trypsin              PF00089.21   220 seq1155_BIOID48253   -            455   1.1e-16   60.9   0.0   1   1   5.4e-20   1.9e-16   60.2   0.0    28   215    93   250    84   254 0.82 Trypsin
SBP_bac_5            PF00496.17   374 seq1158_BIOID48253   -            512     3e-96  322.4  11.3   1   1  2.8e-100   3.8e-96  322.0   7.8     1   372    70   429    70   431 0.95 Bacterial extracellular solute-binding proteins, family 5 Middle
Inositol_P           PF00459.20   271 seq1159_BIOID48253   -            267   2.5e-77  259.7   0.0   1   1   2.1e-81   2.8e-77  259.5   0.0     3   268     2   260     1   263 0.97 Inositol monophosphatase family
Ribosomal_L11_N      PF03946.9     60 seq1160_BIOID48253   -            142   3.2e-32  109.6   0.3   1   1   8.7e-36   5.9e-32  108.7   0.2     1    60     8    67     8    67 0.99 Ribosomal protein L11, N-terminal domain
Ribosomal_L11        PF00298.14    69 seq1160_BIOID48253   -            142   6.6e-29   99.7   2.9   1   1   1.8e-32   1.2e-28   98.8   2.0     1    69    72   140    72   140 0.99 Ribosomal protein L11, RNA binding domain
Mob_synth_C          PF06463.8    128 seq1161_BIOID48253   -            352     7e-36  122.6   0.0   1   1   3.6e-39   1.2e-35  121.8   0.0     1   127   209   335   209   336 0.98 Molybdenum Cofactor Synthesis C
Radical_SAM          PF04055.16   166 seq1161_BIOID48253   -            352   6.9e-27   94.5   0.0   1   1   2.7e-30   9.4e-27   94.0   0.0     2   166    42   204    41   204 0.97 Radical SAM superfamily
Fer4_12              PF13353.1    139 seq1161_BIOID48253   -            352   1.6e-07   31.4   0.0   1   1   8.7e-11     3e-07   30.5   0.0    15   116    47   148    36   154 0.84 4Fe-4S single cluster domain
Fer4_14              PF13394.1    117 seq1161_BIOID48253   -            352   5.9e-07   29.4   0.0   1   1   5.8e-10     2e-06   27.7   0.0     6    90    45   127    38   148 0.70 4Fe-4S single cluster domain
Fer2_3               PF13085.1    110 seq1162_BIOID48253   -            238   3.8e-31  107.0   0.0   1   1   1.6e-34   5.5e-31  106.5   0.0     2   109     5   111     4   112 0.93 2Fe-2S iron-sulfur cluster binding domain
Fer4_17              PF13534.1     61 seq1162_BIOID48253   -            238     2e-10   40.7   0.8   1   1   1.1e-13   3.9e-10   39.8   0.5     1    61   148   221   148   221 0.80 4Fe-4S dicluster domain
Fer4_8               PF13183.1     57 seq1162_BIOID48253   -            238   1.3e-09   37.8   1.5   1   1     8e-13   2.7e-09   36.7   1.0     2    56   146   219   145   220 0.71 4Fe-4S dicluster domain
Fer4_18              PF13746.1     69 seq1162_BIOID48253   -            238   3.2e-07   30.5   1.1   1   1     1e-09   3.5e-06   27.2   0.1     2    67   155   221   154   223 0.97 4Fe-4S dicluster domain
CDH                  PF02611.10   222 seq1163_BIOID48253   -            300   1.6e-95  318.4   0.0   1   1   1.4e-99   1.9e-95  318.2   0.0     2   221    80   299    79   300 0.99 CDP-diacylglycerol pyrophosphatase
HAD_2                PF13419.1    176 seq1164_BIOID48253   -            237   4.6e-23   82.2   0.1   1   1   8.7e-27     6e-23   81.8   0.1     1   174    28   205    28   206 0.87 Haloacid dehalogenase-like hydrolase
DUF3521              PF12035.3     35 seq1165_BIOID48253   -             42   1.9e-08   33.8   0.6   1   1   5.8e-12   7.9e-08   31.9   0.4     1    35    11    38    11    38 0.96 Protein of unknown function (DUF3521)
Lip_A_acyltrans      PF03279.8    295 seq1166_BIOID48253   -            343  1.1e-110  369.0   0.0   1   1  9.2e-115  1.3e-110  368.8   0.0     2   295    42   334    41   334 0.99 Bacterial lipid A biosynthesis acyltransferase
rve                  PF00665.21   120 seq1167_BIOID48253   -            466   1.5e-20   73.4   0.0   1   1   8.9e-24   2.4e-20   72.7   0.0     3   120   176   288   174   288 0.90 Integrase core domain
rve_3                PF13683.1     67 seq1167_BIOID48253   -            466   1.7e-16   59.3   0.1   1   1   1.5e-19     4e-16   58.1   0.0     2    67   260   328   259   328 0.98 Integrase core domain
HTH_28               PF13518.1     52 seq1167_BIOID48253   -            466     8e-09   35.1   0.0   1   1     1e-11   2.9e-08   33.4   0.0     9    51    39    81    33    86 0.92 Helix-turn-helix domain
HTH_23               PF13384.1     50 seq1167_BIOID48253   -            466   1.3e-07   30.9   0.0   1   1   1.1e-10     3e-07   29.7   0.0     5    50    31    75    28    75 0.94 Homeodomain-like domain
Ribosomal_L1         PF00687.16   221 seq1170_BIOID48253   -            234   9.2e-50  168.8   0.2   1   1   7.9e-54   1.1e-49  168.6   0.2    13   220    28   220     8   221 0.90 Ribosomal protein L1p/L10e family
Nitrate_red_del      PF02613.10   136 seq1171_BIOID48253   -            204     4e-31  107.5   1.1   1   1   4.1e-35   5.6e-31  107.0   0.7     7   134    41   164    19   166 0.93 Nitrate reductase delta subunit
Autotransporter      PF03797.14   265 seq1174_BIOID48253   -           1064   4.6e-57  193.2  16.7   1   1   6.8e-61   4.6e-57  193.2  11.5     2   265   764  1048   763  1048 0.98 Autotransporter beta-domain
ESPR                 PF13018.1     24 seq1174_BIOID48253   -           1064     3e-08   32.8   0.1   1   1   1.1e-11   7.8e-08   31.4   0.1     2    24    31    53    31    53 0.96 Extended Signal Peptide of Type V secretion system
Chor_lyase           PF04345.8    168 seq1176_BIOID48253   -            165   5.8e-31  107.0   0.0   1   1     5e-35   6.8e-31  106.8   0.0    13   163    18   165    11   165 0.90 Chorismate lyase
Acyl_transf_1        PF00698.16   318 seq1177_BIOID48253   -            163   4.9e-08   32.5   0.0   1   1   4.4e-12     6e-08   32.2   0.0   148   278     9   140     3   158 0.93 Acyl transferase domain
HHA                  PF05321.6     57 seq1178_BIOID48253   -             71   3.8e-25   87.6   0.0   1   1   3.2e-29   4.3e-25   87.4   0.0     1    57     8    68     8    68 0.97 Haemolysin expression modulating protein
Abhydrolase_5        PF12695.2    142 seq1179_BIOID48253   -            293   5.3e-27   94.2   0.0   1   1     3e-30   6.7e-27   93.8   0.0     1   141    89   265    89   266 0.89 Alpha/beta hydrolase family
Abhydrolase_6        PF12697.2    228 seq1179_BIOID48253   -            293   2.5e-16   60.1   0.3   1   1   6.6e-15   1.5e-11   44.5   0.0     1   102    90   194    90   212 0.88 Alpha/beta hydrolase family
Abhydrolase_1        PF00561.15   230 seq1179_BIOID48253   -            293   5.1e-11   42.4   0.2   1   1   2.2e-09   4.9e-06   26.1   0.0     1    79   115   193   115   217 0.91 alpha/beta hydrolase fold
Peptidase_S9         PF00326.16   213 seq1179_BIOID48253   -            293   1.2e-10   40.9   0.0   1   1   3.5e-13   7.9e-10   38.1   0.0     8   212   108   291   103   292 0.71 Prolyl oligopeptidase family
Hydrolase_4          PF12146.3     79 seq1179_BIOID48253   -            293   2.1e-07   30.5   0.0   1   1   6.9e-10   1.6e-06   27.7   0.0    11    61    82   132    76   149 0.82 Putative lysophospholipase
S4                   PF01479.20    48 seq1182_BIOID48253   -            133   7.9e-13   47.5   0.0   1   1   9.3e-17   1.3e-12   46.8   0.0     1    46     9    53     9    55 0.95 S4 domain
BMC                  PF00936.14    75 seq1183_BIOID48253   -            184   4.1e-41  138.4   8.6   1   2   1.3e-25   1.8e-21   75.4   0.1     1    74     3    76     3    77 0.98 BMC domain
BMC                  PF00936.14    75 seq1183_BIOID48253   -            184   4.1e-41  138.4   8.6   2   2   1.8e-22   2.5e-18   65.3   3.1     1    75    95   173    95   173 0.97 BMC domain
Transket_pyr         PF02779.19   178 seq1186_BIOID48253   -            933   5.3e-67  224.6   0.0   1   1   1.3e-70     9e-67  223.8   0.0     3   178   591   785   589   785 0.99 Transketolase, pyrimidine binding domain
E1_dh                PF00676.15   300 seq1186_BIOID48253   -            933   1.7e-46  158.1   0.0   1   1   5.4e-50   3.7e-46  157.1   0.0    15   282   219   511   207   516 0.84 Dehydrogenase E1 component
DUF2569              PF10754.4    149 seq1188_BIOID48253   -            146     4e-48  163.2  10.5   1   1   3.3e-52   4.5e-48  163.1   7.3     2   149     4   145     3   145 0.99 Protein of unknown function (DUF2569)
Trypsin              PF00089.21   220 seq1189_BIOID48253   -            355   6.1e-17   61.8   0.0   1   1   3.8e-20   1.3e-16   60.7   0.0    23   214    72   239    50   245 0.79 Trypsin
Trypsin_2            PF13365.1    120 seq1189_BIOID48253   -            355   9.9e-17   60.9   0.5   1   1   4.5e-20   1.5e-16   60.3   0.4     1   120    80   215    80   215 0.82 Trypsin-like peptidase domain
PDZ_2                PF13180.1     82 seq1189_BIOID48253   -            355   8.9e-14   51.0   0.5   1   1     1e-16   3.5e-13   49.1   0.1     3    82   259   348   257   348 0.87 PDZ domain
PDZ                  PF00595.19    81 seq1189_BIOID48253   -            355   4.3e-11   42.7   1.4   1   1   1.2e-14   4.3e-11   42.7   0.9    10    80   257   335   248   336 0.77 PDZ domain (Also known as DHR or GLGF)
Acetate_kinase       PF00871.12   388 seq1190_BIOID48253   -            400  1.6e-173  576.5   0.1   1   1  1.3e-177  1.8e-173  576.4   0.0     2   388     6   393     5   393 0.99 Acetokinase family
MoCF_biosynth        PF00994.19   144 seq1191_BIOID48253   -            170   5.6e-31  106.7   0.0   1   1   5.1e-35     7e-31  106.4   0.0     1   143    14   156    12   157 0.92 Probable molybdopterin binding domain
ACT_6                PF13740.1     76 seq1192_BIOID48253   -            190     4e-30  103.2   0.5   1   1   1.1e-31   5.1e-28   96.4   0.0     1    76     7    82     7    82 0.98 ACT domain
ACT                  PF01842.20    66 seq1192_BIOID48253   -            190   8.7e-13   47.3   0.2   1   1     1e-09   4.6e-06   25.8   0.0     2    65    97   166    96   167 0.97 ACT domain
Voltage_CLC          PF00654.15   355 seq1193_BIOID48253   -            438   1.1e-72  244.9  33.6   1   1   7.9e-77   1.1e-72  244.9  23.3     5   354    83   422    79   423 0.91 Voltage gated chloride channel
UbiA                 PF01040.13   257 seq1195_BIOID48253   -            290   8.5e-41  139.7  25.0   1   1   7.6e-45     1e-40  139.4  17.3     2   256    26   277    25   283 0.85 UbiA prenyltransferase family
HSP33                PF01430.14   280 seq1197_BIOID48253   -            294     1e-97  326.5   0.0   1   1  8.3e-102   1.1e-97  326.3   0.0     1   279     6   275     6   276 0.96 Hsp33 protein
DUF2314              PF10077.4    133 seq1198_BIOID48253   -            153     4e-24   85.0   0.1   1   1   3.9e-28   5.4e-24   84.6   0.1     2   127    33   149    32   151 0.90 Uncharacterized protein conserved in bacteria (DUF2314)
BMC                  PF00936.14    75 seq1201_BIOID48253   -            116     8e-17   60.5   0.3   1   1   8.1e-21   1.1e-16   60.1   0.2     2    73    45   112    44   116 0.95 BMC domain
BPD_transp_1         PF00528.17   185 seq1202_BIOID48253   -            306     4e-43  146.9  10.6   1   1   2.9e-47     4e-43  146.9   7.4     1   184   113   304   113   305 0.99 Binding-protein-dependent transport system inner membrane component
DnaJ                 PF00226.26    64 seq1205_BIOID48253   -            271   2.8e-14   52.4   0.2   1   1   7.4e-18     5e-14   51.6   0.1     4    56   208   266   205   269 0.94 DnaJ domain
TerB                 PF05099.8    140 seq1205_BIOID48253   -            271   2.5e-09   36.8   0.7   1   1   3.7e-13   2.5e-09   36.8   0.5    14   137    44   170    32   173 0.89 Tellurite resistance protein TerB
Ribosomal_L10        PF00466.15   100 seq1206_BIOID48253   -            165   2.5e-26   91.3   0.0   1   1   2.6e-30   3.6e-26   90.8   0.0     3   100     5   101     3   101 0.98 Ribosomal protein L10
Rnf-Nqr              PF02508.9    190 seq1210_BIOID48253   -            193   2.6e-71  239.0  21.0   1   1   2.1e-75   2.9e-71  238.8  14.6     1   189     1   191     1   192 0.99 Rnf-Nqr subunit, membrane protein
MoaC                 PF01967.16   136 seq1211_BIOID48253   -            161   1.5e-60  202.6   1.3   1   1   1.3e-64   1.7e-60  202.4   0.9     1   136    15   150    15   150 1.00 MoaC family
ABC_tran             PF00005.22   118 seq1212_BIOID48253   -            228   1.5e-21   76.8   0.0   1   1   3.3e-25   2.2e-21   76.2   0.0     1   117    50   174    50   175 0.92 ABC transporter
AhpC-TSA             PF00578.16   124 seq1213_BIOID48253   -            156   5.2e-40  135.8   0.0   1   1   1.9e-43   6.6e-40  135.5   0.0     2   123     7   134     6   135 0.99 AhpC/TSA family
Redoxin              PF08534.5    146 seq1213_BIOID48253   -            156   2.1e-27   95.3   0.0   1   1   7.3e-31   2.5e-27   95.1   0.0     1   131     5   136     5   148 0.90 Redoxin
SCO1-SenC            PF02630.9    174 seq1213_BIOID48253   -            156   3.3e-10   39.7   0.0   1   1   1.4e-13   4.7e-10   39.2   0.0    32   171    10   136     4   140 0.89 SCO1/SenC
DUF899               PF05988.7    211 seq1213_BIOID48253   -            156   0.00024   20.4   0.0   1   1   7.9e-08   0.00027   20.3   0.0    48   173    12   137     3   152 0.81 Bacterial protein of unknown function (DUF899)
Wzz                  PF02706.10   152 seq1215_BIOID48253   -            377   3.9e-24   85.1   0.9   1   1   2.8e-28   3.9e-24   85.1   0.6     1   150    25   173    25   175 0.93 Chain length determinant protein
PduV-EutP            PF10662.4    143 seq1217_BIOID48253   -            147   4.3e-60  201.2   0.0   1   1   3.6e-64   4.9e-60  201.0   0.0     1   142     1   141     1   142 0.99 Ethanolamine utilisation - propanediol utilisation
Slp                  PF03843.8    160 seq1218_BIOID48253   -            246   1.1e-45  154.4   0.0   1   1     1e-49   1.4e-45  154.0   0.0     1   157    74   231    74   234 0.91 Outer membrane lipoprotein Slp family
Form_Nir_trans       PF01226.12   250 seq1219_BIOID48253   -            310   9.1e-53  178.5  18.0   1   1   7.6e-57     1e-52  178.3  12.5     3   249    39   279    37   280 0.97 Formate/nitrite transporter
PRD                  PF00874.15    90 seq1220_BIOID48253   -            433   2.7e-24   84.9   0.0   1   2   3.6e-13   4.9e-09   36.0   0.0     2    89   138   224   137   225 0.97 PRD domain
PRD                  PF00874.15    90 seq1220_BIOID48253   -            433   2.7e-24   84.9   0.0   2   2   1.5e-16   2.1e-12   46.9   0.0     2    89   247   335   246   336 0.97 PRD domain
PagP                 PF07017.6    147 seq1222_BIOID48253   -            186   4.2e-75  249.8   5.4   1   1   3.7e-79   5.1e-75  249.5   3.7     1   147    36   183    36   183 0.99 Antimicrobial peptide resistance and lipid A acylation protein PagP
ThiS                 PF02597.15    78 seq1228_BIOID48253   -             81     5e-22   77.9   0.0   1   1   4.1e-26   5.6e-22   77.8   0.0     1    78     4    81     4    81 0.99 ThiS family
Ribosomal_L12        PF00542.14    68 seq1229_BIOID48253   -            121   1.8e-31  107.8   8.6   1   1   2.8e-35   3.8e-31  106.7   6.0     1    68    54   121    54   121 0.99 Ribosomal protein L7/L12 C-terminal domain
TetR_N               PF00440.18    47 seq1230_BIOID48253   -            212   2.3e-15   55.8   0.0   1   1   2.8e-19   3.8e-15   55.1   0.0     1    47    15    61    15    61 0.97 Bacterial regulatory proteins, tetR family
FeS                  PF04060.8     35 seq1232_BIOID48253   -            192     1e-14   53.6   5.2   1   1   1.9e-17   2.8e-14   52.2   3.6     1    35    43    77    43    77 0.97 Putative Fe-S cluster
Fer4                 PF00037.22    24 seq1232_BIOID48253   -            192   8.5e-13   47.2  25.0   1   2     1e-10   1.5e-07   30.5   4.8     2    23   111   132   110   133 0.95 4Fe-4S binding domain
Fer4                 PF00037.22    24 seq1232_BIOID48253   -            192   8.5e-13   47.2  25.0   2   2   2.5e-09   3.8e-06   26.1   2.4     2    24   141   163   140   163 0.91 4Fe-4S binding domain
Fer4_9               PF13187.1     55 seq1232_BIOID48253   -            192   2.1e-10   40.5  31.8   1   1   1.1e-10   1.6e-07   31.3  10.3     1    55   116   162   116   162 0.95 4Fe-4S dicluster domain
Fer4_6               PF12837.2     24 seq1232_BIOID48253   -            192   2.9e-08   33.0  28.2   1   1   4.9e-10   7.5e-07   28.6   4.5     1    24   109   132   109   132 0.96 4Fe-4S binding domain
Fer4_10              PF13237.1     52 seq1232_BIOID48253   -            192   3.3e-08   33.0  25.8   1   1   1.2e-10   1.8e-07   30.7   9.6     3    52   111   158   109   158 0.86 4Fe-4S dicluster domain
Fer4_2               PF12797.2     22 seq1232_BIOID48253   -            192   1.6e-07   30.6  20.1   1   1   8.7e-09   1.3e-05   24.6   2.9     3    22   110   129   108   129 0.93 4Fe-4S binding domain
Trp_Tyr_perm         PF03222.8    394 seq1237_BIOID48253   -            444   4.2e-05   22.4  38.4   1   1   5.5e-09   7.6e-05   21.5  26.6     7   374    42   425    38   436 0.76 Tryptophan/tyrosine permease family
FtsX                 PF02687.16   121 seq1239_BIOID48253   -            804   1.1e-21   76.6  18.5   1   2   2.8e-15   1.9e-11   43.6   6.5     3   121   247   364   245   364 0.87 FtsX-like permease family
FtsX                 PF02687.16   121 seq1239_BIOID48253   -            804   1.1e-21   76.6  18.5   2   2     2e-16   1.4e-12   47.3   1.2     2   116   683   793   682   797 0.86 FtsX-like permease family
BPD_transp_1         PF00528.17   185 seq1240_BIOID48253   -            303   7.2e-31  107.0  13.0   1   1   1.1e-34   7.2e-31  107.0   9.0     1   184   119   302   119   303 0.99 Binding-protein-dependent transport system inner membrane component
OppC_N               PF12911.2     56 seq1240_BIOID48253   -            303   1.3e-17   62.7   0.2   1   1     2e-21   1.3e-17   62.7   0.2     2    56    24    79    23    79 0.86 N-terminal TM domain of oligopeptide transport permease C
MoaE                 PF02391.12   117 seq1241_BIOID48253   -            150   4.8e-40  135.9   0.0   1   1   4.1e-44   5.6e-40  135.6   0.0     2   116     6   121     5   122 0.97 MoaE protein
Exo_endo_phos        PF03372.18   251 seq1242_BIOID48253   -            272     2e-26   93.3   0.0   1   1   1.7e-30   2.3e-26   93.0   0.0     1   251     8   263     8   263 0.80 Endonuclease/Exonuclease/phosphatase family
PTA_PTB              PF01515.14   319 seq1243_BIOID48253   -            714  3.6e-128  427.0   0.9   1   1  9.2e-132  4.2e-128  426.7   0.1     2   319   392   707   391   707 0.99 Phosphate acetyl/butaryl transferase
AAA_26               PF13500.1    199 seq1243_BIOID48253   -            714     3e-44  150.8   0.2   1   1   1.6e-47   7.3e-44  149.6   0.2     2   198     4   230     3   231 0.88 AAA domain
DRTGG                PF07085.7    105 seq1243_BIOID48253   -            714   3.1e-31  106.9   0.0   1   1   3.1e-34   1.4e-30  104.8   0.0     1   104   234   345   234   346 0.98 DRTGG domain
Fer4_7               PF12838.2     52 seq1244_BIOID48253   -            205   4.3e-15   55.7  22.5   1   1   3.1e-11   3.8e-08   33.4   3.9     2    52    82   166    81   166 0.63 4Fe-4S dicluster domain
Fer4_9               PF13187.1     55 seq1244_BIOID48253   -            205   9.2e-13   48.1  17.9   1   1   5.9e-10   7.4e-07   29.2   2.2     2    54    82   166    81   167 0.93 4Fe-4S dicluster domain
Fer4_11              PF13247.1     99 seq1244_BIOID48253   -            205   1.7e-12   46.9  14.2   1   1   3.8e-13   4.7e-10   39.1   3.1     4    59    45    98    42   105 0.91 4Fe-4S dicluster domain
Fer4                 PF00037.22    24 seq1244_BIOID48253   -            205   5.3e-12   44.6  36.6   1   1   2.2e-12   2.8e-09   36.0   1.1     2    24    76    98    75    98 0.93 4Fe-4S binding domain
Fer4_10              PF13237.1     52 seq1244_BIOID48253   -            205   2.4e-10   39.9  25.0   1   1   4.5e-09   5.6e-06   25.9   4.7     2    52    75   163    74   163 0.70 4Fe-4S dicluster domain
Fer4_6               PF12837.2     24 seq1244_BIOID48253   -            205     2e-09   36.7  36.3   1   1   1.3e-09   1.6e-06   27.6   0.9     3    24    76    97    74    97 0.92 4Fe-4S binding domain
Fer4_3               PF12798.2     15 seq1244_BIOID48253   -            205   4.2e-08   33.0  44.7   1   3   3.5e-05     0.043   14.2   4.6     1    15    51    67    51    67 0.98 4Fe-4S binding domain
Fer4_3               PF12798.2     15 seq1244_BIOID48253   -            205   4.2e-08   33.0  44.7   2   3   3.4e-05     0.042   14.2   4.0     1    15    82    96    82    96 0.98 4Fe-4S binding domain
Fer4_3               PF12798.2     15 seq1244_BIOID48253   -            205   4.2e-08   33.0  44.7   3   3   1.1e-05     0.014   15.8   2.8     1    15   146   166   146   166 0.96 4Fe-4S binding domain
Fer4_4               PF12800.2     17 seq1244_BIOID48253   -            205   2.5e-07   30.3  28.4   1   2   3.2e-05     0.039   14.1   0.8     3    15    11    23     9    32 0.91 4Fe-4S binding domain
Fer4_4               PF12800.2     17 seq1244_BIOID48253   -            205   2.5e-07   30.3  28.4   2   2   1.1e-06    0.0013   18.7   1.5     3    17    81    95    79    95 0.90 4Fe-4S binding domain
IcmL                 PF11393.3    108 seq1245_BIOID48253   -            230     2e-34  117.6   0.0   1   1   2.2e-38     3e-34  117.0   0.0     1   108    77   184    77   184 0.98 Macrophage killing protein with similarity to conjugation protein
DUF805               PF05656.9    117 seq1249_BIOID48253   -            146   4.5e-20   71.5  11.9   1   1   7.1e-24   9.7e-20   70.4   8.3     2   116     7   134     6   135 0.82 Protein of unknown function (DUF805)
CSD                  PF00313.17    66 seq1251_BIOID48253   -             69   5.2e-34  115.7   0.7   1   1   8.2e-38   5.6e-34  115.6   0.5     2    65     5    68     4    69 0.97 'Cold-shock' DNA-binding domain
OB_RNB               PF08206.6     58 seq1251_BIOID48253   -             69   1.2e-05   24.6   0.3   1   1   2.5e-09   1.7e-05   24.1   0.2     7    30    14    37     6    67 0.82 Ribonuclease B OB domain
GerE                 PF00196.14    58 seq1253_BIOID48253   -            176   9.7e-09   34.3   1.4   1   1   1.3e-12   1.8e-08   33.4   1.0     3    56   115   168   113   170 0.96 Bacterial regulatory proteins, luxR family
Complex1_51K         PF01512.12   151 seq1254_BIOID48253   -            708   1.6e-48  164.1   1.7   1   1   2.1e-51   2.2e-48  163.7   0.0     1   151   139   284   139   284 0.98 Respiratory-chain NADH dehydrogenase 51 Kd subunit
RnfC_N               PF13375.1    101 seq1254_BIOID48253   -            708   1.9e-34  117.2   0.2   1   1   6.7e-37   7.1e-34  115.4   0.0     1   101    14   115    14   115 0.96 RnfC Barrel sandwich hybrid domain
SLBB                 PF10531.4     59 seq1254_BIOID48253   -            708   2.1e-11   43.4   0.1   1   1   5.5e-14   5.8e-11   42.0   0.0     1    58   296   344   296   345 0.95 SLBB domain
Fer4_7               PF12838.2     52 seq1254_BIOID48253   -            708   1.6e-09   37.8   8.8   1   1     5e-12   5.2e-09   36.2   6.1     1    52   376   430   376   430 0.81 4Fe-4S dicluster domain
Fer4_8               PF13183.1     57 seq1254_BIOID48253   -            708   4.7e-09   36.0   5.1   1   1   1.3e-11   1.4e-08   34.5   3.5     3    57   375   430   372   462 0.80 4Fe-4S dicluster domain
Fer4_10              PF13237.1     52 seq1254_BIOID48253   -            708   5.8e-08   32.2  10.5   1   1   1.5e-10   1.6e-07   30.8   7.3     6    52   374   427   370   427 0.91 4Fe-4S dicluster domain
Fer4_9               PF13187.1     55 seq1254_BIOID48253   -            708   4.5e-07   29.9   8.9   1   1   1.5e-09   1.6e-06   28.1   6.1     2    53   377   429   376   430 0.71 4Fe-4S dicluster domain
Fer4_4               PF12800.2     17 seq1254_BIOID48253   -            708   4.7e-07   29.4  11.4   1   2   5.4e-06    0.0057   16.7   2.0     2    16   375   389   374   395 0.90 4Fe-4S binding domain
Fer4_4               PF12800.2     17 seq1254_BIOID48253   -            708   4.7e-07   29.4  11.4   2   2   5.1e-06    0.0054   16.8   1.0     3    16   415   428   413   436 0.91 4Fe-4S binding domain
Fer4_17              PF13534.1     61 seq1254_BIOID48253   -            708   1.5e-06   28.3  10.4   1   1   1.2e-08   1.3e-05   25.3   6.9     2    61   377   431   376   431 0.82 4Fe-4S dicluster domain
RNA_pol_Rpb2_6       PF00562.23   386 seq1257_BIOID48253   -           1342  4.7e-162  539.0   0.0   1   1  3.5e-162  7.9e-159  528.4   0.1     2   386   716  1264   715  1264 0.98 RNA polymerase Rpb2, domain 6
RNA_pol_Rpb2_7       PF04560.15    83 seq1257_BIOID48253   -           1342   5.7e-32  109.6   0.1   1   1   8.2e-35   1.9e-31  108.0   0.0     1    82  1266  1341  1266  1342 0.98 RNA polymerase Rpb2, domain 7
RNA_pol_Rpb2_3       PF04565.11    68 seq1257_BIOID48253   -           1342   7.1e-30  102.4   0.0   1   1   7.4e-33   1.7e-29  101.2   0.0     1    68   513   582   513   582 0.98 RNA polymerase Rpb2, domain 3
RNA_pol_Rpb2_45      PF10385.4     66 seq1257_BIOID48253   -           1342   4.6e-29   99.9   0.3   1   1   1.5e-31   3.5e-28   97.0   0.2     1    66   591   656   591   656 1.00 RNA polymerase beta subunit external 1 domain
RNA_pol_Rpb2_1       PF04563.10   203 seq1257_BIOID48253   -           1342   1.5e-26   92.4   0.0   1   1   1.4e-29   3.1e-26   91.4   0.0     2   203    27   509    26   509 0.98 RNA polymerase beta subunit
RNA_pol_Rpb2_2       PF04561.9    190 seq1257_BIOID48253   -           1342   1.6e-25   89.5   0.9   1   2   8.4e-11   1.9e-07   30.5   0.0     1    74   151   225   151   276 0.82 RNA polymerase Rpb2, domain 2
RNA_pol_Rpb2_2       PF04561.9    190 seq1257_BIOID48253   -           1342   1.6e-25   89.5   0.9   2   2   1.9e-18   4.4e-15   55.4   0.0    80   190   340   454   329   454 0.88 RNA polymerase Rpb2, domain 2
Bax1-I               PF01027.15   205 seq1260_BIOID48253   -            261   7.6e-59  198.6  36.6   1   1   6.6e-63     9e-59  198.4  25.4     2   205    46   257    45   257 0.92 Inhibitor of apoptosis-promoting Bax1
2-Hacid_dh_C         PF02826.14   178 seq1261_BIOID48253   -            325   1.6e-45  154.3   0.0   1   1   9.3e-49   6.3e-45  152.3   0.0     2   178   118   290   117   290 0.95 D-isomer specific 2-hydroxyacid dehydrogenase, NAD binding domain
NAD_binding_2        PF03446.10   162 seq1261_BIOID48253   -            325   1.7e-06   27.9   0.0   1   1   6.1e-10   4.2e-06   26.6   0.0     3    90   151   236   149   242 0.92 NAD binding domain of 6-phosphogluconate dehydrogenase
Transposase_31       PF04754.7    205 seq1265_BIOID48253   -            314   6.5e-84  280.2   0.4   1   1   6.3e-88   8.7e-84  279.8   0.3     1   204     8   210     8   211 0.98 Putative transposase, YhgA-like
Lact-deh-memb        PF09330.6    291 seq1266_BIOID48253   -            582  1.2e-153  510.4   1.9   1   1  1.8e-157  1.2e-153  510.4   1.3     1   291   289   578   289   578 1.00 D-lactate dehydrogenase, membrane binding
FAD_binding_4        PF01565.18   139 seq1266_BIOID48253   -            582   2.6e-08   33.3   0.0   1   1   6.3e-12   4.3e-08   32.6   0.0     2   115    58   177    57   197 0.84 FAD binding domain
Oxidored_q1          PF00361.15   270 seq1267_BIOID48253   -            388   2.9e-22   79.1  15.4   1   1   2.1e-26   2.9e-22   79.1  10.7     3   160   133   293   131   298 0.92 NADH-Ubiquinone/plastoquinone (complex I), various chains
MacB_PCD             PF12704.2    232 seq1268_BIOID48253   -            399     3e-18   66.1   0.1   1   1   4.4e-22     3e-18   66.1   0.0     9   227    24   237    11   239 0.79 MacB-like periplasmic core domain
FtsX                 PF02687.16   121 seq1268_BIOID48253   -            399   2.4e-17   62.7  17.6   1   1   3.9e-21   2.7e-17   62.5  10.1     2   121   269   392   268   392 0.95 FtsX-like permease family
SepZ                 PF06066.6     99 seq1272_BIOID48253   -            108   4.1e-52  174.1   6.9   1   1   3.4e-56   4.6e-52  173.9   4.8     1    99    11   108    11   108 0.99 SepZ
DUF3625              PF12293.3    241 seq1275_BIOID48253   -            327   5.7e-95  316.8   0.6   1   1   5.4e-99   7.4e-95  316.5   0.4     2   240    80   325    79   326 0.99 Protein of unknown function (DUF3625)
DUF406               PF04175.7     94 seq1276_BIOID48253   -             99     2e-28   98.5   3.2   1   1   1.6e-32   2.2e-28   98.4   2.2     4    94     3    96     1    96 0.96 Protein of unknown function (DUF406)
SNARE_assoc          PF09335.6    123 seq1277_BIOID48253   -            236   4.7e-27   94.5   6.4   1   1   3.4e-31   4.7e-27   94.5   4.4     1   121    63   180    63   182 0.98 SNARE associated Golgi protein
EAL                  PF00563.15   236 seq1278_BIOID48253   -            808   1.6e-63  214.2   0.1   1   1   1.9e-67   2.6e-63  213.5   0.1     2   236   558   793   557   793 0.97 EAL domain
CN_hydrolase         PF00795.17   184 seq1281_BIOID48253   -            262   6.6e-21   74.3   0.1   1   1   6.6e-25     9e-21   73.9   0.0     6   184     7   172     2   172 0.85 Carbon-nitrogen hydrolase
tRNA-synt_1e         PF01406.14   301 seq1282_BIOID48253   -            461  4.5e-144  479.0   0.1   1   1  2.1e-147  5.7e-144  478.6   0.1     2   300    15   313    14   314 0.99 tRNA synthetases class I (C) catalytic domain
DALR_2               PF09190.6     63 seq1282_BIOID48253   -            461     2e-26   91.9   1.7   1   1   7.1e-30     2e-26   91.9   1.2     1    63   341   402   341   402 0.99 DALR domain
tRNA-synt_1g         PF09334.6    391 seq1282_BIOID48253   -            461   2.2e-16   59.4   1.6   1   2   3.9e-10   1.1e-06   27.5   0.1    13   112    35   133    29   147 0.82 tRNA synthetases class I (M)
tRNA-synt_1g         PF09334.6    391 seq1282_BIOID48253   -            461   2.2e-16   59.4   1.6   2   2   3.1e-11   8.6e-08   31.1   0.1   312   373   251   311   231   317 0.85 tRNA synthetases class I (M)
tRNA-synt_1f         PF01921.13   360 seq1282_BIOID48253   -            461   1.7e-07   30.1   0.0   1   1     2e-08   5.6e-05   21.8   0.0   276   317   261   301   214   329 0.85 tRNA synthetases class I (K)
tRNA-synt_1          PF00133.17   601 seq1282_BIOID48253   -            461   1.1e-06   26.8   0.2   1   1   3.5e-09   9.5e-06   23.7   0.0   515   596   221   300   206   305 0.81 tRNA synthetases class I (I, L, M and V)
Phage_AlpA           PF05930.7     51 seq1283_BIOID48253   -             79   1.1e-21   76.2   0.2   1   1   1.8e-25   1.2e-21   75.9   0.1     2    51    21    76    20    76 0.98 Prophage CP4-57 regulatory protein (AlpA)
HTH_17               PF12728.2     51 seq1283_BIOID48253   -             79   1.4e-06   28.3   0.1   1   1   2.6e-10   1.8e-06   28.0   0.1     2    50    23    79    22    79 0.88 Helix-turn-helix domain
MxiH                 PF09392.5     90 seq1284_BIOID48253   -            142     3e-12   46.8   0.9   1   1     3e-16   4.1e-12   46.3   0.6     2    90    56   141    55   141 0.96 Type III secretion needle MxiH like
Arg_repressor        PF01316.16    70 seq1285_BIOID48253   -            156   3.1e-26   90.5   0.1   1   1   7.1e-30   4.9e-26   89.9   0.0     2    69     6    74     5    75 0.97 Arginine repressor, DNA binding domain
Arg_repressor_C      PF02863.13    70 seq1285_BIOID48253   -            156   2.1e-24   84.6   0.1   1   1   5.1e-28   3.5e-24   83.9   0.1     2    69    82   150    81   151 0.96 Arginine repressor, C-terminal domain
Methyltransf_23      PF13489.1    162 seq1286_BIOID48253   -            256   2.9e-24   85.4   0.0   1   1   4.5e-27   4.7e-24   84.7   0.0    23   121    73   198    51   227 0.76 Methyltransferase domain
Methyltransf_31      PF13847.1    152 seq1286_BIOID48253   -            256   8.9e-20   70.6   0.0   1   1   1.1e-22   1.2e-19   70.3   0.0     4   112    73   177    72   226 0.88 Methyltransferase domain
Methyltransf_11      PF08241.7     95 seq1286_BIOID48253   -            256   2.7e-19   69.3   0.1   1   1   3.9e-22   4.1e-19   68.7   0.1     1    95    77   173    77   173 0.96 Methyltransferase domain
Methyltransf_12      PF08242.7     99 seq1286_BIOID48253   -            256   3.7e-14   52.8   0.0   1   1   5.8e-17   6.1e-14   52.1   0.0     1    98    77   170    77   171 0.84 Methyltransferase domain
Methyltransf_18      PF12847.2    112 seq1286_BIOID48253   -            256   1.4e-13   51.2   0.0   1   1   2.2e-16   2.3e-13   50.6   0.0     2   110    73   174    73   176 0.90 Methyltransferase domain
Methyltransf_25      PF13649.1    101 seq1286_BIOID48253   -            256   4.6e-12   46.0   0.1   1   1     7e-15   7.3e-12   45.4   0.1     1   101    76   169    76   169 0.92 Methyltransferase domain
Ubie_methyltran      PF01209.13   233 seq1286_BIOID48253   -            256   1.1e-09   37.5   0.0   1   1   1.3e-12   1.4e-09   37.3   0.0    38   151    63   173    29   199 0.87 ubiE/COQ5 methyltransferase family
Methyltransf_26      PF13659.1    117 seq1286_BIOID48253   -            256     3e-09   36.8   0.1   1   1   7.4e-12   7.8e-09   35.4   0.1     1   115    73   175    73   177 0.89 Methyltransferase domain
CMAS                 PF02353.15   273 seq1286_BIOID48253   -            256   2.3e-08   33.3   0.0   1   1   2.9e-11     3e-08   32.9   0.0    63   193    73   200    53   232 0.81 Mycolic acid cyclopropane synthetase
NodS                 PF05401.6    201 seq1286_BIOID48253   -            256   7.7e-08   31.8   0.0   1   1   9.1e-11   9.5e-08   31.5   0.0    46   175    75   204    30   212 0.83 Nodulation protein S (NodS)
MTS                  PF05175.9    170 seq1286_BIOID48253   -            256   8.4e-07   28.4   0.0   1   1   1.2e-09   1.2e-06   27.9   0.0    32   103    73   143    63   186 0.89 Methyltransferase small domain
Methyltransf_9       PF08003.6    315 seq1286_BIOID48253   -            256   9.9e-06   24.3   0.0   1   1   1.3e-08   1.3e-05   23.9   0.0   114   229    71   185    62   219 0.80 Protein of unknown function (DUF1698)
PrmA                 PF06325.8    295 seq1286_BIOID48253   -            256     2e-05   23.7   0.0   1   1   2.7e-08   2.8e-05   23.2   0.0   162   258    73   174    67   190 0.79 Ribosomal protein L11 methyltransferase (PrmA)
Phage_integrase      PF00589.17   173 seq1287_BIOID48253   -            265   9.6e-37  126.1   0.1   1   1   9.9e-41   1.4e-36  125.6   0.0     1   171    45   237    45   239 0.88 Phage integrase family
FKBP_C               PF00254.23    94 seq1288_BIOID48253   -            206   3.7e-27   94.0   0.0   1   1   9.7e-31   6.6e-27   93.2   0.0     5    94   117   203   114   203 0.96 FKBP-type peptidyl-prolyl cis-trans isomerase
FKBP_N               PF01346.13   124 seq1288_BIOID48253   -            206   1.3e-23   83.2   0.0   1   1   2.3e-27   1.5e-23   83.0   0.0    17   124     5   108     1   108 0.96 Domain amino terminal to FKBP-type peptidyl-prolyl isomerase
Usp                  PF00582.21   140 seq1289_BIOID48253   -            142   3.2e-17   62.8   0.0   1   1   2.7e-21   3.7e-17   62.7   0.0     2   140     3   138     2   138 0.95 Universal stress protein family
Oxidored_q1          PF00361.15   270 seq1293_BIOID48253   -            399   1.2e-23   83.5   0.5   1   1   9.1e-28   1.2e-23   83.5   0.3   159   267    19   138    17   141 0.92 NADH-Ubiquinone/plastoquinone (complex I), various chains
Bax1-I               PF01027.15   205 seq1294_BIOID48253   -            237   1.8e-12   47.1  24.7   1   1   1.7e-16   2.3e-12   46.8  17.1     3   201    19   220    17   225 0.82 Inhibitor of apoptosis-promoting Bax1
HTH_Tnp_1            PF01527.15    76 seq1295_BIOID48253   -            215   2.6e-20   72.0   0.0   1   1   1.2e-23   5.3e-20   71.0   0.0     2    69    91   162    90   169 0.87 Transposase
2-oxoacid_dh         PF00198.18   231 seq1297_BIOID48253   -            410     8e-82  273.8   0.0   1   1   2.3e-85     1e-81  273.4   0.0     3   231   180   408   178   408 0.98 2-oxoacid dehydrogenases acyltransferase (catalytic domain)
Biotin_lipoyl        PF00364.17    74 seq1297_BIOID48253   -            410   7.1e-18   63.9   0.3   1   1   3.7e-21   1.7e-17   62.7   0.2     2    73     5    76     4    77 0.96 Biotin-requiring enzyme
E3_binding           PF02817.12    39 seq1297_BIOID48253   -            410   4.7e-15   54.8   0.2   1   1     1e-18   4.7e-15   54.8   0.1     5    39   114   148   111   148 0.96 e3 binding domain
MMR_HSR1             PF01926.18   114 seq1298_BIOID48253   -             99   7.4e-11   41.9   0.0   1   1   1.4e-14   9.8e-11   41.5   0.0     2    56    41    97    40    99 0.83 50S ribosome-binding GTPase
Dynamin_N            PF00350.18   168 seq1298_BIOID48253   -             99   5.2e-08   32.7   0.4   1   1   1.1e-09   7.4e-06   25.7   0.0     1    41    41    82    41    87 0.88 Dynamin family
PHP                  PF02811.14   175 seq1299_BIOID48253   -            245   9.9e-18   64.4   0.4   1   1   1.1e-21   1.5e-17   63.8   0.3     1   169     4   164     4   174 0.91 PHP domain
YscJ_FliF            PF01514.12   207 seq1300_BIOID48253   -            190   3.8e-59  199.1   4.0   1   1   3.3e-63   4.6e-59  198.9   2.8     3   196     3   185     1   189 0.97 Secretory protein of YscJ/FliF family
ABC_tran             PF00005.22   118 seq1303_BIOID48253   -            233   3.7e-27   94.9   0.0   1   1   8.9e-31   6.1e-27   94.2   0.0     1   117    49   173    49   174 0.94 ABC transporter
AAA_21               PF13304.1    303 seq1303_BIOID48253   -            233   1.4e-11   44.8   0.1   1   1   4.4e-13     3e-09   37.1   0.1     1   299    37   206    37   210 0.76 AAA domain
HTH_Tnp_1            PF01527.15    76 seq1304_BIOID48253   -            103   2.8e-09   36.6   0.5   1   1   7.7e-13   3.5e-09   36.3   0.3     2    76     4    79     3    85 0.89 Transposase
HTH_28               PF13518.1     52 seq1304_BIOID48253   -            103   2.5e-07   30.4   0.1   1   1     1e-10   4.7e-07   29.5   0.0     1    40    13    53    13    60 0.88 Helix-turn-helix domain
PEPCK_ATP            PF01293.15   467 seq1306_BIOID48253   -            540  2.4e-216  718.6   0.0   1   1    2e-220  2.8e-216  718.4   0.0     3   467    21   493    19   493 0.98 Phosphoenolpyruvate carboxykinase
DUF1471              PF07338.8     56 seq1307_BIOID48253   -             87   6.6e-23   79.9   0.2   1   1   7.2e-27   9.8e-23   79.4   0.1     2    56    34    87    33    87 0.97 Protein of unknown function (DUF1471)
AA_permease          PF00324.16   479 seq1309_BIOID48253   -            470  1.5e-119  399.3  46.0   1   1  2.5e-123  1.7e-119  399.1  31.9     1   477    27   468    27   470 0.98 Amino acid permease
AA_permease_2        PF13520.1    426 seq1309_BIOID48253   -            470   5.5e-51  173.3  50.0   1   1     1e-54   7.1e-51  172.9  34.6     8   419    30   446    26   459 0.84 Amino acid permease
DUF1440              PF07274.7    136 seq1311_BIOID48253   -            204   3.9e-55  185.4   2.3   1   1   3.4e-59   4.7e-55  185.1   1.6     1   136    26   182    26   182 0.99 Protein of unknown function (DUF1440)
Nitrate_red_del      PF02613.10   136 seq1312_BIOID48253   -            184   3.9e-19   68.6   0.4   1   1   4.2e-23   5.8e-19   68.1   0.3     3   135    31   150    29   151 0.90 Nitrate reductase delta subunit
rve                  PF00665.21   120 seq1313_BIOID48253   -            248   6.5e-28   97.1   0.0   1   1   4.3e-31   1.2e-27   96.3   0.0     2   120    76   192    75   192 0.98 Integrase core domain
rve_3                PF13683.1     67 seq1313_BIOID48253   -            248   7.4e-15   54.1   0.3   1   1   5.9e-18   1.6e-14   53.0   0.2     2    67   164   230   163   230 0.96 Integrase core domain
DDE_Tnp_IS240        PF13610.1    140 seq1313_BIOID48253   -            248   1.4e-12   47.6   0.0   1   1   7.5e-16   2.1e-12   47.1   0.0     2   139    81   222    80   223 0.90 DDE domain
rve_2                PF13333.1     52 seq1313_BIOID48253   -            248   4.3e-10   39.3   0.2   1   1     3e-13   8.3e-10   38.4   0.1     1    50   182   236   182   237 0.90 Integrase core domain
HTH_21               PF13276.1     60 seq1313_BIOID48253   -            248   7.2e-09   35.4   0.1   1   1     6e-12   1.6e-08   34.2   0.0     9    58     4    52     2    56 0.90 HTH-like domain
DcuC                 PF03606.10   463 seq1314_BIOID48253   -            506  2.2e-164  547.0  32.9   1   1  1.8e-168  2.5e-164  546.8  22.8     1   462    15   501    15   502 0.99 C4-dicarboxylate anaerobic carrier
SNARE_assoc          PF09335.6    123 seq1315_BIOID48253   -            235   1.2e-24   86.7   8.0   1   1   8.7e-29   1.2e-24   86.7   5.5     1   122    80   197    78   198 0.96 SNARE associated Golgi protein
DAGK_prokar          PF01219.14   104 seq1317_BIOID48253   -            122   5.5e-39  131.8   8.1   1   1   4.6e-43   6.3e-39  131.6   5.6     2   104    16   118    15   118 0.99 Prokaryotic diacylglycerol kinase
CSD                  PF00313.17    66 seq1318_BIOID48253   -             70   2.6e-33  113.5   0.3   1   1   4.1e-37   2.8e-33  113.3   0.2     1    65     5    69     5    70 0.98 'Cold-shock' DNA-binding domain
OB_RNB               PF08206.6     58 seq1318_BIOID48253   -             70   1.5e-05   24.2   0.3   1   1   3.5e-09   2.4e-05   23.6   0.2     7    28    15    36    11    40 0.87 Ribonuclease B OB domain
NQR2_RnfD_RnfE       PF03116.10   314 seq1321_BIOID48253   -            352  8.2e-122  406.1  15.5   1   1  6.8e-126  9.3e-122  405.9  10.7     3   314     4   350     2   350 0.93 NQR2, RnfD, RnfE family
MacB_PCD             PF12704.2    232 seq1323_BIOID48253   -            414   1.2e-25   90.4   0.2   1   1   1.7e-29   1.2e-25   90.4   0.1    11   229    26   241    21   244 0.83 MacB-like periplasmic core domain
FtsX                 PF02687.16   121 seq1323_BIOID48253   -            414   1.9e-22   79.1  12.5   1   1   3.4e-26   2.3e-22   78.8   4.5     2   121   274   407   273   407 0.98 FtsX-like permease family
CbiA                 PF01656.18   195 seq1324_BIOID48253   -            210   8.8e-14   51.2   0.2   1   1   3.2e-17   2.2e-13   49.9   0.1     3   178     7   164     5   180 0.74 CobQ/CobB/MinD/ParA nucleotide binding domain
Secretin             PF00263.16   165 seq1325_BIOID48253   -            512     3e-33  114.4   3.5   1   1   4.4e-37     3e-33  114.4   2.5     1   162   336   504   336   507 0.93 Bacterial type II and III secretion system protein
Secretin_N           PF03958.12    82 seq1325_BIOID48253   -            512   4.2e-25   87.6   2.7   1   1   1.2e-22   7.9e-19   67.5   0.2     1    82   180   275   180   275 0.99 Bacterial type II/III secretion system short domain
DUF308               PF03729.8     72 seq1326_BIOID48253   -            190   3.5e-19   68.4  37.0   1   2   1.1e-15   1.5e-11   43.9   9.4     2    71    27    97    26    98 0.93 Short repeat of unknown function (DUF308)
DUF308               PF03729.8     72 seq1326_BIOID48253   -            190   3.5e-19   68.4  37.0   2   2   6.2e-13   8.5e-09   35.1   9.2     1    71    84   153    84   154 0.94 Short repeat of unknown function (DUF308)
NADHdh               PF00146.16   311 seq1327_BIOID48253   -            138   4.1e-07   29.2   2.5   1   1   3.9e-11   5.3e-07   28.8   1.8     6   124    14   125     8   129 0.83 NADH dehydrogenase
ATP-grasp_2          PF08442.5    202 seq1331_BIOID48253   -            388   1.4e-82  275.8   0.0   1   1   5.7e-86   1.9e-82  275.4   0.0     1   202     2   203     2   203 1.00 ATP-grasp domain
Ligase_CoA           PF00549.14   153 seq1331_BIOID48253   -            388     1e-24   86.7   3.4   1   1   5.1e-28   1.8e-24   86.0   2.4     1   153   262   382   262   382 0.98 CoA-ligase
ATP-grasp_5          PF13549.1    222 seq1331_BIOID48253   -            388   1.5e-13   50.3   0.1   1   1   1.2e-16     4e-13   48.9   0.1    10   219     3   215     1   217 0.83 ATP-grasp domain
ATP-grasp_4          PF13535.1    184 seq1331_BIOID48253   -            388   7.1e-08   32.2   0.1   1   1   5.1e-11   1.7e-07   31.0   0.0     7   110     7   126     4   200 0.77 ATP-grasp domain
HTH_3                PF01381.17    55 seq1335_BIOID48253   -             86   2.5e-10   39.9   0.0   1   1   6.6e-14     3e-10   39.6   0.0     1    53     5    57     5    59 0.95 Helix-turn-helix
HTH_19               PF12844.2     64 seq1335_BIOID48253   -             86   4.2e-08   32.9   0.0   1   1   1.2e-11   5.5e-08   32.6   0.0     4    57     5    58     5    65 0.93 Helix-turn-helix domain
HTH_31               PF13560.1     64 seq1335_BIOID48253   -             86   4.8e-08   32.9   0.0   1   1   1.3e-11     6e-08   32.6   0.0     6    55     5    53     4    62 0.93 Helix-turn-helix domain
LexA_DNA_bind        PF01726.11    65 seq1336_BIOID48253   -            202   6.6e-32  108.7   0.1   1   1   1.5e-35   1.1e-31  108.1   0.1     1    65     1    65     1    65 0.99 LexA DNA binding domain
Peptidase_S24        PF00717.18    70 seq1336_BIOID48253   -            202   8.9e-17   60.3   0.8   1   1   1.9e-20   1.3e-16   59.8   0.5     1    68   114   180   114   182 0.96 Peptidase S24-like
DUF1097              PF06496.6    144 seq1337_BIOID48253   -            173   1.6e-46  157.6  25.0   1   1   1.4e-50   1.9e-46  157.3  17.4     1   143    18   156    18   157 0.99 Protein of unknown function (DUF1097)
GnsAB                PF08178.6     54 seq1339_BIOID48253   -             57   6.1e-33  112.1   4.2   1   1     5e-37   6.8e-33  111.9   2.9     1    54     1    54     1    54 1.00 GnsA/GnsB family
CMD                  PF02627.15    85 seq1340_BIOID48253   -            182   6.6e-09   35.3   0.2   1   1   3.2e-12   4.4e-08   32.7   0.0    14    85    52   122    43   122 0.91 Carboxymuconolactone decarboxylase family
NADHdh               PF00146.16   311 seq1341_BIOID48253   -            177   2.1e-15   56.4   6.6   1   1   1.8e-19   2.4e-15   56.2   4.6   147   308    10   176     3   177 0.85 NADH dehydrogenase
Ring_hydroxyl_A      PF00848.14   209 seq1342_BIOID48253   -            453   2.2e-32  112.3   0.1   1   1   4.4e-36     3e-32  111.8   0.0     2   208   164   433   163   435 0.90 Ring hydroxylating alpha subunit (catalytic domain)
Rieske               PF00355.21    98 seq1342_BIOID48253   -            453   2.5e-24   84.5   0.1   1   1   6.3e-28   4.3e-24   83.7   0.1     1    86    42   125    42   142 0.90 Rieske [2Fe-2S] domain
MFS_1                PF07690.11   354 seq1347_BIOID48253   -            417   5.8e-39  133.7  62.6   1   2   3.2e-31   2.2e-27   95.6  18.9     1   224    41   261    40   270 0.82 Major Facilitator Superfamily
MFS_1                PF07690.11   354 seq1347_BIOID48253   -            417   5.8e-39  133.7  62.6   2   2   9.1e-15   6.2e-11   41.5  23.0     7   168   249   407   247   415 0.82 Major Facilitator Superfamily
Sugar_tr             PF00083.19   451 seq1347_BIOID48253   -            417   2.8e-14   52.4  34.4   1   1   8.9e-18   6.1e-14   51.3   7.1    46   197    71   217     4   223 0.88 Sugar (and other) transporter
DUF1127              PF06568.6     40 seq1352_BIOID48253   -             59     4e-13   48.4   8.1   1   1   2.9e-17     4e-13   48.4   5.6     2    39    22    59    21    59 0.96 Domain of unknown function (DUF1127)
MFS_1                PF07690.11   354 seq1354_BIOID48253   -            416   1.6e-25   89.5  61.2   1   2   3.7e-20   2.5e-16   59.2  19.0     1   224    22   237    22   242 0.81 Major Facilitator Superfamily
MFS_1                PF07690.11   354 seq1354_BIOID48253   -            416   1.6e-25   89.5  61.2   2   2   7.4e-13     5e-09   35.2  19.8    10   179   237   409   232   415 0.80 Major Facilitator Superfamily
MFS_3                PF05977.8    524 seq1354_BIOID48253   -            416   4.8e-21   74.3  33.9   1   1   9.1e-25   6.2e-21   73.9  23.5     9   396    16   400    12   414 0.89 Transmembrane secretion effector
GGDEF                PF00990.16   161 seq1356_BIOID48253   -            442     2e-26   92.3   0.0   1   1   2.9e-30   3.9e-26   91.4   0.0     1   160   295   437   295   438 0.89 GGDEF domain
Glyco_hydro_32N      PF00251.15   308 seq1358_BIOID48253   -            480   1.9e-99  332.7   0.8   1   1  3.6e-103   2.5e-99  332.4   0.6     1   308    32   333    32   333 0.95 Glycosyl hydrolases family 32 N-terminal domain
Glyco_hydro_32C      PF08244.7     86 seq1358_BIOID48253   -            480   4.1e-09   36.5   0.0   1   1   1.1e-12   7.2e-09   35.7   0.0    23    86   387   443   371   443 0.87 Glycosyl hydrolases family 32 C terminal
Response_reg         PF00072.19   112 seq1359_BIOID48253   -            229   1.1e-29  102.5   0.0   1   1   2.4e-33   1.6e-29  102.0   0.0     1   112     5   117     5   117 0.97 Response regulator receiver domain
Trans_reg_C          PF00486.23    77 seq1359_BIOID48253   -            229   5.8e-28   96.5   0.0   1   1   1.4e-31   9.6e-28   95.8   0.0     2    77   151   225   149   225 0.95 Transcriptional regulatory protein, C terminal
FMN_bind             PF04205.9     81 seq1360_BIOID48253   -            206   2.6e-18   65.8   0.1   1   1     4e-22   5.5e-18   64.7   0.0     1    77    99   187    99   191 0.98 FMN-binding domain
MatE                 PF01554.13   162 seq1361_BIOID48253   -            441     4e-39  133.7  30.2   1   2   7.8e-35   1.1e-30  106.3   5.9     1   161    17   177    17   178 0.99 MatE
MatE                 PF01554.13   162 seq1361_BIOID48253   -            441     4e-39  133.7  30.2   2   2   2.1e-13   2.8e-09   36.6   6.6     2   143   241   382   241   404 0.91 MatE
Exonuc_X-T_C         PF08411.5    269 seq1363_BIOID48253   -            491  2.5e-104  347.9   0.1   1   1  4.6e-108  3.1e-104  347.6   0.1     1   268   228   489   228   490 0.99 Exonuclease C-terminal
RNase_T              PF00929.19   164 seq1363_BIOID48253   -            491   3.9e-25   88.9   0.0   1   1   1.1e-28   7.4e-25   88.0   0.0     2   162    29   208    28   210 0.95 Exonuclease
SBP_bac_8            PF13416.1    281 seq1364_BIOID48253   -            388   2.2e-30  106.2   0.6   1   1   4.6e-34   3.2e-30  105.7   0.2    10   265    60   342    52   353 0.84 Bacterial extracellular solute-binding protein
SBP_bac_1            PF01547.20   314 seq1364_BIOID48253   -            388   1.2e-05   25.0   2.8   1   1   2.9e-09     2e-05   24.3   1.8    19   313    57   326    33   327 0.82 Bacterial extracellular solute-binding protein
Oxidored_q1          PF00361.15   270 seq1365_BIOID48253   -            276   7.4e-23   81.0   1.0   1   1   1.1e-26   7.4e-23   81.0   0.7     1   127   132   255   132   270 0.96 NADH-Ubiquinone/plastoquinone (complex I), various chains
Oxidored_q1_N        PF00662.15    62 seq1365_BIOID48253   -            276   3.2e-06   26.4   1.1   1   1   1.1e-09   7.5e-06   25.3   0.1     9    48    63   101    55   121 0.78 NADH-Ubiquinone oxidoreductase (complex I), chain 5 N-terminus
ROK                  PF00480.15   179 seq1368_BIOID48253   -            323   1.5e-45  155.0   0.0   1   1   3.1e-49   2.1e-45  154.6   0.0     1   179    24   214    24   214 0.95 ROK family
Glucokinase          PF02685.11   316 seq1368_BIOID48253   -            323   3.6e-10   39.0   0.0   1   1     4e-13   2.7e-09   36.1   0.0     4   265    26   276    24   288 0.80 Glucokinase
StbA                 PF06406.6    318 seq1371_BIOID48253   -            324  1.9e-134  447.5   1.2   1   1  1.6e-138  2.1e-134  447.3   0.9     1   317     1   319     1   320 0.99 StbA protein
Penicil_amidase      PF01804.13   735 seq1372_BIOID48253   -            563  6.8e-168  560.8  15.3   1   1  6.1e-172  8.4e-168  560.6  10.6     4   468    34   548    31   555 0.93 Penicillin amidase
CoA_binding          PF02629.14    96 seq1373_BIOID48253   -            289   1.7e-30  105.2   0.7   1   1   4.9e-34   1.7e-30  105.2   0.5     1    96     6    99     6    99 0.99 CoA binding domain
Ligase_CoA           PF00549.14   153 seq1373_BIOID48253   -            289   2.4e-20   72.5   0.6   1   1   1.2e-23     4e-20   71.8   0.4     1   152   151   271   151   272 0.96 CoA-ligase
Succ_CoA_lig         PF13607.1    138 seq1373_BIOID48253   -            289   8.7e-12   44.7   0.0   1   1   4.4e-15   1.5e-11   43.9   0.0     1   138   145   284   145   287 0.83 Succinyl-CoA ligase like flavodoxin domain
GerE                 PF00196.14    58 seq1374_BIOID48253   -            186   8.2e-06   24.9   0.9   1   1   1.3e-09   1.8e-05   23.8   0.6     8    55   131   178   126   180 0.89 Bacterial regulatory proteins, luxR family
HTH_36               PF13730.1     55 seq1375_BIOID48253   -            313   8.8e-11   41.6   0.0   1   1   4.9e-14   2.2e-10   40.3   0.0     5    55    20    70    16    70 0.91 Helix-turn-helix domain
GntR                 PF00392.16    64 seq1375_BIOID48253   -            313   3.1e-07   29.5   0.0   1   1   1.5e-10   6.6e-07   28.5   0.0    25    60    41    76    35    78 0.95 Bacterial regulatory proteins, gntR family
PaaX                 PF07848.7     70 seq1375_BIOID48253   -            313   1.9e-05   24.4   0.1   1   1   1.1e-08   4.9e-05   23.1   0.0    29    60    46    79    38    89 0.80 PaaX-like protein
Rnf-Nqr              PF02508.9    190 seq1377_BIOID48253   -            231   2.8e-58  196.5   9.1   1   1   2.3e-62   3.2e-58  196.3   6.3     1   189     1   200     1   201 0.98 Rnf-Nqr subunit, membrane protein
TPR_3                PF07720.7     36 seq1378_BIOID48253   -            151   2.8e-10   39.6   0.2   1   1   5.5e-14   7.6e-10   38.2   0.2     1    36    32    65    32    65 0.96 Tetratricopeptide repeat
DUF3329              PF11808.3     90 seq1379_BIOID48253   -            210   3.1e-32  110.3   6.1   1   1   9.8e-36   4.5e-32  109.8   4.2     2    90     4    92     3    92 0.98 Domain of unknown function (DUF3329)
PAS                  PF00989.19   113 seq1379_BIOID48253   -            210   1.4e-11   44.0   0.0   1   1   4.3e-15     2e-11   43.5   0.0     2   113    99   194    98   194 0.95 PAS fold
PAS_8                PF13188.1     64 seq1379_BIOID48253   -            210   0.00015   21.3   0.0   1   1   6.6e-08    0.0003   20.4   0.0     2    54    99   152    98   163 0.82 PAS domain
SNARE_assoc          PF09335.6    123 seq1380_BIOID48253   -            192   3.1e-18   66.0   1.9   1   1   2.3e-22   3.1e-18   66.0   1.3     3   122    23   143    21   144 0.92 SNARE associated Golgi protein
HTH_Tnp_1            PF01527.15    76 seq1382_BIOID48253   -            103   2.8e-09   36.6   0.5   1   1   7.7e-13   3.5e-09   36.3   0.3     2    76     4    79     3    85 0.89 Transposase
HTH_28               PF13518.1     52 seq1382_BIOID48253   -            103   2.5e-07   30.4   0.1   1   1     1e-10   4.7e-07   29.5   0.0     1    40    13    53    13    60 0.88 Helix-turn-helix domain
Ring_hydroxyl_B      PF00866.13   145 seq1387_BIOID48253   -            172   1.7e-47  160.6   5.4   1   1   1.5e-51     2e-47  160.4   3.8     1   145    19   166    19   166 0.98 Ring hydroxylating beta subunit
RNA_pol_Rpb1_1       PF04997.7    338 seq1390_BIOID48253   -           1407  1.8e-100  336.3   0.1   1   1  1.8e-103  4.8e-100  335.0   0.1     2   338    15   342    14   342 0.95 RNA polymerase Rpb1, domain 1
RNA_pol_Rpb1_5       PF04998.12   277 seq1390_BIOID48253   -           1407   1.1e-80  270.7   0.0   1   1     8e-84   2.2e-80  269.7   0.0     1   276   766  1321   766  1322 1.00 RNA polymerase Rpb1, domain 5
RNA_pol_Rpb1_2       PF00623.15   166 seq1390_BIOID48253   -           1407   6.1e-51  172.5   0.0   1   1   5.3e-53   1.5e-49  168.0   0.0     1   166   344   486   344   486 0.95 RNA polymerase Rpb1, domain 2
RNA_pol_Rpb1_3       PF04983.13   157 seq1390_BIOID48253   -           1407   1.4e-27   96.2   0.0   1   1   1.2e-30   3.3e-27   95.0   0.0     1   157   489   644   489   644 0.93 RNA polymerase Rpb1, domain 3
RNA_pol_Rpb1_4       PF05000.12   108 seq1390_BIOID48253   -           1407   2.5e-18   65.7   0.3   1   1   9.1e-22   2.5e-18   65.7   0.2     2   107   674   763   673   764 0.82 RNA polymerase Rpb1, domain 4
Fimbrial             PF00419.15   145 seq1392_BIOID48253   -            180     8e-20   71.4   7.7   1   1     7e-24   9.6e-20   71.1   5.3     1   145    30   180    30   180 0.87 Fimbrial protein
BPD_transp_1         PF00528.17   185 seq1394_BIOID48253   -            511   5.9e-07   29.0  17.3   1   1   4.3e-11   5.9e-07   29.0  12.0    26   183   346   503   344   505 0.92 Binding-protein-dependent transport system inner membrane component
rve                  PF00665.21   120 seq1398_BIOID48253   -            248   6.9e-28   97.0   0.0   1   1   4.3e-31   1.2e-27   96.3   0.0     2   120    76   192    75   192 0.98 Integrase core domain
rve_3                PF13683.1     67 seq1398_BIOID48253   -            248   7.1e-15   54.1   0.3   1   1   5.9e-18   1.6e-14   53.0   0.2     2    67   164   230   163   230 0.96 Integrase core domain
DDE_Tnp_IS240        PF13610.1    140 seq1398_BIOID48253   -            248   1.4e-12   47.6   0.0   1   1   7.5e-16   2.1e-12   47.1   0.0     2   139    81   222    80   223 0.90 DDE domain
rve_2                PF13333.1     52 seq1398_BIOID48253   -            248   4.5e-10   39.3   0.2   1   1     3e-13   8.3e-10   38.4   0.1     1    50   182   236   182   237 0.90 Integrase core domain
HTH_21               PF13276.1     60 seq1398_BIOID48253   -            248   1.3e-09   37.7   0.1   1   1   1.1e-12     3e-09   36.6   0.1     9    59     4    53     2    54 0.94 HTH-like domain
Plasmid_stab_B       PF10784.4     72 seq1400_BIOID48253   -             43   2.9e-09   36.3   0.0   1   1   2.3e-13   3.2e-09   36.1   0.0     1    33     8    39     8    42 0.95 Plasmid stability protein
HATPase_c            PF02518.21   111 seq1401_BIOID48253   -            221   3.4e-31  107.1   0.0   1   1   1.8e-34   6.1e-31  106.3   0.0     2   110   104   213   103   214 0.98 Histidine kinase-, DNA gyrase B-, and HSP90-like ATPase
HisKA                PF00512.20    68 seq1401_BIOID48253   -            221   3.9e-17   61.8   1.4   1   1   1.5e-20   5.1e-17   61.5   0.4     9    67     1    58     1    59 0.98 His Kinase A (phospho-acceptor) domain
HATPase_c_2          PF13581.1    125 seq1401_BIOID48253   -            221   4.3e-09   36.0   0.0   1   1   1.7e-12   5.9e-09   35.6   0.0    30   114   106   198    70   211 0.82 Histidine kinase-like ATPase domain
HATPase_c_3          PF13589.1    137 seq1401_BIOID48253   -            221   2.7e-07   30.2   0.0   1   1   1.3e-10   4.5e-07   29.4   0.0     3    93   108   200   106   219 0.78 Histidine kinase-, DNA gyrase B-, and HSP90-like ATPase
HhH-GPD              PF00730.20   121 seq1402_BIOID48253   -            211   9.8e-19   67.6   0.0   1   1   3.1e-22   1.4e-18   67.1   0.0     1   120    34   168    34   169 0.95 HhH-GPD superfamily base excision DNA repair protein
HHH                  PF00633.18    30 seq1402_BIOID48253   -            211   7.1e-08   31.6   0.0   1   1   3.7e-11   1.7e-07   30.4   0.0     2    29   100   127    99   128 0.94 Helix-hairpin-helix motif
EndIII_4Fe-2S        PF10576.4     17 seq1402_BIOID48253   -            211   9.7e-05   22.2   3.3   1   1   3.7e-08   0.00017   21.5   2.3     1    17   187   203   187   203 0.99 Iron-sulfur binding domain of endonuclease III
Oxidored_q2          PF00420.19    95 seq1403_BIOID48253   -            216   4.6e-11   42.0   1.2   1   1   3.4e-15   4.6e-11   42.0   0.9     3    95   128   216   126   216 0.94 NADH-ubiquinone/plastoquinone oxidoreductase chain 4L
SIR2                 PF02146.12   181 seq1404_BIOID48253   -            236   6.5e-49  165.9   0.0   1   1   5.8e-53   7.9e-49  165.6   0.0     1   181    11   184    11   184 0.90 Sir2 family
Asr                  PF06392.6     19 seq1405_BIOID48253   -            111   7.1e-07   29.3  23.9   1   1   5.2e-11   7.1e-07   29.3  16.6     1    19    53    71    53    71 0.99 Acid shock protein repeat
HlyD                 PF00529.15   306 seq1406_BIOID48253   -            385   2.4e-73  247.0  15.9   1   1   9.5e-77   3.2e-73  246.5  11.0     1   306    60   357    60   357 0.98 HlyD family secretion protein
HlyD_2               PF12700.2    328 seq1406_BIOID48253   -            385   2.6e-21   75.9   2.4   1   1   1.1e-24   3.7e-21   75.5   1.7    11   328    50   357    40   357 0.86 HlyD family secretion protein
HlyD_3               PF13437.1    105 seq1406_BIOID48253   -            385   3.8e-09   36.7   5.4   1   1   6.4e-11   2.2e-07   31.0   0.7     2   105   172   286   171   286 0.85 HlyD family secretion protein
Biotin_lipoyl_2      PF13533.1     50 seq1406_BIOID48253   -            385   3.5e-08   32.8   0.1   1   1     1e-11   3.5e-08   32.8   0.1     1    47    60   106    60   109 0.94 Biotin-lipoyl like
Nuc_H_symport        PF03825.11   400 seq1408_BIOID48253   -            425  2.7e-185  615.7  32.8   1   1  4.5e-189  3.1e-185  615.5  22.7     1   400     1   405     1   405 0.99 Nucleoside H+ symporter
MFS_1                PF07690.11   354 seq1408_BIOID48253   -            425   2.7e-21   75.6  62.5   1   1   1.2e-20   8.4e-17   60.8  30.6     2   353     8   353     7   354 0.78 Major Facilitator Superfamily
PerC                 PF06069.6     90 seq1410_BIOID48253   -            164   4.6e-09   36.0   1.9   1   1   5.6e-13   7.7e-09   35.3   1.3     5    56   100   151    96   156 0.92 PerC transcriptional activator
Plasmid_stab_B       PF10784.4     72 seq1411_BIOID48253   -             81   4.9e-06   25.9   0.1   1   1   5.6e-10   7.7e-06   25.3   0.0    44    72     1    29     1    29 0.95 Plasmid stability protein
Rieske               PF00355.21    98 seq1412_BIOID48253   -            106   1.7e-17   62.6   0.0   1   1   2.8e-21   1.9e-17   62.4   0.0     3    97     4    94     2    95 0.85 Rieske [2Fe-2S] domain
Rieske_2             PF13806.1    104 seq1412_BIOID48253   -            106   1.9e-12   46.6   0.0   1   1   3.3e-16   2.2e-12   46.4   0.0    18   103    17    99     4   100 0.82 Rieske-like [2Fe-2S] domain
CsbD                 PF05532.7     53 seq1414_BIOID48253   -             69   1.5e-21   75.6   8.3   1   1   1.3e-25   1.8e-21   75.4   5.8     1    53     4    56     4    56 0.97 CsbD-like
YbhQ                 PF11076.3    135 seq1421_BIOID48253   -            136   4.3e-79  262.5  13.2   1   1   3.7e-83   5.1e-79  262.3   9.1     1   134     1   132     1   134 0.98 Putative inner membrane protein YbhQ
adh_short            PF00106.20   167 seq1423_BIOID48253   -            270   2.4e-22   79.5   0.3   1   1   8.5e-26   3.9e-22   78.8   0.2     2   166     8   174     7   175 0.87 short chain dehydrogenase
adh_short_C2         PF13561.1    243 seq1423_BIOID48253   -            270   1.8e-13   50.7   0.0   1   1   4.5e-17     2e-13   50.5   0.0     6   225    16   238    13   257 0.75 Enoyl-(Acyl carrier protein) reductase
KR                   PF08659.5    181 seq1423_BIOID48253   -            270   2.9e-06   26.9   0.0   1   1   1.6e-09   7.3e-06   25.6   0.0     4   103    10   103     8   122 0.84 KR domain
Pili_assembly_N      PF00345.15   122 seq1428_BIOID48253   -            230   2.3e-37  127.3   0.2   1   1   8.5e-41   5.8e-37  126.0   0.0     1   121    26   145    26   146 0.91 Gram-negative pili assembly chaperone, N-terminal domain
Pili_assembly_C      PF02753.12    68 seq1428_BIOID48253   -            230   3.5e-16   58.6   0.2   1   1   9.2e-20   6.3e-16   57.8   0.1     1    65   165   223   165   226 0.96 Gram-negative pili assembly chaperone, C-terminal domain
Dam                  PF05869.6    181 seq1429_BIOID48253   -            217   1.3e-64  216.8   0.0   1   1   1.1e-68   1.5e-64  216.6   0.0     2   181    15   207    14   207 0.98 DNA N-6-adenine-methyltransferase (Dam)
Trypsin              PF00089.21   220 seq1430_BIOID48253   -            273   1.6e-11   44.0   0.0   1   1   8.1e-15   5.5e-11   42.3   0.0     9   198    50   244    44   266 0.72 Trypsin
Trypsin_2            PF13365.1    120 seq1430_BIOID48253   -            273   1.4e-07   31.3   0.0   1   1   3.6e-11   2.4e-07   30.6   0.0     1   120    69   240    69   240 0.65 Trypsin-like peptidase domain
Oxidored_q1          PF00361.15   270 seq1432_BIOID48253   -            526   2.2e-50  171.3  21.2   1   1   1.6e-54   2.2e-50  171.3  14.7     1   266   132   409   132   413 0.96 NADH-Ubiquinone/plastoquinone (complex I), various chains
PTS_EIIA_2           PF00359.17   142 seq1440_BIOID48253   -            658   2.4e-31  108.2   0.0   1   1   8.9e-35     4e-31  107.5   0.0     5   141    29   170    25   171 0.95 Phosphoenolpyruvate-dependent sugar phosphotransferase system, EIIA 2
PTS_IIB              PF02302.12    90 seq1440_BIOID48253   -            658   1.4e-15   57.3   0.1   1   1   5.6e-19   2.6e-15   56.5   0.1     2    90   188   279   187   279 0.95 PTS system, Lactose/Cellobiose specific IIB subunit
PTS_EIIC             PF02378.13   321 seq1440_BIOID48253   -            658   3.9e-11   42.2  35.1   1   1   5.9e-14   2.7e-10   39.4  23.9     2   268   312   562   311   632 0.72 Phosphotransferase system, EIIC
DUF1281              PF06924.6    134 seq1442_BIOID48253   -            318     2e-58  195.4   0.0   1   1   2.2e-62     3e-58  194.8   0.0     1   134    19   152    19   152 0.99 Protein of unknown function (DUF1281)
DUF905               PF06006.7     71 seq1443_BIOID48253   -             77   1.3e-34  117.2   0.0   1   1   1.1e-38   1.5e-34  117.0   0.0     2    71     7    76     6    76 0.97 Bacterial protein of unknown function (DUF905)
GST_N_3              PF13417.1     75 seq1444_BIOID48253   -            215   2.5e-11   43.5   0.0   1   1   1.4e-14   3.9e-11   42.8   0.0     6    70     8    82     4    91 0.86 Glutathione S-transferase, N-terminal domain
GST_C                PF00043.20    95 seq1444_BIOID48253   -            215     2e-10   40.4   0.0   1   1   1.1e-13     3e-10   39.8   0.0    32    95   136   197   114   197 0.93 Glutathione S-transferase, C-terminal domain
GST_C_2              PF13410.1     69 seq1444_BIOID48253   -            215   3.8e-10   39.3   0.1   1   1   2.7e-13   7.5e-10   38.4   0.0     1    69   127   192   127   192 0.93 Glutathione S-transferase, C-terminal domain
GST_N_2              PF13409.1     70 seq1444_BIOID48253   -            215   8.3e-10   38.4   0.0   1   1   6.2e-13   1.7e-09   37.4   0.0     3    69    10    81     9    82 0.89 Glutathione S-transferase, N-terminal domain
GST_N                PF02798.15    76 seq1444_BIOID48253   -            215   1.7e-09   37.5   0.0   1   1     5e-12   1.4e-08   34.6   0.0    11    76    11    81     4    81 0.92 Glutathione S-transferase, N-terminal domain
Branch_AA_trans      PF05525.8    428 seq1447_BIOID48253   -            439  5.8e-158  525.8  32.2   1   1  4.9e-162  6.6e-158  525.6  22.3     3   427     8   429     6   430 0.99 Branched-chain amino acid transport protein
Chorismate_bind      PF00425.13   257 seq1449_BIOID48253   -            391     2e-68  230.3   0.0   1   1   1.8e-72   2.5e-68  230.0   0.0     2   257   126   380   125   380 0.97 chorismate binding enzyme
GreA_GreB_N          PF03449.10    74 seq1450_BIOID48253   -            170   1.1e-29  102.1   0.7   1   1   2.7e-33   1.9e-29  101.4   0.5     1    74    13    86    13    86 0.97 Transcription elongation factor, N-terminal
GreA_GreB            PF01272.14    77 seq1450_BIOID48253   -            170   1.6e-22   78.9   0.0   1   1   3.8e-26   2.6e-22   78.2   0.0     2    77    93   167    92   167 0.98 Transcription elongation factor, GreA/GreB, C-term
LysR_substrate       PF03466.15   209 seq1451_BIOID48253   -            309     7e-38  129.7   0.0   1   1   1.3e-41   9.1e-38  129.3   0.0     4   207    90   291    87   293 0.95 LysR substrate binding domain
HTH_1                PF00126.22    60 seq1451_BIOID48253   -            309   2.1e-20   72.0   0.7   1   1   5.1e-24   3.5e-20   71.3   0.5     1    60     4    63     4    63 0.97 Bacterial regulatory helix-turn-helix protein, lysR family
ACR_tran             PF00873.14  1021 seq1452_BIOID48253   -           1037         0 1418.0  26.3   1   1         0         0 1417.8  18.3     1  1020     1  1027     1  1028 1.00 AcrB/AcrD/AcrF family
MMPL                 PF03176.10   333 seq1452_BIOID48253   -           1037   1.2e-06   27.3  11.3   1   1   2.7e-10   1.2e-06   27.3   7.8   139   305   334   499   288   523 0.84 MMPL family
SLT                  PF01464.15   121 seq1453_BIOID48253   -            202   2.7e-32  110.7   1.2   1   1   2.6e-36   3.6e-32  110.3   0.9     1   120    19   138    19   139 0.97 Transglycosylase SLT domain
PTR2                 PF00854.16   373 seq1454_BIOID48253   -            500   2.5e-75  253.5  26.1   1   1   6.9e-79   4.7e-75  252.5  15.9     2   370    89   428    88   431 0.97 POT family
MFS_1                PF07690.11   354 seq1454_BIOID48253   -            500   1.9e-20   72.8  54.6   1   1   3.5e-21   2.4e-17   62.6  25.7    10   301    35   372    26   382 0.78 Major Facilitator Superfamily
DUF2713              PF10897.3    246 seq1455_BIOID48253   -            340    1e-163  542.2   6.9   1   1  1.1e-167  1.5e-163  541.7   4.8     1   246    93   340    93   340 0.99 Protein of unknown function (DUF2713)
LexA_DNA_bind        PF01726.11    65 seq1456_BIOID48253   -            108   1.6e-19   69.0   0.0   1   1   1.6e-23   2.1e-19   68.7   0.0     1    65     1    65     1    65 0.99 LexA DNA binding domain
Pyr_redox_2          PF07992.9    200 seq1457_BIOID48253   -            400   8.8e-28   97.4   0.0   1   1   4.1e-30   5.6e-27   94.8   0.0     2   196     6   277     5   281 0.89 Pyridine nucleotide-disulphide oxidoreductase
Pyr_redox            PF00070.22    80 seq1457_BIOID48253   -            400   2.8e-20   72.3   0.6   1   1   4.2e-20   5.8e-17   61.7   0.1     1    77   146   222   146   226 0.92 Pyridine nucleotide-disulphide oxidoreductase
GntP_permease        PF02447.11   441 seq1458_BIOID48253   -             72   3.2e-21   75.2   0.5   1   1   2.5e-25   3.4e-21   75.1   0.3   372   441     2    71     1    71 0.96 GntP family permease
Usher                PF00577.15   552 seq1460_BIOID48253   -            820    3e-208  692.9  23.0   1   1  5.1e-212  3.5e-208  692.6  15.9     5   552   202   777   198   777 0.99 Type VII secretion system (T7SS), usher protein
PapC_N               PF13954.1    146 seq1460_BIOID48253   -            820   1.8e-48  163.6   0.0   1   1   4.7e-52   3.2e-48  162.8   0.0     2   146    38   189    37   189 0.98 PapC N-terminal domain
DUF932               PF06067.6    239 seq1461_BIOID48253   -            272   8.1e-63  211.7   0.0   1   1   6.8e-67   9.3e-63  211.5   0.0     1   239    36   261    36   261 0.99 Domain of unknown function (DUF932)
ADP_ribosyl_GH       PF03747.9    289 seq1462_BIOID48253   -            334   2.2e-62  211.3   2.0   1   1   1.9e-66   2.6e-62  211.1   1.4     1   287     8   303     8   305 0.95 ADP-ribosylglycohydrolase
ABC_tran             PF00005.22   118 seq1463_BIOID48253   -            228   4.5e-19   68.8   0.0   1   1   4.4e-23   6.1e-19   68.4   0.0     1   117    52   172    52   173 0.86 ABC transporter
YliH                 PF10799.3    127 seq1466_BIOID48253   -            127   2.3e-73  243.8   4.9   1   1   1.8e-77   2.5e-73  243.6   3.4     1   127     1   127     1   127 0.99 Biofilm formation protein (YliH/bssR)
PALP                 PF00291.20   307 seq1468_BIOID48253   -            442   7.1e-43  146.8   0.0   1   1   7.1e-47   9.8e-43  146.3   0.0    15   289    92   399    73   409 0.84 Pyridoxal-phosphate dependent enzyme
HxlR                 PF01638.12    91 seq1469_BIOID48253   -            126   1.8e-32  110.7   0.1   1   1   2.8e-36   3.8e-32  109.6   0.0     2    89    29   116    28   118 0.97 HxlR-like helix-turn-helix
RusA                 PF05866.6    116 seq1470_BIOID48253   -            129   6.6e-21   74.7   0.0   1   1   5.6e-25   7.6e-21   74.5   0.0     1   115     5   120     5   121 0.92 Endodeoxyribonuclease RusA
DUF904               PF06005.7     72 seq1472_BIOID48253   -             79     3e-28   97.7  17.2   1   1   2.6e-32   3.6e-28   97.5  11.9     1    72     1    79     1    79 0.99 Protein of unknown function (DUF904)
Curlin_rpt           PF07012.7     34 seq1474_BIOID48253   -            160   8.3e-22   76.5  32.2   1   3   1.1e-15   1.5e-11   43.7   0.8     1    34    62    95    62    95 0.99 Curlin associated repeat
Curlin_rpt           PF07012.7     34 seq1474_BIOID48253   -            160   8.3e-22   76.5  32.2   2   3   2.3e-09   3.2e-05   23.4   2.1     9    32    92   115    91   116 0.95 Curlin associated repeat
Curlin_rpt           PF07012.7     34 seq1474_BIOID48253   -            160   8.3e-22   76.5  32.2   3   3   7.8e-12   1.1e-07   31.3   4.2     1    34   106   139   106   139 0.98 Curlin associated repeat
Ribonuc_red_lgC      PF02867.10   537 seq1475_BIOID48253   -            761  6.7e-135  450.5   0.0   1   1  3.2e-137  1.5e-133  446.1   0.0     1   536   222   731   222   732 0.95 Ribonucleotide reductase, barrel domain
ATP-cone             PF03477.11    90 seq1475_BIOID48253   -            761   5.9e-15   55.3   0.1   1   1   2.8e-18   1.3e-14   54.2   0.1     3    90     7    92     5    92 0.97 ATP cone domain
Ribonuc_red_lgN      PF00317.16    83 seq1475_BIOID48253   -            761   1.5e-12   47.0   1.0   1   1     5e-16   2.3e-12   46.4   0.1     2    82   142   219   141   220 0.93 Ribonucleotide reductase, all-alpha domain
FolB                 PF02152.13   113 seq1476_BIOID48253   -            120   5.5e-26   90.8   1.5   1   1   4.5e-30   6.2e-26   90.6   1.0     1   111     8   116     8   118 0.98 Dihydroneopterin aldolase
Tex_N                PF09371.5    193 seq1477_BIOID48253   -            777   2.9e-80  268.0   0.4   1   1   1.2e-83   5.5e-80  267.1   0.3     1   192    10   201    10   202 0.99 Tex-like protein N-terminal domain
HHH_3                PF12836.2     65 seq1477_BIOID48253   -            777   4.9e-27   93.5   0.0   1   1   2.5e-30   1.1e-26   92.3   0.0     1    65   491   555   491   555 0.99 Helix-hairpin-helix motif
S1                   PF00575.18    74 seq1477_BIOID48253   -            777   4.3e-24   84.2   0.6   1   1   1.7e-27   7.9e-24   83.4   0.4     2    74   648   720   647   720 0.98 S1 RNA binding domain
GSDH                 PF07995.6    331 seq1479_BIOID48253   -            371  1.5e-127  425.1   0.1   1   1  1.3e-131  1.8e-127  424.9   0.1     1   331    34   366    34   366 0.98 Glucose / Sorbosone dehydrogenase
KilA-N               PF04383.8    111 seq1481_BIOID48253   -            269   2.7e-19   68.7   0.0   1   1   3.1e-23   4.2e-19   68.0   0.0     6   108     8   108     4   111 0.93 KilA-N domain
Epimerase            PF01370.16   236 seq1483_BIOID48253   -            297   2.3e-22   79.4   0.0   1   1   1.2e-25   3.2e-22   78.9   0.0     1   227     3   216     3   243 0.89 NAD dependent epimerase/dehydratase family
DUF1731              PF08338.6     48 seq1483_BIOID48253   -            297   6.1e-18   63.9   0.6   1   1     5e-21   1.4e-17   62.8   0.1     1    47   249   295   249   296 0.98 Domain of unknown function (DUF1731)
NAD_binding_10       PF13460.1    183 seq1483_BIOID48253   -            297     2e-16   60.3   0.0   1   1   9.2e-20   2.5e-16   60.0   0.0     1   178     3   209     3   214 0.67 NADH(P)-binding
NmrA                 PF05368.8    233 seq1483_BIOID48253   -            297   4.3e-05   22.7   0.1   1   1   2.3e-08   6.2e-05   22.2   0.0     1    35     3    37     3    63 0.92 NmrA-like family
Rhodanese            PF00581.15   113 seq1484_BIOID48253   -            440   4.4e-29  100.9   0.2   1   2   8.1e-15   1.1e-10   41.7   0.0    22   112   183   268   161   269 0.81 Rhodanese-like domain
Rhodanese            PF00581.15   113 seq1484_BIOID48253   -            440   4.4e-29  100.9   0.2   2   2   8.6e-15   1.2e-10   41.6   0.0     5   112   304   423   300   424 0.83 Rhodanese-like domain
Antirestrict         PF03230.8     94 seq1486_BIOID48253   -            161   1.7e-37  127.1   0.1   1   1   1.6e-41   2.3e-37  126.7   0.1     1    94    64   161    64   161 0.96 Antirestriction protein
FCD                  PF07729.7    125 seq1487_BIOID48253   -            274   1.1e-22   80.5   6.2   1   1   2.4e-26   1.6e-22   80.0   4.3     1   124   116   246   116   247 0.90 FCD domain
GntR                 PF00392.16    64 seq1487_BIOID48253   -            274     6e-14   51.1   0.2   1   1   1.8e-17   1.2e-13   50.1   0.1     4    62    31    89    29    91 0.95 Bacterial regulatory proteins, gntR family
Curlin_rpt           PF07012.7     34 seq1488_BIOID48253   -            151   9.8e-29   98.6  29.3   1   3   3.6e-16   4.9e-12   45.2   0.6     1    34    40    74    40    74 0.99 Curlin associated repeat
Curlin_rpt           PF07012.7     34 seq1488_BIOID48253   -            151   9.8e-29   98.6  29.3   2   3   7.7e-17   1.1e-12   47.3   0.3     2    34    86   119    85   119 0.98 Curlin associated repeat
Curlin_rpt           PF07012.7     34 seq1488_BIOID48253   -            151   9.8e-29   98.6  29.3   3   3   1.2e-09   1.7e-05   24.3   3.5     8    34   115   141   114   141 0.95 Curlin associated repeat
Complex1_30kDa       PF00329.14   103 seq1490_BIOID48253   -            555   3.8e-25   87.9   0.0   1   1   1.7e-28   7.8e-25   86.9   0.0     2   103    48   153    47   153 0.93 Respiratory-chain NADH dehydrogenase, 30 Kd subunit
Complex1_49kDa       PF00346.14   272 seq1490_BIOID48253   -            555   3.6e-22   78.5   0.0   1   2     8e-15   3.6e-11   42.4   0.0     2   163   297   442   296   456 0.94 Respiratory-chain NADH dehydrogenase, 49 Kd subunit
Complex1_49kDa       PF00346.14   272 seq1490_BIOID48253   -            555   3.6e-22   78.5   0.0   2   2   1.7e-10   7.6e-07   28.2   0.0   207   272   458   523   443   523 0.89 Respiratory-chain NADH dehydrogenase, 49 Kd subunit
NiFeSe_Hases         PF00374.14   507 seq1490_BIOID48253   -            555   8.1e-16   57.7   0.2   1   1   3.3e-16   1.5e-12   46.9   0.0     1    68   220   288   220   297 0.91 Nickel-dependent hydrogenase
Penicil_amidase      PF01804.13   735 seq1491_BIOID48253   -            248   1.1e-30  107.2   1.4   1   1   8.9e-35   1.2e-30  107.1   1.0   519   734     3   239     1   240 0.95 Penicillin amidase
AMP-binding          PF00501.23   418 seq1492_BIOID48253   -            536   4.5e-86  288.7   0.0   1   1   7.8e-90   5.3e-86  288.4   0.0     1   417    50   461    50   462 0.95 AMP-binding enzyme
DUF4009              PF13193.1     41 seq1492_BIOID48253   -            536     8e-08   31.4   0.1   1   1   3.6e-11   2.4e-07   29.9   0.0     1    29   501   529   501   535 0.92 Domain of unknown function (DUF4009)
Alpha-amylase        PF00128.19   316 seq1493_BIOID48253   -            345     1e-06   28.3   0.0   1   1   1.3e-10   1.8e-06   27.4   0.0    21    78   245   314   230   330 0.85 Alpha amylase, catalytic domain
PfkB                 PF00294.19   301 seq1495_BIOID48253   -            321   8.5e-51  172.7   0.0   1   1   7.5e-55     1e-50  172.4   0.0     4   294    19   305    16   311 0.90 pfkB family carbohydrate kinase
N6_N4_Mtase          PF01555.13   231 seq1496_BIOID48253   -            227   9.9e-34  116.6   0.0   1   2   1.4e-14   9.5e-11   41.4   0.0     1   114    21   124    21   138 0.89 DNA methylase
N6_N4_Mtase          PF01555.13   231 seq1496_BIOID48253   -            227   9.9e-34  116.6   0.0   2   2   2.1e-24   1.4e-20   73.6   0.0   169   228   141   200   127   203 0.90 DNA methylase
Peripla_BP_1         PF00532.16   279 seq1497_BIOID48253   -            342   3.5e-94  315.0   0.0   1   1   5.9e-98     4e-94  314.8   0.0     1   279    44   337    44   337 0.98 Periplasmic binding proteins and sugar binding domain of LacI family
Peripla_BP_4         PF13407.1    258 seq1497_BIOID48253   -            342   1.6e-19   70.1   0.0   1   1     3e-23     2e-19   69.8   0.0     5   257    51   296    49   297 0.87 Periplasmic binding protein domain
AAA_10               PF12846.2    328 seq1499_BIOID48253   -           1014   1.8e-46  158.8   0.0   1   1   2.7e-50   3.6e-46  157.7   0.0     8   327   502   898   496   898 0.94 AAA-like domain
AA_permease          PF00324.16   479 seq1500_BIOID48253   -            457  4.2e-103  345.1  48.2   1   1  7.3e-107    5e-103  344.8  33.4     1   474    15   451    15   455 0.96 Amino acid permease
AA_permease_2        PF13520.1    426 seq1500_BIOID48253   -            457   1.1e-47  162.4  56.6   1   1   1.8e-51   1.2e-47  162.2  39.2     2   425    12   442    11   445 0.88 Amino acid permease
DoxX                 PF07681.7     85 seq1501_BIOID48253   -            155     1e-16   61.0  14.4   1   1   2.5e-20   1.7e-16   60.2  10.0     1    85    31   113    31   113 0.98 DoxX
SURF4                PF02077.10   267 seq1501_BIOID48253   -            155   4.6e-08   32.6   5.9   1   1   2.8e-11   1.9e-07   30.5   4.1   154   262    30   154    21   155 0.74 SURF4 family
UPF0118              PF01594.11   327 seq1502_BIOID48253   -            344   5.1e-74  249.0  42.7   1   1   4.2e-78   5.8e-74  248.8  29.6     2   326    14   328    13   329 0.99 Domain of unknown function DUF20
Dus                  PF01207.12   310 seq1503_BIOID48253   -            345  7.9e-100  333.5   0.0   1   1  6.8e-104  9.3e-100  333.3   0.0     2   308    30   340    29   342 0.98 Dihydrouridine synthase (Dus)
RadC                 PF04002.10   123 seq1504_BIOID48253   -            158   6.1e-47  158.2   0.0   1   1   5.3e-51   7.2e-47  157.9   0.0     2   123    37   158    36   158 0.98 RadC-like JAB domain
Tafi-CsgC            PF10610.4    106 seq1505_BIOID48253   -            110   5.5e-67  222.1   4.5   1   1   4.6e-71   6.3e-67  221.9   3.1     1   106     5   110     5   110 0.99 Thin aggregative fimbriae synthesis protein
DUF968               PF06147.6    200 seq1507_BIOID48253   -            331   9.5e-78  260.5   0.0   1   1   9.3e-82   1.3e-77  260.1   0.0     2   200   131   328   130   328 0.99 Protein of unknown function (DUF968)
GST_C                PF00043.20    95 seq1508_BIOID48253   -            201   3.2e-15   55.7   0.1   1   1   1.9e-18   5.3e-15   55.0   0.1     5    95   104   189   100   189 0.94 Glutathione S-transferase, C-terminal domain
GST_N_2              PF13409.1     70 seq1508_BIOID48253   -            201   9.7e-12   44.6   0.0   1   1   1.4e-14   3.7e-11   42.7   0.0     5    69    11    75     9    76 0.95 Glutathione S-transferase, N-terminal domain
GST_N_3              PF13417.1     75 seq1508_BIOID48253   -            201   3.7e-11   42.9   0.0   1   1   2.8e-14   7.6e-11   41.9   0.0    15    73    16    79    11    81 0.89 Glutathione S-transferase, N-terminal domain
GST_C_2              PF13410.1     69 seq1508_BIOID48253   -            201   7.1e-10   38.5   0.1   1   1   3.8e-13   1.1e-09   37.9   0.0     7    69   125   184    71   184 0.90 Glutathione S-transferase, C-terminal domain
GST_N                PF02798.15    76 seq1508_BIOID48253   -            201   8.4e-09   35.3   0.0   1   1     9e-12   2.5e-08   33.8   0.0     3    76     1    75     1    75 0.94 Glutathione S-transferase, N-terminal domain
Glyco_hydro_38       PF01074.17   277 seq1509_BIOID48253   -            877   5.8e-44  150.3   0.0   1   1     2e-47   9.3e-44  149.6   0.0     2   266     7   266     6   274 0.88 Glycosyl hydrolases family 38 N-terminal domain
Glyco_hydro_38C      PF07748.8    458 seq1509_BIOID48253   -            877   7.5e-31  107.2   0.0   1   1   2.4e-34   1.1e-30  106.7   0.0     2   417   386   843   385   862 0.77 Glycosyl hydrolases family 38 C-terminal domain
Alpha-mann_mid       PF09261.6     80 seq1509_BIOID48253   -            877   1.2e-06   28.4   0.0   1   1   6.3e-10   2.9e-06   27.2   0.0     2    79   280   356   279   357 0.88 Alpha mannosidase, middle domain
DUF987               PF06174.6     66 seq1514_BIOID48253   -             73   9.6e-42  140.2   0.2   1   1   7.9e-46   1.1e-41  140.0   0.1     1    66     1    66     1    66 0.99 Protein of unknown function (DUF987)
DUF1380              PF07128.7    139 seq1515_BIOID48253   -            144   6.9e-77  255.8   1.0   1   1   5.7e-81   7.8e-77  255.6   0.7     1   139     1   138     1   138 1.00 Protein of unknown function (DUF1380)
Alpha-amylase        PF00128.19   316 seq1517_BIOID48253   -            263   1.8e-05   24.2   0.4   1   1   1.8e-09   2.4e-05   23.7   0.3   112   303    31   238     5   242 0.68 Alpha amylase, catalytic domain
Macro                PF01661.16   118 seq1521_BIOID48253   -            177   7.1e-41  138.7   0.0   1   1   6.5e-45   8.9e-41  138.3   0.0     1   118    21   137    21   137 0.99 Macro domain
Glyco_hydro_4C       PF11975.3    232 seq1522_BIOID48253   -            451   2.6e-86  289.0   0.0   1   1   5.2e-90   3.5e-86  288.6   0.0     2   232   193   421   192   421 0.99 Family 4 glycosyl hydrolase C-terminal domain
Glyco_hydro_4        PF02056.11   183 seq1522_BIOID48253   -            451   5.9e-80  266.7   0.1   1   1   1.2e-83     8e-80  266.3   0.1     1   182     6   188     6   189 0.99 Family 4 glycosyl hydrolase
Phageshock_PspG      PF09583.5     65 seq1523_BIOID48253   -            139   5.7e-25   87.0  25.7   1   1   5.6e-29   7.7e-25   86.6  17.8     1    64    60   123    60   124 0.98 Phage shock protein G (Phageshock_PspG)
YagB_YeeU_YfjZ       PF06154.6    105 seq1524_BIOID48253   -            122   1.3e-51  173.0   0.0   1   1   1.1e-55   1.6e-51  172.8   0.0     2   104    16   118    15   119 0.98 YagB/YeeU/YfjZ family
Phage_antitermQ      PF06530.7    126 seq1527_BIOID48253   -            113   5.3e-39  132.5   0.0   1   1   8.6e-43   5.9e-39  132.4   0.0     1   113     1   113     1   113 0.99 Phage antitermination protein Q
Sigma70_ECF          PF07638.6    185 seq1527_BIOID48253   -            113   9.6e-05   22.0   0.0   1   1   1.7e-08   0.00012   21.7   0.0   118   175    45   102    27   107 0.92 ECF sigma factor
PLDc_2               PF13091.1    126 seq1529_BIOID48253   -            565   8.9e-35  119.0   0.0   1   2   1.5e-13     1e-09   38.1   0.0     6   124   131   274   127   276 0.68 PLD-like domain
PLDc_2               PF13091.1    126 seq1529_BIOID48253   -            565   8.9e-35  119.0   0.0   2   2   3.4e-26   2.3e-22   78.9   0.0     5   123   367   509   363   512 0.92 PLD-like domain
Fer4_7               PF12838.2     52 seq1531_BIOID48253   -            181   4.8e-14   52.3  33.3   1   1   1.1e-14   2.4e-11   43.7   9.7     1    52    39    89    39    89 0.91 4Fe-4S dicluster domain
Fer4                 PF00037.22    24 seq1531_BIOID48253   -            181     8e-13   47.2  23.4   1   2   5.3e-09   1.2e-05   24.5   4.7     4    24    36    56    33    56 0.91 4Fe-4S binding domain
Fer4                 PF00037.22    24 seq1531_BIOID48253   -            181     8e-13   47.2  23.4   2   2   1.1e-11   2.5e-08   33.0   1.0     6    24    73    91    69    91 0.92 4Fe-4S binding domain
Fer4_9               PF13187.1     55 seq1531_BIOID48253   -            181   2.5e-09   37.1  13.6   1   1   1.1e-12   2.5e-09   37.1   9.4     2    55    40    90    39    90 0.95 4Fe-4S dicluster domain
Fer4_10              PF13237.1     52 seq1531_BIOID48253   -            181     1e-06   28.3  36.0   1   1   2.6e-09   5.9e-06   25.8  11.7     6    52    37    86    32    86 0.87 4Fe-4S dicluster domain
Isochorismatase      PF00857.15   174 seq1532_BIOID48253   -            285   5.9e-38  130.3   0.0   1   1   1.1e-41   7.6e-38  130.0   0.0     2   173    32   204    31   205 0.97 Isochorismatase family
PP-binding           PF00550.20    67 seq1532_BIOID48253   -            285   2.5e-08   33.9   0.0   1   1   9.9e-12   6.8e-08   32.5   0.0     2    62   217   275   216   280 0.86 Phosphopantetheine attachment site
Peptidase_S11        PF00768.15   241 seq1533_BIOID48253   -            407  8.9e-101  336.0   0.4   1   1  2.5e-104  1.1e-100  335.7   0.2     2   241    36   273    35   273 0.99 D-alanyl-D-alanine carboxypeptidase
PBP5_C               PF07943.8     91 seq1533_BIOID48253   -            407   5.7e-25   87.0   0.0   1   1   2.3e-28   1.1e-24   86.1   0.0     1    91   292   383   292   383 0.99 Penicillin-binding protein 5, C-terminal domain
Beta-lactamase2      PF13354.1    197 seq1533_BIOID48253   -            407     1e-13   51.0   0.1   1   1   3.1e-17   1.4e-13   50.6   0.1     4   144    57   209    54   262 0.75 Beta-lactamase enzyme family
Fimbrial             PF00419.15   145 seq1534_BIOID48253   -            335   5.7e-19   68.6   0.1   1   1   6.6e-23     9e-19   68.0   0.1     2   145   188   335   187   335 0.92 Fimbrial protein
Alpha-amylase        PF00128.19   316 seq1535_BIOID48253   -            605   3.2e-80  269.8   0.0   1   1   6.3e-84   4.3e-80  269.3   0.0     1   316   178   494   178   494 0.96 Alpha amylase, catalytic domain
Alpha-amylase_N      PF02903.9    120 seq1535_BIOID48253   -            605   6.4e-09   35.6   0.0   1   1     2e-12   1.4e-08   34.6   0.0     5   108     4   105     1   115 0.82 Alpha amylase, N-terminal ig-like domain
TerC                 PF03741.11   184 seq1537_BIOID48253   -            237   4.5e-51  172.7  15.2   1   1   4.5e-55   6.1e-51  172.3  10.6     2   183    17   203    16   204 0.96 Integral membrane protein TerC family
Ribonuc_red_sm       PF00268.16   281 seq1538_BIOID48253   -            376   7.3e-30  103.8   2.5   1   2   4.3e-17   5.8e-13   48.3   0.3    13   143    31   158    22   165 0.91 Ribonucleotide reductase, small chain
Ribonuc_red_sm       PF00268.16   281 seq1538_BIOID48253   -            376   7.3e-30  103.8   2.5   2   2   2.8e-19   3.9e-15   55.5   0.1   155   274   200   329   182   336 0.89 Ribonucleotide reductase, small chain
DUF1219              PF06755.7    117 seq1540_BIOID48253   -            124     4e-60  200.3   0.0   1   1   3.4e-64   4.6e-60  200.1   0.0     1   113     1   113     1   123 0.97 Protein of unknown function (DUF1219)
NUDIX                PF00293.23   135 seq1541_BIOID48253   -            135   6.8e-21   74.2   0.2   1   1   6.7e-25   9.2e-21   73.7   0.1     5   132     6   125     3   128 0.83 NUDIX domain
Inositol_P           PF00459.20   271 seq1544_BIOID48253   -            246   4.2e-58  196.6   0.0   1   1   3.6e-62     5e-58  196.4   0.0     8   253     4   238     1   243 0.86 Inositol monophosphatase family
Cytochrom_NNT        PF03264.9    174 seq1545_BIOID48253   -            390   2.9e-65  218.8   7.6   1   1   4.6e-68   3.1e-64  215.4   4.3     2   174    11   184    10   184 0.98 NapC/NirT cytochrome c family, N-terminal region
LrgA                 PF03788.9     96 seq1546_BIOID48253   -            132   4.4e-29   99.9  10.2   1   1     4e-33   5.4e-29   99.6   7.1     1    94    21   114    21   116 0.98 LrgA family
Oxidored_q6          PF01058.17   131 seq1549_BIOID48253   -            173   6.4e-12   45.1   0.1   1   1   6.7e-16   9.1e-12   44.6   0.0     1    93    44   122    44   145 0.92 NADH ubiquinone oxidoreductase, 20 Kd subunit
FeoA                 PF04023.9     74 seq1551_BIOID48253   -             75   3.5e-09   36.3   0.0   1   1     3e-13   4.1e-09   36.1   0.0     7    73     4    71     2    72 0.90 FeoA domain
AMP-binding          PF00501.23   418 seq1552_BIOID48253   -            587   2.7e-84  282.8   0.0   1   1   2.3e-88   3.2e-84  282.6   0.0     2   413    49   483    48   486 0.95 AMP-binding enzyme
LrgB                 PF04172.11   215 seq1554_BIOID48253   -            231   1.2e-82  276.2  15.2   1   1   9.7e-87   1.3e-82  276.0  10.6     1   215    12   226    12   226 0.99 LrgB-like family
FeoB_N               PF02421.13   189 seq1557_BIOID48253   -            773   2.8e-71  238.5   0.1   1   1   2.3e-74   5.3e-71  237.6   0.0     2   187     5   192     4   194 0.94 Ferrous iron transport protein B
Gate                 PF07670.9    109 seq1557_BIOID48253   -            773   6.9e-48  160.9  20.5   1   2   5.2e-18   1.2e-14   54.0   2.5     3   106   352   443   350   450 0.94 Nucleoside recognition
Gate                 PF07670.9    109 seq1557_BIOID48253   -            773   6.9e-48  160.9  20.5   2   2   2.7e-38   6.1e-35  119.2   0.3     1   107   512   689   512   691 0.99 Nucleoside recognition
FeoB_C               PF07664.7     54 seq1557_BIOID48253   -            773   3.2e-21   74.3   2.1   1   1   1.4e-24   3.2e-21   74.3   1.5     1    54   454   507   454   507 0.99 Ferrous iron transport protein B C terminus
MMR_HSR1             PF01926.18   114 seq1557_BIOID48253   -            773   2.1e-17   63.0   0.0   1   1   1.7e-20     4e-17   62.1   0.0     2   113     6   120     5   121 0.68 50S ribosome-binding GTPase
SRPRB                PF09439.5    181 seq1557_BIOID48253   -            773   3.7e-06   26.1   0.0   1   1   2.7e-09   6.1e-06   25.4   0.0     5    71     5    72     1   126 0.67 Signal recognition particle receptor beta subunit
adh_short_C2         PF13561.1    243 seq1558_BIOID48253   -            258   1.2e-28  100.4   0.0   1   1   3.4e-32   1.6e-28  100.0   0.0     3   242    24   254    22   255 0.92 Enoyl-(Acyl carrier protein) reductase
adh_short            PF00106.20   167 seq1558_BIOID48253   -            258   5.5e-27   94.5   8.2   1   1   1.1e-29   5.1e-26   91.4   5.7     2   164    17   170    16   173 0.88 short chain dehydrogenase
KR                   PF08659.5    181 seq1558_BIOID48253   -            258   1.9e-10   40.6   7.3   1   1   7.4e-13   3.4e-09   36.5   4.8    56   160    57   165    17   183 0.91 KR domain
CsiD                 PF08943.5    297 seq1560_BIOID48253   -            360  8.9e-148  490.8   0.2   1   1  2.1e-151  1.4e-147  490.2   0.0     1   297    55   350    55   350 1.00 CsiD
TauD                 PF02668.11   258 seq1560_BIOID48253   -            360   1.2e-11   44.6   0.1   1   1   2.5e-15   1.7e-11   44.1   0.1    33   256   123   344    98   346 0.80 Taurine catabolism dioxygenase TauD, TfdA family
DUF903               PF06004.7     50 seq1562_BIOID48253   -             72   3.5e-24   83.9   2.4   1   1   2.9e-28     4e-24   83.7   1.7     1    50    23    72    23    72 0.98 Bacterial protein of unknown function (DUF903)
Antirestrict         PF03230.8     94 seq1564_BIOID48253   -            141   1.9e-30  104.5   0.0   1   1   1.8e-34   2.4e-30  104.2   0.0     1    94    42   141    42   141 0.93 Antirestriction protein
DUF957               PF06117.6     65 seq1565_BIOID48253   -             65   5.6e-34  115.3   0.7   1   1   4.4e-38   6.1e-34  115.2   0.5     1    65     1    65     1    65 0.98 Enterobacterial protein of unknown function (DUF957)
Fimbrial             PF00419.15   145 seq1566_BIOID48253   -            171   5.2e-15   55.8   0.1   1   1   4.6e-19   6.2e-15   55.5   0.1     1   145    29   171    27   171 0.88 Fimbrial protein
ELFV_dehydrog        PF00208.16   244 seq1567_BIOID48253   -            447   2.3e-88  295.7   2.4   1   1   5.3e-92   3.6e-88  295.1   1.7     1   244   202   445   202   445 0.96 Glutamate/Leucine/Phenylalanine/Valine dehydrogenase
ELFV_dehydrog_N      PF02812.13   131 seq1567_BIOID48253   -            447   8.3e-47  157.9   0.0   1   1   3.5e-50   2.4e-46  156.4   0.0     1   130    57   186    57   187 0.99 Glu/Leu/Phe/Val dehydrogenase, dimerisation domain
MFS_2                PF13347.1    427 seq1568_BIOID48253   -            473  1.2e-108  363.1  43.1   1   1    1e-112  1.4e-108  362.9  29.9     3   426     8   436     6   437 0.97 MFS/sugar transport protein
HycH                 PF07450.6    131 seq1571_BIOID48253   -            137   1.5e-53  180.3   0.0   1   1   1.2e-57   1.6e-53  180.1   0.0     2   130     7   135     6   136 0.99 Formate hydrogenlyase maturation protein HycH
Fer2                 PF00111.22    78 seq1572_BIOID48253   -             84   9.2e-11   41.2   2.6   1   1   7.5e-15     1e-10   41.0   1.8     7    78    10    77     4    77 0.83 2Fe-2S iron-sulfur cluster binding domain
Aldo_ket_red         PF00248.16   283 seq1573_BIOID48253   -            346   1.9e-75  253.1   0.0   1   1   1.6e-79   2.2e-75  252.9   0.0     2   281    16   337    15   339 0.95 Aldo/keto reductase family
Methyltransf_27      PF13708.1    194 seq1574_BIOID48253   -            128   3.4e-36  124.4   0.0   1   1   3.3e-40   4.5e-36  124.1   0.0    34   132    27   125    23   127 0.97 Methyltransferase domain
DnaB                 PF00772.16   103 seq1576_BIOID48253   -            225   2.2e-38  130.1   0.0   1   1   3.1e-42   4.3e-38  129.2   0.0     1   103    26   128    26   128 0.99 DnaB-like helicase N terminal domain
Molybdopterin        PF00384.17   432 seq1577_BIOID48253   -            848  1.7e-105  353.1   0.0   1   1    3e-109  2.1e-105  352.8   0.0     1   431    99   572    99   573 0.95 Molybdopterin oxidoreductase
Molydop_binding      PF01568.16   109 seq1577_BIOID48253   -            848   1.8e-23   82.3   0.0   1   1   5.3e-27   3.6e-23   81.3   0.0     1   108   690   811   690   812 0.95 Molydopterin dinucleotide binding domain
DUF1380              PF07128.7    139 seq1578_BIOID48253   -            140     1e-07   31.7   0.2   1   1     8e-12   1.1e-07   31.6   0.1     1   103     1   100     1   131 0.84 Protein of unknown function (DUF1380)
dCMP_cyt_deam_2      PF08211.6    124 seq1580_BIOID48253   -            294   2.3e-50  169.6   0.2   1   1   6.8e-52   4.7e-48  162.1   0.0     1   123   157   278   157   279 0.98 Cytidine and deoxycytidylate deaminase zinc-binding region
dCMP_cyt_deam_1      PF00383.17   102 seq1580_BIOID48253   -            294   1.3e-17   63.2   0.0   1   1   4.4e-18     3e-14   52.3   0.0    10    93    56   139    47   143 0.86 Cytidine and deoxycytidylate deaminase zinc-binding region
4HBT                 PF03061.17    79 seq1582_BIOID48253   -            137   7.5e-17   61.1   0.1   1   1   8.9e-21   1.2e-16   60.4   0.1     1    79    50   127    50   127 0.98 Thioesterase superfamily
Sigma54_activat      PF00158.21   168 seq1589_BIOID48253   -            670   8.9e-74  246.4   0.0   1   1   9.4e-77   1.6e-73  245.5   0.0     1   167   347   513   347   514 0.99 Sigma-54 interaction domain
GAF_3                PF13492.1    129 seq1589_BIOID48253   -            670   1.8e-11   44.1   0.0   1   1   4.5e-14   7.7e-11   42.0   0.0     1   129   169   313   169   313 0.81 GAF domain
GAF_2                PF13185.1    148 seq1589_BIOID48253   -            670   1.4e-08   35.2   0.1   1   1   3.1e-11   5.2e-08   33.3   0.0     2   147   168   311   167   311 0.72 GAF domain
AAA_5                PF07728.9    139 seq1589_BIOID48253   -            670   1.2e-07   31.4   0.0   1   1   1.6e-10   2.7e-07   30.2   0.0     2   123   371   489   370   503 0.79 AAA domain (dynein-related subfamily)
GAF                  PF01590.21   154 seq1589_BIOID48253   -            670   1.7e-07   31.3   0.3   1   1   3.1e-10   5.2e-07   29.7   0.2     1   154   169   311   169   311 0.84 GAF domain
AAA                  PF00004.24   132 seq1589_BIOID48253   -            670     4e-06   26.9   0.0   1   1   6.5e-09   1.1e-05   25.4   0.0     1   115   371   495   371   512 0.79 ATPase family associated with various cellular activities (AAA)
HTH_8                PF02954.14    42 seq1589_BIOID48253   -            670   5.4e-05   22.5   1.8   1   1   4.8e-08   8.1e-05   21.9   0.4     4    42   621   662   619   662 0.90 Bacterial regulatory protein, Fis family
AraC_binding         PF02311.14   136 seq1591_BIOID48253   -            309   7.8e-27   93.4   0.6   1   1   2.3e-30   7.8e-27   93.4   0.4     4   136    40   177    37   177 0.91 AraC-like ligand binding domain
HTH_AraC             PF00165.18    42 seq1591_BIOID48253   -            309   3.2e-22   77.5   0.0   1   2   1.6e-12   5.6e-09   35.4   0.0     2    41   204   244   203   245 0.91 Bacterial regulatory helix-turn-helix proteins, AraC family
HTH_AraC             PF00165.18    42 seq1591_BIOID48253   -            309   3.2e-22   77.5   0.0   2   2   1.9e-13   6.5e-10   38.4   0.0     1    41   256   294   256   295 0.96 Bacterial regulatory helix-turn-helix proteins, AraC family
HTH_18               PF12833.2     81 seq1591_BIOID48253   -            309   2.9e-19   68.8   0.5   1   1   2.3e-22   7.9e-19   67.4   0.0     1    80   217   295   217   296 0.97 Helix-turn-helix domain
DUF1107              PF06526.7     64 seq1593_BIOID48253   -             81   1.1e-30  105.0   0.8   1   1   9.6e-35   1.3e-30  104.8   0.5     1    64    14    77    14    77 0.99 Protein of unknown function (DUF1107)
DAO                  PF01266.19   358 seq1594_BIOID48253   -            444   6.9e-63  212.5   0.0   1   1   1.8e-66   8.2e-63  212.3   0.0     1   356    25   412    25   414 0.86 FAD dependent oxidoreductase
DnaB_C               PF03796.10   265 seq1598_BIOID48253   -            246  3.8e-100  333.9   0.4   1   1  6.3e-104  4.3e-100  333.8   0.3    21   263     1   238     1   240 0.97 DnaB-like helicase C terminal domain
AAA_25               PF13481.1    194 seq1598_BIOID48253   -            246   8.8e-13   47.9   0.0   1   1   1.6e-16   1.1e-12   47.6   0.0    36   190     2   161     1   165 0.85 AAA domain
Response_reg         PF00072.19   112 seq1601_BIOID48253   -            204   3.2e-26   91.4   0.4   1   1   6.8e-30   4.6e-26   90.8   0.3     2   111     4   113     3   114 0.98 Response regulator receiver domain
GerE                 PF00196.14    58 seq1601_BIOID48253   -            204   3.1e-22   77.5   0.1   1   1   1.1e-25   7.8e-22   76.2   0.0     2    58   142   198   141   198 0.97 Bacterial regulatory proteins, luxR family
Peptidase_M20        PF01546.23   171 seq1604_BIOID48253   -            409   1.3e-19   70.2   0.2   1   1   4.2e-23   1.9e-19   69.7   0.1    23   170   139   402    74   403 0.84 Peptidase family M20/M25/M40
M20_dimer            PF07687.9    109 seq1604_BIOID48253   -            409   7.2e-12   44.8   0.1   1   1   3.5e-15   1.6e-11   43.7   0.0     2   105   206   302   205   308 0.89 Peptidase dimerisation domain
Peptidase_M42        PF05343.9    292 seq1604_BIOID48253   -            409   2.5e-06   26.3   0.0   1   1   3.1e-08   0.00014   20.6   0.0   134   194   140   201   110   234 0.90 M42 glutamyl aminopeptidase
HisG                 PF01634.13   163 seq1605_BIOID48253   -            299   8.2e-55  184.7   0.0   1   1   1.7e-58   1.2e-54  184.1   0.0     1   163    53   221    53   221 0.94 ATP phosphoribosyltransferase
HisG_C               PF08029.6     75 seq1605_BIOID48253   -            299   5.6e-28   96.5   0.1   1   1   2.2e-31   1.5e-27   95.2   0.0     1    75   222   297   222   297 0.98 HisG, C-terminal domain
N6_N4_Mtase          PF01555.13   231 seq1606_BIOID48253   -            350   1.6e-42  145.4   0.0   1   1   5.5e-46   3.8e-42  144.2   0.0     1   230    29   341    29   342 0.80 DNA methylase
Methyltransf_26      PF13659.1    117 seq1606_BIOID48253   -            350   5.9e-14   51.9   0.0   1   1   5.1e-12   3.5e-08   33.3   0.0    51   116     9    82     3    83 0.82 Methyltransferase domain
Epimerase            PF01370.16   236 seq1607_BIOID48253   -            304   2.1e-25   89.4   0.1   1   1   8.1e-28   1.4e-24   86.7   0.0     1   233     5   206     5   209 0.89 NAD dependent epimerase/dehydratase family
NAD_binding_10       PF13460.1    183 seq1607_BIOID48253   -            304   1.7e-22   80.1   0.0   1   1   1.4e-25   2.4e-22   79.7   0.0     1   177     5   192     5   197 0.87 NADH(P)-binding
3Beta_HSD            PF01073.14   280 seq1607_BIOID48253   -            304   3.3e-16   58.7   0.0   1   1   1.3e-14   2.3e-11   42.8   0.0     1   119     6   114     6   120 0.85 3-beta hydroxysteroid dehydrogenase/isomerase family
NAD_binding_4        PF07993.7    249 seq1607_BIOID48253   -            304   7.3e-16   57.7   0.3   1   1   8.5e-08   0.00015   20.7   0.1     1    33     7    37     7    48 0.80 Male sterility protein
NmrA                 PF05368.8    233 seq1607_BIOID48253   -            304   2.6e-14   52.9   0.0   1   1   2.1e-17   3.6e-14   52.4   0.0     1   105     5   114     5   148 0.87 NmrA-like family
adh_short            PF00106.20   167 seq1607_BIOID48253   -            304   4.2e-05   23.4   4.7   1   1   3.4e-08   5.8e-05   22.9   1.7     2   165     4   139     3   141 0.84 short chain dehydrogenase
Bac_Ubq_Cox          PF01654.12   436 seq1611_BIOID48253   -            523  1.2e-183  610.3  21.3   1   1    1e-187  1.4e-183  610.1  14.7     1   435     8   503     8   504 0.98 Bacterial Cytochrome Ubiquinol Oxidase
Queuosine_synth      PF02547.10   341 seq1615_BIOID48253   -            356  2.2e-144  480.2   0.0   1   1  1.8e-148  2.5e-144  480.1   0.0     2   341     3   344     2   344 0.96 Queuosine biosynthesis protein
DUF218               PF02698.12   155 seq1616_BIOID48253   -            239   3.3e-21   75.2   0.0   1   1   3.3e-25   4.6e-21   74.8   0.0     4   132    47   172    45   186 0.93 DUF218 domain
DEAD                 PF00270.24   173 seq1618_BIOID48253   -            454   2.3e-49  167.0   0.1   1   1   5.9e-52   2.7e-48  163.5   0.0     1   172    25   196    25   197 0.94 DEAD/DEAH box helicase
Helicase_C           PF00271.26    78 seq1618_BIOID48253   -            454   8.2e-26   89.5   0.0   1   1   4.8e-29   2.2e-25   88.2   0.0     2    77   264   339   263   340 0.98 Helicase conserved C-terminal domain
SBP_bac_3            PF00497.15   225 seq1620_BIOID48253   -            705   2.6e-42  144.4   0.0   1   2   1.9e-17   2.6e-13   49.6   0.0    15   223    73   276    58   278 0.87 Bacterial extracellular solute-binding proteins, family 3
SBP_bac_3            PF00497.15   225 seq1620_BIOID48253   -            705   2.6e-42  144.4   0.0   2   2   1.1e-30   1.5e-26   92.9   0.0     2   224   305   520   304   521 0.93 Bacterial extracellular solute-binding proteins, family 3
SNARE_assoc          PF09335.6    123 seq1621_BIOID48253   -            254   2.7e-19   69.4   2.3   1   1     2e-23   2.7e-19   69.4   1.6     1   121    36   159    36   161 0.92 SNARE associated Golgi protein
Ala_racemase_N       PF01168.15   217 seq1622_BIOID48253   -            359   3.1e-61  206.5   0.0   1   1   5.7e-65   3.9e-61  206.2   0.0     1   217     8   219     8   219 0.94 Alanine racemase, N-terminal domain
Ala_racemase_C       PF00842.16   129 seq1622_BIOID48253   -            359     8e-40  135.1   0.1   1   1   1.8e-43   1.2e-39  134.5   0.1     1   129   234   358   234   358 0.97 Alanine racemase, C-terminal domain
MFS_1                PF07690.11   354 seq1623_BIOID48253   -            410   1.9e-28   99.1  41.0   1   1   3.9e-32   2.7e-28   98.6  28.4     5   351    26   362    22   365 0.73 Major Facilitator Superfamily
Sugar_tr             PF00083.19   451 seq1623_BIOID48253   -            410   2.2e-06   26.3  31.8   1   1   1.9e-09   1.3e-05   23.9   8.8    52   188    58   188    46   197 0.92 Sugar (and other) transporter
FeoC                 PF09012.5     69 seq1625_BIOID48253   -             78   1.9e-15   56.1   0.4   1   1   3.3e-19   2.3e-15   55.9   0.3     1    65     3    69     3    75 0.92 FeoC like transcriptional regulator
TrmB                 PF01978.14    68 seq1625_BIOID48253   -             78   2.2e-06   27.1   0.0   1   1   4.3e-10   2.9e-06   26.7   0.0    17    59    10    53     7    56 0.92 Sugar-specific transcriptional regulator TrmB
MdoG                 PF04349.7    484 seq1626_BIOID48253   -            517  8.5e-263  871.7   1.2   1   1  7.2e-267  9.8e-263  871.5   0.8     1   483    29   514    29   515 1.00 Periplasmic glucan biosynthesis protein, MdoG
Histidinol_dh        PF00815.15   413 seq1629_BIOID48253   -            434  1.7e-182  606.5   1.3   1   1  1.4e-186  1.9e-182  606.3   0.9     2   413    18   428    17   428 0.99 Histidinol dehydrogenase
NicO                 PF03824.11   282 seq1630_BIOID48253   -            274   4.6e-59  199.9  19.2   1   1   1.1e-62   5.2e-59  199.7  13.3     1   280    13   273    13   274 0.93 High-affinity nickel-transport protein
DsbD_2               PF13386.1    199 seq1630_BIOID48253   -            274   4.6e-08   32.9  17.5   1   1   4.5e-11     2e-07   30.8   0.9   104   186   154   240   139   249 0.86 Family description
DUF2910              PF11139.3    214 seq1630_BIOID48253   -            274     3e-08   32.9   0.2   1   1   1.3e-11   5.7e-08   32.0   0.1    34   213    53   269    21   270 0.88 Protein of unknown function (DUF2910)
Aldedh               PF00171.17   462 seq1631_BIOID48253   -            482  2.6e-175  583.0   0.1   1   1  2.2e-179    3e-175  582.9   0.1     1   461    19   477    19   478 0.99 Aldehyde dehydrogenase family
DUF2542              PF10808.3     79 seq1632_BIOID48253   -             79   5.8e-46  154.5   5.8   1   1   4.7e-50   6.4e-46  154.4   4.0     1    79     1    79     1    79 1.00 Protein of unknown function (DUF2542)
PP-binding           PF00550.20    67 seq1634_BIOID48253   -             82   1.2e-12   47.8   0.8   1   1   9.7e-17   1.3e-12   47.6   0.6     1    66     9    74     9    75 0.92 Phosphopantetheine attachment site
Lysis_S              PF04971.7     68 seq1641_BIOID48253   -             71   2.5e-47  158.3   0.6   1   1     2e-51   2.8e-47  158.1   0.4     1    68     4    71     4    71 1.00 Lysis protein S
Aminotran_1_2        PF00155.16   363 seq1643_BIOID48253   -            390   1.4e-53  182.0   0.0   1   1   4.9e-57   1.7e-53  181.7   0.0     2   362    44   384    43   385 0.92 Aminotransferase class I and II
Cys_Met_Meta_PP      PF01053.15   386 seq1643_BIOID48253   -            390   1.8e-05   23.1   0.0   1   1   7.5e-09   2.6e-05   22.5   0.0    26   183    55   216    47   239 0.89 Cys/Met metabolism PLP-dependent enzyme
Aminotran_5          PF00266.14   371 seq1643_BIOID48253   -            390   9.9e-05   21.1   0.0   1   1   4.8e-08   0.00017   20.3   0.0    48   181    93   216    67   219 0.90 Aminotransferase class-V
Transposase_31       PF04754.7    205 seq1644_BIOID48253   -            292   5.6e-84  280.4   0.0   1   1   5.7e-88   7.8e-84  280.0   0.0     1   204     8   209     8   210 0.99 Putative transposase, YhgA-like
Adenine_glyco        PF03352.8    179 seq1645_BIOID48253   -            223   1.8e-83  278.3   0.0   1   1   1.6e-87   2.1e-83  278.1   0.0     1   177    42   218    42   220 0.99 Methyladenine glycosylase
DUF1327              PF07041.6    113 seq1646_BIOID48253   -            116     5e-67  222.7   0.0   1   1   4.1e-71   5.6e-67  222.6   0.0     1   112     1   112     1   113 0.99 Protein of unknown function (DUF1327)
TGT                  PF01702.13   238 seq1649_BIOID48253   -            375  2.9e-105  350.7   0.0   1   1  2.5e-109  3.5e-105  350.4   0.0     1   237   125   362   125   363 0.99 Queuine tRNA-ribosyltransferase
Form_Nir_trans       PF01226.12   250 seq1650_BIOID48253   -            243   4.8e-55  186.0  23.2   1   1   4.1e-59   5.6e-55  185.8  16.1     5   216    16   226    12   242 0.94 Formate/nitrite transporter
EspG                 PF06872.6    383 seq1652_BIOID48253   -            398  1.3e-194  645.7   1.7   1   1  1.1e-198  1.4e-194  645.6   1.2     1   383    15   397    15   397 1.00 EspG protein
Pyr_redox_2          PF07992.9    200 seq1653_BIOID48253   -            412   3.6e-16   59.5   0.1   1   1   4.2e-18   4.7e-15   55.8   0.0     1   198   126   384   126   386 0.79 Pyridine nucleotide-disulphide oxidoreductase
Pyr_redox            PF00070.22    80 seq1653_BIOID48253   -            412   8.2e-14   51.6   1.0   1   1   3.3e-10   3.8e-07   30.2   0.0     2    76   256   328   255   332 0.77 Pyridine nucleotide-disulphide oxidoreductase
NAD_binding_8        PF13450.1     68 seq1653_BIOID48253   -            412   3.3e-09   36.4   0.0   1   1   7.6e-12   8.6e-09   35.1   0.0     1    37   129   165   129   185 0.91 NAD(P)-binding Rossmann-like domain
HI0933_like          PF03486.9    409 seq1653_BIOID48253   -            412   1.3e-06   27.0   0.3   1   1   1.2e-08   1.4e-05   23.6   0.0     2    36   126   160   125   164 0.94 HI0933-like protein
FAD_binding_3        PF01494.14   356 seq1653_BIOID48253   -            412   2.5e-05   23.4   0.4   1   1     1e-07   0.00012   21.1   0.0     3    34   126   157   125   169 0.93 FAD binding domain
Thi4                 PF01946.12   230 seq1653_BIOID48253   -            412     5e-05   22.3   0.1   1   1     1e-07   0.00012   21.1   0.0    20    59   127   166   121   213 0.90 Thi4 family
Nitrate_red_del      PF02613.10   136 seq1655_BIOID48253   -            199   1.4e-21   76.6   1.6   1   1   1.9e-25   2.7e-21   75.7   1.1     3   135    41   171    14   173 0.87 Nitrate reductase delta subunit
Cyto_ox_2            PF02322.10   328 seq1657_BIOID48253   -            379  7.9e-121  403.1  36.0   1   1  6.7e-125  9.2e-121  402.8  25.0     2   327     7   362     6   363 0.99 Cytochrome oxidase subunit II
Phage_lysozyme       PF00959.14   110 seq1658_BIOID48253   -            177     9e-32  109.5   0.0   1   1   8.7e-36   1.2e-31  109.1   0.0     1   110    48   166    48   166 0.98 Phage lysozyme
Aminotran_1_2        PF00155.16   363 seq1659_BIOID48253   -            411   1.5e-86  290.5   0.0   1   1   1.2e-90   1.7e-86  290.3   0.0     2   362    41   406    40   407 0.98 Aminotransferase class I and II
Acetyltransf_10      PF13673.1    117 seq1662_BIOID48253   -            146   3.4e-14   52.8   0.0   1   1   1.3e-17   4.3e-14   52.5   0.0     7   117    12   120     8   120 0.81 Acetyltransferase (GNAT) domain
Acetyltransf_7       PF13508.1     79 seq1662_BIOID48253   -            146   1.2e-13   50.8   0.1   1   1   4.7e-17   1.6e-13   50.4   0.1     3    78    48   121    46   122 0.92 Acetyltransferase (GNAT) domain
Acetyltransf_1       PF00583.19    83 seq1662_BIOID48253   -            146   1.5e-12   47.2   0.1   1   1   7.5e-16   2.6e-12   46.5   0.1     1    83    53   121    53   121 0.97 Acetyltransferase (GNAT) family
DUF3315              PF11776.3     52 seq1663_BIOID48253   -            112   7.1e-23   79.7   0.2   1   1   7.5e-27     1e-22   79.2   0.1     1    51    52   102    52   103 0.98 Domain of unknown function (DUF3315)
Rick_17kDa_Anti      PF05433.10    42 seq1667_BIOID48253   -            155   1.4e-07   30.9  26.2   1   1   1.8e-11   2.5e-07   30.1  18.2     1    42    62   103    62   103 0.96 Glycine zipper 2TM domain
Aminotran_1_2        PF00155.16   363 seq1670_BIOID48253   -            359   7.8e-67  225.6   0.0   1   1     7e-71   9.6e-67  225.3   0.0    31   363    49   354    33   354 0.93 Aminotransferase class I and II
Phage_lysis          PF03245.8    125 seq1672_BIOID48253   -            155   7.7e-41  138.8   3.0   1   1   6.5e-45   8.9e-41  138.6   2.1     1   125    29   154    29   154 0.98 Bacteriophage lysis protein
Bac_surface_Ag       PF01103.18   323 seq1673_BIOID48253   -            577   4.2e-59  200.5   6.6   1   1     1e-62   6.9e-59  199.7   4.6     1   322   290   576   290   577 0.92 Surface antigen
Surf_Ag_VNR          PF07244.10    78 seq1673_BIOID48253   -            577     1e-15   57.7   0.3   1   1   9.2e-13   6.3e-09   36.0   0.0     1    67   189   249   189   263 0.83 Surface antigen variable number repeat
Glycos_transf_2      PF00535.21   169 seq1674_BIOID48253   -            847   1.4e-19   70.2   0.0   1   1   6.3e-23   2.2e-19   69.6   0.0     2   168   246   429   245   430 0.98 Glycosyl transferase family 2
Glyco_tranf_2_3      PF13641.1    230 seq1674_BIOID48253   -            847   3.3e-15   56.4   0.3   1   1     3e-18     1e-14   54.8   0.0     2   230   243   493   242   493 0.84 Glycosyltransferase like family 2
Glyco_trans_2_3      PF13632.1    192 seq1674_BIOID48253   -            847   2.9e-13   49.8  14.5   1   1   8.6e-17   2.9e-13   49.8  10.1     1   185   341   533   341   708 0.82 Glycosyl transferase family group 2
Glyco_transf_21      PF13506.1    174 seq1674_BIOID48253   -            847   4.5e-08   32.5   0.0   1   1   4.7e-11   1.6e-07   30.6   0.0     6   147   312   468   308   492 0.77 Glycosyl transferase family 21
Aminotran_3          PF00202.16   339 seq1675_BIOID48253   -            426  1.2e-121  405.5   0.1   1   1  1.1e-125  1.5e-121  405.3   0.1     2   338    27   360    26   361 0.98 Aminotransferase class-III
Helicase_C_2         PF13307.1    167 seq1676_BIOID48253   -            790   4.4e-26   91.6   0.0   1   1   2.1e-29   7.1e-26   91.0   0.0     8   165   578   733   571   735 0.93 Helicase C-terminal domain
DEAD                 PF00270.24   173 seq1676_BIOID48253   -            790   3.8e-09   36.1   0.1   1   1   2.1e-09   7.2e-06   25.4   0.0    12    78    88   153    73   171 0.74 DEAD/DEAH box helicase
DEAD_2               PF06733.10   174 seq1676_BIOID48253   -            790   1.4e-08   34.2   0.0   1   1   7.1e-12   2.4e-08   33.4   0.0   103   167   245   308   195   314 0.87 DEAD_2
DUF3442              PF11924.3    280 seq1677_BIOID48253   -           1417  1.5e-106  355.9   0.5   1   1  1.2e-109  4.1e-106  354.5   0.3     2   280    71   350    70   350 0.99 Protein of unknown function (DUF3442)
Big_1                PF02369.11   100 seq1677_BIOID48253   -           1417   1.9e-57  191.2 106.4   1   3   5.9e-18     2e-14   53.1   8.5     5    97   994  1086   990  1088 0.86 Bacterial Ig-like domain (group 1)
Big_1                PF02369.11   100 seq1677_BIOID48253   -           1417   1.9e-57  191.2 106.4   2   3   2.2e-16   7.6e-13   48.1   2.0     7    97  1099  1187  1093  1190 0.86 Bacterial Ig-like domain (group 1)
Big_1                PF02369.11   100 seq1677_BIOID48253   -           1417   1.9e-57  191.2 106.4   3   3   9.3e-16   3.2e-12   46.1   9.2     6    95  1197  1287  1191  1292 0.83 Bacterial Ig-like domain (group 1)
YajC                 PF02699.10    83 seq1678_BIOID48253   -            110   3.5e-28   96.9   0.4   1   1   3.3e-32   4.5e-28   96.6   0.3     2    83    20   102    19   102 0.96 Preprotein translocase subunit
Response_reg         PF00072.19   112 seq1679_BIOID48253   -            479   5.7e-30  103.4   0.0   1   1   5.7e-33     2e-29  101.7   0.0     1   111   243   352   243   353 0.98 Response regulator receiver domain
HATPase_c            PF02518.21   111 seq1679_BIOID48253   -            479   9.6e-26   89.5   0.1   1   1   4.9e-29   1.7e-25   88.7   0.1     2   110   107   218   106   219 0.91 Histidine kinase-, DNA gyrase B-, and HSP90-like ATPase
HisKA                PF00512.20    68 seq1679_BIOID48253   -            479   4.9e-13   48.7   0.1   1   1   5.3e-16   1.8e-12   46.9   0.0     9    68     1    59     1    59 0.99 His Kinase A (phospho-acceptor) domain
Hpt                  PF01627.18    90 seq1679_BIOID48253   -            479   3.5e-09   36.4   0.5   1   1   2.8e-12   9.6e-09   35.0   0.4     1    89   386   469   386   470 0.95 Hpt domain
DHO_dh               PF01180.16   293 seq1684_BIOID48253   -            411   6.5e-35  120.4   0.0   1   1   1.8e-38   8.2e-35  120.0   0.0     2   293     6   304     5   304 0.83 Dihydroorotate dehydrogenase
Dus                  PF01207.12   310 seq1684_BIOID48253   -            411   6.3e-08   31.6   0.2   1   1   2.6e-11   1.2e-07   30.8   0.1    44   153    92   198    80   203 0.82 Dihydrouridine synthase (Dus)
SdiA-regulated       PF06977.6    249 seq1685_BIOID48253   -            175   4.8e-28   97.6   0.0   1   1     4e-32   5.5e-28   97.4   0.0     5   124    30   143    26   152 0.91 SdiA-regulated
SecD-TM1             PF13721.1    101 seq1686_BIOID48253   -            615   1.4e-39  134.2   3.4   1   1   2.6e-41   8.8e-38  128.5   0.1     1   101     2   103     2   103 0.96 SecD export protein N-terminal TM region
SecD_SecF            PF02355.11   189 seq1686_BIOID48253   -            615   7.3e-16   57.7  10.3   1   1     4e-19   1.4e-15   56.9   7.1    14   184   434   602   427   606 0.90 Protein export membrane protein
MMPL                 PF03176.10   333 seq1686_BIOID48253   -            615   1.7e-08   33.4  12.2   1   1     5e-12   1.7e-08   33.4   8.5   180   299   481   601   458   612 0.81 MMPL family
Sec_GG               PF07549.9     29 seq1686_BIOID48253   -            615   3.8e-08   32.1   0.0   1   1     3e-11     1e-07   30.7   0.0     1    27   112   141   112   143 0.86 SecD/SecF GG Motif
YbgT_YccB            PF08173.6     28 seq1687_BIOID48253   -             37   6.1e-16   57.8   4.2   1   1   4.9e-20   6.7e-16   57.6   2.9     1    28     1    28     1    28 0.97 Membrane bound YbgT-like protein
Pribosyltran         PF00156.22   125 seq1688_BIOID48253   -            227     1e-09   38.0   0.0   1   1   1.1e-13   1.5e-09   37.4   0.0    45   124   141   223   136   224 0.82 Phosphoribosyl transferase domain
Cyd_oper_YbgE        PF09600.5     82 seq1689_BIOID48253   -             97   1.5e-33  114.6   7.9   1   1   1.4e-37   1.9e-33  114.3   5.5     1    81    16    96    16    97 0.97 Cyd operon protein YbgE (Cyd_oper_YbgE)
DAO                  PF01266.19   358 seq1691_BIOID48253   -            542   1.2e-56  192.0   2.9   1   1   5.5e-60   1.9e-56  191.4   2.0     1   344    10   343    10   367 0.86 FAD dependent oxidoreductase
FAD_binding_2        PF00890.19   421 seq1691_BIOID48253   -            542     5e-08   32.0   8.6   1   1     3e-10     1e-06   27.7   6.0     1   206    10   215    10   234 0.78 FAD binding domain
FAD_binding_3        PF01494.14   356 seq1691_BIOID48253   -            542   1.3e-06   27.5   3.7   1   1   4.2e-09   1.4e-05   24.1   2.7     2   173     9   214     8   225 0.85 FAD binding domain
Fer2_BFD             PF04324.10    55 seq1691_BIOID48253   -            542   2.2e-06   27.4   2.4   1   1   6.5e-10   2.2e-06   27.4   1.7     2    45   432   480   431   486 0.87 BFD-like [2Fe-2S] binding domain
DUF1656              PF07869.7     58 seq1693_BIOID48253   -             78   3.3e-18   65.1   9.6   1   1   2.4e-22   3.3e-18   65.1   6.7     3    57    16    70    14    72 0.95 Protein of unknown function (DUF1656)
IGPD                 PF00475.13   145 seq1694_BIOID48253   -            355   8.7e-65  216.8   0.4   1   1   4.5e-68   1.5e-64  216.0   0.3     1   145   196   338   196   338 0.99 Imidazoleglycerol-phosphate dehydratase
HAD_2                PF13419.1    176 seq1694_BIOID48253   -            355   5.6e-07   29.8   0.1   1   1   5.7e-09   1.9e-05   24.8   0.0    76   173    30   145    20   148 0.80 Haloacid dehalogenase-like hydrolase
PNK3P                PF08645.6    158 seq1694_BIOID48253   -            355   5.6e-06   25.7   0.0   1   1   2.8e-09   9.7e-06   25.0   0.0     5   129     8   134     4   181 0.75 Polynucleotide kinase 3 phosphatase
Hydrolase_like       PF13242.1     75 seq1694_BIOID48253   -            355   8.7e-06   25.2   0.0   1   1   5.5e-09   1.9e-05   24.1   0.0     2    44   103   144   102   148 0.88 HAD-hyrolase-like
SdiA-regulated       PF06977.6    249 seq1695_BIOID48253   -            107   7.6e-25   87.1   0.4   1   1   1.2e-28   7.9e-25   87.1   0.3   153   248     7   103     1   104 0.93 SdiA-regulated
Phytase-like         PF13449.1    326 seq1695_BIOID48253   -            107   1.3e-05   24.4   0.0   1   1   2.5e-09   1.7e-05   24.1   0.0     5   105    15    98    11   106 0.83 Esterase-like activity of phytase
4HBT                 PF03061.17    79 seq1697_BIOID48253   -            134     8e-19   67.4   0.4   1   1   2.4e-22   1.1e-18   66.9   0.3     1    77    20   103    20   105 0.98 Thioesterase superfamily
4HBT_2               PF13279.1    121 seq1697_BIOID48253   -            134   2.7e-12   47.0   0.2   1   1   7.1e-16   3.2e-12   46.8   0.1     3   117    14   128    12   132 0.88 Thioesterase-like superfamily
Acyl-ACP_TE          PF01643.12   249 seq1697_BIOID48253   -            134   1.3e-05   24.2   0.1   1   1   3.1e-09   1.4e-05   24.0   0.0    31   132    33   132     4   134 0.79 Acyl-ACP thioesterase
HlyD                 PF00529.15   306 seq1698_BIOID48253   -            285   3.9e-46  157.6   5.4   1   2   2.1e-22   5.8e-19   68.3   1.4     2    78    44   120    43   128 0.92 HlyD family secretion protein
HlyD                 PF00529.15   306 seq1698_BIOID48253   -            285   3.9e-46  157.6   5.4   2   2   1.7e-29   4.6e-26   91.7   0.1   139   302   127   278   115   282 0.92 HlyD family secretion protein
HlyD_2               PF12700.2    328 seq1698_BIOID48253   -            285   8.1e-22   77.6   0.3   1   1   4.1e-25   1.1e-21   77.2   0.2    15   239    38   229    31   242 0.88 HlyD family secretion protein
HlyD_3               PF13437.1    105 seq1698_BIOID48253   -            285   5.9e-19   68.2   0.1   1   1   1.3e-15   3.4e-12   46.4   0.0     1    82   153   232   153   248 0.90 HlyD family secretion protein
Biotin_lipoyl_2      PF13533.1     50 seq1698_BIOID48253   -            285   4.6e-18   64.5   1.6   1   1   2.9e-18   8.1e-15   54.1   0.5     2    50    44    92    42   103 0.88 Biotin-lipoyl like
Fe-S_biosyn          PF01521.15    91 seq1702_BIOID48253   -            191   2.1e-23   81.7   0.0   1   1   1.6e-26   1.1e-22   79.4   0.0     1    91     2    94     2    94 0.98 Iron-sulphur cluster biosynthesis
NifU                 PF01106.12    68 seq1702_BIOID48253   -            191     2e-10   40.1   0.0   1   1   4.4e-14     3e-10   39.5   0.0     2    65   112   177   111   180 0.90 NifU-like domain
GD_AH_C              PF04295.8    397 seq1703_BIOID48253   -            523  2.4e-147  490.6   0.1   1   1    4e-151  2.7e-147  490.4   0.0     2   396   117   522   116   523 0.97 D-galactarate dehydratase / Altronate hydrolase, C terminus
SAF                  PF08666.7     63 seq1703_BIOID48253   -            523   5.1e-14   52.3   1.0   1   1   2.3e-17   1.6e-13   50.7   0.2     1    62    22    91    22    92 0.98 SAF domain
MotA_ExbB            PF01618.11   139 seq1704_BIOID48253   -            230   6.2e-47  158.6   0.2   1   1     6e-51   8.1e-47  158.2   0.1     2   138    74   210    73   211 0.98 MotA/TolQ/ExbB proton channel family
Ribosomal_L31        PF01197.13    69 seq1707_BIOID48253   -             70   1.4e-30  104.9   0.2   1   1   1.1e-34   1.5e-30  104.8   0.1     1    67     1    65     1    67 0.98 Ribosomal protein L31
AA_permease          PF00324.16   479 seq1708_BIOID48253   -            487  4.2e-122  407.8  48.2   1   1    7e-126  4.8e-122  407.6  33.4     1   476    39   476    39   479 0.98 Amino acid permease
AA_permease_2        PF13520.1    426 seq1708_BIOID48253   -            487   1.9e-42  145.2  48.0   1   1   3.3e-46   2.3e-42  144.9  33.3     5   424    39   460    35   466 0.86 Amino acid permease
Peptidase_M48        PF01435.13   226 seq1710_BIOID48253   -            374   6.7e-17   61.6   0.2   1   1   1.5e-20   6.7e-17   61.6   0.1    74   225     1   141     1   142 0.83 Peptidase family M48
Peripla_BP_3         PF13377.1    160 seq1712_BIOID48253   -            343   2.9e-37  128.0   0.6   1   1   2.1e-40     7e-37  126.7   0.1     2   160   169   329   168   329 0.92 Periplasmic binding protein-like domain
Peripla_BP_1         PF00532.16   279 seq1712_BIOID48253   -            343     7e-28   97.4   0.0   1   1   2.8e-31   9.4e-28   97.0   0.0     2   240    60   296    59   309 0.83 Periplasmic binding proteins and sugar binding domain of LacI family
LacI                 PF00356.16    46 seq1712_BIOID48253   -            343   4.7e-21   74.0   2.1   1   1   3.4e-24   1.2e-20   72.7   0.8     1    46     3    48     3    48 0.99 Bacterial regulatory proteins, lacI family
Peripla_BP_4         PF13407.1    258 seq1712_BIOID48253   -            343   2.2e-12   46.8   0.0   1   1   1.8e-15   6.2e-12   45.3   0.0     1   256    62   309    62   311 0.83 Periplasmic binding protein domain
DUF490               PF04357.8    379 seq1715_BIOID48253   -           1259   2.5e-80  270.2  38.2   1   1   5.7e-84   7.8e-80  268.6   2.6     6   379   922  1259   914  1259 0.92 Family of unknown function (DUF490)
Acid_phosphat_B      PF03767.9    230 seq1716_BIOID48253   -            237   4.3e-50  170.1   0.0   1   1   3.6e-54   4.9e-50  169.9   0.0     2   229    11   220    10   221 0.96 HAD superfamily, subfamily IIIB (Acid phosphatase)
Trehalase            PF01204.13   512 seq1717_BIOID48253   -            549  1.2e-161  538.6   0.1   1   1  1.1e-165  1.5e-161  538.3   0.1     1   511    70   546    70   547 0.96 Trehalase
RHS_repeat           PF05593.9     38 seq1720_BIOID48253   -           1011   2.6e-55  183.4  91.3   1   7   1.8e-11   2.5e-07   30.5   1.3     1    38   425   463   425   463 0.97 RHS Repeat
RHS_repeat           PF05593.9     38 seq1720_BIOID48253   -           1011   2.6e-55  183.4  91.3   2   7   3.5e-09   4.8e-05   23.2   1.0     1    25   489   513   489   517 0.95 RHS Repeat
RHS_repeat           PF05593.9     38 seq1720_BIOID48253   -           1011   2.6e-55  183.4  91.3   3   7     3e-09   4.2e-05   23.4   0.1     1    36   533   568   533   570 0.92 RHS Repeat
RHS_repeat           PF05593.9     38 seq1720_BIOID48253   -           1011   2.6e-55  183.4  91.3   4   7   1.4e-12   1.9e-08   34.1   0.9     1    37   575   611   575   612 0.98 RHS Repeat
RHS_repeat           PF05593.9     38 seq1720_BIOID48253   -           1011   2.6e-55  183.4  91.3   5   7   4.4e-09     6e-05   22.9   0.3     1    37   617   652   617   653 0.96 RHS Repeat
RHS_repeat           PF05593.9     38 seq1720_BIOID48253   -           1011   2.6e-55  183.4  91.3   6   7   9.1e-13   1.3e-08   34.7   0.8     1    38   637   674   637   674 0.99 RHS Repeat
RHS_repeat           PF05593.9     38 seq1720_BIOID48253   -           1011   2.6e-55  183.4  91.3   7   7   9.2e-09   0.00013   21.9   1.8     1    31   699   729   699   738 0.92 RHS Repeat
GATase               PF00117.23   192 seq1721_BIOID48253   -            196   9.7e-29  100.0   0.0   1   1   3.3e-32   1.1e-28   99.8   0.0     1   189     4   194     4   196 0.81 Glutamine amidotransferase class-I
GATase_3             PF07685.9    158 seq1721_BIOID48253   -            196   4.9e-06   26.0   0.0   1   1   2.2e-09   7.7e-06   25.4   0.0     5    79    36   100    32   106 0.86 CobB/CobQ-like glutamine amidotransferase domain
FUSC                 PF04632.7    650 seq1722_BIOID48253   -            670  1.2e-162  542.6  49.6   1   1    2e-166  1.3e-162  542.4  34.4     1   649    20   662    20   663 0.98 Fusaric acid resistance protein family
FUSC_2               PF13515.1    128 seq1722_BIOID48253   -            670   2.7e-16   59.5  13.2   1   1     4e-20   2.7e-16   59.5   9.2     1   125    33   163    31   166 0.86 Fusaric acid resistance protein-like
TetR_N               PF00440.18    47 seq1723_BIOID48253   -            178   4.9e-09   35.5   0.1   1   1   1.2e-12   7.9e-09   34.9   0.1     1    47    13    59    13    59 0.97 Bacterial regulatory proteins, tetR family
TetR_C_6             PF13977.1    131 seq1723_BIOID48253   -            178   6.7e-08   32.3   0.2   1   1   2.3e-11   1.6e-07   31.0   0.2    16   125    80   176    66   178 0.89 Bacterial transcriptional repressor
ExbD                 PF02472.11   130 seq1727_BIOID48253   -            142   3.7e-23   81.8   0.1   1   1     3e-27   4.1e-23   81.6   0.1     2   129    10   141     9   142 0.89 Biopolymer transport protein ExbD/TolR
DUF1441              PF07278.6    152 seq1729_BIOID48253   -            164   2.3e-62  209.0   0.1   1   1   1.9e-66   2.7e-62  208.8   0.1     2   152    10   155     9   155 0.99 Protein of unknown function (DUF1441)
GntP_permease        PF02447.11   441 seq1730_BIOID48253   -            438  3.7e-188  625.3  45.7   1   1  9.3e-192  4.2e-188  625.1  31.7     1   441     1   437     1   437 0.99 GntP family permease
CitMHS               PF03600.11   349 seq1730_BIOID48253   -            438   4.6e-09   35.2  39.5   1   1   1.5e-12   6.8e-09   34.6  27.1     5   348     8   386     3   387 0.78 Citrate transporter
Na_H_antiporter      PF03553.9    303 seq1730_BIOID48253   -            438   1.6e-06   27.2  19.0   1   1   3.6e-10   1.6e-06   27.2  13.2    67   257   215   393   160   394 0.69 Na+/H+ antiporter family
HHA                  PF05321.6     57 seq1731_BIOID48253   -             69   7.6e-28   96.3   0.0   1   1   6.4e-32   8.7e-28   96.1   0.0     1    57    10    66    10    66 0.99 Haemolysin expression modulating protein
SecD_SecF            PF02355.11   189 seq1733_BIOID48253   -            338   2.4e-68  228.9  10.7   1   1   5.3e-72   3.7e-68  228.3   7.4     4   188   132   316   129   317 0.97 Protein export membrane protein
Sec_GG               PF07549.9     29 seq1733_BIOID48253   -            338     2e-08   33.0   0.1   1   1   7.5e-12   5.2e-08   31.7   0.0     2    27    56    81    55    83 0.90 SecD/SecF GG Motif
FAD_binding_2        PF00890.19   421 seq1734_BIOID48253   -            419   8.2e-57  192.8   0.0   1   1   1.4e-60   9.4e-57  192.6   0.0     1   421     4   399     4   399 0.95 FAD binding domain
His_biosynth         PF00977.16   228 seq1737_BIOID48253   -            291   2.4e-74  249.3   0.4   1   1   6.1e-78   2.8e-74  249.1   0.3     1   228    47   280    47   280 0.98 Histidine biosynthesis protein
Trp_syntA            PF00290.15   259 seq1737_BIOID48253   -            291   7.2e-06   24.5   1.1   1   1     2e-08   9.2e-05   20.9   0.1   174   232    97   154    78   160 0.85 Tryptophan synthase alpha chain
OmpA                 PF00691.15    97 seq1738_BIOID48253   -            219   1.2e-23   83.2   0.1   1   1     4e-27   1.8e-23   82.6   0.1     1    97   115   210   115   210 0.97 OmpA family
Gly-zipper_Omp       PF13488.1     46 seq1738_BIOID48253   -            219   1.2e-12   47.1  16.5   1   1   2.7e-16   1.2e-12   47.1  11.4     1    46    37    85    37    85 0.95 Glycine zipper
Gly-zipper_YMGG      PF13441.1     45 seq1738_BIOID48253   -            219   6.8e-09   34.9  18.1   1   1   1.5e-12   6.8e-09   34.9  12.5     5    45    33    80    29    80 0.81 YMGG-like Gly-zipper
Glycos_trans_3N      PF02885.12    66 seq1739_BIOID48253   -            320   2.8e-15   55.5   0.0   1   1   3.6e-19     5e-15   54.7   0.0     2    65     3    70     2    71 0.97 Glycosyl transferase family, helical bundle domain
NUDIX                PF00293.23   135 seq1740_BIOID48253   -            257   1.9e-21   75.9   0.1   1   1   1.3e-24     6e-21   74.3   0.0     6   125   132   240   127   249 0.90 NUDIX domain
zf-NADH-PPase        PF09297.6     32 seq1740_BIOID48253   -            257   2.8e-10   39.4   5.4   1   1     1e-13   4.8e-10   38.6   3.8     1    32    93   124    93   124 0.98 NADH pyrophosphatase zinc ribbon domain
NUDIX-like           PF09296.6     98 seq1740_BIOID48253   -            257   3.7e-06   27.0   0.1   1   1   1.6e-09   7.3e-06   26.1   0.1     2    97    11    90    10    91 0.96 NADH pyrophosphatase-like rudimentary NUDIX domain
UPF0047              PF01894.12   118 seq1741_BIOID48253   -            138   1.6e-38  131.0   0.0   1   1   1.3e-42   1.8e-38  130.8   0.0     1   117    17   135    17   136 0.97 Uncharacterised protein family UPF0047
TolA                 PF06519.6     96 seq1744_BIOID48253   -            421   2.2e-38  129.9   0.0   1   1   3.3e-42   2.2e-38  129.9   0.0     1    96   325   419   325   419 0.98 TolA C-terminal
TonB_2               PF13103.1     85 seq1744_BIOID48253   -            421   3.2e-05   23.7   0.0   1   1   1.4e-08   9.4e-05   22.2   0.0     2    73   338   405   337   414 0.86 TonB C terminal
Terminase_GpA        PF05876.7    557 seq1745_BIOID48253   -            130   1.7e-25   89.3   0.0   1   1   1.4e-29     2e-25   89.0   0.0     1    83    34   117    34   128 0.95 Phage terminase large subunit (GpA)
ArsC                 PF03960.10   110 seq1746_BIOID48253   -            119   5.4e-34  116.4   0.1   1   1   8.9e-38   6.1e-34  116.2   0.0     1   110     8   117     8   117 0.99 ArsC family
DUF1375              PF07119.7     76 seq1747_BIOID48253   -             75   2.1e-20   72.1   0.2   1   1   2.2e-24     3e-20   71.7   0.2     6    75     8    69     3    70 0.91 Protein of unknown function (DUF1375)
Peptidase_S49        PF01343.13   154 seq1748_BIOID48253   -            666  4.3e-102  338.2   0.1   1   2   3.6e-49   2.5e-45  153.9   0.0     2   152   189   342   188   344 0.98 Peptidase family S49
Peptidase_S49        PF01343.13   154 seq1748_BIOID48253   -            666  4.3e-102  338.2   0.1   2   2   8.2e-58   5.6e-54  181.9   0.0     2   154   440   591   439   591 0.98 Peptidase family S49
DUF419               PF04237.8     92 seq1750_BIOID48253   -            118   1.2e-22   79.9   0.1   1   1   1.1e-26   1.5e-22   79.6   0.0     1    91    10   102    10   103 0.98 Protein of unknown function (DUF419)
FCD                  PF07729.7    125 seq1751_BIOID48253   -            226   5.6e-18   65.3  11.5   1   1   1.3e-21   8.7e-18   64.7   8.0     1   124    82   213    82   214 0.85 FCD domain
GntR                 PF00392.16    64 seq1751_BIOID48253   -            226     1e-12   47.1   0.0   1   1   3.3e-16   2.2e-12   46.0   0.0     7    64    16    72    12    72 0.96 Bacterial regulatory proteins, gntR family
His_Phos_2           PF00328.17   347 seq1752_BIOID48253   -            413   1.7e-39  135.9   0.0   1   1   1.5e-43   2.1e-39  135.7   0.0     1   344    30   359    30   364 0.85 Histidine phosphatase superfamily (branch 2)
HTH_Tnp_1            PF01527.15    76 seq1753_BIOID48253   -            103   2.8e-09   36.6   0.5   1   1   7.7e-13   3.5e-09   36.3   0.3     2    76     4    79     3    85 0.89 Transposase
HTH_28               PF13518.1     52 seq1753_BIOID48253   -            103   2.5e-07   30.4   0.1   1   1     1e-10   4.7e-07   29.5   0.0     1    40    13    53    13    60 0.88 Helix-turn-helix domain
Terminase_GpA        PF05876.7    557 seq1754_BIOID48253   -            333   9.3e-91  304.7   0.0   1   1   8.1e-95   1.1e-90  304.4   0.0    95   376     3   321     1   331 0.94 Phage terminase large subunit (GpA)
2-Hacid_dh_C         PF02826.14   178 seq1756_BIOID48253   -            328   1.4e-62  209.8   0.0   1   1   4.9e-66   2.3e-62  209.2   0.0     1   178   112   291   112   291 0.97 D-isomer specific 2-hydroxyacid dehydrogenase, NAD binding domain
2-Hacid_dh           PF00389.25   133 seq1756_BIOID48253   -            328   1.7e-31  108.3   0.1   1   1   4.2e-35   1.9e-31  108.1   0.1     1   133     9   323     9   323 0.97 D-isomer specific 2-hydroxyacid dehydrogenase, catalytic domain
NAD_binding_2        PF03446.10   162 seq1756_BIOID48253   -            328   3.1e-05   23.8   0.1   1   1     3e-08   0.00014   21.7   0.0     2   116   150   263   149   271 0.85 NAD binding domain of 6-phosphogluconate dehydrogenase
His_biosynth         PF00977.16   228 seq1757_BIOID48253   -            258     4e-78  261.6   0.7   1   1   1.3e-81   4.6e-78  261.5   0.5     1   227     5   239     5   240 0.96 Histidine biosynthesis protein
URO-D                PF01208.12   343 seq1760_BIOID48253   -            169   1.2e-68  231.4   0.0   1   1   9.9e-73   1.4e-68  231.2   0.0     2   159     5   164     4   169 0.95 Uroporphyrinogen decarboxylase (URO-D)
HNH                  PF01844.18    47 seq1761_BIOID48253   -            115   5.6e-10   38.8   8.2   1   1   5.6e-14   7.7e-10   38.3   5.7     1    47    27    75    27    75 0.98 HNH endonuclease
Toxin_YhaV           PF11663.3    141 seq1762_BIOID48253   -            154   1.3e-60  203.0   0.1   1   1   1.1e-64   1.5e-60  202.9   0.1     2   140    12   152    11   153 0.98 Toxin with endonuclease activity YhaV
ROK                  PF00480.15   179 seq1763_BIOID48253   -            397   3.1e-27   95.4   0.0   1   1   3.2e-31   4.3e-27   94.9   0.0    26   179   111   267    85   267 0.89 ROK family
Ldh_2                PF02615.9    335 seq1764_BIOID48253   -            361  7.6e-139  461.9   0.0   1   1  6.3e-143  8.7e-139  461.7   0.0     1   334     5   340     5   341 0.99 Malate/L-lactate dehydrogenase
CCG                  PF02754.11    85 seq1767_BIOID48253   -            396   2.2e-33  113.9   0.6   1   2     3e-19   8.3e-16   57.6   0.0     1    85   163   249   163   249 0.94 Cysteine-rich domain
CCG                  PF02754.11    85 seq1767_BIOID48253   -            396   2.2e-33  113.9   0.6   2   2   2.5e-18     7e-15   54.7   0.0     1    84   293   376   293   377 0.95 Cysteine-rich domain
Fer4_8               PF13183.1     57 seq1767_BIOID48253   -            396   6.4e-10   38.8   5.9   1   1   2.3e-13   6.4e-10   38.8   4.1     2    57     6    70     5    71 0.81 4Fe-4S dicluster domain
Fer4_17              PF13534.1     61 seq1767_BIOID48253   -            396     3e-07   30.5   6.3   1   1   1.1e-10     3e-07   30.5   4.4     1    60     8    70     8    71 0.78 4Fe-4S dicluster domain
DUF3521              PF12035.3     35 seq1769_BIOID48253   -             40   8.5e-17   60.6   1.1   1   1   6.9e-21   9.5e-17   60.4   0.8     1    35     1    35     1    35 0.98 Protein of unknown function (DUF3521)
URO-D                PF01208.12   343 seq1771_BIOID48253   -            185   2.7e-65  220.4   0.0   1   1   2.2e-69     3e-65  220.2   0.0   165   342     1   178     1   179 0.98 Uroporphyrinogen decarboxylase (URO-D)
Terminase_GpA        PF05876.7    557 seq1773_BIOID48253   -            251   1.1e-52  179.0   0.0   1   1   1.1e-56   1.4e-52  178.6   0.0   376   557    11   195     3   195 0.96 Phage terminase large subunit (GpA)
LysR_substrate       PF03466.15   209 seq1774_BIOID48253   -            311   2.5e-44  150.7   4.2   1   1   4.8e-48   3.3e-44  150.4   2.9     4   207    92   293    89   295 0.97 LysR substrate binding domain
HTH_1                PF00126.22    60 seq1774_BIOID48253   -            311   4.2e-18   64.7   0.6   1   1   1.6e-21   1.1e-17   63.3   0.4     1    59     6    64     6    65 0.96 Bacterial regulatory helix-turn-helix protein, lysR family
PRA-CH               PF01502.13    75 seq1775_BIOID48253   -            203   2.2e-34  116.8   0.0   1   1   6.1e-38   4.1e-34  115.9   0.0     1    74    33   106    33   107 0.99 Phosphoribosyl-AMP cyclohydrolase
PRA-PH               PF01503.12    83 seq1775_BIOID48253   -            203   4.2e-13   49.2   0.4   1   1   8.6e-17   5.9e-13   48.7   0.3     2    82   116   201   115   202 0.95 Phosphoribosyl-ATP pyrophosphohydrolase
PD40                 PF07676.7     39 seq1776_BIOID48253   -            431   1.2e-35  120.5   5.0   1   4   2.5e-08   8.6e-05   21.9   0.0    11    34   203   224   198   227 0.82 WD40-like Beta Propeller Repeat
PD40                 PF07676.7     39 seq1776_BIOID48253   -            431   1.2e-35  120.5   5.0   2   4   8.4e-13   2.9e-09   36.2   0.0     2    39   238   273   237   273 0.95 WD40-like Beta Propeller Repeat
PD40                 PF07676.7     39 seq1776_BIOID48253   -            431   1.2e-35  120.5   5.0   3   4   6.4e-13   2.2e-09   36.6   0.1     2    38   282   316   281   317 0.96 WD40-like Beta Propeller Repeat
PD40                 PF07676.7     39 seq1776_BIOID48253   -            431   1.2e-35  120.5   5.0   4   4   4.2e-07    0.0014   18.0   0.0     3    30   370   397   368   403 0.93 WD40-like Beta Propeller Repeat
TolB_N               PF04052.8    105 seq1776_BIOID48253   -            431   8.9e-32  109.1   0.0   1   1   7.2e-35   2.5e-31  107.7   0.0     1    99    24   122    24   127 0.97 TolB amino-terminal domain
DPPIV_N              PF00930.16   353 seq1776_BIOID48253   -            431   1.5e-13   49.9   0.0   1   1   2.6e-13   8.8e-10   37.5   0.0   239   348   249   353   222   358 0.88 Dipeptidyl peptidase IV (DPP IV) N-terminal region
MFS_1                PF07690.11   354 seq1783_BIOID48253   -            433   7.9e-40  136.5  82.0   1   2   3.9e-31   5.3e-27   94.3  30.7     2   343    60   386    59   388 0.89 Major Facilitator Superfamily
MFS_1                PF07690.11   354 seq1783_BIOID48253   -            433   7.9e-40  136.5  82.0   2   2   1.6e-19   2.2e-15   56.1  20.6     1   168   261   426   261   432 0.93 Major Facilitator Superfamily
Endonuclease_5       PF04493.9    206 seq1788_BIOID48253   -            223   1.8e-70  236.3   0.0   1   1   1.5e-74   2.1e-70  236.1   0.0     1   205     9   208     9   209 0.99 Endonuclease V
LysR_substrate       PF03466.15   209 seq1790_BIOID48253   -            323   5.7e-42  143.0   0.2   1   1   1.1e-45   7.8e-42  142.6   0.1     3   206   113   316   111   319 0.97 LysR substrate binding domain
HTH_1                PF00126.22    60 seq1790_BIOID48253   -            323   7.3e-19   67.1   0.6   1   1     2e-22   1.3e-18   66.3   0.4     2    59    29    86    28    87 0.97 Bacterial regulatory helix-turn-helix protein, lysR family
HTH_5                PF01022.15    47 seq1791_BIOID48253   -             99   1.2e-14   53.5   0.1   1   1   7.3e-18     2e-14   52.8   0.1     1    47    23    70    23    70 0.97 Bacterial regulatory protein, arsR family
HTH_20               PF12840.2     61 seq1791_BIOID48253   -             99   2.4e-11   43.1   0.4   1   1   1.3e-14   3.5e-11   42.6   0.3     2    58    16    72    15    75 0.96 Helix-turn-helix domain
MarR_2               PF12802.2     62 seq1791_BIOID48253   -             99     2e-09   36.8   0.1   1   1   1.2e-12   3.3e-09   36.1   0.1     5    60    24    75    19    77 0.89 MarR family
HTH_24               PF13412.1     48 seq1791_BIOID48253   -             99     2e-08   33.3   0.0   1   1   1.9e-11   5.1e-08   32.0   0.0     5    47    26    68    24    69 0.96 Winged helix-turn-helix DNA-binding
MarR                 PF01047.17    59 seq1791_BIOID48253   -             99   6.7e-06   25.6   0.0   1   1   4.6e-09   1.3e-05   24.7   0.0     5    53    26    74    23    75 0.95 MarR family
DUF1451              PF07295.6    146 seq1792_BIOID48253   -            160   7.1e-53  178.2   0.3   1   1   6.1e-57   8.3e-53  177.9   0.2     2   145    12   157    11   158 0.98 Protein of unknown function (DUF1451)
YbjM                 PF11045.3    125 seq1795_BIOID48253   -            125   5.5e-63  210.1   9.7   1   1   4.5e-67   6.1e-63  210.0   6.7     1   124     1   124     1   125 0.99 Putative inner membrane protein of Enterobacteriaceae
DUF4329              PF14220.1    124 seq1797_BIOID48253   -            394   4.5e-36  123.6   1.2   1   1   1.1e-39   7.2e-36  123.0   0.9     2   123   256   393   255   394 0.97 Domain of unknown function (DUF4329)
RHS                  PF03527.9     41 seq1797_BIOID48253   -            394   1.7e-19   69.1   1.3   1   1   5.1e-23   3.5e-19   68.1   0.9     1    41   143   183   143   183 0.98 RHS protein
HTH_36               PF13730.1     55 seq1798_BIOID48253   -            313   9.2e-11   41.6   0.0   1   1   4.9e-14   2.2e-10   40.3   0.0     5    55    20    70    16    70 0.91 Helix-turn-helix domain
GntR                 PF00392.16    64 seq1798_BIOID48253   -            313   3.1e-07   29.6   0.0   1   1   1.5e-10   6.6e-07   28.5   0.0    25    60    41    76    35    78 0.95 Bacterial regulatory proteins, gntR family
PaaX                 PF07848.7     70 seq1798_BIOID48253   -            313   1.9e-05   24.4   0.1   1   1   1.1e-08   4.9e-05   23.1   0.0    29    60    46    79    38    89 0.80 PaaX-like protein
Rhodanese            PF00581.15   113 seq1799_BIOID48253   -            174   2.1e-11   44.0   0.0   1   1   4.8e-15   3.3e-11   43.4   0.0     2   112     8    98     7    99 0.82 Rhodanese-like domain
DUF2892              PF11127.3     66 seq1799_BIOID48253   -            174   3.2e-11   42.7   3.2   1   1     7e-15   4.8e-11   42.2   2.2    10    60   115   170   112   174 0.88 Protein of unknown function (DUF2892)
Phage_portal_2       PF05136.8    355 seq1802_BIOID48253   -            364   6.1e-80  268.3   0.1   1   1   5.5e-84   7.6e-80  267.9   0.1     3   297    57   340    55   352 0.97 Phage portal protein, lambda family
DUF1271              PF06902.6     64 seq1803_BIOID48253   -             76     3e-28   97.3   0.0   1   1   2.5e-32   3.4e-28   97.1   0.0     1    64    13    76    13    76 0.98 Protein of unknown function (DUF1271)
Asparaginase         PF00710.15   313 seq1804_BIOID48253   -            338  2.1e-112  374.9   0.0   1   1  1.8e-116  2.4e-112  374.7   0.0     2   313     6   323     5   323 0.97 Asparaginase
Transposase_31       PF04754.7    205 seq1807_BIOID48253   -            300   1.4e-81  272.6   0.0   1   1   1.4e-85   1.9e-81  272.1   0.0     2   204     9   209     8   210 0.99 Putative transposase, YhgA-like
Tagatose_6_P_K       PF08013.6    424 seq1809_BIOID48253   -            138   1.3e-59  201.6   0.0   1   1   1.1e-63   1.5e-59  201.4   0.0     1   126     1   126     1   133 0.98 Tagatose 6 phosphate kinase
Acetyltransf_1       PF00583.19    83 seq1810_BIOID48253   -             90   1.3e-06   28.1   0.0   1   1   1.1e-10   1.6e-06   27.9   0.0     3    62    15    69     6    79 0.80 Acetyltransferase (GNAT) family
DUF416               PF04222.7    191 seq1811_BIOID48253   -            196   2.2e-87  291.0   0.1   1   1   1.8e-91   2.5e-87  290.8   0.0     1   189     4   192     4   194 0.99 Protein of unknown function (DUF416)
HTH_3                PF01381.17    55 seq1813_BIOID48253   -             96   8.2e-06   25.4   0.0   1   1   8.4e-10   1.2e-05   24.9   0.0     1    43    38    80    38    82 0.95 Helix-turn-helix
OmpA                 PF00691.15    97 seq1814_BIOID48253   -            173   1.1e-19   70.5   0.0   1   1   1.4e-23     2e-19   69.6   0.0     1    97    72   167    72   167 0.95 OmpA family
Tagatose_6_P_K       PF08013.6    424 seq1817_BIOID48253   -            297    5e-136  453.4   0.0   1   1  4.1e-140  5.6e-136  453.2   0.0   130   423     1   295     1   296 0.99 Tagatose 6 phosphate kinase
DUF1418              PF07214.7     96 seq1818_BIOID48253   -             95   2.8e-42  142.1   1.9   1   1   2.3e-46   3.1e-42  141.9   1.3     1    96     1    95     1    95 0.99 Protein of unknown function (DUF1418)
AIG2                 PF06094.7    102 seq1819_BIOID48253   -            113   1.1e-18   67.4   0.1   1   1   9.9e-23   1.3e-18   67.1   0.1     1   102     3    94     3    94 0.95 AIG2-like family
KGG                  PF10685.4     23 seq1821_BIOID48253   -             57   2.5e-20   71.7  18.2   1   2   5.5e-14   7.5e-10   38.3   4.3     1    23    10    31    10    31 0.98 Stress-induced bacterial acidophilic repeat motif
KGG                  PF10685.4     23 seq1821_BIOID48253   -             57   2.5e-20   71.7  18.2   2   2   2.5e-14   3.4e-10   39.5   2.8     1    23    32    53    32    53 0.99 Stress-induced bacterial acidophilic repeat motif
Virul_fac_BrkB       PF03631.10   260 seq1822_BIOID48253   -            337   3.4e-49  167.4  16.0   1   1     3e-53   4.1e-49  167.1  11.1     4   258    65   325    62   327 0.91 Virulence factor BrkB
DUF2622              PF11080.3     96 seq1826_BIOID48253   -             98   2.5e-05   23.9   0.0   1   1   2.3e-09   3.2e-05   23.5   0.0     7    93     8    94     3    96 0.89 Protein of unknown function (DUF2622)
Nitroreductase       PF00881.19   165 seq1829_BIOID48253   -            240   2.5e-22   79.3   0.1   1   1   3.9e-26   5.3e-22   78.2   0.1     3   165    10   159     8   159 0.78 Nitroreductase family
PerC                 PF06069.6     90 seq1831_BIOID48253   -            164   5.5e-10   39.0   2.4   1   1   6.7e-14   9.1e-10   38.3   1.6     5    57   100   152    96   156 0.93 PerC transcriptional activator
ATP-cone             PF03477.11    90 seq1833_BIOID48253   -            149     2e-17   63.2   0.1   1   1     2e-21   2.8e-17   62.8   0.1     2    89    50   136    49   137 0.98 ATP cone domain
TetR_N               PF00440.18    47 seq1834_BIOID48253   -            199   2.5e-11   42.9   0.0   1   1   2.9e-15   3.9e-11   42.2   0.0     1    46    13    58    13    59 0.93 Bacterial regulatory proteins, tetR family
TPR_6                PF13174.1     33 seq1835_BIOID48253   -            263   3.9e-21   73.8   1.4   1   3   2.8e-07   0.00047   20.3   0.0     4    33   146   176   145   176 0.86 Tetratricopeptide repeat
TPR_6                PF13174.1     33 seq1835_BIOID48253   -            263   3.9e-21   73.8   1.4   2   3   2.2e-08   3.8e-05   23.7   0.1     3    33   183   213   181   213 0.95 Tetratricopeptide repeat
TPR_6                PF13174.1     33 seq1835_BIOID48253   -            263   3.9e-21   73.8   1.4   3   3     2e-09   3.5e-06   27.0   0.0     3    33   220   250   218   250 0.94 Tetratricopeptide repeat
TPR_16               PF13432.1     65 seq1835_BIOID48253   -            263     5e-10   39.6   0.1   1   1   1.6e-09   2.7e-06   27.7   0.1     2    65   147   214   146   214 0.92 Tetratricopeptide repeat
TPR_2                PF07719.12    34 seq1835_BIOID48253   -            263   4.1e-09   35.5   0.2   1   2   2.1e-06    0.0035   17.0   0.1     2    33   181   212   180   213 0.93 Tetratricopeptide repeat
TPR_2                PF07719.12    34 seq1835_BIOID48253   -            263   4.1e-09   35.5   0.2   2   2     2e-05     0.034   13.9   0.0     2    33   218   249   217   250 0.91 Tetratricopeptide repeat
TPR_8                PF13181.1     34 seq1835_BIOID48253   -            263     4e-06   26.1   1.0   1   2   0.00027      0.46   10.2   0.2     2    29   181   208   180   213 0.89 Tetratricopeptide repeat
TPR_8                PF13181.1     34 seq1835_BIOID48253   -            263     4e-06   26.1   1.0   2   2   3.4e-05     0.058   13.0   0.0     7    29   223   245   217   250 0.86 Tetratricopeptide repeat
CSD                  PF00313.17    66 seq1836_BIOID48253   -             70   3.6e-33  113.0   0.2   1   1   5.8e-37   3.9e-33  112.9   0.1     1    65     5    69     5    70 0.98 'Cold-shock' DNA-binding domain
OB_RNB               PF08206.6     58 seq1836_BIOID48253   -             70   9.9e-06   24.8   0.4   1   1     2e-09   1.4e-05   24.4   0.3     7    29    15    37     7    39 0.86 Ribonuclease B OB domain
Isochorismatase      PF00857.15   174 seq1837_BIOID48253   -            219   1.9e-38  131.9   0.0   1   1   1.7e-42   2.3e-38  131.7   0.0     2   174    11   213    10   213 0.96 Isochorismatase family
Bac_DNA_binding      PF00216.16    90 seq1838_BIOID48253   -             90   3.2e-33  113.4   1.4   1   1   2.6e-37   3.6e-33  113.3   1.0     1    90     1    90     1    90 0.99 Bacterial DNA-binding protein
Rhodanese            PF00581.15   113 seq1839_BIOID48253   -            350   4.8e-17   62.2   0.1   1   1   9.6e-21   1.3e-16   60.8   0.0     2   112   138   233   137   234 0.94 Rhodanese-like domain
DUF2566              PF10753.4     55 seq1840_BIOID48253   -             57   1.8e-28   98.0   9.3   1   1   1.4e-32     2e-28   97.9   6.5     1    55     3    57     3    57 0.98 Protein of unknown function (DUF2566)
Antitoxin-MazE       PF04014.13    47 seq1844_BIOID48253   -             83   4.2e-09   35.8   0.0   1   1   4.7e-13   6.4e-09   35.2   0.0     1    45     6    49     6    51 0.94 Antidote-toxin recognition MazE
Epimerase            PF01370.16   236 seq1846_BIOID48253   -             84   1.2e-13   50.9   0.1   1   1   3.7e-17   1.3e-13   50.8   0.0     2    74     4    84     3    84 0.86 NAD dependent epimerase/dehydratase family
adh_short            PF00106.20   167 seq1846_BIOID48253   -             84   1.3e-07   31.5   0.0   1   1   4.3e-11   1.5e-07   31.3   0.0     3    73     3    73     1    83 0.80 short chain dehydrogenase
RmlD_sub_bind        PF04321.12   287 seq1846_BIOID48253   -             84   3.5e-05   22.7   0.0   1   1   1.3e-08   4.3e-05   22.4   0.0     1    60     1    84     1    84 0.97 RmlD substrate binding domain
3Beta_HSD            PF01073.14   280 seq1846_BIOID48253   -             84   6.6e-05   21.6   0.0   1   1   2.1e-08   7.1e-05   21.5   0.0     1    75     4    84     4    84 0.73 3-beta hydroxysteroid dehydrogenase/isomerase family
ADH_zinc_N           PF00107.21   130 seq1848_BIOID48253   -            324   5.1e-17   61.5   0.1   1   1   1.9e-20   8.5e-17   60.8   0.0     1   128   158   282   158   284 0.91 Zinc-binding dehydrogenase
ADH_N                PF08240.7    109 seq1848_BIOID48253   -            324   3.9e-06   26.4   0.1   1   1   6.4e-09   2.9e-05   23.6   0.0     2    61    28    85    27    92 0.89 Alcohol dehydrogenase GroES-like domain
AlaDh_PNT_C          PF01262.16   168 seq1848_BIOID48253   -            324   4.9e-05   22.8   0.2   1   1   2.4e-08   0.00011   21.7   0.1    17    69   142   197   127   210 0.82 Alanine dehydrogenase/PNT, C-terminal domain
DUF1266              PF06889.6    172 seq1850_BIOID48253   -            235   7.9e-43  146.0  10.1   1   1   6.7e-47   9.2e-43  145.8   7.0     3   172    40   217    38   217 0.98 Protein of unknown function (DUF1266)
Globin               PF00042.17   108 seq1851_BIOID48253   -            403   3.4e-15   56.1   0.0   1   1   1.7e-18   7.7e-15   55.0   0.0     2   107    14   109    13   110 0.96 Globin
NAD_binding_1        PF00175.16   109 seq1851_BIOID48253   -            403   1.8e-14   54.0   0.0   1   1   7.5e-18   3.4e-14   53.2   0.0     1   108   271   379   271   380 0.82 Oxidoreductase NAD-binding domain
FAD_binding_6        PF00970.19    99 seq1851_BIOID48253   -            403     1e-13   51.0   0.0   1   1   4.8e-17   2.2e-13   50.0   0.0     2    97   162   259   161   261 0.90 Oxidoreductase FAD-binding domain
LexA_DNA_bind        PF01726.11    65 seq1852_BIOID48253   -            108   1.6e-19   69.0   0.0   1   1   1.6e-23   2.1e-19   68.7   0.0     1    65     1    65     1    65 0.99 LexA DNA binding domain
CLP_protease         PF00574.18   182 seq1853_BIOID48253   -            213   1.6e-33  115.7   0.0   1   1   2.7e-37   1.9e-33  115.5   0.0    28   149    95   211    66   213 0.90 Clp protease
SDH_sah              PF01972.11   286 seq1853_BIOID48253   -            213   1.6e-06   27.0   0.6   1   1   3.1e-10   2.2e-06   26.5   0.4    91   152   110   171    31   177 0.90 Serine dehydrogenase proteinase
DUF1481              PF07356.7    195 seq1854_BIOID48253   -            211   1.1e-70  236.9   0.6   1   1   9.3e-75   1.3e-70  236.7   0.4     1   195    22   207    22   207 0.99 Protein of unknown function (DUF1481)
AIRS_C               PF02769.17   153 seq1855_BIOID48253   -            350   3.6e-35  121.0   0.0   1   1     8e-39   5.5e-35  120.5   0.0     2   148   182   344   181   349 0.96 AIR synthase related protein, C-terminal domain
AIRS                 PF00586.19    96 seq1855_BIOID48253   -            350   2.3e-18   66.0   0.1   1   1   5.8e-22     4e-18   65.3   0.1     4    96    51   147    25   147 0.91 AIR synthase related protein, N-terminal domain
PemK                 PF02452.12   110 seq1856_BIOID48253   -            116   1.2e-20   73.6   0.0   1   1   9.4e-25   1.3e-20   73.5   0.0     1   109     8   114     8   115 0.93 PemK-like protein
RibD_C               PF01872.12   200 seq1857_BIOID48253   -            367   8.7e-65  217.9   0.0   1   1   1.8e-68   1.2e-64  217.5   0.0     1   200   147   362   147   362 0.97 RibD C-terminal domain
dCMP_cyt_deam_1      PF00383.17   102 seq1857_BIOID48253   -            367   1.3e-24   85.6   0.3   1   1   2.9e-28     2e-24   85.0   0.2     3   100     2    98     1   100 0.94 Cytidine and deoxycytidylate deaminase zinc-binding region
PTSIIB_sorb          PF03830.10   151 seq1858_BIOID48253   -            169   5.9e-55  185.1   0.3   1   1   4.9e-59   6.7e-55  184.9   0.2     1   149    15   162    15   164 0.99 PTS system sorbose subfamily IIB component
SSB                  PF00436.20   104 seq1863_BIOID48253   -            178   8.4e-43  144.3   0.5   1   1   7.4e-47     1e-42  144.1   0.4     1   103     6   112     6   113 0.97 Single-strand binding protein family
Epimerase            PF01370.16   236 seq1864_BIOID48253   -            199   2.5e-20   72.8   0.0   1   1     2e-24   2.8e-20   72.6   0.0   129   222     5    95     1   126 0.91 NAD dependent epimerase/dehydratase family
Oxidored_FMN         PF00724.15   341 seq1865_BIOID48253   -            120   3.7e-21   75.3   0.0   1   1   3.3e-25   4.5e-21   75.0   0.0     1    84     5    86     5    89 0.98 NADH:flavin oxidoreductase / NADH oxidase family
DUF1144              PF06610.8    143 seq1866_BIOID48253   -            149   4.1e-71  237.2   7.6   1   1   3.3e-75   4.5e-71  237.0   5.3     4   143     3   142     1   142 0.98 Protein of unknown function (DUF1144)
RimK                 PF08443.6    190 seq1867_BIOID48253   -            300   1.9e-82  275.2   0.0   1   1   8.6e-86   2.4e-82  274.9   0.0     1   190    97   286    97   286 1.00 RimK-like ATP-grasp domain
GSH-S_ATP            PF02955.11   174 seq1867_BIOID48253   -            300   9.1e-19   67.1   0.2   1   1   4.9e-22   1.3e-18   66.5   0.2    13   163   115   265   103   276 0.84 Prokaryotic glutathione synthetase, ATP-grasp domain
ATP-grasp_4          PF13535.1    184 seq1867_BIOID48253   -            300   6.4e-15   55.2   0.0   1   1   3.3e-18     9e-15   54.7   0.0     1   177    96   263    96   268 0.82 ATP-grasp domain
ATP-grasp_3          PF02655.9    161 seq1867_BIOID48253   -            300     2e-09   37.3   0.0   1   1   1.1e-12   3.1e-09   36.7   0.0     1   156    97   263    97   266 0.79 ATP-grasp domain
Dala_Dala_lig_C      PF07478.8    203 seq1867_BIOID48253   -            300   1.3e-05   24.5   0.2   1   1   1.7e-08   4.6e-05   22.7   0.1    33   177   135   267   107   273 0.76 D-ala D-ala ligase C-terminus
RusA                 PF05866.6    116 seq1869_BIOID48253   -            129     7e-21   74.7   0.0   1   1   5.8e-25     8e-21   74.5   0.0     1   115     5   120     5   121 0.93 Endodeoxyribonuclease RusA
Oxidored_FMN         PF00724.15   341 seq1872_BIOID48253   -            282   4.1e-63  213.3   0.0   1   1   3.4e-67   4.7e-63  213.1   0.0    83   340     2   260     1   261 0.91 NADH:flavin oxidoreductase / NADH oxidase family
EII-Sor              PF03609.9    237 seq1874_BIOID48253   -            259   1.2e-79  266.8  26.2   1   1   9.9e-84   1.3e-79  266.6  18.2     1   236     1   236     1   237 1.00 PTS system sorbose-specific iic component
Mu-like_gpT          PF10124.4    291 seq1876_BIOID48253   -            520   7.3e-09   34.8   0.1   1   1   5.3e-10   7.3e-06   25.0   0.0   221   289   380   452   372   454 0.81 Mu-like prophage major head subunit gpT
tRNA-synt_1g         PF09334.6    391 seq1877_BIOID48253   -            680  4.5e-156  519.3   0.1   1   1    2e-159  5.6e-156  518.9   0.0     1   390    11   400    11   401 0.98 tRNA synthetases class I (M)
tRNA_bind            PF01588.15    95 seq1877_BIOID48253   -            680   1.6e-22   79.0   0.0   1   1   1.2e-25   3.4e-22   77.9   0.0     1    94   584   677   584   678 0.98 Putative tRNA binding domain
tRNA-synt_1          PF00133.17   601 seq1877_BIOID48253   -            680   2.3e-18   65.4   1.3   1   1   3.1e-15   8.5e-12   43.7   0.1    25   103    11    88     3   116 0.83 tRNA synthetases class I (I, L, M and V)
tRNA-synt_1e         PF01406.14   301 seq1877_BIOID48253   -            680   2.2e-14   53.1   0.7   1   2   5.3e-09   1.4e-05   24.2   0.0    10   120    11   122     3   135 0.87 tRNA synthetases class I (C) catalytic domain
tRNA-synt_1e         PF01406.14   301 seq1877_BIOID48253   -            680   2.2e-14   53.1   0.7   2   2   8.1e-10   2.2e-06   26.9   0.0   211   282   295   365   289   384 0.85 tRNA synthetases class I (C) catalytic domain
Sugar_tr             PF00083.19   451 seq1879_BIOID48253   -            440   1.2e-35  122.8  33.9   1   2   1.1e-31   7.4e-28   97.2   5.7     2   203    23   232    22   236 0.89 Sugar (and other) transporter
Sugar_tr             PF00083.19   451 seq1879_BIOID48253   -            440   1.2e-35  122.8  33.9   2   2   2.4e-12   1.6e-08   33.4  11.7   242   443   240   439   226   440 0.69 Sugar (and other) transporter
MFS_1                PF07690.11   354 seq1879_BIOID48253   -            440   1.8e-29  102.4  61.0   1   2   4.8e-21   3.3e-17   62.1  18.9     2   239    28   275    27   287 0.71 Major Facilitator Superfamily
MFS_1                PF07690.11   354 seq1879_BIOID48253   -            440   1.8e-29  102.4  61.0   2   2   5.7e-16   3.9e-12   45.4  19.4    27   176   283   435   271   440 0.81 Major Facilitator Superfamily
DnaJ                 PF00226.26    64 seq1880_BIOID48253   -            475   6.8e-06   25.6   0.1   1   1   2.3e-09   3.2e-05   23.4   0.0     1    52     3    47     3    52 0.93 DnaJ domain
Iso_dh               PF00180.15   348 seq1881_BIOID48253   -            416  7.1e-116  386.8   0.0   1   1    6e-120  8.2e-116  386.6   0.0     2   348    29   412    28   412 0.98 Isocitrate/isopropylmalate dehydrogenase
KilA-N               PF04383.8    111 seq1882_BIOID48253   -            276   3.1e-24   84.6   0.0   1   1   3.5e-28   4.8e-24   84.0   0.0     6   108    19   115    15   118 0.93 KilA-N domain
Formyl_trans_N       PF00551.14   181 seq1889_BIOID48253   -            212   6.3e-66  221.2   0.0   1   1   5.3e-70   7.2e-66  221.0   0.0     1   181     1   181     1   181 0.99 Formyl transferase
DUF883               PF05957.8     94 seq1892_BIOID48253   -            113   6.8e-27   93.5   1.2   1   1   5.9e-31   8.1e-27   93.3   0.9     1    94    19   111    19   111 0.97 Bacterial protein of unknown function (DUF883)
DMRL_synthase        PF00885.14   144 seq1893_BIOID48253   -            156   2.2e-57  192.6   1.1   1   1   1.8e-61   2.5e-57  192.5   0.8     2   143    11   153    10   154 0.98 6,7-dimethyl-8-ribityllumazine synthase
YbjN                 PF10722.4    127 seq1894_BIOID48253   -            158   6.8e-14   51.8   0.2   1   1   5.8e-18   7.9e-14   51.6   0.2     2   123     9   132     8   136 0.97 Putative bacterial sensory transduction regulator
Peripla_BP_4         PF13407.1    258 seq1895_BIOID48253   -            318   3.2e-44  151.1   6.8   1   1   8.7e-48     4e-44  150.8   4.7     1   243    26   274    26   287 0.91 Periplasmic binding protein domain
Peripla_BP_1         PF00532.16   279 seq1895_BIOID48253   -            318     1e-16   60.8   0.1   1   1   2.8e-20   1.3e-16   60.5   0.1    15   224    37   253    25   298 0.84 Periplasmic binding proteins and sugar binding domain of LacI family
Thioredoxin_2        PF13098.1    112 seq1897_BIOID48253   -            356     1e-06   28.7   0.0   1   1   1.5e-10     2e-06   27.8   0.0     4    87   208   324   205   342 0.73 Thioredoxin-like domain
HATPase_c            PF02518.21   111 seq1898_BIOID48253   -            458   1.6e-28   98.5   0.8   1   1   6.1e-32   4.2e-28   97.1   0.1     2   110   346   449   345   450 0.98 Histidine kinase-, DNA gyrase B-, and HSP90-like ATPase
HisKA                PF00512.20    68 seq1898_BIOID48253   -            458   1.8e-14   53.3   0.0   1   1     8e-18   5.5e-14   51.7   0.0     2    65   238   300   237   302 0.91 His Kinase A (phospho-acceptor) domain
EIID-AGA             PF03613.9    264 seq1899_BIOID48253   -            292   1.9e-96  321.9   9.1   1   1  1.6e-100   2.2e-96  321.7   6.3     2   263    35   291    34   292 0.99 PTS system mannose/fructose/sorbose family IID component
Glyoxalase           PF00903.20   128 seq1900_BIOID48253   -            135   3.7e-25   88.2   0.0   1   1   9.3e-29   4.2e-25   88.0   0.0     2   128     3   123     2   123 0.92 Glyoxalase/Bleomycin resistance protein/Dioxygenase superfamily
Glyoxalase_2         PF12681.2    108 seq1900_BIOID48253   -            135   3.6e-18   66.0   0.0   1   1   9.1e-22   4.2e-18   65.8   0.0     1   108     8   124     8   124 0.77 Glyoxalase-like domain
Glyoxalase_4         PF13669.1    110 seq1900_BIOID48253   -            135   5.7e-09   35.8   0.0   1   1   6.2e-12   2.8e-08   33.6   0.0     2   106     5   108     4   112 0.88 Glyoxalase/Bleomycin resistance protein/Dioxygenase superfamily
EAL                  PF00563.15   236 seq1904_BIOID48253   -            528     6e-66  222.1   0.4   1   1   1.3e-69   8.8e-66  221.6   0.3     2   235   273   505   272   506 0.96 EAL domain
CSS-motif            PF12792.2    208 seq1904_BIOID48253   -            528   2.2e-38  131.5   1.0   1   1   4.6e-42   3.2e-38  131.0   0.7     2   207    37   246    36   247 0.91 CSS motif domain associated with EAL
Gp_dh_N              PF00044.19   151 seq1905_BIOID48253   -             82   4.9e-27   94.6   0.2   1   1     8e-31   5.5e-27   94.4   0.1     1    70     3    71     3    79 0.96 Glyceraldehyde 3-phosphate dehydrogenase, NAD binding domain
DapB_N               PF01113.15   124 seq1905_BIOID48253   -             82   0.00021   21.0   0.1   1   1   3.1e-08   0.00021   21.0   0.0     1    33     3    34     3    70 0.90 Dihydrodipicolinate reductase, N-terminus
NusB                 PF01029.13   134 seq1911_BIOID48253   -            139   1.4e-34  118.8   0.2   1   1   1.2e-38   1.6e-34  118.6   0.1     1   133     7   131     7   132 0.93 NusB family
Glutaredoxin         PF00462.19    60 seq1912_BIOID48253   -             81   7.9e-14   51.2   0.0   1   1   6.6e-18     9e-14   51.0   0.0     1    57     3    58     3    61 0.95 Glutaredoxin
PP_kinase_C          PF13090.1    353 seq1915_BIOID48253   -            688  2.4e-147  490.0   0.2   1   1  9.1e-151  3.1e-147  489.6   0.1     3   352   333   681   331   682 0.99 Polyphosphate kinase C-terminal domain
PP_kinase            PF02503.12   207 seq1915_BIOID48253   -            688   1.1e-49  168.6   0.9   1   1   5.3e-53   1.8e-49  167.9   0.6     2   204   118   321   117   324 0.95 Polyphosphate kinase middle domain
PP_kinase_N          PF13089.1    109 seq1915_BIOID48253   -            688   9.3e-32  109.2   3.0   1   1   3.2e-35   1.1e-31  109.0   1.0     1   109     6   111     6   111 0.96 Polyphosphate kinase N-terminal domain
PLDc_2               PF13091.1    126 seq1915_BIOID48253   -            688     4e-13   49.1   0.2   1   1   5.1e-12   1.7e-08   34.0   0.3    12   123   369   489   354   491 0.85 PLD-like domain
Biotin_lipoyl        PF00364.17    74 seq1916_BIOID48253   -            156   5.4e-27   93.1   0.5   1   1   7.9e-31   5.4e-27   93.1   0.4     2    74    82   155    81   155 0.98 Biotin-requiring enzyme
Gp_dh_C              PF02800.15   157 seq1917_BIOID48253   -            213   1.4e-75  251.9   0.1   1   1   2.5e-79   1.7e-75  251.6   0.0     1   157    37   194    37   194 1.00 Glyceraldehyde 3-phosphate dehydrogenase, C-terminal domain
Gp_dh_N              PF00044.19   151 seq1917_BIOID48253   -            213   2.5e-05   24.1   0.2   1   1   1.3e-08   8.9e-05   22.3   0.0   118   151     1    32     1    32 0.96 Glyceraldehyde 3-phosphate dehydrogenase, NAD binding domain
RNase_T              PF00929.19   164 seq1919_BIOID48253   -            215   9.4e-37  126.7   0.1   1   1   7.9e-41   1.1e-36  126.5   0.0     1   164    20   194    20   194 0.96 Exonuclease
NadA                 PF02445.11   296 seq1921_BIOID48253   -            347  2.3e-105  351.5   0.0   1   1  1.9e-109  2.6e-105  351.3   0.0     2   295    31   340    30   341 0.98 Quinolinate synthetase A protein
SBP_bac_8            PF13416.1    281 seq1922_BIOID48253   -            395   3.4e-37  128.6   2.3   1   1   1.6e-40   4.4e-37  128.2   1.6     3   280    71   361    69   362 0.86 Bacterial extracellular solute-binding protein
SBP_bac_6            PF13343.1    242 seq1922_BIOID48253   -            395   1.2e-27   96.7   0.9   1   1   6.8e-31   1.9e-27   96.0   0.6     5   216   105   343    83   374 0.85 Bacterial extracellular solute-binding protein
SBP_bac_1            PF01547.20   314 seq1922_BIOID48253   -            395     5e-17   62.4   6.5   1   1   2.9e-20   7.9e-17   61.8   4.5    17   311    69   328    58   331 0.75 Bacterial extracellular solute-binding protein
SBP_bac_11           PF13531.1    231 seq1922_BIOID48253   -            395   1.7e-07   30.9   0.0   1   1   3.2e-10   8.6e-07   28.7   0.0    15   228    69   336    57   338 0.77 Bacterial extracellular solute-binding protein
Flavodoxin_NdrI      PF07972.6    122 seq1923_BIOID48253   -            136   3.2e-47  159.3   0.0   1   1   2.6e-51   3.6e-47  159.1   0.0     1   122     5   123     5   123 0.97 NrdI Flavodoxin like
Cys_Met_Meta_PP      PF01053.15   386 seq1925_BIOID48253   -            445  1.9e-139  464.1   0.0   1   1  4.9e-143  2.2e-139  463.9   0.0     1   385    65   439    65   440 0.99 Cys/Met metabolism PLP-dependent enzyme
Aminotran_1_2        PF00155.16   363 seq1925_BIOID48253   -            445   1.2e-07   30.9   0.0   1   1   3.8e-11   1.7e-07   30.3   0.0    49   192   116   237   102   270 0.84 Aminotransferase class I and II
Aminotran_5          PF00266.14   371 seq1925_BIOID48253   -            445   0.00011   21.0   0.0   1   1     4e-08   0.00018   20.2   0.0    68   201   132   257   103   273 0.84 Aminotransferase class-V
Cupin_6              PF12852.2    186 seq1928_BIOID48253   -            284   1.8e-26   92.7   0.5   1   1   1.2e-29   5.6e-26   91.1   0.4     1   186     2   162     2   162 0.93 Cupin
HTH_18               PF12833.2     81 seq1928_BIOID48253   -            284   1.5e-20   72.9   0.2   1   1   2.3e-23     1e-19   70.2   0.1     1    81   199   278   199   278 0.97 Helix-turn-helix domain
HTH_AraC             PF00165.18    42 seq1928_BIOID48253   -            284   2.6e-15   55.5   0.0   1   2   1.1e-08   4.9e-05   22.9   0.0     7    41   192   226   188   227 0.94 Bacterial regulatory helix-turn-helix proteins, AraC family
HTH_AraC             PF00165.18    42 seq1928_BIOID48253   -            284   2.6e-15   55.5   0.0   2   2   4.5e-11   2.1e-07   30.4   0.0    13    41   247   276   238   277 0.92 Bacterial regulatory helix-turn-helix proteins, AraC family
AIRS                 PF00586.19    96 seq1929_BIOID48253   -            325   1.7e-23   82.5   0.0   1   1   6.1e-27   4.2e-23   81.2   0.0     1    96    28   123    28   123 0.98 AIR synthase related protein, N-terminal domain
AIRS_C               PF02769.17   153 seq1929_BIOID48253   -            325   1.2e-09   38.1   0.0   1   1   2.6e-13   1.7e-09   37.6   0.0     1   145   150   299   150   303 0.74 AIR synthase related protein, C-terminal domain
EIIA-man             PF03610.11   116 seq1930_BIOID48253   -            144   3.5e-33  114.0   0.0   1   1   2.9e-37     4e-33  113.8   0.0     1   114     3   115     3   117 0.97 PTS system fructose IIA component
DUF2190              PF09956.4    106 seq1931_BIOID48253   -            102   4.3e-28   97.0   0.3   1   1   3.8e-32   5.1e-28   96.8   0.2     1    81     2    82     2    91 0.95 Uncharacterized conserved protein (DUF2190)
NUDIX                PF00293.23   135 seq1932_BIOID48253   -            141   4.3e-21   74.8   0.1   1   1   3.7e-25   5.1e-21   74.6   0.0     2   130     3   136     2   140 0.88 NUDIX domain
CPSase_L_D2          PF02786.12   211 seq1934_BIOID48253   -            449   2.9e-86  288.0   0.0   1   1   2.5e-89   4.2e-86  287.4   0.0     1   210   115   323   115   324 0.99 Carbamoyl-phosphate synthase L chain, ATP binding domain
CPSase_L_chain       PF00289.17   110 seq1934_BIOID48253   -            449   7.3e-41  138.6   0.1   1   1   8.7e-44   1.5e-40  137.6   0.0     1   110     1   110     1   110 0.99 Carbamoyl-phosphate synthase L chain, N-terminal domain
Biotin_carb_C        PF02785.14   107 seq1934_BIOID48253   -            449   5.6e-38  129.0   0.0   1   1   6.7e-41   1.2e-37  128.0   0.0     1   107   336   441   336   441 0.99 Biotin carboxylase C-terminal domain
ATP-grasp_4          PF13535.1    184 seq1934_BIOID48253   -            449   3.8e-13   49.5   0.0   1   1   9.1e-16   1.6e-12   47.4   0.0     4   179   115   293   112   294 0.76 ATP-grasp domain
ATP-grasp_3          PF02655.9    161 seq1934_BIOID48253   -            449   1.6e-07   31.2   0.0   1   1   1.6e-10   2.8e-07   30.4   0.0     2   159   114   294   113   296 0.87 ATP-grasp domain
Dala_Dala_lig_C      PF07478.8    203 seq1934_BIOID48253   -            449   1.7e-07   30.7   0.0   1   1   2.9e-10     5e-07   29.1   0.0    25   173   145   291   123   292 0.80 D-ala D-ala ligase C-terminus
ATP-grasp            PF02222.17   172 seq1934_BIOID48253   -            449   1.1e-06   28.0   0.0   1   1   1.2e-09     2e-06   27.1   0.0    18   160   143   292   138   294 0.81 ATP-grasp domain
TraG-D_C             PF12696.2    128 seq1935_BIOID48253   -            763   2.9e-05   23.8   0.2   1   1   4.7e-09   6.4e-05   22.7   0.1     1    88   437   524   437   554 0.83 TraM recognition site of TraD and TraG
ABC_tran             PF00005.22   118 seq1936_BIOID48253   -            500     1e-37  129.0   0.0   1   2   1.8e-25     5e-22   78.3   0.0     1   118    49   174    49   174 0.95 ABC transporter
ABC_tran             PF00005.22   118 seq1936_BIOID48253   -            500     1e-37  129.0   0.0   2   2     3e-16   8.3e-13   48.6   0.0     5   117   304   430   300   431 0.88 ABC transporter
AAA_21               PF13304.1    303 seq1936_BIOID48253   -            500   4.8e-14   52.8   1.4   1   1   5.7e-12   1.6e-08   34.8   0.1     1   297    37   203    37   203 0.84 AAA domain
Ribonuc_red_lgC      PF02867.10   537 seq1937_BIOID48253   -            714  6.9e-151  503.3   0.0   1   1  6.9e-153  3.1e-149  497.8   0.0     1   537   175   694   175   694 0.96 Ribonucleotide reductase, barrel domain
RNR_N                PF08343.5     82 seq1937_BIOID48253   -            714   2.5e-29  100.8   0.1   1   1   1.7e-32   7.8e-29   99.2   0.1     1    82    16    97    16    97 0.99 Ribonucleotide reductase N-terminal
Ribonuc_red_lgN      PF00317.16    83 seq1937_BIOID48253   -            714     3e-12   46.0   0.0   1   1   1.8e-15     8e-12   44.6   0.0     2    82    99   171    98   172 0.95 Ribonucleotide reductase, all-alpha domain
GerE                 PF00196.14    58 seq1938_BIOID48253   -            901   4.2e-20   70.7   0.0   1   1   1.3e-23   1.7e-19   68.7   0.0     2    58   834   890   833   890 0.97 Bacterial regulatory proteins, luxR family
Esterase             PF00756.15   251 seq1939_BIOID48253   -            278   1.1e-72  244.3   0.0   1   1   3.7e-76   1.3e-72  244.1   0.0     1   251    21   271    21   271 0.99 Putative esterase
Abhydrolase_5        PF12695.2    142 seq1939_BIOID48253   -            278   9.7e-08   31.7   0.0   1   1   3.8e-11   1.3e-07   31.3   0.0     6   142    50   257    44   257 0.62 Alpha/beta hydrolase family
Peptidase_S9         PF00326.16   213 seq1939_BIOID48253   -            278   9.5e-07   28.1   0.0   1   1   4.3e-10   1.5e-06   27.4   0.0    54   208   127   274   118   278 0.77 Prolyl oligopeptidase family
MarR                 PF01047.17    59 seq1942_BIOID48253   -            165     5e-15   54.8   0.1   1   1   1.1e-18   7.5e-15   54.2   0.1     1    58    46   103    46   104 0.98 MarR family
MarR_2               PF12802.2     62 seq1942_BIOID48253   -            165   2.5e-07   30.1   0.0   1   1   7.1e-11   4.9e-07   29.2   0.0     1    61    44   102    44   103 0.94 MarR family
Aldose_epim          PF01263.15   301 seq1943_BIOID48253   -            301   1.2e-46  159.0   0.1   1   1   1.1e-50   1.5e-46  158.7   0.1     1   284    34   281    34   294 0.90 Aldose 1-epimerase
Amidohydro_4         PF13147.1    304 seq1944_BIOID48253   -            384   2.8e-14   53.7  10.8   1   1   1.2e-16     4e-13   49.9   7.5     6   304    53   364    50   364 0.85 Amidohydrolase
Amidohydro_1         PF01979.15   333 seq1944_BIOID48253   -            384   4.7e-14   52.6   1.1   1   1   2.7e-16   9.3e-13   48.3   0.7     2   333    54   367    53   367 0.64 Amidohydrolase family
Gifsy-2              PF13856.1     95 seq1945_BIOID48253   -             87   9.8e-20   70.3   0.0   1   1   8.3e-24   1.1e-19   70.1   0.0    18    95     6    78     3    78 0.97 ATP-binding sugar transporter from pro-phage
DEAD_assoc           PF08494.6    187 seq1946_BIOID48253   -           1538   6.1e-59  198.7   0.0   1   1   6.4e-62   2.2e-58  196.9   0.0     2   186   679   867   678   868 0.96 DEAD/H associated
DEAD                 PF00270.24   173 seq1946_BIOID48253   -           1538   1.6e-27   95.9   0.0   1   1   1.2e-30     4e-27   94.6   0.0     1   167    31   218    31   224 0.88 DEAD/DEAH box helicase
Helicase_C           PF00271.26    78 seq1946_BIOID48253   -           1538     2e-13   49.8   0.1   1   1   1.9e-16   6.6e-13   48.2   0.0    12    75   354   417   348   419 0.96 Helicase conserved C-terminal domain
ResIII               PF04851.10   184 seq1946_BIOID48253   -           1538   1.7e-07   31.1   0.0   1   1   1.1e-10   3.8e-07   30.0   0.0     8   182    29   217    23   219 0.73 Type III restriction enzyme, res subunit
Sigma54_activat      PF00158.21   168 seq1947_BIOID48253   -            441   1.1e-72  242.8   0.1   1   1   6.6e-76   1.8e-72  242.1   0.1     1   168   141   308   141   308 0.99 Sigma-54 interaction domain
Response_reg         PF00072.19   112 seq1947_BIOID48253   -            441   1.6e-29  102.0   0.2   1   1   1.2e-32   3.3e-29  101.0   0.1     1   111     8   117     8   118 0.98 Response regulator receiver domain
HTH_8                PF02954.14    42 seq1947_BIOID48253   -            441     2e-14   52.7   0.6   1   1   7.2e-18     2e-14   52.7   0.4     3    39   403   439   401   441 0.93 Bacterial regulatory protein, Fis family
AAA_5                PF07728.9    139 seq1947_BIOID48253   -            441   1.3e-07   31.2   0.0   1   1   9.7e-11   2.7e-07   30.3   0.0     2   123   165   283   164   301 0.84 AAA domain (dynein-related subfamily)
AAA                  PF00004.24   132 seq1947_BIOID48253   -            441   1.6e-05   24.9   0.0   1   1   1.2e-08   3.4e-05   23.9   0.0     1   126   165   296   165   302 0.72 ATPase family associated with various cellular activities (AAA)
DUF1266              PF06889.6    172 seq1949_BIOID48253   -            238   3.9e-42  143.8   6.8   1   1   3.4e-46   4.7e-42  143.5   4.7     3   172    43   220    41   220 0.96 Protein of unknown function (DUF1266)
[truncated: 1,431,055 more chars]
