# Supplementary material for: A domain sequence approach to pangenomics: applications to Escherichia coli
Source: F1000Res. 2013 May 29;1:19. Originally published 2012 Oct 1. [Version 2] doi: 10.12688/f1000research.1-19.v2 (PMC3901455; doi:10.12688/f1000research.1-19.v2)
Supplement: The 347 text files show the results from scanning each of the fasta-files against the Pfam-A database [file f1000research-1-1101-s0002.tgz › Escherichia_coli_32303_BIOID51129.txt]

#                                                                            --- full sequence --- -------------- this domain -------------   hmm coord   ali coord   env coord
# target name        accession   tlen query name           accession   qlen   E-value  score  bias   #  of  c-Evalue  i-Evalue  score  bias  from    to  from    to  from    to  acc description of target
#------------------- ---------- ----- -------------------- ---------- ----- --------- ------ ----- --- --- --------- --------- ------ ----- ----- ----- ----- ----- ----- ----- ---- ---------------------
Tra_M                PF05261.6    127 seq1_BIOID51129      -            127     1e-59  200.0   1.9   1   1   8.3e-64   1.1e-59  199.8   1.3     1   127     1   127     1   127 1.00 TraM protein
DUF1327              PF07041.6    113 seq4_BIOID51129      -             92   1.6e-47  159.9   0.0   1   1   1.3e-51   1.8e-47  159.8   0.0    24   112     2    90     1    91 0.98 Protein of unknown function (DUF1327)
Aldose_epim          PF01263.15   301 seq6_BIOID51129      -            308   1.7e-53  181.5   0.0   1   1   1.4e-57   1.9e-53  181.4   0.0     2   296    20   299    19   304 0.91 Aldose 1-epimerase
DDE_Tnp_1_5          PF13737.1    112 seq7_BIOID51129      -            322   5.7e-45  151.9   0.1   1   1   1.1e-47   7.5e-44  148.3   0.0     1   112    34   145    34   145 0.96 Transposase DDE domain
DDE_Tnp_1            PF01609.16   211 seq7_BIOID51129      -            322     6e-22   78.1   0.9   1   1   1.2e-25   8.5e-22   77.6   0.7     4   203   130   303   127   308 0.82 Transposase DDE domain
DUF1219              PF06755.7    117 seq8_BIOID51129      -             87   6.1e-40  135.2   0.0   1   1   5.1e-44   6.9e-40  135.0   0.0     1    73     1    73     1    81 0.97 Protein of unknown function (DUF1219)
Autoind_bind         PF03472.10   149 seq9_BIOID51129      -            240   2.2e-31  108.0   0.1   1   1   4.4e-35     3e-31  107.6   0.1     2   141    23   157    22   165 0.92 Autoinducer binding domain
GerE                 PF00196.14    58 seq9_BIOID51129      -            240   3.4e-23   80.6   0.5   1   1   9.4e-27   6.5e-23   79.7   0.4     2    58   178   234   177   234 0.97 Bacterial regulatory proteins, luxR family
Caudo_TAP            PF02413.12   130 seq12_BIOID51129     -             55     6e-16   58.6   0.6   1   1   4.5e-20   6.2e-16   58.6   0.4    84   130     5    51     1    51 0.93 Caudovirales tail fibre assembly protein
adh_short            PF00106.20   167 seq13_BIOID51129     -            247   7.6e-36  123.4   4.6   1   1   2.8e-39   9.5e-36  123.1   3.2     2   165     3   173     2   175 0.93 short chain dehydrogenase
adh_short_C2         PF13561.1    243 seq13_BIOID51129     -            247   4.9e-29  101.7   0.1   1   1   1.7e-32   5.8e-29  101.4   0.1     5   241    10   246     8   247 0.94 Enoyl-(Acyl carrier protein) reductase
KR                   PF08659.5    181 seq13_BIOID51129     -            247   2.9e-18   66.0   2.7   1   1   1.3e-21   4.3e-18   65.4   1.8     2   161     3   168     2   185 0.86 KR domain
Epimerase            PF01370.16   236 seq13_BIOID51129     -            247   2.8e-06   26.8   0.8   1   1   1.8e-09   6.2e-06   25.6   0.3     1   171     4   190     4   210 0.71 NAD dependent epimerase/dehydratase family
SNase                PF00565.12   108 seq17_BIOID51129     -            157   2.4e-28   98.4   0.1   1   1   2.2e-32     3e-28   98.1   0.0     1   108    48   144    48   144 0.98 Staphylococcal nuclease homologue
Dala_Dala_lig_C      PF07478.8    203 seq18_BIOID51129     -            364   7.5e-81  270.2   0.0   1   1   3.7e-84     1e-80  269.8   0.0     1   203   147   348   147   348 0.99 D-ala D-ala ligase C-terminus
Dala_Dala_lig_N      PF01820.16   117 seq18_BIOID51129     -            364   2.5e-34  117.9   0.0   1   1   1.8e-37     5e-34  116.9   0.0     2   117     5   130     4   130 0.96 D-ala D-ala ligase N-terminus
ATP-grasp_4          PF13535.1    184 seq18_BIOID51129     -            364   1.5e-16   60.6   0.0   1   1   9.6e-20   2.6e-16   59.7   0.0     2   176   138   317   137   321 0.82 ATP-grasp domain
ATP-grasp            PF02222.17   172 seq18_BIOID51129     -            364   7.7e-13   48.0   0.0   1   1   5.8e-16   1.6e-12   47.0   0.0     2   158   149   317   148   320 0.87 ATP-grasp domain
rve                  PF00665.21   120 seq20_BIOID51129     -            272   4.8e-25   87.8   0.0   1   1   2.3e-28     8e-25   87.1   0.0     2   119   106   221   105   222 0.97 Integrase core domain
rve_3                PF13683.1     67 seq20_BIOID51129     -            272   1.4e-17   62.8   0.2   1   1   9.7e-21   3.3e-17   61.6   0.2     2    67   194   260   193   260 0.98 Integrase core domain
rve_2                PF13333.1     52 seq20_BIOID51129     -            272     1e-12   47.7   0.7   1   1   6.5e-16   2.2e-12   46.7   0.5     1    51   212   267   212   267 0.93 Integrase core domain
HTH_21               PF13276.1     60 seq20_BIOID51129     -            272   1.5e-09   37.5   5.4   1   1   1.2e-12   3.9e-09   36.2   3.8     3    59    27    82    23    83 0.89 HTH-like domain
Phage_lysozyme       PF00959.14   110 seq23_BIOID51129     -            177   5.3e-28   97.3   0.0   1   1   5.1e-32   6.9e-28   97.0   0.0     1   110    48   166    48   166 0.97 Phage lysozyme
Resolvase            PF00239.16   141 seq31_BIOID51129     -            190   1.5e-52  177.1   0.1   1   1   5.2e-56   2.4e-52  176.4   0.0     2   140     5   137     4   138 0.98 Resolvase, N terminal domain
HTH_7                PF02796.10    45 seq31_BIOID51129     -            190   1.4e-14   53.5   0.0   1   1   6.2e-18   2.8e-14   52.5   0.0     1    45   140   184   140   184 0.98 Helix-turn-helix domain of resolvase
MASE1                PF05231.9    299 seq33_BIOID51129     -            747   1.9e-61  207.5  31.9   1   1   3.7e-65   2.5e-61  207.1  22.1     1   299    15   320    15   320 0.99 MASE1
EAL                  PF00563.15   236 seq33_BIOID51129     -            747   4.3e-60  203.0   0.4   1   1   8.8e-64     6e-60  202.5   0.3     2   236   498   730   497   730 0.95 EAL domain
HHA                  PF05321.6     57 seq34_BIOID51129     -             69     4e-27   94.0   0.1   1   1   3.3e-31   4.6e-27   93.8   0.1     1    57    10    66    10    66 0.99 Haemolysin expression modulating protein
FAA_hydrolase        PF01557.13   217 seq37_BIOID51129     -            309   1.3e-20   73.7   0.0   1   1   1.6e-24   2.2e-20   72.9   0.0     3   216   100   308    98   309 0.89 Fumarylacetoacetate (FAA) hydrolase family
DUF957               PF06117.6     65 seq38_BIOID51129     -            114   3.9e-25   87.0   0.2   1   1   3.8e-29   5.2e-25   86.6   0.1     1    46     1    46     1    57 0.94 Enterobacterial protein of unknown function (DUF957)
DUF2726              PF10881.3    126 seq39_BIOID51129     -            196   2.2e-27   95.0   0.1   1   1   2.5e-31   3.4e-27   94.4   0.0     2   108    59   169    58   180 0.94 Protein of unknown function (DUF2726)
Rep_3                PF01051.16   218 seq41_BIOID51129     -             65   3.2e-05   23.4   0.0   1   1   2.5e-09   3.4e-05   23.3   0.0    92   147     5    59     1    64 0.92 Initiator Replication protein
Glyco_hydro_31       PF01055.21   451 seq45_BIOID51129     -            678   3.7e-95  319.0   3.2   1   1   3.6e-99   4.9e-95  318.6   2.2     5   449   229   666   225   668 0.93 Glycosyl hydrolases family 31
Phage_lysis          PF03245.8    125 seq48_BIOID51129     -            163   3.7e-49  165.7  12.5   1   1   3.1e-53   4.2e-49  165.5   8.7     1   124    29   152    29   153 0.99 Bacteriophage lysis protein
Phage_AlpA           PF05930.7     51 seq50_BIOID51129     -             68   4.9e-23   80.4   0.1   1   1   8.4e-27   5.7e-23   80.2   0.1     2    51     7    56     6    56 0.98 Prophage CP4-57 regulatory protein (AlpA)
HTH_17               PF12728.2     51 seq50_BIOID51129     -             68   4.1e-08   33.2   0.0   1   1   7.7e-12   5.3e-08   32.8   0.0     4    49    11    58     8    59 0.89 Helix-turn-helix domain
TrwC                 PF08751.6    297 seq51_BIOID51129     -            779   2.1e-21   76.5   0.0   1   1     3e-25   4.2e-21   75.5   0.0   190   296     3    99     1   100 0.95 TrwC relaxase
PhageMin_Tail        PF10145.4    202 seq52_BIOID51129     -            842   1.6e-28   99.6  13.3   1   1   1.1e-32   1.6e-28   99.6   9.2     1   202    61   274    61   274 0.96 Phage-related minor tail protein
TraY                 PF05509.6     49 seq53_BIOID51129     -            131   4.4e-38  128.7   0.1   1   2   1.9e-18   2.6e-14   52.5   0.0     2    45    15    58    14    62 0.92 TraY domain
TraY                 PF05509.6     49 seq53_BIOID51129     -            131   4.4e-38  128.7   0.1   2   2   2.7e-25   3.6e-21   74.5   0.0     1    48    70   117    70   118 0.97 TraY domain
Rz1                  PF06085.6     40 seq54_BIOID51129     -             60   1.4e-23   81.8  10.5   1   1   1.3e-27   1.8e-23   81.5   7.3     1    39    20    59    20    60 0.98 Lipoprotein Rz1 precursor
DUF977               PF06163.6    127 seq56_BIOID51129     -             88   1.7e-35  121.4   0.1   1   1   1.4e-39     2e-35  121.2   0.0    59   127     7    84     3    84 0.97 Bacterial protein of unknown function (DUF977)
TcdB_N               PF12918.2     66 seq58_BIOID51129     -            215   4.8e-11   42.4   0.4   1   1   3.5e-15   4.8e-11   42.4   0.3     1    49   163   209   163   215 0.92 TcdB toxin N-terminal helical domain
Response_reg         PF00072.19   112 seq59_BIOID51129     -            218   3.8e-30  104.0   0.1   1   1   1.4e-33   6.2e-30  103.3   0.1     1   111     4   115     4   116 0.98 Response regulator receiver domain
GerE                 PF00196.14    58 seq59_BIOID51129     -            218   3.4e-22   77.3   2.1   1   1   9.9e-26   4.5e-22   77.0   0.1     2    58   148   204   147   204 0.98 Bacterial regulatory proteins, luxR family
Sigma70_r4_2         PF08281.7     54 seq59_BIOID51129     -            218   1.6e-06   27.3   0.3   1   1   7.2e-10   3.3e-06   26.3   0.1     9    50   148   188   147   192 0.92 Sigma-70, region 4
Methyltransf_25      PF13649.1    101 seq65_BIOID51129     -            118   1.7e-11   44.2   0.0   1   1     3e-15     2e-11   43.9   0.0     1   101     7   114     7   114 0.91 Methyltransferase domain
HTH_3                PF01381.17    55 seq66_BIOID51129     -            103   7.5e-06   25.5   0.1   1   1   8.3e-10   1.1e-05   25.0   0.0     2    34    14    46    13    52 0.90 Helix-turn-helix
TraA                 PF05513.6    119 seq68_BIOID51129     -            119   9.5e-61  203.1  12.3   1   1   7.7e-65   1.1e-60  202.9   8.5     1   119     1   118     1   118 0.99 TraA
RepB-RCR_reg         PF10723.4     85 seq69_BIOID51129     -             82   8.8e-36  121.4   1.4   1   1   1.4e-39   9.4e-36  121.3   1.0     1    79     1    79     1    82 0.98 Replication regulatory protein RepB
RHH_1                PF01402.16    39 seq69_BIOID51129     -             82   0.00015   21.3   0.0   1   1   3.9e-08   0.00027   20.5   0.0     6    36    48    78    46    80 0.93 Ribbon-helix-helix protein, copG family
DUF2755              PF10954.3    100 seq70_BIOID51129     -            102   1.3e-57  191.5   0.2   1   1   1.1e-61   1.5e-57  191.3   0.1     1   100     1   101     1   101 0.99 Protein of unknown function (DUF2755)
HpcH_HpaI            PF03328.9    221 seq71_BIOID51129     -            262   8.9e-67  224.0   0.0   1   1   7.6e-71     1e-66  223.8   0.0     1   220    15   241    15   242 0.99 HpcH/HpaI aldolase/citrate lyase family
DUF3440              PF11922.3    181 seq72_BIOID51129     -            428   1.2e-57  194.2   1.0   1   1   2.4e-58   1.1e-54  184.6   0.7     1   181   260   413   260   413 0.97 Domain of unknown function (DUF3440)
PAPS_reduct          PF01507.14   174 seq72_BIOID51129     -            428   9.6e-17   61.2   0.2   1   2   3.3e-10   1.5e-06   28.0   0.0     3    51    53   105    51   116 0.88 Phosphoadenosine phosphosulfate reductase family
PAPS_reduct          PF01507.14   174 seq72_BIOID51129     -            428   9.6e-17   61.2   0.2   2   2   4.2e-11   1.9e-07   30.9   0.0   101   164   183   258   177   260 0.85 Phosphoadenosine phosphosulfate reductase family
TraL                 PF07178.6     95 seq77_BIOID51129     -            103   4.3e-37  125.9   0.2   1   1   3.5e-41   4.8e-37  125.7   0.2     1    95     9   103     9   103 0.99 TraL protein
Autotransporter      PF03797.14   265 seq78_BIOID51129     -            194   3.4e-33  115.0   2.2   1   1   2.9e-37     4e-33  114.7   1.5    78   260     2   175     1   185 0.86 Autotransporter beta-domain
Phage_integrase      PF00589.17   173 seq79_BIOID51129     -            331   3.2e-25   88.6   2.0   1   1   3.5e-29   4.8e-25   88.0   0.4     2   171   167   311   166   312 0.90 Phage integrase family
TcdA_TcdB            PF12919.2    514 seq80_BIOID51129     -            449  3.4e-195  649.2  21.2   1   1  6.3e-199  4.3e-195  648.9  14.7     1   386    35   413    35   447 0.97 TcdA/TcdB catalytic glycosyltransferase domain
Gly_transf_sug       PF04488.10   103 seq80_BIOID51129     -            449     1e-11   44.9   1.7   1   1   6.4e-15   4.4e-11   42.9   1.2    23    92   191   264    48   279 0.85 Glycosyltransferase sugar-binding region containing DXD motif
UvrC_HhH_N           PF08459.6    155 seq81_BIOID51129     -            610   6.8e-52  175.0   0.0   1   1     4e-55   1.4e-51  174.0   0.0     1   155   383   542   383   542 0.96 UvrC Helix-hairpin-helix N-terminal
GIY-YIG              PF01541.19    80 seq81_BIOID51129     -            610   2.8e-12   46.6   0.1   1   1   1.8e-15   6.2e-12   45.6   0.1     2    80    18    93    17    93 0.83 GIY-YIG catalytic domain
HHH                  PF00633.18    30 seq81_BIOID51129     -            610   1.1e-10   40.4   0.0   1   1     1e-09   3.5e-06   26.2   0.0     2    29   579   606   578   607 0.94 Helix-hairpin-helix motif
UVR                  PF02151.14    36 seq81_BIOID51129     -            610   1.9e-10   39.7   1.0   1   1   1.2e-13   4.3e-10   38.6   0.7     1    34   204   237   204   239 0.94 UvrB/uvrC motif
TonB                 PF03544.9     79 seq83_BIOID51129     -            113   3.9e-15   55.7   0.0   1   1   3.5e-19   4.8e-15   55.4   0.0     3    61    39    97    37   109 0.91 Gram-negative bacterial tonB protein
PsiA                 PF06952.6    238 seq86_BIOID51129     -            115   3.7e-51  173.3   8.3   1   1     3e-55   4.1e-51  173.2   5.8   126   237     1   112     1   113 0.99 PsiA protein
IncFII_repA          PF02387.10   281 seq89_BIOID51129     -            289   2.1e-97  325.5   0.1   1   1  1.8e-101   2.5e-97  325.3   0.1     3   271     9   269     1   276 0.98 IncFII RepA protein family
ASCH                 PF04266.9    104 seq90_BIOID51129     -            103   1.3e-16   60.7   0.1   1   1   1.1e-20   1.4e-16   60.6   0.1     1   101     6   101     6   103 0.92 ASCH domain
IpaB_EvcA            PF03278.8    153 seq94_BIOID51129     -            194   1.4e-62  209.3   5.4   1   1   1.3e-66   1.7e-62  209.0   3.7     1   152    35   180    35   181 0.99 IpaB/EvcA family
LigT_PEase           PF02834.11    87 seq95_BIOID51129     -            176   2.5e-23   81.7   0.5   1   2   1.9e-16   1.3e-12   47.3   0.1     1    87    11    89    11    89 0.92 LigT like Phosphoesterase
LigT_PEase           PF02834.11    87 seq95_BIOID51129     -            176   2.5e-23   81.7   0.5   2   2   1.5e-11     1e-07   31.6   0.0     4    85    92   164    90   166 0.72 LigT like Phosphoesterase
2_5_RNA_ligase2      PF13563.1    153 seq95_BIOID51129     -            176     8e-11   41.7   0.1   1   1   1.3e-14     9e-11   41.5   0.0     2   121    14   135    13   165 0.87 2'-5' RNA ligase superfamily
RIO1                 PF01163.17   187 seq97_BIOID51129     -            216   2.4e-05   23.6   0.0   1   1   5.9e-09   8.1e-05   21.9   0.0    92   154   122   181    85   186 0.78 RIO1 family
EspF                 PF04806.7     47 seq103_BIOID51129    -            156   3.8e-27   94.0  10.6   1   2   1.1e-10   1.5e-06   28.1   0.1    29    47    84   102    80   102 0.93 EspF protein repeat
EspF                 PF04806.7     47 seq103_BIOID51129    -            156   3.8e-27   94.0  10.6   2   2   2.8e-23   3.8e-19   68.4   4.1     1    47   103   149   103   149 0.99 EspF protein repeat
MFS_1                PF07690.11   354 seq107_BIOID51129    -            458   2.1e-49  168.0  34.9   1   1   3.1e-53   2.1e-49  168.0  24.2     1   354    40   413    40   413 0.91 Major Facilitator Superfamily
ATG22                PF11700.3    477 seq107_BIOID51129    -            458   5.3e-06   25.0  16.2   1   1   7.8e-10   5.3e-06   25.0  11.2   226   475   195   455   188   457 0.79 Vacuole effluxer Atg22 like
HlyIII               PF03006.15   222 seq108_BIOID51129    -            219     4e-49  166.9  22.4   1   1   3.3e-53   4.5e-49  166.7  15.6     1   222    11   209    11   209 0.95 Haemolysin-III related
SfsA                 PF03749.8    216 seq110_BIOID51129    -            234   4.7e-83  277.7   0.0   1   1   3.9e-87   5.3e-83  277.6   0.0     1   213    13   228    13   231 0.98 Sugar fermentation stimulation protein
Ail_Lom              PF06316.6    199 seq112_BIOID51129    -            199  2.6e-119  395.8   5.7   1   1  6.3e-123  2.9e-119  395.6   3.9     1   199     1   199     1   199 1.00 Enterobacterial Ail/Lom protein
OMP_b-brl            PF13505.1    176 seq112_BIOID51129    -            199   5.1e-26   91.5   4.4   1   1   1.4e-29   6.2e-26   91.2   3.1     2   176    11   199     8   199 0.83 Outer membrane protein beta-barrel domain
OmpA_membrane        PF01389.12   183 seq112_BIOID51129    -            199   8.8e-05   21.9   0.1   1   1   2.9e-08   0.00013   21.4   0.1    14   148    23   178    17   181 0.82 OmpA-like transmembrane domain
ParBc                PF02195.13    90 seq114_BIOID51129    -            214   3.1e-08   33.4   0.0   1   1   4.2e-12   5.7e-08   32.6   0.0     2    85    56   146    55   151 0.75 ParB-like nuclease domain
Radical_SAM          PF04055.16   166 seq115_BIOID51129    -            265   2.4e-32  112.2   0.1   1   1     7e-36   3.2e-32  111.8   0.1     1   158    43   197    43   203 0.96 Radical SAM superfamily
Fer4_12              PF13353.1    139 seq115_BIOID51129    -            265   1.5e-18   67.1   0.0   1   1   4.6e-22   2.1e-18   66.6   0.0     1   134    35   165    35   170 0.86 4Fe-4S single cluster domain
Fer4_14              PF13394.1    117 seq115_BIOID51129    -            265   1.2e-10   41.4   0.1   1   1   4.8e-14   2.2e-10   40.5   0.0     5    91    46   130    42   155 0.84 4Fe-4S single cluster domain
MFS_2                PF13347.1    427 seq117_BIOID51129    -            468  2.5e-102  342.3  27.0   1   1  4.1e-106  2.8e-102  342.1  18.7     2   427    25   451    24   451 0.97 MFS/sugar transport protein
MFS_1                PF07690.11   354 seq117_BIOID51129    -            468   2.2e-11   43.0  48.4   1   1   3.6e-14   2.5e-10   39.5  21.3    70   352   108   396   105   398 0.76 Major Facilitator Superfamily
Zn_Tnp_IS1           PF03811.8     36 seq118_BIOID51129    -             82     4e-19   67.7   9.4   1   1   2.9e-23     4e-19   67.7   6.5     1    36     1    35     1    35 0.99 InsA N-terminal domain
DDE_Tnp_IS1          PF03400.8    131 seq123_BIOID51129    -            131   1.4e-73  245.0   0.1   1   1   1.2e-77   1.6e-73  244.8   0.1     1   131     2   131     2   131 0.99 IS1 transposase
TraI                 PF07057.6    126 seq124_BIOID51129    -            418   6.8e-60  200.4   0.0   1   1   1.3e-63   1.7e-59  199.1   0.0     1   126    96   222    96   222 0.98 DNA helicase TraI
TcdA_TcdB            PF12919.2    514 seq125_BIOID51129    -            718     1e-64  218.8   0.2   1   1   7.4e-69     1e-64  218.8   0.1   365   514   276   427     8   427 0.89 TcdA/TcdB catalytic glycosyltransferase domain
MTS                  PF05175.9    170 seq126_BIOID51129    -            388   1.6e-59  199.9   0.0   1   1   5.2e-60   7.1e-57  191.3   0.0     2   170   209   380   208   380 0.98 Methyltransferase small domain
Methyltransf_31      PF13847.1    152 seq126_BIOID51129    -            388   2.3e-14   53.1   0.0   1   1   7.1e-17   9.7e-14   51.0   0.0     6   117   241   357   237   381 0.84 Methyltransferase domain
Methyltransf_26      PF13659.1    117 seq126_BIOID51129    -            388   1.1e-11   44.6   0.0   1   1   2.2e-14     3e-11   43.2   0.0     3   115   241   350   239   352 0.88 Methyltransferase domain
Methyltransf_18      PF12847.2    112 seq126_BIOID51129    -            388   3.2e-11   43.6   0.0   1   1     7e-14   9.6e-11   42.1   0.0     3   110   240   349   239   351 0.81 Methyltransferase domain
Methyltransf_12      PF08242.7     99 seq126_BIOID51129    -            388   1.6e-08   34.8   0.0   1   1     7e-11   9.6e-08   32.3   0.0     1    99   243   346   243   346 0.91 Methyltransferase domain
Methyltransf_25      PF13649.1    101 seq126_BIOID51129    -            388   5.5e-06   26.5   0.0   1   1   1.1e-08   1.5e-05   25.1   0.0     1   101   242   344   242   344 0.79 Methyltransferase domain
PrmA                 PF06325.8    295 seq126_BIOID51129    -            388   1.1e-05   24.6   0.0   1   1   3.4e-08   4.6e-05   22.5   0.0   163   232   240   315   229   337 0.74 Ribosomal protein L11 methyltransferase (PrmA)
phage_tail_N         PF08400.5    134 seq128_BIOID51129    -            438   4.6e-60  201.0   0.2   1   1   1.3e-63   4.6e-60  201.0   0.1     2   134     3   135     1   135 0.99 Prophage tail fibre N-terminal
Phage_fiber_C        PF06820.7     64 seq128_BIOID51129    -            438   1.1e-35  121.4   0.3   1   1   5.1e-39   1.8e-35  120.7   0.2     1    64   364   427   364   427 0.99 Putative prophage tail fibre C-terminus
Collagen             PF01391.13    60 seq128_BIOID51129    -            438   2.2e-18   65.4  70.4   1   2   4.8e-13   1.7e-09   36.9  23.8     1    59   252   310   250   311 0.73 Collagen triple helix repeat (20 copies)
Collagen             PF01391.13    60 seq128_BIOID51129    -            438   2.2e-18   65.4  70.4   2   2   1.4e-12   4.8e-09   35.5  22.7     1    59   303   361   303   364 0.91 Collagen triple helix repeat (20 copies)
CarboxypepD_reg      PF13620.1     82 seq128_BIOID51129    -            438   3.6e-07   30.0   0.2   1   1   2.4e-10   8.2e-07   28.8   0.1     1    74     5    83     5    90 0.82 Carboxypeptidase regulatory-like domain
HTH_29               PF13551.1    113 seq129_BIOID51129    -            437   1.2e-16   60.7   0.1   1   1   1.5e-19   3.3e-16   59.2   0.1    15   112    20   110    11   111 0.93 Winged helix-turn helix
rve                  PF00665.21   120 seq129_BIOID51129    -            437   8.6e-12   45.1   0.0   1   1     3e-14   6.9e-11   42.1   0.0     4   119   132   253   129   254 0.85 Integrase core domain
HTH_28               PF13518.1     52 seq129_BIOID51129    -            437   3.8e-09   36.2   3.3   1   1     2e-11   4.6e-08   32.7   0.5    16    52    21    57    17    58 0.93 Helix-turn-helix domain
HTH_32               PF13565.1     77 seq129_BIOID51129    -            437   1.9e-08   34.8   0.0   1   1   3.2e-11   7.3e-08   32.9   0.0     2    77    34   107    33   107 0.85 Homeodomain-like domain
rve_3                PF13683.1     67 seq129_BIOID51129    -            437   5.6e-07   28.8   0.0   1   1   7.9e-10   1.8e-06   27.2   0.0     5    56   229   283   225   283 0.93 Integrase core domain
HTH_23               PF13384.1     50 seq129_BIOID51129    -            437   4.3e-06   26.0   2.7   1   1   2.5e-09   5.7e-06   25.6   0.1    20    49    20    49    10    50 0.91 Homeodomain-like domain
Phage_P2_GpU         PF06995.6    121 seq133_BIOID51129    -            161   9.1e-49  163.7   0.0   1   1   8.8e-53   1.2e-48  163.3   0.0     1   120     6   125     6   126 0.99 Phage P2 GpU
zf-dskA_traR         PF01258.12    36 seq135_BIOID51129    -            151   5.7e-10   38.6   3.6   1   1   7.5e-14     1e-09   37.8   2.5     2    35   110   143   109   147 0.87 Prokaryotic dksA/traR C4-type zinc finger
CDP-OH_P_transf      PF01066.16   101 seq138_BIOID51129    -            182   1.7e-16   60.2  10.8   1   1   1.2e-20   1.7e-16   60.2   7.5     2    77     3    91     2   141 0.81 CDP-alcohol phosphatidyltransferase
HTH_18               PF12833.2     81 seq139_BIOID51129    -            296   4.2e-19   68.3   0.2   1   1   1.5e-22   4.2e-19   68.3   0.1     1    80   212   290   212   291 0.98 Helix-turn-helix domain
Cupin_2              PF07883.6     71 seq139_BIOID51129    -            296   6.4e-10   38.2   0.2   1   1   4.2e-13   1.2e-09   37.4   0.1    11    70    40    99    36   100 0.94 Cupin domain
HTH_AraC             PF00165.18    42 seq139_BIOID51129    -            296   2.8e-08   33.2   0.0   1   1   5.8e-08   0.00016   21.2   0.0     7    41   254   289   251   290 0.92 Bacterial regulatory helix-turn-helix proteins, AraC family
AraC_binding         PF02311.14   136 seq139_BIOID51129    -            296   2.4e-06   27.1   1.4   1   1   2.4e-09   6.6e-06   25.7   1.0    15   117    39   145    28   185 0.81 AraC-like ligand binding domain
Phage_GPD            PF05954.6    292 seq144_BIOID51129    -            366   5.4e-63  212.7   0.6   1   1   4.8e-67   6.5e-63  212.5   0.4     1   291    42   348    42   349 0.91 Phage late control gene D protein (GPD)
DUF932               PF06067.6    239 seq145_BIOID51129    -            251   4.4e-57  193.0   0.0   1   1   4.2e-61   5.7e-57  192.6   0.0     1   202    61   251    61   251 0.98 Domain of unknown function (DUF932)
tRNA-synt_1c         PF00749.16   314 seq148_BIOID51129    -            298   1.9e-51  174.4   0.0   1   1   7.5e-55     1e-50  172.0   0.0     5   295     9   274     7   288 0.93 tRNA synthetases class I (E and Q), catalytic domain
NA37                 PF04245.8    326 seq150_BIOID51129    -            335  2.4e-103  345.7   0.0   1   1    2e-107  2.7e-103  345.6   0.0     2   326    10   329     9   329 0.97 37-kD nucleoid-associated bacterial protein
HTH_28               PF13518.1     52 seq151_BIOID51129    -            173   5.7e-23   80.3   0.3   1   2   2.2e-13   5.9e-10   38.8   0.0     1    49    10    59    10    61 0.93 Helix-turn-helix domain
HTH_28               PF13518.1     52 seq151_BIOID51129    -            173   5.7e-23   80.3   0.3   2   2   1.3e-13   3.7e-10   39.4   0.1     2    47    68   115    67   121 0.93 Helix-turn-helix domain
HTH_23               PF13384.1     50 seq151_BIOID51129    -            173   4.8e-11   41.8   0.6   1   1   1.4e-09   3.9e-06   26.2   0.0     5    49     9    54     6    55 0.88 Homeodomain-like domain
MFS_2                PF13347.1    427 seq153_BIOID51129    -            467  4.3e-103  344.8  36.7   1   1  7.1e-107  4.8e-103  344.7  25.4     2   426    16   437    14   438 0.97 MFS/sugar transport protein
LysR_substrate       PF03466.15   209 seq158_BIOID51129    -            302   6.4e-33  113.5   0.0   1   1   1.2e-36   8.5e-33  113.1   0.0     4   206    91   290    88   292 0.96 LysR substrate binding domain
HTH_1                PF00126.22    60 seq158_BIOID51129    -            302   1.2e-19   69.6   0.6   1   1     4e-23   2.7e-19   68.5   0.4     3    59     7    63     5    64 0.96 Bacterial regulatory helix-turn-helix protein, lysR family
DUF1076              PF06416.7    113 seq159_BIOID51129    -            210   5.4e-42  141.9   0.5   1   1   5.2e-46   7.1e-42  141.5   0.3     1   112    91   202    91   203 0.98 Protein of unknown function (DUF1076)
SBP_bac_1            PF01547.20   314 seq161_BIOID51129    -            396   2.8e-42  145.4  15.1   1   1   8.5e-46   3.9e-42  144.9  10.5     9   312    45   315    37   317 0.90 Bacterial extracellular solute-binding protein
SBP_bac_8            PF13416.1    281 seq161_BIOID51129    -            396   2.3e-41  142.2  11.4   1   1   6.2e-45   2.8e-41  141.9   7.4     2   280    49   344    48   345 0.84 Bacterial extracellular solute-binding protein
SBP_bac_6            PF13343.1    242 seq161_BIOID51129    -            396   1.3e-06   27.7   3.5   1   1   1.1e-09     5e-06   25.8   2.4     4   215    83   325    80   345 0.71 Bacterial extracellular solute-binding protein
Beta-lactamase       PF00144.19   330 seq162_BIOID51129    -            385   1.2e-64  218.3   1.5   1   1   1.1e-68   1.5e-64  217.9   1.0    11   314    45   357    32   370 0.87 Beta-lactamase
Sdh5                 PF03937.11    51 seq165_BIOID51129    -             88   3.7e-22   77.8   2.9   1   1   3.1e-26   4.2e-22   77.7   1.3     1    51    11    60    11    60 0.99 Flavinator of succinate dehydrogenase
Phage_fiber_C        PF06820.7     64 seq167_BIOID51129    -            102   1.3e-36  124.4   0.7   1   1   1.3e-40   1.8e-36  123.9   0.5     1    64    41   102    41   102 0.99 Putative prophage tail fibre C-terminus
rve                  PF00665.21   120 seq169_BIOID51129    -            283   1.3e-27   96.1   0.0   1   1   6.8e-31   1.9e-27   95.6   0.0     2   120   118   234   117   234 0.97 Integrase core domain
rve_2                PF13333.1     52 seq169_BIOID51129    -            283   2.6e-21   75.2   1.1   1   1   2.3e-24   6.2e-21   74.1   0.8     1    51   224   278   224   279 0.96 Integrase core domain
rve_3                PF13683.1     67 seq169_BIOID51129    -            283   8.2e-16   57.1   0.0   1   1   7.2e-19     2e-15   55.9   0.0     1    67   205   271   205   271 0.98 Integrase core domain
HTH_21               PF13276.1     60 seq169_BIOID51129    -            283   4.8e-14   51.9   5.1   1   1   1.8e-17   4.8e-14   51.9   3.6     6    60    43    96    38    97 0.90 HTH-like domain
DDE_Tnp_IS240        PF13610.1    140 seq169_BIOID51129    -            283   4.1e-09   36.4   0.0   1   1   2.4e-12   6.5e-09   35.7   0.0     2   137   123   261   122   264 0.92 DDE domain
DUF2136              PF09907.4     76 seq170_BIOID51129    -            104   8.8e-25   86.4   0.1   1   1   7.8e-29   1.1e-24   86.2   0.1     2    74    19    93    18    95 0.97 Uncharacterized protein conserved in bacteria (DUF2136)
DUF1434              PF07254.7    132 seq171_BIOID51129    -            135     6e-64  213.6  15.0   1   1   5.2e-68   7.1e-64  213.4  10.4     1   132     1   131     1   131 0.98 Protein of unknown function (DUF1434)
UPF0149              PF03695.8    178 seq172_BIOID51129    -            221   2.3e-36  125.2   6.7   1   1   3.9e-40   2.7e-36  125.0   4.7     1   177    11   185    11   186 0.95 Uncharacterised protein family (UPF0149)
SEC-C                PF02810.10    21 seq172_BIOID51129    -            221   1.2e-10   40.5   9.7   1   1   2.6e-14   1.8e-10   40.0   6.7     1    18   203   220   203   221 0.96 SEC-C motif
HpaB_N               PF11794.3    264 seq174_BIOID51129    -            520  1.3e-100  336.0   0.0   1   1  2.6e-104  1.8e-100  335.6   0.0     1   264    15   281    15   281 0.98 4-hydroxyphenylacetate 3-hydroxylase N terminal
HpaB                 PF03241.8    205 seq174_BIOID51129    -            520   7.2e-73  243.6   0.0   1   1   1.5e-76     1e-72  243.1   0.0     2   204   287   490   286   491 0.99 4-hydroxyphenylacetate 3-hydroxylase C terminal
TraX                 PF05857.6    219 seq175_BIOID51129    -            244   6.4e-52  176.2   8.7   1   1   5.3e-56   7.3e-52  176.0   6.0     2   218    28   243    27   244 0.96 TraX protein
PolyA_pol_arg_C      PF12626.2    124 seq176_BIOID51129    -            472   9.1e-43  144.7   2.1   1   1   3.9e-46   1.8e-42  143.7   1.5     1   123   342   465   342   466 0.94 Polymerase A arginine-rich C-terminus
PolyA_pol            PF01743.15   126 seq176_BIOID51129    -            472   9.7e-40  135.5   0.5   1   1   9.9e-43   4.5e-39  133.4   0.1     1   126    69   200    69   200 0.93 Poly A polymerase head domain
PolyA_pol_RNAbd      PF12627.2     64 seq176_BIOID51129    -            472   9.6e-22   76.2   0.2   1   1   8.3e-25   3.8e-21   74.3   0.0     1    61   227   287   227   290 0.96 Probable RNA and SrmB- binding site of polymerase A
HTH_19               PF12844.2     64 seq178_BIOID51129    -            138     6e-08   32.5   0.0   1   1   3.2e-11   2.2e-07   30.6   0.0     4    56    84   134    82   138 0.92 Helix-turn-helix domain
HTH_3                PF01381.17    55 seq178_BIOID51129    -            138     2e-07   30.6   0.0   1   1   5.3e-11   3.6e-07   29.7   0.0     1    54    84   135    84   136 0.94 Helix-turn-helix
HTH_Tnp_1            PF01527.15    76 seq181_BIOID51129    -             98   1.4e-17   63.2   0.6   1   1     3e-21   2.1e-17   62.7   0.1     2    54     9    62     8    93 0.77 Transposase
HTH_23               PF13384.1     50 seq181_BIOID51129    -             98   1.9e-07   30.3   0.0   1   1   4.6e-11   3.2e-07   29.6   0.0     6    45    18    58    13    64 0.89 Homeodomain-like domain
DUF3491              PF11996.3    936 seq188_BIOID51129    -           1330   1.4e-31  108.7   3.8   1   1     2e-35   2.7e-31  107.8   2.6     8   270  1014  1283  1009  1300 0.83 Protein of unknown function (DUF3491)
KdgM                 PF06178.8    218 seq189_BIOID51129    -            242   1.8e-87  292.3  10.8   1   1     3e-91     2e-87  292.1   7.5     2   218    27   242    26   242 0.99 Oligogalacturonate-specific porin protein (KdgM)
DUF1597              PF07642.6    344 seq189_BIOID51129    -            242   2.6e-07   29.8   8.6   1   1   1.2e-10   8.4e-07   28.2   6.0   152   326    62   231    26   241 0.78 Outer membrane protein family (DUF1597)
TnpB_IS66            PF05717.8    108 seq192_BIOID51129    -             59   1.2e-20   72.8   0.0   1   1   8.9e-25   1.2e-20   72.8   0.0     2    53     7    58     6    59 0.97 IS66 Orf2 like protein
BPD_transp_1         PF00528.17   185 seq193_BIOID51129    -            514     5e-22   78.1  16.2   1   1   3.7e-26     5e-22   78.1  11.2     4   171   298   501   295   508 0.83 Binding-protein-dependent transport system inner membrane component
Phage_integrase      PF00589.17   173 seq194_BIOID51129    -            298   1.7e-53  180.7   0.1   1   1   3.9e-57   2.7e-53  180.0   0.0     3   172   113   285   111   286 0.97 Phage integrase family
Phage_integr_N       PF02899.12    84 seq194_BIOID51129    -            298   1.1e-24   86.2   3.3   1   1   1.6e-28   1.1e-24   86.2   2.3     1    84     8    90     8    90 0.99 Phage integrase, N-terminal SAM-like domain
ProQ                 PF04352.8    115 seq195_BIOID51129    -            151   1.8e-29  101.5   0.1   1   1   4.6e-33   6.3e-29   99.7   0.0     4   113    36   145    33   146 0.96 ProQ/FINO family
RelB                 PF04221.7     83 seq198_BIOID51129    -             79   3.3e-28   97.1   0.1   1   1   2.6e-32   3.5e-28   97.0   0.1     1    82     1    78     1    79 0.95 RelB antitoxin
ProQ                 PF04352.8    115 seq199_BIOID51129    -            193   1.1e-16   60.3   1.3   1   1   9.6e-21   1.3e-16   60.0   0.0     7    90    87   173    82   188 0.93 ProQ/FINO family
LZ_Tnp_IS66          PF13007.2     78 seq200_BIOID51129    -             91   1.8e-06   28.3   0.7   1   1   2.9e-10     4e-06   27.2   0.5     2    24    46    68    45    82 0.89 Transposase C of IS166 homeodomain
Plasmid_stabil       PF05016.9     90 seq201_BIOID51129    -             95   5.4e-12   45.8   0.2   1   1   4.6e-16   6.2e-12   45.6   0.1     2    88     6    83     5    85 0.94 Plasmid stabilisation system protein
Radical_SAM          PF04055.16   166 seq204_BIOID51129    -            320     4e-15   56.2   0.0   1   1   4.8e-19   6.5e-15   55.5   0.0     9   165    54   213    43   214 0.90 Radical SAM superfamily
HPPK                 PF01288.15   127 seq207_BIOID51129    -            159   2.1e-44  150.2   0.0   1   1   1.8e-48   2.5e-44  149.9   0.0     1   127     5   132     5   132 0.99 7,8-dihydro-6-hydroxymethylpterin-pyrophosphokinase (HPPK)
Flavin_Reduct        PF01613.13   154 seq211_BIOID51129    -            170   2.4e-24   85.7   0.0   1   1     2e-28   2.8e-24   85.6   0.0     1   153    14   162    14   163 0.92 Flavin reductase like domain
HTH_Tnp_1            PF01527.15    76 seq212_BIOID51129    -            108   1.3e-10   40.9   1.2   1   1   3.9e-14   5.3e-10   38.9   0.8     1    74     1    87     1    88 0.86 Transposase
HOK_GEF              PF01848.11    43 seq213_BIOID51129    -             51   1.3e-19   69.1   4.6   1   1     1e-23   1.4e-19   69.0   3.2     1    43     5    47     5    47 0.99 Hok/gef family
DDE_Tnp_IS66         PF03050.9    271 seq214_BIOID51129    -            353  5.8e-101  337.1   0.2   1   1  9.9e-105  6.8e-101  336.9   0.1     5   270    20   302    16   303 0.98 Transposase IS66 family
DDE_Tnp_IS66_C       PF13817.1     39 seq214_BIOID51129    -            353   2.7e-19   68.7   0.4   1   1   1.1e-22   7.3e-19   67.3   0.3     1    39   309   347   309   347 0.98 IS66 C-terminal element
Thioredoxin_2        PF13098.1    112 seq216_BIOID51129    -            236   1.2e-24   86.5   0.0   1   1   6.1e-28   2.1e-24   85.7   0.0     3   112   104   226   101   226 0.75 Thioredoxin-like domain
DsbC_N               PF10411.4     57 seq216_BIOID51129    -            236   7.5e-17   60.2   0.1   1   1   5.4e-20   1.8e-16   58.9   0.0     1    56    25    77    25    78 0.96 Disulfide bond isomerase protein N-terminus
rve                  PF00665.21   120 seq218_BIOID51129    -            296   1.8e-24   86.0   0.1   1   1   1.9e-27   6.4e-24   84.2   0.0     2   119   126   240   125   241 0.97 Integrase core domain
HTH_21               PF13276.1     60 seq218_BIOID51129    -            296   9.3e-17   60.6   3.5   1   1   6.3e-20   2.2e-16   59.5   2.4     2    60    47   104    45   104 0.94 HTH-like domain
rve_3                PF13683.1     67 seq218_BIOID51129    -            296   1.3e-11   43.7   0.1   1   1   8.8e-15     3e-11   42.5   0.0     6    67   217   278   212   278 0.93 Integrase core domain
rve_2                PF13333.1     52 seq218_BIOID51129    -            296   2.8e-06   27.1   0.0   1   1   1.7e-09   5.8e-06   26.1   0.0     1    44   231   277   231   284 0.88 Integrase core domain
HTH_Tnp_1            PF01527.15    76 seq219_BIOID51129    -            215   1.8e-20   72.5   0.0   1   1   1.2e-23   5.3e-20   71.0   0.0     2    69    91   162    90   169 0.87 Transposase
DUF2492              PF10678.4     78 seq222_BIOID51129    -             79   1.9e-35  120.6   0.1   1   1   1.5e-39     2e-35  120.5   0.0     1    78     1    78     1    78 0.99 Protein of unknown function (DUF2492)
Polyketide_cyc       PF03364.15   130 seq223_BIOID51129    -            158   1.2e-31  109.3   0.0   1   1     2e-35   1.4e-31  109.0   0.0     1   130    23   148    23   148 0.99 Polyketide cyclase / dehydrase and lipid transport
Polyketide_cyc2      PF10604.4    139 seq223_BIOID51129    -            158   3.1e-11   43.4   0.0   1   1   5.6e-15   3.9e-11   43.1   0.0     1   129    14   146    14   154 0.73 Polyketide cyclase / dehydrase and lipid transport
Fimbrial             PF00419.15   145 seq224_BIOID51129    -            194   8.1e-15   55.1   9.8   1   1   7.4e-19     1e-14   54.8   6.8     2   145    31   194    30   194 0.80 Fimbrial protein
BPD_transp_1         PF00528.17   185 seq226_BIOID51129    -            296   1.6e-15   56.9  16.5   1   1   1.2e-19   1.6e-15   56.9  11.5    10   181   111   287    97   291 0.82 Binding-protein-dependent transport system inner membrane component
HATPase_c            PF02518.21   111 seq227_BIOID51129    -            778     5e-31  106.5   0.1   1   1     1e-33   1.7e-30  104.8   0.1     2   109   395   504   394   506 0.96 Histidine kinase-, DNA gyrase B-, and HSP90-like ATPase
Response_reg         PF00072.19   112 seq227_BIOID51129    -            778   5.1e-22   77.8   0.1   1   1   8.6e-25   1.5e-21   76.4   0.1     1   111   528   639   528   640 0.93 Response regulator receiver domain
PAS                  PF00989.19   113 seq227_BIOID51129    -            778   2.9e-18   65.5   0.0   1   1   5.7e-21   9.8e-18   63.8   0.0     2   113   156   266   155   266 0.91 PAS fold
HisKA                PF00512.20    68 seq227_BIOID51129    -            778   6.1e-17   61.2   1.5   1   1   2.2e-19   3.7e-16   58.7   0.1     2    67   283   346   282   347 0.97 His Kinase A (phospho-acceptor) domain
PAS_4                PF08448.5    110 seq227_BIOID51129    -            778   3.1e-15   56.0   0.0   1   1   7.7e-18   1.3e-14   54.0   0.0     1   110   161   271   161   271 0.99 PAS fold
Hpt                  PF01627.18    90 seq227_BIOID51129    -            778   5.6e-13   48.5   2.1   1   1   4.4e-15   7.6e-12   44.9   0.0     3    90   686   771   684   771 0.96 Hpt domain
PAS_9                PF13426.1    104 seq227_BIOID51129    -            778   8.8e-11   42.0   0.0   1   1   6.1e-13     1e-09   38.5   0.0     1   104   165   268   165   268 0.98 PAS domain
HATPase_c_3          PF13589.1    137 seq227_BIOID51129    -            778   2.9e-07   30.0   0.0   1   1   3.9e-10   6.7e-07   28.9   0.0     6   114   402   514   397   525 0.79 Histidine kinase-, DNA gyrase B-, and HSP90-like ATPase
CstA                 PF02554.9    376 seq228_BIOID51129    -            721  3.8e-155  516.0  26.1   1   1  5.6e-159  3.8e-155  516.0  18.1     2   359    40   427    39   460 0.94 Carbon starvation protein CstA
DUF4161              PF13722.1    127 seq228_BIOID51129    -            721     2e-45  154.0   4.4   1   1   2.9e-49     2e-45  154.0   3.0     3   127   490   619   488   619 0.98 C-terminal domain on CstA (DUF4161)
DHH                  PF01368.15   137 seq229_BIOID51129    -            577   3.5e-19   68.7   0.0   1   1   7.5e-23   5.1e-19   68.1   0.0     3   137    69   234    67   234 0.88 DHH family
DHHA1                PF02272.14    68 seq229_BIOID51129    -            577     3e-15   55.5   0.0   1   1   8.7e-19   5.9e-15   54.6   0.0     1    66   382   449   382   451 0.94 DHHA1 domain
DUF968               PF06147.6    200 seq230_BIOID51129    -            362   4.7e-79  264.8   0.0   1   1   5.4e-83   7.4e-79  264.1   0.0     2   200   143   359   142   359 0.99 Protein of unknown function (DUF968)
TnpB_IS66            PF05717.8    108 seq232_BIOID51129    -            115   1.3e-44  149.9   0.0   1   1     1e-48   1.4e-44  149.8   0.0     2   107     7   110     6   111 0.96 IS66 Orf2 like protein
Ub-RnfH              PF03658.9     84 seq233_BIOID51129    -             96   1.8e-38  130.1   0.1   1   1   1.5e-42     2e-38  130.0   0.1     1    84     5    88     5    88 0.99 RnfH family Ubiquitin
CobU                 PF02283.11   167 seq235_BIOID51129    -            181   2.5e-62  209.0   0.2   1   1   2.1e-66   2.8e-62  208.8   0.1     1   167     3   180     3   180 0.97 Cobinamide kinase / cobinamide phosphate guanyltransferase
PseudoU_synth_2      PF00849.17   164 seq236_BIOID51129    -            231   5.4e-18   65.2   0.0   1   1   1.5e-21   9.9e-18   64.3   0.0     2   164    62   192    61   192 0.90 RNA pseudouridylate synthase
S4                   PF01479.20    48 seq236_BIOID51129    -            231   6.5e-09   34.9   0.1   1   1   1.8e-12   1.2e-08   34.0   0.1     1    47     1    46     1    47 0.91 S4 domain
Terminase_6          PF03237.10   384 seq240_BIOID51129    -            375   1.5e-90  303.6   0.0   1   1   1.2e-94   1.7e-90  303.4   0.0    66   384     5   359     1   359 0.97 Terminase-like family
Phage_CI_repr        PF07022.8     66 seq242_BIOID51129    -            189   6.1e-36  122.2   0.0   1   1     8e-40   1.1e-35  121.3   0.0     1    66     9    73     9    73 0.98 Bacteriophage CI repressor helix-turn-helix domain
Transposase_mut      PF00872.13   381 seq243_BIOID51129    -             96   5.3e-16   58.0   0.0   1   1   9.6e-20   6.6e-16   57.7   0.0   214   271    17    74    11    77 0.93 Transposase, Mutator family
MULE                 PF10551.4     93 seq243_BIOID51129    -             96   3.1e-09   36.7   0.0   1   1   6.5e-13   4.4e-09   36.2   0.0    48    91    27    65     4    67 0.82 MULE transposase domain
Pili_assembly_N      PF00345.15   122 seq245_BIOID51129    -            246   8.6e-44  148.1   0.0   1   1   3.4e-47   2.4e-43  146.7   0.0     2   122    27   152    26   152 0.93 Gram-negative pili assembly chaperone, N-terminal domain
Pili_assembly_C      PF02753.12    68 seq245_BIOID51129    -            246   1.3e-19   69.6   0.2   1   1   3.6e-23   2.5e-19   68.7   0.1     1    66   175   242   175   244 0.96 Gram-negative pili assembly chaperone, C-terminal domain
tRNA_U5-meth_tr      PF05958.6    352 seq246_BIOID51129    -            366  3.1e-187  621.3   1.3   1   1  1.3e-190  3.5e-187  621.1   0.9     1   351    10   365    10   366 0.99 tRNA (Uracil-5-)-methyltransferase
Methyltransf_4       PF02390.12   197 seq246_BIOID51129    -            366   5.4e-07   28.7   0.1   1   1   3.8e-10     1e-06   27.8   0.1    21    86   211   275   178   286 0.81 Putative methyltransferase
MTS                  PF05175.9    170 seq246_BIOID51129    -            366   8.1e-06   25.2   0.0   1   1   5.7e-09   1.6e-05   24.2   0.0    31    87   210   264   188   282 0.85 Methyltransferase small domain
Cons_hypoth95        PF03602.10   183 seq246_BIOID51129    -            366   1.6e-05   24.2   0.2   1   1   2.2e-08     6e-05   22.3   0.2    41   123   209   301   196   350 0.73 Conserved hypothetical protein 95
GST_N_3              PF13417.1     75 seq247_BIOID51129    -            202   5.7e-16   58.4   0.0   1   1   2.7e-19   9.2e-16   57.7   0.0     1    68     3    71     3    78 0.95 Glutathione S-transferase, N-terminal domain
GST_N_2              PF13409.1     70 seq247_BIOID51129    -            202   2.2e-10   40.2   0.0   1   1   1.1e-13   3.8e-10   39.5   0.0     2    68     9    71     8    72 0.92 Glutathione S-transferase, N-terminal domain
GST_C                PF00043.20    95 seq247_BIOID51129    -            202   1.3e-09   37.8   0.0   1   1   5.1e-13   1.7e-09   37.3   0.0     2    95    97   192    96   192 0.96 Glutathione S-transferase, C-terminal domain
GST_N                PF02798.15    76 seq247_BIOID51129    -            202   1.4e-06   28.3   0.0   1   1     1e-09   3.5e-06   26.9   0.0    11    75    11    71     2    71 0.87 Glutathione S-transferase, N-terminal domain
CobS                 PF02654.10   235 seq250_BIOID51129    -            247   4.2e-82  275.1  13.8   1   1   3.5e-86   4.7e-82  274.9   9.5     1   235     5   246     5   246 0.99 Cobalamin-5-phosphate synthase
MFS_1                PF07690.11   354 seq252_BIOID51129    -            396   1.2e-45  155.7  55.2   1   1   2.6e-49   1.2e-45  155.7  38.2     2   353    16   358    15   359 0.86 Major Facilitator Superfamily
Sugar_tr             PF00083.19   451 seq252_BIOID51129    -            396   9.5e-12   44.1  15.3   1   1   2.1e-15   9.5e-12   44.1  10.6    48   191    47   184    35   189 0.94 Sugar (and other) transporter
TRI12                PF06609.8    599 seq252_BIOID51129    -            396   1.5e-06   26.5   6.8   1   1   3.3e-10   1.5e-06   26.5   4.7    64   215    30   183     2   202 0.71 Fungal trichothecene efflux pump (TRI12)
Isochorismatase      PF00857.15   174 seq253_BIOID51129    -            208   4.9e-24   85.0   0.0   1   1   8.8e-28   1.2e-23   83.8   0.0     2   172    14   165    13   166 0.91 Isochorismatase family
Pribosyltran         PF00156.22   125 seq254_BIOID51129    -            208   7.3e-16   57.9   0.2   1   1   7.4e-20     1e-15   57.4   0.1    21   125    63   160    41   160 0.93 Phosphoribosyl transferase domain
Antiterm             PF03589.8     95 seq262_BIOID51129    -            250   6.6e-51  170.2   0.6   1   2   8.1e-22   5.5e-18   64.7   0.0     2    95    15   107    14   107 0.92 Antitermination protein
Antiterm             PF03589.8     95 seq262_BIOID51129    -            250   6.6e-51  170.2   0.6   2   2   9.8e-33   6.7e-29   99.7   0.1     2    95   155   247   154   247 0.98 Antitermination protein
Sugar_tr             PF00083.19   451 seq263_BIOID51129    -            491  3.2e-145  484.0  30.2   1   1  5.4e-149  3.7e-145  483.8  21.0     2   451    14   478    13   478 0.97 Sugar (and other) transporter
MFS_1                PF07690.11   354 seq263_BIOID51129    -            491   1.2e-29  103.1  65.2   1   2   9.8e-27   6.7e-23   80.8  25.4     5   344    29   413    17   415 0.78 Major Facilitator Superfamily
MFS_1                PF07690.11   354 seq263_BIOID51129    -            491   1.2e-29  103.1  65.2   2   2   3.4e-13   2.3e-09   36.3  14.2     2   188   283   476   278   489 0.78 Major Facilitator Superfamily
Phage_integrase      PF00589.17   173 seq264_BIOID51129    -            402   1.3e-28   99.7   3.5   1   2   9.6e-17   1.3e-12   47.5   0.1     2    78   226   297   225   302 0.95 Phage integrase family
Phage_integrase      PF00589.17   173 seq264_BIOID51129    -            402   1.3e-28   99.7   3.5   2   2   2.6e-18   3.5e-14   52.7   0.4   118   172   318   374   309   375 0.86 Phage integrase family
SelA                 PF03841.8    367 seq265_BIOID51129    -            463  1.6e-176  586.4   0.0   1   1  2.7e-180  1.8e-176  586.1   0.0     1   366    83   451    83   452 0.99 L-seryl-tRNA selenium transferase
Se-cys_synth_N       PF12390.3     40 seq265_BIOID51129    -            463   2.8e-10   40.0   0.5   1   1   4.1e-14   2.8e-10   40.0   0.4     1    40     9    48     9    48 0.99 Selenocysteine synthase N terminal
Usher                PF00577.15   552 seq267_BIOID51129    -            865  8.6e-161  536.2  27.8   1   1  2.3e-164  1.1e-160  535.9  19.3     1   552   199   771   199   771 0.96 Type VII secretion system (T7SS), usher protein
PapC_N               PF13954.1    146 seq267_BIOID51129    -            865   3.9e-35  120.4   2.2   1   1   1.1e-38   4.9e-35  120.1   0.5     2   145    34   185    33   186 0.92 PapC N-terminal domain
PapC_C               PF13953.1     68 seq267_BIOID51129    -            865   2.3e-17   62.2   0.1   1   1   1.6e-20   7.5e-17   60.6   0.1     1    65   781   846   781   849 0.92 PapC C-terminal domain
DUF2766              PF10964.3     79 seq269_BIOID51129    -             83   5.1e-51  170.3   2.9   1   1   4.1e-55   5.6e-51  170.2   2.0     1    79     1    79     1    79 0.99 Protein of unknown function (DUF2766)
DBI_PRT              PF02277.12   327 seq274_BIOID51129    -            359  1.5e-117  392.2  11.6   1   1  1.2e-121  1.7e-117  392.0   8.0     2   327     8   347     7   347 0.99 Phosphoribosyltransferase
rve_2                PF13333.1     52 seq275_BIOID51129    -            151   3.2e-18   65.4   0.1   1   1   1.1e-21     5e-18   64.7   0.1     1    52    94   150    94   150 0.98 Integrase core domain
rve                  PF00665.21   120 seq275_BIOID51129    -            151   1.2e-15   57.5   0.0   1   1   3.6e-19   1.6e-15   57.1   0.0    42   119    26   103    14   104 0.94 Integrase core domain
rve_3                PF13683.1     67 seq275_BIOID51129    -            151   1.2e-13   50.1   0.0   1   1   4.2e-17   1.9e-13   49.5   0.0     6    67    80   142    75   142 0.96 Integrase core domain
Phage_portal         PF04860.7    347 seq276_BIOID51129    -            347   6.9e-62  209.0   0.1   1   1   6.4e-66   8.8e-62  208.6   0.1     8   312    46   337    39   345 0.90 Phage portal protein
DUF3302              PF11742.3     78 seq277_BIOID51129    -            120   1.7e-44  149.4   7.5   1   1   1.5e-48   2.1e-44  149.1   5.2     1    77     3    79     3    80 0.98 Protein of unknown function (DUF3302)
Xan_ur_permease      PF00860.15   389 seq279_BIOID51129    -            429  1.6e-108  362.5  42.7   1   1  1.7e-112  2.4e-108  362.0  29.6     2   387    16   383    15   385 0.98 Permease family
HlyD                 PF00529.15   306 seq280_BIOID51129    -            355   5.8e-60  203.0  14.0   1   1   1.9e-63   6.6e-60  202.8   9.7     3   305    64   348    62   349 0.99 HlyD family secretion protein
HlyD_3               PF13437.1    105 seq280_BIOID51129    -            355   1.6e-14   53.9   0.7   1   1   6.1e-12   2.1e-08   34.3   0.0     1    80   221   301   221   333 0.89 HlyD family secretion protein
Biotin_lipoyl_2      PF13533.1     50 seq280_BIOID51129    -            355   1.6e-10   40.3   8.6   1   1   7.2e-13   2.5e-09   36.5   0.3     3    49    64   110    60   111 0.96 Biotin-lipoyl like
HlyD_2               PF12700.2    328 seq280_BIOID51129    -            355   2.2e-10   40.0   0.3   1   1     1e-13   3.5e-10   39.4   0.2    24   240    66   301    64   313 0.85 HlyD family secretion protein
RF-1                 PF00472.15   114 seq286_BIOID51129    -            293   5.1e-40  135.6   1.0   1   1   1.2e-43     8e-40  135.0   0.7     2   114   154   265   153   265 0.98 RF-1 domain
PCRF                 PF03462.13   116 seq286_BIOID51129    -            293   1.2e-34  118.4   1.8   1   1   1.7e-38   1.2e-34  118.4   1.2     5   116    16   123    13   123 0.96 PCRF domain
DUF466               PF04328.8     65 seq290_BIOID51129    -             67   4.9e-30  103.0   0.5   1   1   3.9e-34   5.3e-30  102.9   0.3     1    65     1    67     1    67 0.97 Protein of unknown function (DUF466)
ALAD                 PF00490.16   324 seq293_BIOID51129    -            335  1.7e-136  454.2   0.1   1   1  1.5e-140  2.1e-136  454.0   0.1     3   322    16   330    14   332 0.99 Delta-aminolevulinic acid dehydratase
cobW                 PF02492.14   178 seq294_BIOID51129    -            346   3.7e-48  163.1   0.2   1   1   7.9e-52   5.4e-48  162.6   0.1     2   177    34   211    33   212 0.94 CobW/HypB/UreG, nucleotide-binding domain
CobW_C               PF07683.9     94 seq294_BIOID51129    -            346     4e-18   64.7   0.0   1   1   1.1e-21   7.3e-18   63.9   0.0     1    92   252   343   252   345 0.95 Cobalamin synthesis protein cobW C-terminal domain
YejG                 PF13989.1    107 seq296_BIOID51129    -            114   1.9e-49  166.0   0.0   1   1   1.6e-53   2.1e-49  165.9   0.0     1   106     4   109     4   110 0.99 YejG-like protein
DJ-1_PfpI            PF01965.19   147 seq298_BIOID51129    -            220   5.8e-23   80.8   0.2   1   1   5.7e-27   7.8e-23   80.4   0.1     1   145    48   204    48   206 0.85 DJ-1/PfpI family
YkuD                 PF03734.9    146 seq300_BIOID51129    -            311     7e-20   71.6   0.1   1   1   8.3e-24   1.1e-19   70.9   0.0     2   146    97   231    96   231 0.81 L,D-transpeptidase catalytic domain
GTP_EFTU             PF00009.22   188 seq301_BIOID51129    -            614   3.4e-37  127.6   0.0   1   1   2.1e-40   5.8e-37  126.8   0.0     5   184     2   163     1   166 0.95 Elongation factor Tu GTP binding domain
SelB-wing_3          PF09107.6     50 seq301_BIOID51129    -            614   8.4e-20   69.7   0.6   1   1   9.4e-23   2.6e-19   68.2   0.4     1    50   557   606   557   606 0.96 Elongation factor SelB, winged helix
SelB-wing_2          PF09106.6     59 seq301_BIOID51129    -            614     2e-19   69.1   1.1   1   1   2.6e-22   7.1e-19   67.3   0.8     1    59   423   480   423   480 0.99 Elongation factor SelB, winged helix
GTP_EFTU_D2          PF03144.20    74 seq301_BIOID51129    -            614   9.4e-09   35.1   0.0   1   1   1.1e-11   2.9e-08   33.5   0.0     1    73   189   256   189   257 0.94 Elongation factor Tu domain 2
MMR_HSR1             PF01926.18   114 seq301_BIOID51129    -            614   2.2e-05   24.2   0.0   1   1   3.1e-08   8.6e-05   22.4   0.0     2   102     3    99     2   132 0.74 50S ribosome-binding GTPase
CSD                  PF00313.17    66 seq302_BIOID51129    -             71   8.8e-32  108.5   0.2   1   1     7e-36   9.5e-32  108.4   0.2     1    64     5    68     5    70 0.98 'Cold-shock' DNA-binding domain
Peripla_BP_1         PF00532.16   279 seq303_BIOID51129    -            346     2e-96  322.3   0.0   1   1  3.5e-100   2.4e-96  322.1   0.0     2   278    43   336    42   337 0.99 Periplasmic binding proteins and sugar binding domain of LacI family
Peripla_BP_4         PF13407.1    258 seq303_BIOID51129    -            346   6.8e-22   77.9   1.7   1   1   1.3e-25   8.7e-22   77.5   1.2     2   253    46   310    45   314 0.86 Periplasmic binding protein domain
Bac_DnaA             PF00308.13   219 seq308_BIOID51129    -            248     2e-16   60.2   0.0   1   1   1.9e-19   2.6e-15   56.5   0.0     6   212    33   226    29   232 0.87 Bacterial dnaA  protein
tRNA-synt_2          PF00152.15   335 seq309_BIOID51129    -            505   1.6e-98  329.4   0.5   1   1  4.6e-102   2.1e-98  329.0   0.3     2   334   163   502   162   503 0.91 tRNA synthetases class II (D, K and N)
tRNA_anti            PF01336.20    76 seq309_BIOID51129    -            505   4.9e-15   55.0   0.0   1   1     2e-18   9.2e-15   54.1   0.0     1    76    68   146    68   146 0.98 OB-fold nucleic acid binding domain
Pyr_redox_2          PF07992.9    200 seq310_BIOID51129    -            466   5.3e-32  111.2   0.0   1   1   5.4e-35   1.1e-31  110.2   0.0     1   198     8   315     8   317 0.89 Pyridine nucleotide-disulphide oxidoreductase
Pyr_redox_dim        PF02852.17   110 seq310_BIOID51129    -            466   4.1e-30  103.9   0.8   1   1   5.4e-33   1.1e-29  102.5   0.5     1   109   346   457   346   458 0.97 Pyridine nucleotide-disulphide oxidoreductase, dimerisation domain
Pyr_redox            PF00070.22    80 seq310_BIOID51129    -            466   1.7e-18   66.6   1.7   1   1   4.2e-19   8.3e-16   58.0   0.0     1    76   178   251   178   258 0.94 Pyridine nucleotide-disulphide oxidoreductase
Pyr_redox_3          PF13738.1    203 seq310_BIOID51129    -            466   3.4e-08   33.6   0.0   1   1   1.7e-10   3.2e-07   30.4   0.0     1   176    10   185    10   212 0.71 Pyridine nucleotide-disulphide oxidoreductase
FAD_binding_2        PF00890.19   421 seq310_BIOID51129    -            466   6.7e-06   25.0   3.4   1   1   3.2e-08   6.2e-05   21.9   1.5     1    40     8    48     8    51 0.96 FAD binding domain
Thi4                 PF01946.12   230 seq310_BIOID51129    -            466   1.5e-05   24.1   0.4   1   1   3.4e-08   6.6e-05   21.9   0.2    17    61     6    50     2    64 0.89 Thi4 family
MFS_1                PF07690.11   354 seq313_BIOID51129    -            402   7.2e-23   80.7  61.8   1   1   1.1e-21   7.4e-18   64.3  17.1     4   179   223   392   218   401 0.88 Major Facilitator Superfamily
Transgly             PF00912.17   178 seq314_BIOID51129    -            242   2.9e-54  182.9   0.0   1   1   2.7e-58   3.7e-54  182.6   0.0     9   178    59   228    50   228 0.96 Transglycosylase
GrpE                 PF01025.14   166 seq319_BIOID51129    -            197   1.4e-47  161.2   3.3   1   1   1.2e-51   1.7e-47  160.9   2.3     5   166    35   194     7   194 0.87 GrpE
AAA_18               PF13238.1    129 seq321_BIOID51129    -            181   1.4e-07   31.7   0.1   1   1   4.2e-11   1.9e-07   31.3   0.1     1   116     3   125     3   145 0.84 AAA domain
AAA_17               PF13207.1    121 seq321_BIOID51129    -            181   4.1e-07   30.6   0.0   1   1   1.1e-10   5.1e-07   30.3   0.0     1   110     2   121     2   156 0.71 AAA domain
ADK                  PF00406.17   151 seq321_BIOID51129    -            181   4.8e-05   23.1   0.3   1   1     6e-08   0.00027   20.7   0.2     2   130     6   132     5   154 0.72 Adenylate kinase
Lysis_S              PF04971.7     68 seq322_BIOID51129    -             68   1.6e-46  155.7   0.4   1   1   1.3e-50   1.8e-46  155.5   0.3     1    68     1    68     1    68 1.00 Lysis protein S
Fimbrial             PF00419.15   145 seq323_BIOID51129    -            189   7.3e-22   78.0   5.2   1   1   6.5e-26   8.9e-22   77.7   3.6     1   145    28   189    28   189 0.92 Fimbrial protein
ABC_tran             PF00005.22   118 seq324_BIOID51129    -            519   8.8e-36  122.7   0.0   1   2   3.1e-24   8.5e-21   74.4   0.0     1   118    62   187    62   187 0.93 ABC transporter
ABC_tran             PF00005.22   118 seq324_BIOID51129    -            519   8.8e-36  122.7   0.0   2   2   1.5e-15   4.1e-12   46.3   0.0     1   117   311   442   311   443 0.89 ABC transporter
LysR_substrate       PF03466.15   209 seq325_BIOID51129    -            305   4.8e-33  113.9   0.2   1   1   9.8e-37   6.7e-33  113.4   0.2     2   206    87   289    86   292 0.95 LysR substrate binding domain
HTH_1                PF00126.22    60 seq325_BIOID51129    -            305   2.4e-21   75.0   0.2   1   1   7.3e-25     5e-21   74.0   0.1     1    60     3    62     3    62 0.98 Bacterial regulatory helix-turn-helix protein, lysR family
DUF1327              PF07041.6    113 seq327_BIOID51129    -            103   6.9e-44  148.2   1.6   1   1   5.9e-48   8.1e-44  148.0   1.1     1   100     1    88     1    94 0.96 Protein of unknown function (DUF1327)
Hydrolase_3          PF08282.7    254 seq331_BIOID51129    -            271   2.1e-56  191.2   0.1   1   1   7.1e-60   2.4e-56  191.0   0.1     1   254     6   259     6   259 0.98 haloacid dehalogenase-like hydrolase
S6PP                 PF05116.8    247 seq331_BIOID51129    -            271   9.3e-13   47.9   0.0   1   1   7.4e-12   2.5e-08   33.4   0.0   130   224   155   250   145   255 0.86 Sucrose-6F-phosphate phosphohydrolase
Hydrolase            PF00702.21   204 seq331_BIOID51129    -            271   3.5e-08   34.1   0.9   1   1     6e-11     2e-07   31.6   0.2     1   204     3   227     3   227 0.54 haloacid dehalogenase-like hydrolase
HAD                  PF12710.2    191 seq331_BIOID51129    -            271     2e-07   31.2   0.0   1   1   3.3e-10   1.1e-06   28.7   0.0    90   191    26   224     6   224 0.82 haloacid dehalogenase-like hydrolase
Phage_lysozyme       PF00959.14   110 seq333_BIOID51129    -            177     9e-32  109.5   0.0   1   1   8.7e-36   1.2e-31  109.1   0.0     1   110    48   166    48   166 0.98 Phage lysozyme
Fimbrial             PF00419.15   145 seq335_BIOID51129    -            201   2.3e-17   63.4  11.5   1   1     2e-21   2.8e-17   63.1   8.0     6   145    40   201    33   201 0.76 Fimbrial protein
CcdA                 PF07362.7     72 seq336_BIOID51129    -             72   1.3e-26   92.1   0.7   1   1     1e-30   1.4e-26   91.9   0.5     1    72     1    72     1    72 0.99 Post-segregation antitoxin CcdA
HTH_38               PF13936.1     44 seq338_BIOID51129    -            383   5.6e-23   80.1   2.1   1   1   5.6e-21   1.9e-17   62.4   0.9     4    44    58    98    55    98 0.97 Helix-turn-helix domain
rve                  PF00665.21   120 seq338_BIOID51129    -            383     1e-16   61.0   0.0   1   1   6.5e-20   2.2e-16   59.9   0.0     3   120   228   337   226   337 0.94 Integrase core domain
Gln-synt_C           PF00120.19   259 seq339_BIOID51129    -            469  2.1e-106  354.7   0.0   1   1    4e-110  2.7e-106  354.3   0.0     2   259   103   379   102   379 0.98 Glutamine synthetase, catalytic domain
Gln-synt_N           PF03951.14    84 seq339_BIOID51129    -            469   2.1e-31  107.1   0.1   1   1   6.2e-35   4.2e-31  106.2   0.1     1    84    14    95    14    95 0.98 Glutamine synthetase, beta-Grasp domain
Fe-ADH               PF00465.14   366 seq340_BIOID51129    -            383  3.2e-121  404.3   9.4   1   1  5.3e-125  3.6e-121  404.1   6.5     2   366    10   375     9   375 0.97 Iron-containing alcohol dehydrogenase
Fe-ADH_2             PF13685.1    250 seq340_BIOID51129    -            383   1.4e-19   70.2   5.3   1   1   8.3e-21   5.7e-17   61.7   3.7     2   246    14   278    13   280 0.91 Iron-containing alcohol dehydrogenase
CcdB                 PF01845.12   102 seq342_BIOID51129    -            101   9.2e-43  144.2   0.0   1   1   7.4e-47     1e-42  144.0   0.0     1   102     1   101     1   101 0.99 CcdB protein
DUF2514              PF10721.4    162 seq348_BIOID51129    -            140   1.7e-36  125.2  19.2   1   1   1.4e-40   1.9e-36  125.0  13.3    31   161     2   134     1   135 0.98 Protein of unknown function (DUF2514)
LysR_substrate       PF03466.15   209 seq350_BIOID51129    -            316   3.2e-42  143.8   0.1   1   1   7.4e-46   5.1e-42  143.2   0.1     3   206    90   293    88   296 0.96 LysR substrate binding domain
HTH_1                PF00126.22    60 seq350_BIOID51129    -            316   9.4e-14   50.7   0.0   1   1   2.5e-17   1.7e-13   49.9   0.0     1    59     3    63     3    64 0.95 Bacterial regulatory helix-turn-helix protein, lysR family
Phage_integrase      PF00589.17   173 seq351_BIOID51129    -            237   1.9e-23   82.9   0.4   1   1   1.7e-26   2.3e-22   79.3   0.0    67   171    97   210    89   212 0.86 Phage integrase family
Fimbrial             PF00419.15   145 seq353_BIOID51129    -            198   4.7e-07   30.0   1.1   1   1     4e-11   5.4e-07   29.8   0.7     2   144    33   197    32   198 0.79 Fimbrial protein
BPD_transp_2         PF02653.11   267 seq357_BIOID51129    -            329   5.6e-47  159.8  37.5   1   1   4.1e-51   5.6e-47  159.8  26.0     9   267    59   316    51   316 0.96 Branched-chain amino acid transport system / permease component
5TM-5TMR_LYT         PF07694.7    169 seq358_BIOID51129    -            561   1.1e-54  184.1  14.5   1   1   3.6e-58   1.6e-54  183.6  10.0     2   168    28   196    27   197 0.97 5TMR of 5TMR-LYT
His_kinase           PF06580.8     82 seq358_BIOID51129    -            561   5.6e-28   96.5   2.1   1   1   2.5e-31   1.1e-27   95.6   1.5     1    82   371   452   371   452 0.98 Histidine kinase
HATPase_c            PF02518.21   111 seq358_BIOID51129    -            561   2.8e-07   30.1   0.0   1   1   2.1e-10   9.7e-07   28.3   0.0    11   109   469   556   464   558 0.91 Histidine kinase-, DNA gyrase B-, and HSP90-like ATPase
CSD                  PF00313.17    66 seq362_BIOID51129    -             70   9.7e-32  108.4   0.2   1   1   7.7e-36   1.1e-31  108.3   0.1     1    65     5    69     5    70 0.98 'Cold-shock' DNA-binding domain
Fimbrial             PF00419.15   145 seq363_BIOID51129    -            412     2e-13   50.6   7.0   1   1   1.4e-17     2e-13   50.6   4.8     3   144   242   411   240   412 0.71 Fimbrial protein
rve                  PF00665.21   120 seq364_BIOID51129    -            272   4.8e-25   87.8   0.0   1   1   2.3e-28     8e-25   87.1   0.0     2   119   106   221   105   222 0.97 Integrase core domain
rve_3                PF13683.1     67 seq364_BIOID51129    -            272   1.4e-17   62.8   0.2   1   1   9.7e-21   3.3e-17   61.6   0.2     2    67   194   260   193   260 0.98 Integrase core domain
rve_2                PF13333.1     52 seq364_BIOID51129    -            272     1e-12   47.7   0.7   1   1   6.5e-16   2.2e-12   46.7   0.5     1    51   212   267   212   267 0.93 Integrase core domain
HTH_21               PF13276.1     60 seq364_BIOID51129    -            272   1.5e-09   37.5   5.4   1   1   1.2e-12   3.9e-09   36.2   3.8     3    59    27    82    23    83 0.89 HTH-like domain
Aldedh               PF00171.17   462 seq365_BIOID51129    -            558  2.3e-162  540.4   0.0   1   1  1.9e-166  2.7e-162  540.2   0.0     1   460    79   544    79   546 0.96 Aldehyde dehydrogenase family
UPF0118              PF01594.11   327 seq367_BIOID51129    -            353   2.6e-83  279.6  41.1   1   1   2.2e-87     3e-83  279.4  28.5     3   326    20   345    18   346 0.97 Domain of unknown function DUF20
MatE                 PF01554.13   162 seq369_BIOID51129    -            546   5.2e-66  221.1  36.1   1   2   2.5e-38   3.4e-34  117.6   6.6     1   160    99   259    99   261 0.97 MatE
MatE                 PF01554.13   162 seq369_BIOID51129    -            546   5.2e-66  221.1  36.1   2   2   3.1e-37   4.2e-33  114.1   9.0     1   162   329   490   329   490 1.00 MatE
HATPase_c            PF02518.21   111 seq373_BIOID51129    -            349   7.9e-20   70.5   0.0   1   1   3.2e-23   1.5e-19   69.6   0.0     2   109   234   346   233   348 0.91 Histidine kinase-, DNA gyrase B-, and HSP90-like ATPase
HisKA                PF00512.20    68 seq373_BIOID51129    -            349   4.1e-13   49.0   3.7   1   1     1e-16   4.6e-13   48.8   0.1     3    60   131   186   129   189 0.97 His Kinase A (phospho-acceptor) domain
PAS                  PF00989.19   113 seq373_BIOID51129    -            349   7.3e-08   32.0   0.0   1   1   5.4e-11   2.4e-07   30.3   0.0     5    96    11    99    10   108 0.91 PAS fold
Trehalose_PPase      PF02358.11   235 seq377_BIOID51129    -            285   5.7e-54  182.3   0.0   1   1     1e-57   7.1e-54  182.0   0.0     1   231    37   249    37   253 0.97 Trehalose-phosphatase
GnsAB                PF08178.6     54 seq378_BIOID51129    -             44   7.4e-13   47.8   0.3   1   1   6.4e-17   8.7e-13   47.6   0.2     1    32     2    33     2    36 0.97 GnsA/GnsB family
SRP54                PF00448.17   196 seq379_BIOID51129    -            453   7.9e-76  253.7   0.3   1   1   5.5e-79   1.2e-75  253.1   0.2     1   196   100   296   100   296 0.99 SRP54-type protein, GTPase domain
SRP_SPB              PF02978.14   104 seq379_BIOID51129    -            453   1.1e-36  125.1   7.9   1   1   4.7e-40   1.1e-36  125.1   5.5     2   104   329   427   328   427 0.99 Signal peptide binding domain
SRP54_N              PF02881.14    75 seq379_BIOID51129    -            453   2.1e-21   75.6   0.5   1   1   9.2e-25   2.1e-21   75.6   0.3     1    75     5    82     5    82 0.99 SRP54-type protein, helical bundle domain
CbiA                 PF01656.18   195 seq379_BIOID51129    -            453   2.8e-08   33.2   2.5   1   1   3.8e-11   8.6e-08   31.7   1.3     9   164   110   256   102   288 0.68 CobQ/CobB/MinD/ParA nucleotide binding domain
cobW                 PF02492.14   178 seq379_BIOID51129    -            453   6.4e-05   22.3   0.4   1   1   7.5e-08   0.00017   20.9   0.3     2   152   102   251   100   260 0.79 CobW/HypB/UreG, nucleotide-binding domain
HTH_3                PF01381.17    55 seq380_BIOID51129    -            153   2.9e-11   42.8   0.0   1   1   2.2e-14     6e-11   41.9   0.0     1    49    11    59    11    64 0.96 Helix-turn-helix
HTH_19               PF12844.2     64 seq380_BIOID51129    -            153   1.5e-08   34.4   0.0   1   1     1e-11   2.8e-08   33.5   0.0     3    63    10    70     9    71 0.97 Helix-turn-helix domain
HTH_31               PF13560.1     64 seq380_BIOID51129    -            153     7e-08   32.4   0.0   1   1   4.3e-11   1.2e-07   31.7   0.0     5    57    10    61     8    73 0.90 Helix-turn-helix domain
HTH_23               PF13384.1     50 seq380_BIOID51129    -            153   2.3e-06   26.9   0.9   1   1   2.6e-09   7.1e-06   25.3   0.2     6    37     9    39     7    48 0.92 Homeodomain-like domain
HTH_26               PF13443.1     63 seq380_BIOID51129    -            153   4.2e-06   26.7   0.1   1   1   4.4e-09   1.2e-05   25.2   0.0     1    50    10    58    10    61 0.94 Cro/C1-type HTH DNA-binding domain
StbA                 PF06406.6    318 seq384_BIOID51129    -            323  3.3e-147  489.4   0.8   1   1  2.7e-151  3.7e-147  489.2   0.6     1   317     1   319     1   320 0.99 StbA protein
PAP2                 PF01569.16   129 seq385_BIOID51129    -            198   1.9e-19   69.4   9.6   1   1   1.4e-23   1.9e-19   69.4   6.7     3   118    58   162    56   172 0.89 PAP2 superfamily
Pantoate_transf      PF02548.10   261 seq387_BIOID51129    -            264  2.2e-107  357.9   0.2   1   1  1.8e-111  2.5e-107  357.7   0.1     2   261     3   260     2   260 0.99 Ketopantoate hydroxymethyltransferase
Response_reg         PF00072.19   112 seq390_BIOID51129    -            244   1.7e-25   89.1   0.0   1   1   4.4e-29     3e-25   88.2   0.0     1   111     9   117     9   118 0.97 Response regulator receiver domain
LytTR                PF04397.10    98 seq390_BIOID51129    -            244   3.6e-24   84.6   0.0   1   1   1.1e-27   7.7e-24   83.5   0.0     2    97   149   242   148   243 0.96 LytTr DNA-binding domain
Fer4_11              PF13247.1     99 seq391_BIOID51129    -            644   4.4e-16   58.4  15.0   1   1   4.2e-19   4.4e-16   58.4  10.4     6    97    57   142    53   144 0.90 4Fe-4S dicluster domain
Pyr_redox_2          PF07992.9    200 seq391_BIOID51129    -            644   7.7e-11   42.1   0.0   1   1   3.3e-13   3.4e-10   40.0   0.0     1   198   317   617   317   619 0.87 Pyridine nucleotide-disulphide oxidoreductase
Pyr_redox            PF00070.22    80 seq391_BIOID51129    -            644     3e-10   40.2   1.3   1   1   4.8e-08     5e-05   23.4   0.1     1    63   317   388   317   393 0.81 Pyridine nucleotide-disulphide oxidoreductase
Fer4_9               PF13187.1     55 seq391_BIOID51129    -            644   4.4e-10   39.5  44.0   1   1   2.2e-09   2.3e-06   27.6   8.3     1    54    91   138    91   139 0.94 4Fe-4S dicluster domain
NAD_binding_8        PF13450.1     68 seq391_BIOID51129    -            644   7.5e-09   35.3   0.1   1   1   1.9e-11     2e-08   34.0   0.0     1    35   320   354   320   362 0.96 NAD(P)-binding Rossmann-like domain
Fer4_6               PF12837.2     24 seq391_BIOID51129    -            644   2.4e-08   33.3  55.3   1   1   3.9e-09   4.1e-06   26.3   1.4     2    23    85   106    84   107 0.91 4Fe-4S binding domain
Fer4_10              PF13237.1     52 seq391_BIOID51129    -            644   1.6e-07   30.9  46.1   1   1   1.7e-09   1.8e-06   27.4   7.2     3    52    86   135    84   135 0.86 4Fe-4S dicluster domain
Fer4                 PF00037.22    24 seq391_BIOID51129    -            644     1e-06   27.9   3.0   1   1   9.8e-10     1e-06   27.9   2.1     2    23    86   107    85   108 0.90 4Fe-4S binding domain
FAD_binding_3        PF01494.14   356 seq391_BIOID51129    -            644   5.9e-06   25.4   0.1   1   1   1.4e-08   1.5e-05   24.1   0.0     3    34   317   348   315   350 0.94 FAD binding domain
Thi4                 PF01946.12   230 seq391_BIOID51129    -            644     1e-05   24.6   0.0   1   1   1.9e-08     2e-05   23.7   0.0    19    63   317   361   307   386 0.79 Thi4 family
HI0933_like          PF03486.9    409 seq391_BIOID51129    -            644   8.3e-06   24.4   0.3   1   1   1.5e-08   1.6e-05   23.4   0.2     2    36   317   351   316   356 0.94 HI0933-like protein
Sigma54_activat      PF00158.21   168 seq392_BIOID51129    -            489   4.7e-71  237.5   0.0   1   1   2.7e-74   7.4e-71  236.9   0.0     1   167   160   326   160   327 0.99 Sigma-54 interaction domain
Response_reg         PF00072.19   112 seq392_BIOID51129    -            489   1.3e-32  111.9   0.0   1   1     1e-35   2.9e-32  110.8   0.0     1   111    26   135    26   136 0.97 Response regulator receiver domain
HTH_8                PF02954.14    42 seq392_BIOID51129    -            489   2.2e-15   55.8   3.9   1   1   1.7e-18   4.5e-15   54.7   1.0     3    42   447   486   445   486 0.96 Bacterial regulatory protein, Fis family
AAA_5                PF07728.9    139 seq392_BIOID51129    -            489   3.1e-08   33.3   0.0   1   1   2.5e-11   6.9e-08   32.2   0.0     2   125   184   304   183   321 0.86 AAA domain (dynein-related subfamily)
AAA_2                PF07724.9    171 seq392_BIOID51129    -            489   2.7e-05   24.0   0.0   1   1   1.8e-08     5e-05   23.1   0.0     2   125   180   299   179   336 0.79 AAA domain (Cdc48 subfamily)
Plasmid_stabil       PF05016.9     90 seq393_BIOID51129    -             95   2.3e-14   53.4   0.1   1   1   1.9e-18   2.5e-14   53.2   0.1     1    90     4    91     4    91 0.87 Plasmid stabilisation system protein
Glyco_transf_20      PF00982.16   474 seq394_BIOID51129    -            474  6.2e-152  506.2   0.0   1   1  5.1e-156    7e-152  506.0   0.0    27   474    17   453     2   453 0.96 Glycosyltransferase family 20
PIG-L                PF02585.12   128 seq395_BIOID51129    -            223   1.4e-24   86.9   1.4   1   1   1.6e-28   2.2e-24   86.2   1.0     1   127    20   141    20   142 0.94 GlcNAc-PI de-N-acetylase
DeoRC                PF00455.17   162 seq397_BIOID51129    -            252   9.9e-47  158.4   0.0   1   1   2.7e-50   1.8e-46  157.6   0.0     4   160    76   232    73   234 0.99 DeoR C terminal sensor domain
HTH_DeoR             PF08220.7     57 seq397_BIOID51129    -            252   5.4e-15   54.5   0.0   1   1   1.2e-18   8.4e-15   53.9   0.0     1    55     8    59     8    61 0.93 DeoR-like helix-turn-helix domain
DUF1391              PF07151.7     49 seq398_BIOID51129    -             50   1.5e-34  117.1   0.3   1   1   1.1e-38   1.6e-34  117.0   0.2     1    48     2    49     2    50 0.97 Protein of unknown function (DUF1391)
Pantoate_ligase      PF02569.10   280 seq399_BIOID51129    -            283  6.6e-124  412.0   0.1   1   1  5.4e-128  7.4e-124  411.9   0.0     1   280     1   280     1   280 0.98 Pantoate-beta-alanine ligase
DUF1456              PF07308.8     68 seq400_BIOID51129    -            156   3.5e-52  174.1   0.4   1   2   3.8e-30   5.2e-26   90.3   0.0     2    68     4    70     3    70 0.99 Protein of unknown function (DUF1456)
DUF1456              PF07308.8     68 seq400_BIOID51129    -            156   3.5e-52  174.1   0.4   2   2     1e-27   1.4e-23   82.5   0.1     1    66    86   151    86   153 0.97 Protein of unknown function (DUF1456)
Phage_Nu1            PF07471.7    164 seq402_BIOID51129    -            181   1.2e-92  307.6   1.4   1   1   9.9e-97   1.3e-92  307.4   1.0     1   164     1   164     1   164 0.99 Phage DNA packaging protein Nu1
DUF3302              PF11742.3     78 seq403_BIOID51129    -            107   1.9e-45  152.4   8.2   1   1   1.6e-49   2.2e-45  152.2   5.7     1    77     3    79     3    80 0.99 Protein of unknown function (DUF3302)
Plasmid_stab_B       PF10784.4     72 seq404_BIOID51129    -            106   6.5e-22   76.8   0.1   1   1     7e-26   9.6e-22   76.2   0.1    19    71     1    53     1    54 0.97 Plasmid stability protein
Glycos_transf_2      PF00535.21   169 seq406_BIOID51129    -            398   8.8e-24   83.9   0.0   1   1   3.9e-27   1.3e-23   83.3   0.0     2   167    34   200    33   202 0.85 Glycosyl transferase family 2
Glyco_tranf_2_3      PF13641.1    230 seq406_BIOID51129    -            398   1.7e-19   70.5   0.0   1   1   6.6e-23   2.2e-19   70.0   0.0     5   230    34   254    29   254 0.86 Glycosyltransferase like family 2
Glyco_transf_21      PF13506.1    174 seq406_BIOID51129    -            398   3.1e-12   46.0   0.0   1   1   1.7e-15   5.8e-12   45.1   0.0    18   173    97   252    86   253 0.82 Glycosyl transferase family 21
Glyco_trans_2_3      PF13632.1    192 seq406_BIOID51129    -            398     2e-10   40.5  14.9   1   1   5.4e-13   1.8e-09   37.4  10.3     4   190   115   310   113   362 0.64 Glycosyl transferase family group 2
Aminotran_1_2        PF00155.16   363 seq407_BIOID51129    -            470     5e-37  127.5   0.0   1   1   1.5e-40   6.8e-37  127.1   0.0    21   363   122   461   105   461 0.83 Aminotransferase class I and II
GntR                 PF00392.16    64 seq407_BIOID51129    -            470   3.6e-16   58.2   0.1   1   1   1.6e-19   7.4e-16   57.2   0.1     2    64     4    66     3    66 0.98 Bacterial regulatory proteins, gntR family
Aminotran_MocR       PF12897.2    425 seq407_BIOID51129    -            470   1.8e-05   23.3   0.0   1   1   1.7e-08   7.8e-05   21.2   0.0   128   217   196   284   158   296 0.86 Alanine-glyoxylate amino-transferase
Ribosomal_S16        PF00886.14    62 seq408_BIOID51129    -             82     6e-26   89.8   0.1   1   1   5.2e-30   7.1e-26   89.5   0.0     1    62     8    68     8    68 0.96 Ribosomal protein S16
HlyD                 PF00529.15   306 seq410_BIOID51129    -            378   1.9e-59  201.3  13.0   1   1   6.2e-63   2.1e-59  201.2   9.0     3   306    64   349    62   349 0.98 HlyD family secretion protein
HlyD_3               PF13437.1    105 seq410_BIOID51129    -            378   3.8e-11   43.1   0.6   1   1   9.5e-12   3.3e-08   33.7   0.0     2    80   222   301   221   335 0.87 HlyD family secretion protein
Biotin_lipoyl_2      PF13533.1     50 seq410_BIOID51129    -            378   2.6e-09   36.4   1.0   1   1   1.3e-09   4.4e-06   26.1   0.2     4    49    65   110    61   113 0.93 Biotin-lipoyl like
HlyD_2               PF12700.2    328 seq410_BIOID51129    -            378   8.1e-09   34.9   0.2   1   1   4.3e-12   1.5e-08   34.1   0.2    26   240    68   301    63   319 0.74 HlyD family secretion protein
RimM                 PF01782.13    84 seq412_BIOID51129    -            183   8.8e-28   95.9   0.0   1   1     2e-31   1.3e-27   95.3   0.0     2    84    17    98    16    98 0.98 RimM N-terminal domain
PRC                  PF05239.11    79 seq412_BIOID51129    -            183   8.9e-10   38.1   0.7   1   1   2.1e-13   1.4e-09   37.5   0.5     2    73   105   178   104   182 0.89 PRC-barrel domain
Phage_fiber          PF03335.8     14 seq420_BIOID51129    -             92     5e-08   31.3  32.1   1   4   5.2e-07    0.0071   15.7   3.4     1    14    27    40    27    40 0.93 Phage tail fibre repeat
Phage_fiber          PF03335.8     14 seq420_BIOID51129    -             92     5e-08   31.3  32.1   2   4   4.7e-06     0.065   12.8   2.0     2    13    42    53    41    54 0.89 Phage tail fibre repeat
Phage_fiber          PF03335.8     14 seq420_BIOID51129    -             92     5e-08   31.3  32.1   3   4     6e-06     0.082   12.4   0.8     2    11    51    60    50    61 0.86 Phage tail fibre repeat
Phage_fiber          PF03335.8     14 seq420_BIOID51129    -             92     5e-08   31.3  32.1   4   4   6.9e-06     0.094   12.3   0.9     2    13    60    71    59    72 0.87 Phage tail fibre repeat
Peptidase_M20        PF01546.23   171 seq423_BIOID51129    -            396   9.6e-32  109.7   0.0   1   1   5.1e-35   3.5e-31  107.9   0.0     1   169    89   390    89   392 0.96 Peptidase family M20/M25/M40
M20_dimer            PF07687.9    109 seq423_BIOID51129    -            396   5.9e-25   87.0   0.0   1   1   1.5e-28     1e-24   86.2   0.0     2   107   191   301   190   303 0.92 Peptidase dimerisation domain
tRNA_m1G_MT          PF01746.16   186 seq425_BIOID51129    -            255   4.9e-60  202.2   0.0   1   1   4.3e-64   5.8e-60  201.9   0.0     2   186    23   221    22   221 0.98 tRNA (Guanine-1)-methyltransferase
DicB                 PF05358.6     62 seq426_BIOID51129    -             97   2.5e-38  129.2   0.1   1   1   1.8e-42   2.5e-38  129.2   0.1     1    62    36    97    36    97 1.00 DicB protein
Caudo_TAP            PF02413.12   130 seq427_BIOID51129    -            191   4.6e-38  130.2   0.3   1   1   4.3e-42   5.8e-38  129.8   0.2     1   129    72   191    72   191 0.98 Caudovirales tail fibre assembly protein
Fer4_11              PF13247.1     99 seq428_BIOID51129    -            162   4.2e-17   61.7  13.4   1   1   3.4e-20   4.2e-17   61.7   9.3     6    96    51   140    46   143 0.88 4Fe-4S dicluster domain
Fer4_9               PF13187.1     55 seq428_BIOID51129    -            162   1.8e-14   53.6  25.5   1   1   1.4e-12   1.8e-09   37.6   6.5     1    54    85   137    85   138 0.96 4Fe-4S dicluster domain
Fer4_7               PF12838.2     52 seq428_BIOID51129    -            162   1.9e-14   53.6  27.0   1   1   1.4e-11   1.7e-08   34.5   5.7     1    52    85   137    85   140 0.86 4Fe-4S dicluster domain
Fer4_10              PF13237.1     52 seq428_BIOID51129    -            162   9.8e-14   50.7  39.5   1   2   2.4e-10     3e-07   30.0   8.5     8    52    54    97    47    97 0.94 4Fe-4S dicluster domain
Fer4_10              PF13237.1     52 seq428_BIOID51129    -            162   9.8e-14   50.7  39.5   2   2   3.1e-09   3.9e-06   26.4   9.3     5    52    82   134    79   134 0.91 4Fe-4S dicluster domain
Fer4                 PF00037.22    24 seq428_BIOID51129    -            162   1.9e-13   49.3  37.1   1   1   1.9e-10   2.4e-07   29.9   0.9     3    24    81   102    79   102 0.90 4Fe-4S binding domain
Fer4_2               PF12797.2     22 seq428_BIOID51129    -            162   3.8e-08   32.6  39.5   1   1   8.1e-09     1e-05   25.0   1.9     5    21    81    97    78    98 0.87 4Fe-4S binding domain
Fer4_3               PF12798.2     15 seq428_BIOID51129    -            162   1.6e-07   31.2  46.5   1   2     4e-06     0.005   17.1   3.2     1    14    86    99    86   100 0.96 4Fe-4S binding domain
Fer4_3               PF12798.2     15 seq428_BIOID51129    -            162   1.6e-07   31.2  46.5   2   2   1.6e-06     0.002   18.4   2.3     1    15   117   137   117   137 0.97 4Fe-4S binding domain
Fer4_4               PF12800.2     17 seq428_BIOID51129    -            162   4.8e-06   26.3  39.3   1   2   0.00033       0.4   11.0   3.0     2    14    10    22     9    24 0.91 4Fe-4S binding domain
Fer4_4               PF12800.2     17 seq428_BIOID51129    -            162   4.8e-06   26.3  39.3   2   2   6.4e-08   7.9e-05   22.5   2.9     1    17    83    99    83    99 0.92 4Fe-4S binding domain
CesT                 PF05932.8    119 seq430_BIOID51129    -            119   4.3e-17   61.9   0.2   1   1   3.4e-21   4.7e-17   61.8   0.1     1   115     4   111     4   115 0.94 Tir chaperone protein (CesT) family
DUF1482              PF07358.6     57 seq432_BIOID51129    -             63   8.1e-28   95.6   0.0   1   1   6.6e-32     9e-28   95.5   0.0     1    57     4    62     4    62 0.98 Protein of unknown function (DUF1482)
Hexapep              PF00132.19    36 seq434_BIOID51129    -            146   1.7e-14   52.4   5.3   1   1   4.5e-10   6.2e-06   25.3   0.8     4    34     2    32     1    34 0.91 Bacterial transferase hexapeptide (six repeats)
Ribosomal_L19        PF01245.15   113 seq441_BIOID51129    -            115   8.8e-51  170.3   2.5   1   1   7.2e-55   9.8e-51  170.1   1.8     2   112     3   113     2   114 0.99 Ribosomal protein L19
GST_N_3              PF13417.1     75 seq442_BIOID51129    -            208     6e-15   55.1   0.0   1   1   4.1e-18   1.1e-14   54.2   0.0     1    74     4    82     4    83 0.88 Glutathione S-transferase, N-terminal domain
GST_N                PF02798.15    76 seq442_BIOID51129    -            208   2.4e-13   49.9   0.0   1   1   1.3e-16   3.5e-13   49.3   0.0    10    75     8    76     1    77 0.91 Glutathione S-transferase, N-terminal domain
GST_C                PF00043.20    95 seq442_BIOID51129    -            208   1.5e-12   47.2   0.0   1   1   1.8e-15   4.9e-12   45.5   0.0    15    95   121   197    89   197 0.90 Glutathione S-transferase, C-terminal domain
GST_N_2              PF13409.1     70 seq442_BIOID51129    -            208   1.1e-11   44.4   0.0   1   1   7.5e-15     2e-11   43.5   0.0     5    69    13    77     9    78 0.87 Glutathione S-transferase, N-terminal domain
GST_C_2              PF13410.1     69 seq442_BIOID51129    -            208   5.6e-10   38.8   0.2   1   1   4.5e-13   1.2e-09   37.7   0.2     2    68   128   191   127   192 0.93 Glutathione S-transferase, C-terminal domain
Asp_decarbox         PF02261.11   116 seq443_BIOID51129    -            126   3.2e-49  165.2   0.0   1   1   2.7e-53   3.7e-49  165.0   0.0     1   115     1   115     1   116 0.99 Aspartate decarboxylase
FlhD                 PF05247.8    104 seq445_BIOID51129    -            116   3.8e-45  152.0   4.6   1   1   3.2e-49   4.4e-45  151.8   3.2     1   102     1   102     1   104 0.98 Flagellar transcriptional activator (FlhD)
AA_kinase            PF00696.23   241 seq448_BIOID51129    -            449   1.6e-47  161.9   0.1   1   1   5.1e-51   2.3e-47  161.4   0.1     2   240     4   277     3   278 0.81 Amino acid kinase family
ACT                  PF01842.20    66 seq448_BIOID51129    -            449   6.3e-08   31.8   0.0   1   1   2.6e-09   1.2e-05   24.5   0.0    11    42   322   355   316   379 0.74 ACT domain
FlhC                 PF05280.6    176 seq450_BIOID51129    -            192   2.4e-87  290.7   0.0   1   1     2e-91   2.8e-87  290.6   0.0     1   174     1   174     1   176 0.99 Flagellar transcriptional activator (FlhC)
PEPcase              PF00311.12   793 seq451_BIOID51129    -            883  7.6e-293  973.1   0.0   1   1  6.9e-297  9.4e-293  972.8   0.0     2   793   129   883   128   883 0.98 Phosphoenolpyruvate carboxylase
DDE_Tnp_1            PF01609.16   211 seq452_BIOID51129    -            370   2.5e-29  102.2   0.0   1   1   2.3e-33   3.2e-29  101.9   0.0     2   211   107   348   106   348 0.96 Transposase DDE domain
tRNA_bind            PF01588.15    95 seq454_BIOID51129    -            110   8.5e-32  108.7   0.6   1   1     7e-36   9.5e-32  108.5   0.4     1    94    14   107    14   108 0.98 Putative tRNA binding domain
MipA                 PF06629.7    226 seq456_BIOID51129    -            246   1.1e-73  247.3   1.8   1   1   8.8e-78   1.2e-73  247.1   1.3     2   226    24   246    23   246 0.99 MltA-interacting protein MipA
Trns_repr_metal      PF02583.12    85 seq460_BIOID51129    -             98   3.6e-26   91.0   0.8   1   1     3e-30   4.1e-26   90.8   0.6     2    85    13    96    12    96 0.94 Metal-sensitive transcriptional repressor
MotA_ExbB            PF01618.11   139 seq464_BIOID51129    -            295   6.3e-06   25.7   0.8   1   1   4.6e-10   6.3e-06   25.7   0.5    29   135   136   239   116   242 0.88 MotA/TolQ/ExbB proton channel family
ADH_N                PF08240.7    109 seq466_BIOID51129    -            369   1.1e-28   99.0   2.4   1   1   1.6e-32   1.1e-28   99.0   1.7     2   108    28   154    27   155 0.91 Alcohol dehydrogenase GroES-like domain
ADH_zinc_N           PF00107.21   130 seq466_BIOID51129    -            369   8.1e-20   70.5   0.1   1   1     2e-23   1.4e-19   69.8   0.1     1   128   197   330   197   332 0.88 Zinc-binding dehydrogenase
MFS_1                PF07690.11   354 seq468_BIOID51129    -            410   1.1e-32  113.1  44.9   1   1   1.5e-36   1.1e-32  113.1  31.1     6   348    23   355    18   364 0.78 Major Facilitator Superfamily
Sugar_tr             PF00083.19   451 seq468_BIOID51129    -            410   4.7e-08   31.9  14.9   1   1   6.9e-12   4.7e-08   31.9  10.3    49   216    51   210    19   218 0.91 Sugar (and other) transporter
MFS_1                PF07690.11   354 seq474_BIOID51129    -            427   2.6e-31  108.5  41.0   1   2   3.5e-24   1.6e-20   73.0  17.9    33   258    27   262     6   265 0.81 Major Facilitator Superfamily
MFS_1                PF07690.11   354 seq474_BIOID51129    -            427   2.6e-31  108.5  41.0   2   2   8.7e-15   3.9e-11   42.1   6.6    38   180   255   401   247   420 0.82 Major Facilitator Superfamily
Sugar_tr             PF00083.19   451 seq474_BIOID51129    -            427     2e-24   85.8  32.9   1   1   3.8e-25   1.7e-21   76.2  22.8    51   448    34   408    10   411 0.82 Sugar (and other) transporter
DUF3811              PF11656.3     87 seq476_BIOID51129    -             90   6.3e-41  138.2   5.9   1   1   5.2e-45   7.1e-41  138.0   4.1     1    87     3    90     3    90 0.99 YjbD family (DUF3811)
MMR_HSR1             PF01926.18   114 seq477_BIOID51129    -            210   5.6e-18   64.8   0.0   1   1   2.1e-21   7.3e-18   64.5   0.0     1   114    28   146    28   165 0.86 50S ribosome-binding GTPase
FeoB_N               PF02421.13   189 seq477_BIOID51129    -            210   4.6e-06   25.8   0.1   1   1   2.5e-09   8.4e-06   25.0   0.1     1   163    27   200    27   208 0.72 Ferrous iron transport protein B
MotB_plug            PF13677.1     58 seq479_BIOID51129    -            308   1.4e-23   81.7   0.6   1   1   3.9e-27   2.6e-23   80.9   0.4     3    57    12    66    10    67 0.88 Membrane MotB of proton-channel complex MotA/MotB
OmpA                 PF00691.15    97 seq479_BIOID51129    -            308     3e-11   43.4   0.0   1   1   9.6e-15   6.6e-11   42.3   0.0     1    95   160   258   160   259 0.86 OmpA family
DUF4224              PF13986.1     47 seq481_BIOID51129    -             80   4.9e-16   57.8   0.0   1   1   4.5e-20   6.2e-16   57.5   0.0     2    46     5    49     4    50 0.97 Domain of unknown function (DUF4224)
Esterase             PF00756.15   251 seq482_BIOID51129    -            277   1.2e-76  257.3   0.1   1   1   3.1e-80   1.4e-76  257.1   0.0     1   250    21   268    21   269 0.99 Putative esterase
Esterase_phd         PF10503.4    220 seq482_BIOID51129    -            277   1.5e-05   24.2   0.1   1   1   2.3e-08   0.00011   21.4   0.1     4   129    31   169    28   177 0.76 Esterase PHB depolymerase
Chlorophyllase2      PF12740.2    260 seq482_BIOID51129    -            277   4.4e-05   22.3   0.0   1   1   1.4e-08   6.4e-05   21.8   0.0    13   121    39   165    27   215 0.73 Chlorophyllase enzyme
Phage_integrase      PF00589.17   173 seq485_BIOID51129    -            339   5.4e-11   42.3   0.1   1   1   1.1e-14   1.5e-10   40.8   0.0     2   171   167   326   166   328 0.83 Phage integrase family
Radical_SAM          PF04055.16   166 seq486_BIOID51129    -            441   8.8e-31  107.1   0.2   1   1   1.9e-31   1.3e-27   96.8   0.0     2   166   145   323   144   323 0.93 Radical SAM superfamily
UPF0004              PF00919.15    98 seq486_BIOID51129    -            441   4.5e-22   77.5   0.0   1   1   1.2e-25   7.9e-22   76.8   0.0     1    92     9    96     9   102 0.89 Uncharacterized protein family UPF0004
DUF445               PF04286.7    367 seq487_BIOID51129    -            426  6.8e-105  351.4   2.6   1   1  5.7e-109  7.8e-105  351.2   1.8     1   366    44   417    44   418 0.99 Protein of unknown function (DUF445)
Glyco_transf_9       PF01075.12   247 seq488_BIOID51129    -            350   3.4e-07   29.6   0.0   1   1   4.1e-11   5.6e-07   28.9   0.0   131   220   233   318   175   342 0.82 Glycosyltransferase family 9 (heptosyltransferase)
MCPsignal            PF00015.16   213 seq490_BIOID51129    -            506   6.5e-51  172.7  37.5   1   1     4e-53   1.1e-49  168.7  17.2     5   208   314   503   310   506 0.95 Methyl-accepting chemotaxis protein (MCP) signalling domain
PAS_3                PF08447.6     91 seq490_BIOID51129    -            506   9.5e-16   57.5   0.0   1   1   6.5e-19   1.8e-15   56.6   0.0     2    89    31   113    30   115 0.95 PAS fold
PAS_9                PF13426.1    104 seq490_BIOID51129    -            506     4e-14   52.7   0.0   1   1   5.3e-17   1.4e-13   50.9   0.0     6    98    23   114    18   120 0.94 PAS domain
HAMP                 PF00672.20    70 seq490_BIOID51129    -            506   4.1e-08   33.1  11.2   1   1   3.5e-10   9.6e-07   28.7   0.0     3    61   188   246   186   250 0.91 HAMP domain
PAS                  PF00989.19   113 seq490_BIOID51129    -            506   4.1e-07   29.6   0.0   1   1   3.6e-10   9.7e-07   28.4   0.0    14   106    21   111    14   114 0.92 PAS fold
CheW                 PF01584.14   138 seq491_BIOID51129    -            667   1.4e-27   95.6   1.1   1   1     1e-30   2.9e-27   94.7   0.7     2   133   527   653   526   656 0.97 CheW-like domain
CheY-binding         PF09078.6     65 seq491_BIOID51129    -            667     1e-26   92.5   2.1   1   1   5.2e-30   1.4e-26   92.1   0.6     2    65   174   237   173   237 0.98 CheY binding
Hpt                  PF01627.18    90 seq491_BIOID51129    -            667   1.7e-22   79.1   1.2   1   1   6.2e-26   1.7e-22   79.1   0.9     2    89    21   120    20   121 0.96 Hpt domain
HATPase_c            PF02518.21   111 seq491_BIOID51129    -            667   2.1e-22   78.8   0.5   1   1   2.2e-25   5.9e-22   77.3   0.2     3   110   384   520   382   521 0.98 Histidine kinase-, DNA gyrase B-, and HSP90-like ATPase
H-kinase_dim         PF02895.9     68 seq491_BIOID51129    -            667   1.4e-18   66.8   2.7   1   1   5.1e-22   1.4e-18   66.8   1.9     1    68   274   337   274   337 0.97 Signal transducing histidine kinase, homodimeric domain
ABC_tran             PF00005.22   118 seq492_BIOID51129    -            269   7.1e-19   68.1   0.0   1   1   1.4e-22   9.9e-19   67.7   0.0     1   117    48   172    48   173 0.94 ABC transporter
AAA_21               PF13304.1    303 seq492_BIOID51129    -            269   3.2e-12   46.9   0.0   1   1   5.5e-11   3.8e-07   30.2   0.0   234   302   142   209   136   210 0.93 AAA domain
Mannitol_dh_C        PF08125.8    245 seq494_BIOID51129    -            486   4.2e-98  327.2   0.0   1   1  1.4e-101   9.4e-98  326.1   0.0     1   244   213   459   213   460 0.98 Mannitol dehydrogenase C-terminal domain
Mannitol_dh          PF01232.18   151 seq494_BIOID51129    -            486   2.9e-52  176.5   0.0   1   1   6.6e-56   4.5e-52  175.8   0.0     2   151    23   185    22   185 0.99 Mannitol dehydrogenase Rossmann domain
DAHP_synth_1         PF00793.15   272 seq495_BIOID51129    -            379  2.6e-102  341.0   0.0   1   1  2.3e-106  3.2e-102  340.7   0.0     8   271    63   363    42   364 0.96 DAHP synthetase I family
Sulfatase            PF00884.18   379 seq496_BIOID51129    -            577   3.9e-48  164.2   6.9   1   1   8.7e-52     6e-48  163.6   4.8     2   308   238   535   237   565 0.93 Sulfatase
DUF1705              PF08019.7    156 seq496_BIOID51129    -            577     5e-05   22.7   7.5   1   1   7.3e-09     5e-05   22.7   5.2    11   149    59   206    50   211 0.60 Domain of unknown function (DUF1705)
Phage_CP76           PF06892.6    162 seq497_BIOID51129    -            169   1.6e-62  209.4   0.2   1   1   1.3e-66   1.8e-62  209.3   0.1     1   161     3   160     3   161 0.99 Phage regulatory protein CII (CP76)
Peptidase_S51        PF03575.12   153 seq498_BIOID51129    -            229   2.8e-44  150.4   0.0   1   1   2.4e-48   3.3e-44  150.1   0.0     1   151    49   200    49   202 0.98 Peptidase family S51
Permease             PF02405.11   215 seq501_BIOID51129    -            260   1.8e-73  246.4  16.5   1   1   1.6e-77   2.2e-73  246.1  11.4     3   215    44   257    42   257 0.99 Permease
Bax1-I               PF01027.15   205 seq503_BIOID51129    -            219   9.5e-40  136.2  32.5   1   1     8e-44   1.1e-39  136.0  22.5     2   205    19   213    18   213 0.86 Inhibitor of apoptosis-promoting Bax1
HGD-D                PF06050.8    349 seq504_BIOID51129    -            383  2.7e-100  335.5   0.3   1   1  2.2e-104  3.1e-100  335.2   0.2     1   349    39   383    39   383 0.98 2-hydroxyglutaryl-CoA dehydratase, D-component
Pro_CA               PF00484.14   148 seq506_BIOID51129    -            220   5.2e-48  162.6   0.0   1   1   4.7e-52   6.4e-48  162.3   0.0     2   147    38   187    37   188 0.91 Carbonic anhydrase
HTH_Tnp_1            PF01527.15    76 seq508_BIOID51129    -            142   1.1e-17   63.5   0.2   1   1   4.4e-21     2e-17   62.7   0.1     4    74    31   108    28   110 0.88 Transposase
HTH_28               PF13518.1     52 seq508_BIOID51129    -            142   5.5e-06   26.1   0.0   1   1   2.4e-09   1.1e-05   25.1   0.0     1    43    38    81    38    84 0.92 Helix-turn-helix domain
Pyr_redox_2          PF07992.9    200 seq511_BIOID51129    -            353   1.4e-32  113.1   0.1   1   1   7.7e-36   1.7e-32  112.7   0.1     1   198    40   323    40   325 0.92 Pyridine nucleotide-disulphide oxidoreductase
Pyr_redox            PF00070.22    80 seq511_BIOID51129    -            353   2.2e-19   69.5   1.8   1   1   2.2e-21     5e-18   65.1   0.5     1    79   180   257   180   261 0.93 Pyridine nucleotide-disulphide oxidoreductase
Pyr_redox_3          PF13738.1    203 seq511_BIOID51129    -            353   2.5e-17   63.4   0.0   1   1   3.3e-18   7.6e-15   55.3   0.0    34   200    49   211    45   213 0.81 Pyridine nucleotide-disulphide oxidoreductase
PDH                  PF02153.12   258 seq512_BIOID51129    -            373   8.6e-32  109.9   0.0   1   1   4.6e-35   2.1e-31  108.6   0.0    38   257   135   344   124   345 0.92 Prephenate dehydrogenase
CM_2                 PF01817.16    81 seq512_BIOID51129    -            373   4.6e-24   84.2   0.2   1   1   2.2e-27     1e-23   83.1   0.1     1    80     9    88     9    89 0.98 Chorismate mutase type II
rve                  PF00665.21   120 seq514_BIOID51129    -            301   2.7e-23   82.2   0.0   1   1   1.1e-26   4.9e-23   81.4   0.0     3   119   123   243   121   244 0.97 Integrase core domain
rve_3                PF13683.1     67 seq514_BIOID51129    -            301   1.3e-17   62.9   0.1   1   1   9.9e-21   4.5e-17   61.2   0.0     2    67   216   281   215   281 0.98 Integrase core domain
HTH_21               PF13276.1     60 seq514_BIOID51129    -            301   5.7e-17   61.3   1.6   1   1   6.2e-19   2.8e-15   55.9   0.3     6    57    49   106    44   109 0.80 HTH-like domain
DsrC                 PF04358.8    109 seq515_BIOID51129    -            128   4.4e-46  155.5   0.0   1   1   3.7e-50     5e-46  155.3   0.0     3   109    22   128    20   128 0.98 DsrC like protein
MCE                  PF02470.15    81 seq516_BIOID51129    -            174   9.7e-22   76.6   0.0   1   1   9.8e-26   1.3e-21   76.2   0.0     2    80    30   107    29   108 0.97 mce related protein
DUF2732              PF10809.3     77 seq517_BIOID51129    -             77   5.5e-36  121.8   5.6   1   1   4.4e-40     6e-36  121.7   3.9     1    77     1    77     1    77 1.00 Protein of unknown function (DUF2732)
zf-dskA_traR         PF01258.12    36 seq518_BIOID51129    -             75   2.2e-11   43.1   4.5   1   1   1.6e-15   2.2e-11   43.1   3.1     4    35    32    64    28    65 0.90 Prokaryotic dksA/traR C4-type zinc finger
CheW                 PF01584.14   138 seq521_BIOID51129    -            167   1.1e-35  121.9   2.0   1   1   9.8e-40   1.3e-35  121.7   1.4     1   138    18   155    18   155 0.96 CheW-like domain
MethyltransfD12      PF02086.10   260 seq524_BIOID51129    -            285     3e-72  243.1   0.5   1   1   2.4e-76   3.3e-72  242.9   0.4     1   260     7   244     7   244 0.97 D12 class N6 adenine-specific DNA methyltransferase
BcrAD_BadFG          PF01869.15   271 seq525_BIOID51129    -            257   1.3e-68  231.0   0.1   1   1   2.2e-72   1.5e-68  230.9   0.1     1   270     7   249     7   250 0.97 BadF/BadG/BcrA/BcrD ATPase family
FGGY_C               PF02782.11   197 seq525_BIOID51129    -            257   8.6e-05   22.1   1.9   1   1   3.1e-08   0.00021   20.8   0.4   125   193   182   250   174   252 0.82 FGGY family of carbohydrate kinases, C-terminal domain
Tol_Tol_Ttg2         PF05494.7    170 seq526_BIOID51129    -            211   7.1e-48  162.2   0.0   1   1   6.1e-52   8.4e-48  162.0   0.0     2   168    32   199    31   201 0.96 Toluene tolerance, Ttg2
HTH_18               PF12833.2     81 seq527_BIOID51129    -            283   6.3e-21   74.1   1.7   1   1   1.7e-24   1.2e-20   73.2   0.1     1    81   191   270   191   270 0.97 Helix-turn-helix domain
HTH_AraC             PF00165.18    42 seq527_BIOID51129    -            283   2.8e-17   61.8   0.4   1   1   6.6e-15   4.5e-11   42.0   0.0     8    42   234   269   230   269 0.95 Bacterial regulatory helix-turn-helix proteins, AraC family
FAD_binding_9        PF08021.6    117 seq529_BIOID51129    -            254   9.3e-34  115.7   0.0   1   1   3.7e-37   2.6e-33  114.3   0.0     1   116    21   132    21   133 0.96 Siderophore-interacting FAD-binding domain
SIP                  PF04954.8    119 seq529_BIOID51129    -            254   4.7e-21   75.2   0.4   1   1   9.2e-25   6.3e-21   74.8   0.3     4   118   142   253   139   254 0.95 Siderophore-interacting protein
Methyltrans_SAM      PF10672.4    286 seq530_BIOID51129    -            396   5.2e-31  107.4   0.0   1   1   3.8e-34   7.4e-31  106.9   0.0    12   266   110   371   103   381 0.84 S-adenosylmethionine-dependent methyltransferase
Cons_hypoth95        PF03602.10   183 seq530_BIOID51129    -            396   2.2e-12   46.6   0.0   1   1   1.8e-15   3.5e-12   45.9   0.0    39   123   216   302   211   329 0.89 Conserved hypothetical protein 95
Methyltransf_31      PF13847.1    152 seq530_BIOID51129    -            396     1e-10   41.3   0.1   1   1     9e-14   1.8e-10   40.5   0.0    21   118   236   349   220   377 0.74 Methyltransferase domain
Methyltransf_26      PF13659.1    117 seq530_BIOID51129    -            396   1.2e-09   38.0   0.0   1   1   1.1e-12   2.2e-09   37.2   0.0     2   116   222   340   221   341 0.84 Methyltransferase domain
Methyltransf_18      PF12847.2    112 seq530_BIOID51129    -            396     1e-06   29.2   0.0   1   1   1.8e-09   3.6e-06   27.4   0.0    12   109   231   337   220   340 0.69 Methyltransferase domain
MTS                  PF05175.9    170 seq530_BIOID51129    -            396   6.6e-07   28.7   0.0   1   1   5.2e-10     1e-06   28.1   0.0    55   154   243   353   217   363 0.77 Methyltransferase small domain
Met_10               PF02475.11   200 seq530_BIOID51129    -            396     1e-05   25.1   0.0   1   1   7.6e-09   1.5e-05   24.5   0.0    70   182   187   306   121   323 0.85 Met-10+ like-protein
FliB                 PF03692.10    85 seq531_BIOID51129    -             84   7.6e-07   29.4   5.2   1   1   1.6e-10   2.2e-06   27.9   3.6     1    72     2    60     2    76 0.86 Flagellin N-methylase
DUF3521              PF12035.3     35 seq532_BIOID51129    -             41     9e-08   31.7   0.8   1   1     1e-11   1.4e-07   31.1   0.5     1    35     3    30     3    30 0.88 Protein of unknown function (DUF3521)
PQQ                  PF01011.16    38 seq534_BIOID51129    -            796   2.1e-55  181.4   7.8   1   5   1.7e-11   7.8e-08   31.3   0.0     2    34   226   258   225   262 0.88 PQQ enzyme repeat
PQQ                  PF01011.16    38 seq534_BIOID51129    -            796   2.1e-55  181.4   7.8   2   5   7.3e-09   3.3e-05   23.0   0.0     8    34   361   387   353   391 0.85 PQQ enzyme repeat
PQQ                  PF01011.16    38 seq534_BIOID51129    -            796   2.1e-55  181.4   7.8   3   5   1.2e-11   5.6e-08   31.8   0.0     8    37   439   468   436   469 0.91 PQQ enzyme repeat
PQQ                  PF01011.16    38 seq534_BIOID51129    -            796   2.1e-55  181.4   7.8   4   5   2.7e-11   1.2e-07   30.7   0.0     3    36   662   696   660   698 0.91 PQQ enzyme repeat
PQQ                  PF01011.16    38 seq534_BIOID51129    -            796   2.1e-55  181.4   7.8   5   5   5.8e-10   2.6e-06   26.5   0.0     2    38   722   759   721   759 0.93 PQQ enzyme repeat
PQQ_2                PF13360.1    238 seq534_BIOID51129    -            796   1.9e-28   99.4   0.0   1   2   4.3e-16   1.9e-12   47.0   0.0    14   148   195   379   181   390 0.77 PQQ-like domain
PQQ_2                PF13360.1    238 seq534_BIOID51129    -            796   1.9e-28   99.4   0.0   2   2   9.1e-11   4.2e-07   29.5   0.0     4    86   671   774   669   780 0.77 PQQ-like domain
ABC_membrane         PF00664.18   275 seq536_BIOID51129    -            588   1.9e-38  132.3   3.2   1   1   5.4e-42   2.5e-38  131.9   2.2     3   259    26   279    24   296 0.93 ABC transporter transmembrane region
ABC_tran             PF00005.22   118 seq536_BIOID51129    -            588   7.7e-18   64.8   0.0   1   1   3.2e-21   1.5e-17   63.9   0.0     1   117   390   513   390   514 0.92 ABC transporter
MCPsignal            PF00015.16   213 seq537_BIOID51129    -            553   7.1e-74  247.8  41.4   1   1   1.3e-74   5.9e-71  238.2  18.6     1   212   322   515   322   516 0.99 Methyl-accepting chemotaxis protein (MCP) signalling domain
TarH                 PF02203.10   171 seq537_BIOID51129    -            553   2.9e-45  154.0   5.9   1   1   6.3e-49   2.9e-45  154.0   4.1     1   165     1   169     1   175 0.97 Tar ligand binding domain homologue
HAMP                 PF00672.20    70 seq537_BIOID51129    -            553   1.6e-14   53.6   2.2   1   1   3.6e-18   1.6e-14   53.6   1.5     2    69   195   262   194   263 0.96 HAMP domain
STAS_2               PF13466.1     80 seq539_BIOID51129    -             97   4.9e-18   64.8   0.1   1   1   8.3e-22   5.6e-18   64.6   0.1     1    79    14    90    14    91 0.98 STAS domain
STAS                 PF01740.16   117 seq539_BIOID51129    -             97   1.7e-05   24.0   0.0   1   1   3.2e-09   2.2e-05   23.7   0.0    53   103    42    92    32    95 0.92 STAS domain
DUF3343              PF11823.3     73 seq540_BIOID51129    -             85   1.6e-14   52.7   0.0   1   1   1.3e-18   1.8e-14   52.6   0.0     1    70     1    67     1    70 0.92 Protein of unknown function (DUF3343)
Phage_GPA            PF05840.8    371 seq541_BIOID51129    -            804    2e-146  487.3   0.1   1   1  1.5e-150    2e-146  487.3   0.1     1   370   188   562   188   563 0.99 Bacteriophage replication gene A protein (GPA)
SepZ                 PF06066.6     99 seq542_BIOID51129    -            108   4.1e-52  174.1   6.9   1   1   3.4e-56   4.6e-52  173.9   4.8     1    99    11   108    11   108 0.99 SepZ
Acyltransferase      PF01553.16   132 seq543_BIOID51129    -            310   2.7e-14   52.6   0.0   1   1   2.8e-18   3.8e-14   52.1   0.0     3   119    84   220    82   238 0.82 Acyltransferase
SdiA-regulated       PF06977.6    249 seq544_BIOID51129    -            323   4.3e-89  297.6   0.2   1   1   7.4e-93   5.1e-89  297.3   0.1     2   249    74   318    73   318 0.98 SdiA-regulated
Phytase-like         PF13449.1    326 seq544_BIOID51129    -            323   5.6e-07   29.0   0.0   1   1     5e-09   3.4e-05   23.1   0.0    82   178   134   220    69   253 0.74 Esterase-like activity of phytase
BolA                 PF01722.13    75 seq545_BIOID51129    -             89   1.1e-20   73.1   0.0   1   1     1e-24   1.4e-20   72.8   0.0     3    75    16    80    12    80 0.92 BolA-like protein
UDG                  PF03167.14   152 seq546_BIOID51129    -            168   6.4e-26   90.5   0.0   1   1   5.2e-30   7.1e-26   90.3   0.0     5   151     7   159     3   163 0.91 Uracil DNA glycosylase superfamily
MxiH                 PF09392.5     90 seq547_BIOID51129    -            142     2e-11   44.2   1.1   1   1     2e-15   2.7e-11   43.7   0.8     2    90    56   141    55   141 0.96 Type III secretion needle MxiH like
EPSP_synthase        PF00275.15   419 seq549_BIOID51129    -            419  8.9e-129  429.4   0.9   1   1  7.5e-133    1e-128  429.2   0.6     1   419     6   406     6   406 0.97 EPSP synthase (3-phosphoshikimate 1-carboxyvinyltransferase)
YccV-like            PF08755.6    100 seq550_BIOID51129    -            105   3.6e-25   87.6   0.0   1   1   2.9e-29     4e-25   87.5   0.0     2    99     4   101     3   102 0.96 Hemimethylated DNA-binding protein YccV like
Peptidase_M3         PF01432.15   458 seq552_BIOID51129    -            681  6.1e-147  490.2   0.1   1   1  7.4e-151    1e-146  489.5   0.0     2   457   230   678   229   679 0.97 Peptidase family M3
YscJ_FliF            PF01514.12   207 seq554_BIOID51129    -            190   3.8e-59  199.1   4.0   1   1   3.3e-63   4.6e-59  198.9   2.8     3   196     3   185     1   189 0.97 Secretory protein of YscJ/FliF family
DUF1228              PF06779.9     85 seq557_BIOID51129    -            392   1.4e-31  108.1   5.9   1   1   2.1e-35   1.4e-31  108.1   4.1     1    85    24   110    24   110 0.97 Protein of unknown function (DUF1228)
MFS_1                PF07690.11   354 seq557_BIOID51129    -            392   3.2e-15   55.6  62.7   1   1   4.6e-19   3.2e-15   55.6  43.5     2   354    21   349    20   349 0.78 Major Facilitator Superfamily
PTS_EIIA_2           PF00359.17   142 seq558_BIOID51129    -            376   6.7e-37  126.2   0.3   1   1   1.8e-34   1.2e-30  105.9   0.0     4   140     5   140     2   142 0.90 Phosphoenolpyruvate-dependent sugar phosphotransferase system, EIIA 2
PTS-HPr              PF00381.14    84 seq558_BIOID51129    -            376   2.1e-26   91.5   0.2   1   1   1.7e-29   1.2e-25   89.1   0.1     2    83   286   370   285   371 0.95 PTS HPr component phosphorylation site
ABC_tran             PF00005.22   118 seq559_BIOID51129    -            573   5.1e-24   84.7   0.0   1   1   3.7e-27   1.7e-23   83.1   0.0     1   117   380   502   380   503 0.91 ABC transporter
ABC_membrane         PF00664.18   275 seq559_BIOID51129    -            573     2e-07   30.6  11.6   1   1   2.3e-10     1e-06   28.2   8.1    65   271    84   289    17   292 0.80 ABC transporter transmembrane region
MCPsignal            PF00015.16   213 seq561_BIOID51129    -            533     3e-63  213.0  31.8   1   1   6.6e-67     3e-63  213.0  22.0     2   212   321   513   314   514 0.96 Methyl-accepting chemotaxis protein (MCP) signalling domain
TarH                 PF02203.10   171 seq561_BIOID51129    -            533   8.1e-40  136.3   6.5   1   1   1.8e-43   8.1e-40  136.3   4.5     1   168     1   170     1   179 0.96 Tar ligand binding domain homologue
HAMP                 PF00672.20    70 seq561_BIOID51129    -            533   1.8e-08   34.3   0.1   1   1   3.9e-12   1.8e-08   34.3   0.1     3    69   195   260   192   261 0.85 HAMP domain
DUF2057              PF09829.4    189 seq565_BIOID51129    -            220     8e-48  162.4   0.0   1   1   6.7e-52   9.1e-48  162.3   0.0     2   189    22   213    21   213 0.98 Uncharacterized protein conserved in bacteria (DUF2057)
Secretin             PF00263.16   165 seq569_BIOID51129    -            512     3e-33  114.4   3.5   1   1   4.4e-37     3e-33  114.4   2.5     1   162   336   504   336   507 0.93 Bacterial type II and III secretion system protein
Secretin_N           PF03958.12    82 seq569_BIOID51129    -            512   4.2e-25   87.6   2.7   1   1   1.2e-22   7.9e-19   67.5   0.2     1    82   180   275   180   275 0.99 Bacterial type II/III secretion system short domain
MGS                  PF02142.17    95 seq572_BIOID51129    -            155   4.5e-18   64.8   0.0   1   1   4.4e-22     6e-18   64.4   0.0     2    95    29   121    28   121 0.96 MGS-like domain
PfkB                 PF00294.19   301 seq574_BIOID51129    -            312   1.7e-62  211.1   0.0   1   1   1.5e-66     2e-62  210.9   0.0     7   296    14   293     8   299 0.92 pfkB family carbohydrate kinase
PseudoU_synth_2      PF00849.17   164 seq575_BIOID51129    -            326   1.2e-31  109.6   0.1   1   1   2.7e-35   1.8e-31  109.0   0.1     1   164    92   242    92   242 0.96 RNA pseudouridylate synthase
S4                   PF01479.20    48 seq575_BIOID51129    -            326   2.4e-12   45.9   0.0   1   1   6.1e-16   4.2e-12   45.1   0.0     1    48    18    65    18    65 0.97 S4 domain
DinI                 PF06183.8     65 seq578_BIOID51129    -             77   3.1e-25   87.8   0.1   1   1   2.7e-29   3.7e-25   87.6   0.1     1    65    13    77    13    77 0.97 DinI-like family
CheR                 PF01739.13   196 seq579_BIOID51129    -            286   2.1e-62  209.8   0.0   1   1     6e-66   4.1e-62  208.8   0.0     1   194    92   281    92   283 0.96 CheR methyltransferase, SAM binding domain
CheR_N               PF03705.10    57 seq579_BIOID51129    -            286   4.3e-22   77.1   1.5   1   1   2.1e-25   1.4e-21   75.4   1.0     1    56    23    78    23    79 0.98 CheR methyltransferase, all-alpha domain
Leu_Phe_trans        PF03588.9    173 seq582_BIOID51129    -            234   5.7e-75  250.1   0.0   1   1   4.9e-79   6.7e-75  249.8   0.0     2   173    35   204    34   204 0.99 Leucyl/phenylalanyl-tRNA protein transferase
PTS_EIIC             PF02378.13   321 seq586_BIOID51129    -            563   2.7e-21   75.6  31.5   1   1   3.9e-25   2.7e-21   75.6  21.8     3   321   233   496   231   496 0.88 Phosphotransferase system, EIIC
PTS_IIB              PF02302.12    90 seq586_BIOID51129    -            563   1.4e-19   70.1   0.9   1   1   6.3e-22   4.3e-18   65.4   0.2     2    84   108   192   107   198 0.91 PTS system, Lactose/Cellobiose specific IIB subunit
TPR_3                PF07720.7     36 seq588_BIOID51129    -            151   2.8e-10   39.6   0.2   1   1   5.5e-14   7.6e-10   38.2   0.2     1    36    32    65    32    65 0.96 Tetratricopeptide repeat
Cu-oxidase_4         PF02578.10   233 seq589_BIOID51129    -            243   1.2e-78  263.2   0.0   1   1     1e-82   1.4e-78  263.0   0.0     2   233    20   242    19   242 0.97 Multi-copper polyphenol oxidoreductase laccase
Gate                 PF07670.9    109 seq592_BIOID51129    -            115   1.1e-07   31.6   0.6   1   1   1.3e-11   1.8e-07   30.9   0.4    31    96     1    72     1    95 0.67 Nucleoside recognition
Ribosomal_L21p       PF00829.16    96 seq595_BIOID51129    -            111   8.7e-38  128.2   2.3   1   1   7.2e-42   9.8e-38  128.0   1.6     1    96     9   104     9   104 0.99 Ribosomal prokaryotic L21 protein
BOF                  PF04076.8    103 seq599_BIOID51129    -             81   9.8e-33  111.9   0.1   1   1   7.8e-37   1.1e-32  111.8   0.0    23   103     1    81     1    81 0.99 Bacterial OB fold (BOF) protein
CheB_methylest       PF01339.12   182 seq600_BIOID51129    -            349   2.5e-67  225.7   1.3   1   1   6.2e-71   4.2e-67  224.9   0.2     1   180   158   338   158   340 0.94 CheB methylesterase
Response_reg         PF00072.19   112 seq600_BIOID51129    -            349   2.3e-24   85.4   0.2   1   1   8.3e-28   5.7e-24   84.1   0.2     1   102     6   109     6   118 0.92 Response regulator receiver domain
IclR                 PF01614.13   129 seq601_BIOID51129    -            287   7.8e-41  138.6   0.0   1   1   3.4e-44   1.6e-40  137.6   0.0     2   127   158   280   156   282 0.97 Bacterial transcriptional regulator
HTH_IclR             PF09339.5     52 seq601_BIOID51129    -            287   3.2e-19   68.1   0.8   1   1   1.5e-22   6.9e-19   67.0   0.3     1    52    39    90    39    90 0.98 IclR helix-turn-helix domain
PulS_OutS            PF09691.5    109 seq602_BIOID51129    -            115   2.3e-08   33.8   0.0   1   1     2e-12   2.8e-08   33.6   0.0    21   102    26   106    14   113 0.89 Bacterial chaperone lipoprotein (PulS_OutS)
Gate                 PF07670.9    109 seq603_BIOID51129    -            153   9.1e-11   41.5   4.9   1   1   6.7e-15   9.1e-11   41.5   3.4     3    92    27   110    25   144 0.86 Nucleoside recognition
Ribosomal_L27        PF01016.14    81 seq605_BIOID51129    -             85   1.6e-39  133.3   2.9   1   1   1.3e-43   1.8e-39  133.2   2.0     1    80     2    82     2    83 0.98 Ribosomal L27 protein
IclR                 PF01614.13   129 seq608_BIOID51129    -            282   2.1e-44  150.1   0.0   1   1   4.7e-48   3.2e-44  149.6   0.0     2   128   143   268   142   269 0.97 Bacterial transcriptional regulator
HTH_IclR             PF09339.5     52 seq608_BIOID51129    -            282   1.8e-14   52.9   0.0   1   1   5.2e-18   3.5e-14   51.9   0.0     1    50    25    74    25    76 0.96 IclR helix-turn-helix domain
eIF-1a               PF01176.14    65 seq609_BIOID51129    -             72   5.3e-29   99.3   0.0   1   1   4.3e-33   5.9e-29   99.1   0.0     1    65     5    70     5    70 0.98 Translation initiation factor 1A / IF-1
GGDEF                PF00990.16   161 seq610_BIOID51129    -            296   1.9e-44  150.9   0.0   1   1   4.4e-48     3e-44  150.3   0.0     2   161   130   283   129   283 0.96 GGDEF domain
MCPsignal_assoc      PF13682.1     70 seq610_BIOID51129    -            296   6.4e-09   35.7   0.2   1   1   2.2e-12   1.5e-08   34.5   0.1     1    68    19    90    19    92 0.87 MCP-signal associated domain
Spermine_synth       PF01564.12   246 seq611_BIOID51129    -            296   5.6e-89  297.1   0.1   1   1   1.2e-92   8.2e-89  296.6   0.0     4   238    13   247    10   255 0.97 Spermine/spermidine synthase
Methyltransf_18      PF12847.2    112 seq611_BIOID51129    -            296   5.8e-07   29.9   0.0   1   1   1.6e-10   1.1e-06   29.0   0.0     3   110    87   199    85   201 0.79 Methyltransferase domain
Clp_N                PF02861.15    53 seq612_BIOID51129    -             53   2.2e-07   30.5   0.3   1   1   2.1e-11   2.8e-07   30.2   0.2     1    26    21    46    21    52 0.94 Clp amino terminal domain
Amidohydro_5         PF13594.1     68 seq613_BIOID51129    -            390   1.7e-13   50.0   0.3   1   1   1.2e-16     4e-13   48.8   0.2     1    68    28   100    28   100 0.69 Amidohydrolase
EamA                 PF00892.15   126 seq614_BIOID51129    -            321   5.2e-42  142.7  28.5   1   2   1.9e-29   1.3e-25   89.7   5.9     1   124    17   142    17   144 0.98 EamA-like transporter family
EamA                 PF00892.15   126 seq614_BIOID51129    -            321   5.2e-42  142.7  28.5   2   2   5.9e-20     4e-16   59.0   8.3     2   125   170   291   169   292 0.97 EamA-like transporter family
EmrE                 PF13536.1    113 seq614_BIOID51129    -            321   5.2e-10   39.3   6.8   1   1   7.7e-14   5.2e-10   39.3   4.7     3   103    41   141    39   147 0.94 Multidrug resistance efflux transporter
AAA_2                PF07724.9    171 seq616_BIOID51129    -            798   2.5e-58  196.6   0.0   1   1   6.2e-59   7.8e-56  188.5   0.0     1   171   537   701   537   701 0.98 AAA domain (Cdc48 subfamily)
ClpB_D2-small        PF10431.4     81 seq616_BIOID51129    -            798   1.5e-28   98.4   2.8   1   1   1.2e-31   1.5e-28   98.3   0.2     1    80   707   786   707   787 0.98 C-terminal, D2-small domain, of ClpB protein
AAA                  PF00004.24   132 seq616_BIOID51129    -            798   4.2e-28   98.0   0.0   1   2   5.1e-17   6.3e-14   52.1   0.0     2   128   144   278   143   282 0.82 ATPase family associated with various cellular activities (AAA)
AAA                  PF00004.24   132 seq616_BIOID51129    -            798   4.2e-28   98.0   0.0   2   2   5.7e-14   7.1e-11   42.3   0.0     2   117   543   668   542   679 0.86 ATPase family associated with various cellular activities (AAA)
AAA_5                PF07728.9    139 seq616_BIOID51129    -            798   1.6e-19   69.8   0.6   1   1   3.7e-16   4.6e-13   48.9   0.0     2   124   542   662   541   676 0.85 AAA domain (dynein-related subfamily)
Clp_N                PF02861.15    53 seq616_BIOID51129    -            798   3.8e-13   49.0   1.6   1   1   4.3e-16   5.3e-13   48.5   0.1     1    53    35    86    35    86 0.96 Clp amino terminal domain
AAA_16               PF13191.1    166 seq616_BIOID51129    -            798   3.9e-11   43.4   7.1   1   1   8.6e-10   1.1e-06   29.0   0.2     2   141   121   222   120   248 0.80 AAA ATPase domain
Sigma54_activat      PF00158.21   168 seq616_BIOID51129    -            798   5.5e-10   38.8   0.1   1   1   6.4e-10   7.9e-07   28.5   0.0    23   156   540   672   511   683 0.78 Sigma-54 interaction domain
NTP_transf_3         PF12804.2    179 seq620_BIOID51129    -            194   4.4e-42  144.1   0.1   1   1   3.6e-46   4.9e-42  143.9   0.1     1   179     9   187     9   187 0.89 MobA-like NTP transferase domain
Response_reg         PF00072.19   112 seq621_BIOID51129    -            129   2.4e-31  107.8   0.0   1   1     2e-35   2.8e-31  107.7   0.0     2   111     9   120     8   121 0.98 Response regulator receiver domain
Fer4_11              PF13247.1     99 seq623_BIOID51129    -            157   3.9e-17   61.8  25.1   1   1   1.1e-19   1.9e-16   59.6  13.5     7    98    55   143    49   144 0.88 4Fe-4S dicluster domain
Fer4_7               PF12838.2     52 seq623_BIOID51129    -            157   2.4e-12   46.9  61.4   1   1   2.5e-10   4.3e-07   30.1   8.1     1    52    88   138    88   138 0.85 4Fe-4S dicluster domain
Fer4                 PF00037.22    24 seq623_BIOID51129    -            157   1.1e-12   46.8  44.1   1   1     2e-10   3.4e-07   29.4   0.9     3    23    84   104    82   105 0.89 4Fe-4S binding domain
Fer4_9               PF13187.1     55 seq623_BIOID51129    -            157   1.8e-11   44.0  34.2   1   1   5.4e-11   9.2e-08   32.1   6.3     1    54    88   138    88   139 0.88 4Fe-4S dicluster domain
Fer4_2               PF12797.2     22 seq623_BIOID51129    -            157   1.5e-09   37.0  13.1   1   1   1.7e-09     3e-06   26.7   1.0     2    21    81   100    80   101 0.93 4Fe-4S binding domain
Fer4_10              PF13237.1     52 seq623_BIOID51129    -            157     2e-09   36.9  34.4   1   1   2.8e-10   4.8e-07   29.3   7.3     2    52    82   135    81   135 0.83 4Fe-4S dicluster domain
Fer4_3               PF12798.2     15 seq623_BIOID51129    -            157   1.5e-08   34.4  48.1   1   2   1.7e-06     0.003   17.8   2.9     1    15    89   103    89   103 0.98 4Fe-4S binding domain
Fer4_3               PF12798.2     15 seq623_BIOID51129    -            157   1.5e-08   34.4  48.1   2   2   1.7e-07    0.0003   21.0   2.7     1    15   118   138   118   138 0.98 4Fe-4S binding domain
DUF307               PF03733.8     53 seq624_BIOID51129    -            148   1.5e-33  114.8  23.8   1   2   1.7e-17   2.3e-13   50.2   2.4     1    53     3    55     3    55 0.97 Domain of unknown function (DUF307)
DUF307               PF03733.8     53 seq624_BIOID51129    -            148   1.5e-33  114.8  23.8   2   2   5.9e-24     8e-20   70.9   8.6     1    53    76   128    76   128 0.98 Domain of unknown function (DUF307)
Toxin_15             PF07906.8    284 seq625_BIOID51129    -            728   5.7e-99  331.0   9.8   1   1  9.3e-101   3.2e-97  325.3   1.3     7   284   116   379   104   379 0.96 ShET2 enterotoxin, N-terminal region
TIR_2                PF13676.1    102 seq627_BIOID51129    -            200     9e-16   57.7   0.0   1   1   1.8e-19   1.2e-15   57.3   0.0     1   101    73   180    73   181 0.88 TIR domain
TIR                  PF01582.15   141 seq627_BIOID51129    -            200   1.2e-07   31.1   0.3   1   1   5.4e-11   3.7e-07   29.5   0.1    12    94    82   161    73   166 0.81 TIR domain
AdoMet_dc            PF02675.10   106 seq630_BIOID51129    -            264   1.8e-35  120.8   0.0   1   1   3.4e-39   4.7e-35  119.5   0.0    11   106    39   169    32   169 0.98 S-adenosylmethionine decarboxylase
MobB                 PF03205.9    140 seq632_BIOID51129    -            175   1.7e-36  124.8   0.0   1   1   1.5e-40     2e-36  124.6   0.0     1   120     8   129     8   157 0.93 Molybdopterin guanine dinucleotide synthesis protein B
Peptidase_M22        PF00814.20   268 seq633_BIOID51129    -            337  3.1e-100  334.9   0.0   1   1  2.6e-104  3.6e-100  334.7   0.0     2   268    24   307    23   307 0.98 Glycoprotease family
SLT                  PF01464.15   121 seq634_BIOID51129    -            154   1.3e-32  111.7   1.2   1   1   1.1e-36   1.5e-32  111.4   0.9     1   120    21   140    21   141 0.97 Transglycosylase SLT domain
CheZ                 PF04344.8    214 seq635_BIOID51129    -            214   7.9e-76  254.3   5.4   1   1   6.7e-80   9.1e-76  254.1   3.8     3   214    16   214    14   214 0.95 Chemotaxis phosphatase, CheZ
GTP1_OBG             PF01018.17   156 seq636_BIOID51129    -            390   1.1e-71  239.4   5.5   1   1   3.5e-75   1.6e-71  238.9   3.8     1   156     3   158     3   158 0.99 GTP1/OBG
MMR_HSR1             PF01926.18   114 seq636_BIOID51129    -            390     3e-21   75.4   0.0   1   1     1e-24   4.8e-21   74.7   0.0     1   114   161   284   161   284 0.79 50S ribosome-binding GTPase
FeoB_N               PF02421.13   189 seq636_BIOID51129    -            390     7e-09   35.0   0.1   1   1   2.2e-10     1e-06   28.0   0.0     3    57   162   217   160   225 0.94 Ferrous iron transport protein B
PEP-utilizers_C      PF02896.13   294 seq639_BIOID51129    -            833    4e-111  370.4   0.0   1   1  1.9e-114  5.3e-111  370.0   0.0     2   293   363   653   362   654 0.99 PEP-utilising enzyme, TIM barrel domain
PTS_EIIA_2           PF00359.17   142 seq639_BIOID51129    -            833   4.5e-32  110.5   0.0   1   1   3.2e-35   8.8e-32  109.6   0.0     2   141   689   829   688   830 0.97 Phosphoenolpyruvate-dependent sugar phosphotransferase system, EIIA 2
PEP-utilizers        PF00391.18    81 seq639_BIOID51129    -            833   2.2e-19   68.6   0.0   1   1   2.5e-22   6.7e-19   67.1   0.0     7    81   262   337   259   337 0.94 PEP-utilising enzyme, mobile domain
PTS-HPr              PF00381.14    84 seq639_BIOID51129    -            833     3e-17   62.1   0.0   1   1   2.8e-20   7.6e-17   60.8   0.0     5    83     6    86     2    87 0.94 PTS HPr component phosphorylation site
PEP-utilisers_N      PF05524.8    123 seq639_BIOID51129    -            833   6.5e-14   51.6   1.1   1   1   3.8e-17     1e-13   51.0   0.0     2   123   119   238   118   238 0.87 PEP-utilising enzyme, N-terminal
PfkB                 PF00294.19   301 seq640_BIOID51129    -            313   1.2e-59  201.8   0.1   1   1   2.1e-63   1.4e-59  201.5   0.1     2   297     5   295     4   299 0.94 pfkB family carbohydrate kinase
Phos_pyr_kin         PF08543.7    246 seq640_BIOID51129    -            313   5.1e-05   22.5   0.0   1   1   1.7e-08   0.00011   21.3   0.0   117   233   178   288   133   296 0.85 Phosphomethylpyrimidine kinase
FUSC-like            PF12805.2    284 seq641_BIOID51129    -            720    3e-111  370.7   6.6   1   1  6.6e-115    3e-111  370.7   4.6     1   284    69   348    69   348 0.98 FUSC-like inner membrane protein yccS
FUSC_2               PF13515.1    128 seq641_BIOID51129    -            720   5.6e-27   94.0  13.0   1   1   1.2e-30   5.6e-27   94.0   9.0     3   127   406   528   404   529 0.93 Fusaric acid resistance protein-like
LysR_substrate       PF03466.15   209 seq643_BIOID51129    -            303     4e-25   88.0   0.1   1   1   8.5e-29   5.8e-25   87.5   0.1     4   206    99   297    96   299 0.95 LysR substrate binding domain
HTH_1                PF00126.22    60 seq643_BIOID51129    -            303   1.5e-15   56.5   0.6   1   1   8.4e-19   5.7e-15   54.6   0.0     3    60    15    72    13    72 0.94 Bacterial regulatory helix-turn-helix protein, lysR family
DHDPS                PF00701.17   289 seq645_BIOID51129    -            292  1.4e-122  407.6   0.1   1   1  1.2e-126  1.6e-122  407.5   0.0     1   289     1   290     1   290 0.99 Dihydrodipicolinate synthetase family
Bac_export_2         PF01312.14   343 seq646_BIOID51129    -            382  1.7e-132  441.3   0.0   1   1  1.5e-136    2e-132  441.1   0.0     2   343     5   347     4   347 0.99 FlhB HrpN YscU SpaS Family
HTH_IclR             PF09339.5     52 seq647_BIOID51129    -            315   2.8e-16   58.7   1.8   1   1   2.2e-19   7.6e-16   57.3   1.2     2    52    53   103    52   103 0.97 IclR helix-turn-helix domain
IclR                 PF01614.13   129 seq647_BIOID51129    -            315   5.2e-13   48.7   0.0   1   1   4.6e-16   1.6e-12   47.1   0.0     6   127   172   295   167   297 0.90 Bacterial transcriptional regulator
Indigoidine_A        PF04227.7    293 seq648_BIOID51129    -            312  3.9e-136  452.9   4.4   1   1  3.2e-140  4.4e-136  452.7   3.1     1   293    15   307    15   307 0.99 Indigoidine synthase A like protein
EamA                 PF00892.15   126 seq649_BIOID51129    -            306   1.8e-25   89.3  39.0   1   2   1.7e-15   1.1e-11   44.6  11.0     1   124    21   137    21   138 0.80 EamA-like transporter family
EamA                 PF00892.15   126 seq649_BIOID51129    -            306   1.8e-25   89.3  39.0   2   2   2.5e-17   1.7e-13   50.6  10.5     1   124   160   292   160   294 0.93 EamA-like transporter family
TPT                  PF03151.11   153 seq649_BIOID51129    -            306   4.2e-07   29.6  24.5   1   1   3.2e-09   2.2e-05   24.0   8.5     1   149   151   290   151   291 0.91 Triose-phosphate Transporter family
Lipoprotein_18       PF06804.6    303 seq650_BIOID51129    -            344  1.5e-137  457.3   1.4   1   1  1.2e-141  1.7e-137  457.0   1.0     1   303    40   343    40   343 0.99 NlpB/DapX lipoprotein
Peripla_BP_3         PF13377.1    160 seq654_BIOID51129    -            363   7.9e-34  116.8   0.2   1   1   8.6e-37   2.9e-33  115.0   0.0     1   160   174   332   174   332 0.90 Periplasmic binding protein-like domain
Peripla_BP_1         PF00532.16   279 seq654_BIOID51129    -            363   2.6e-23   82.5   0.3   1   1   1.1e-26   3.6e-23   82.0   0.2    18   278    81   329    79   330 0.91 Periplasmic binding proteins and sugar binding domain of LacI family
LacI                 PF00356.16    46 seq654_BIOID51129    -            363   9.6e-23   79.4   3.6   1   1   5.4e-26   1.8e-22   78.5   1.4     1    46     8    53     8    53 0.99 Bacterial regulatory proteins, lacI family
Peripla_BP_4         PF13407.1    258 seq654_BIOID51129    -            363   7.6e-16   58.1   0.1   1   1   3.4e-19   1.2e-15   57.5   0.0    15   257    81   314    67   315 0.91 Periplasmic binding protein domain
FHIPEP               PF00771.15   658 seq655_BIOID51129    -            692  5.1e-271  900.6   3.7   1   1  4.4e-275    6e-271  900.4   2.6     2   657    31   682    30   683 0.98 FHIPEP family
Nucleos_tra2_C       PF07662.8    210 seq656_BIOID51129    -            416   3.1e-76  255.3  13.0   1   1   6.8e-80   3.1e-76  255.3   9.0     1   210   201   413   201   413 0.97 Na+ dependent nucleoside transporter C-terminus
Nucleos_tra2_N       PF01773.15    75 seq656_BIOID51129    -            416   5.9e-24   84.0   3.7   1   1   1.3e-27   5.9e-24   84.0   2.6     1    75     8    82     8    82 0.99 Na+ dependent nucleoside transporter N-terminus
Gate                 PF07670.9    109 seq656_BIOID51129    -            416   8.4e-08   31.9  23.7   1   1   1.4e-10   6.5e-07   29.1   4.8     2   100    99   190    98   197 0.91 Nucleoside recognition
DUF2686              PF10887.3    276 seq657_BIOID51129    -            276  8.7e-167  552.6   0.0   1   1  7.1e-171  9.7e-167  552.4   0.0     1   276     1   276     1   276 1.00 Protein of unknown function (DUF2686)
Transaldolase        PF00923.14   287 seq661_BIOID51129    -            220   5.1e-48  163.5   0.1   1   1   7.9e-52   1.1e-47  162.4   0.1     1   244     3   206     3   218 0.94 Transaldolase
CSD                  PF00313.17    66 seq662_BIOID51129    -             74   2.9e-29  100.5   0.2   1   1   2.3e-33   3.2e-29  100.3   0.1     2    64     3    65     2    67 0.96 'Cold-shock' DNA-binding domain
XdhC_C               PF13478.1    136 seq664_BIOID51129    -            541   1.1e-33  116.3   0.8   1   1   2.2e-35     1e-31  109.9   0.1     1   136   106   247   106   247 0.86 XdhC Rossmann domain
XdhC_CoxI            PF02625.11    71 seq664_BIOID51129    -            541   5.8e-21   73.7   2.3   1   1   6.1e-24   2.8e-20   71.6   0.1     2    68     9    74     8    77 0.95 XdhC and CoxI family
MoeA_N               PF03453.12   162 seq667_BIOID51129    -            411   4.5e-57  191.8   0.0   1   1   1.4e-60   6.2e-57  191.3   0.0     2   162     8   168     7   168 0.99 MoeA N-terminal region (domain I and II)
MoCF_biosynth        PF00994.19   144 seq667_BIOID51129    -            411   4.3e-31  107.1   0.0   1   1   1.3e-34     6e-31  106.6   0.0     2   143   182   317   181   318 0.95 Probable molybdopterin binding domain
MoeA_C               PF03454.10    72 seq667_BIOID51129    -            411   1.8e-21   75.7   0.1   1   1   1.2e-24   5.5e-21   74.1   0.0     1    72   332   404   332   404 0.98 MoeA C-terminal region (domain IV)
SAICAR_synt          PF01259.13   249 seq669_BIOID51129    -            237   3.2e-75  252.3   0.0   1   1   2.6e-79   3.6e-75  252.1   0.0     2   247     4   234     3   236 0.98 SAICAR synthetase
GreA_GreB_N          PF03449.10    74 seq670_BIOID51129    -            158   1.8e-32  111.0   1.1   1   1   3.6e-36   2.4e-32  110.6   0.8     4    74     3    74     1    74 0.97 Transcription elongation factor, N-terminal
GreA_GreB            PF01272.14    77 seq670_BIOID51129    -            158     8e-29   99.0   0.5   1   1   1.6e-32   1.1e-28   98.6   0.3     3    77    83   157    80   157 0.97 Transcription elongation factor, GreA/GreB, C-term
Glyco_hydro_2_C      PF02836.12   298 seq671_BIOID51129    -           1024  2.1e-125  417.4   0.0   1   1  8.2e-129  2.8e-125  417.0   0.0     1   297   336   629   336   630 0.98 Glycosyl hydrolases family 2, TIM barrel domain
Bgal_small_N         PF02929.12   276 seq671_BIOID51129    -           1024   2.4e-91  305.4   0.0   1   1   1.1e-94   3.6e-91  304.8   0.0     5   275   753  1021   749  1022 0.98 Beta galactosidase small chain
Glyco_hydro_2_N      PF02837.13   167 seq671_BIOID51129    -           1024   1.8e-51  173.8   0.0   1   1     1e-54   3.6e-51  172.9   0.0     2   167    50   219    49   219 0.95 Glycosyl hydrolases family 2, sugar binding domain
Glyco_hydro_2        PF00703.16   110 seq671_BIOID51129    -           1024   7.4e-16   58.4   0.0   1   1     2e-18   6.9e-15   55.3   0.0     2   110   222   334   221   334 0.87 Glycosyl hydrolases family 2
SulA                 PF03846.9    119 seq672_BIOID51129    -            169   2.2e-63  211.1   4.5   1   1   2.2e-67     3e-63  210.7   3.1     2   118     3   119     2   120 0.99 Cell division inhibitor SulA
Fe-ADH               PF00465.14   366 seq675_BIOID51129    -            380   9.1e-64  215.2   5.9   1   1   1.6e-67   1.1e-63  214.9   4.1     1   366    21   361    21   361 0.92 Iron-containing alcohol dehydrogenase
Fe-ADH_2             PF13685.1    250 seq675_BIOID51129    -            380   1.5e-33  116.0   0.1   1   1   2.8e-37   1.9e-33  115.6   0.0     3   250    27   289    25   289 0.82 Iron-containing alcohol dehydrogenase
Zn_peptidase         PF04228.8    292 seq681_BIOID51129    -            287  6.2e-140  465.3   1.1   1   1  5.1e-144    7e-140  465.1   0.8     1   292     1   283     1   283 0.99 Putative neutral zinc metallopeptidase
MarC                 PF01914.12   203 seq682_BIOID51129    -            221   2.6e-69  232.2  11.2   1   1   2.2e-73     3e-69  232.1   7.8     1   203     5   217     5   217 0.98 MarC family integral membrane protein
OmpA_membrane        PF01389.12   183 seq684_BIOID51129    -            370   1.4e-75  252.7   4.2   1   1   3.1e-79   1.4e-75  252.7   1.7     1   183    47   219    47   219 0.97 OmpA-like transmembrane domain
OMP_b-brl            PF13505.1    176 seq684_BIOID51129    -            370   1.6e-24   86.6   7.6   1   1   3.5e-28   1.6e-24   86.6   5.2     2   176    32   215    31   215 0.82 Outer membrane protein beta-barrel domain
OmpA                 PF00691.15    97 seq684_BIOID51129    -            370   7.8e-23   80.5   0.0   1   1   4.8e-26   2.2e-22   79.1   0.0     1    95   246   341   246   343 0.96 OmpA family
FlhE                 PF06366.8    106 seq687_BIOID51129    -            130   9.4e-43  144.2   0.0   1   1     8e-47   1.1e-42  144.0   0.0     1   106    28   130    28   130 0.99 Flagellar protein FlhE
Glucosaminidase      PF01832.15   134 seq688_BIOID51129    -            274   1.9e-24   86.2   1.6   1   1   1.4e-28   1.9e-24   86.2   1.1     8   133   142   267   136   268 0.82 Mannosyl-glycoprotein endo-beta-N-acetylglucosaminidase
FtsJ                 PF01728.14   181 seq689_BIOID51129    -            209     7e-57  192.2   0.0   1   1   6.1e-61   8.3e-57  191.9   0.0     1   181    31   207    31   207 0.98 FtsJ-like methyltransferase
ThiF                 PF00899.16   136 seq690_BIOID51129    -            249   1.9e-44  150.6   0.1   1   1     5e-48   3.4e-44  149.8   0.1     1   135    30   163    30   164 0.98 ThiF family
MoeZ_MoeB            PF05237.8     84 seq690_BIOID51129    -            249   8.8e-28   95.6   0.7   1   1   2.5e-31   1.7e-27   94.7   0.5     2    82   169   249   168   249 0.97 MoeZ/MoeB domain
DUF3300              PF11737.3    228 seq691_BIOID51129    -            617     3e-78  262.1   4.9   1   1   2.2e-82     3e-78  262.1   3.4     1   228    73   334    73   334 0.94 Protein of unknown function (DUF3300)
IU_nuc_hydro         PF01156.14   314 seq692_BIOID51129    -            313   2.7e-95  319.1   0.1   1   1   2.4e-99   3.3e-95  318.8   0.1     1   311     3   307     3   309 0.94 Inosine-uridine preferring nucleoside hydrolase
LysR_substrate       PF03466.15   209 seq693_BIOID51129    -            310   7.2e-34  116.6   0.0   1   1   1.4e-37   9.5e-34  116.2   0.0     3   208    93   296    91   297 0.95 LysR substrate binding domain
HTH_1                PF00126.22    60 seq693_BIOID51129    -            310   1.2e-15   56.8   1.2   1   1   1.7e-19   1.2e-15   56.8   0.9     2    60     9    67     8    67 0.98 Bacterial regulatory helix-turn-helix protein, lysR family
DUF3521              PF12035.3     35 seq695_BIOID51129    -             59     4e-17   61.6   2.6   1   1     4e-21   5.5e-17   61.2   1.8     1    34    20    53    20    54 0.98 Protein of unknown function (DUF3521)
DUF1287              PF06940.6    164 seq698_BIOID51129    -            205   1.6e-77  258.3   0.0   1   1   1.4e-81   1.9e-77  258.1   0.0     1   164    39   202    39   202 0.99 Domain of unknown function (DUF1287)
GNAT_acetyltr_2      PF13718.1    198 seq699_BIOID51129    -            671     4e-53  179.5   0.4   1   1   3.6e-55   9.8e-52  175.0   0.3     1   197   368   533   368   534 0.98 GNAT acetyltransferase 2
Helicase_RecD        PF05127.9    177 seq699_BIOID51129    -            671   5.4e-43  146.5   1.0   1   1   2.1e-44   5.6e-41  139.9   0.7     2   177   197   337   196   337 0.96 Helicase
tRNA_bind_2          PF13725.1    101 seq699_BIOID51129    -            671   2.6e-09   36.9   0.1   1   1   2.2e-12     6e-09   35.8   0.1     2    99   549   635   548   637 0.97 Possible tRNA binding domain
DUF1726              PF08351.6     92 seq699_BIOID51129    -            671   2.8e-06   26.7   0.0   1   1   2.2e-09   6.1e-06   25.7   0.0     5    86    66   147    63   153 0.80 Domain of unknown function (DUF1726)
ParA                 PF10609.4     81 seq700_BIOID51129    -            379     4e-36  122.6   0.4   1   1     3e-39   8.2e-36  121.6   0.3     1    81   226   306   226   306 0.99 ParA/MinD ATPase like
CbiA                 PF01656.18   195 seq700_BIOID51129    -            379   4.6e-18   65.2   0.1   1   1   2.8e-21   7.5e-18   64.5   0.1     1   157   120   288   120   291 0.77 CobQ/CobB/MinD/ParA nucleotide binding domain
AAA_31               PF13614.1    157 seq700_BIOID51129    -            379   1.1e-10   41.5   0.0   1   1   5.3e-13   1.4e-09   37.9   0.0     1    53   118   170   118   248 0.79 AAA domain
MipZ                 PF09140.6    261 seq700_BIOID51129    -            379     2e-08   33.5   0.0   1   1   1.3e-11   3.7e-08   32.6   0.0     2   117   119   245   118   273 0.68 ATPase MipZ
Peptidase_M41        PF01434.13   213 seq702_BIOID51129    -            647     8e-84  280.2   0.7   1   1   4.6e-87   1.3e-83  279.6   0.5     2   212   385   594   384   595 0.98 Peptidase family M41
AAA                  PF00004.24   132 seq702_BIOID51129    -            647   1.7e-46  157.6   0.0   1   1   1.7e-49   4.7e-46  156.1   0.0     1   131   191   323   191   324 0.97 ATPase family associated with various cellular activities (AAA)
FtsH_ext             PF06480.10   110 seq702_BIOID51129    -            647   1.4e-16   60.5   0.2   1   1   5.1e-20   1.4e-16   60.5   0.1     1   110     8    96     8    96 0.95 FtsH Extracellular
AAA_5                PF07728.9    139 seq702_BIOID51129    -            647   7.9e-07   28.7   0.0   1   1   1.5e-09     4e-06   26.4   0.0     1   137   190   312   190   313 0.82 AAA domain (dynein-related subfamily)
Nucleos_tra2_C       PF07662.8    210 seq710_BIOID51129    -            416   4.3e-76  254.9  13.2   1   1   9.5e-80   4.3e-76  254.9   9.1     1   210   201   413   201   413 0.97 Na+ dependent nucleoside transporter C-terminus
Nucleos_tra2_N       PF01773.15    75 seq710_BIOID51129    -            416   1.2e-22   79.8   4.1   1   1   2.7e-26   1.2e-22   79.8   2.8     1    75     8    82     8    82 0.99 Na+ dependent nucleoside transporter N-terminus
Gate                 PF07670.9    109 seq710_BIOID51129    -            416     4e-07   29.7   6.4   1   1   8.8e-11     4e-07   29.7   4.4     3   102   100   192    99   197 0.94 Nucleoside recognition
Autotransporter      PF03797.14   265 seq713_BIOID51129    -           1521   1.5e-47  162.1  21.6   1   1   2.1e-51   1.5e-47  162.1  14.9     2   263  1260  1510  1259  1512 0.95 Autotransporter beta-domain
Pertactin            PF03212.9    121 seq713_BIOID51129    -           1521   4.9e-45  152.0   4.5   1   1   7.1e-49   4.9e-45  152.0   3.1     1   120  1057  1179  1057  1180 0.98 Pertactin
Radical_SAM          PF04055.16   166 seq715_BIOID51129    -            299   3.7e-29  101.9   0.0   1   1   1.3e-32     6e-29  101.2   0.0     1   158    19   229    19   234 0.98 Radical SAM superfamily
Fer4_12              PF13353.1    139 seq715_BIOID51129    -            299   1.3e-11   44.6   0.3   1   1   5.6e-14   2.5e-10   40.4   0.2     2    87    12   155    11   183 0.83 4Fe-4S single cluster domain
AAA_32               PF13654.1    509 seq717_BIOID51129    -            586   5.5e-18   64.8   0.0   1   1   1.1e-21   7.5e-18   64.3   0.0   322   469   140   286    68   322 0.85 AAA domain
Lon_C                PF05362.8    205 seq717_BIOID51129    -            586   2.2e-10   40.1   0.0   1   1     5e-14   3.4e-10   39.4   0.0   108   203   435   541   431   543 0.81 Lon protease (S16) C-terminal proteolytic domain
FolB                 PF02152.13   113 seq720_BIOID51129    -            122   2.1e-32  111.4   0.2   1   1   1.7e-36   2.4e-32  111.3   0.1     1   113     4   114     4   114 0.99 Dihydroneopterin aldolase
DUF535               PF04393.8    288 seq724_BIOID51129    -            330  8.3e-105  349.6   0.7   1   1    7e-109  9.6e-105  349.4   0.5     5   288    44   328    40   328 0.98 Protein of unknown function (DUF535)
DUF2574              PF10836.3     93 seq726_BIOID51129    -             93   6.1e-50  166.7   0.0   1   1   4.9e-54   6.8e-50  166.6   0.0     1    93     1    93     1    93 1.00 Protein of unknown function (DUF2574)
LacY_symp            PF01306.14   413 seq728_BIOID51129    -            417  9.6e-206  683.0  41.9   1   1  2.4e-209  1.1e-205  682.8  29.0     2   412     2   412     1   413 0.99 LacY proton/sugar symporter
MFS_1                PF07690.11   354 seq728_BIOID51129    -            417   1.1e-22   80.1  55.8   1   1   3.7e-25   1.7e-21   76.2  29.5     3   313    14   333    12   340 0.77 Major Facilitator Superfamily
MFS_1_like           PF12832.2     77 seq728_BIOID51129    -            417   5.4e-07   29.2   8.9   1   1   1.2e-10   5.4e-07   29.2   6.2     2    73     9    81     8    85 0.93 MFS_1 like family
BacA                 PF02673.13   259 seq730_BIOID51129    -            273   1.6e-91  305.9  14.2   1   1   1.4e-95   1.9e-91  305.7   9.8     2   258    10   267     9   268 0.96 Bacitracin resistance protein BacA
EspG                 PF06872.6    383 seq731_BIOID51129    -            398  1.2e-194  645.8   1.9   1   1    1e-198  1.4e-194  645.6   1.3     1   383    15   397    15   397 1.00 EspG protein
PFL                  PF02901.10   648 seq733_BIOID51129    -            810  1.2e-212  707.8   0.0   1   1  2.1e-216  1.5e-212  707.5   0.0     3   648    11   671     6   671 0.98 Pyruvate formate lyase
Gly_radical          PF01228.16   106 seq733_BIOID51129    -            810   3.2e-29  101.2   0.0   1   1   1.7e-32   1.2e-28   99.4   0.0     2   105   688   791   687   792 0.97 Glycine radical
Fimbrial             PF00419.15   145 seq734_BIOID51129    -            180   4.6e-13   49.4   0.7   1   1   4.2e-17   5.8e-13   49.1   0.5     2   143    31   178    30   180 0.79 Fimbrial protein
Abhydrolase_2        PF02230.11   216 seq735_BIOID51129    -            232   2.2e-53  180.8   0.0   1   1     9e-57   2.5e-53  180.6   0.0     2   216     4   209     3   209 0.97 Phospholipase/Carboxylesterase
DLH                  PF01738.13   218 seq735_BIOID51129    -            232   7.4e-12   44.9   0.0   1   1   3.6e-15   9.9e-12   44.4   0.0    72   194    77   197    61   217 0.89 Dienelactone hydrolase family
Abhydrolase_5        PF12695.2    142 seq735_BIOID51129    -            232   6.1e-09   35.6   0.4   1   1     3e-12   8.3e-09   35.2   0.3     2   141    19   191    18   192 0.72 Alpha/beta hydrolase family
Pterin_bind          PF00809.17   210 seq738_BIOID51129    -            297   1.5e-76  256.2   0.0   1   1   1.7e-80   2.3e-76  255.7   0.0     1   210    35   240    35   240 0.99 Pterin binding enzyme
YecM                 PF06185.7    186 seq743_BIOID51129    -            188   2.3e-78  261.5   0.0   1   1   1.9e-82   2.6e-78  261.4   0.0     2   186     6   185     5   185 0.98 YecM protein
Pili_assembly_N      PF00345.15   122 seq746_BIOID51129    -            224   1.3e-37  128.2   1.1   1   1     6e-41   4.1e-37  126.5   0.1     1   121    19   141    19   142 0.94 Gram-negative pili assembly chaperone, N-terminal domain
Pili_assembly_C      PF02753.12    68 seq746_BIOID51129    -            224   1.1e-11   44.2   1.7   1   1   4.3e-15     3e-11   42.8   1.2     1    65   161   221   161   224 0.94 Gram-negative pili assembly chaperone, C-terminal domain
FabA                 PF07977.8    138 seq748_BIOID51129    -            208   9.2e-51  170.8   0.0   1   1   8.4e-55   1.1e-50  170.5   0.0     1   137    65   194    65   195 0.98 FabA-like domain
Sugar_tr             PF00083.19   451 seq749_BIOID51129    -            432   2.5e-39  135.0  36.5   1   2   1.3e-31   5.8e-28   97.5   6.3     3   194    24   221    22   223 0.90 Sugar (and other) transporter
Sugar_tr             PF00083.19   451 seq749_BIOID51129    -            432   2.5e-39  135.0  36.5   2   2   4.2e-16   1.9e-12   46.4  12.4   225   433   223   421   214   431 0.70 Sugar (and other) transporter
MFS_1                PF07690.11   354 seq749_BIOID51129    -            432   4.3e-31  107.8  59.6   1   1   1.3e-30   5.7e-27   94.2  23.6    31   347    62   382    28   390 0.77 Major Facilitator Superfamily
MFS_2                PF13347.1    427 seq749_BIOID51129    -            432     4e-07   28.6  23.0   1   1   8.7e-11     4e-07   28.6  16.0    53   335    75   357    39   368 0.72 MFS/sugar transport protein
Hexapep              PF00132.19    36 seq750_BIOID51129    -            201   3.5e-17   60.9  15.4   1   1   2.5e-15   1.7e-11   42.9   5.9     2    36   130   164   129   164 0.95 Bacterial transferase hexapeptide (six repeats)
Mac                  PF12464.3     55 seq750_BIOID51129    -            201   3.6e-14   52.3   0.1   1   1   9.9e-18   6.8e-14   51.5   0.0     2    55     5    58     4    58 0.98 Maltose acetyltransferase
PGM_PMM_I            PF02878.11   138 seq752_BIOID51129    -            445   2.6e-45  153.1   0.0   1   1   1.8e-48   6.1e-45  151.9   0.0     1   134     4   136     4   138 0.98 Phosphoglucomutase/phosphomannomutase, alpha/beta/alpha domain I
PGM_PMM_III          PF02880.11   111 seq752_BIOID51129    -            445   1.8e-31  108.3   0.2   1   1   1.3e-34   4.3e-31  107.1   0.1     1   109   258   367   258   369 0.93 Phosphoglucomutase/phosphomannomutase, alpha/beta/alpha domain III
PGM_PMM_II           PF02879.11   104 seq752_BIOID51129    -            445   3.9e-21   75.2   0.1   1   1   2.5e-24   8.5e-21   74.1   0.0     2   104   157   254   156   254 0.91 Phosphoglucomutase/phosphomannomutase, alpha/beta/alpha domain II
PGM_PMM_IV           PF00408.15    73 seq752_BIOID51129    -            445   9.8e-16   57.4   0.3   1   1   1.2e-18     4e-15   55.4   0.2     1    73   373   443   373   443 0.96 Phosphoglucomutase/phosphomannomutase, C-terminal domain
CutC                 PF03932.9    202 seq754_BIOID51129    -            248   5.9e-86  286.7   0.1   1   1   5.2e-90   7.1e-86  286.5   0.1     2   201     3   200     2   201 0.99 CutC family
SdiA-regulated       PF06977.6    249 seq756_BIOID51129    -            175   4.8e-28   97.6   0.0   1   1     4e-32   5.5e-28   97.4   0.0     5   124    30   143    26   152 0.91 SdiA-regulated
PapC_N               PF13954.1    146 seq757_BIOID51129    -            189   5.6e-35  119.9   0.1   1   1   5.1e-39     7e-35  119.6   0.1     2   145    26   162    25   163 0.92 PapC N-terminal domain
Aldedh               PF00171.17   462 seq758_BIOID51129    -            470  2.7e-141  470.9   1.6   1   1  2.3e-145  3.2e-141  470.7   1.1    10   462    18   465    11   465 0.97 Aldehyde dehydrogenase family
Acetyltransf_10      PF13673.1    117 seq760_BIOID51129    -            147     3e-12   46.5   0.0   1   1   1.3e-15   3.6e-12   46.3   0.0     5   117    16   122    13   122 0.79 Acetyltransferase (GNAT) domain
Acetyltransf_1       PF00583.19    83 seq760_BIOID51129    -            147   1.3e-10   41.0   0.0   1   1   1.3e-13   3.6e-10   39.6   0.0    27    83    72   123    56   123 0.89 Acetyltransferase (GNAT) family
Acetyltransf_7       PF13508.1     79 seq760_BIOID51129    -            147   1.1e-09   38.2   0.0   1   1   6.6e-13   1.8e-09   37.5   0.0     6    79    54   124    49   124 0.89 Acetyltransferase (GNAT) domain
Acetyltransf_6       PF13480.1    142 seq760_BIOID51129    -            147   7.9e-05   22.5   0.1   1   1   4.2e-08   0.00011   22.0   0.0    29   125    11   101     3   105 0.83 Acetyltransferase (GNAT) domain
SdiA-regulated       PF06977.6    249 seq763_BIOID51129    -            107   7.6e-25   87.1   0.4   1   1   1.2e-28   7.9e-25   87.1   0.3   153   248     7   103     1   104 0.93 SdiA-regulated
Phytase-like         PF13449.1    326 seq763_BIOID51129    -            107   1.3e-05   24.4   0.0   1   1   2.5e-09   1.7e-05   24.1   0.0     5   105    15    98    11   106 0.83 Esterase-like activity of phytase
DUF1019              PF06254.6     89 seq765_BIOID51129    -            141   2.6e-23   81.8   0.2   1   1   2.7e-27   3.7e-23   81.3   0.1     1    88    46   120    46   121 0.95 Protein of unknown function (DUF1019)
Usher                PF00577.15   552 seq766_BIOID51129    -            621  1.5e-176  588.2  24.9   1   1  2.6e-180  1.8e-176  588.0  17.3    33   552     2   538     1   538 0.98 Type VII secretion system (T7SS), usher protein
PapC_C               PF13953.1     68 seq766_BIOID51129    -            621   4.7e-09   35.6   0.6   1   1   1.7e-12   1.1e-08   34.4   0.0     4    61   551   608   548   615 0.93 PapC C-terminal domain
Cytochrom_NNT        PF03264.9    174 seq769_BIOID51129    -            366   3.7e-65  218.4   5.2   1   1   6.6e-67     3e-63  212.2   3.2     6   173     6   174     1   175 0.94 NapC/NirT cytochrome c family, N-terminal region
MIP                  PF00230.15   227 seq774_BIOID51129    -            231   4.3e-49  166.9  19.6   1   1   3.5e-53   4.9e-49  166.7  13.6     8   227     2   223     1   223 0.90 Major intrinsic protein
Hydrolase_3          PF08282.7    254 seq775_BIOID51129    -            271   1.7e-54  185.0   0.0   1   1   5.5e-58   1.9e-54  184.8   0.0     1   254     6   259     6   259 0.92 haloacid dehalogenase-like hydrolase
S6PP                 PF05116.8    247 seq775_BIOID51129    -            271   1.2e-16   60.6   0.0   1   1   5.2e-16   1.8e-12   47.0   0.0    98   224   124   249   109   265 0.80 Sucrose-6F-phosphate phosphohydrolase
HAD                  PF12710.2    191 seq775_BIOID51129    -            271     1e-07   32.1   0.0   1   1   2.9e-10   9.8e-07   29.0   0.0    88   191    24   224     6   224 0.79 haloacid dehalogenase-like hydrolase
Hydrolase            PF00702.21   204 seq775_BIOID51129    -            271   6.6e-07   29.9   0.1   1   1   2.2e-09   7.5e-06   26.4   0.1     1   203     3   226     3   227 0.73 haloacid dehalogenase-like hydrolase
SecG                 PF03840.9     74 seq776_BIOID51129    -            110   8.9e-27   92.5   9.6   1   1   7.6e-31     1e-26   92.3   6.7     2    74     3    75     2    75 0.97 Preprotein translocase SecG subunit
Glutaminase          PF04960.10   286 seq779_BIOID51129    -            308    7e-127  422.1   0.1   1   1  5.8e-131    8e-127  422.0   0.0     1   286    24   308    24   308 1.00 Glutaminase
CYTH                 PF01928.16   185 seq780_BIOID51129    -            433     1e-40  139.2   0.0   1   1   1.5e-44     2e-40  138.3   0.0     2   183     3   200     2   202 0.92 CYTH domain
HTH_Tnp_1            PF01527.15    76 seq782_BIOID51129    -             99   7.6e-09   35.2   2.9   1   1   7.1e-13   9.7e-09   34.9   2.0     3    76    11    79     9    79 0.90 Transposase
LysR_substrate       PF03466.15   209 seq786_BIOID51129    -            293   5.5e-54  182.3   1.2   1   1   1.2e-57   8.5e-54  181.7   0.8     3   204    86   286    84   289 0.99 LysR substrate binding domain
HTH_1                PF00126.22    60 seq786_BIOID51129    -            293   1.3e-15   56.7   1.1   1   1   1.8e-19   1.3e-15   56.7   0.7     1    60     5    64     5    64 0.98 Bacterial regulatory helix-turn-helix protein, lysR family
Molybdopterin        PF00384.17   432 seq788_BIOID51129    -            809  3.9e-103  345.3   0.2   1   1  7.2e-107    5e-103  345.0   0.2     1   431    84   550    84   551 0.97 Molybdopterin oxidoreductase
Molydop_binding      PF01568.16   109 seq788_BIOID51129    -            809   6.9e-23   80.4   0.1   1   1   3.4e-26   2.3e-22   78.7   0.0     1    99   670   776   670   785 0.92 Molydopterin dinucleotide binding domain
Sulfatase            PF00884.18   379 seq789_BIOID51129    -            541   2.9e-45  154.7   2.4   1   1   2.8e-49   3.8e-45  154.4   1.7     2   293   224   474   223   525 0.89 Sulfatase
DUF977               PF06163.6    127 seq791_BIOID51129    -            140   4.5e-66  220.2   0.3   1   1   3.7e-70   5.1e-66  220.0   0.2     1   127     1   136     1   136 1.00 Bacterial protein of unknown function (DUF977)
DUF1479              PF07350.7    416 seq792_BIOID51129    -            421  1.2e-144  481.8   0.0   1   1    1e-148  1.4e-144  481.5   0.0     5   416    16   419     9   419 0.99 Protein of unknown function (DUF1479)
ECH                  PF00378.15   245 seq793_BIOID51129    -            795     2e-78  262.8   0.0   1   1   1.1e-81   5.2e-78  261.4   0.0     3   244    78   332    76   333 0.99 Enoyl-CoA hydratase/isomerase family
3HCDH_N              PF02737.13   180 seq793_BIOID51129    -            795   2.1e-60  203.3   0.2   1   1   1.2e-63   5.6e-60  201.9   0.1     2   180   382   560   381   560 0.99 3-hydroxyacyl-CoA dehydrogenase, NAD binding domain
3HCDH                PF00725.17    97 seq793_BIOID51129    -            795   2.3e-35  120.7   2.7   1   2   8.5e-30   3.9e-26   91.1   0.1     1    97   562   658   562   658 0.97 3-hydroxyacyl-CoA dehydrogenase, C-terminal domain
3HCDH                PF00725.17    97 seq793_BIOID51129    -            795   2.3e-35  120.7   2.7   2   2   1.2e-09   5.6e-06   26.5   0.0     4    62   694   756   693   777 0.86 3-hydroxyacyl-CoA dehydrogenase, C-terminal domain
Antirestrict         PF03230.8     94 seq794_BIOID51129    -             81   1.1e-26   92.4   0.1   1   1   9.5e-31   1.3e-26   92.2   0.1    22    94     5    81     3    81 0.93 Antirestriction protein
DUF340               PF03956.8    191 seq797_BIOID51129    -            315   3.4e-72  241.6  27.5   1   1     3e-73     4e-69  231.6  11.8     2   190   128   314   127   315 0.99 Membrane protein of unknown function (DUF340)
RadC                 PF04002.10   123 seq798_BIOID51129    -            158     1e-46  157.5   0.0   1   1   9.4e-51   1.3e-46  157.1   0.0     2   123    37   158    36   158 0.98 RadC-like JAB domain
DUF4186              PF13811.1    112 seq799_BIOID51129    -            119   2.1e-55  185.1   0.0   1   1   1.7e-59   2.4e-55  184.9   0.0     3   110     5   112     3   114 0.98 Domain of unknown function (DUF4186)
AP_endonuc_2         PF01261.19   211 seq800_BIOID51129    -            444   6.7e-20   71.1   0.2   1   1   8.2e-23   1.1e-18   67.1   0.1    25   200   107   312    90   318 0.79 Xylose isomerase-like TIM barrel
Fimbrial             PF00419.15   145 seq801_BIOID51129    -            344   4.2e-13   49.6   6.5   1   1     3e-17   4.2e-13   49.6   4.5     2   145   182   344   181   344 0.82 Fimbrial protein
LysR_substrate       PF03466.15   209 seq802_BIOID51129    -            327   9.6e-54  181.5   4.7   1   1   2.5e-57   1.7e-53  180.7   3.2     3   208   116   318   114   319 0.98 LysR substrate binding domain
HTH_1                PF00126.22    60 seq802_BIOID51129    -            327   2.5e-28   97.4   0.3   1   1   1.3e-31   8.9e-28   95.6   0.2     2    60    32    90    31    90 0.98 Bacterial regulatory helix-turn-helix protein, lysR family
GlnE                 PF03710.10   248 seq807_BIOID51129    -            970  2.6e-189  626.1   3.5   1   2   5.9e-95     4e-91  304.5   0.0     4   247    56   300    53   301 0.98 Glutamate-ammonia ligase adenylyltransferase
GlnE                 PF03710.10   248 seq807_BIOID51129    -            970  2.6e-189  626.1   3.5   2   2  3.8e-100   2.6e-96  321.5   0.2     2   246   577   828   576   830 0.98 Glutamate-ammonia ligase adenylyltransferase
GlnD_UR_UTase        PF08335.6    142 seq807_BIOID51129    -            970   2.6e-52  176.3   6.9   1   2   1.9e-44   1.3e-40  138.4   0.4     1   142   321   460   321   460 0.99 GlnD PII-uridylyltransferase
GlnD_UR_UTase        PF08335.6    142 seq807_BIOID51129    -            970   2.6e-52  176.3   6.9   2   2   3.6e-14   2.4e-10   40.2   0.6     1    91   849   940   846   945 0.92 GlnD PII-uridylyltransferase
TnpB_IS66            PF05717.8    108 seq808_BIOID51129    -            115   1.3e-44  149.9   0.0   1   1     1e-48   1.4e-44  149.8   0.0     2   107     7   110     6   111 0.96 IS66 Orf2 like protein
AA_permease          PF00324.16   479 seq809_BIOID51129    -            489  1.3e-142  475.4  42.8   1   1  2.1e-146  1.4e-142  475.2  29.7     1   475    21   476    21   480 0.99 Amino acid permease
AA_permease_2        PF13520.1    426 seq809_BIOID51129    -            489   7.8e-42  143.1  51.7   1   1   2.3e-45   1.6e-41  142.1  35.7     4   404    20   435    17   467 0.79 Amino acid permease
GGDEF                PF00990.16   161 seq810_BIOID51129    -            315   2.7e-40  137.4   0.0   1   1   2.7e-44   3.7e-40  137.0   0.0     1   161   146   304   146   304 0.91 GGDEF domain
DUF4014              PF13198.1     72 seq811_BIOID51129    -             72   1.1e-37  128.1   1.5   1   1   8.7e-42   1.2e-37  128.0   1.0     1    72     1    72     1    72 0.99 Protein of unknown function (DUF4014)
DUF987               PF06174.6     66 seq813_BIOID51129    -             73   7.9e-43  143.6   0.1   1   1   6.4e-47   8.8e-43  143.5   0.1     1    66     1    66     1    66 0.99 Protein of unknown function (DUF987)
Sigma54_activat      PF00158.21   168 seq815_BIOID51129    -            592   2.7e-69  231.8   0.1   1   1   4.1e-72     7e-69  230.4   0.0     1   168   272   440   272   440 0.98 Sigma-54 interaction domain
HTH_8                PF02954.14    42 seq815_BIOID51129    -            592   1.5e-13   49.9   1.1   1   1   1.8e-16   3.2e-13   48.8   0.8     2    42   548   587   547   587 0.98 Bacterial regulatory protein, Fis family
PAS_8                PF13188.1     64 seq815_BIOID51129    -            592   8.9e-07   28.4   0.0   1   1   1.7e-09   2.9e-06   26.8   0.0     3    42   162   205   160   223 0.75 PAS domain
AAA_5                PF07728.9    139 seq815_BIOID51129    -            592   1.8e-06   27.6   0.0   1   1   2.8e-09   4.7e-06   26.2   0.0     2   123   296   415   295   425 0.83 AAA domain (dynein-related subfamily)
AAA                  PF00004.24   132 seq815_BIOID51129    -            592   4.9e-05   23.4   0.0   1   1   9.1e-08   0.00016   21.7   0.0     1   111   296   415   296   433 0.83 ATPase family associated with various cellular activities (AAA)
DDE_Tnp_IS66         PF03050.9    271 seq819_BIOID51129    -            523    7e-103  343.4   0.2   1   1    2e-106    7e-103  343.4   0.1     1   270   186   472   186   473 0.99 Transposase IS66 family
DDE_Tnp_IS66_C       PF13817.1     39 seq819_BIOID51129    -            523   3.3e-19   68.4   0.4   1   1   3.6e-22   1.2e-18   66.6   0.3     1    39   479   517   479   517 0.98 IS66 C-terminal element
HTH_Tnp_IS66         PF13005.2     59 seq819_BIOID51129    -            523     8e-18   63.9   6.7   1   1     5e-21   1.7e-17   62.8   4.7     2    59   125   180   124   180 0.98 putative Helix-turn-helix domain of transposase IS66
LZ_Tnp_IS66          PF13007.2     78 seq819_BIOID51129    -            523   9.5e-13   48.4   7.6   1   1   6.9e-16   2.4e-12   47.2   5.2     2    77    46   121    45   122 0.84 Transposase C of IS166 homeodomain
Prismane             PF03063.15   516 seq820_BIOID51129    -            550  2.9e-155  517.4   0.0   1   1  2.4e-159  3.3e-155  517.2   0.0     1   516     1   548     1   548 0.98 Prismane/CO dehydrogenase family
FGGY_N               PF00370.16   245 seq824_BIOID51129    -            450   3.3e-90  301.5   0.0   1   1   6.8e-94   4.7e-90  301.0   0.0     1   245     1   240     1   240 0.99 FGGY family of carbohydrate kinases, N-terminal domain
FGGY_C               PF02782.11   197 seq824_BIOID51129    -            450   1.4e-30  106.3   0.4   1   1   3.3e-34   2.2e-30  105.6   0.3     1   175   249   413   249   423 0.92 FGGY family of carbohydrate kinases, C-terminal domain
Mannitol_dh_C        PF08125.8    245 seq826_BIOID51129    -            483   1.2e-79  266.8   0.0   1   1   2.4e-83   1.6e-79  266.4   0.0     2   244   204   458   203   459 0.98 Mannitol dehydrogenase C-terminal domain
Mannitol_dh          PF01232.18   151 seq826_BIOID51129    -            483     8e-42  142.6   0.0   1   1   2.6e-45   1.8e-41  141.4   0.0     2   150    17   172    16   173 0.98 Mannitol dehydrogenase Rossmann domain
HOK_GEF              PF01848.11    43 seq827_BIOID51129    -             70   8.9e-19   66.4   4.7   1   1   7.8e-23   1.1e-18   66.1   3.3     1    43    24    66    24    66 0.99 Hok/gef family
Trans_reg_C          PF00486.23    77 seq828_BIOID51129    -            168   1.3e-18   66.4   0.0   1   1   1.4e-22   1.9e-18   66.0   0.0     1    77    24   100    24   100 0.96 Transcriptional regulatory protein, C terminal
Thiolase_N           PF00108.18   264 seq830_BIOID51129    -            387   7.3e-92  306.9   2.1   1   1   2.3e-95     1e-91  306.4   1.4     1   264     1   254     1   254 0.97 Thiolase, N-terminal domain
Thiolase_C           PF02803.13   123 seq830_BIOID51129    -            387   1.3e-49  166.5   1.6   1   1   2.9e-53   1.3e-49  166.5   0.1     1   123   261   386   261   386 0.98 Thiolase, C-terminal domain
ketoacyl-synt        PF00109.21   255 seq830_BIOID51129    -            387   3.6e-05   23.2   1.1   1   1     8e-09   3.6e-05   23.2   0.8   169   218    83   132    76   146 0.85 Beta-ketoacyl synthase, N-terminal domain
TonB_dep_Rec         PF00593.19   276 seq831_BIOID51129    -            663   1.5e-34  120.0  11.9   1   1   2.2e-38   1.5e-34  120.0   8.3     1   276   395   662   395   662 0.88 TonB dependent receptor
Plug                 PF07715.10   108 seq831_BIOID51129    -            663   6.5e-34  116.3   0.9   1   1   3.3e-37   2.2e-33  114.6   0.1     2   108    44   152    43   152 0.98 TonB-dependent Receptor Plug Domain
DUF968               PF06147.6    200 seq834_BIOID51129    -            373   1.1e-77  260.3   0.1   1   1   1.3e-81   1.8e-77  259.6   0.0     2   199   154   369   153   370 0.99 Protein of unknown function (DUF968)
Fer2                 PF00111.22    78 seq835_BIOID51129    -            322   1.3e-14   53.5   2.5   1   1   5.9e-18   2.7e-14   52.5   1.7     8    77   248   315   242   316 0.87 2Fe-2S iron-sulfur cluster binding domain
FAD_binding_6        PF00970.19    99 seq835_BIOID51129    -            322   2.6e-11   43.3   0.0   1   1     1e-14   4.6e-11   42.5   0.0     2    98    12   105    11   106 0.88 Oxidoreductase FAD-binding domain
NAD_binding_1        PF00175.16   109 seq835_BIOID51129    -            322     2e-08   34.6   0.0   1   1   8.5e-12   3.9e-08   33.7   0.0     1   107   116   210   116   212 0.82 Oxidoreductase NAD-binding domain
Trns_repr_metal      PF02583.12    85 seq836_BIOID51129    -             90   5.9e-24   83.9   2.8   1   1   4.7e-28   6.5e-24   83.8   2.0     2    85     6    88     5    88 0.96 Metal-sensitive transcriptional repressor
YiaAB                PF05360.9     53 seq837_BIOID51129    -            117   7.1e-18   63.7  12.7   1   1   5.4e-20   7.4e-16   57.3   3.9     2    51     9    58     8    60 0.95 yiaA/B two helix domain
YkuD                 PF03734.9    146 seq838_BIOID51129    -            306   1.6e-17   63.9   0.0   1   1     2e-21   2.8e-17   63.2   0.0     4   144   101   231    98   238 0.79 L,D-transpeptidase catalytic domain
HK                   PF02110.10   246 seq839_BIOID51129    -            262  1.3e-104  348.6   1.1   1   1  3.2e-108  1.5e-104  348.4   0.7     1   246    15   259    15   259 0.99 Hydroxyethylthiazole kinase family
Phos_pyr_kin         PF08543.7    246 seq839_BIOID51129    -            262   2.5e-07   30.0   0.5   1   1   1.1e-10     5e-07   29.0   0.4    66   241    71   241    26   245 0.75 Phosphomethylpyrimidine kinase
Bestrophin           PF01062.16   296 seq840_BIOID51129    -            321   9.3e-89  297.1   5.3   1   1     8e-93   1.1e-88  296.9   3.7     1   296    18   301    14   301 0.99 Bestrophin, RFP-TM, chloride channel
DUF150               PF02576.12   141 seq841_BIOID51129    -            150     3e-47  159.6   0.0   1   1   2.5e-51   3.4e-47  159.4   0.0     2   141    12   146    11   146 0.96 Uncharacterised BCR, YhbC family COG0779
PfkB                 PF00294.19   301 seq842_BIOID51129    -            477   3.1e-55  187.3   0.5   1   1   1.4e-58   4.8e-55  186.6   0.1     2   299    11   305    10   307 0.87 pfkB family carbohydrate kinase
CTP_transf_2         PF01467.21   157 seq842_BIOID51129    -            477   1.6e-11   44.3   0.0   1   1   1.9e-14   6.5e-11   42.4   0.0     1   156   344   469   344   470 0.90 Cytidylyltransferase
Phos_pyr_kin         PF08543.7    246 seq842_BIOID51129    -            477   1.3e-08   34.3   0.0   1   1   8.5e-12   2.9e-08   33.1   0.0   118   224   187   287   166   293 0.89 Phosphomethylpyrimidine kinase
Carb_kinase          PF01256.12   242 seq842_BIOID51129    -            477     4e-06   26.1   0.1   1   1   1.9e-09   6.4e-06   25.5   0.0    61   212   137   287    82   310 0.74 Carbohydrate kinase
YiaAB                PF05360.9     53 seq844_BIOID51129    -            145   1.3e-45  152.5  15.1   1   2   8.4e-28   1.1e-23   82.3   1.5     1    53    12    64    12    64 0.99 yiaA/B two helix domain
YiaAB                PF05360.9     53 seq844_BIOID51129    -            145   1.3e-45  152.5  15.1   2   2   6.5e-26   8.9e-22   76.2   3.7     1    53    75   127    75   127 0.99 yiaA/B two helix domain
MetJ                 PF01340.15   104 seq845_BIOID51129    -            105   9.5e-70  230.8   0.1   1   1   7.7e-74     1e-69  230.6   0.1     1   104     2   105     2   105 1.00 Met Apo-repressor, MetJ
AA_permease          PF00324.16   479 seq846_BIOID51129    -            457  7.6e-127  423.4  47.5   1   1  1.2e-130  8.5e-127  423.2  32.9     1   476    19   454    19   457 0.98 Amino acid permease
AA_permease_2        PF13520.1    426 seq846_BIOID51129    -            457   1.5e-44  152.1  50.8   1   1   2.8e-48   1.9e-44  151.7  35.2     8   412    22   426    18   444 0.86 Amino acid permease
RusA                 PF05866.6    116 seq847_BIOID51129    -            119   5.8e-21   74.9   0.0   1   1   4.8e-25   6.5e-21   74.8   0.0     1   116     7   116     7   116 0.88 Endodeoxyribonuclease RusA
TPP_enzyme_N         PF02776.13   172 seq849_BIOID51129    -            572   4.2e-43  146.6   0.9   1   1   1.3e-45     6e-42  142.9   0.1     2   170     4   170     3   172 0.98 Thiamine pyrophosphate enzyme, N-terminal TPP binding domain
TPP_enzyme_C         PF02775.16   153 seq849_BIOID51129    -            572   4.1e-41  139.9   1.1   1   1   2.3e-44   1.1e-40  138.6   0.3     1   153   379   525   379   525 0.96 Thiamine pyrophosphate enzyme, C-terminal TPP binding domain
TPP_enzyme_M         PF00205.17   137 seq849_BIOID51129    -            572   8.3e-28   96.7   0.0   1   1   4.3e-31   1.9e-27   95.5   0.0     2   137   192   319   191   319 0.96 Thiamine pyrophosphate enzyme, central domain
NusA_N               PF08529.6    122 seq850_BIOID51129    -            495   1.2e-42  144.5   7.5   1   1   5.9e-46   2.7e-42  143.5   5.2     1   121     4   124     4   125 0.99 NusA N-terminal domain
KH_5                 PF13184.1     69 seq850_BIOID51129    -            495   3.3e-28   97.1   1.4   1   1   1.8e-30   8.3e-27   92.6   0.1     1    67   230   296   230   298 0.98 NusA-like KH domain
S1                   PF00575.18    74 seq850_BIOID51129    -            495     1e-11   44.6   0.4   1   1   8.9e-15     4e-11   42.7   0.0     2    72   132   196   131   198 0.96 S1 RNA binding domain
AA_permease_2        PF13520.1    426 seq851_BIOID51129    -            444     2e-40  138.5  55.6   1   1   4.6e-44   3.1e-40  137.8  38.5     1   423     7   420     7   424 0.85 Amino acid permease
AA_permease          PF00324.16   479 seq851_BIOID51129    -            444   3.8e-22   78.1  47.2   1   1   1.1e-25   7.8e-22   77.1  32.7     8   391    18   377     8   435 0.81 Amino acid permease
DUF1133              PF06576.6    176 seq852_BIOID51129    -            183  2.7e-103  342.4   0.6   1   1  2.2e-107  3.1e-103  342.2   0.4     1   175     1   175     1   176 1.00 Protein of unknown function (DUF1133)
DUF830               PF05708.7    158 seq853_BIOID51129    -            202   4.1e-45  153.4   0.0   1   1   3.4e-49   4.6e-45  153.3   0.0     2   157    21   193    20   194 0.98 Orthopoxvirus protein of unknown function (DUF830)
Phos_pyr_kin         PF08543.7    246 seq854_BIOID51129    -            266   1.1e-94  316.1   0.0   1   1   1.9e-98   1.3e-94  315.9   0.0     1   246    13   260    13   260 0.98 Phosphomethylpyrimidine kinase
PfkB                 PF00294.19   301 seq854_BIOID51129    -            266   4.9e-07   29.0   0.1   1   1   8.6e-11   5.9e-07   28.7   0.0   136   282    80   237    39   251 0.84 pfkB family carbohydrate kinase
SpoU_methylase       PF00588.14   142 seq857_BIOID51129    -            370   7.3e-29  100.3   0.0   1   1   1.6e-32   1.1e-28   99.7   0.0     3   141   224   361   222   362 0.95 SpoU rRNA Methylase family
SpoU_sub_bind        PF08032.7     76 seq857_BIOID51129    -            370   3.1e-12   46.3   0.0   1   1     1e-15     7e-12   45.2   0.0     2    73   135   206   134   209 0.96 RNA 2'-O ribose methyltransferase substrate binding
AICARFT_IMPCHas      PF01808.13   315 seq860_BIOID51129    -            529  1.1e-146  487.7   4.5   1   1  2.1e-150  1.4e-146  487.4   3.1     1   315   137   461   137   461 0.99 AICARFT/IMPCHase bienzyme
MGS                  PF02142.17    95 seq860_BIOID51129    -            529   5.8e-32  109.3   0.0   1   1   1.9e-35   1.3e-31  108.2   0.0     1    95    19   132    19   132 0.99 MGS-like domain
Pyr_redox_2          PF07992.9    200 seq861_BIOID51129    -            659   2.4e-13   50.3   0.0   1   1   4.2e-15   4.1e-12   46.2   0.0     1   198   329   629   329   631 0.84 Pyridine nucleotide-disulphide oxidoreductase
Fer4_11              PF13247.1     99 seq861_BIOID51129    -            659   4.3e-13   48.8  14.7   1   1   4.4e-16   4.3e-13   48.8  10.2     7    96    53   144    47   147 0.81 4Fe-4S dicluster domain
NAD_binding_8        PF13450.1     68 seq861_BIOID51129    -            659   5.2e-09   35.8   0.2   1   1   2.1e-11     2e-08   33.9   0.1     1    35   332   366   332   375 0.96 NAD(P)-binding Rossmann-like domain
Fer4_6               PF12837.2     24 seq861_BIOID51129    -            659   5.1e-07   29.1  49.1   1   1   1.2e-08   1.2e-05   24.8   1.1     2    22    80   100    79   105 0.92 4Fe-4S binding domain
Fer4                 PF00037.22    24 seq861_BIOID51129    -            659   8.9e-07   28.1   1.7   1   1   9.1e-10   8.9e-07   28.1   1.2     1    21    80   100    80   103 0.91 4Fe-4S binding domain
Fer4_2               PF12797.2     22 seq861_BIOID51129    -            659     5e-06   26.0  11.5   1   1   7.4e-09   7.3e-06   25.5   1.6     4    21    81    98    78    99 0.89 4Fe-4S binding domain
FAD_binding_3        PF01494.14   356 seq861_BIOID51129    -            659   4.2e-06   25.9   0.6   1   1   8.1e-09   7.9e-06   25.0   0.0     3    34   329   360   327   362 0.94 FAD binding domain
Thi4                 PF01946.12   230 seq861_BIOID51129    -            659     1e-05   24.6   0.1   1   1     3e-08     3e-05   23.1   0.0    15    63   325   373   310   401 0.78 Thi4 family
Glyco_hydro_25       PF01183.15   181 seq864_BIOID51129    -            275   1.4e-51  174.7   0.3   1   1   1.3e-55   1.8e-51  174.3   0.2     1   181    73   248    73   248 0.96 Glycosyl hydrolases family 25
DEAD                 PF00270.24   173 seq866_BIOID51129    -            756   7.4e-19   67.7   0.0   1   1   5.3e-22   2.4e-18   66.0   0.0     4   168   227   386   224   391 0.83 DEAD/DEAH box helicase
Helicase_C           PF00271.26    78 seq866_BIOID51129    -            756   7.3e-11   41.6   0.0   1   1     2e-11   9.1e-08   31.7   0.0    20    78   543   613   525   613 0.80 Helicase conserved C-terminal domain
ResIII               PF04851.10   184 seq866_BIOID51129    -            756   3.6e-10   39.8   0.0   1   1   2.1e-13   9.7e-10   38.4   0.0     3   182   222   383   220   385 0.79 Type III restriction enzyme, res subunit
N6_N4_Mtase          PF01555.13   231 seq868_BIOID51129    -            349     1e-43  149.3   0.0   1   1   4.1e-47   2.8e-43  147.9   0.0     1   229    29   340    29   342 0.81 DNA methylase
Methyltransf_26      PF13659.1    117 seq868_BIOID51129    -            349   9.5e-13   48.0   0.0   1   1   1.1e-11   7.5e-08   32.3   0.0    51   116     9    82     5    83 0.81 Methyltransferase domain
YsaB                 PF13983.1     77 seq869_BIOID51129    -             99   5.4e-49  164.1   0.5   1   1   4.6e-53   6.2e-49  163.9   0.3     1    77    23    99    23    99 1.00 YsaB-like lipoprotein
OKR_DC_1             PF01276.15   417 seq870_BIOID51129    -            728    3e-199  661.7   0.2   1   1  9.5e-203  4.3e-199  661.1   0.1     1   417   143   558   143   558 1.00 Orn/Lys/Arg decarboxylase, major domain
OKR_DC_1_C           PF03711.10   137 seq870_BIOID51129    -            728   3.3e-54  182.5   1.0   1   1   1.5e-57   6.8e-54  181.5   0.7     1   136   583   716   583   717 0.99 Orn/Lys/Arg decarboxylase, C-terminal domain
OKR_DC_1_N           PF03709.10   115 seq870_BIOID51129    -            728   4.9e-29  100.6   0.1   1   1   2.1e-32   9.5e-29   99.6   0.1     1   115    27   137    27   137 0.99 Orn/Lys/Arg decarboxylase, N-terminal domain
GTP_EFTU             PF00009.22   188 seq871_BIOID51129    -            890   3.7e-42  143.7   0.9   1   1   2.7e-45   3.7e-42  143.7   0.6     4   185   392   551   389   554 0.95 Elongation factor Tu GTP binding domain
IF-2                 PF11987.3    109 seq871_BIOID51129    -            890   5.6e-41  138.7   3.0   1   1   1.8e-43   2.4e-40  136.6   2.1     2   109   673   780   672   780 0.99 Translation-initiation factor 2
IF2_N                PF04760.10    54 seq871_BIOID51129    -            890   3.2e-22   77.8   5.4   1   2   1.6e-09   2.2e-06   27.0   0.1     1    54     1    52     1    52 0.95 Translation initiation factor IF-2, N-terminal region
IF2_N                PF04760.10    54 seq871_BIOID51129    -            890   3.2e-22   77.8   5.4   2   2   2.6e-17   3.6e-14   52.0   0.8     2    54   314   364   313   364 0.97 Translation initiation factor IF-2, N-terminal region
IF2_assoc            PF08364.6     41 seq871_BIOID51129    -            890   2.3e-17   62.6   3.8   1   1   3.9e-20   5.3e-17   61.4   2.6     1    41    55    95    55    95 0.97 Bacterial translation initiation factor IF-2 associated region
GTP_EFTU_D2          PF03144.20    74 seq871_BIOID51129    -            890     1e-16   60.6   5.3   1   2   1.6e-10   2.2e-07   30.8   0.1     1    73   579   641   579   642 0.94 Elongation factor Tu domain 2
GTP_EFTU_D2          PF03144.20    74 seq871_BIOID51129    -            890     1e-16   60.6   5.3   2   2   1.7e-10   2.3e-07   30.6   0.5     1    73   810   877   810   878 0.97 Elongation factor Tu domain 2
Miro                 PF08477.8    119 seq871_BIOID51129    -            890   6.2e-08   33.0   1.0   1   1   4.2e-10   5.8e-07   29.9   0.1     2   119   394   501   393   501 0.89 Miro-like protein
MMR_HSR1             PF01926.18   114 seq871_BIOID51129    -            890   1.6e-07   31.1   0.1   1   1   3.7e-10     5e-07   29.6   0.0     2   114   394   499   393   499 0.74 50S ribosome-binding GTPase
Arf                  PF00025.16   175 seq871_BIOID51129    -            890   9.1e-06   24.9   0.0   1   1   2.6e-08   3.5e-05   22.9   0.0    19   171   396   548   387   552 0.83 ADP-ribosylation factor family
Ras                  PF00071.17   162 seq871_BIOID51129    -            890   1.3e-05   24.5   0.0   1   1   9.2e-09   1.3e-05   24.5   0.0     3   158   395   550   393   554 0.82 Ras family
PduV-EutP            PF10662.4    143 seq871_BIOID51129    -            890   1.6e-05   24.3   0.3   1   1   5.1e-08     7e-05   22.2   0.0     4   140   394   547   392   549 0.71 Ethanolamine utilisation - propanediol utilisation
tRNA-synt_2e         PF02091.10   284 seq873_BIOID51129    -            303  2.2e-160  532.1   0.0   1   1  1.8e-164  2.5e-160  532.0   0.0     1   284     9   298     9   298 0.99 Glycyl-tRNA synthetase alpha subunit
Beta_elim_lyase      PF01212.16   290 seq874_BIOID51129    -            333   3.9e-92  308.3   0.1   1   1   1.1e-95     5e-92  308.0   0.1     1   285     3   280     3   285 0.97 Beta-eliminating lyase
Aminotran_1_2        PF00155.16   363 seq874_BIOID51129    -            333     7e-09   34.9   0.0   1   1   2.7e-12   1.2e-08   34.1   0.0    38   327    28   303     4   325 0.77 Aminotransferase class I and II
UTRA                 PF07702.8    141 seq876_BIOID51129    -            248   1.1e-35  122.1   0.2   1   1   4.9e-39   1.7e-35  121.6   0.2     2   140   108   242   107   243 0.98 UTRA domain
GntR                 PF00392.16    64 seq876_BIOID51129    -            248   1.7e-16   59.2   0.4   1   1   1.2e-19     4e-16   58.0   0.1     6    64    29    87    24    87 0.94 Bacterial regulatory proteins, gntR family
MOSC                 PF03473.12   133 seq880_BIOID51129    -            369   2.5e-36  123.9   0.0   1   1   9.1e-40   4.1e-36  123.2   0.0     5   133   132   263   128   263 0.96 MOSC domain
MOSC_N               PF03476.11   120 seq880_BIOID51129    -            369   4.6e-30  103.6   0.0   1   1   1.8e-33   8.1e-30  102.8   0.0     1   119     1   116     1   117 0.97 MOSC N-terminal beta barrel domain
Fer2                 PF00111.22    78 seq880_BIOID51129    -            369     3e-14   52.3   1.1   1   1   1.3e-17     6e-14   51.4   0.8     6    78   296   362   291   362 0.79 2Fe-2S iron-sulfur cluster binding domain
NusG                 PF02357.14    92 seq881_BIOID51129    -            162   3.6e-22   78.2   0.0   1   1   3.7e-26     5e-22   77.8   0.0     2    91     3    90     2    91 0.92 Transcription termination factor nusG
GARS_A               PF01071.14   194 seq882_BIOID51129    -            429   1.2e-86  289.1   0.1   1   1   8.3e-90   1.6e-86  288.7   0.0     1   194   103   296   103   296 0.99 Phosphoribosylglycinamide synthetase, ATP-grasp (A) domain
GARS_N               PF02844.10   100 seq882_BIOID51129    -            429     4e-38  129.7   0.1   1   1   3.9e-41   7.7e-38  128.8   0.1     1   100     1   102     1   102 0.95 Phosphoribosylglycinamide synthetase, N domain
GARS_C               PF02843.11    93 seq882_BIOID51129    -            429   4.5e-30  103.5   0.1   1   1   1.4e-32   2.8e-29  101.0   0.0     1    92   330   423   330   424 0.95 Phosphoribosylglycinamide synthetase, C domain
ATP-grasp_4          PF13535.1    184 seq882_BIOID51129    -            429   7.2e-15   55.0   0.0   1   1   7.6e-18   1.5e-14   54.0   0.0     5   180   105   292   103   293 0.78 ATP-grasp domain
ATP-grasp_3          PF02655.9    161 seq882_BIOID51129    -            429   1.8e-07   31.0   0.0   1   1   1.5e-10     3e-07   30.3   0.0     3   159   104   292   103   294 0.79 ATP-grasp domain
CPSase_L_D2          PF02786.12   211 seq882_BIOID51129    -            429   1.3e-05   24.5   0.0   1   1   1.4e-08   2.8e-05   23.3   0.0     6   138   109   244   104   293 0.67 Carbamoyl-phosphate synthase L chain, ATP binding domain
ATP-grasp            PF02222.17   172 seq882_BIOID51129    -            429   8.3e-05   21.8   0.0   1   1   6.8e-08   0.00013   21.2   0.0     2    83   113   200   112   222 0.84 ATP-grasp domain
DUF418               PF04235.7    163 seq883_BIOID51129    -            385   1.6e-46  157.8  17.0   1   1   1.2e-50   1.6e-46  157.8  11.8     1   162   215   374   215   375 0.99 Protein of unknown function (DUF418)
tRNA-synt_2          PF00152.15   335 seq884_BIOID51129    -            590    8e-132  438.9   0.0   1   1  2.8e-135  9.5e-132  438.6   0.0     2   334   118   558   117   559 0.99 tRNA synthetases class II (D, K and N)
GAD                  PF02938.9     95 seq884_BIOID51129    -            590   7.3e-32  109.2   0.1   1   1   3.9e-35   1.3e-31  108.4   0.1     1    95   307   406   307   406 0.97 GAD domain
tRNA_anti            PF01336.20    76 seq884_BIOID51129    -            590   1.3e-16   60.0   0.1   1   1   8.5e-20   2.9e-16   58.9   0.0     1    76    18   102    18   102 0.95 OB-fold nucleic acid binding domain
Sulfatase            PF00884.18   379 seq885_BIOID51129    -            527   8.9e-47  159.7   1.4   1   1   8.5e-51   1.2e-46  159.4   1.0     1   308   217   486   217   524 0.88 Sulfatase
Gly_radical          PF01228.16   106 seq887_BIOID51129    -            127     1e-25   89.9   0.1   1   1   1.1e-29   1.6e-25   89.4   0.0    20   106    16   108     4   108 0.86 Glycine radical
QRPTase_C            PF01729.14   169 seq888_BIOID51129    -            311   3.7e-65  218.4   0.1   1   1     7e-69   4.8e-65  218.0   0.1     1   169   145   309   145   309 0.99 Quinolinate phosphoribosyl transferase, C-terminal domain
QRPTase_N            PF02749.11    88 seq888_BIOID51129    -            311   2.1e-27   94.6   0.1   1   1   1.1e-30   7.8e-27   92.8   0.0     4    88    57   143    55   143 0.98 Quinolinate phosphoribosyl transferase, N-terminal domain
tRNA_synt_2f         PF02092.12   549 seq890_BIOID51129    -            689  1.5e-228  759.7   0.0   1   1  2.8e-232  1.9e-228  759.3   0.0     1   548     6   552     6   553 1.00 Glycyl-tRNA synthetase beta subunit
DALR_1               PF05746.10   119 seq890_BIOID51129    -            689   7.6e-09   35.4   0.7   1   1   3.6e-12   2.5e-08   33.7   0.5     4   104   582   679   579   685 0.90 DALR anticodon binding domain
NAD_binding_10       PF13460.1    183 seq891_BIOID51129    -            476   4.9e-19   68.9   0.1   1   1   3.3e-22   7.5e-19   68.3   0.0     1   160     5   165     5   193 0.88 NADH(P)-binding
Epimerase            PF01370.16   236 seq891_BIOID51129    -            476   2.5e-13   49.8   0.0   1   1   5.8e-16   1.3e-12   47.5   0.0     1   121     5   116     5   132 0.89 NAD dependent epimerase/dehydratase family
NmrA                 PF05368.8    233 seq891_BIOID51129    -            476   3.4e-10   39.4   0.0   1   1   1.8e-13   4.2e-10   39.1   0.0     1   227     5   228     5   303 0.80 NmrA-like family
3Beta_HSD            PF01073.14   280 seq891_BIOID51129    -            476   7.2e-07   28.0   0.0   1   1   4.7e-10   1.1e-06   27.4   0.0     1   118     6   113     6   124 0.78 3-beta hydroxysteroid dehydrogenase/isomerase family
DUF2867              PF11066.3    149 seq891_BIOID51129    -            476   2.7e-06   27.0   0.0   1   1   3.3e-09   7.5e-06   25.6   0.0    42   148   358   463   332   463 0.88 Protein of unknown function (DUF2867)
adh_short            PF00106.20   167 seq891_BIOID51129    -            476   3.6e-06   26.8   0.2   1   1   3.8e-09   8.7e-06   25.6   0.1     3    89     5    78     3   114 0.87 short chain dehydrogenase
Peptidase_M23        PF01551.17    96 seq892_BIOID51129    -            259   2.1e-30  104.5   1.7   1   1   4.7e-34   3.2e-30  103.8   0.4     3    96   153   246   151   246 0.95 Peptidase family M23
LysM                 PF01476.15    44 seq892_BIOID51129    -            259   7.1e-15   54.5   0.1   1   1   6.6e-18   4.5e-14   51.9   0.0     1    43    50    92    50    93 0.98 LysM domain
NUDIX                PF00293.23   135 seq893_BIOID51129    -            191   3.4e-13   49.2   0.0   1   1   3.4e-17   4.7e-13   48.8   0.0     4   127    47   174    44   184 0.86 NUDIX domain
DUF1737              PF08410.5     54 seq897_BIOID51129    -             77   1.5e-18   66.1   0.0   1   1   1.4e-22   1.9e-18   65.8   0.0     1    53     6    55     6    56 0.97 Domain of unknown function (DUF1737)
Peripla_BP_3         PF13377.1    160 seq898_BIOID51129    -            346   1.2e-32  113.0   0.6   1   1   9.2e-36   3.1e-32  111.6   0.0     2   160   169   329   168   329 0.90 Periplasmic binding protein-like domain
LacI                 PF00356.16    46 seq898_BIOID51129    -            346   1.3e-21   75.7   2.5   1   1   8.5e-25   2.9e-21   74.6   1.7     1    46     3    48     3    48 0.99 Bacterial regulatory proteins, lacI family
Peripla_BP_1         PF00532.16   279 seq898_BIOID51129    -            346   2.5e-20   72.7   0.1   1   1   9.5e-24   3.3e-20   72.3   0.1     2   223    60   274    59   309 0.83 Periplasmic binding proteins and sugar binding domain of LacI family
Peripla_BP_4         PF13407.1    258 seq898_BIOID51129    -            346   1.5e-19   70.2   0.0   1   1   7.6e-23   2.6e-19   69.4   0.0     1   250    62   303    62   310 0.85 Periplasmic binding protein domain
DUF1176              PF06674.6    340 seq899_BIOID51129    -            347  8.7e-107  357.0   0.0   1   1  7.4e-111    1e-106  356.8   0.0     3   339    16   346    14   347 0.96 Protein of unknown function (DUF1176)
Peripla_BP_3         PF13377.1    160 seq900_BIOID51129    -            343   2.5e-44  150.9   0.0   1   1   1.4e-47   4.9e-44  150.0   0.0     1   160   178   339   178   339 0.95 Periplasmic binding protein-like domain
Peripla_BP_1         PF00532.16   279 seq900_BIOID51129    -            343   2.1e-36  125.4   0.0   1   1   8.3e-40   2.8e-36  125.0   0.0     2   259    70   317    69   335 0.91 Periplasmic binding proteins and sugar binding domain of LacI family
LacI                 PF00356.16    46 seq900_BIOID51129    -            343   1.6e-19   69.0   0.9   1   1     8e-23   2.7e-19   68.3   0.6     1    46    13    58    13    58 0.98 Bacterial regulatory proteins, lacI family
Peripla_BP_4         PF13407.1    258 seq900_BIOID51129    -            343   3.5e-14   52.6   0.0   1   1   5.9e-17     2e-13   50.1   0.0     1   257    72   320    72   321 0.86 Periplasmic binding protein domain
LysR_substrate       PF03466.15   209 seq901_BIOID51129    -            308   4.1e-43  146.8   0.1   1   1   7.6e-47   5.2e-43  146.4   0.1     3   208   102   305   100   306 0.98 LysR substrate binding domain
HTH_1                PF00126.22    60 seq901_BIOID51129    -            308     3e-16   58.7   0.1   1   1   9.5e-20   6.5e-16   57.7   0.1     1    60    18    77    18    77 0.96 Bacterial regulatory helix-turn-helix protein, lysR family
PTR2                 PF00854.16   373 seq902_BIOID51129    -            485   1.5e-69  234.4  17.4   1   1   3.9e-73   2.7e-69  233.6  12.1     3   370    77   417    75   420 0.95 POT family
MFS_1                PF07690.11   354 seq902_BIOID51129    -            485   2.7e-19   69.0  46.8   1   1     4e-23   2.7e-19   69.0  32.4     9   348    21   418    13   425 0.76 Major Facilitator Superfamily
N_methyl_2           PF13544.1     31 seq903_BIOID51129    -            146   3.3e-09   35.7   0.6   1   1   8.6e-13   5.9e-09   34.8   0.4    11    31     2    22     1    22 0.94 Type IV pilin N-term methylation site GFxxxE
N_methyl             PF07963.7     20 seq903_BIOID51129    -            146   3.3e-07   29.5   3.6   1   1   9.3e-11   6.4e-07   28.6   2.5     1    20     5    24     5    24 0.95 Prokaryotic N-terminal methylation motif
KdgM                 PF06178.8    218 seq904_BIOID51129    -            238   2.2e-64  216.8  12.5   1   1   1.8e-68   2.5e-64  216.6   8.7     3   216    19   236    17   238 0.98 Oligogalacturonate-specific porin protein (KdgM)
NUDIX                PF00293.23   135 seq908_BIOID51129    -            169     1e-21   76.8   0.3   1   1   8.8e-26   1.2e-21   76.6   0.2     3   134    29   166    27   167 0.89 NUDIX domain
T2SE                 PF00437.15   272 seq909_BIOID51129    -            461   1.1e-83  280.2   0.4   1   1   3.2e-87   1.5e-83  279.7   0.3     4   271    89   353    86   354 0.98 Type II/IV secretion system protein
T2SE_Nter            PF05157.10   109 seq909_BIOID51129    -            461   8.3e-06   25.6   0.0   1   1   5.4e-09   2.5e-05   24.1   0.0    43   104     8    68     6    73 0.92 Type II secretion system (T2SS), protein E, N-terminal domain
Epimerase            PF01370.16   236 seq911_BIOID51129    -            349   2.3e-27   95.8   0.0   1   1     3e-30   8.3e-27   94.0   0.0     1   235    15   246    15   247 0.91 NAD dependent epimerase/dehydratase family
NAD_binding_10       PF13460.1    183 seq911_BIOID51129    -            349   1.9e-18   67.0   0.0   1   1   9.5e-22   2.6e-18   66.5   0.0     1   151    15   188    15   202 0.85 NADH(P)-binding
3Beta_HSD            PF01073.14   280 seq911_BIOID51129    -            349   2.3e-18   65.8   0.0   1   1     1e-21   2.8e-18   65.4   0.0     1   271    16   268    16   276 0.89 3-beta hydroxysteroid dehydrogenase/isomerase family
RmlD_sub_bind        PF04321.12   287 seq911_BIOID51129    -            349   1.1e-10   40.8   0.0   1   1   9.7e-14   2.7e-10   39.5   0.0     1   241    13   274    13   288 0.85 RmlD substrate binding domain
NAD_binding_4        PF07993.7    249 seq911_BIOID51129    -            349   2.3e-10   39.6   0.0   1   1   3.2e-13   8.7e-10   37.8   0.0    63   200    58   185    17   227 0.79 Male sterility protein
Kelch_6              PF13964.1     50 seq912_BIOID51129    -            404   2.9e-15   55.5  15.2   1   1   9.6e-12   2.2e-08   33.8   0.1     1    43   110   156   110   162 0.92 Kelch motif
Kelch_4              PF13418.1     49 seq912_BIOID51129    -            404   9.1e-15   54.0  27.9   1   1   3.1e-12     7e-09   35.2   0.0     2    46   111   161   110   164 0.87 Galactose oxidase, central domain
Kelch_1              PF01344.20    47 seq912_BIOID51129    -            404   1.8e-13   49.6   5.3   1   1   1.1e-11   2.4e-08   33.2   0.0     1    43   110   156   110   158 0.95 Kelch motif
Kelch_2              PF07646.10    49 seq912_BIOID51129    -            404   6.9e-13   47.9   7.8   1   1   2.4e-10   5.4e-07   29.3   0.0     1    45   110   156   110   157 0.94 Kelch motif
Kelch_3              PF13415.1     49 seq912_BIOID51129    -            404   2.3e-11   43.4  12.0   1   1   4.6e-10     1e-06   28.5   0.0     2    46   121   169   120   172 0.80 Galactose oxidase, central domain
Kelch_5              PF13854.1     42 seq912_BIOID51129    -            404   1.4e-10   40.8   9.2   1   1   2.1e-09   4.7e-06   26.3   0.0     3    42   109   151   106   151 0.91 Kelch motif
GlgS                 PF08971.6     66 seq913_BIOID51129    -             66   8.9e-42  140.7   0.7   1   1   7.1e-46   9.7e-42  140.6   0.5     1    66     1    66     1    66 0.99 Glycogen synthesis protein
RBFA                 PF02033.13   104 seq914_BIOID51129    -            133   8.1e-35  118.8   0.1   1   1     7e-39   9.5e-35  118.6   0.0     1   103     7   112     7   113 0.94 Ribosome-binding factor A
DUF1378              PF07125.6     59 seq916_BIOID51129    -             60   3.2e-40  135.7   0.1   1   1   2.5e-44   3.5e-40  135.6   0.1     1    59     1    59     1    59 0.99 Protein of unknown function (DUF1378)
Transcrip_reg        PF01709.15   234 seq917_BIOID51129    -            246   9.3e-99  329.1   0.2   1   1  7.7e-103   1.1e-98  329.0   0.1     1   233     5   236     5   237 0.98 Transcriptional regulator
SPOR                 PF05036.8     76 seq919_BIOID51129    -            319   3.9e-17   62.0   0.4   1   1   1.3e-20   1.8e-16   59.9   0.0     3    72   246   312   244   315 0.91 Sporulation related domain
DUF826               PF05696.6     78 seq920_BIOID51129    -             63   1.8e-29  101.5   1.5   1   1   1.5e-33     2e-29  101.4   1.0     1    53     1    52     1    60 0.95 Protein of unknown function (DUF826)
TruB_N               PF01509.13   149 seq921_BIOID51129    -            314   8.5e-58  194.6   0.0   1   1   1.7e-61   1.1e-57  194.2   0.0     1   149    33   180    33   180 0.99 TruB family pseudouridylate synthase (N terminal domain)
TruB-C_2             PF09157.6     58 seq921_BIOID51129    -            314   1.7e-19   69.3   0.1   1   1   5.8e-23     4e-19   68.1   0.0     1    58   252   309   252   309 0.97 Pseudouridine synthase II TruB, C-terminal
Peripla_BP_4         PF13407.1    258 seq922_BIOID51129    -            332   5.2e-64  215.9  14.4   1   1   9.3e-68   6.3e-64  215.6  10.0     1   257    28   299    28   300 0.97 Periplasmic binding protein domain
Peripla_BP_1         PF00532.16   279 seq922_BIOID51129    -            332   7.6e-10   38.3   3.1   1   1   4.6e-13   3.2e-09   36.3   2.1     6   208    30   254    25   268 0.82 Periplasmic binding proteins and sugar binding domain of LacI family
EamA                 PF00892.15   126 seq923_BIOID51129    -            295   1.8e-23   82.8  28.6   1   2   6.2e-11   8.4e-07   28.9   6.2     9   124    30   135    22   137 0.86 EamA-like transporter family
EamA                 PF00892.15   126 seq923_BIOID51129    -            295   1.8e-23   82.8  28.6   2   2   1.7e-20   2.4e-16   59.8   8.1     2   123   159   278   158   281 0.90 EamA-like transporter family
tRNA-synt_2          PF00152.15   335 seq925_BIOID51129    -            505   1.5e-98  329.5   1.0   1   1  4.3e-102     2e-98  329.1   0.7     1   334   162   502   162   503 0.90 tRNA synthetases class II (D, K and N)
tRNA_anti            PF01336.20    76 seq925_BIOID51129    -            505   1.2e-15   56.9   0.0   1   1   4.7e-19   2.1e-15   56.1   0.0     1    76    68   146    68   146 0.98 OB-fold nucleic acid binding domain
RuvC                 PF02075.12   149 seq926_BIOID51129    -            173   1.2e-66  223.0   0.5   1   1     1e-70   1.4e-66  222.7   0.3     1   149     4   150     4   150 1.00 Crossover junction endodeoxyribonuclease RuvC
T2SF                 PF00482.18   124 seq927_BIOID51129    -            400   1.1e-54  183.5   1.5   1   2   1.8e-31   2.4e-27   95.1   0.2     2   124    64   186    63   186 0.98 Type II secretion system (T2SS), protein F
T2SF                 PF00482.18   124 seq927_BIOID51129    -            400   1.1e-54  183.5   1.5   2   2   3.8e-29   5.2e-25   87.6   0.0     3   124   268   388   266   388 0.98 Type II secretion system (T2SS), protein F
Lysis_S              PF04971.7     68 seq928_BIOID51129    -             68   9.9e-46  153.2   0.7   1   1   7.9e-50   1.1e-45  153.0   0.5     1    68     1    68     1    68 0.99 Lysis protein S
DUF303               PF03629.13   255 seq930_BIOID51129    -            326   2.2e-31  108.8   0.0   1   1     2e-35   2.7e-31  108.6   0.0     3   201    12   247    10   283 0.78 Domain of unknown function (DUF303)
DUF1327              PF07041.6    113 seq932_BIOID51129    -            329   1.3e-56  189.2   0.0   1   1   1.8e-60   2.5e-56  188.3   0.0     1   112     1   112     1   113 0.99 Protein of unknown function (DUF1327)
Ribosomal_S15        PF00312.17    83 seq933_BIOID51129    -             89   4.8e-35  119.0   0.9   1   1   3.9e-39   5.3e-35  118.9   0.6     2    83     7    88     6    88 0.98 Ribosomal protein S15
ABC_tran             PF00005.22   118 seq935_BIOID51129    -            506   1.6e-28   99.3   0.1   1   2   1.1e-18   5.1e-15   55.7   0.0     1   118    53   178    53   178 0.90 ABC transporter
ABC_tran             PF00005.22   118 seq935_BIOID51129    -            506   1.6e-28   99.3   0.1   2   2   3.1e-14   1.4e-10   41.4   0.0     5   117   307   434   303   435 0.71 ABC transporter
DeoC                 PF01791.4    236 seq937_BIOID51129    -            374   1.4e-66  224.0   0.0   1   1   1.2e-70   1.7e-66  223.8   0.0     2   236    93   350    92   350 0.98 DeoC/LacD family aldolase
Ferritin             PF00210.19   142 seq938_BIOID51129    -            167   2.7e-18   66.0   0.1   1   1   2.3e-22   3.1e-18   65.7   0.1     2   136    31   166    30   167 0.94 Ferritin-like domain
Methyltransf_26      PF13659.1    117 seq939_BIOID51129    -            257   1.2e-16   60.7   0.0   1   1   1.6e-19     2e-16   59.9   0.0     3   116    59   182    57   183 0.87 Methyltransferase domain
MTS                  PF05175.9    170 seq939_BIOID51129    -            257   6.6e-14   51.5   0.0   1   1   7.9e-17   9.8e-14   50.9   0.0    33   145    58   186    42   204 0.82 Methyltransferase small domain
Methyltransf_18      PF12847.2    112 seq939_BIOID51129    -            257   1.2e-11   45.0   0.0   1   1   1.5e-14   1.9e-11   44.4   0.0     3    84    58   142    57   181 0.79 Methyltransferase domain
Methyltransf_31      PF13847.1    152 seq939_BIOID51129    -            257   1.3e-08   34.5   0.0   1   1   1.3e-11   1.6e-08   34.1   0.0     6   109    59   180    56   217 0.77 Methyltransferase domain
Cons_hypoth95        PF03602.10   183 seq939_BIOID51129    -            257     2e-07   30.4   0.0   1   1   2.2e-10   2.8e-07   30.0   0.0    43   129    57   142    47   168 0.84 Conserved hypothetical protein 95
Methyltransf_25      PF13649.1    101 seq939_BIOID51129    -            257   2.6e-06   27.5   0.0   1   1   3.1e-09   3.9e-06   27.0   0.0     2    74    61   137    60   175 0.79 Methyltransferase domain
Methyltransf_3       PF01596.12   205 seq939_BIOID51129    -            257   1.6e-06   27.2   0.0   1   1   1.8e-09   2.3e-06   26.7   0.0    26   112    38   123    25   134 0.87 O-methyltransferase
UPF0020              PF01170.13   180 seq939_BIOID51129    -            257     3e-06   26.8   0.0   1   1   3.4e-09   4.2e-06   26.3   0.0    53   117    77   138    52   172 0.79 Putative RNA methylase family UPF0020
PrmA                 PF06325.8    295 seq939_BIOID51129    -            257   4.8e-06   25.7   0.1   1   1   5.3e-09   6.6e-06   25.3   0.0   163   232    58   134    50   135 0.78 Ribosomal protein L11 methyltransferase (PrmA)
PCMT                 PF01135.14   210 seq939_BIOID51129    -            257   3.3e-05   23.4   0.0   1   1   3.7e-08   4.6e-05   22.9   0.0    73   136    56   120    46   134 0.86 Protein-L-isoaspartate(D-aspartate) O-methyltransferase (PCMT)
PRMT5                PF05185.11   448 seq939_BIOID51129    -            257   2.6e-05   23.1   0.1   1   1   2.9e-08   3.6e-05   22.7   0.1   193   264    63   133    57   134 0.90 PRMT5 arginine-N-methyltransferase
RNase_PH             PF01138.16   132 seq940_BIOID51129    -            734   3.9e-41  140.3   0.0   1   2   1.4e-21   3.1e-18   66.2   0.0     5   132    39   167    36   167 0.90 3' exoribonuclease family, domain 1
RNase_PH             PF01138.16   132 seq940_BIOID51129    -            734   3.9e-41  140.3   0.0   2   2   3.9e-23   8.9e-20   71.2   0.0     2   132   347   479   346   479 0.90 3' exoribonuclease family, domain 1
PNPase               PF03726.9     83 seq940_BIOID51129    -            734   2.5e-26   91.6   2.1   1   1   1.1e-29   2.5e-26   91.6   1.5     2    83   265   343   264   343 0.98 Polyribonucleotide nucleotidyltransferase, RNA binding domain
RNase_PH_C           PF03725.10    68 seq940_BIOID51129    -            734   2.1e-24   85.0   8.2   1   2   1.7e-19   3.9e-16   58.6   0.1     1    67   170   233   170   234 0.97 3' exoribonuclease family, domain 2
RNase_PH_C           PF03725.10    68 seq940_BIOID51129    -            734   2.1e-24   85.0   8.2   2   2   2.5e-10   5.8e-07   29.2   0.5     1    66   482   550   482   552 0.92 3' exoribonuclease family, domain 2
S1                   PF00575.18    74 seq940_BIOID51129    -            734   6.6e-23   80.4   2.7   1   1   2.9e-26   6.6e-23   80.4   1.9     3    74   643   713   641   713 0.97 S1 RNA binding domain
KH_1                 PF00013.24    58 seq940_BIOID51129    -            734   3.3e-13   48.9   5.1   1   1   5.1e-16   1.2e-12   47.1   3.6     3    58   580   635   578   635 0.95 KH domain
KH_3                 PF13014.1     43 seq940_BIOID51129    -            734   9.5e-07   28.2   0.2   1   1   1.3e-09     3e-06   26.6   0.2     2    28   588   614   587   628 0.86 KH domain
SpoA                 PF01052.15    77 seq942_BIOID51129    -             81   1.5e-17   62.8   0.0   1   1   1.1e-21   1.5e-17   62.8   0.0     3    75     3    75     1    77 0.96 Surface presentation of antigens (SPOA)
AAA_2                PF07724.9    171 seq943_BIOID51129    -            443   5.3e-52  176.0   0.7   1   2   6.4e-10   1.5e-06   28.1   0.0     5    66    52   113    49   115 0.92 AAA domain (Cdc48 subfamily)
AAA_2                PF07724.9    171 seq943_BIOID51129    -            443   5.3e-52  176.0   0.7   2   2   3.9e-46   8.9e-43  146.0   0.1    10   171   188   329   170   329 0.89 AAA domain (Cdc48 subfamily)
AAA                  PF00004.24   132 seq943_BIOID51129    -            443     2e-16   60.2   0.1   1   2   2.2e-10   5.1e-07   29.8   0.0     1    57    53   107    53   142 0.72 ATPase family associated with various cellular activities (AAA)
AAA                  PF00004.24   132 seq943_BIOID51129    -            443     2e-16   60.2   0.1   2   2   9.6e-10   2.2e-06   27.7   0.0    39   130   226   332   188   334 0.73 ATPase family associated with various cellular activities (AAA)
AAA_5                PF07728.9    139 seq943_BIOID51129    -            443   7.8e-08   32.0   0.3   1   1   1.4e-09   3.3e-06   26.7   0.0     1    99    52   149    52   206 0.77 AAA domain (dynein-related subfamily)
ClpB_D2-small        PF10431.4     81 seq943_BIOID51129    -            443   2.3e-06   27.3   0.8   1   1     7e-09   1.6e-05   24.6   0.0     1    62   335   405   335   411 0.90 C-terminal, D2-small domain, of ClpB protein
HOK_GEF              PF01848.11    43 seq945_BIOID51129    -             50   2.9e-23   80.8   2.7   1   1   2.3e-27   3.1e-23   80.6   1.9     1    43     4    46     4    46 0.99 Hok/gef family
Metal_resist         PF13801.1    125 seq946_BIOID51129    -            141   3.2e-19   69.0   2.9   1   1   2.3e-23   3.2e-19   69.0   2.0     7   122    11   120     5   123 0.84 Heavy-metal resistance
FliP                 PF00813.15   194 seq947_BIOID51129    -            221   5.3e-65  218.6  11.0   1   1   4.6e-69   6.2e-65  218.4   7.6     2   194    11   211    10   211 0.93 FliP family
Sigma54_activat      PF00158.21   168 seq950_BIOID51129    -            528   3.1e-65  218.6   0.1   1   1   1.3e-68   4.3e-65  218.1   0.0     1   167   218   393   218   394 0.96 Sigma-54 interaction domain
PrpR_N               PF06506.6    175 seq950_BIOID51129    -            528   3.9e-58  195.6   0.1   1   1   1.7e-61   5.7e-58  195.0   0.1     2   171    29   197    28   202 0.98 Propionate catabolism activator
HTH_8                PF02954.14    42 seq950_BIOID51129    -            528   1.1e-10   40.8   0.1   1   1   2.4e-13   8.2e-10   37.9   0.0    11    40   498   527   498   528 0.98 Bacterial regulatory protein, Fis family
Mg_chelatase         PF01078.16   207 seq950_BIOID51129    -            528   3.1e-05   23.1   0.3   1   1   2.5e-08   8.6e-05   21.6   0.2     9   156   226   367   215   378 0.79 Magnesium chelatase, subunit ChlI
Phage_lysozyme       PF00959.14   110 seq951_BIOID51129    -            177   4.6e-29  100.8   0.0   1   1   4.3e-33   5.9e-29  100.4   0.0     1   110    48   166    48   166 0.97 Phage lysozyme
RuvA_N               PF01330.16    61 seq953_BIOID51129    -            203   1.4e-24   85.4   0.4   1   1   7.7e-28   3.5e-24   84.2   0.1     1    61     1    62     1    62 1.00 RuvA N terminal domain
RuvA_C               PF07499.8     47 seq953_BIOID51129    -            203   1.4e-15   57.0   2.0   1   1     3e-19   1.4e-15   57.0   1.4     1    45   158   201   158   203 0.95 RuvA, C-terminal domain
SBP_bac_3            PF00497.15   225 seq955_BIOID51129    -            248   3.1e-71  239.1   2.2   1   1   2.6e-75   3.5e-71  238.9   1.5     1   224    27   244    27   245 0.97 Bacterial extracellular solute-binding proteins, family 3
ABC_tran             PF00005.22   118 seq958_BIOID51129    -            275   1.3e-25   89.9   0.0   1   1   3.3e-29   2.3e-25   89.1   0.0     1   118    75   203    75   203 0.91 ABC transporter
AAA_21               PF13304.1    303 seq958_BIOID51129    -            275   1.5e-14   54.5   0.4   1   1     1e-12   6.9e-09   35.9   0.0   233   297   171   232   146   236 0.85 AAA domain
Bac_export_3         PF01313.14    76 seq959_BIOID51129    -             86   2.5e-26   91.0   0.6   1   1   2.1e-30   2.8e-26   90.8   0.4     2    73     3    74     2    77 0.96 Bacterial export proteins, family 3
Sugar-bind           PF04198.8    255 seq962_BIOID51129    -            317     3e-72  242.4   1.9   1   1     3e-76     4e-72  242.0   1.3     2   255    67   316    66   316 0.97 Putative sugar-binding domain
F_bP_aldolase        PF01116.15   287 seq963_BIOID51129    -            239   6.1e-87  291.2   1.4   1   1     5e-91   6.9e-87  291.0   0.9     2   229    16   239    15   239 0.99 Fructose-bisphosphate aldolase class-II
RuvB_N               PF05496.7    234 seq965_BIOID51129    -            336  9.5e-116  384.7   0.1   1   1  4.3e-119  1.2e-115  384.3   0.0     3   233     8   238     6   239 0.98 Holliday junction DNA helicase ruvB N-terminus
RuvB_C               PF05491.8     76 seq965_BIOID51129    -            336     3e-33  113.1   0.0   1   1   2.2e-36   6.1e-33  112.1   0.0     1    75   256   330   256   331 0.98 Holliday junction DNA helicase ruvB C-terminus
AAA                  PF00004.24   132 seq965_BIOID51129    -            336   8.3e-20   71.2   0.0   1   1   6.5e-23   1.8e-19   70.1   0.0     1   130    58   181    58   183 0.94 ATPase family associated with various cellular activities (AAA)
BPD_transp_2         PF02653.11   267 seq966_BIOID51129    -            336   9.8e-51  172.1  43.6   1   1   7.2e-55   9.8e-51  172.1  30.2     1   267    41   325    41   325 0.91 Branched-chain amino acid transport system / permease component
Bac_export_1         PF01311.15   249 seq967_BIOID51129    -            255   3.8e-61  206.4  13.6   1   1   3.1e-65   4.2e-61  206.2   9.4     2   239     8   240     7   250 0.96 Bacterial export proteins, family 1
Phage_lysis          PF03245.8    125 seq969_BIOID51129    -            155   2.1e-49  166.5   8.4   1   1   1.7e-53   2.4e-49  166.3   5.8     1   125    29   154    29   154 0.99 Bacteriophage lysis protein
UbiA                 PF01040.13   257 seq972_BIOID51129    -            308   7.6e-37  126.7  21.2   1   1   7.3e-41     1e-36  126.4  14.7     1   225    21   273    21   306 0.76 UbiA prenyltransferase family
BPD_transp_1         PF00528.17   185 seq974_BIOID51129    -            219   7.2e-26   90.7  16.2   1   1   7.3e-30   9.9e-26   90.2  11.2     1   184    33   217    33   218 0.95 Binding-protein-dependent transport system inner membrane component
DUF3053              PF11254.3    229 seq975_BIOID51129    -            247   1.1e-97  325.7   2.3   1   1  8.8e-102   1.2e-97  325.5   1.6     1   228    19   245    19   246 0.99 Protein of unknown function (DUF3053)
PTA_PTB              PF01515.14   319 seq976_BIOID51129    -            759  2.1e-100  335.7   0.0   1   1  8.4e-104  2.9e-100  335.3   0.0     2   319   430   751   429   751 0.98 Phosphate acetyl/butaryl transferase
Malic_M              PF03949.10   255 seq976_BIOID51129    -            759   3.4e-71  239.6   1.6   1   1   1.9e-74   6.4e-71  238.7   1.1     1   255   163   401   163   401 0.97 Malic enzyme, NAD binding domain
malic                PF00390.14   182 seq976_BIOID51129    -            759   6.5e-32  110.4   0.3   1   1   5.9e-33     2e-29  102.3   0.2     2   182    19   151    18   151 0.98 Malic enzyme, N-terminal domain
CoaE                 PF01121.15   180 seq977_BIOID51129    -            206     1e-77  259.4   0.4   1   1   3.6e-81   1.2e-77  259.2   0.2     1   176     3   177     3   181 0.99 Dephospho-CoA kinase
AAA_17               PF13207.1    121 seq977_BIOID51129    -            206   2.8e-08   34.4   0.4   1   1   1.6e-10   5.3e-07   30.3   0.3     1    77     4   114     4   191 0.61 AAA domain
SBP_bac_3            PF00497.15   225 seq978_BIOID51129    -            243   5.9e-68  228.3   0.8   1   1   4.9e-72   6.7e-68  228.1   0.6     1   224    23   242    23   243 0.96 Bacterial extracellular solute-binding proteins, family 3
Bac_export_2         PF01312.14   343 seq983_BIOID51129    -            243   1.1e-64  218.3   6.0   1   1     1e-68   1.4e-64  218.0   4.2     1   245     1   238     1   242 0.96 FlhB HrpN YscU SpaS Family
Tagatose_6_P_K       PF08013.6    424 seq984_BIOID51129    -            420    2e-199  662.2   0.2   1   1  1.6e-203  2.2e-199  662.0   0.2     4   423     1   419     1   420 0.99 Tagatose 6 phosphate kinase
FGGY_N               PF00370.16   245 seq985_BIOID51129    -            144   1.5e-16   60.4   0.0   1   1   1.3e-20   1.8e-16   60.1   0.0     1   118    13   131    13   139 0.89 FGGY family of carbohydrate kinases, N-terminal domain
HATPase_c            PF02518.21   111 seq986_BIOID51129    -            543   3.1e-22   78.2   0.0   1   1   2.3e-25   7.7e-22   77.0   0.0     5   109   434   535   430   537 0.95 Histidine kinase-, DNA gyrase B-, and HSP90-like ATPase
PAS                  PF00989.19   113 seq986_BIOID51129    -            543   6.4e-15   54.7   0.1   1   1   1.2e-17   4.2e-14   52.1   0.0     1   112   222   323   222   324 0.95 PAS fold
PAS_10               PF13596.1    106 seq986_BIOID51129    -            543   1.7e-07   31.3   0.1   1   1   2.7e-10   9.2e-07   28.9   0.0     2   104   225   323   224   325 0.86 PAS domain
PAS_8                PF13188.1     64 seq986_BIOID51129    -            543     2e-06   27.3   0.0   1   1   1.6e-09   5.4e-06   25.9   0.0     3    45   224   269   222   294 0.76 PAS domain
ABC_tran             PF00005.22   118 seq990_BIOID51129    -            240   1.8e-26   92.6   0.0   1   1   9.7e-30   2.6e-26   92.1   0.0     1   118    41   165    41   165 0.89 ABC transporter
AAA_21               PF13304.1    303 seq990_BIOID51129    -            240   3.9e-15   56.4   0.0   1   1   1.4e-10   3.9e-07   30.2   0.0   234   298   134   195   130   198 0.95 AAA domain
TPR_2                PF07719.12    34 seq992_BIOID51129    -            294   6.5e-17   59.9   8.6   1   3   3.4e-06    0.0059   16.3   0.1     1    33    62    94    62    95 0.96 Tetratricopeptide repeat
TPR_2                PF07719.12    34 seq992_BIOID51129    -            294   6.5e-17   59.9   8.6   2   3   3.3e-08   5.6e-05   22.6   0.0     1    34    96   129    96   129 0.95 Tetratricopeptide repeat
TPR_2                PF07719.12    34 seq992_BIOID51129    -            294   6.5e-17   59.9   8.6   3   3   1.1e-05     0.019   14.7   0.0     2    30   235   263   234   267 0.91 Tetratricopeptide repeat
TPR_1                PF00515.23    34 seq992_BIOID51129    -            294   6.8e-15   53.8   6.9   1   2   6.5e-07    0.0011   18.3   0.0     1    33    62    94    62    95 0.96 Tetratricopeptide repeat
TPR_1                PF00515.23    34 seq992_BIOID51129    -            294   6.8e-15   53.8   6.9   2   2   6.7e-09   1.1e-05   24.6   0.0     2    34    97   129    96   129 0.95 Tetratricopeptide repeat
TPR_11               PF13414.1     69 seq992_BIOID51129    -            294   2.4e-14   52.5  10.8   1   1   3.7e-12   6.4e-09   35.2   0.7     3    69    96   161    94   161 0.89 TPR repeat
TPR_8                PF13181.1     34 seq992_BIOID51129    -            294     2e-11   42.6   2.0   1   3   5.9e-05       0.1   12.3   0.0     1    33    62    94    62    95 0.94 Tetratricopeptide repeat
TPR_8                PF13181.1     34 seq992_BIOID51129    -            294     2e-11   42.6   2.0   2   3   1.3e-05     0.021   14.4   0.0     9    34   104   129    97   130 0.83 Tetratricopeptide repeat
TPR_8                PF13181.1     34 seq992_BIOID51129    -            294     2e-11   42.6   2.0   3   3   3.8e-05     0.064   12.9   0.1     3    28   236   261   234   264 0.90 Tetratricopeptide repeat
TPR_9                PF13371.1     73 seq992_BIOID51129    -            294   3.2e-10   39.6   7.1   1   2   4.7e-07   0.00081   19.0   1.1    11    64    44    97    35    98 0.92 Tetratricopeptide repeat
TPR_9                PF13371.1     73 seq992_BIOID51129    -            294   3.2e-10   39.6   7.1   2   2   2.5e-08   4.2e-05   23.2   0.2     6    63   107   164   102   174 0.93 Tetratricopeptide repeat
DUF1342              PF07072.6    211 seq993_BIOID51129    -            247   6.4e-76  254.5   0.3   1   1   5.3e-80   7.3e-76  254.3   0.2     1   211    19   225    19   225 0.99 Protein of unknown function (DUF1342)
LysE                 PF01810.13   191 seq994_BIOID51129    -            223   1.8e-53  180.5  11.2   1   1   1.6e-57   2.2e-53  180.2   7.8     2   191    29   219    28   219 0.99 LysE type translocator
Methyltransf_6       PF03737.10   154 seq995_BIOID51129    -            161   4.3e-55  185.6   0.4   1   1   3.5e-59   4.8e-55  185.5   0.2     1   153     1   152     1   153 0.99 Demethylmenaquinone methyltransferase
BPD_transp_1         PF00528.17   185 seq996_BIOID51129    -            238   1.4e-15   57.1  12.1   1   1   1.1e-19   1.4e-15   57.1   8.4     1   183    25   230    22   232 0.89 Binding-protein-dependent transport system inner membrane component
FGGY_N               PF00370.16   245 seq998_BIOID51129    -            361   7.7e-23   80.9   0.1   1   1   3.6e-26   2.4e-22   79.3   0.0   155   245     1    91     1    91 0.99 FGGY family of carbohydrate kinases, N-terminal domain
FGGY_C               PF02782.11   197 seq998_BIOID51129    -            361     3e-20   72.6   0.1   1   1   6.6e-24   4.5e-20   72.0   0.0    31   196   129   298    91   299 0.84 FGGY family of carbohydrate kinases, C-terminal domain
Sigma70_r4_2         PF08281.7     54 seq1000_BIOID51129   -            191   1.3e-19   69.2   0.2   1   1   1.1e-22   3.7e-19   67.8   0.2     2    53   129   180   122   181 0.95 Sigma-70, region 4
Sigma70_r2           PF04542.9     71 seq1000_BIOID51129   -            191   6.3e-18   64.0   0.2   1   1   3.6e-21   1.2e-17   63.1   0.2     1    71    25    92    25    92 0.96 Sigma-70 region 2
Sigma70_r4           PF04545.11    50 seq1000_BIOID51129   -            191     2e-10   39.6   0.0   1   1   1.4e-13   4.9e-10   38.4   0.0     2    47   135   180   134   182 0.95 Sigma-70, region 4
Sigma70_ECF          PF07638.6    185 seq1000_BIOID51129   -            191   8.8e-09   35.1   0.1   1   1   8.3e-12   2.9e-08   33.5   0.1     7   181    10   183     3   186 0.71 ECF sigma factor
Phage_Nu1            PF07471.7    164 seq1007_BIOID51129   -            169   8.9e-18   64.1   0.0   1   1   8.9e-22   1.2e-17   63.7   0.0    75   163    63   150    46   151 0.88 Phage DNA packaging protein Nu1
DUF329               PF03884.9     57 seq1009_BIOID51129   -             65   2.2e-26   91.0   1.7   1   1     2e-30   2.7e-26   90.7   1.2     2    56     6    62     3    63 0.92 Domain of unknown function (DUF329)
BPD_transp_1         PF00528.17   185 seq1011_BIOID51129   -            222   1.9e-12   46.9  16.4   1   1   1.1e-15   1.5e-11   44.0  11.5     3   182    32   214    14   217 0.90 Binding-protein-dependent transport system inner membrane component
MS_channel           PF00924.13   206 seq1013_BIOID51129   -            741   2.7e-44  150.8   1.8   1   1   3.9e-48   5.4e-44  149.8   1.2     2   205   515   714   514   715 0.98 Mechanosensitive ion channel
RseA_N               PF03872.8     87 seq1014_BIOID51129   -            216   1.8e-32  111.3   0.6   1   1   2.6e-36   1.8e-32  111.3   0.4     1    87     1    89     1    89 0.98 Anti sigma-E protein RseA, N-terminal domain
RseA_C               PF03873.8     53 seq1014_BIOID51129   -            216   3.9e-27   93.7   3.7   1   1   5.7e-31   3.9e-27   93.7   2.6     1    53   131   186   131   186 0.98 Anti sigma-E protein RseA, C-terminal domain
PTS_EIIA_2           PF00359.17   142 seq1015_BIOID51129   -            150   1.4e-22   79.8   0.1   1   1   1.2e-26   1.6e-22   79.6   0.1    13   139    11   141     2   144 0.89 Phosphoenolpyruvate-dependent sugar phosphotransferase system, EIIA 2
DEAD                 PF00270.24   173 seq1019_BIOID51129   -            646     2e-50  170.5   0.0   1   1   1.1e-52   3.7e-49  166.4   0.0     2   171    48   212    47   214 0.96 DEAD/DEAH box helicase
Helicase_C           PF00271.26    78 seq1019_BIOID51129   -            646   2.4e-26   91.3   0.1   1   1   3.1e-29     1e-25   89.2   0.0     2    78   281   357   280   357 0.98 Helicase conserved C-terminal domain
DbpA                 PF03880.10    74 seq1019_BIOID51129   -            646   9.7e-23   79.5   0.0   1   1   6.7e-26   2.3e-22   78.3   0.0     3    73   506   576   504   577 0.97 DbpA RNA binding domain
DEADboxA             PF12343.3     63 seq1019_BIOID51129   -            646   4.2e-13   49.2  41.8   1   1   1.2e-16   4.2e-13   49.2  29.0     1    63   585   646   585   646 0.95 Cold shock protein DEAD box A
Terminase_GpA        PF05876.7    557 seq1022_BIOID51129   -            654  1.2e-179  598.1   0.1   1   1  1.1e-183  1.6e-179  597.7   0.1     1   547    51   613    51   621 0.98 Phage terminase large subunit (GpA)
MIP                  PF00230.15   227 seq1023_BIOID51129   -            281   1.8e-76  256.4  12.9   1   1   1.5e-80     2e-76  256.2   9.0     2   227     2   251     1   251 0.97 Major intrinsic protein
Response_reg         PF00072.19   112 seq1024_BIOID51129   -            239   2.5e-18   66.0   0.1   1   1   2.6e-22   3.5e-18   65.5   0.1     1   111     4   117     4   118 0.96 Response regulator receiver domain
PTS_IIB              PF02302.12    90 seq1026_BIOID51129   -             94   2.2e-10   40.7   0.1   1   1   1.8e-14   2.5e-10   40.5   0.1     1    82     4    79     4    89 0.83 PTS system, Lactose/Cellobiose specific IIB subunit
SBP_bac_9            PF01297.12   256 seq1027_BIOID51129   -            352   4.7e-61  206.1   0.0   1   1   3.9e-65   5.4e-61  205.9   0.0     1   256    70   349    70   349 0.91 Periplasmic solute binding protein family
MucB_RseB            PF03888.9    285 seq1028_BIOID51129   -            318  2.9e-123  410.3   0.0   1   1  2.5e-127  3.4e-123  410.1   0.0     1   284    31   314    31   315 0.99 MucB/RseB family
EIIC-GAT             PF03611.9    415 seq1029_BIOID51129   -            451   7.7e-87  291.6  33.3   1   1     8e-91   1.1e-86  291.1  23.1     2   414     7   398     6   399 0.99 PTS system sugar-specific permease component
SBP_bac_3            PF00497.15   225 seq1030_BIOID51129   -            260   7.9e-72  241.0   0.3   1   1   1.3e-75   9.1e-72  240.8   0.2     1   224    40   259    40   260 0.96 Bacterial extracellular solute-binding proteins, family 3
ESPR                 PF13018.1     24 seq1033_BIOID51129   -            278   1.4e-11   43.4   0.4   1   1     2e-15   2.8e-11   42.4   0.3     1    24     1    24     1    24 0.99 Extended Signal Peptide of Type V secretion system
PrgH                 PF09480.5    375 seq1034_BIOID51129   -            151   7.6e-29  100.6   0.0   1   1     7e-33   9.6e-29  100.2   0.0     1   102    19   120    19   123 0.98 Type III secretion system protein PrgH-EprH (PrgH)
DHBP_synthase        PF00926.14   194 seq1035_BIOID51129   -            217     6e-80  266.9   0.8   1   1   4.9e-84   6.7e-80  266.7   0.6     1   194    16   209    16   209 0.99 3,4-dihydroxy-2-butanone 4-phosphate synthase
BMC                  PF00936.14    75 seq1036_BIOID51129   -            111   8.9e-17   60.4   0.2   1   1   8.4e-21   1.2e-16   60.0   0.1     2    72    40   106    39   109 0.96 BMC domain
Molybdopterin        PF00384.17   432 seq1037_BIOID51129   -            777  5.7e-113  377.7   0.0   1   1    1e-116  6.9e-113  377.5   0.0     1   432    56   517    56   517 0.98 Molybdopterin oxidoreductase
Molydop_binding      PF01568.16   109 seq1037_BIOID51129   -            777     2e-23   82.1   0.0   1   1     8e-27   5.5e-23   80.7   0.0     2    95   637   740   636   754 0.92 Molydopterin dinucleotide binding domain
DLH                  PF01738.13   218 seq1039_BIOID51129   -            289     4e-76  255.0   0.0   1   1   1.8e-79   4.9e-76  254.7   0.0     1   217    60   283    60   284 0.99 Dienelactone hydrolase family
Abhydrolase_5        PF12695.2    142 seq1039_BIOID51129   -            289   3.5e-15   55.8   0.1   1   1   1.9e-18   5.3e-15   55.3   0.0     2   142    77   255    76   255 0.76 Alpha/beta hydrolase family
Abhydrolase_6        PF12697.2    228 seq1039_BIOID51129   -            289     4e-12   46.4   2.1   1   1   2.5e-09   6.8e-06   26.0   0.0   163   222   198   261   182   267 0.73 Alpha/beta hydrolase family
BAAT_C               PF08840.6    213 seq1039_BIOID51129   -            289   5.1e-09   36.0   0.1   1   1     4e-09   1.1e-05   25.1   0.2   109   177   204   270   191   286 0.80 BAAT / Acyl-CoA thioester hydrolase C terminal
Peptidase_S9         PF00326.16   213 seq1039_BIOID51129   -            289     7e-07   28.5   0.0   1   1   1.2e-08   3.2e-05   23.1   0.0   136   210   202   284   193   287 0.80 Prolyl oligopeptidase family
FGGY_N               PF00370.16   245 seq1040_BIOID51129   -            509   6.6e-93  310.4   0.2   1   1   1.4e-96   9.2e-93  309.9   0.1     1   245    13   260    13   260 0.99 FGGY family of carbohydrate kinases, N-terminal domain
FGGY_C               PF02782.11   197 seq1040_BIOID51129   -            509   9.6e-63  211.2   0.5   1   1     4e-66   2.8e-62  209.7   0.7     1   197   269   459   269   459 0.96 FGGY family of carbohydrate kinases, C-terminal domain
PduV-EutP            PF10662.4    143 seq1041_BIOID51129   -            159   1.6e-31  108.6   0.0   1   1   5.3e-35   1.8e-31  108.4   0.0     1   142     1   143     1   144 0.96 Ethanolamine utilisation - propanediol utilisation
MMR_HSR1             PF01926.18   114 seq1041_BIOID51129   -            159   7.2e-06   25.8   0.0   1   1     3e-09     1e-05   25.3   0.0     1    92     3    79     3   147 0.76 50S ribosome-binding GTPase
FeoB_N               PF02421.13   189 seq1041_BIOID51129   -            159   7.2e-06   25.2   0.2   1   1   1.2e-08   4.1e-05   22.7   0.1     2   168     3   154     2   159 0.87 Ferrous iron transport protein B
PrgH                 PF09480.5    375 seq1044_BIOID51129   -            244   8.2e-92  307.8   7.9   1   1   6.7e-96   9.2e-92  307.6   5.5   135   375     1   242     1   242 1.00 Type III secretion system protein PrgH-EprH (PrgH)
Peptidase_M23        PF01551.17    96 seq1048_BIOID51129   -            440   2.3e-34  117.2   0.2   1   1   1.4e-37   4.8e-34  116.1   0.2     2    96   313   407   312   407 0.98 Peptidase family M23
OapA                 PF04225.7     85 seq1048_BIOID51129   -            440   8.3e-11   41.5   0.5   1   1   3.5e-11   1.2e-07   31.3   0.0     3    81    96   172    94   176 0.88 Opacity-associated protein A LysM-like domain
LysM                 PF01476.15    44 seq1048_BIOID51129   -            440   9.3e-08   31.7   0.9   1   1     6e-11     2e-07   30.6   0.1     1    43    98   141    98   142 0.94 LysM domain
OapA_N               PF08525.6     30 seq1048_BIOID51129   -            440   3.5e-07   29.6   0.2   1   1   1.8e-10     6e-07   28.9   0.2     2    29    11    39    10    40 0.92 Opacity-associated protein A N-terminal motif
RseC_MucC            PF04246.7    135 seq1049_BIOID51129   -            159   7.2e-41  138.8   1.0   1   1   6.4e-45   8.8e-41  138.5   0.7     1   134     8   141     8   142 0.99 Positive regulator of sigma(E), RseC/MucC
Autotransporter      PF03797.14   265 seq1050_BIOID51129   -           1546   2.4e-49  167.9  28.5   1   1   1.7e-53   2.4e-49  167.9  19.7     3   261  1261  1533  1259  1537 0.94 Autotransporter beta-domain
DcuA_DcuB            PF03605.9    364 seq1053_BIOID51129   -            446    5e-164  545.3  20.1   1   1  4.3e-168  5.9e-164  545.0  13.9     1   364     6   376     6   376 0.98 Anaerobic c4-dicarboxylate membrane transporter
EutQ                 PF06249.7    152 seq1054_BIOID51129   -            233   2.9e-70  234.5   0.0   1   1   8.3e-74   3.8e-70  234.2   0.0     1   152    85   232    85   232 0.99 Ethanolamine utilisation protein EutQ
Cupin_3              PF05899.7     74 seq1054_BIOID51129   -            233   9.4e-08   31.2   0.3   1   1   4.3e-11     2e-07   30.1   0.0    10    63   160   212   151   223 0.84 Protein of unknown function (DUF861)
Cupin_2              PF07883.6     71 seq1054_BIOID51129   -            233     2e-06   27.0   0.0   1   1     1e-09   4.8e-06   25.8   0.0    20    68   176   222   173   225 0.86 Cupin domain
Rsd_AlgQ             PF04353.8    153 seq1055_BIOID51129   -            158     5e-50  169.0   0.4   1   1   4.2e-54   5.7e-50  168.8   0.3     1   150     1   148     1   151 0.98 Regulator of RNA polymerase sigma(70) subunit, Rsd/AlgQ
DUF4051              PF13260.1     54 seq1056_BIOID51129   -             64   2.3e-36  122.8   1.8   1   1   1.9e-40   2.6e-36  122.6   1.2     1    54     9    62     9    62 0.98 Protein of unknown function (DUF4051)
gpW                  PF02831.10    68 seq1058_BIOID51129   -             68   4.7e-32  109.2   1.4   1   1   3.8e-36   5.1e-32  109.1   0.9     1    68     1    68     1    68 0.99 gpW
MxiH                 PF09392.5     90 seq1059_BIOID51129   -             79     2e-10   40.9   0.2   1   1   1.6e-14   2.2e-10   40.8   0.1     3    89    10    77     8    78 0.90 Type III secretion needle MxiH like
Trp_Tyr_perm         PF03222.8    394 seq1060_BIOID51129   -            414    1e-154  515.0  28.6   1   1  8.5e-159  1.2e-154  514.8  19.8     2   394    10   402     9   402 0.99 Tryptophan/tyrosine permease family
ADH_N                PF08240.7    109 seq1061_BIOID51129   -            346   1.2e-29  102.1   0.0   1   1   4.6e-33   2.1e-29  101.3   0.0     2   108    26   130    25   131 0.95 Alcohol dehydrogenase GroES-like domain
ADH_zinc_N           PF00107.21   130 seq1061_BIOID51129   -            346   4.7e-22   77.8   0.0   1   1   2.2e-25   9.9e-22   76.7   0.0     2   128   172   306   171   308 0.90 Zinc-binding dehydrogenase
AlaDh_PNT_C          PF01262.16   168 seq1061_BIOID51129   -            346   0.00014   21.3   0.0   1   1   5.7e-08   0.00026   20.4   0.0    14    69   155   211   150   228 0.86 Alanine dehydrogenase/PNT, C-terminal domain
Phage_portal_2       PF05136.8    355 seq1062_BIOID51129   -            540  1.6e-107  359.0   0.2   1   1  1.4e-111  1.9e-107  358.7   0.1     1   355    36   408    36   408 0.98 Phage portal protein, lambda family
GTP_EFTU             PF00009.22   188 seq1063_BIOID51129   -            599   7.5e-52  175.3   0.0   1   1   6.2e-55   1.7e-51  174.2   0.0     1   187     2   181     2   182 0.94 Elongation factor Tu GTP binding domain
LepA_C               PF06421.7    108 seq1063_BIOID51129   -            599   6.9e-52  173.7   3.3   1   1   4.3e-55   1.2e-51  173.0   2.3     1   107   487   593   487   594 0.99 GTP-binding protein LepA C-terminus
EFG_C                PF00679.19    89 seq1063_BIOID51129   -            599   3.3e-19   68.4   0.0   1   1   2.5e-22   6.9e-19   67.3   0.0     2    86   399   483   398   486 0.95 Elongation factor G C-terminus
GTP_EFTU_D2          PF03144.20    74 seq1063_BIOID51129   -            599   8.8e-10   38.4   0.3   1   1   7.1e-13   1.9e-09   37.3   0.2     1    74   205   275   205   275 0.86 Elongation factor Tu domain 2
Ras                  PF00071.17   162 seq1063_BIOID51129   -            599   8.7e-05   21.8   0.0   1   1   5.7e-08   0.00016   21.0   0.0    30   160    52   180    42   182 0.79 Ras family
MxiH                 PF09392.5     90 seq1065_BIOID51129   -            110   1.1e-06   28.9   1.1   1   1   1.3e-10   1.8e-06   28.2   0.8    36    89    56   109     8   110 0.82 Type III secretion needle MxiH like
Cob_adeno_trans      PF01923.13   162 seq1067_BIOID51129   -            267   1.1e-17   64.2   0.0   1   1   1.2e-21   1.7e-17   63.6   0.0    10   160    94   247    89   249 0.86 Cobalamin adenosyltransferase
ThiC                 PF01964.13   421 seq1068_BIOID51129   -            631  3.8e-201  667.9   0.0   1   1  2.8e-204  1.9e-200  665.6   0.0     1   420   148   597   148   598 0.99 ThiC family
ThiC-associated      PF13667.1     80 seq1068_BIOID51129   -            631   7.6e-34  115.0   0.1   1   1     3e-37   2.1e-33  113.6   0.0     2    80    26   109    25   109 0.94 ThiC-associated domain
YscJ_FliF            PF01514.12   207 seq1070_BIOID51129   -            244   3.9e-53  179.5   0.2   1   1   3.6e-57   4.9e-53  179.2   0.1    13   200     4   192     1   199 0.96 Secretory protein of YscJ/FliF family
FMN_red              PF03358.10   152 seq1071_BIOID51129   -            191   7.3e-36  122.8   0.0   1   1   1.4e-39   9.8e-36  122.4   0.0     1   148     1   141     1   144 0.94 NADPH-dependent FMN reductase
Flavodoxin_2         PF02525.12   199 seq1071_BIOID51129   -            191   7.5e-07   28.7   0.0   1   1   2.1e-10   1.5e-06   27.7   0.0     1   103     1    91     1   129 0.85 Flavodoxin-like fold
FBPase_glpX          PF03320.8    309 seq1072_BIOID51129   -            379  8.4e-135  448.2   7.6   1   1  7.1e-139  9.8e-135  448.0   5.3     2   309    46   365    45   365 0.99 Bacterial fructose-1,6-bisphosphatase, glpX-encoded
LigB                 PF02900.13   272 seq1074_BIOID51129   -            271   1.3e-57  194.8   0.1   1   1     1e-61   1.4e-57  194.6   0.1     1   271    16   270    16   271 0.92 Catalytic LigB subunit of aromatic ring-opening dioxygenase
Lip_A_acyltrans      PF03279.8    295 seq1075_BIOID51129   -            331  4.9e-113  376.7   0.0   1   1  4.1e-117  5.5e-113  376.5   0.0     2   295    20   313    19   313 1.00 Bacterial lipid A biosynthesis acyltransferase
Fumerase             PF05681.9    271 seq1077_BIOID51129   -            548     4e-91  304.7   0.0   1   1   7.3e-95     5e-91  304.4   0.0     2   271    48   328    47   328 0.98 Fumarate hydratase (Fumerase)
Fumerase_C           PF05683.7    206 seq1077_BIOID51129   -            548   7.4e-83  276.6   0.0   1   1     2e-86   1.4e-82  275.7   0.0     1   204   332   539   332   541 0.98 Fumarase C-terminus
DUF1471              PF07338.8     56 seq1079_BIOID51129   -            134   1.1e-19   69.7   0.2   1   1   1.3e-23   1.7e-19   69.0   0.1     1    56    81   134    81   134 0.99 Protein of unknown function (DUF1471)
NMT1                 PF09084.6    216 seq1080_BIOID51129   -            333   2.8e-14   53.1   0.0   1   1   2.4e-17   6.5e-14   51.9   0.0    29   147    78   197    71   261 0.85 NMT1/THI5 like
SBP_bac_3            PF00497.15   225 seq1080_BIOID51129   -            333   2.2e-13   49.8   0.0   1   1   5.8e-13   1.6e-09   37.2   0.0    87   212   125   250   117   259 0.83 Bacterial extracellular solute-binding proteins, family 3
NMT1_2               PF13379.1    252 seq1080_BIOID51129   -            333   2.7e-12   46.5   0.0   1   1   1.3e-15   3.4e-12   46.1   0.0     4   248    39   266    36   270 0.83 NMT1-like family
Phosphonate-bd       PF12974.2    243 seq1080_BIOID51129   -            333   9.5e-10   38.1   0.1   1   1   5.7e-13   1.6e-09   37.4   0.0    41   171    82   204    63   278 0.82 ABC transporter, phosphonate, periplasmic substrate-binding protein
OpuAC                PF04069.7    257 seq1080_BIOID51129   -            333   4.1e-08   32.7   0.0   1   1   2.1e-11   5.8e-08   32.2   0.0     3   235    43   260    41   282 0.78 Substrate binding domain of ABC-type glycine betaine transport system
PTA_PTB              PF01515.14   319 seq1081_BIOID51129   -            338  4.8e-121  403.5   0.0   1   1    4e-125  5.4e-121  403.4   0.0     2   319     2   320     1   320 0.99 Phosphate acetyl/butaryl transferase
DeoRC                PF00455.17   162 seq1083_BIOID51129   -            259   8.4e-52  174.9   3.3   1   1   3.5e-55   1.2e-51  174.4   2.3     4   161    83   239    80   240 0.98 DeoR C terminal sensor domain
HTH_DeoR             PF08220.7     57 seq1083_BIOID51129   -            259   1.3e-16   59.7   0.1   1   1   8.1e-20   2.8e-16   58.6   0.1     1    53     8    60     8    63 0.96 DeoR-like helix-turn-helix domain
GntR                 PF00392.16    64 seq1083_BIOID51129   -            259   1.1e-05   24.5   0.2   1   1   9.7e-09   3.3e-05   23.1   0.1    10    63     9    60     9    61 0.95 Bacterial regulatory proteins, gntR family
HTH_11               PF08279.7     55 seq1083_BIOID51129   -            259   2.6e-05   23.6   0.0   1   1   1.6e-08   5.5e-05   22.6   0.0     1    44     8    50     8    63 0.92 HTH domain
OrgA_MxiK            PF09482.5    183 seq1087_BIOID51129   -            154   1.6e-52  177.7   0.1   1   1   1.3e-56   1.8e-52  177.5   0.0    36   182     1   146     1   147 0.99 Bacterial type III secretion apparatus protein (OrgA_MxiK)
Peptidase_S49        PF01343.13   154 seq1090_BIOID51129   -            501   4.2e-46  156.4   0.6   1   1   5.5e-50   7.5e-46  155.5   0.4     2   153   145   295   144   296 0.97 Peptidase family S49
TonB_dep_Rec         PF00593.19   276 seq1091_BIOID51129   -            760   1.6e-35  123.2  13.4   1   1   2.3e-39   1.6e-35  123.2   9.3     1   275   514   758   514   759 0.91 TonB dependent receptor
Plug                 PF07715.10   108 seq1091_BIOID51129   -            760   2.6e-20   72.6   3.3   1   1   1.3e-23     9e-20   70.8   2.3     2   107    68   168    67   169 0.95 TonB-dependent Receptor Plug Domain
NAD_binding_1        PF00175.16   109 seq1093_BIOID51129   -            248   5.9e-17   62.1   0.0   1   1   1.2e-20   8.3e-17   61.6   0.0     1   109   111   223   111   223 0.90 Oxidoreductase NAD-binding domain
FAD_binding_6        PF00970.19    99 seq1093_BIOID51129   -            248   2.7e-10   40.1   0.0   1   1     8e-14   5.5e-10   39.1   0.0     9    90    14    90     6    98 0.85 Oxidoreductase FAD-binding domain
Peptidase_S24        PF00717.18    70 seq1096_BIOID51129   -            324   8.8e-21   73.2   0.1   1   1   2.5e-24   1.7e-20   72.2   0.1     1    63    86   159    86   170 0.92 Peptidase S24-like
Peptidase_S26        PF10502.4    138 seq1096_BIOID51129   -            324   6.3e-09   35.3   0.0   1   1   2.1e-11   1.4e-07   30.9   0.0    96   138   260   302   233   302 0.84 Signal peptidase, peptidase S26
HHA                  PF05321.6     57 seq1097_BIOID51129   -             58   3.1e-22   78.3   0.0   1   1   2.5e-26   3.4e-22   78.2   0.0     2    57     2    55     1    55 0.94 Haemolysin expression modulating protein
Bac_luciferase       PF00296.15   307 seq1098_BIOID51129   -            381   8.1e-80  268.0   5.6   1   1   7.3e-84     1e-79  267.7   3.9     3   306     5   325     3   326 0.97 Luciferase-like monooxygenase
BMC                  PF00936.14    75 seq1100_BIOID51129   -            111   9.1e-26   89.2   5.0   1   1   8.3e-30   1.1e-25   88.9   3.5     1    75    16    92    16    92 0.98 BMC domain
TMP-TENI             PF02581.12   180 seq1101_BIOID51129   -            211   5.9e-57  191.5   0.4   1   1   5.2e-61     7e-57  191.3   0.3     3   180    17   189    15   189 0.98 Thiamine monophosphate synthase/TENI
Autotransporter      PF03797.14   265 seq1105_BIOID51129   -            232   1.1e-08   34.6   3.4   1   1   1.3e-12   1.7e-08   33.9   2.4   125   259    89   215    86   223 0.86 Autotransporter beta-domain
LysR_substrate       PF03466.15   209 seq1107_BIOID51129   -            317   2.2e-43  147.6   1.4   1   1   4.6e-47   3.1e-43  147.1   1.0     3   207    86   288    84   290 0.97 LysR substrate binding domain
HTH_1                PF00126.22    60 seq1107_BIOID51129   -            317   3.7e-17   61.6   1.4   1   1   1.4e-20   9.5e-17   60.3   1.0     2    60     5    63     4    63 0.97 Bacterial regulatory helix-turn-helix protein, lysR family
EutN_CcmL            PF03319.8     83 seq1108_BIOID51129   -             95   1.9e-31  108.1   0.3   1   1   1.6e-35   2.2e-31  107.9   0.2     1    83     1    83     1    83 1.00 Ethanolamine utilisation protein EutN/carboxysome
ThiF                 PF00899.16   136 seq1112_BIOID51129   -            282   6.3e-44  148.9   0.1   1   1   1.3e-47   9.2e-44  148.4   0.1     2   134    59   190    58   192 0.98 ThiF family
MoeZ_MoeB            PF05237.8     84 seq1112_BIOID51129   -            282   4.5e-29   99.7   0.0   1   1   1.2e-32   8.2e-29   98.9   0.0     4    82   199   276   197   278 0.96 MoeZ/MoeB domain
DUF2238              PF09997.4    143 seq1113_BIOID51129   -            209   5.7e-59  197.4   1.8   1   1   6.1e-63   8.4e-59  196.9   1.2     1   143    41   182    41   182 0.99 Predicted membrane protein (DUF2238)
Aldedh               PF00171.17   462 seq1114_BIOID51129   -            467   4.5e-31  107.5  13.9   1   1   1.1e-34   1.5e-30  105.8   9.7    29   428    34   423    18   434 0.84 Aldehyde dehydrogenase family
GerE                 PF00196.14    58 seq1116_BIOID51129   -            148   5.3e-23   79.9   0.6   1   1   1.2e-26   8.1e-23   79.3   0.4     2    57    84   139    83   140 0.96 Bacterial regulatory proteins, luxR family
Sigma70_r4_2         PF08281.7     54 seq1116_BIOID51129   -            148   9.1e-07   28.1   0.0   1   1   2.3e-10   1.6e-06   27.3   0.0     9    54    84   128    84   128 0.95 Sigma-70, region 4
Dus                  PF01207.12   310 seq1117_BIOID51129   -            337   7.4e-97  323.7   0.0   1   1  6.6e-101     9e-97  323.5   0.0     2   306    27   326    26   331 0.93 Dihydrouridine synthase (Dus)
Ribonuclease_3       PF00636.21   114 seq1119_BIOID51129   -            226   5.6e-21   75.0   0.0   1   1   2.4e-24   1.6e-20   73.5   0.0     1   113    38   127    38   128 0.90 Ribonuclease III domain
dsrm                 PF00035.20    67 seq1119_BIOID51129   -            226   8.7e-15   54.9   0.0   1   1   2.1e-18   1.5e-14   54.2   0.0     1    67   156   223   156   223 0.95 Double-stranded RNA binding motif
Phage_fiber_C        PF06820.7     64 seq1120_BIOID51129   -             69   1.1e-22   79.7   0.2   1   1   8.8e-27   1.2e-22   79.6   0.2    20    64    14    58     2    58 0.91 Putative prophage tail fibre C-terminus
MFS_1                PF07690.11   354 seq1121_BIOID51129   -            402   2.4e-34  118.5  43.4   1   2   1.3e-23   1.8e-19   69.6  10.4    14   226    28   231    13   237 0.80 Major Facilitator Superfamily
MFS_1                PF07690.11   354 seq1121_BIOID51129   -            402   2.4e-34  118.5  43.4   2   2   7.4e-19     1e-14   53.9  18.0     4   176   221   388   218   400 0.81 Major Facilitator Superfamily
Phage_fiber_C        PF06820.7     64 seq1125_BIOID51129   -             89   1.4e-34  117.9   0.5   1   1   1.3e-38   1.8e-34  117.5   0.3     1    64    28    89    28    89 0.99 Putative prophage tail fibre C-terminus
ThiG                 PF05690.9    247 seq1127_BIOID51129   -            328  3.2e-109  363.6   1.2   1   1  5.5e-113  3.7e-109  363.4   0.8     2   247    76   319    75   319 0.99 Thiazole biosynthesis protein ThiG
ThiS                 PF02597.15    78 seq1128_BIOID51129   -             66   1.2e-17   64.0   0.1   1   1   9.2e-22   1.3e-17   63.9   0.1     1    78     3    66     3    66 0.98 ThiS family
DUF1076              PF06416.7    113 seq1131_BIOID51129   -            191   6.3e-44  148.1   1.7   1   1     8e-48   1.1e-43  147.3   1.2     1   113    81   189    80   189 0.96 Protein of unknown function (DUF1076)
MMR_HSR1             PF01926.18   114 seq1132_BIOID51129   -            301   7.1e-22   77.4   0.1   1   1   7.3e-25   1.2e-21   76.6   0.1     2   114    11   125    10   125 0.81 50S ribosome-binding GTPase
KH_2                 PF07650.12    78 seq1132_BIOID51129   -            301   2.1e-18   65.5   0.7   1   1   3.5e-21     6e-18   64.0   0.5     1    77   209   285   209   286 0.94 KH domain
FeoB_N               PF02421.13   189 seq1132_BIOID51129   -            301   3.3e-14   52.4   0.1   1   1   2.9e-17   4.9e-14   51.8   0.0     3   164    11   177    10   203 0.82 Ferrous iron transport protein B
GTP_EFTU             PF00009.22   188 seq1132_BIOID51129   -            301   2.2e-10   40.1   0.7   1   1   6.2e-12   1.1e-08   34.6   0.5     6   187    11   174     9   175 0.68 Elongation factor Tu GTP binding domain
Dynamin_N            PF00350.18   168 seq1132_BIOID51129   -            301   8.5e-08   32.0   0.1   1   1   2.7e-08   4.7e-05   23.1   0.1     1    35    11    45    11    58 0.84 Dynamin family
AIG1                 PF04548.11   212 seq1132_BIOID51129   -            301   4.7e-07   29.0   0.0   1   1   4.9e-10   8.4e-07   28.1   0.0     3   109    11   114    10   117 0.74 AIG1 family
PduV-EutP            PF10662.4    143 seq1132_BIOID51129   -            301   9.1e-07   28.3   0.3   1   1   6.9e-09   1.2e-05   24.7   0.2     4   141    11   169     9   171 0.72 Ethanolamine utilisation - propanediol utilisation
Miro                 PF08477.8    119 seq1132_BIOID51129   -            301   1.5e-05   25.3   0.0   1   1   2.4e-08   4.1e-05   23.9   0.0     2   119    11   127    11   127 0.63 Miro-like protein
ABC_tran             PF00005.22   118 seq1134_BIOID51129   -            255   2.6e-22   79.3   0.0   1   1   6.4e-26   4.4e-22   78.5   0.0     1   117    51   160    51   161 0.92 ABC transporter
DUF1454              PF07305.7    200 seq1136_BIOID51129   -            199  1.9e-111  369.7   1.6   1   1  1.5e-115  2.1e-111  369.6   1.1     1   200     1   199     1   199 0.99 Protein of unknown function (DUF1454)
HTH_3                PF01381.17    55 seq1140_BIOID51129   -             88   6.7e-15   54.5   0.0   1   1   3.8e-18     1e-14   53.9   0.0     2    53    18    69    17    70 0.95 Helix-turn-helix
HTH_19               PF12844.2     64 seq1140_BIOID51129   -             88   6.5e-12   45.2   0.0   1   1     3e-15   8.1e-12   44.9   0.0     3    54    16    67    14    79 0.88 Helix-turn-helix domain
HTH_37               PF13744.1     80 seq1140_BIOID51129   -             88   1.1e-07   31.3   0.2   1   1   5.4e-11   1.5e-07   31.0   0.1    18    72    12    65    10    70 0.91 Helix-turn-helix domain
HTH_26               PF13443.1     63 seq1140_BIOID51129   -             88   8.1e-07   29.0   0.2   1   1   1.4e-09   3.7e-06   26.9   0.0     7    53    22    67    16    69 0.90 Cro/C1-type HTH DNA-binding domain
HTH_31               PF13560.1     64 seq1140_BIOID51129   -             88   1.5e-06   28.1   0.0   1   1   6.8e-10   1.9e-06   27.8   0.0     2    57    13    67    12    83 0.89 Helix-turn-helix domain
SCP2                 PF02036.12   101 seq1144_BIOID51129   -            174   3.3e-19   68.8   0.1   1   1   3.5e-23   4.8e-19   68.3   0.1    11   101    45   133    33   133 0.93 SCP-2 sterol transfer family
BATS                 PF06968.8     92 seq1145_BIOID51129   -            377   5.7e-22   77.2   0.0   1   1   4.1e-25   2.8e-21   75.0   0.0     1    92   256   361   256   361 0.98 Biotin and Thiamin Synthesis associated domain
Radical_SAM          PF04055.16   166 seq1145_BIOID51129   -            377   1.1e-08   35.2   0.0   1   1   2.8e-12   1.9e-08   34.5   0.0     4   155    82   231    79   238 0.85 Radical SAM superfamily
Couple_hipA          PF13657.1     99 seq1146_BIOID51129   -            459   5.2e-25   87.5   0.0   1   1     2e-28     9e-25   86.7   0.0     4    98    26   122    23   123 0.97 HipA N-terminal domain
HipA_N               PF07805.7     82 seq1146_BIOID51129   -            459   4.7e-21   74.6   0.0   1   1   2.6e-24   1.2e-20   73.4   0.0     1    82   169   257   169   257 0.98 HipA-like N-terminal domain
HipA_C               PF07804.7     79 seq1146_BIOID51129   -            459   3.3e-17   62.2   0.0   1   1   2.2e-20     1e-16   60.6   0.0     1    79   268   351   268   351 0.95 HipA-like C-terminal domain
OEP                  PF02321.13   188 seq1147_BIOID51129   -            505   4.1e-32  111.1  23.9   1   2   4.3e-23   5.9e-19   68.2   6.2     3   188    96   293    94   293 0.96 Outer membrane efflux protein
OEP                  PF02321.13   188 seq1147_BIOID51129   -            505   4.1e-32  111.1  23.9   2   2   3.1e-17   4.3e-13   49.1   4.9     7   188   320   500   314   500 0.92 Outer membrane efflux protein
DUF1076              PF06416.7    113 seq1148_BIOID51129   -            193   4.5e-43  145.4   0.1   1   1   5.9e-47     8e-43  144.6   0.0    12   113    90   191    82   191 0.96 Protein of unknown function (DUF1076)
G6PD_C               PF02781.11   294 seq1149_BIOID51129   -            491    1e-130  434.7   0.1   1   1  1.9e-134  1.3e-130  434.3   0.1     1   293   188   489   188   490 0.99 Glucose-6-phosphate dehydrogenase, C-terminal domain
G6PD_N               PF00479.17   183 seq1149_BIOID51129   -            491   1.8e-59  200.9   0.0   1   1     6e-63   4.1e-59  199.7   0.0     1   183    13   186    13   186 0.99 Glucose-6-phosphate dehydrogenase, NAD binding domain
Sulfatase            PF00884.18   379 seq1150_BIOID51129   -            574   4.1e-52  177.3   0.1   1   1   7.9e-56   5.4e-52  176.9   0.0     3   314   261   560   259   571 0.86 Sulfatase
DUF1705              PF08019.7    156 seq1150_BIOID51129   -            574   8.5e-13   47.9   7.4   1   1   1.2e-16   8.5e-13   47.9   5.1     2   112    69   180    65   191 0.78 Domain of unknown function (DUF1705)
RecO_N               PF11967.3     80 seq1151_BIOID51129   -            242   4.6e-24   83.9   0.0   1   1   1.1e-27   7.7e-24   83.2   0.0     5    78     4    76     1    78 0.95 Recombination protein O N terminal
RecO_C               PF02565.10   118 seq1151_BIOID51129   -            242   3.3e-20   71.9   0.0   1   1   6.3e-24   4.3e-20   71.6   0.0     3   118    82   226    80   226 0.91 Recombination protein O C terminal
TIM                  PF00121.13   244 seq1152_BIOID51129   -            255   3.2e-93  311.1   1.0   1   1   2.6e-97   3.6e-93  311.0   0.7     1   243     4   245     4   246 0.97 Triosephosphate isomerase
Acetyltransf_9       PF13527.1    128 seq1153_BIOID51129   -            167   9.1e-11   41.6   0.0   1   1   3.6e-14   1.2e-10   41.1   0.0     9   128    10   125     3   125 0.86 Acetyltransferase (GNAT) domain
Acetyltransf_1       PF00583.19    83 seq1153_BIOID51129   -            167     1e-10   41.3   0.0   1   1   4.7e-14   1.6e-10   40.7   0.0     3    83    49   123    47   123 0.93 Acetyltransferase (GNAT) family
Acetyltransf_7       PF13508.1     79 seq1153_BIOID51129   -            167   9.7e-07   28.7   0.0   1   1   5.1e-10   1.8e-06   27.9   0.0     6    78    45   123    43   124 0.74 Acetyltransferase (GNAT) domain
Acetyltransf_10      PF13673.1    117 seq1153_BIOID51129   -            167   4.9e-05   23.3   0.0   1   1   2.3e-08   7.8e-05   22.6   0.0     1   117    10   122    10   122 0.71 Acetyltransferase (GNAT) domain
Fe-ADH               PF00465.14   366 seq1154_BIOID51129   -            404  2.1e-111  372.0   6.8   1   1  3.4e-115  2.4e-111  371.8   4.7     1   366    36   396    36   396 0.94 Iron-containing alcohol dehydrogenase
Fe-ADH_2             PF13685.1    250 seq1154_BIOID51129   -            404   3.6e-16   59.1   3.2   1   1   1.6e-12   1.1e-08   34.6   0.0     3    96    42   136    40   142 0.93 Iron-containing alcohol dehydrogenase
Sigma70_r4_2         PF08281.7     54 seq1156_BIOID51129   -            173   2.5e-15   55.5   0.4   1   1   1.5e-18   5.1e-15   54.5   0.0     2    54   112   164   111   164 0.97 Sigma-70, region 4
Sigma70_r2           PF04542.9     71 seq1156_BIOID51129   -            173   8.4e-12   44.4   0.2   1   1   3.6e-15   1.2e-11   43.9   0.1     1    69    16    81    16    83 0.90 Sigma-70 region 2
Sigma70_r4           PF04545.11    50 seq1156_BIOID51129   -            173   7.6e-08   31.4   0.0   1   1   4.6e-11   1.6e-07   30.4   0.0     2    47   118   163   117   164 0.95 Sigma-70, region 4
Sigma70_ECF          PF07638.6    185 seq1156_BIOID51129   -            173     4e-05   23.2   0.1   1   1   2.7e-08   9.1e-05   22.0   0.1    53   172    42   157    11   164 0.76 ECF sigma factor
NUDIX                PF00293.23   135 seq1157_BIOID51129   -            209   3.2e-14   52.6   0.2   1   1   3.5e-18   4.7e-14   52.0   0.1     4   127    59   187    56   198 0.87 NUDIX domain
DUF1076              PF06416.7    113 seq1158_BIOID51129   -            209   1.5e-46  156.6   0.9   1   1   1.5e-50     2e-46  156.2   0.6     2   113    98   209    97   209 0.98 Protein of unknown function (DUF1076)
2OG-FeII_Oxy_3       PF13640.1    100 seq1159_BIOID51129   -            236   6.4e-13   48.9   0.1   1   1   2.5e-16   1.1e-12   48.1   0.1     3    99    95   186    94   187 0.91 2OG-Fe(II) oxygenase superfamily
2OG-FeII_Oxy         PF03171.15    99 seq1159_BIOID51129   -            236   9.2e-06   25.7   0.0   1   1   3.4e-09   1.6e-05   25.0   0.0     6    98    94   187    90   188 0.88 2OG-Fe(II) oxygenase superfamily
PdxJ                 PF03740.8    239 seq1160_BIOID51129   -            247  7.4e-106  352.5   4.5   1   1  6.3e-110  8.6e-106  352.3   3.1     2   237     9   242     8   244 0.99 Pyridoxal phosphate biosynthesis protein PdxJ
FecR                 PF04773.8     98 seq1161_BIOID51129   -            317   2.7e-17   62.6   0.8   1   1   3.1e-21   4.3e-17   62.0   0.6     2    98   110   203   109   203 0.90 FecR protein
DUF1249              PF06853.7    121 seq1164_BIOID51129   -            140   6.9e-46  154.6   0.2   1   1   5.8e-50     8e-46  154.4   0.1     2   118    21   136    20   139 0.97 Protein of unknown function (DUF1249)
DUF1076              PF06416.7    113 seq1167_BIOID51129   -            213   2.7e-43  146.1   0.3   1   1   2.7e-47   3.7e-43  145.6   0.2    14   113   113   212    99   212 0.94 Protein of unknown function (DUF1076)
zf-dskA_traR         PF01258.12    36 seq1168_BIOID51129   -             88   4.3e-12   45.4   5.9   1   1   4.4e-16     6e-12   44.9   4.1     5    34    38    67    31    69 0.89 Prokaryotic dksA/traR C4-type zinc finger
adh_short            PF00106.20   167 seq1170_BIOID51129   -            253   3.4e-29  101.8   0.7   1   1     1e-32   4.7e-29  101.3   0.5     2   166     4   171     3   172 0.94 short chain dehydrogenase
adh_short_C2         PF13561.1    243 seq1170_BIOID51129   -            253   1.4e-26   93.6   0.0   1   1   3.7e-30   1.7e-26   93.4   0.0     3   242     9   243     8   244 0.90 Enoyl-(Acyl carrier protein) reductase
KR                   PF08659.5    181 seq1170_BIOID51129   -            253     3e-08   33.4   0.4   1   1   1.1e-11   5.1e-08   32.6   0.3     4   161     6   165     4   184 0.84 KR domain
LysE                 PF01810.13   191 seq1171_BIOID51129   -            206   7.4e-46  155.7  14.2   1   1   6.3e-50   8.6e-46  155.5   9.9     1   189    14   202    14   204 0.98 LysE type translocator
ACPS                 PF01648.15   113 seq1172_BIOID51129   -            126   6.7e-22   77.4   0.1   1   1   5.5e-26   7.5e-22   77.2   0.0     1   113     5   122     5   122 0.96 4'-phosphopantetheinyl transferase superfamily
Metallophos          PF00149.23   201 seq1174_BIOID51129   -            275     1e-14   54.3   1.3   1   1   2.7e-18   1.8e-14   53.5   0.9     2   200    16   206    15   207 0.88 Calcineurin-like phosphoesterase
Metallophos_2        PF12850.2    156 seq1174_BIOID51129   -            275   3.2e-12   46.4   0.0   1   1   7.3e-16     5e-12   45.8   0.0     2   139    16   225    15   239 0.69 Calcineurin-like phosphoesterase superfamily domain
ILVD_EDD             PF00920.16   521 seq1176_BIOID51129   -            603  1.5e-169  564.6   0.1   1   1  1.3e-173  1.8e-169  564.4   0.1     2   521    66   598    65   598 0.96 Dehydratase family
EutH                 PF04346.7    354 seq1177_BIOID51129   -            408    2e-147  490.6  45.9   1   1  1.7e-151  2.3e-147  490.4  31.8     1   353     1   391     1   392 0.98 Ethanolamine utilisation protein, EutH
DUF1471              PF07338.8     56 seq1180_BIOID51129   -             86   1.6e-18   65.9   2.7   1   1     2e-22   2.7e-18   65.2   1.9     1    56    33    86    33    86 0.99 Protein of unknown function (DUF1471)
HTH_AraC             PF00165.18    42 seq1181_BIOID51129   -            302   6.1e-21   73.4   0.2   1   2   8.7e-11   5.9e-07   28.9   0.0     1    42   200   241   200   241 0.97 Bacterial regulatory helix-turn-helix proteins, AraC family
HTH_AraC             PF00165.18    42 seq1181_BIOID51129   -            302   6.1e-21   73.4   0.2   2   2   6.7e-15   4.6e-11   42.0   0.1     6    42   254   291   252   291 0.94 Bacterial regulatory helix-turn-helix proteins, AraC family
HTH_18               PF12833.2     81 seq1181_BIOID51129   -            302   3.1e-19   68.7   0.2   1   1   9.3e-23   6.4e-19   67.7   0.1     2    80   214   291   213   292 0.95 Helix-turn-helix domain
Usher                PF00577.15   552 seq1182_BIOID51129   -            382   8.1e-77  259.0  10.9   1   1   1.6e-80   1.1e-76  258.6   7.6   288   552    18   294     5   294 0.97 Type VII secretion system (T7SS), usher protein
PapC_C               PF13953.1     68 seq1182_BIOID51129   -            382     1e-23   82.6   0.2   1   1   5.3e-27   3.6e-23   80.8   0.1     1    65   304   367   304   370 0.96 PapC C-terminal domain
TonB_dep_Rec         PF00593.19   276 seq1184_BIOID51129   -            774   5.7e-23   82.1  17.8   1   1   1.3e-26   5.7e-23   82.1  12.4     2   274   526   771   525   773 0.88 TonB dependent receptor
Plug                 PF07715.10   108 seq1184_BIOID51129   -            774   1.3e-19   70.4   0.4   1   1   9.4e-23   4.3e-19   68.7   0.3     4   108   132   244   129   244 0.87 TonB-dependent Receptor Plug Domain
STN                  PF07660.9     52 seq1184_BIOID51129   -            774   3.4e-10   39.1   0.0   1   1   2.3e-13     1e-09   37.6   0.0     2    52    57   107    56   107 0.95 Secretin and TonB N terminus short domain
NAD_binding_10       PF13460.1    183 seq1186_BIOID51129   -            211   1.1e-15   57.9   0.0   1   1   3.8e-19   1.3e-15   57.7   0.0     1   180     4   189     4   192 0.83 NADH(P)-binding
Semialdhyde_dh       PF01118.19   121 seq1186_BIOID51129   -            211   7.7e-08   32.5   0.0   1   1   1.8e-10   6.1e-07   29.6   0.0     2    84     4    80     3   100 0.77 Semialdehyde dehydrogenase, NAD binding domain
Epimerase            PF01370.16   236 seq1186_BIOID51129   -            211     1e-05   25.0   0.0   1   1     1e-08   3.5e-05   23.2   0.0     1   115     4   110     4   197 0.88 NAD dependent epimerase/dehydratase family
UPF0227              PF05728.7    187 seq1191_BIOID51129   -            193   9.7e-75  250.2   0.0   1   1   1.6e-78   1.1e-74  250.1   0.0     2   186     4   188     3   189 0.99 Uncharacterised protein family (UPF0227)
Abhydrolase_5        PF12695.2    142 seq1191_BIOID51129   -            193   1.1e-06   28.3   0.0   1   1   2.6e-10   1.8e-06   27.6   0.0     1   141     3   172     3   173 0.67 Alpha/beta hydrolase family
SBP_bac_5            PF00496.17   374 seq1193_BIOID51129   -            535    2e-107  359.1   7.1   1   1  1.8e-111  2.5e-107  358.8   4.9     1   372    73   453    73   455 0.94 Bacterial extracellular solute-binding proteins, family 5 Middle
NAPRTase             PF04095.11   245 seq1197_BIOID51129   -            416   3.6e-79  265.4   0.0   1   1   3.5e-83   4.8e-79  264.9   0.0     1   244   185   410   185   411 0.99 Nicotinate phosphoribosyltransferase (NAPRTase) family
DUF318               PF03773.8    307 seq1198_BIOID51129   -            346   2.4e-82  276.2  24.6   1   1   2.3e-86   3.2e-82  275.8  17.1     2   305    62   343    61   345 0.98 Predicted permease
EutA                 PF06277.6    473 seq1200_BIOID51129   -            467  1.9e-174  580.6   0.0   1   1  1.6e-178  2.3e-174  580.3   0.0     2   473     5   466     4   466 0.98 Ethanolamine utilisation protein EutA
OKR_DC_1             PF01276.15   417 seq1201_BIOID51129   -            756  8.1e-191  633.9   0.0   1   1  2.2e-194    1e-190  633.6   0.0     1   416   141   590   141   591 0.99 Orn/Lys/Arg decarboxylase, major domain
OKR_DC_1_C           PF03711.10   137 seq1201_BIOID51129   -            756   3.3e-43  146.9   0.0   1   1   1.5e-46   6.9e-43  145.8   0.0     1   131   616   744   616   748 0.99 Orn/Lys/Arg decarboxylase, C-terminal domain
OKR_DC_1_N           PF03709.10   115 seq1201_BIOID51129   -            756   2.7e-27   94.9   0.1   1   1   1.1e-30     5e-27   94.1   0.0     3   115    19   135    17   135 0.98 Orn/Lys/Arg decarboxylase, N-terminal domain
DUF1282              PF06930.7    170 seq1202_BIOID51129   -            203     2e-35  121.8  10.0   1   1   3.6e-39   2.5e-35  121.5   6.9     1   165    15   182    15   193 0.95 Protein of unknown function (DUF1282)
Yip1                 PF04893.12   172 seq1202_BIOID51129   -            203   4.1e-28   97.9  12.4   1   1     6e-32   4.1e-28   97.9   8.6     1   168    15   179    15   185 0.96 Yip1 domain
DNA_gyraseB          PF00204.20   173 seq1203_BIOID51129   -            630   3.7e-40  136.8   0.0   1   1     2e-43   6.8e-40  135.9   0.0     1   169   218   384   218   388 0.90 DNA gyrase B
DNA_gyraseB_C        PF00986.16    65 seq1203_BIOID51129   -            630   6.4e-25   86.5   2.7   1   1   3.6e-28   1.2e-24   85.6   1.9     2    65   554   620   553   620 0.92 DNA gyrase B subunit, carboxyl terminus
Toprim               PF01751.17    88 seq1203_BIOID51129   -            630   4.4e-16   58.4   0.0   1   1   2.5e-19   8.7e-16   57.4   0.0     1    86   413   522   413   524 0.93 Toprim domain
HATPase_c            PF02518.21   111 seq1203_BIOID51129   -            630   4.7e-13   48.7   0.1   1   1   2.4e-16   8.2e-13   47.9   0.1     2   109    28   170    27   172 0.93 Histidine kinase-, DNA gyrase B-, and HSP90-like ATPase
Fimbrial             PF00419.15   145 seq1205_BIOID51129   -            176   1.9e-19   70.2   0.2   1   1   1.6e-23   2.2e-19   70.0   0.1     3   145    29   176    27   176 0.91 Fimbrial protein
DUF1097              PF06496.6    144 seq1208_BIOID51129   -            165   4.9e-37  126.8  26.0   1   1   4.1e-41   5.6e-37  126.6  18.0     2   143     9   156     8   157 0.98 Protein of unknown function (DUF1097)
Aldolase             PF01081.14   196 seq1209_BIOID51129   -            213   3.4e-95  316.7   0.8   1   1   2.8e-99   3.8e-95  316.5   0.5     2   196     9   203     8   203 0.99 KDPG and KHG aldolase
Fimbrial             PF00419.15   145 seq1211_BIOID51129   -            167   4.4e-09   36.6   5.1   1   1     4e-13   5.4e-09   36.2   3.6     1   143    28   165    26   167 0.73 Fimbrial protein
Glutaredoxin         PF00462.19    60 seq1212_BIOID51129   -             85   8.8e-15   54.3   0.1   1   1   1.7e-18   1.1e-14   53.9   0.0     2    60     4    69     3    69 0.90 Glutaredoxin
DUF836               PF05768.9     81 seq1212_BIOID51129   -             85   1.3e-05   25.2   0.0   1   1   2.2e-09   1.5e-05   25.0   0.0     3    57     4    66     2    81 0.77 Glutaredoxin-like domain (DUF836)
Peptidase_S11        PF00768.15   241 seq1213_BIOID51129   -            313   4.9e-89  297.6   1.2   1   1   1.8e-92     6e-89  297.3   0.9     2   240    33   264    32   265 0.98 D-alanyl-D-alanine carboxypeptidase
Beta-lactamase2      PF13354.1    197 seq1213_BIOID51129   -            313   1.7e-12   47.0   0.2   1   1   6.6e-16   2.2e-12   46.6   0.1     1   142    51   194    51   260 0.87 Beta-lactamase enzyme family
HAD                  PF12710.2    191 seq1215_BIOID51129   -            211     4e-09   36.8   0.0   1   1   4.1e-13   5.6e-09   36.3   0.0     1   186     9   188     9   193 0.61 haloacid dehalogenase-like hydrolase
LysR_substrate       PF03466.15   209 seq1216_BIOID51129   -            310   4.4e-19   68.3   0.0   1   1   9.5e-23   6.5e-19   67.7   0.0     2   191    91   280    90   292 0.92 LysR substrate binding domain
HTH_1                PF00126.22    60 seq1216_BIOID51129   -            310   8.5e-18   63.7   0.6   1   1   2.6e-21   1.8e-17   62.7   0.4     3    60     9    66     8    66 0.96 Bacterial regulatory helix-turn-helix protein, lysR family
tRNA-synt_2          PF00152.15   335 seq1217_BIOID51129   -            481   2.5e-71  240.0   0.0   1   1   4.6e-75   3.2e-71  239.7   0.0     4   334   135   476   132   477 0.88 tRNA synthetases class II (D, K and N)
tRNA_anti            PF01336.20    76 seq1217_BIOID51129   -            481     1e-12   47.6   0.1   1   1   3.9e-16   2.7e-12   46.2   0.1     1    75    35   114    35   115 0.95 OB-fold nucleic acid binding domain
FimH_man-bind        PF09160.5    147 seq1218_BIOID51129   -            304   5.8e-61  204.5   0.8   1   1   1.3e-64   8.7e-61  203.9   0.1     1   147    27   171    27   171 0.99 FimH, mannose binding
Fimbrial             PF00419.15   145 seq1218_BIOID51129   -            304     9e-08   32.3   4.5   1   1   1.3e-11     9e-08   32.3   3.1     5   145   176   304   172   304 0.83 Fimbrial protein
EutB                 PF06751.6    444 seq1219_BIOID51129   -            453  2.5e-230  764.2   0.6   1   1  2.1e-234  2.9e-230  764.0   0.4     1   444    11   452    11   452 1.00 Ethanolamine ammonia lyase large subunit (EutB)
Peripla_BP_2         PF01497.13   238 seq1220_BIOID51129   -            300   1.1e-30  106.4   0.5   1   1   9.8e-35   1.3e-30  106.1   0.3     1   237    40   269    40   270 0.93 Periplasmic binding protein
BPD_transp_1         PF00528.17   185 seq1221_BIOID51129   -            339     2e-46  157.7  14.5   1   1   1.4e-50     2e-46  157.7  10.0     1   184   114   336   114   337 0.99 Binding-protein-dependent transport system inner membrane component
dCMP_cyt_deam_1      PF00383.17   102 seq1222_BIOID51129   -            178   1.7e-27   94.9   0.0   1   1   1.8e-31   2.4e-27   94.4   0.0     3   101    18   116    16   117 0.96 Cytidine and deoxycytidylate deaminase zinc-binding region
Asp-Al_Ex            PF06826.7    169 seq1224_BIOID51129   -             92   3.7e-17   62.2   9.8   1   1   3.3e-21   4.5e-17   61.9   6.8     2    83    17    89    16    91 0.96 Predicted Permease Membrane Region
Asp-Al_Ex            PF06826.7    169 seq1227_BIOID51129   -            468   1.4e-58  197.0  37.0   1   2   7.2e-20   4.9e-16   58.5   2.1    88   168     1    89     1    90 0.96 Predicted Permease Membrane Region
Asp-Al_Ex            PF06826.7    169 seq1227_BIOID51129   -            468   1.4e-58  197.0  37.0   2   2   2.7e-46   1.9e-42  144.5  18.1     1   169   292   462   292   462 0.99 Predicted Permease Membrane Region
TrkA_C               PF02080.16    71 seq1227_BIOID51129   -            468   1.2e-24   85.5   0.4   1   2     1e-15   6.9e-12   44.6   0.0    12    68   135   191   125   194 0.93 TrkA-C domain
TrkA_C               PF02080.16    71 seq1227_BIOID51129   -            468   1.2e-24   85.5   0.4   2   2   6.3e-14   4.3e-10   38.9   0.2     2    71   211   279   210   279 0.91 TrkA-C domain
FecCD                PF01032.13   311 seq1228_BIOID51129   -            332   1.5e-86  289.9  30.0   1   1   2.6e-90   1.7e-86  289.7  20.8     2   311    18   330    17   330 0.95 FecCD transport family
ABC-3                PF00950.12   258 seq1228_BIOID51129   -            332   1.1e-07   31.3  11.2   1   1   1.6e-11   1.1e-07   31.3   7.8    50   253   119   326    99   330 0.80 ABC 3 transport family
YebG                 PF07130.7     75 seq1230_BIOID51129   -             96   2.2e-34  116.8   1.4   1   1     2e-38   2.8e-34  116.5   1.0     1    74     1    74     1    75 0.99 YebG protein
Molybdopterin        PF00384.17   432 seq1231_BIOID51129   -            759   1.9e-29  102.5   0.0   1   1   6.9e-33   4.7e-29  101.2   0.0     1   302   108   423   108   501 0.76 Molybdopterin oxidoreductase
Molydop_binding      PF01568.16   109 seq1231_BIOID51129   -            759   4.4e-06   26.3   0.0   1   1   2.4e-09   1.7e-05   24.5   0.0     1   108   642   751   642   752 0.77 Molydopterin dinucleotide binding domain
BPD_transp_1         PF00528.17   185 seq1232_BIOID51129   -            300   4.7e-31  107.6  17.3   1   1   1.6e-34   1.1e-30  106.4   8.9     1   184   116   299   116   300 0.98 Binding-protein-dependent transport system inner membrane component
OppC_N               PF12911.2     56 seq1232_BIOID51129   -            300   8.2e-17   60.2   0.9   1   1   1.2e-20   8.2e-17   60.2   0.6     2    55    16    69    15    70 0.90 N-terminal TM domain of oligopeptide transport permease C
HTH_AraC             PF00165.18    42 seq1233_BIOID51129   -            253   3.7e-18   64.6   0.7   1   2   5.9e-11     4e-07   29.5   0.0     1    42   155   195   155   195 0.97 Bacterial regulatory helix-turn-helix proteins, AraC family
HTH_AraC             PF00165.18    42 seq1233_BIOID51129   -            253   3.7e-18   64.6   0.7   2   2   3.3e-12   2.2e-08   33.5   0.1     8    39   210   242   207   245 0.91 Bacterial regulatory helix-turn-helix proteins, AraC family
HTH_18               PF12833.2     81 seq1233_BIOID51129   -            253   1.6e-13   50.4   0.0   1   1   3.9e-17   2.7e-13   49.7   0.0     2    80   169   245   168   246 0.95 Helix-turn-helix domain
EutC                 PF05985.6    238 seq1234_BIOID51129   -            295   1.1e-81  273.2   0.0   1   1     1e-85   1.4e-81  272.9   0.0     2   237    61   293    60   294 0.98 Ethanolamine ammonia-lyase light chain (EutC)
4HBT                 PF03061.17    79 seq1235_BIOID51129   -            155   8.5e-19   67.3   0.1   1   1   1.7e-22   1.1e-18   66.9   0.1     2    78    57   145    56   146 0.97 Thioesterase superfamily
4HBT_3               PF13622.1    256 seq1235_BIOID51129   -            155   7.1e-07   29.1   0.3   1   1   1.4e-10   9.4e-07   28.7   0.2     3    85    52   153    47   154 0.85 Thioesterase-like superfamily
YebF                 PF13995.1     89 seq1236_BIOID51129   -            122   4.1e-37  125.9   0.3   1   1   3.7e-41   5.1e-37  125.6   0.2     2    89    33   120    32   120 0.98 YebF-like protein
Porin_1              PF00267.16   337 seq1244_BIOID51129   -            362  5.3e-128  426.8  27.9   1   1  8.8e-132    6e-128  426.7  19.3     1   337    28   362    28   362 0.97 Gram-negative porin
Porin_4              PF13609.1    311 seq1244_BIOID51129   -            362   2.2e-18   66.7  44.5   1   1   6.1e-22   4.1e-18   65.8  30.9     6   303    13   335     7   362 0.73 Gram-negative porin
FecCD                PF01032.13   311 seq1245_BIOID51129   -            318   3.7e-94  314.9  27.0   1   1   3.3e-98   4.5e-94  314.6  18.7     2   311    13   316     9   316 0.98 FecCD transport family
EamA                 PF00892.15   126 seq1246_BIOID51129   -            296   2.7e-17   62.8  33.8   1   2   3.4e-16   2.3e-12   46.9   8.4     1   123    18   142    18   145 0.90 EamA-like transporter family
EamA                 PF00892.15   126 seq1246_BIOID51129   -            296   2.7e-17   62.8  33.8   2   2   9.1e-09   6.2e-05   22.9   8.8     1   125   159   284   159   285 0.84 EamA-like transporter family
EmrE                 PF13536.1    113 seq1246_BIOID51129   -            296     3e-08   33.7  35.1   1   1   9.4e-12   6.4e-08   32.6   9.2     4   108    42   147    39   151 0.90 Multidrug resistance efflux transporter
oligo_HPY            PF08352.7     64 seq1247_BIOID51129   -            327   3.6e-19   68.7   0.4   1   1   1.4e-22   6.2e-19   67.9   0.3     1    64   233   297   233   297 0.99 Oligopeptide/dipeptide transporter, C-terminal region
ABC_tran             PF00005.22   118 seq1247_BIOID51129   -            327   5.5e-19   68.5   0.0   1   1   2.2e-22   9.9e-19   67.7   0.0    15   118    65   182    52   182 0.87 ABC transporter
AAA_21               PF13304.1    303 seq1247_BIOID51129   -            327   6.7e-10   39.2   0.0   1   1   2.6e-12   1.2e-08   35.1   0.0   231   302   148   217   110   218 0.93 AAA domain
AA_permease_2        PF13520.1    426 seq1249_BIOID51129   -            445   1.4e-52  178.5  55.6   1   1   2.7e-56   1.8e-52  178.1  38.6     2   401    11   403    10   428 0.89 Amino acid permease
AA_permease          PF00324.16   479 seq1249_BIOID51129   -            445     7e-35  120.1  50.8   1   1   1.7e-38   1.1e-34  119.4  35.2     2   421    15   405    14   429 0.88 Amino acid permease
DUF533               PF04391.7    189 seq1250_BIOID51129   -            219   1.8e-53  180.6   1.2   1   1   1.7e-57   2.3e-53  180.2   0.9     5   188    29   210    19   211 0.95 Protein of unknown function (DUF533)
BMC                  PF00936.14    75 seq1251_BIOID51129   -            219   2.7e-23   81.3   1.0   1   2   5.9e-17   8.1e-13   47.7   0.3     1    64    35   109    35   129 0.94 BMC domain
BMC                  PF00936.14    75 seq1251_BIOID51129   -            219   2.7e-23   81.3   1.0   2   2   4.8e-12   6.5e-08   32.0   0.0    13    64   157   210   147   218 0.84 BMC domain
Glyco_hydro_3        PF00933.16   299 seq1252_BIOID51129   -            789   2.2e-86  289.3   0.0   1   1   8.2e-90   3.8e-86  288.6   0.0     1   298    70   375    70   376 0.98 Glycosyl hydrolase family 3 N terminal domain
Glyco_hydro_3_C      PF01915.17   227 seq1252_BIOID51129   -            789   3.3e-69  232.7   0.8   1   1   1.5e-72   6.7e-69  231.7   0.6     1   227   419   674   419   674 0.94 Glycosyl hydrolase family 3 C-terminal domain
Fn3-like             PF14310.1     71 seq1252_BIOID51129   -            789   2.5e-23   81.6   0.0   1   1   1.1e-26     5e-23   80.6   0.0     2    71   710   778   709   778 0.98 Fibronectin type III-like domain
DUF1768              PF08719.6    157 seq1256_BIOID51129   -            149   2.1e-45  154.1   0.1   1   1   1.7e-49   2.4e-45  153.9   0.1     1   155     6   145     6   147 0.97 Domain of unknown function (DUF1768)
GATase_5             PF13507.1    259 seq1257_BIOID51129   -           1295    5e-103  343.3   0.0   1   1  1.8e-106  8.3e-103  342.6   0.0     1   257  1039  1292  1039  1293 0.97 CobB/CobQ-like glutamine amidotransferase domain
AIRS_C               PF02769.17   153 seq1257_BIOID51129   -           1295   1.6e-47  161.2   2.6   1   2     3e-26   1.4e-22   80.2   0.0     2   151   432   589   431   591 0.93 AIR synthase related protein, C-terminal domain
AIRS_C               PF02769.17   153 seq1257_BIOID51129   -           1295   1.6e-47  161.2   2.6   2   2     3e-26   1.4e-22   80.2   0.8     2   150   822   966   821   969 0.92 AIR synthase related protein, C-terminal domain
AIRS                 PF00586.19    96 seq1257_BIOID51129   -           1295   7.7e-28   96.4   3.3   1   1   7.2e-31   3.3e-27   94.4   0.0     1    96   257   389   257   389 0.98 AIR synthase related protein, N-terminal domain
ABC_tran             PF00005.22   118 seq1261_BIOID51129   -            255   7.7e-21   74.5   0.0   1   1   2.5e-24   1.1e-20   73.9   0.0     1   118    42   167    42   167 0.95 ABC transporter
AAA_29               PF13555.1     62 seq1261_BIOID51129   -            255   6.8e-08   31.8   0.1   1   1   3.6e-11   1.6e-07   30.6   0.1    21    54    26    59    17    62 0.86 P-loop containing region of AAA domain
BMC                  PF00936.14    75 seq1263_BIOID51129   -            166   2.9e-21   74.8   1.9   1   1   3.4e-25   4.6e-21   74.1   0.5     1    75     3    79     3    79 0.95 BMC domain
Thiolase_N           PF00108.18   264 seq1265_BIOID51129   -            393  6.4e-110  366.1   1.9   1   1  1.8e-113    8e-110  365.8   1.3     1   263     1   261     1   262 0.99 Thiolase, N-terminal domain
Thiolase_C           PF02803.13   123 seq1265_BIOID51129   -            393   1.7e-52  175.9   0.3   1   1   7.6e-56   3.5e-52  174.8   0.2     2   123   270   391   269   391 0.98 Thiolase, C-terminal domain
ketoacyl-synt        PF00109.21   255 seq1265_BIOID51129   -            393   2.5e-06   27.0   2.3   1   1   6.2e-10   2.8e-06   26.8   0.3   170   209    81   120    79   136 0.87 Beta-ketoacyl synthase, N-terminal domain
oligo_HPY            PF08352.7     64 seq1267_BIOID51129   -            334   5.3e-20   71.4   0.6   1   1   2.3e-23     1e-19   70.5   0.4     1    64   241   306   241   306 0.97 Oligopeptide/dipeptide transporter, C-terminal region
ABC_tran             PF00005.22   118 seq1267_BIOID51129   -            334   1.5e-19   70.3   0.0   1   1     6e-23   2.7e-19   69.5   0.0     1   117    62   189    62   190 0.82 ABC transporter
Aminotran_1_2        PF00155.16   363 seq1270_BIOID51129   -            396     3e-96  322.4   0.0   1   1  2.5e-100   3.4e-96  322.2   0.0     3   363    28   392    26   392 0.98 Aminotransferase class I and II
TP_methylase         PF00590.15   210 seq1271_BIOID51129   -            286     1e-32  113.4   0.5   1   1   1.2e-36   1.6e-32  112.7   0.2     1   209    13   213    13   214 0.85 Tetrapyrrole (Corrin/Porphyrin) Methylases
DUF2628              PF10947.3    108 seq1273_BIOID51129   -            126   1.2e-18   66.7   6.8   1   1     1e-22   1.4e-18   66.5   4.7     3   106    18   117    16   119 0.92 Protein of unknown function (DUF2628)
Peptidase_S9_N       PF02897.10   414 seq1274_BIOID51129   -            558   9.3e-76  254.9   0.1   1   1   1.7e-79   1.1e-75  254.6   0.0   127   413     2   275     1   276 0.96 Prolyl oligopeptidase, N-terminal beta-propeller domain
Peptidase_S9         PF00326.16   213 seq1274_BIOID51129   -            558   5.6e-70  234.7   0.1   1   1   1.1e-73   7.7e-70  234.3   0.0     2   210   334   548   333   551 0.97 Prolyl oligopeptidase family
HTH_18               PF12833.2     81 seq1275_BIOID51129   -            350   8.3e-25   86.5   0.4   1   1   1.4e-27   9.9e-24   83.1   0.0     1    79   262   342   262   344 0.96 Helix-turn-helix domain
HTH_AraC             PF00165.18    42 seq1275_BIOID51129   -            350   4.5e-16   57.9   0.0   1   2     1e-10   6.9e-07   28.7   0.0     2    42   250   290   249   290 0.95 Bacterial regulatory helix-turn-helix proteins, AraC family
HTH_AraC             PF00165.18    42 seq1275_BIOID51129   -            350   4.5e-16   57.9   0.0   2   2   1.3e-09     9e-06   25.2   0.0     1    42   301   343   301   343 0.95 Bacterial regulatory helix-turn-helix proteins, AraC family
Sulfatase            PF00884.18   379 seq1276_BIOID51129   -            557   2.1e-56  191.4   0.5   1   1   4.1e-60   2.8e-56  191.0   0.3     3   310   248   539   246   554 0.93 Sulfatase
DUF1705              PF08019.7    156 seq1276_BIOID51129   -            557   3.4e-45  153.2   9.4   1   1     5e-49   3.4e-45  153.2   6.5     2   154    68   221    67   223 0.97 Domain of unknown function (DUF1705)
HTH_AraC             PF00165.18    42 seq1278_BIOID51129   -            253   2.2e-16   58.9   0.4   1   2   6.6e-10   4.5e-06   26.1   0.0     5    41   147   182   146   183 0.94 Bacterial regulatory helix-turn-helix proteins, AraC family
HTH_AraC             PF00165.18    42 seq1278_BIOID51129   -            253   2.2e-16   58.9   0.4   2   2   4.4e-11     3e-07   29.9   0.1    10    39   199   229   199   230 0.94 Bacterial regulatory helix-turn-helix proteins, AraC family
HTH_18               PF12833.2     81 seq1278_BIOID51129   -            253   1.2e-14   54.0   0.1   1   1   4.6e-18   3.1e-14   52.7   0.0     1    78   156   230   156   233 0.94 Helix-turn-helix domain
DUF1019              PF06254.6     89 seq1280_BIOID51129   -            173   8.3e-26   89.8   0.0   1   1   8.9e-30   1.2e-25   89.3   0.0     4    89    58   149    45   149 0.95 Protein of unknown function (DUF1019)
BOF                  PF04076.8    103 seq1282_BIOID51129   -            130   5.9e-46  154.4   1.4   1   1   5.5e-50   7.5e-46  154.0   1.0     1   103    25   127    24   127 0.99 Bacterial OB fold (BOF) protein
DUF3521              PF12035.3     35 seq1283_BIOID51129   -             87   7.3e-16   57.6   1.3   1   1   5.3e-20   7.3e-16   57.6   0.9     1    35     6    40     6    40 0.98 Protein of unknown function (DUF3521)
KduI                 PF04962.7    262 seq1284_BIOID51129   -            278   3.2e-42  144.2   0.2   1   1   2.8e-46   3.9e-42  144.0   0.1     8   261    31   273    24   274 0.89 KduI/IolB family
DUF1956              PF09209.6    125 seq1288_BIOID51129   -            227   1.7e-37  128.0   1.1   1   1   6.6e-41   4.5e-37  126.6   0.3     2   125   100   222    99   222 0.96 Domain of unknown function (DUF1956)
TetR_N               PF00440.18    47 seq1288_BIOID51129   -            227   1.6e-13   49.9   0.6   1   1   2.4e-17   1.6e-13   49.9   0.4     1    47    21    66    21    66 0.97 Bacterial regulatory proteins, tetR family
TetR_C_6             PF13977.1    131 seq1289_BIOID51129   -            201   2.7e-34  117.6   3.4   1   1   3.9e-38   2.7e-34  117.6   2.4     3   130    75   198    73   199 0.94 Bacterial transcriptional repressor
TetR_N               PF00440.18    47 seq1289_BIOID51129   -            201   2.4e-14   52.5   0.6   1   1   9.4e-18   6.4e-14   51.2   0.0     1    46    20    65    20    66 0.98 Bacterial regulatory proteins, tetR family
GyrI-like            PF06445.10   155 seq1290_BIOID51129   -            160   1.4e-30  106.2   0.0   1   1   1.1e-34   1.5e-30  106.1   0.0     2   154     7   159     6   160 0.98 GyrI-like small molecule binding domain
OpuAC                PF04069.7    257 seq1291_BIOID51129   -            305   4.2e-60  203.1   5.9   1   1   3.5e-64   4.8e-60  202.9   4.1     2   257    26   300    25   300 0.97 Substrate binding domain of ABC-type glycine betaine transport system
DUF2233              PF09992.4    170 seq1297_BIOID51129   -            254   2.4e-20   73.0   0.1   1   1   2.3e-24   3.2e-20   72.7   0.1     2   145    84   232    83   252 0.85 Predicted periplasmic protein (DUF2233)
Sulfatase            PF00884.18   379 seq1299_BIOID51129   -            560  1.2e-113  379.9   8.3   1   1  2.1e-117  1.5e-113  379.5   5.8     1   371    58   497    58   505 0.96 Sulfatase
Phosphodiest         PF01663.17   364 seq1299_BIOID51129   -            560   1.2e-12   47.7   0.4   1   1     4e-16   2.7e-12   46.5   0.3    18   244   106   348    98   350 0.73 Type I phosphodiesterase / nucleotide pyrophosphatase
Response_reg         PF00072.19   112 seq1300_BIOID51129   -            222   5.1e-26   90.7   0.0   1   1     1e-29   6.9e-26   90.3   0.0     1   112     3   113     3   113 0.99 Response regulator receiver domain
Trans_reg_C          PF00486.23    77 seq1300_BIOID51129   -            222   3.2e-20   71.7   0.5   1   1   2.1e-23   1.4e-19   69.6   0.0     1    77   145   216   145   216 0.97 Transcriptional regulatory protein, C terminal
adh_short            PF00106.20   167 seq1301_BIOID51129   -            253   5.6e-28   97.8   0.1   1   1   1.7e-31   7.8e-28   97.3   0.1     1   166    11   176    11   177 0.93 short chain dehydrogenase
adh_short_C2         PF13561.1    243 seq1301_BIOID51129   -            253   1.8e-20   73.6   0.0   1   1   5.4e-24   2.4e-20   73.2   0.0     5   241    19   249    17   250 0.91 Enoyl-(Acyl carrier protein) reductase
KR                   PF08659.5    181 seq1301_BIOID51129   -            253   3.4e-06   26.7   0.1   1   1   1.2e-09   5.4e-06   26.0   0.1     3   125    13   129    12   192 0.84 KR domain
Aldedh               PF00171.17   462 seq1303_BIOID51129   -            490  9.8e-179  594.3   0.1   1   1  8.1e-183  1.1e-178  594.2   0.0     2   462    16   479    15   479 0.98 Aldehyde dehydrogenase family
HlyD                 PF00529.15   306 seq1304_BIOID51129   -            331   1.2e-26   93.6  14.4   1   1   4.8e-30   1.6e-26   93.2  10.0     1   263    42   292    42   328 0.80 HlyD family secretion protein
HlyD_3               PF13437.1    105 seq1304_BIOID51129   -            331   8.7e-15   54.8   0.1   1   1   1.1e-15   3.7e-12   46.4   0.0     1   101   205   313   205   317 0.80 HlyD family secretion protein
HlyD_2               PF12700.2    328 seq1304_BIOID51129   -            331   2.3e-14   53.1   0.3   1   1   8.5e-17   2.9e-13   49.5   0.2    10   265    32   322    26   327 0.77 HlyD family secretion protein
Biotin_lipoyl_2      PF13533.1     50 seq1304_BIOID51129   -            331   8.8e-12   44.3   0.0   1   1   2.6e-15   8.8e-12   44.3   0.0     1    49    42    90    42    91 0.96 Biotin-lipoyl like
HTH_38               PF13936.1     44 seq1306_BIOID51129   -            383   5.6e-23   80.1   2.1   1   1   5.6e-21   1.9e-17   62.4   0.9     4    44    58    98    55    98 0.97 Helix-turn-helix domain
rve                  PF00665.21   120 seq1306_BIOID51129   -            383     1e-16   61.0   0.0   1   1   6.5e-20   2.2e-16   59.9   0.0     3   120   228   337   226   337 0.94 Integrase core domain
DUF977               PF06163.6    127 seq1309_BIOID51129   -            140   8.1e-65  216.2   0.5   1   1   6.7e-69   9.1e-65  216.0   0.3     1   126     1   135     1   136 0.99 Bacterial protein of unknown function (DUF977)
BPD_transp_1         PF00528.17   185 seq1310_BIOID51129   -            385   4.3e-21   75.1  24.0   1   1   3.2e-25   4.3e-21   75.1  16.6     1   179   195   375   191   381 0.92 Binding-protein-dependent transport system inner membrane component
Ldr_toxin            PF13940.1     35 seq1312_BIOID51129   -             35   2.5e-24   84.6   1.3   1   1     2e-28   2.7e-24   84.5   0.9     1    35     1    35     1    35 1.00 Toxin Ldr, type I toxin-antitoxin system
HATPase_c            PF02518.21   111 seq1313_BIOID51129   -            366   1.1e-18   66.9   0.0   1   1   3.6e-22   1.6e-18   66.2   0.0     1   110   252   358   252   359 0.95 Histidine kinase-, DNA gyrase B-, and HSP90-like ATPase
HisKA                PF00512.20    68 seq1313_BIOID51129   -            366   2.5e-08   33.6   1.8   1   1   5.4e-12   2.5e-08   33.6   1.3     3    66   147   203   145   205 0.76 His Kinase A (phospho-acceptor) domain
HAMP                 PF00672.20    70 seq1313_BIOID51129   -            366   4.3e-08   33.1   5.1   1   1   4.1e-11   1.8e-07   31.0   0.2     2    69    73   140    72   141 0.91 HAMP domain
Collar               PF07484.7     57 seq1314_BIOID51129   -            177   2.4e-15   55.9   0.1   1   1   3.6e-19   4.9e-15   54.9   0.1     1    57    25    72    25    72 0.98 Phage Tail Collar Domain
SBP_bac_5            PF00496.17   374 seq1318_BIOID51129   -            556   8.2e-77  258.4   6.1   1   1   1.1e-80   1.5e-76  257.5   4.3     1   371    96   474    96   476 0.92 Bacterial extracellular solute-binding proteins, family 5 Middle
Sugar_tr             PF00083.19   451 seq1320_BIOID51129   -            507  6.6e-130  433.5  32.8   1   1  2.2e-133  7.7e-130  433.3  22.7     2   449    61   494    60   496 0.96 Sugar (and other) transporter
MFS_1                PF07690.11   354 seq1320_BIOID51129   -            507   5.4e-38  130.5  40.4   1   1   4.6e-41   1.6e-37  129.0  23.0     2   328    65   410    64   422 0.80 Major Facilitator Superfamily
MFS_2                PF13347.1    427 seq1320_BIOID51129   -            507   1.1e-10   40.4  32.3   1   1   2.2e-11   7.7e-08   31.0   4.9   190   344    24   177    16   183 0.85 MFS/sugar transport protein
TRI12                PF06609.8    599 seq1320_BIOID51129   -            507   1.3e-09   36.7   6.5   1   1   3.7e-13   1.3e-09   36.7   4.5    38   229    51   246    35   257 0.75 Fungal trichothecene efflux pump (TRI12)
ABC_tran             PF00005.22   118 seq1322_BIOID51129   -            583   3.4e-38  130.5   0.0   1   2   1.6e-21   5.6e-18   65.3   0.0     1   116    52   170    52   172 0.92 ABC transporter
ABC_tran             PF00005.22   118 seq1322_BIOID51129   -            583   3.4e-38  130.5   0.0   2   2   7.2e-21   2.5e-17   63.2   0.0     1   118   374   494   374   494 0.90 ABC transporter
AAA_21               PF13304.1    303 seq1322_BIOID51129   -            583   1.7e-24   87.1   0.1   1   2   2.4e-11   8.4e-08   32.4   0.0     1   285    40   189    40   197 0.81 AAA domain
AAA_21               PF13304.1    303 seq1322_BIOID51129   -            583   1.7e-24   87.1   0.1   2   2   7.6e-11   2.6e-07   30.7   0.0   236   297   465   523   462   523 0.96 AAA domain
Acetyltransf_1       PF00583.19    83 seq1323_BIOID51129   -            141   1.8e-17   63.0   0.1   1   1   1.5e-20   2.9e-17   62.3   0.1     1    83    48   124    48   124 0.97 Acetyltransferase (GNAT) family
Acetyltransf_10      PF13673.1    117 seq1323_BIOID51129   -            141     9e-14   51.4   0.0   1   1   5.3e-17     1e-13   51.2   0.0    31   117    30   123    10   123 0.86 Acetyltransferase (GNAT) domain
Acetyltransf_7       PF13508.1     79 seq1323_BIOID51129   -            141   1.8e-11   43.8   0.0   1   1   1.3e-14   2.5e-11   43.4   0.0     4    78    44   124    41   125 0.84 Acetyltransferase (GNAT) domain
Acetyltransf_9       PF13527.1    128 seq1323_BIOID51129   -            141   2.6e-08   33.6   0.1   1   1   2.8e-10   5.5e-07   29.3   0.0     1   128     2   126     2   126 0.81 Acetyltransferase (GNAT) domain
FR47                 PF08445.5     86 seq1323_BIOID51129   -            141     7e-08   32.0   0.0   1   1   5.1e-11     1e-07   31.5   0.0    22    80    67   126    51   130 0.89 FR47-like protein
Acetyltransf_8       PF13523.1    152 seq1323_BIOID51129   -            141   2.1e-06   27.5   0.0   1   1   1.4e-09   2.8e-06   27.1   0.0     2   143     4   130     3   136 0.79 Acetyltransferase (GNAT) domain
Acetyltransf_6       PF13480.1    142 seq1323_BIOID51129   -            141   2.3e-06   27.5   0.1   1   1   1.7e-09   3.4e-06   26.9   0.1    72   131    44   103     2   111 0.90 Acetyltransferase (GNAT) domain
Caudo_TAP            PF02413.12   130 seq1326_BIOID51129   -            200   1.6e-29  102.5   0.9   1   1   1.6e-33   2.2e-29  102.1   0.6     1   130    78   199    78   199 0.97 Caudovirales tail fibre assembly protein
Radical_SAM          PF04055.16   166 seq1329_BIOID51129   -            385   3.1e-16   59.8   0.0   1   1     2e-19   5.6e-16   59.0   0.0     6   165    11   174     7   175 0.89 Radical SAM superfamily
Fer4_12              PF13353.1    139 seq1329_BIOID51129   -            385   1.4e-08   34.8   0.6   1   1   1.2e-11   3.2e-08   33.6   0.1    15   129    12   129     9   141 0.70 4Fe-4S single cluster domain
DUF4008              PF13186.1     64 seq1329_BIOID51129   -            385   8.2e-08   32.3   2.0   1   1     1e-10   2.8e-07   30.6   1.4     4    63   263   318   257   328 0.84 Domain of unknown function (DUF4008)
Fer4_14              PF13394.1    117 seq1329_BIOID51129   -            385   1.1e-06   28.5   1.0   1   1   8.4e-10   2.3e-06   27.5   0.1     7    90    11    97     9   119 0.75 4Fe-4S single cluster domain
GMC_oxred_N          PF00732.14   298 seq1330_BIOID51129   -            571  1.6e-108  362.2   0.0   1   1  8.2e-112  2.8e-108  361.4   0.0     1   297    18   315    18   316 0.99 GMC oxidoreductase
GMC_oxred_C          PF05199.8    145 seq1330_BIOID51129   -            571   4.2e-44  150.1   0.0   1   1     2e-47   6.9e-44  149.4   0.0     3   145   408   542   406   542 0.97 GMC oxidoreductase
DUF2919              PF11143.3    149 seq1331_BIOID51129   -            149   4.6e-51  172.4   7.0   1   1   3.8e-55   5.1e-51  172.2   4.9     1   148     6   148     6   149 0.99 Protein of unknown function (DUF2919)
CopC                 PF04234.7     97 seq1332_BIOID51129   -            124   2.6e-31  107.9   0.5   1   1   2.2e-35     3e-31  107.7   0.3     1    97    27   124    27   124 0.98 CopC domain
HATPase_c            PF02518.21   111 seq1333_BIOID51129   -            496     5e-20   71.1   0.0   1   1     2e-23   9.2e-20   70.3   0.0     3   109   383   490   381   492 0.97 Histidine kinase-, DNA gyrase B-, and HSP90-like ATPase
HisKA                PF00512.20    68 seq1333_BIOID51129   -            496     2e-15   56.4   0.4   1   1   4.3e-19     2e-15   56.4   0.3     2    67   271   337   270   338 0.97 His Kinase A (phospho-acceptor) domain
HAMP                 PF00672.20    70 seq1333_BIOID51129   -            496     2e-08   34.1   8.7   1   1     2e-11   9.3e-08   32.0   0.1     2    69   197   265   196   266 0.93 HAMP domain
ABC_tran             PF00005.22   118 seq1334_BIOID51129   -            308     6e-22   78.1   0.0   1   1   1.5e-25     1e-21   77.3   0.0     1   117    41   162    41   163 0.93 ABC transporter
CopD                 PF05425.8    105 seq1338_BIOID51129   -            290   9.8e-22   77.0  10.9   1   1   7.2e-26   9.8e-22   77.0   7.6     2   105   185   284   184   284 0.93 Copper resistance protein D
DUF1131              PF06572.7    171 seq1339_BIOID51129   -            191   1.2e-90  301.4   0.7   1   1   9.9e-95   1.4e-90  301.2   0.5     1   171    22   191    22   191 0.99 Protein of unknown function (DUF1131)
BPD_transp_1         PF00528.17   185 seq1342_BIOID51129   -            243   2.4e-22   79.2  16.0   1   1   1.8e-26   2.4e-22   79.2  11.1     1   183    68   238    64   240 0.94 Binding-protein-dependent transport system inner membrane component
Asp_Glu_race         PF01177.17   217 seq1343_BIOID51129   -            253   2.7e-36  125.4   0.1   1   1   2.4e-40   3.3e-36  125.1   0.1     1   216    30   247    30   248 0.93 Asp/Glu/Hydantoin racemase
DNA_topoisoIV        PF00521.15   426 seq1344_BIOID51129   -            752  3.9e-133  444.2   0.0   1   1  6.8e-137  4.6e-133  444.0   0.0     1   426    29   466    29   466 0.97 DNA gyrase/topoisomerase IV, subunit A
DNA_gyraseA_C        PF03989.8     48 seq1344_BIOID51129   -            752   8.5e-11   40.8   0.0   1   2     3e-07     0.002   17.2   0.0     2    41   593   630   592   636 0.91 DNA gyrase C-terminal domain, beta-propeller
DNA_gyraseA_C        PF03989.8     48 seq1344_BIOID51129   -            752   8.5e-11   40.8   0.0   2   2   5.1e-08   0.00035   19.7   0.0     1    36   641   675   641   685 0.95 DNA gyrase C-terminal domain, beta-propeller
Dyp_perox            PF04261.7    313 seq1345_BIOID51129   -            299  6.5e-105  350.2   0.0   1   1  5.8e-109  7.9e-105  349.9   0.0     1   312     5   295     5   296 0.98 Dyp-type peroxidase family
DUF2511              PF10709.4     87 seq1346_BIOID51129   -            113   6.9e-36  122.3   0.0   1   1     6e-40   8.2e-36  122.1   0.0     1    87    26   113    26   113 0.99 Protein of unknown function (DUF2511)
ABC2_membrane_3      PF12698.2    344 seq1347_BIOID51129   -            377   2.2e-44  151.7  22.3   1   1   7.2e-48   2.5e-44  151.6  15.5     2   344    27   370    26   370 0.88 ABC-2 family transporter protein
ABC2_membrane_2      PF12679.2    277 seq1347_BIOID51129   -            377   1.5e-39  135.4  14.8   1   1   5.9e-43     2e-39  134.9  10.3     2   270    13   370    12   375 0.87 ABC-2 family transporter protein
ABC2_membrane        PF01061.19   209 seq1347_BIOID51129   -            377   1.6e-23   82.8  36.0   1   1   8.6e-26   2.9e-22   78.7  16.2    47   208   179   341   146   342 0.91 ABC-2 type transporter
ABC2_membrane_4      PF12730.2    232 seq1347_BIOID51129   -            377   3.3e-16   59.0  17.3   1   1   1.4e-19   4.9e-16   58.4  12.0     3   229    18   363    17   369 0.74 ABC-2 family transporter protein
ABC_membrane_2       PF06472.10   282 seq1348_BIOID51129   -            561     2e-46  158.2   9.8   1   1   5.9e-50   2.7e-46  157.8   6.8    10   281    14   301     8   302 0.95 ABC transporter transmembrane region 2
SbmA_BacA            PF05992.7    315 seq1348_BIOID51129   -            561   8.9e-33  113.7  15.5   1   1   6.2e-36   2.8e-32  112.0  10.7     8   312    31   350    25   353 0.82 SbmA/BacA-like family
ABC_tran             PF00005.22   118 seq1348_BIOID51129   -            561   1.5e-09   38.1   0.0   1   1   7.8e-13   3.5e-09   36.9   0.0    64   118   371   515   219   515 0.71 ABC transporter
Lipoprotein_20       PF13942.1    180 seq1350_BIOID51129   -            237   6.6e-81  270.0   6.0   1   1     6e-85   8.2e-81  269.7   4.2     2   179    44   221    43   222 0.98 YfhG lipoprotein
GNVR                 PF13807.1     82 seq1353_BIOID51129   -            222   2.1e-12   46.4   0.1   1   1   3.1e-16   4.3e-12   45.5   0.0     3    82   137   212   135   212 0.96 G-rich domain on putative tyrosine kinase
Metallophos          PF00149.23   201 seq1354_BIOID51129   -            218   2.8e-15   56.1   1.5   1   1   4.9e-19   3.4e-15   55.9   1.1     2   170    18   155    17   205 0.87 Calcineurin-like phosphoesterase
Metallophos_2        PF12850.2    156 seq1354_BIOID51129   -            218   1.5e-06   28.0   0.1   1   1   3.3e-10   2.2e-06   27.4   0.1     6   138    22   208    18   213 0.67 Calcineurin-like phosphoesterase superfamily domain
Sigma54_activat      PF00158.21   168 seq1356_BIOID51129   -            444   2.5e-72  241.7   0.0   1   1   2.3e-75   7.8e-72  240.0   0.0     1   167   136   302   136   303 0.98 Sigma-54 interaction domain
Response_reg         PF00072.19   112 seq1356_BIOID51129   -            444   2.9e-29  101.2   0.0   1   1   1.8e-32   6.2e-29  100.1   0.0     1   111     8   117     8   118 0.98 Response regulator receiver domain
AAA_5                PF07728.9    139 seq1356_BIOID51129   -            444   3.6e-06   26.6   0.0   1   1     2e-09   6.9e-06   25.7   0.0     2   119   160   274   159   294 0.74 AAA domain (dynein-related subfamily)
AAA                  PF00004.24   132 seq1356_BIOID51129   -            444    0.0001   22.3   0.0   1   1   7.6e-08   0.00026   21.0   0.0     1   127   160   292   160   297 0.74 ATPase family associated with various cellular activities (AAA)
ABC2_membrane_3      PF12698.2    344 seq1357_BIOID51129   -            368   2.4e-53  181.2  14.5   1   1   8.4e-57   2.9e-53  181.0  10.1     7   338    25   355    21   361 0.91 ABC-2 family transporter protein
ABC2_membrane        PF01061.19   209 seq1357_BIOID51129   -            368   5.6e-36  123.5  16.2   1   1     3e-39     1e-35  122.6   7.6    52   207   164   331   120   333 0.87 ABC-2 type transporter
ABC2_membrane_2      PF12679.2    277 seq1357_BIOID51129   -            368   2.2e-30  105.3   9.0   1   1   8.4e-34   2.9e-30  104.9   6.3     1   275     6   366     6   368 0.87 ABC-2 family transporter protein
ABC2_membrane_4      PF12730.2    232 seq1357_BIOID51129   -            368   9.8e-20   70.5   7.7   1   1   3.8e-23   1.3e-19   70.2   5.3     2   224    11   352    10   358 0.79 ABC-2 family transporter protein
HOK_GEF              PF01848.11    43 seq1361_BIOID51129   -             70   3.2e-19   67.8   4.6   1   1   2.8e-23   3.8e-19   67.6   3.2     1    43    24    66    24    66 0.99 Hok/gef family
DUF2629              PF10945.3     44 seq1363_BIOID51129   -             62   3.3e-27   93.4   1.3   1   1     3e-31   4.2e-27   93.1   0.9     2    44    18    60    17    60 0.98 Protein of unknown function (DUF2629)
Orn_Arg_deC_N        PF02784.11   251 seq1364_BIOID51129   -            420   1.1e-66  224.4   0.0   1   1   2.1e-70   1.4e-66  224.1   0.0     1   251    32   276    32   276 0.97 Pyridoxal-dependent decarboxylase, pyridoxal binding domain
Orn_DAP_Arg_deC      PF00278.17   116 seq1364_BIOID51129   -            420   5.8e-22   77.4   0.0   1   1   1.4e-25   9.4e-22   76.8   0.0     1   115   279   396   279   397 0.95 Pyridoxal-dependent decarboxylase, C-terminal sheet domain
VWA                  PF00092.23   179 seq1365_BIOID51129   -            219   1.3e-10   41.1   0.0   1   1   3.2e-14   2.2e-10   40.4   0.0     4   154    24   173    23   179 0.85 von Willebrand factor type A domain
VWA_2                PF13519.1    172 seq1365_BIOID51129   -            219   4.3e-09   36.5   0.0   1   1   1.4e-12   9.6e-09   35.4   0.0     3   147    23   172    21   188 0.75 von Willebrand factor type A domain
YhjQ                 PF06564.7    244 seq1367_BIOID51129   -            250  7.4e-127  421.6   4.8   1   1  2.6e-130    9e-127  421.3   3.3     1   241     1   241     1   244 0.99 YhjQ protein
AAA_31               PF13614.1    157 seq1367_BIOID51129   -            250     4e-08   33.2   0.0   1   1   5.5e-11   1.9e-07   31.0   0.0     2   149     3   148     2   152 0.74 AAA domain
CbiA                 PF01656.18   195 seq1367_BIOID51129   -            250   1.9e-07   30.5   0.0   1   1   7.1e-11   2.4e-07   30.2   0.0     5   161     8   176     4   207 0.66 CobQ/CobB/MinD/ParA nucleotide binding domain
ArsA_ATPase          PF02374.10   305 seq1367_BIOID51129   -            250   6.6e-06   25.2   0.0   1   1   3.3e-09   1.1e-05   24.5   0.0     9    54    10    55     2    61 0.93 Anion-transporting ATPase
Plug                 PF07715.10   108 seq1368_BIOID51129   -            790   2.5e-09   37.2   1.3   1   1   6.5e-13   8.9e-09   35.5   0.9    12   106    49   165    39   167 0.89 TonB-dependent Receptor Plug Domain
PP2C_2               PF13672.1    211 seq1372_BIOID51129   -            253   3.7e-44  150.5   0.1   1   1     3e-48   4.2e-44  150.3   0.0     1   206    11   220    11   232 0.88 Protein phosphatase 2C
Acyltransferase      PF01553.16   132 seq1374_BIOID51129   -            245   3.2e-33  113.8   0.0   1   1   3.3e-37   4.6e-33  113.3   0.0     3   132    54   180    52   180 0.95 Acyltransferase
P-II                 PF00543.17   102 seq1375_BIOID51129   -            112   1.3e-43  147.5   2.6   1   1     1e-47   1.4e-43  147.3   1.8     1   102     4   105     4   105 0.99 Nitrogen regulatory protein P-II
DUF955               PF06114.8    122 seq1377_BIOID51129   -            367   2.9e-10   39.7   0.0   1   1   1.1e-13   5.1e-10   38.9   0.0     1   120   162   279   162   281 0.85 Domain of unknown function (DUF955)
HTH_19               PF12844.2     64 seq1377_BIOID51129   -            367   1.6e-08   34.3   0.1   1   1   1.2e-11   5.3e-08   32.6   0.1     1    37    13    49    13    74 0.87 Helix-turn-helix domain
HTH_3                PF01381.17    55 seq1377_BIOID51129   -            367   6.7e-07   28.9   0.1   1   1   5.4e-10   2.5e-06   27.1   0.1     1    48    16    62    16    67 0.90 Helix-turn-helix
Glyco_tranf_2_3      PF13641.1    230 seq1378_BIOID51129   -            872   1.7e-32  113.0   0.0   1   1   1.3e-35   2.5e-32  112.4   0.0     1   230   273   500   273   500 0.87 Glycosyltransferase like family 2
Glycos_transf_2      PF00535.21   169 seq1378_BIOID51129   -            872   3.9e-30  104.6   0.0   1   1   3.2e-33   6.2e-30  103.9   0.0     1   169   276   447   276   447 0.98 Glycosyl transferase family 2
Glyco_trans_2_3      PF13632.1    192 seq1378_BIOID51129   -            872   4.7e-19   68.7   1.1   1   1   2.4e-22   4.7e-19   68.7   0.7     2   187   356   555   355   570 0.70 Glycosyl transferase family group 2
Cellulose_synt       PF03552.9    722 seq1378_BIOID51129   -            872   1.1e-16   60.3   6.6   1   1   3.3e-16   6.5e-13   47.7   1.8   414   651   445   662   434   684 0.76 Cellulose synthase
PilZ                 PF07238.9    102 seq1378_BIOID51129   -            872   4.9e-15   55.2   0.1   1   1   4.6e-18     9e-15   54.4   0.0     1   101   694   790   694   791 0.95 PilZ domain
Glyco_transf_21      PF13506.1    174 seq1378_BIOID51129   -            872   1.2e-13   50.6   0.0   1   1   1.1e-16   2.1e-13   49.8   0.0    12   174   334   499   325   499 0.87 Glycosyl transferase family 21
Glyco_tranf_2_2      PF10111.4    281 seq1378_BIOID51129   -            872   2.5e-06   26.6   0.0   1   1   1.9e-09   3.7e-06   26.1   0.0    32   185   303   448   277   474 0.84 Glycosyltransferase like family 2
Exo_endo_phos        PF03372.18   251 seq1379_BIOID51129   -            253     1e-25   90.9   0.7   1   1     9e-30   1.2e-25   90.7   0.5     2   251    14   244    13   244 0.78 Endonuclease/Exonuclease/phosphatase family
Cu-oxidase_3         PF07732.10   120 seq1382_BIOID51129   -            470   9.6e-27   92.9   0.4   1   1   6.5e-30     3e-26   91.4   0.1     1   118    51   166    51   168 0.96 Multicopper oxidase
Cu-oxidase_2         PF07731.9    138 seq1382_BIOID51129   -            470   4.5e-10   39.0   0.0   1   1     2e-13   9.1e-10   38.0   0.0    17   136   367   468   342   470 0.84 Multicopper oxidase
Cu-oxidase           PF00394.17   159 seq1382_BIOID51129   -            470   0.00011   22.0   0.0   1   1   6.4e-08   0.00029   20.6   0.0    63   126   223   287   187   302 0.82 Multicopper oxidase
Terminase_6          PF03237.10   384 seq1383_BIOID51129   -            590     2e-99  332.8   0.0   1   1  7.3e-103   2.5e-99  332.5   0.0     2   384   164   572   163   572 0.98 Terminase-like family
Terminase_5          PF06056.7     58 seq1383_BIOID51129   -            590   3.8e-26   90.2   0.8   1   1   2.2e-29   7.6e-26   89.3   0.1     1    58    12    69    12    69 0.98 Putative ATPase subunit of terminase (gpP-like)
HTH_23               PF13384.1     50 seq1383_BIOID51129   -            590   2.1e-06   27.0   0.0   1   1   1.7e-09     6e-06   25.6   0.0     7    45    14    49     9    54 0.86 Homeodomain-like domain
HTH_28               PF13518.1     52 seq1383_BIOID51129   -            590   1.7e-05   24.5   0.1   1   1     3e-08    0.0001   22.0   0.0     2    48    14    57    14    59 0.90 Helix-turn-helix domain
PLDc_2               PF13091.1    126 seq1384_BIOID51129   -            413   5.3e-35  119.7   0.0   1   2   3.9e-15   2.6e-11   43.2   0.0     3   112    26   154    24   165 0.78 PLD-like domain
PLDc_2               PF13091.1    126 seq1384_BIOID51129   -            413   5.3e-35  119.7   0.0   2   2   7.8e-25   5.3e-21   74.5   0.0     2   120   213   334   212   339 0.87 PLD-like domain
PLDc                 PF00614.17    28 seq1384_BIOID51129   -            413   2.3e-11   42.9   0.2   1   1   7.6e-12   5.2e-08   32.3   0.0     3    24   110   131   108   135 0.91 Phospholipase D Active site motif
Frataxin_Cyay        PF01491.11   109 seq1388_BIOID51129   -            106   3.6e-38  129.5   0.2   1   1   2.9e-42     4e-38  129.4   0.1     1   108     1   105     1   106 0.97 Frataxin-like domain
PRK                  PF00485.13   194 seq1389_BIOID51129   -            368   3.8e-13   49.3   0.0   1   1   5.3e-17   7.2e-13   48.4   0.0     1   148   142   296   142   306 0.87 Phosphoribulokinase / Uridine kinase family
PhnA                 PF03831.9     56 seq1393_BIOID51129   -            137   3.1e-29  100.0   6.8   1   1   5.8e-33     4e-29   99.6   4.7     1    56    69   123    69   123 0.98 PhnA protein
PhnA_Zn_Ribbon       PF08274.7     30 seq1393_BIOID51129   -            137     1e-15   57.1   7.4   1   1   2.4e-19   1.7e-15   56.3   5.1     1    30    28    57    28    57 0.97 PhnA Zinc-Ribbon
Peptidase_M16_C      PF05193.16   184 seq1396_BIOID51129   -            931     4e-43  147.1   1.1   1   2   2.1e-26   1.4e-22   80.1   0.1     2   182   207   386   206   388 0.86 Peptidase M16 inactive domain
Peptidase_M16_C      PF05193.16   184 seq1396_BIOID51129   -            931     4e-43  147.1   1.1   2   2   1.5e-20     1e-16   61.0   0.0    15   183   698   862   686   863 0.92 Peptidase M16 inactive domain
Peptidase_M16        PF00675.15   149 seq1396_BIOID51129   -            931   5.3e-43  146.2   5.3   1   1   1.1e-45   7.3e-42  142.5   0.0     1   148    46   203    46   204 0.96 Insulinase (Peptidase family M16)
DUF1643              PF07799.7    136 seq1397_BIOID51129   -            109   4.2e-29  100.8   0.0   1   1   3.4e-33   4.7e-29  100.6   0.0    35   136     2    97     1    97 0.99 Protein of unknown function (DUF1643)
SHMT                 PF00464.14   399 seq1398_BIOID51129   -            417  2.1e-192  638.7   0.3   1   1  7.2e-196  2.5e-192  638.5   0.2     1   399     8   386     8   386 0.99 Serine hydroxymethyltransferase
Aminotran_1_2        PF00155.16   363 seq1398_BIOID51129   -            417   1.2e-10   40.7   0.0   1   1     5e-14   1.7e-10   40.2   0.0    55   350    84   368    33   378 0.69 Aminotransferase class I and II
Beta_elim_lyase      PF01212.16   290 seq1398_BIOID51129   -            417   1.5e-06   27.4   0.0   1   1   8.7e-10     3e-06   26.4   0.0    35   166    79   202    49   242 0.79 Beta-eliminating lyase
Aminotran_5          PF00266.14   371 seq1398_BIOID51129   -            417   8.4e-06   24.6   0.0   1   1   3.6e-09   1.2e-05   24.1   0.0    50   207    80   236    38   261 0.73 Aminotransferase class-V
AMP-binding          PF00501.23   418 seq1400_BIOID51129   -            719   2.2e-73  246.9   0.0   1   1   4.9e-77   3.4e-73  246.2   0.0     1   409   233   635   233   642 0.91 AMP-binding enzyme
Acyltransferase      PF01553.16   132 seq1400_BIOID51129   -            719   3.5e-19   68.4   0.0   1   1   1.1e-22   7.3e-19   67.4   0.0     1   131    15   137    15   138 0.96 Acyltransferase
HTH_6                PF01418.12    77 seq1401_BIOID51129   -            352   5.6e-28   96.3   1.4   1   1     3e-31   1.4e-27   95.1   1.0     1    76    68   143    68   144 0.97 Helix-turn-helix domain, rpiR family
SIS                  PF01380.17   131 seq1401_BIOID51129   -            352   4.7e-22   77.8   0.1   1   1   1.6e-25   7.2e-22   77.2   0.1     2   130   199   327   198   328 0.97 SIS domain
SIS_2                PF13580.1    138 seq1401_BIOID51129   -            352   9.5e-11   41.4   0.7   1   1   1.4e-11   6.3e-08   32.3   0.2    92   138   240   284   230   284 0.85 SIS domain
Radical_SAM_N        PF08497.5    302 seq1402_BIOID51129   -            739  1.1e-153  510.3   0.0   1   1  6.3e-157  2.9e-153  509.0   0.0     1   302    29   379    29   379 0.99 Radical SAM N-terminal
DUF3362              PF11842.3    151 seq1402_BIOID51129   -            739   3.3e-43  147.0   1.8   1   1   1.2e-46   5.5e-43  146.3   1.3     1   129   594   720   594   735 0.81 Domain of unknown function (DUF3362)
Radical_SAM          PF04055.16   166 seq1402_BIOID51129   -            739     1e-20   74.4   0.0   1   1   1.7e-23   7.7e-20   71.5   0.1     1   165   380   585   380   586 0.93 Radical SAM superfamily
UPF0104              PF03706.8    295 seq1404_BIOID51129   -            318   5.3e-22   78.3  32.9   1   1   5.2e-26   7.1e-22   77.9  22.8     2   294    24   296    23   297 0.88 Uncharacterised protein family (UPF0104)
Phage_portal         PF04860.7    347 seq1406_BIOID51129   -            344   8.5e-62  208.7   0.0   1   1     8e-66   1.1e-61  208.3   0.0     8   316    46   339    39   343 0.91 Phage portal protein
3-dmu-9_3-mt         PF06983.8    116 seq1407_BIOID51129   -            147   1.5e-07   31.6   0.6   1   1   1.8e-10   1.2e-06   28.6   0.4     4   115     4   138     2   139 0.74 3-demethylubiquinone-9 3-methyltransferase
Glyoxalase           PF00903.20   128 seq1407_BIOID51129   -            147   2.9e-05   23.9   0.0   1   1   6.2e-09   4.2e-05   23.3   0.0     7   128     8   138     3   138 0.86 Glyoxalase/Bleomycin resistance protein/Dioxygenase superfamily
BcsB                 PF03170.8    605 seq1408_BIOID51129   -            779    4e-225  748.3   1.7   1   1  3.5e-229  4.8e-225  748.0   1.1     4   605    68   681    65   681 0.99 Bacterial cellulose synthase subunit
NIPSNAP              PF07978.8    101 seq1413_BIOID51129   -            110   1.3e-11   44.2   0.0   1   1   1.1e-15   1.5e-11   44.0   0.0     1    93     4    92     4    98 0.92 NIPSNAP
ABC_tran             PF00005.22   118 seq1414_BIOID51129   -            262   1.8e-24   86.2   0.0   1   1   4.6e-28   3.1e-24   85.4   0.0     1   117    44   180    44   181 0.89 ABC transporter
Pyr_redox_2          PF07992.9    200 seq1415_BIOID51129   -            450   2.5e-34  118.7   6.1   1   1   1.5e-35   2.1e-32  112.5   4.2     2   198    15   305    14   307 0.94 Pyridine nucleotide-disulphide oxidoreductase
Pyr_redox_dim        PF02852.17   110 seq1415_BIOID51129   -            450   1.7e-28   98.6   0.0   1   1   2.5e-31   3.4e-28   97.7   0.0     1   107   337   443   337   446 0.98 Pyridine nucleotide-disulphide oxidoreductase, dimerisation domain
Pyr_redox            PF00070.22    80 seq1415_BIOID51129   -            450   2.2e-24   85.5   0.9   1   1   1.5e-24     2e-21   76.0   0.0     1    78   169   244   169   247 0.95 Pyridine nucleotide-disulphide oxidoreductase
3HCDH_N              PF02737.13   180 seq1415_BIOID51129   -            450   4.1e-09   36.2   0.5   1   1   1.1e-07   0.00016   21.3   0.0     2    75   170   242   169   258 0.79 3-hydroxyacyl-CoA dehydrogenase, NAD binding domain
Phosphonate-bd       PF12974.2    243 seq1419_BIOID51129   -            338   2.1e-73  246.5   0.0   1   1     2e-77   2.8e-73  246.1   0.0     1   240    35   277    35   280 0.97 ABC transporter, phosphonate, periplasmic substrate-binding protein
MFS_1                PF07690.11   354 seq1420_BIOID51129   -            397   9.2e-14   50.8  42.0   1   1   6.7e-18   9.2e-14   50.8  29.1     2   345    20   350    19   359 0.72 Major Facilitator Superfamily
Phage_antitermQ      PF06530.7    126 seq1421_BIOID51129   -             63   2.1e-15   56.2   0.2   1   1   1.8e-19   2.4e-15   56.1   0.1    82   125     1    44     1    45 0.97 Phage antitermination protein Q
SBP_bac_11           PF13531.1    231 seq1426_BIOID51129   -            338   3.2e-41  141.3   0.3   1   1   1.2e-44   4.1e-41  140.9   0.2     8   231    38   286    34   286 0.87 Bacterial extracellular solute-binding protein
SBP_bac_1            PF01547.20   314 seq1426_BIOID51129   -            338   2.1e-19   70.3   7.7   1   1   7.5e-23   2.5e-19   70.0   5.3     5   313    37   277    33   278 0.86 Bacterial extracellular solute-binding protein
SBP_bac_8            PF13416.1    281 seq1426_BIOID51129   -            338   1.8e-11   44.1   6.9   1   1     2e-14   6.9e-11   42.2   5.0    79   269   104   294    47   307 0.75 Bacterial extracellular solute-binding protein
SBP_bac_6            PF13343.1    242 seq1426_BIOID51129   -            338   4.7e-09   35.8   0.7   1   1     2e-12   6.9e-09   35.2   0.5    54   231   119   306    68   312 0.83 Bacterial extracellular solute-binding protein
TPR_16               PF13432.1     65 seq1430_BIOID51129   -           1093   1.6e-18   66.7  31.8   1   1   1.1e-10   2.2e-07   31.2   4.0     1    56   499   561   499   562 0.96 Tetratricopeptide repeat
TPR_11               PF13414.1     69 seq1430_BIOID51129   -           1093   2.5e-15   55.7  26.5   1   1   2.5e-10   4.9e-07   29.1   1.8     8    69   749   810   745   810 0.95 TPR repeat
TPR_2                PF07719.12    34 seq1430_BIOID51129   -           1093   8.6e-12   43.9  33.7   1   2   9.4e-06     0.018   14.7   0.1     3    34   571   602   569   602 0.95 Tetratricopeptide repeat
TPR_2                PF07719.12    34 seq1430_BIOID51129   -           1093   8.6e-12   43.9  33.7   2   2   1.6e-05     0.031   14.0   0.1     3    33   746   776   744   777 0.92 Tetratricopeptide repeat
TPR_1                PF00515.23    34 seq1430_BIOID51129   -           1093   1.5e-11   43.2  20.6   1   1   3.4e-06    0.0066   15.8   0.0     7    28   541   562   537   563 0.93 Tetratricopeptide repeat
TPR_8                PF13181.1     34 seq1430_BIOID51129   -           1093   3.8e-08   32.4   8.1   1   1   3.3e-05     0.065   12.9   0.0     4    32   747   775   745   777 0.93 Tetratricopeptide repeat
Porphobil_deam       PF01379.15   215 seq1431_BIOID51129   -            320   4.2e-92  306.7   0.0   1   1   7.6e-96   5.2e-92  306.4   0.0     2   214    13   223    12   224 0.99 Porphobilinogen deaminase, dipyromethane cofactor binding domain
Porphobil_deamC      PF03900.10    74 seq1431_BIOID51129   -            320   1.1e-25   89.3   0.1   1   1   3.2e-29   2.2e-25   88.4   0.1     1    74   232   303   232   303 0.97 Porphobilinogen deaminase, C-terminal domain
AlkA_N               PF06029.6    116 seq1432_BIOID51129   -            295     1e-28   99.5   0.0   1   1   2.6e-32   1.8e-28   98.8   0.0     3   116    13   122    11   122 0.98 AlkA N-terminal domain
HhH-GPD              PF00730.20   121 seq1432_BIOID51129   -            295     8e-17   61.5   0.0   1   1   1.7e-20   1.2e-16   60.9   0.0     1   100   128   260   128   274 0.91 HhH-GPD superfamily base excision DNA repair protein
DUF218               PF02698.12   155 seq1434_BIOID51129   -            259   9.7e-34  115.9   0.0   1   1   8.9e-38   1.2e-33  115.6   0.0     1   142    78   222    78   244 0.90 DUF218 domain
DUF1471              PF07338.8     56 seq1435_BIOID51129   -             82     4e-09   35.8   0.2   1   1   3.9e-13   5.4e-09   35.4   0.1     7    56    34    82    32    82 0.97 Protein of unknown function (DUF1471)
Pyridoxal_deC        PF00282.14   373 seq1436_BIOID51129   -            193   6.4e-45  153.0   0.0   1   1   5.9e-49     8e-45  152.7   0.0     1   172    33   184    33   191 0.97 Pyridoxal-dependent decarboxylase conserved domain
Glyco_hydro_8        PF01270.12   342 seq1437_BIOID51129   -            368  1.4e-120  402.0   3.1   1   1  1.2e-124  1.6e-120  401.8   2.1     1   342     1   346     1   346 0.98 Glycosyl hydrolases family 8
GAF_2                PF13185.1    148 seq1438_BIOID51129   -            183   1.4e-09   38.5   0.1   1   1   3.9e-13   1.8e-09   38.1   0.1    16   146    55   168    39   170 0.74 GAF domain
GAF_3                PF13492.1    129 seq1438_BIOID51129   -            183   1.7e-09   37.7   0.1   1   1   4.9e-13   2.2e-09   37.3   0.0     7   124    48   166    43   171 0.84 GAF domain
GAF                  PF01590.21   154 seq1438_BIOID51129   -            183   1.1e-06   28.7   0.1   1   1   2.9e-10   1.3e-06   28.4   0.0    47   152    67   167    36   169 0.68 GAF domain
DUF417               PF04224.7    175 seq1440_BIOID51129   -            197   8.8e-79  262.7   0.1   1   1   7.4e-83     1e-78  262.6   0.1     1   175     2   182     2   182 0.99 Protein of unknown function, DUF417
TerB                 PF05099.8    140 seq1442_BIOID51129   -            130   2.5e-14   53.0   5.5   1   1   6.4e-18   4.4e-14   52.3   3.8    19   131     8   125     2   128 0.83 Tellurite resistance protein TerB
BPD_transp_1         PF00528.17   185 seq1446_BIOID51129   -            277   2.5e-34  118.3  12.4   1   1   1.8e-38   2.5e-34  118.3   8.6     3   183    76   274    74   276 0.97 Binding-protein-dependent transport system inner membrane component
Pyridoxal_deC        PF00282.14   373 seq1447_BIOID51129   -            278   1.2e-57  195.0   0.0   1   1     1e-61   1.4e-57  194.7   0.0   179   373     1   195     1   195 0.98 Pyridoxal-dependent decarboxylase conserved domain
BPD_transp_1         PF00528.17   185 seq1449_BIOID51129   -            122   5.5e-15   55.2   1.3   1   1   4.3e-19   5.9e-15   55.1   0.9    59   179     3   121     1   122 0.95 Binding-protein-dependent transport system inner membrane component
DUF3927              PF13064.1     46 seq1451_BIOID51129   -             43   1.2e-21   75.8  12.9   1   1   9.2e-26   1.3e-21   75.7   8.9     1    41     3    43     3    43 0.97 Protein of unknown function (DUF3927)
HEM4                 PF02602.10   231 seq1452_BIOID51129   -            246   1.8e-39  135.2   0.0   1   1   1.5e-43     2e-39  135.0   0.0     2   230    14   242    13   243 0.92 Uroporphyrinogen-III synthase HemD
ProQ                 PF04352.8    115 seq1453_BIOID51129   -            232     7e-44  148.0   0.2   1   1   1.2e-47   1.7e-43  146.7   0.1     2   114     6   118     5   121 0.98 ProQ/FINO family
ADH_N                PF08240.7    109 seq1454_BIOID51129   -            353   1.7e-27   95.2   1.0   1   1     1e-30   2.9e-27   94.4   0.7     1   109    42   152    42   152 0.96 Alcohol dehydrogenase GroES-like domain
ADH_zinc_N           PF00107.21   130 seq1454_BIOID51129   -            353   3.2e-21   75.1   0.0   1   1   1.8e-24   4.9e-21   74.5   0.0     1   129   193   315   193   316 0.98 Zinc-binding dehydrogenase
ADH_zinc_N_2         PF13602.1    127 seq1454_BIOID51129   -            353     5e-07   30.5   0.0   1   1   3.1e-10   8.4e-07   29.8   0.0     2   127   226   349   225   349 0.73 Zinc-binding dehydrogenase
AlaDh_PNT_C          PF01262.16   168 seq1454_BIOID51129   -            353   5.4e-05   22.7   0.0   1   1   3.5e-08   9.6e-05   21.8   0.0    21    74   184   237   175   253 0.89 Alanine dehydrogenase/PNT, C-terminal domain
UTRA                 PF07702.8    141 seq1456_BIOID51129   -            241   1.7e-32  111.8   0.1   1   1   9.2e-36   3.1e-32  111.0   0.0     1   140    96   235    96   236 0.95 UTRA domain
GntR                 PF00392.16    64 seq1456_BIOID51129   -            241     4e-22   77.3   0.3   1   1   2.2e-25   7.5e-22   76.4   0.2     2    64    14    75    13    75 0.98 Bacterial regulatory proteins, gntR family
MarR                 PF01047.17    59 seq1456_BIOID51129   -            241   4.8e-06   26.0   0.0   1   1   4.1e-09   1.4e-05   24.5   0.0    21    51    39    69    35    71 0.95 MarR family
BCSC_C               PF05420.6    342 seq1460_BIOID51129   -           1157  2.9e-124  414.5  11.9   1   1    4e-127  5.5e-124  413.6   8.2     2   341   802  1139   801  1140 0.97 Cellulose synthase operon protein C C-terminus (BCSC_C)
TPR_16               PF13432.1     65 seq1460_BIOID51129   -           1157   2.2e-28   98.1  70.6   1   2   1.2e-11   1.6e-08   34.8   2.8     2    64   274   336   273   337 0.96 Tetratricopeptide repeat
TPR_16               PF13432.1     65 seq1460_BIOID51129   -           1157   2.2e-28   98.1  70.6   2   2   4.2e-12   5.7e-09   36.2   1.6     2    64   356   418   355   419 0.95 Tetratricopeptide repeat
TPR_11               PF13414.1     69 seq1460_BIOID51129   -           1157   1.5e-23   82.0  38.2   1   1   1.1e-13   1.5e-10   40.4   0.6     2    69   268   334   267   334 0.96 TPR repeat
TPR_2                PF07719.12    34 seq1460_BIOID51129   -           1157   6.5e-17   59.9  33.3   1   1   3.9e-08   5.3e-05   22.7   0.1     2    33   304   335   303   336 0.95 Tetratricopeptide repeat
TPR_7                PF13176.1     36 seq1460_BIOID51129   -           1157     2e-12   45.7  17.4   1   1   4.4e-07    0.0006   19.3   0.0     1    32   305   334   305   341 0.85 Tetratricopeptide repeat
TPR_8                PF13181.1     34 seq1460_BIOID51129   -           1157   1.4e-10   40.0  13.0   1   1   4.1e-08   5.6e-05   22.5   0.1     2    32   304   334   303   337 0.93 Tetratricopeptide repeat
TPR_1                PF00515.23    34 seq1460_BIOID51129   -           1157     1e-08   34.3  21.3   1   1     6e-08   8.3e-05   21.9   0.1     2    33   304   335   303   336 0.95 Tetratricopeptide repeat
HMGL-like            PF00682.14   237 seq1461_BIOID51129   -            523     3e-91  305.1   3.0   1   1   7.2e-95   4.9e-91  304.4   2.1     1   236    13   251    13   252 0.99 HMGL-like
LeuA_dimer           PF08502.5    133 seq1461_BIOID51129   -            523     4e-39  133.3   0.3   1   1   1.3e-42   8.7e-39  132.2   0.2     1   133   369   500   369   500 0.98 LeuA allosteric (dimerisation) domain
BPD_transp_1         PF00528.17   185 seq1462_BIOID51129   -            291   1.6e-16   60.2  11.7   1   1   1.2e-20   1.6e-16   60.2   8.1     2   182    81   275    80   278 0.80 Binding-protein-dependent transport system inner membrane component
HTH_18               PF12833.2     81 seq1463_BIOID51129   -            294   8.4e-21   73.7   0.5   1   1   3.8e-24   1.7e-20   72.7   0.1     1    81    38   117    11   117 0.97 Helix-turn-helix domain
HTH_AraC             PF00165.18    42 seq1463_BIOID51129   -            294   2.8e-16   58.6   0.2   1   1   8.7e-14     4e-10   39.0   0.1     9    42    82   116    78   116 0.94 Bacterial regulatory helix-turn-helix proteins, AraC family
GyrI-like            PF06445.10   155 seq1463_BIOID51129   -            294   4.3e-09   36.4   0.2   1   1   1.9e-12   8.7e-09   35.4   0.2     6   155   142   292   137   292 0.75 GyrI-like small molecule binding domain
HemX                 PF04375.9    372 seq1464_BIOID51129   -            397  6.2e-153  508.6  33.2   1   1  5.5e-157  7.6e-153  508.3  23.0     1   370     8   370     8   375 0.98 HemX
PDZ                  PF00595.19    81 seq1465_BIOID51129   -            399   1.7e-15   56.8   0.5   1   1   2.5e-19   3.4e-15   55.8   0.3     5    81   240   320   236   320 0.93 PDZ domain (Also known as DHR or GLGF)
AA_permease_2        PF13520.1    426 seq1466_BIOID51129   -            511   1.9e-57  194.5  52.9   1   1   3.5e-61   2.4e-57  194.2  36.6     1   424    13   452    13   457 0.92 Amino acid permease
AA_permease          PF00324.16   479 seq1466_BIOID51129   -            511   1.7e-20   72.7  45.6   1   1   3.8e-24   2.6e-20   72.1  31.6    20   462    32   459    15   474 0.76 Amino acid permease
PhnG                 PF06754.7    147 seq1468_BIOID51129   -            150   1.6e-60  202.8   3.9   1   1   1.3e-64   1.8e-60  202.7   2.7     2   147     4   149     3   149 0.99 Phosphonate metabolism protein PhnG
DUF853               PF05872.7    504 seq1471_BIOID51129   -            516  2.4e-251  834.3   0.3   1   1  1.6e-254  2.7e-251  834.1   0.2     3   504    21   516    19   516 0.98 Bacterial protein of unknown function (DUF853)
AAA_10               PF12846.2    328 seq1471_BIOID51129   -            516   1.8e-20   73.3   0.0   1   2   2.3e-10   3.9e-07   29.5   0.0     1    47    39    85    39   127 0.95 AAA-like domain
AAA_10               PF12846.2    328 seq1471_BIOID51129   -            516   1.8e-20   73.3   0.0   2   2   4.1e-14     7e-11   41.8   0.0   245   307   271   335   219   357 0.77 AAA-like domain
FtsK_SpoIIIE         PF01580.13   205 seq1471_BIOID51129   -            516   6.9e-07   28.8   0.0   1   1   2.9e-09   4.9e-06   26.0   0.0    35    83    34    79    19    91 0.85 FtsK/SpoIIIE family
DUF87                PF01935.12   229 seq1471_BIOID51129   -            516   1.5e-06   28.1   0.0   1   1   1.6e-09   2.7e-06   27.2   0.0    20   181    36   210    26   261 0.65 Domain of unknown function DUF87
TrwB_AAD_bind        PF10412.4    386 seq1471_BIOID51129   -            516   3.8e-06   25.6   0.0   1   1   2.9e-08   4.9e-05   22.0   0.0    14    56    38    80    30   106 0.92 Type IV secretion-system coupling protein DNA-binding domain
PhnH                 PF05845.7    192 seq1473_BIOID51129   -            194   1.3e-67  226.8   0.7   1   1   1.1e-71   1.5e-67  226.6   0.5     1   192     3   193     3   193 0.99 Bacterial phosphonate metabolism protein (PhnH)
ABC_tran             PF00005.22   118 seq1474_BIOID51129   -            365   4.3e-28   97.9   0.0   1   1   1.7e-31   7.9e-28   97.0   0.0     1   117    42   164    42   165 0.91 ABC transporter
TOBE_3               PF12857.2     58 seq1474_BIOID51129   -            365   5.3e-11   42.1   0.1   1   1   1.2e-13   5.6e-10   38.8   0.0     3    56   288   339   286   341 0.93 TOBE-like domain
HemY_N               PF07219.8    108 seq1478_BIOID51129   -            398   1.4e-37  127.4   1.8   1   1     2e-41   1.4e-37  127.4   1.3     1   108    26   133    26   133 1.00 HemY protein N-terminus
TPR_2                PF07719.12    34 seq1478_BIOID51129   -            398     7e-07   28.5  16.9   1   1   2.2e-09   1.5e-05   24.4   0.0     2    33   329   360   328   361 0.94 Tetratricopeptide repeat
PhnI                 PF05861.7    359 seq1479_BIOID51129   -            394  9.4e-168  557.1   0.0   1   1  7.7e-172  1.1e-167  557.0   0.0     1   357    41   392    41   394 0.99 Bacterial phosphonate metabolism protein (PhnI)
Iso_dh               PF00180.15   348 seq1481_BIOID51129   -            363  7.1e-140  465.7   0.0   1   1  5.8e-144    8e-140  465.5   0.0     1   348     6   355     6   355 0.99 Isocitrate/isopropylmalate dehydrogenase
DUF3340              PF11818.3    143 seq1482_BIOID51129   -            240     5e-43  146.3   5.6   1   1     1e-46   6.8e-43  145.9   3.9     5   142    94   228    91   229 0.98 C-terminal domain of tail specific protease (DUF3340)
Peptidase_S41        PF03572.13   169 seq1482_BIOID51129   -            240     9e-27   93.4   0.0   1   1   2.2e-30   1.5e-26   92.6   0.0    94   168     1    87     1    88 0.95 Peptidase family S41
Peripla_BP_4         PF13407.1    258 seq1485_BIOID51129   -            327   1.5e-31  109.5  11.4   1   1   2.7e-35   1.9e-31  109.2   7.9    10   256    40   294    33   300 0.88 Periplasmic binding protein domain
Peripla_BP_1         PF00532.16   279 seq1485_BIOID51129   -            327   4.2e-17   62.1   1.6   1   1   8.2e-21   5.6e-17   61.7   1.1     3   279    32   312    30   312 0.82 Periplasmic binding proteins and sugar binding domain of LacI family
AraC_N               PF06719.8    155 seq1486_BIOID51129   -            355   1.9e-46  157.0   0.0   1   1   6.8e-50   3.1e-46  156.3   0.0     3   155    84   236    82   236 0.97 AraC-type transcriptional regulator N-terminus
HTH_18               PF12833.2     81 seq1486_BIOID51129   -            355     4e-21   74.7   1.1   1   1   2.1e-24   9.7e-21   73.5   0.4     1    77   269   344   269   348 0.97 Helix-turn-helix domain
HTH_AraC             PF00165.18    42 seq1486_BIOID51129   -            355   2.1e-18   65.3   0.2   1   2   7.7e-12   3.5e-08   32.8   0.0     1    42   256   297   256   297 0.97 Bacterial regulatory helix-turn-helix proteins, AraC family
HTH_AraC             PF00165.18    42 seq1486_BIOID51129   -            355   2.1e-18   65.3   0.2   2   2   6.9e-11   3.1e-07   29.8   0.0    15    39   319   344   311   345 0.94 Bacterial regulatory helix-turn-helix proteins, AraC family
UPF0052              PF01933.13   301 seq1488_BIOID51129   -            322   4.8e-87  291.9   0.1   1   1   4.3e-91   5.8e-87  291.6   0.1     1   298    32   319    32   321 0.97 Uncharacterised protein family UPF0052
DUF187               PF02638.10   401 seq1489_BIOID51129   -            439  3.3e-174  578.8   0.1   1   1  2.7e-178  3.7e-174  578.7   0.1     1   401     3   431     3   431 0.99 Uncharacterised BCR, COG1649
PALP                 PF00291.20   307 seq1492_BIOID51129   -            329   1.4e-61  208.2   0.0   1   1   1.3e-65   1.8e-61  207.8   0.0     2   307    31   307    30   307 0.82 Pyridoxal-phosphate dependent enzyme
Peptidase_M48        PF01435.13   226 seq1496_BIOID51129   -            293   7.8e-43  146.5   0.7   1   1   1.5e-46     1e-42  146.1   0.3     8   226    57   285    48   285 0.88 Peptidase family M48
Peptidase_M56        PF05569.6    299 seq1496_BIOID51129   -            293   4.7e-05   22.3   0.0   1   1   1.3e-08   8.6e-05   21.5   0.0   160   220    96   157    13   165 0.74 BlaR1 peptidase M56
PhnJ                 PF06007.6    279 seq1497_BIOID51129   -            281  1.5e-155  515.8   0.1   1   1  1.3e-159  1.7e-155  515.6   0.1     3   278     5   280     3   281 0.99 Phosphonate metabolism protein PhnJ
Aconitase            PF00330.15   465 seq1498_BIOID51129   -            466  7.3e-198  657.6   0.2   1   1    6e-202  8.2e-198  657.4   0.1     1   465     4   457     4   457 0.99 Aconitase family (aconitate hydratase)
NUDIX                PF00293.23   135 seq1499_BIOID51129   -            176   2.7e-25   88.4   0.1   1   1   2.4e-29   3.3e-25   88.1   0.0     1   134     7   149     7   150 0.96 NUDIX domain
ABC_tran             PF00005.22   118 seq1500_BIOID51129   -            503   5.1e-36  123.5   0.0   1   2   1.1e-20   3.7e-17   62.6   0.0     1   118    50   178    50   178 0.89 ABC transporter
ABC_tran             PF00005.22   118 seq1500_BIOID51129   -            503   5.1e-36  123.5   0.0   2   2   1.6e-19   5.5e-16   58.8   0.0     1   117   302   432   302   433 0.90 ABC transporter
PRK                  PF00485.13   194 seq1502_BIOID51129   -            213     7e-45  152.8   0.0   1   1   2.3e-48     8e-45  152.6   0.0     1   193    10   199    10   200 0.94 Phosphoribulokinase / Uridine kinase family
AAA_18               PF13238.1    129 seq1502_BIOID51129   -            213   1.5e-08   34.8   0.0   1   1   6.7e-12   2.3e-08   34.2   0.0     1   118    11   158    11   169 0.81 AAA domain
AAA_17               PF13207.1    121 seq1502_BIOID51129   -            213     5e-07   30.4   0.0   1   1   2.5e-10   8.4e-07   29.6   0.0     1   119    10   161    10   163 0.71 AAA domain
Sulfatase            PF00884.18   379 seq1505_BIOID51129   -            551   5.8e-98  328.2   2.0   1   1  1.5e-101   6.8e-98  328.0   1.4     1   377    86   514    86   516 0.96 Sulfatase
PEP-utilizers_C      PF02896.13   294 seq1506_BIOID51129   -            748  2.4e-107  358.0   0.0   1   1  1.5e-110  3.5e-107  357.5   0.0     5   293   420   707   416   708 0.98 PEP-utilising enzyme, TIM barrel domain
PEP-utilisers_N      PF05524.8    123 seq1506_BIOID51129   -            748     2e-25   88.8   1.6   1   1   2.4e-28   5.5e-25   87.4   1.1     2   123   172   295   171   295 0.96 PEP-utilising enzyme, N-terminal
PEP-utilizers        PF00391.18    81 seq1506_BIOID51129   -            748   1.6e-18   65.9   0.1   1   1   1.7e-21   3.9e-18   64.6   0.1     6    81   316   391   311   391 0.94 PEP-utilising enzyme, mobile domain
GAF                  PF01590.21   154 seq1506_BIOID51129   -            748   2.2e-17   63.4   0.4   1   1   2.9e-20   6.5e-17   61.9   0.1     2   152    18   152    17   154 0.97 GAF domain
GAF_2                PF13185.1    148 seq1506_BIOID51129   -            748   3.9e-14   53.2   0.0   1   1     4e-17     9e-14   52.0   0.0     4   147    18   154    15   155 0.82 GAF domain
GAF_3                PF13492.1    129 seq1506_BIOID51129   -            748   5.1e-10   39.4   0.1   1   1   5.4e-13   1.2e-09   38.1   0.0     3   125    19   152    17   156 0.78 GAF domain
EAL                  PF00563.15   236 seq1507_BIOID51129   -            681     5e-55  186.4   0.8   1   1   8.5e-58   3.9e-54  183.5   0.0     3   236   434   667   432   667 0.91 EAL domain
HAMP                 PF00672.20    70 seq1507_BIOID51129   -            681     2e-11   43.7   0.2   1   1   1.2e-14   5.5e-11   42.3   0.1     3    69   181   251   179   252 0.84 HAMP domain
GGDEF                PF00990.16   161 seq1507_BIOID51129   -            681     2e-11   43.5   0.0   1   1   2.2e-14   9.9e-11   41.3   0.0     6   161   266   413   261   413 0.94 GGDEF domain
ABC_tran             PF00005.22   118 seq1508_BIOID51129   -            252   7.6e-22   77.7   0.0   1   1   2.4e-25   1.1e-21   77.2   0.0     1   117    45   173    45   174 0.86 ABC transporter
oligo_HPY            PF08352.7     64 seq1508_BIOID51129   -            252   2.6e-06   27.5   0.0   1   1     1e-09   4.6e-06   26.7   0.0     1    26   225   250   225   252 0.94 Oligopeptide/dipeptide transporter, C-terminal region
HTH_3                PF01381.17    55 seq1509_BIOID51129   -             97   2.4e-08   33.5   0.0   1   1   5.4e-12   3.7e-08   32.9   0.0     1    43     7    49     7    53 0.94 Helix-turn-helix
HTH_19               PF12844.2     64 seq1509_BIOID51129   -             97   1.5e-07   31.2   0.0   1   1   2.8e-11   1.9e-07   30.9   0.0     2    46     5    49     4    61 0.93 Helix-turn-helix domain
GGDEF                PF00990.16   161 seq1511_BIOID51129   -            460   8.9e-51  171.5   0.3   1   1   2.5e-54   3.4e-50  169.6   0.0     3   161   297   452   295   452 0.97 GGDEF domain
DCD                  PF06559.6    366 seq1513_BIOID51129   -            193   5.8e-10   37.9   0.0   1   1   3.3e-11   2.3e-07   29.4   0.0    12   127     3   125     2   139 0.86 2'-deoxycytidine 5'-triphosphate deaminase (DCD)
dUTPase              PF00692.14   129 seq1513_BIOID51129   -            193   2.8e-08   33.1   0.0   1   1   6.5e-12   4.4e-08   32.5   0.0    21   125    78   185    71   189 0.92 dUTPase
Phage_integrase      PF00589.17   173 seq1514_BIOID51129   -            336   3.6e-26   91.7   0.3   1   1   1.3e-29   1.7e-25   89.5   0.1     2   171   174   318   173   320 0.94 Phage integrase family
Aconitase_C          PF00694.14   131 seq1515_BIOID51129   -            201   8.6e-44  148.7   0.0   1   1   8.7e-48   1.2e-43  148.2   0.0     2   129     3   125     2   127 0.97 Aconitase C-terminal domain
Response_reg         PF00072.19   112 seq1516_BIOID51129   -            260   1.3e-27   95.9   0.0   1   1     3e-31   2.1e-27   95.2   0.0     1   112    40   149    40   149 0.99 Response regulator receiver domain
Trans_reg_C          PF00486.23    77 seq1516_BIOID51129   -            260   4.6e-25   87.2   0.0   1   1   1.6e-28   1.1e-24   86.0   0.0     3    77   182   255   178   255 0.95 Transcriptional regulatory protein, C terminal
ABC_tran             PF00005.22   118 seq1517_BIOID51129   -            259   8.1e-20   71.2   0.0   1   1   3.2e-23   1.5e-19   70.4   0.0     1   118    81   211    81   211 0.93 ABC transporter
AAA_16               PF13191.1    166 seq1517_BIOID51129   -            259     7e-07   29.6   0.1   1   1   2.3e-10     1e-06   29.1   0.1    19    60    64   104    56   250 0.74 AAA ATPase domain
BPD_transp_2         PF02653.11   267 seq1518_BIOID51129   -            332   2.7e-44  151.0  44.0   1   1   1.9e-48   2.7e-44  151.0  30.5     3   267    54   317    52   317 0.94 Branched-chain amino acid transport system / permease component
AsmA                 PF05170.9    604 seq1519_BIOID51129   -            617  4.3e-139  464.7  14.1   1   2   1.7e-67   1.2e-63  215.6   0.3     1   266     1   241     1   242 0.99 AsmA family
AsmA                 PF05170.9    604 seq1519_BIOID51129   -            617  4.3e-139  464.7  14.1   2   2   1.7e-79   1.2e-75  255.3   5.4   323   604   240   512   238   512 0.99 AsmA family
AsmA_2               PF13502.1    220 seq1519_BIOID51129   -            617   2.5e-28   98.8  14.6   1   1   5.2e-30   3.5e-26   91.7   2.5     1   218   357   571   357   573 0.89 AsmA-like C-terminal region
Phos_pyr_kin         PF08543.7    246 seq1520_BIOID51129   -            283     3e-26   92.0   0.1   1   1   1.2e-29   8.5e-26   90.5   0.0    60   234    88   266    66   275 0.90 Phosphomethylpyrimidine kinase
PfkB                 PF00294.19   301 seq1520_BIOID51129   -            283   2.4e-16   59.6   0.0   1   1   4.5e-20   3.1e-16   59.2   0.0   137   281    96   256    38   263 0.84 pfkB family carbohydrate kinase
DeoRC                PF00455.17   162 seq1521_BIOID51129   -            269   7.6e-57  191.3   1.5   1   1   1.8e-60   8.3e-57  191.2   0.5     2   161    88   247    87   248 0.99 DeoR C terminal sensor domain
HTH_DeoR             PF08220.7     57 seq1521_BIOID51129   -            269   3.1e-21   74.5   0.2   1   1   1.2e-24   5.3e-21   73.7   0.1     1    57    18    74    18    74 0.98 DeoR-like helix-turn-helix domain
HTH_11               PF08279.7     55 seq1521_BIOID51129   -            269   1.4e-09   37.2   0.1   1   1   8.4e-13   3.8e-09   35.9   0.1     1    48    18    64    18    68 0.91 HTH domain
IclR                 PF01614.13   129 seq1523_BIOID51129   -            263     2e-49  166.4   0.4   1   1   1.9e-51   1.3e-47  160.6   0.0     2   128   129   254   128   255 0.98 Bacterial transcriptional regulator
HTH_IclR             PF09339.5     52 seq1523_BIOID51129   -            263   6.2e-14   51.2   0.4   1   1   2.6e-17   1.8e-13   49.7   0.0     1    52    15    65    15    65 0.96 IclR helix-turn-helix domain
HATPase_c            PF02518.21   111 seq1524_BIOID51129   -            452     1e-13   50.8   0.0   1   1     4e-17   1.8e-13   50.0   0.0     2   109   345   449   344   451 0.88 Histidine kinase-, DNA gyrase B-, and HSP90-like ATPase
HisKA                PF00512.20    68 seq1524_BIOID51129   -            452   1.8e-11   43.7   1.0   1   1     1e-14   4.5e-11   42.4   0.7     2    66   236   299   235   301 0.97 His Kinase A (phospho-acceptor) domain
HAMP                 PF00672.20    70 seq1524_BIOID51129   -            452   5.8e-10   39.1   1.8   1   1   2.8e-13   1.3e-09   38.0   0.0     2    69   162   230   161   231 0.95 HAMP domain
Peptidase_M17        PF00883.16   311 seq1525_BIOID51129   -            503  5.1e-133  442.6   0.1   1   1  1.3e-136  8.6e-133  441.8   0.0     2   310   185   490   184   491 0.99 Cytosol aminopeptidase family, catalytic domain
Peptidase_M17_N      PF02789.12   125 seq1525_BIOID51129   -            503   5.3e-31  106.8   0.0   1   1   2.2e-34   1.5e-30  105.4   0.0     1   125    19   147    19   147 0.96 Cytosol aminopeptidase family, N-terminal domain
Amidohydro_4         PF13147.1    304 seq1526_BIOID51129   -            378   1.4e-29  103.8   4.7   1   1   6.8e-33   2.3e-29  103.1   3.2     1   304    41   356    41   356 0.85 Amidohydrolase
Amidohydro_3         PF07969.6    404 seq1526_BIOID51129   -            378   2.2e-11   43.5   1.2   1   1   2.2e-14   7.6e-11   41.7   0.1   284   404   243   357   198   357 0.74 Amidohydrolase family
Amidohydro_1         PF01979.15   333 seq1526_BIOID51129   -            378   2.8e-09   36.9   0.6   1   1     2e-10   6.9e-07   29.1   0.0   227   331   244   357   226   358 0.56 Amidohydrolase family
Amidohydro_5         PF13594.1     68 seq1526_BIOID51129   -            378   3.9e-07   29.6   0.1   1   1   4.3e-10   1.5e-06   27.8   0.0     3    68    21    92    20    92 0.72 Amidohydrolase
EAL                  PF00563.15   236 seq1527_BIOID51129   -            807   8.1e-68  228.2   0.0   1   1   9.1e-71   1.6e-67  227.3   0.0     3   236   555   789   553   789 0.96 EAL domain
PAS_9                PF13426.1    104 seq1527_BIOID51129   -            807   1.9e-31  108.4   0.0   1   2   2.2e-20   3.8e-17   62.4   0.0     3   102    32   133    30   135 0.91 PAS domain
PAS_9                PF13426.1    104 seq1527_BIOID51129   -            807   1.9e-31  108.4   0.0   2   2   2.3e-14   3.9e-11   43.1   0.0     3   104   156   258   154   258 0.87 PAS domain
GGDEF                PF00990.16   161 seq1527_BIOID51129   -            807   5.6e-22   77.9   0.0   1   1   7.3e-25   1.2e-21   76.7   0.0     3   160   386   533   384   534 0.94 GGDEF domain
PAS                  PF00989.19   113 seq1527_BIOID51129   -            807   6.8e-21   74.0   0.0   1   2   1.5e-12   2.5e-09   36.7   0.0    13   112    32   132    24   133 0.81 PAS fold
PAS                  PF00989.19   113 seq1527_BIOID51129   -            807   6.8e-21   74.0   0.0   2   2   1.4e-11   2.4e-08   33.6   0.0     7   113   150   256   146   256 0.83 PAS fold
PAS_4                PF08448.5    110 seq1527_BIOID51129   -            807   9.7e-14   51.2   0.0   1   1   2.9e-12   4.9e-09   36.0   0.0     1   110   150   261   150   261 0.94 PAS fold
PAS_8                PF13188.1     64 seq1527_BIOID51129   -            807   4.5e-12   45.2   0.1   1   2   4.6e-07   0.00079   19.0   0.0    11    52    31    75    15    87 0.67 PAS domain
PAS_8                PF13188.1     64 seq1527_BIOID51129   -            807   4.5e-12   45.2   0.1   2   2   2.8e-08   4.7e-05   22.9   0.0     7    44   150   191   141   214 0.67 PAS domain
MotA_ExbB            PF01618.11   139 seq1528_BIOID51129   -            244   4.1e-42  142.9   0.7   1   1   6.8e-46   9.3e-42  141.8   0.5     5   137    80   212    76   214 0.93 MotA/TolQ/ExbB proton channel family
ADH_N                PF08240.7    109 seq1530_BIOID51129   -            364   1.4e-29  101.9   0.7   1   1   5.6e-33   2.5e-29  101.0   0.5     2   107    39   153    38   155 0.92 Alcohol dehydrogenase GroES-like domain
ADH_zinc_N           PF00107.21   130 seq1530_BIOID51129   -            364   1.6e-26   92.2   0.2   1   1   5.6e-30   2.5e-26   91.6   0.1     1   129   196   324   196   325 0.95 Zinc-binding dehydrogenase
SDF                  PF00375.13   390 seq1531_BIOID51129   -            428  1.3e-114  382.9  40.9   1   1    1e-118  1.4e-114  382.7  28.3     1   390     9   401     9   401 0.97 Sodium:dicarboxylate symporter family
Response_reg         PF00072.19   112 seq1533_BIOID51129   -            232   5.1e-29  100.4   0.4   1   1   1.2e-32     8e-29   99.8   0.3     1   112     4   112     4   112 0.98 Response regulator receiver domain
Trans_reg_C          PF00486.23    77 seq1533_BIOID51129   -            232   1.4e-21   76.0   0.0   1   1   5.1e-25   3.5e-21   74.7   0.0     1    77   152   228   152   228 0.95 Transcriptional regulatory protein, C terminal
LGT                  PF01790.13   249 seq1534_BIOID51129   -            291   1.3e-87  292.9  15.2   1   1   1.1e-91   1.5e-87  292.7  10.6     1   248    11   281    11   282 0.95 Prolipoprotein diacylglyceryl transferase
ExbD                 PF02472.11   130 seq1535_BIOID51129   -            141   1.5e-29  102.4   0.5   1   1   1.2e-33   1.7e-29  102.3   0.4     3   127    13   134    11   137 0.96 Biopolymer transport protein ExbD/TolR
AAA_18               PF13238.1    129 seq1539_BIOID51129   -            185   2.7e-08   34.0   0.0   1   1   4.9e-11   2.2e-07   31.1   0.0     1   118     6   138     6   148 0.67 AAA domain
AAA_33               PF13671.1    143 seq1539_BIOID51129   -            185   1.5e-07   31.3   0.2   1   1     1e-10   4.5e-07   29.7   0.1     1   136     5   150     5   153 0.71 AAA domain
Guanylate_kin        PF00625.16   183 seq1539_BIOID51129   -            185   8.7e-06   25.1   0.0   1   1   2.4e-09   1.1e-05   24.8   0.0     2   152     3   149     2   177 0.81 Guanylate kinase
SgrR_N               PF12793.2    115 seq1540_BIOID51129   -            551   1.3e-38  131.3   4.6   1   1     2e-42   1.3e-38  131.3   3.2     1   115     5   118     5   118 0.98 Sugar transport-related sRNA regulator N-term
SBP_bac_5            PF00496.17   374 seq1540_BIOID51129   -            551   5.6e-30  104.2   0.0   1   1   1.2e-32   8.5e-29  100.4   0.0     1   340   163   445   163   502 0.86 Bacterial extracellular solute-binding proteins, family 5 Middle
MgrB                 PF13998.1     29 seq1541_BIOID51129   -             47   4.8e-18   64.4   4.4   1   1   4.4e-22     6e-18   64.1   3.1     1    29    19    47    19    47 0.99 MgrB protein
HATPase_c            PF02518.21   111 seq1543_BIOID51129   -            457     1e-25   89.4   0.0   1   1   2.3e-28   7.9e-25   86.6   0.0     2   110   346   453   345   454 0.97 Histidine kinase-, DNA gyrase B-, and HSP90-like ATPase
HisKA                PF00512.20    68 seq1543_BIOID51129   -            457   9.8e-15   54.1   3.5   1   1   2.9e-18   9.8e-15   54.1   2.4     1    67   238   299   238   300 0.95 His Kinase A (phospho-acceptor) domain
HAMP                 PF00672.20    70 seq1543_BIOID51129   -            457   8.2e-13   48.2   0.1   1   1   2.4e-16   8.2e-13   48.2   0.1     2    70   165   234   164   234 0.96 HAMP domain
HATPase_c_3          PF13589.1    137 seq1543_BIOID51129   -            457   5.7e-07   29.1   0.0   1   1   3.4e-10   1.2e-06   28.1   0.0     3    82   350   424   348   430 0.88 Histidine kinase-, DNA gyrase B-, and HSP90-like ATPase
YebO                 PF13974.1     80 seq1544_BIOID51129   -             95   1.8e-30  104.4   2.2   1   1   1.5e-34   2.1e-30  104.2   1.5     1    80    15    95    15    95 0.93 YebO-like protein
Aldose_epim          PF01263.15   301 seq1547_BIOID51129   -            290   6.9e-50  169.7   0.0   1   1   5.6e-54   7.7e-50  169.5   0.0     2   300     3   285     2   286 0.92 Aldose 1-epimerase
Thymidylat_synt      PF00303.14   266 seq1548_BIOID51129   -            264  4.5e-124  412.6   0.0   1   1  3.7e-128    5e-124  412.5   0.0     2   266     2   264     1   264 0.99 Thymidylate synthase
Acetyltransf_1       PF00583.19    83 seq1549_BIOID51129   -            144     1e-14   54.2   0.3   1   1   3.8e-18   1.8e-14   53.4   0.2     3    83    54   134    52   134 0.95 Acetyltransferase (GNAT) family
Acetyltransf_7       PF13508.1     79 seq1549_BIOID51129   -            144   1.2e-09   38.0   0.0   1   1   3.3e-13   1.5e-09   37.7   0.0    11    78    55   134    30   135 0.76 Acetyltransferase (GNAT) domain
Acetyltransf_10      PF13673.1    117 seq1549_BIOID51129   -            144   5.3e-09   36.0   0.1   1   1   1.4e-12   6.2e-09   35.8   0.0    39   117    42   133    13   133 0.82 Acetyltransferase (GNAT) domain
DNA_pol3_chi         PF04364.8    137 seq1550_BIOID51129   -            147   7.1e-45  152.0   0.0   1   1   5.8e-49   7.9e-45  151.9   0.0     1   137     1   143     1   143 0.97 DNA polymerase III chi subunit, HolC
Ribosomal_L31        PF01197.13    69 seq1552_BIOID51129   -             88   2.4e-27   94.5   0.2   1   1   2.3e-31   3.1e-27   94.2   0.1     1    68     2    80     2    81 0.99 Ribosomal protein L31
Lactamase_B_2        PF12706.2    194 seq1554_BIOID51129   -            252   3.8e-14   52.5   0.0   1   1   6.6e-18   4.5e-14   52.3   0.0    28   194    66   223    30   223 0.84 Beta-lactamase superfamily domain
Lactamase_B          PF00753.22   194 seq1554_BIOID51129   -            252   3.7e-05   23.3   1.1   1   1   8.9e-09   6.1e-05   22.6   0.8    11   128    44   144    41   161 0.88 Metallo-beta-lactamase superfamily
Peptidase_M16_C      PF05193.16   184 seq1555_BIOID51129   -            498   6.3e-19   68.2   0.0   1   1   2.8e-22   1.9e-18   66.6   0.0     3   183   201   377   199   378 0.83 Peptidase M16 inactive domain
Peptidase_M16        PF00675.15   149 seq1555_BIOID51129   -            498   7.2e-07   28.9   0.0   1   1   2.6e-10   1.8e-06   27.6   0.0     2   123    46   169    45   190 0.86 Insulinase (Peptidase family M16)
Ribosomal_L36        PF00444.13    38 seq1556_BIOID51129   -             46   1.9e-20   72.4   1.6   1   1   1.8e-24   2.5e-20   72.0   1.1     1    38     1    41     1    41 0.99 Ribosomal protein L36
tRNA-synt_1          PF00133.17   601 seq1557_BIOID51129   -            951  2.4e-227  755.5   0.6   1   1  4.6e-230  1.3e-226  753.2   0.4     2   601    14   631    13   631 0.97 tRNA synthetases class I (I, L, M and V)
Anticodon_1          PF08264.8    153 seq1557_BIOID51129   -            951   9.4e-43  145.4   0.0   1   1   9.7e-46   2.7e-42  144.0   0.0     1   151   674   824   674   826 0.90 Anticodon-binding domain of tRNA
tRNA-synt_1g         PF09334.6    391 seq1557_BIOID51129   -            951   6.8e-19   67.6   0.2   1   1   3.6e-11   9.9e-08   30.9   0.1     5   125    39   178    35   209 0.62 tRNA synthetases class I (M)
Val_tRNA-synt_C      PF10458.4     66 seq1557_BIOID51129   -            951   2.7e-17   62.4   7.1   1   1   2.2e-20   6.1e-17   61.3   4.9     3    61   886   944   884   949 0.95 Valyl tRNA synthetase tRNA binding arm
tRNA-synt_1_2        PF13603.1    185 seq1557_BIOID51129   -            951   2.4e-09   36.6   0.0   1   1   4.4e-10   1.2e-06   27.8   0.0    86   161   247   319   243   348 0.76 Leucyl-tRNA synthetase, Domain 2
CSD                  PF00313.17    66 seq1560_BIOID51129   -             69     2e-33  113.8   1.9   1   1   1.6e-37   2.2e-33  113.7   1.3     2    65     5    68     4    69 0.98 'Cold-shock' DNA-binding domain
N_methyl             PF07963.7     20 seq1561_BIOID51129   -            156    0.0001   21.7   1.2   1   1   1.2e-08   0.00017   21.0   0.8     1    19     5    23     5    24 0.93 Prokaryotic N-terminal methylation motif
Peptidase_M15        PF01427.12   198 seq1564_BIOID51129   -            193     2e-75  252.6   0.0   1   1   4.2e-79   2.9e-75  252.1   0.0     2   197     4   186     3   187 0.98 D-ala-D-ala dipeptidase
VanY                 PF02557.12   132 seq1564_BIOID51129   -            193     4e-10   39.5   0.0   1   1   8.9e-14   6.1e-10   38.9   0.0     4   128    42   167    39   171 0.87 D-alanyl-D-alanine carboxypeptidase
UPF0114              PF03350.11   124 seq1565_BIOID51129   -            164     4e-39  133.2   6.1   1   1   4.5e-43   6.2e-39  132.6   4.2     2   124     9   126     8   126 0.99 Uncharacterized protein family, UPF0114
N_methyl_2           PF13544.1     31 seq1566_BIOID51129   -            267   7.6e-08   31.3   0.2   1   1   3.6e-11   1.7e-07   30.3   0.1     4    31    76   103    73   103 0.89 Type IV pilin N-term methylation site GFxxxE
N_methyl             PF07963.7     20 seq1566_BIOID51129   -            267   8.2e-06   25.1   1.8   1   1   3.8e-09   1.7e-05   24.1   1.3     1    20    86   105    86   105 0.95 Prokaryotic N-terminal methylation motif
N_methyl_3           PF13633.1     22 seq1566_BIOID51129   -            267     2e-05   23.9   2.4   1   1   8.5e-09   3.9e-05   23.0   1.7     1    21    88   108    88   109 0.96 Prokaryotic N-terminal methylation site
Methyltransf_31      PF13847.1    152 seq1567_BIOID51129   -            269   1.2e-15   57.2   0.0   1   1   1.1e-18   1.5e-15   56.9   0.0     2   126    84   196    83   246 0.83 Methyltransferase domain
Methyltransf_11      PF08241.7     95 seq1567_BIOID51129   -            269   5.2e-14   52.4   0.0   1   1   2.4e-16   3.3e-13   49.8   0.0     1    94    90   175    90   176 0.95 Methyltransferase domain
Methyltransf_25      PF13649.1    101 seq1567_BIOID51129   -            269   8.9e-12   45.1   0.0   1   1   1.3e-14   1.8e-11   44.1   0.0     1   100    89   171    89   172 0.87 Methyltransferase domain
Methyltransf_12      PF08242.7     99 seq1567_BIOID51129   -            269   5.2e-08   33.1   0.0   1   1   1.6e-10   2.1e-07   31.1   0.0     1    71    90   153    90   174 0.83 Methyltransferase domain
Methyltransf_23      PF13489.1    162 seq1567_BIOID51129   -            269     1e-07   31.6   0.0   1   1   1.3e-09   1.7e-06   27.6   0.0    11   147    73   204    62   218 0.66 Methyltransferase domain
Methyltransf_26      PF13659.1    117 seq1567_BIOID51129   -            269   1.3e-07   31.5   0.1   1   1   1.1e-09   1.5e-06   28.0   0.0     3    75    88   153    86   180 0.85 Methyltransferase domain
Methyltransf_18      PF12847.2    112 seq1567_BIOID51129   -            269   1.9e-07   31.4   0.0   1   1   3.1e-10   4.2e-07   30.4   0.0     4   111    88   178    85   179 0.88 Methyltransferase domain
Methyltransf_4       PF02390.12   197 seq1567_BIOID51129   -            269   6.7e-07   28.4   0.0   1   1   1.3e-08   1.8e-05   23.7   0.0    11    63    77   129    66   135 0.88 Putative methyltransferase
MTS                  PF05175.9    170 seq1567_BIOID51129   -            269   1.2e-05   24.6   0.0   1   1   1.3e-08   1.7e-05   24.1   0.0    25    77    80   131    71   156 0.79 Methyltransferase small domain
Ubie_methyltran      PF01209.13   233 seq1567_BIOID51129   -            269   2.7e-05   23.3   0.0   1   1     4e-08   5.5e-05   22.2   0.0    46   150    84   175    66   180 0.82 ubiE/COQ5 methyltransferase family
SBP_bac_6            PF13343.1    242 seq1568_BIOID51129   -            327   2.2e-17   63.0   3.3   1   1   6.2e-21   2.8e-17   62.7   2.3     1   217    73   288    73   313 0.76 Bacterial extracellular solute-binding protein
SBP_bac_1            PF01547.20   314 seq1568_BIOID51129   -            327   1.1e-16   61.3   6.2   1   1   3.5e-20   1.6e-16   60.8   4.3    14   313    40   272    33   273 0.84 Bacterial extracellular solute-binding protein
SBP_bac_11           PF13531.1    231 seq1568_BIOID51129   -            327     1e-15   57.9   0.3   1   1     3e-19   1.4e-15   57.5   0.2    17   224    41   274    22   277 0.84 Bacterial extracellular solute-binding protein
SBP_bac_5            PF00496.17   374 seq1569_BIOID51129   -            562   9.7e-93  310.8   7.0   1   1   1.1e-96   1.5e-92  310.2   4.8     2   371   124   478   123   480 0.97 Bacterial extracellular solute-binding proteins, family 5 Middle
HTH_38               PF13936.1     44 seq1571_BIOID51129   -            383   5.6e-23   80.1   2.1   1   1   5.6e-21   1.9e-17   62.4   0.9     4    44    58    98    55    98 0.97 Helix-turn-helix domain
rve                  PF00665.21   120 seq1571_BIOID51129   -            383     1e-16   60.9   0.0   1   1   6.5e-20   2.2e-16   59.9   0.0     3   120   228   337   226   337 0.94 Integrase core domain
MFS_1                PF07690.11   354 seq1572_BIOID51129   -            444   5.9e-53  179.7  48.9   1   1   1.4e-50   9.8e-47  159.2  26.8     1   318    23   366    23   369 0.80 Major Facilitator Superfamily
Sugar_tr             PF00083.19   451 seq1572_BIOID51129   -            444   9.4e-08   30.9  37.5   1   1     4e-11   2.7e-07   29.4  26.1    16   437    19   434     9   441 0.75 Sugar (and other) transporter
GerE                 PF00196.14    58 seq1573_BIOID51129   -            180   3.8e-13   48.4   0.3   1   1   1.1e-16   7.6e-13   47.4   0.2     2    46   127   171   126   174 0.96 Bacterial regulatory proteins, luxR family
Sigma70_r4_2         PF08281.7     54 seq1573_BIOID51129   -            180   3.8e-05   22.9   0.1   1   1   9.6e-09   6.6e-05   22.1   0.1    12    54   130   171   126   171 0.90 Sigma-70, region 4
DUF2509              PF10713.4    131 seq1574_BIOID51129   -            135   9.4e-43  144.9   1.2   1   1   7.8e-47   1.1e-42  144.8   0.8     1   130    15   134    15   135 0.98 Protein of unknown function (DUF2509)
BPD_transp_1         PF00528.17   185 seq1576_BIOID51129   -            536   9.9e-17   60.9  21.7   1   2   1.4e-15     2e-11   43.6   6.8     5   181    74   266    70   273 0.83 Binding-protein-dependent transport system inner membrane component
BPD_transp_1         PF00528.17   185 seq1576_BIOID51129   -            536   9.9e-17   60.9  21.7   2   2   8.3e-12   1.1e-07   31.4   2.7    22   172   373   523   359   532 0.81 Binding-protein-dependent transport system inner membrane component
DUF3728              PF12528.3     88 seq1577_BIOID51129   -            115   2.1e-26   92.0   2.6   1   1     4e-30   2.7e-26   91.7   1.8     1    88    37   114    37   114 0.99 Prepilin peptidase dependent protein C term (DUF3728)
N_methyl_2           PF13544.1     31 seq1577_BIOID51129   -            115   3.6e-07   29.2   0.4   1   1   1.8e-10   1.3e-06   27.5   0.1     8    31    11    34     5    34 0.90 Type IV pilin N-term methylation site GFxxxE
SIS                  PF01380.17   131 seq1579_BIOID51129   -            307   1.7e-30  105.1   0.1   1   1   5.1e-34   2.3e-30  104.7   0.0     2   130   149   277   148   278 0.98 SIS domain
HTH_6                PF01418.12    77 seq1579_BIOID51129   -            307   3.9e-26   90.4   0.0   1   1   2.1e-29   9.7e-26   89.2   0.0     2    77    26   101    25   101 0.97 Helix-turn-helix domain, rpiR family
Aminotran_3          PF00202.16   339 seq1580_BIOID51129   -            466  8.9e-114  379.7   0.0   1   1  7.7e-118    1e-113  379.5   0.0     3   338    67   408    65   409 0.97 Aminotransferase class-III
Exonuc_V_gamma       PF04257.9    805 seq1581_BIOID51129   -           1122  4.7e-315 1046.8   1.6   1   1  3.4e-319  4.7e-315 1046.8   1.1     1   794     1   825     1   840 0.97 Exodeoxyribonuclease V, gamma subunit
DLH                  PF01738.13   218 seq1583_BIOID51129   -            117   7.3e-12   44.9   0.0   1   1   6.1e-16   8.3e-12   44.7   0.0     1    54    43    97    43   116 0.86 Dienelactone hydrolase family
HpcH_HpaI            PF03328.9    221 seq1586_BIOID51129   -            256   9.1e-62  207.7   0.0   1   1   1.5e-65     1e-61  207.5   0.0     1   219    20   244    20   246 0.97 HpcH/HpaI aldolase/citrate lyase family
PK                   PF00224.16   348 seq1586_BIOID51129   -            256   0.00011   20.8   0.0   1   1   1.9e-08   0.00013   20.6   0.0   195   254   123   184    76   214 0.80 Pyruvate kinase, barrel domain
BPD_transp_1         PF00528.17   185 seq1588_BIOID51129   -            340   1.9e-45  154.5  12.9   1   1   1.4e-49   1.9e-45  154.5   8.9     1   183   115   334   115   336 0.99 Binding-protein-dependent transport system inner membrane component
EAL                  PF00563.15   236 seq1589_BIOID51129   -            255   1.4e-28   99.8   0.0   1   1   1.3e-32   1.8e-28   99.5   0.0    13   236    30   242    17   242 0.82 EAL domain
DLH                  PF01738.13   218 seq1590_BIOID51129   -            136   9.5e-35  119.7   0.2   1   1   3.8e-38     1e-34  119.6   0.2    80   218     2   135     1   135 0.97 Dienelactone hydrolase family
BAAT_C               PF08840.6    213 seq1590_BIOID51129   -            136   3.3e-07   30.1   0.9   1   1   9.2e-09   2.5e-05   23.9   0.0     6    68     4    65     1    98 0.82 BAAT / Acyl-CoA thioester hydrolase C terminal
Abhydrolase_5        PF12695.2    142 seq1590_BIOID51129   -            136     1e-06   28.4   0.0   1   1   4.7e-10   1.3e-06   28.1   0.0    48   141     9   105     2   106 0.77 Alpha/beta hydrolase family
Peptidase_S15        PF02129.13   272 seq1590_BIOID51129   -            136   4.9e-06   26.0   0.0   1   1   2.5e-09   6.8e-06   25.5   0.0    84   135     2    52     1   102 0.90 X-Pro dipeptidyl-peptidase (S15 family)
Peripla_BP_4         PF13407.1    258 seq1593_BIOID51129   -            311   5.7e-59  199.4  11.8   1   1   1.6e-62   7.4e-59  199.0   8.2     2   255    28   288    27   291 0.96 Periplasmic binding protein domain
Peripla_BP_1         PF00532.16   279 seq1593_BIOID51129   -            311   1.6e-19   70.1   0.7   1   1   4.1e-23   1.9e-19   69.8   0.5     5   207    28   241    24   288 0.80 Periplasmic binding proteins and sugar binding domain of LacI family
Peripla_BP_3         PF13377.1    160 seq1593_BIOID51129   -            311   2.9e-12   46.7   0.0   1   1   1.5e-15   6.7e-12   45.5   0.0    12   140   159   289   157   305 0.87 Periplasmic binding protein-like domain
DUF2623              PF11115.3     95 seq1597_BIOID51129   -             95     2e-54  181.4   1.9   1   1   1.6e-58   2.1e-54  181.3   1.3     1    95     1    95     1    95 0.99 Protein of unknown function (DUF2623)
ZipA_C               PF04354.8    131 seq1598_BIOID51129   -            345     2e-50  169.5   0.1   1   1     2e-54   2.7e-50  169.1   0.1     2   129   209   335   208   337 0.98 ZipA, C-terminal FtsZ-binding domain
NAD_binding_2        PF03446.10   162 seq1599_BIOID51129   -            299   5.2e-53  179.1   2.5   1   1   2.5e-56   8.4e-53  178.4   1.7     2   162     6   167     5   167 0.98 NAD binding domain of 6-phosphogluconate dehydrogenase
F420_oxidored        PF03807.12    96 seq1599_BIOID51129   -            299   9.5e-10   38.6   2.4   1   1   1.2e-12   4.2e-09   36.5   0.2     1    93     7    98     7   100 0.79 NADP oxidoreductase coenzyme F420-dependent
2-Hacid_dh_C         PF02826.14   178 seq1599_BIOID51129   -            299   2.2e-08   33.3   0.3   1   1     2e-11   6.9e-08   31.7   0.1    37   158     6   130     4   140 0.86 D-isomer specific 2-hydroxyacid dehydrogenase, NAD binding domain
3HCDH_N              PF02737.13   180 seq1599_BIOID51129   -            299   6.5e-05   22.5   1.3   1   1   2.9e-08   9.9e-05   21.9   0.1     1    84     7    87     7    95 0.78 3-hydroxyacyl-CoA dehydrogenase, NAD binding domain
ABC_tran             PF00005.22   118 seq1600_BIOID51129   -            232   5.3e-26   91.1   0.0   1   1   1.3e-29   8.7e-26   90.5   0.0     1   117    39   157    39   158 0.92 ABC transporter
AAA_21               PF13304.1    303 seq1600_BIOID51129   -            232   6.3e-12   45.9   0.2   1   1   2.5e-10   1.7e-06   28.1   0.0   235   298   128   189   124   191 0.93 AAA domain
PBP                  PF01161.15   145 seq1603_BIOID51129   -            158   5.4e-37  126.7   0.0   1   1   4.4e-41     6e-37  126.5   0.0     2   143    12   157    11   158 0.94 Phosphatidylethanolamine-binding protein
AsmA                 PF05170.9    604 seq1605_BIOID51129   -            691  8.4e-173  576.1   0.0   1   1  1.4e-176  9.8e-173  575.9   0.0     1   603     6   587     6   588 0.99 AsmA family
AsmA_2               PF13502.1    220 seq1605_BIOID51129   -            691   5.5e-28   97.7   3.4   1   1   5.3e-30   3.6e-26   91.7   1.0     2   220   438   640   437   640 0.89 AsmA-like C-terminal region
Poly_export          PF02563.11    83 seq1607_BIOID51129   -            379     7e-31  105.7   0.3   1   1   2.1e-32   1.5e-28   98.2   0.0     4    82    77   166    74   167 0.87 Polysaccharide biosynthesis/export protein
SLBB                 PF10531.4     59 seq1607_BIOID51129   -            379   1.1e-10   41.1   0.4   1   1     3e-09   2.1e-05   24.2   0.0     3    45   174   217   172   223 0.92 SLBB domain
BPD_transp_1         PF00528.17   185 seq1608_BIOID51129   -            298   1.5e-31  109.2  12.9   1   1   1.4e-34   9.8e-31  106.5   6.3     1   182   111   292   111   295 0.97 Binding-protein-dependent transport system inner membrane component
OppC_N               PF12911.2     56 seq1608_BIOID51129   -            298   1.1e-08   34.1   0.7   1   1   1.7e-12   1.1e-08   34.1   0.5    12    56    27    71    24    71 0.94 N-terminal TM domain of oligopeptide transport permease C
Oxidored_q6          PF01058.17   131 seq1610_BIOID51129   -            372   1.6e-32  111.7   1.4   1   1   1.7e-36   2.3e-32  111.2   0.5     1   130    59   204    59   205 0.96 NADH ubiquinone oxidoreductase, 20 Kd subunit
ABC_tran             PF00005.22   118 seq1613_BIOID51129   -            510   9.6e-36  122.6   0.1   1   2     3e-24   1.4e-20   73.7   0.2     1   118    45   174    45   174 0.96 ABC transporter
ABC_tran             PF00005.22   118 seq1613_BIOID51129   -            510   9.6e-36  122.6   0.1   2   2   7.9e-16   3.6e-12   46.5   0.0     3   117   305   437   303   438 0.84 ABC transporter
Gly_kinase           PF02595.10   378 seq1614_BIOID51129   -            408  9.3e-190  630.0  14.3   1   1  7.8e-194  1.1e-189  629.8   9.9     1   377    28   404    28   405 1.00 Glycerate kinase family
Acetyltransf_1       PF00583.19    83 seq1616_BIOID51129   -            167   1.6e-13   50.3   0.2   1   1     1e-16   2.3e-13   49.8   0.1     2    83    66   145    65   145 0.96 Acetyltransferase (GNAT) family
Acetyltransf_10      PF13673.1    117 seq1616_BIOID51129   -            167   9.2e-12   44.9   0.0   1   1   4.9e-15   1.1e-11   44.7   0.0     1   117    18   144    18   144 0.85 Acetyltransferase (GNAT) domain
Acetyltransf_4       PF13420.1    155 seq1616_BIOID51129   -            167   8.4e-11   41.9   0.0   1   1   4.6e-14     1e-10   41.6   0.0     2   137    12   147    11   153 0.86 Acetyltransferase (GNAT) domain
Acetyltransf_7       PF13508.1     79 seq1616_BIOID51129   -            167   4.6e-10   39.4   0.1   1   1   3.3e-13   7.4e-10   38.7   0.1     3    78    60   145    58   146 0.84 Acetyltransferase (GNAT) domain
Acetyltransf_3       PF13302.1    142 seq1616_BIOID51129   -            167   6.6e-07   29.6   0.0   1   1   3.7e-10   8.5e-07   29.2   0.0     4   142    11   145    10   145 0.74 Acetyltransferase (GNAT) domain
FR47                 PF08445.5     86 seq1616_BIOID51129   -            167     3e-05   23.5   0.0   1   1   2.4e-08   5.6e-05   22.7   0.0    19    81    85   148    82   151 0.90 FR47-like protein
DNA_ligase_aden      PF01653.13   315 seq1617_BIOID51129   -            671  1.3e-134  448.0   0.0   1   1  9.3e-138  1.8e-134  447.5   0.0     2   315     3   318     2   318 0.98 NAD-dependent DNA ligase adenylation domain
DNA_ligase_OB        PF03120.11    82 seq1617_BIOID51129   -            671   6.9e-36  121.6   1.3   1   1   9.9e-39   1.9e-35  120.2   0.9     2    81   321   400   320   401 0.98 NAD-dependent DNA ligase OB-fold domain
HHH_2                PF12826.2     64 seq1617_BIOID51129   -            671   3.6e-26   90.7   0.5   1   1   1.9e-26   3.7e-23   81.0   0.2     1    64   510   573   510   573 0.98 Helix-hairpin-helix motif
BRCT                 PF00533.21    78 seq1617_BIOID51129   -            671     1e-13   51.1   0.0   1   1   1.4e-16   2.8e-13   49.6   0.0     4    77   596   668   593   669 0.96 BRCA1 C Terminus (BRCT) domain
DNA_ligase_ZBD       PF03119.11    28 seq1617_BIOID51129   -            671   5.3e-12   45.0   4.8   1   1   2.7e-15   5.3e-12   45.0   3.3     1    28   407   434   407   434 0.97 NAD-dependent DNA ligase C4 zinc finger domain
PTCB-BRCT            PF12738.2     63 seq1617_BIOID51129   -            671   3.5e-06   26.6   0.0   1   1     5e-09   9.9e-06   25.2   0.0     5    59   605   660   602   661 0.88 twin BRCT domain
oligo_HPY            PF08352.7     64 seq1618_BIOID51129   -            328   3.2e-18   65.7   0.4   1   1   1.3e-21   5.9e-18   64.8   0.3     1    64   236   300   236   300 0.98 Oligopeptide/dipeptide transporter, C-terminal region
ABC_tran             PF00005.22   118 seq1618_BIOID51129   -            328   1.7e-16   60.5   0.0   1   1   5.1e-20   2.3e-16   60.0   0.0    14   118    61   185    49   185 0.78 ABC transporter
LMWPc                PF01451.16   138 seq1619_BIOID51129   -            147   2.7e-44  150.7   0.0   1   1   2.2e-48   3.1e-44  150.5   0.0     1   138     5   139     5   139 0.97 Low molecular weight phosphotyrosine protein phosphatase
HD                   PF01966.17   122 seq1620_BIOID51129   -            205   3.1e-15   56.1   0.6   1   1     4e-19   5.5e-15   55.3   0.4     4   121     3   105     1   106 0.91 HD domain
Fer4_11              PF13247.1     99 seq1621_BIOID51129   -            328   6.6e-29   99.6  14.6   1   1   4.2e-32   7.2e-29   99.4   7.0     3    99   105   207   103   207 0.91 4Fe-4S dicluster domain
Fer4_7               PF12838.2     52 seq1621_BIOID51129   -            328   2.9e-15   56.2  19.8   1   2   1.2e-10     2e-07   31.1   2.6     2    52    47   128    46   128 0.63 4Fe-4S dicluster domain
Fer4_7               PF12838.2     52 seq1621_BIOID51129   -            328   2.9e-15   56.2  19.8   2   2   3.2e-10   5.4e-07   29.7   5.9     2    52   145   201   144   201 0.86 4Fe-4S dicluster domain
Fer4_9               PF13187.1     55 seq1621_BIOID51129   -            328   4.9e-14   52.2  26.4   1   1   1.3e-11   2.3e-08   34.0   6.3     2    54   145   201   144   202 0.94 4Fe-4S dicluster domain
Fer4                 PF00037.22    24 seq1621_BIOID51129   -            328   1.3e-09   37.1  37.7   1   1   3.6e-09   6.1e-06   25.5   2.4     2    23   139   160   138   161 0.91 4Fe-4S binding domain
Fer4_3               PF12798.2     15 seq1621_BIOID51129   -            328   9.9e-07   28.7  43.7   1   3    0.0004      0.68   10.5   4.5     1    15   112   128   112   128 0.95 4Fe-4S binding domain
Fer4_3               PF12798.2     15 seq1621_BIOID51129   -            328   9.9e-07   28.7  43.7   2   3     9e-05      0.15   12.5   3.6     1    14   145   158   145   159 0.95 4Fe-4S binding domain
Fer4_3               PF12798.2     15 seq1621_BIOID51129   -            328   9.9e-07   28.7  43.7   3   3     3e-06    0.0052   17.1   1.7     1    15   174   201   174   201 0.96 4Fe-4S binding domain
LysR_substrate       PF03466.15   209 seq1622_BIOID51129   -            327   7.2e-44  149.2   0.1   1   1   1.4e-47   9.8e-44  148.8   0.0     5   209   120   323   117   323 0.97 LysR substrate binding domain
HTH_1                PF00126.22    60 seq1622_BIOID51129   -            327   1.5e-24   85.3   1.5   1   1   2.9e-28     2e-24   84.9   0.2     1    60    34    93    34    93 0.98 Bacterial regulatory helix-turn-helix protein, lysR family
Wzz                  PF02706.10   152 seq1624_BIOID51129   -            732   4.2e-51  172.6   3.8   1   1   3.2e-54   8.8e-51  171.5   0.0     1   152    28   264    28   264 0.99 Chain length determinant protein
GNVR                 PF13807.1     82 seq1624_BIOID51129   -            732   3.2e-30  103.5   1.9   1   1   3.2e-33   8.8e-30  102.1   0.6     1    81   379   459   379   460 0.98 G-rich domain on putative tyrosine kinase
AAA_31               PF13614.1    157 seq1624_BIOID51129   -            732   3.3e-17   62.7   0.0   1   1   2.3e-20   6.2e-17   61.8   0.0     2   151   540   681   539   687 0.90 AAA domain
CbiA                 PF01656.18   195 seq1624_BIOID51129   -            732   3.4e-12   46.0   0.0   1   1   3.8e-15     1e-11   44.4   0.0    10   161   550   713   541   728 0.68 CobQ/CobB/MinD/ParA nucleotide binding domain
DNA_methylase        PF00145.12   335 seq1626_BIOID51129   -            472   3.7e-76  256.3   0.0   1   1   4.1e-80   5.7e-76  255.6   0.0     1   331    87   448    87   451 0.88 C-5 cytosine-specific DNA methylase
OTCace               PF00185.19   158 seq1627_BIOID51129   -            337   3.5e-51  173.1   0.1   1   1   1.3e-54   9.1e-51  171.7   0.1     2   157   156   330   155   331 0.97 Aspartate/ornithine carbamoyltransferase, Asp/Orn binding domain
OTCace_N             PF02729.16   142 seq1627_BIOID51129   -            337   9.6e-48  161.3   0.0   1   1   2.1e-51   1.4e-47  160.7   0.0     1   142     7   148     7   148 0.99 Aspartate/ornithine carbamoyltransferase, carbamoyl-P binding domain
BPD_transp_2         PF02653.11   267 seq1628_BIOID51129   -            326   9.4e-48  162.3  45.6   1   1   6.9e-52   9.4e-48  162.3  31.6     1   267    52   318    52   318 0.91 Branched-chain amino acid transport system / permease component
ABC_tran             PF00005.22   118 seq1629_BIOID51129   -            308   1.1e-18   67.6   0.0   1   1   5.2e-22   1.8e-18   66.9   0.0     1   118    56   171    56   171 0.86 ABC transporter
oligo_HPY            PF08352.7     64 seq1629_BIOID51129   -            308   1.8e-17   63.3   0.1   1   1   9.1e-21   3.1e-17   62.5   0.1     1    64   222   287   222   287 0.98 Oligopeptide/dipeptide transporter, C-terminal region
AAA_21               PF13304.1    303 seq1629_BIOID51129   -            308   1.2e-11   44.9   0.0   1   1   3.5e-11   1.2e-07   31.8   0.0   220   302   126   206    86   207 0.81 AAA domain
AAA_22               PF13401.1    131 seq1629_BIOID51129   -            308   1.1e-06   28.7   0.0   1   1   7.2e-10   2.5e-06   27.5   0.0     9   123    47   200    39   207 0.82 AAA domain
Peptidase_M16        PF00675.15   149 seq1631_BIOID51129   -            962   2.8e-38  130.9   0.0   1   1   1.1e-41   7.5e-38  129.5   0.0     2   148    55   191    54   192 0.98 Insulinase (Peptidase family M16)
Peptidase_M16_C      PF05193.16   184 seq1631_BIOID51129   -            962   3.2e-37  127.8   0.4   1   2   8.6e-26   5.9e-22   78.1   0.0     5   182   216   394   214   396 0.88 Peptidase M16 inactive domain
Peptidase_M16_C      PF05193.16   184 seq1631_BIOID51129   -            962   3.2e-37  127.8   0.4   2   2   4.3e-16   2.9e-12   46.5   0.0     1   181   681   855   681   858 0.86 Peptidase M16 inactive domain
NrfD                 PF03916.9    313 seq1633_BIOID51129   -            392   7.8e-19   68.1  21.9   1   1   1.1e-22   1.5e-18   67.1  15.2     5   302    45   330    41   337 0.80 Polysulphide reductase, NrfD
MFS_1                PF07690.11   354 seq1639_BIOID51129   -            379   1.4e-15   56.8  60.7   1   1   1.7e-16   7.7e-13   47.7  31.6     1   326     9   316     9   319 0.82 Major Facilitator Superfamily
LacY_symp            PF01306.14   413 seq1639_BIOID51129   -            379   7.2e-13   47.7  27.3   1   1   3.1e-16   1.4e-12   46.7  19.0    12   390     9   366     4   372 0.78 LacY proton/sugar symporter
MFS_1_like           PF12832.2     77 seq1639_BIOID51129   -            379   2.6e-05   23.8   3.2   1   1   5.7e-09   2.6e-05   23.8   2.2     3    57     7    61     5    81 0.83 MFS_1 like family
FGGY_C               PF02782.11   197 seq1640_BIOID51129   -            566   7.3e-35  120.2   0.5   1   1   1.8e-38   1.2e-34  119.5   0.4     4   197   292   501   289   501 0.89 FGGY family of carbohydrate kinases, C-terminal domain
TerC                 PF03741.11   184 seq1641_BIOID51129   -            518     1e-46  158.5  12.7   1   1   3.3e-50   1.5e-46  158.0   8.8     1   183    14   203    14   204 0.95 Integral membrane protein TerC family
CorC_HlyC            PF03471.12    81 seq1641_BIOID51129   -            518   1.7e-18   66.0   0.4   1   1     1e-21   4.6e-18   64.6   0.3     4    80   434   510   431   511 0.92 Transporter associated domain
CBS                  PF00571.23    57 seq1641_BIOID51129   -            518   2.2e-09   36.6   0.2   1   1   1.9e-08   8.8e-05   21.9   0.0     2    56   301   358   300   359 0.93 CBS domain
DUF3820              PF12843.2     67 seq1643_BIOID51129   -             72   1.9e-30  104.1   0.5   1   1   1.5e-34   2.1e-30  104.0   0.4     1    67     1    68     1    68 0.98 Protein of unknown function (DUF3820)
Ribul_P_3_epim       PF00834.14   201 seq1644_BIOID51129   -            231     4e-61  205.5   0.0   1   1   3.5e-65   4.8e-61  205.2   0.0     1   195     2   196     2   203 0.96 Ribulose-phosphate 3 epimerase family
FGGY_N               PF00370.16   245 seq1649_BIOID51129   -            489     1e-29  103.4   0.0   1   1   2.2e-33   1.5e-29  102.9   0.0     3   242     7   241     5   244 0.86 FGGY family of carbohydrate kinases, N-terminal domain
FGGY_C               PF02782.11   197 seq1649_BIOID51129   -            489   1.4e-25   89.9   0.1   1   1   3.7e-29   2.6e-25   89.1   0.0     1   195   253   439   253   441 0.89 FGGY family of carbohydrate kinases, C-terminal domain
Vsr                  PF03852.10    75 seq1650_BIOID51129   -            156   1.9e-34  116.9   0.1   1   1   2.3e-38   3.1e-34  116.2   0.1     1    73     2    74     2    76 0.98 DNA mismatch endonuclease Vsr
NiFeSe_Hases         PF00374.14   507 seq1652_BIOID51129   -            567  2.6e-222  738.9   0.0   1   1  2.2e-226  2.9e-222  738.8   0.0     1   507    39   552    39   552 0.98 Nickel-dependent hydrogenase
ROK                  PF00480.15   179 seq1656_BIOID51129   -            309     8e-56  188.5   0.0   1   1   7.8e-60   1.1e-55  188.1   0.0     1   179    10   193    10   193 0.99 ROK family
BDM                  PF10684.4     92 seq1658_BIOID51129   -             71   1.4e-48  162.9   0.4   1   1   1.1e-52   1.5e-48  162.8   0.3    22    92     1    71     1    71 0.99 Putative biofilm-dependent modulation protein
Pili_assembly_N      PF00345.15   122 seq1659_BIOID51129   -            251   1.7e-05   24.4   0.0   1   1   2.6e-09   3.6e-05   23.4   0.0     2    96    43   143    42   171 0.73 Gram-negative pili assembly chaperone, N-terminal domain
Glycos_transf_2      PF00535.21   169 seq1660_BIOID51129   -            279   2.5e-29  101.9   0.0   1   1   9.5e-33   4.3e-29  101.2   0.0     1   125     8   132     8   172 0.84 Glycosyl transferase family 2
Glyco_tranf_2_3      PF13641.1    230 seq1660_BIOID51129   -            279   4.9e-10   39.5   0.0   1   1   1.3e-13   5.9e-10   39.2   0.0     3   111     7   109     4   187 0.85 Glycosyltransferase like family 2
Ribosomal_S22        PF08136.6     45 seq1663_BIOID51129   -             45   3.2e-32  110.3   1.3   1   1   2.5e-36   3.4e-32  110.2   0.9     1    45     1    45     1    45 1.00 30S ribosomal protein subunit S22 family
LysR_substrate       PF03466.15   209 seq1666_BIOID51129   -            308     3e-46  157.0   2.1   1   1   6.8e-50   4.6e-46  156.4   1.5     2   207    89   292    88   294 0.98 LysR substrate binding domain
HTH_1                PF00126.22    60 seq1666_BIOID51129   -            308   2.2e-23   81.6   1.8   1   1   1.4e-26   9.3e-23   79.6   0.4     1    60     5    64     5    64 0.98 Bacterial regulatory helix-turn-helix protein, lysR family
Malic_M              PF03949.10   255 seq1668_BIOID51129   -            574   2.9e-93  311.9   0.0   1   1     6e-97   4.1e-93  311.5   0.0     1   254   280   539   280   540 0.99 Malic enzyme, NAD binding domain
malic                PF00390.14   182 seq1668_BIOID51129   -            574     2e-80  268.5   0.0   1   1   5.8e-84   3.9e-80  267.5   0.0     1   182    90   270    90   270 0.99 Malic enzyme, N-terminal domain
Arabinose_Isome      PF02610.10   359 seq1669_BIOID51129   -            500  7.2e-186  617.2   0.4   1   1  1.2e-189  8.5e-186  616.9   0.3     1   359     1   359     1   359 1.00 L-arabinose isomerase
Arabinose_Iso_C      PF11762.3    115 seq1669_BIOID51129   -            500   4.5e-49  164.7   0.0   1   1   1.3e-52   9.1e-49  163.7   0.0     1   115   362   476   362   476 0.99 L-arabinose isomerase C-terminal domain
YcaO                 PF02624.11   332 seq1670_BIOID51129   -            586   4.9e-79  266.0   0.0   1   1   6.5e-83   8.9e-79  265.2   0.0     1   331    58   391    58   392 0.97 YcaO-like family
RhaA                 PF06134.6    417 seq1671_BIOID51129   -            419    6e-239  792.8   0.0   1   1    5e-243  6.9e-239  792.6   0.0     1   417     3   418     3   418 1.00 L-rhamnose isomerase (RhaA)
Hexapep              PF00132.19    36 seq1672_BIOID51129   -            162   2.4e-11   42.4  14.7   1   1   2.2e-13     3e-09   35.8   3.3     2    34   109   141   108   143 0.96 Bacterial transferase hexapeptide (six repeats)
Lactamase_B          PF00753.22   194 seq1674_BIOID51129   -            665   2.9e-37  128.1   0.2   1   1   3.1e-41   4.3e-37  127.5   0.1     2   194   134   359   133   359 0.99 Metallo-beta-lactamase superfamily
DUF808               PF05661.7    295 seq1675_BIOID51129   -            305  2.1e-134  446.8  16.4   1   1  1.8e-138  2.5e-134  446.6  11.4     1   293     3   292     3   294 0.95 Protein of unknown function (DUF808)
UvrD-helicase        PF00580.16   315 seq1678_BIOID51129   -           1180   2.2e-70  237.3   0.0   1   1     1e-73   3.5e-70  236.6   0.0     8   314    10   437     4   438 0.90 UvrD/REP helicase N-terminal domain
UvrD_C               PF13361.1    319 seq1678_BIOID51129   -           1180   4.9e-60  203.5   0.0   1   1   2.3e-63   7.7e-60  202.9   0.0     1   315   441   816   441   819 0.93 UvrD-like helicase C-terminal domain
PDDEXK_1             PF12705.2    257 seq1678_BIOID51129   -           1180   7.1e-08   32.0   2.1   1   1     5e-11   1.7e-07   30.7   0.0    39   200   951  1148   936  1175 0.67 PD-(D/E)XK nuclease superfamily
HycI                 PF01750.13   130 seq1679_BIOID51129   -            164   1.5e-35  121.4   0.1   1   1   1.3e-39   1.7e-35  121.2   0.0     1   129    20   147    20   148 0.97 Hydrogenase maturation protease
Glycos_transf_1      PF00534.15   172 seq1680_BIOID51129   -            405   9.5e-08   31.5   0.0   1   1   1.5e-11     2e-07   30.4   0.0    74   135   287   349   284   372 0.85 Glycosyl transferases group 1
LysR_substrate       PF03466.15   209 seq1681_BIOID51129   -            312     9e-33  113.0   0.0   1   1   1.7e-36   1.2e-32  112.6   0.0     7   207    98   297    92   299 0.95 LysR substrate binding domain
HTH_1                PF00126.22    60 seq1681_BIOID51129   -            312   4.1e-19   67.9   0.0   1   1   1.1e-22   7.2e-19   67.1   0.0     2    60    10    68     9    68 0.98 Bacterial regulatory helix-turn-helix protein, lysR family
DUF3457              PF11939.3    156 seq1683_BIOID51129   -            162   1.3e-43  148.0   0.0   1   1   1.1e-47   1.5e-43  147.8   0.0     3   155    10   157     8   158 0.98 Protein of unknown function (DUF3457)
DUF2158              PF09926.4     53 seq1684_BIOID51129   -             60   8.6e-19   66.6   0.4   1   1   7.3e-23     1e-18   66.3   0.3     1    53     3    49     3    49 0.98 Uncharacterized small protein (DUF2158)
adh_short            PF00106.20   167 seq1685_BIOID51129   -            263   1.9e-26   92.8   3.4   1   1   3.8e-30   2.6e-26   92.3   2.4     1   165    33   189    33   191 0.85 short chain dehydrogenase
adh_short_C2         PF13561.1    243 seq1685_BIOID51129   -            263   7.3e-25   88.0   0.0   1   1   1.3e-28   9.2e-25   87.7   0.0     5   240    41   259    39   262 0.89 Enoyl-(Acyl carrier protein) reductase
Aldolase_II          PF00596.16   183 seq1687_BIOID51129   -            298     9e-30  103.5   0.0   1   1   8.8e-34   1.2e-29  103.1   0.0     2   182    36   262    35   263 0.87 Class II Aldolase and Adducin N-terminal domain
Aldolase_II          PF00596.16   183 seq1689_BIOID51129   -            231   4.7e-48  163.1   0.3   1   1   4.2e-52   5.7e-48  162.8   0.2     2   181     8   196     7   198 0.90 Class II Aldolase and Adducin N-terminal domain
HypA                 PF01155.14   113 seq1690_BIOID51129   -            113   1.9e-35  120.8   6.1   1   1   1.6e-39   2.1e-35  120.6   4.3     1   113     1   113     1   113 0.99 Hydrogenase expression/synthesis hypA family
PNP_UDP_1            PF01048.15   234 seq1693_BIOID51129   -            277   4.1e-40  137.0   0.5   1   1   3.4e-44   4.7e-40  136.9   0.3     1   233    27   273    27   274 0.92 Phosphorylase superfamily
ADH_N                PF08240.7    109 seq1694_BIOID51129   -            346   6.6e-30  102.9   8.1   1   1   1.4e-33   6.6e-30  102.9   5.6     2   109    35   141    34   141 0.97 Alcohol dehydrogenase GroES-like domain
ADH_zinc_N           PF00107.21   130 seq1694_BIOID51129   -            346   2.3e-29  101.4   1.7   1   1   9.7e-33   4.4e-29  100.5   1.2     1   129   182   308   182   309 0.98 Zinc-binding dehydrogenase
ADH_zinc_N_2         PF13602.1    127 seq1694_BIOID51129   -            346   5.7e-08   33.5   2.0   1   1   2.5e-11   1.1e-07   32.6   1.1     1   127   215   342   215   342 0.77 Zinc-binding dehydrogenase
GGDEF                PF00990.16   161 seq1695_BIOID51129   -            541   6.2e-47  159.0   0.0   1   1   7.8e-51   1.1e-46  158.2   0.0     1   161   375   534   375   534 0.97 GGDEF domain
PALP                 PF00291.20   307 seq1697_BIOID51129   -            329   1.1e-72  244.6   0.4   1   1   9.9e-77   1.4e-72  244.4   0.3    12   307    32   312    21   312 0.91 Pyridoxal-phosphate dependent enzyme
GerE                 PF00196.14    58 seq1698_BIOID51129   -            200     7e-22   76.4   1.3   1   1   3.1e-25   1.1e-21   75.8   0.9     2    57   140   195   139   196 0.97 Bacterial regulatory proteins, luxR family
Sigma70_r4_2         PF08281.7     54 seq1698_BIOID51129   -            200   6.7e-09   34.9   0.2   1   1   3.8e-12   1.3e-08   34.0   0.1     8    47   139   177   139   184 0.93 Sigma-70, region 4
Sigma70_r4           PF04545.11    50 seq1698_BIOID51129   -            200     1e-06   27.7   0.3   1   1   5.9e-10     2e-06   26.8   0.2     2    48   139   184   139   186 0.91 Sigma-70, region 4
Fer2_2               PF01799.15    75 seq1700_BIOID51129   -            229   8.3e-31  105.6   1.9   1   1   2.4e-34   1.7e-30  104.6   0.1     1    74   133   221   133   222 0.97 [2Fe-2S] binding domain
Fer2                 PF00111.22    78 seq1700_BIOID51129   -            229   1.8e-10   40.2   1.1   1   1   2.7e-14   1.8e-10   40.2   0.7     2    73    66   119    65   127 0.82 2Fe-2S iron-sulfur cluster binding domain
HupF_HypC            PF01455.13    68 seq1701_BIOID51129   -             82   2.6e-26   91.2   0.8   1   1   2.2e-30     3e-26   91.0   0.5     1    68     1    73     1    73 0.98 HupF/HypC family
Form_Nir_trans       PF01226.12   250 seq1702_BIOID51129   -            343   3.7e-82  274.8  27.6   1   1   3.2e-86   4.4e-82  274.6  19.1     1   250    70   336    70   336 0.98 Formate/nitrite transporter
DNA_pol_B            PF00136.16   467 seq1703_BIOID51129   -            783   1.8e-49  168.6   0.0   1   2   9.1e-11   6.2e-07   28.4   0.1    42    73   400   430   373   440 0.90 DNA polymerase family B
DNA_pol_B            PF00136.16   467 seq1703_BIOID51129   -            783   1.8e-49  168.6   0.0   2   2   5.2e-44   3.6e-40  138.0   0.0   159   451   490   771   444   779 0.84 DNA polymerase family B
DNA_pol_B_exo1       PF03104.14   317 seq1703_BIOID51129   -            783   4.1e-17   61.9   0.0   1   1     8e-20   5.5e-16   58.2   0.0    65   317    74   296    49   296 0.91 DNA polymerase family B, exonuclease domain
Ribonuc_L-PSP        PF01042.16   121 seq1704_BIOID51129   -            131   6.5e-32  109.7   0.0   1   1   5.3e-36   7.3e-32  109.5   0.0     3   120    13   127    11   128 0.95 Endoribonuclease L-PSP
DUF718               PF05336.8    106 seq1705_BIOID51129   -            104   3.7e-37  126.2   0.6   1   1     3e-41   4.1e-37  126.1   0.4     2   105     3   103     2   104 0.99 Domain of unknown function (DUF718)
Nuc_H_symport        PF03825.11   400 seq1706_BIOID51129   -            418  4.2e-190  631.5  36.6   1   1    1e-193  4.7e-190  631.3  25.4     1   400     1   407     1   407 1.00 Nucleoside H+ symporter
MFS_1                PF07690.11   354 seq1706_BIOID51129   -            418     1e-13   50.6  66.5   1   1     6e-13   2.7e-09   36.1  10.8    36   180   255   410   245   418 0.83 Major Facilitator Superfamily
LacY_symp            PF01306.14   413 seq1706_BIOID51129   -            418   8.6e-08   31.0  32.8   1   1   3.7e-11   1.7e-07   30.0  22.7    13   401     8   403     4   416 0.71 LacY proton/sugar symporter
FAD_binding_5        PF00941.16   171 seq1708_BIOID51129   -            318   3.2e-52  176.2   0.0   1   1   7.6e-56   5.2e-52  175.6   0.0     1   170     2   220     2   221 0.98 FAD binding domain in molybdopterin dehydrogenase
CO_deh_flav_C        PF03450.12   103 seq1708_BIOID51129   -            318   6.2e-08   32.3   0.9   1   1     3e-11   2.1e-07   30.7   0.3     2    77   227   300   226   314 0.81 CO dehydrogenase flavoprotein C-terminal domain
SpoU_methylase       PF00588.14   142 seq1709_BIOID51129   -            246   1.3e-31  109.3   0.1   1   1   1.3e-35   1.8e-31  108.8   0.1     2   142     5   154     4   154 0.89 SpoU rRNA Methylase family
HlyD                 PF00529.15   306 seq1710_BIOID51129   -            343   3.2e-54  184.1   5.7   1   1   1.1e-57   3.6e-54  184.0   4.0     2   305    48   337    47   338 0.94 HlyD family secretion protein
HlyD_3               PF13437.1    105 seq1710_BIOID51129   -            343   6.3e-20   71.3   0.1   1   1   6.3e-17   2.2e-13   50.3   0.0     1    85   210   293   210   333 0.91 HlyD family secretion protein
Biotin_lipoyl_2      PF13533.1     50 seq1710_BIOID51129   -            343     1e-19   69.8   0.0   1   1   2.3e-19   7.9e-16   57.3   0.1     4    49    50    95    47    96 0.93 Biotin-lipoyl like
HlyD_2               PF12700.2    328 seq1710_BIOID51129   -            343   9.2e-19   67.6   0.0   1   1   3.7e-22   1.3e-18   67.1   0.0    19   239    46   287    39   298 0.73 HlyD family secretion protein
HTH_3                PF01381.17    55 seq1711_BIOID51129   -             94     2e-09   37.0   0.1   1   1   1.4e-12   1.9e-08   33.8   0.0     2    53    14    65    13    67 0.92 Helix-turn-helix
Trp_Tyr_perm         PF03222.8    394 seq1712_BIOID51129   -            443     2e-08   33.3  29.3   1   1     2e-12   2.7e-08   32.9  20.3    13   391    29   438    22   441 0.76 Tryptophan/tyrosine permease family
PTS_EIIA_2           PF00359.17   142 seq1713_BIOID51129   -            148   3.8e-30  104.3   0.0   1   1   3.1e-34   4.2e-30  104.2   0.0     3   141     4   144     2   145 0.97 Phosphoenolpyruvate-dependent sugar phosphotransferase system, EIIA 2
Glycos_transf_2      PF00535.21   169 seq1714_BIOID51129   -            248     2e-16   59.9   0.0   1   1   1.8e-20   2.4e-16   59.7   0.0     1   105     4   108     4   177 0.85 Glycosyl transferase family 2
OTCace_N             PF02729.16   142 seq1715_BIOID51129   -            311   1.7e-43  147.5   0.1   1   1   4.3e-47   2.9e-43  146.8   0.0     1   141     8   148     8   149 0.95 Aspartate/ornithine carbamoyltransferase, carbamoyl-P binding domain
OTCace               PF00185.19   158 seq1715_BIOID51129   -            311   2.5e-36  124.8   0.1   1   1   6.6e-40   4.5e-36  123.9   0.1     1   157   154   303   154   304 0.93 Aspartate/ornithine carbamoyltransferase, Asp/Orn binding domain
PFL                  PF02901.10   648 seq1716_BIOID51129   -            760  4.9e-210  699.1   0.2   1   1  1.1e-213  7.2e-210  698.6   0.1     4   648    23   614    13   614 0.98 Pyruvate formate lyase
Gly_radical          PF01228.16   106 seq1716_BIOID51129   -            760   1.7e-43  147.1   0.0   1   1   8.4e-47   5.7e-43  145.4   0.0     1   106   630   741   630   741 0.98 Glycine radical
GSP_synth            PF03738.9     97 seq1719_BIOID51129   -            619   1.5e-27   95.5   0.1   1   1     6e-31   4.1e-27   94.1   0.1     2    96   382   495   381   496 0.94 Glutathionylspermidine synthase preATP-grasp
CHAP                 PF05257.11   125 seq1719_BIOID51129   -            619   1.8e-23   82.4   0.0   1   1   5.5e-27   3.8e-23   81.3   0.0     7   124    45   175    39   176 0.94 CHAP domain
PTS_EIIC             PF02378.13   321 seq1720_BIOID51129   -            483   3.8e-29  101.4  32.4   1   1   5.6e-33   3.8e-29  101.4  22.5     2   318   134   406   133   410 0.90 Phosphotransferase system, EIIC
PTS_IIB              PF02302.12    90 seq1720_BIOID51129   -            483   2.5e-17   62.9   0.1   1   1   6.5e-21   4.5e-17   62.1   0.1     2    89     9   101     8   102 0.95 PTS system, Lactose/Cellobiose specific IIB subunit
Ald_Xan_dh_C2        PF02738.13   543 seq1721_BIOID51129   -            732  1.6e-142  475.5   0.1   1   1    3e-146  2.1e-142  475.1   0.1     6   543   152   668   142   668 0.97 Molybdopterin-binding domain of aldehyde dehydrogenase
Ald_Xan_dh_C         PF01315.17   111 seq1721_BIOID51129   -            732     2e-24   85.7   1.1   1   1   6.1e-28   4.1e-24   84.6   0.7     1   110    34   137    34   138 0.94 Aldehyde oxidase and xanthine dehydrogenase, a/b hammerhead domain
Rrf2                 PF02082.15    83 seq1723_BIOID51129   -            162   1.6e-27   95.2   0.0   1   1   2.1e-31   2.8e-27   94.5   0.0     1    83     1    83     1    83 0.99 Transcriptional regulator
FUSC                 PF04632.7    650 seq1725_BIOID51129   -            683   8.6e-57  192.8  21.3   1   1   1.9e-60   8.6e-57  192.8  14.8     8   529    36   540    30   561 0.87 Fusaric acid resistance protein family
FUSC_2               PF13515.1    128 seq1725_BIOID51129   -            683   5.8e-09   35.8   9.9   1   1   1.3e-12   5.8e-09   35.8   6.8     2   127   364   495   359   496 0.75 Fusaric acid resistance protein-like
ALMT                 PF11744.3    406 seq1725_BIOID51129   -            683   1.6e-05   23.6  10.9   1   1   6.6e-09     3e-05   22.7   1.9    27   194   362   525   348   582 0.82 Aluminium activated malate transporter
Hexapep              PF00132.19    36 seq1726_BIOID51129   -            182   1.6e-12   46.2   7.2   1   1   1.2e-11   1.6e-07   30.3   0.3     2    34   125   157   124   159 0.93 Bacterial transferase hexapeptide (six repeats)
LysR_substrate       PF03466.15   209 seq1728_BIOID51129   -            299   3.9e-38  130.5   0.8   1   1   7.7e-42   5.3e-38  130.1   0.6     2   204    98   297    97   299 0.95 LysR substrate binding domain
HTH_1                PF00126.22    60 seq1728_BIOID51129   -            299   4.1e-23   80.7   0.2   1   1   1.2e-26   8.2e-23   79.7   0.2     1    60    14    73    14    73 0.98 Bacterial regulatory helix-turn-helix protein, lysR family
AAA_30               PF13604.1    196 seq1729_BIOID51129   -            608     3e-28   98.6   0.4   1   1   5.5e-31   7.5e-28   97.3   0.3     8   150   156   318   152   332 0.81 AAA domain
Helicase_RecD        PF05127.9    177 seq1729_BIOID51129   -            608   8.2e-24   84.0   0.0   1   1   1.2e-26   1.6e-23   83.1   0.0     1   176   168   354   168   355 0.94 Helicase
UvrD_C_2             PF13538.1    104 seq1729_BIOID51129   -            608     1e-16   60.8   0.0   1   1     2e-19   2.8e-16   59.4   0.0     3   103   478   579   476   580 0.78 Family description
AAA_19               PF13245.1     76 seq1729_BIOID51129   -            608   7.1e-17   60.8   5.9   1   1     6e-20   8.2e-17   60.6   1.9     2    76   158   244   155   244 0.85 Part of AAA domain
Viral_helicase1      PF01443.13   226 seq1729_BIOID51129   -            608   1.3e-10   41.1   4.2   1   1   3.9e-09   5.4e-06   26.0   0.1   174   225   530   580   517   581 0.83 Viral (Superfamily 1) RNA helicase
AAA_22               PF13401.1    131 seq1729_BIOID51129   -            608   3.7e-07   30.2   0.0   1   1   7.1e-10   9.7e-07   28.8   0.0     3   122   163   295   159   303 0.65 AAA domain
UvrD-helicase        PF00580.16   315 seq1729_BIOID51129   -            608   2.7e-07   30.1   0.3   1   1   5.1e-10     7e-07   28.7   0.2     7    89   158   240   153   247 0.85 UvrD/REP helicase N-terminal domain
DUF2075              PF09848.4    352 seq1729_BIOID51129   -            608   1.2e-06   27.7   0.0   1   1   3.1e-08   4.3e-05   22.5   0.0     2    93   165   272   164   416 0.72 Uncharacterized conserved protein (DUF2075)
PyrI                 PF01948.13    96 seq1730_BIOID51129   -            153   7.1e-37  125.2   0.0   1   1   1.5e-40     1e-36  124.6   0.0     2    94     5    97     4    99 0.97 Aspartate carbamoyltransferase regulatory chain, allosteric domain
PyrI_C               PF02748.10    52 seq1730_BIOID51129   -            153   7.8e-21   73.1   1.7   1   1   1.8e-24   1.2e-20   72.5   1.2     1    51   101   151   101   152 0.95 Aspartate carbamoyltransferase regulatory chain, metal binding domain
Acetate_kinase       PF00871.12   388 seq1733_BIOID51129   -            406  1.6e-163  543.6   0.1   1   1  1.4e-167  1.9e-163  543.4   0.1     2   387    11   390    10   391 0.98 Acetokinase family
Aminotran_5          PF00266.14   371 seq1735_BIOID51129   -            404   7.2e-93  311.1   0.0   1   1   1.8e-96   8.4e-93  310.9   0.0     1   370     5   368     5   369 0.97 Aminotransferase class-V
Beta_elim_lyase      PF01212.16   290 seq1735_BIOID51129   -            404   4.7e-07   29.1   0.1   1   1   1.5e-10   6.9e-07   28.5   0.1    34   231    54   239    39   297 0.75 Beta-eliminating lyase
Cys_Met_Meta_PP      PF01053.15   386 seq1735_BIOID51129   -            404   8.9e-06   24.1   0.0   1   1   5.1e-09   2.3e-05   22.7   0.0    58   185    52   188    25   211 0.76 Cys/Met metabolism PLP-dependent enzyme
Epimerase            PF01370.16   236 seq1736_BIOID51129   -            373   6.3e-72  241.6   0.0   1   1   1.1e-75   7.8e-72  241.3   0.0     1   236     5   252     5   252 0.98 NAD dependent epimerase/dehydratase family
RmlD_sub_bind        PF04321.12   287 seq1736_BIOID51129   -            373     8e-09   34.6   0.0   1   1   1.9e-12   1.3e-08   33.9   0.0     3   130     5   162     2   173 0.94 RmlD substrate binding domain
Ribonuc_L-PSP        PF01042.16   121 seq1737_BIOID51129   -            141   3.6e-46  155.7   0.9   1   1     3e-50   4.1e-46  155.5   0.6     1   120    20   139    20   140 0.98 Endoribonuclease L-PSP
CCP_MauG             PF03150.9    159 seq1738_BIOID51129   -            465   7.3e-52  175.7   0.0   1   1   2.4e-52   1.1e-48  165.4   0.0     2   159   184   335   183   335 0.97 Di-haem cytochrome c peroxidase
Haem_bd              PF14376.1    137 seq1738_BIOID51129   -            465   9.4e-42  141.8   0.0   1   1   2.1e-45   9.4e-42  141.8   0.0     2   137    17   155    16   155 0.99 Haem-binding domain
Cytochrom_C          PF00034.16    91 seq1738_BIOID51129   -            465   4.9e-15   56.0   0.1   1   1   4.1e-11   1.9e-07   31.7   0.0     2    90   340   453   339   454 0.86 Cytochrome c
RapA_C               PF12137.3    362 seq1739_BIOID51129   -            968  6.6e-161  535.0   1.1   1   1  3.4e-164  9.4e-161  534.5   0.8     1   362   604   966   604   966 1.00 RNA polymerase recycling family C-terminal
SNF2_N               PF00176.18   296 seq1739_BIOID51129   -            968   1.7e-40  138.6   0.0   1   1     2e-43   5.4e-40  136.9   0.0     1   256   157   422   157   468 0.88 SNF2 family N-terminal domain
Helicase_C           PF00271.26    78 seq1739_BIOID51129   -            968   1.3e-13   50.5   0.0   1   1   1.2e-16   3.1e-13   49.2   0.0     3    78   524   601   522   601 0.96 Helicase conserved C-terminal domain
[truncated: 1,356,276 more chars]
