# Supplementary material for: A domain sequence approach to pangenomics: applications to Escherichia coli
Source: F1000Res. 2013 May 29;1:19. Originally published 2012 Oct 1. [Version 2] doi: 10.12688/f1000research.1-19.v2 (PMC3901455; doi:10.12688/f1000research.1-19.v2)
Supplement: The 347 text files show the results from scanning each of the fasta-files against the Pfam-A database [file f1000research-1-1101-s0002.tgz › Escherichia_coli_32608_BIOID51105.txt]

#                                                                            --- full sequence --- -------------- this domain -------------   hmm coord   ali coord   env coord
# target name        accession   tlen query name           accession   qlen   E-value  score  bias   #  of  c-Evalue  i-Evalue  score  bias  from    to  from    to  from    to  acc description of target
#------------------- ---------- ----- -------------------- ---------- ----- --------- ------ ----- --- --- --------- --------- ------ ----- ----- ----- ----- ----- ----- ----- ---- ---------------------
Patatin              PF01734.17   204 seq1_BIOID51105      -             85   1.1e-13   51.4   0.6   1   1   8.4e-18   1.1e-13   51.4   0.4     3    64     2    62     1    81 0.93 Patatin-like phospholipase
Phage_tail_T         PF06223.7    103 seq5_BIOID51105      -             41   4.1e-17   62.3   0.7   1   1   3.1e-21   4.2e-17   62.3   0.5     6    45     1    40     1    41 0.97 Minor tail protein T
Rick_17kDa_Anti      PF05433.10    42 seq8_BIOID51105      -            171   3.5e-08   32.8  24.1   1   1   8.3e-12   5.7e-08   32.1  16.7     2    41    72   113    71   114 0.91 Glycine zipper 2TM domain
Gly-zipper_Omp       PF13488.1     46 seq8_BIOID51105      -            171   3.3e-07   29.7  21.1   1   1   7.3e-11     5e-07   29.1  14.6     2    43    72   114    71   117 0.87 Glycine zipper
Phage_Nu1            PF07471.7    164 seq9_BIOID51105      -             60   3.1e-08   33.1   0.0   1   1   2.7e-12   3.6e-08   32.9   0.0   125   163     3    41     1    42 0.94 Phage DNA packaging protein Nu1
Phage_lambd_GpG      PF06894.6    127 seq12_BIOID51105     -             66   1.3e-26   92.5   0.2   1   1   1.1e-30   1.5e-26   92.4   0.1     1    62     1    61     1    63 0.98 Bacteriophage lambda minor tail protein (GpG)
Phage_lysis          PF03245.8    125 seq13_BIOID51105     -            155   6.1e-47  158.6   6.2   1   1   5.1e-51   6.9e-47  158.4   4.3     1   124    29   153    29   154 0.99 Bacteriophage lysis protein
Phage_tail_T         PF06223.7    103 seq14_BIOID51105     -             82   4.9e-14   52.4   0.3   1   1   3.1e-12   4.3e-08   33.3   0.0    61   100     1    44     1    48 0.74 Minor tail protein T
YkuD                 PF03734.9    146 seq17_BIOID51105     -            234   1.6e-20   73.7   0.0   1   1     2e-24   2.8e-20   72.9   0.0     3   146    17   154    15   154 0.78 L,D-transpeptidase catalytic domain
Phage_portal         PF04860.7    347 seq19_BIOID51105     -             80   4.8e-15   54.9   0.0   1   1   3.7e-19   5.1e-15   54.8   0.0   239   320     2    77     1    80 0.90 Phage portal protein
Sod_Cu               PF00080.15   142 seq20_BIOID51105     -            344   3.5e-30  104.9   0.1   1   1   3.8e-34   5.2e-30  104.3   0.1     9   142   202   343   189   343 0.89 Copper/zinc superoxide dismutase (SODC)
Rz1                  PF06085.6     40 seq22_BIOID51105     -             61   1.4e-20   72.2   9.4   1   1   1.3e-24   1.8e-20   71.9   6.5     1    39    20    60    20    61 0.97 Lipoprotein Rz1 precursor
RadC                 PF04002.10   123 seq23_BIOID51105     -            158   5.3e-47  158.4   0.0   1   1   4.6e-51   6.2e-47  158.1   0.0     2   123    37   158    36   158 0.98 RadC-like JAB domain
TMP_2                PF06791.8    210 seq24_BIOID51105     -            191   1.1e-46  158.9   8.5   1   1   1.4e-50   1.9e-46  158.2   5.5     2   133    50   181    49   186 0.95 Prophage tail length tape measure protein
Big_1                PF02369.11   100 seq25_BIOID51105     -           2294  1.5e-283  916.7 214.8   1  13   5.8e-21   1.6e-17   63.1   7.7     2    94   676   764   671   770 0.88 Bacterial Ig-like domain (group 1)
Big_1                PF02369.11   100 seq25_BIOID51105     -           2294  1.5e-283  916.7 214.8   2  13   4.4e-25   1.2e-21   76.3   8.1     3    97   772   864   769   867 0.92 Bacterial Ig-like domain (group 1)
Big_1                PF02369.11   100 seq25_BIOID51105     -           2294  1.5e-283  916.7 214.8   3  13   2.5e-27   6.7e-24   83.5   2.6     2    97   869   967   868   969 0.95 Bacterial Ig-like domain (group 1)
Big_1                PF02369.11   100 seq25_BIOID51105     -           2294  1.5e-283  916.7 214.8   4  13   1.1e-27   3.1e-24   84.6   7.0     4   100   981  1073   978  1073 0.94 Bacterial Ig-like domain (group 1)
Big_1                PF02369.11   100 seq25_BIOID51105     -           2294  1.5e-283  916.7 214.8   5  13   8.1e-22   2.2e-18   65.8   7.6     4   100  1079  1173  1076  1173 0.84 Bacterial Ig-like domain (group 1)
Big_1                PF02369.11   100 seq25_BIOID51105     -           2294  1.5e-283  916.7 214.8   6  13   5.5e-27   1.5e-23   82.4   6.7     2    99  1184  1285  1183  1286 0.88 Bacterial Ig-like domain (group 1)
Big_1                PF02369.11   100 seq25_BIOID51105     -           2294  1.5e-283  916.7 214.8   7  13   5.1e-23   1.4e-19   69.7   1.8     2    98  1288  1384  1287  1386 0.89 Bacterial Ig-like domain (group 1)
Big_1                PF02369.11   100 seq25_BIOID51105     -           2294  1.5e-283  916.7 214.8   8  13   1.5e-28     4e-25   87.5   5.6     6    96  1392  1485  1388  1489 0.93 Bacterial Ig-like domain (group 1)
Big_1                PF02369.11   100 seq25_BIOID51105     -           2294  1.5e-283  916.7 214.8   9  13   2.1e-26   5.6e-23   80.6   6.5     2    99  1491  1590  1490  1591 0.95 Bacterial Ig-like domain (group 1)
Big_1                PF02369.11   100 seq25_BIOID51105     -           2294  1.5e-283  916.7 214.8  10  13   5.2e-25   1.4e-21   76.1   4.9     5    97  1601  1687  1595  1690 0.93 Bacterial Ig-like domain (group 1)
Big_1                PF02369.11   100 seq25_BIOID51105     -           2294  1.5e-283  916.7 214.8  11  13   1.2e-20   3.3e-17   62.1   0.3    20    96  1712  1787  1693  1790 0.84 Bacterial Ig-like domain (group 1)
Big_1                PF02369.11   100 seq25_BIOID51105     -           2294  1.5e-283  916.7 214.8  12  13   4.3e-24   1.2e-20   73.1   5.7     5   100  1798  1886  1792  1886 0.90 Bacterial Ig-like domain (group 1)
Big_1                PF02369.11   100 seq25_BIOID51105     -           2294  1.5e-283  916.7 214.8  13  13   1.8e-22   4.9e-19   67.9   8.0     3   100  1891  1989  1889  1989 0.94 Bacterial Ig-like domain (group 1)
DUF3442              PF11924.3    280 seq25_BIOID51105     -           2294   1.1e-99  333.4   3.2   1   1    4e-103   1.1e-99  333.4   2.2     3   280    77   355    75   355 0.99 Protein of unknown function (DUF3442)
ESPR                 PF13018.1     24 seq26_BIOID51105     -            466   1.1e-08   34.2   0.1   1   1   2.2e-12     3e-08   32.8   0.1     2    24    58    80    58    80 0.96 Extended Signal Peptide of Type V secretion system
Terminase_6          PF03237.10   384 seq28_BIOID51105     -            301   1.9e-34  118.9   0.5   1   1   5.9e-38   2.7e-34  118.4   0.3     1   154   150   296   150   301 0.92 Terminase-like family
Terminase_5          PF06056.7     58 seq28_BIOID51105     -            301     4e-26   90.2   0.4   1   1   3.1e-29   1.4e-25   88.4   0.4     2    58     7    63     6    63 0.98 Putative ATPase subunit of terminase (gpP-like)
HTH_23               PF13384.1     50 seq28_BIOID51105     -            301   1.8e-07   30.4   0.0   1   1   2.7e-10   1.2e-06   27.7   0.0     6    40     7    41     3    43 0.94 Homeodomain-like domain
Phage_tail_T         PF06223.7    103 seq30_BIOID51105     -            137   1.5e-42  144.0   0.7   1   1   3.1e-41   4.2e-37  126.5   0.1     6   100     1    99     1   102 0.88 Minor tail protein T
DUF1795              PF08786.6    130 seq33_BIOID51105     -            153   1.1e-29  102.7   0.1   1   1   9.4e-34   1.3e-29  102.5   0.0     1   130     7   138     7   138 0.93 Domain of unknown function (DUF1795)
Antiterm             PF03589.8     95 seq36_BIOID51105     -            273   6.2e-57  189.5   8.6   1   2   2.9e-28   3.9e-24   84.4   0.0     2    95    15   111    14   111 0.97 Antitermination protein
Antiterm             PF03589.8     95 seq36_BIOID51105     -            273   6.2e-57  189.5   8.6   2   2   2.1e-36   2.9e-32  110.5   0.2     2    95   178   270   177   270 0.98 Antitermination protein
DUF987               PF06174.6     66 seq37_BIOID51105     -             73   9.6e-42  140.2   0.2   1   1   7.9e-46   1.1e-41  140.0   0.1     1    66     1    66     1    66 0.99 Protein of unknown function (DUF987)
TMP_2                PF06791.8    210 seq40_BIOID51105     -            859   4.1e-68  229.0  12.7   1   1     6e-72   4.1e-68  229.0   8.8     2   209    50   257    49   258 0.98 Prophage tail length tape measure protein
Tape_meas_lam_C      PF09718.5     78 seq40_BIOID51105     -            859   7.1e-21   73.7   5.3   1   1     1e-24   7.1e-21   73.7   3.6     1    78   632   709   632   709 0.98 Lambda phage tail tape-measure protein (Tape_meas_lam_C)
SLT                  PF01464.15   121 seq43_BIOID51105     -            200   3.4e-31  107.1   0.0   1   1   3.1e-35   4.2e-31  106.8   0.0     2   117    53   167    52   171 0.95 Transglycosylase SLT domain
PerC                 PF06069.6     90 seq46_BIOID51105     -             96   1.8e-35  120.7   2.2   1   1   1.5e-39   2.1e-35  120.5   1.5    12    89     4    81     2    82 0.97 PerC transcriptional activator
PAAR_motif           PF05488.8     76 seq49_BIOID51105     -            640   2.6e-22   78.4   5.9   1   1   5.1e-14   6.9e-10   38.6   0.0    33    76   255   298   235   298 0.93 PAAR motif
YagB_YeeU_YfjZ       PF06154.6    105 seq52_BIOID51105     -            122   1.3e-51  173.0   0.0   1   1   1.1e-55   1.6e-51  172.8   0.0     2   104    16   118    15   119 0.98 YagB/YeeU/YfjZ family
DUF1040              PF06288.8     86 seq53_BIOID51105     -             89   1.6e-46  156.3   0.5   1   1   1.3e-50   1.8e-46  156.2   0.3     1    86     1    86     1    86 1.00 Protein of unknown function (DUF1040)
TetR_N               PF00440.18    47 seq54_BIOID51105     -            236   1.8e-14   53.0   0.2   1   1     3e-18   4.1e-14   51.8   0.2     2    47    51    96    50    96 0.97 Bacterial regulatory proteins, tetR family
APH                  PF01636.18   239 seq61_BIOID51105     -            328     1e-40  139.8   2.0   1   1   2.3e-44   1.6e-40  139.2   1.4     2   232    31   259    30   269 0.82 Phosphotransferase enzyme family
EcKinase             PF02958.15   293 seq61_BIOID51105     -            328   0.00013   21.1   0.0   1   1   3.3e-08   0.00022   20.3   0.0   197   280   176   252   149   257 0.80 Ecdysteroid kinase
DUF1219              PF06755.7    117 seq62_BIOID51105     -            124     4e-60  200.3   0.0   1   1   3.4e-64   4.6e-60  200.1   0.0     1   113     1   113     1   123 0.97 Protein of unknown function (DUF1219)
Maf                  PF02545.9    195 seq71_BIOID51105     -            207   1.6e-64  216.5   0.0   1   1   1.4e-68   1.9e-64  216.2   0.0     2   189    16   201    15   205 0.98 Maf-like protein
DUF1019              PF06254.6     89 seq72_BIOID51105     -            183   4.3e-27   93.9   0.0   1   1   4.6e-31   6.3e-27   93.4   0.0     4    89    58   149    45   149 0.95 Protein of unknown function (DUF1019)
TerB                 PF05099.8    140 seq75_BIOID51105     -             48   1.9e-08   33.9   0.7   1   1   1.5e-12   2.1e-08   33.8   0.5    92   131     4    43     1    46 0.92 Tellurite resistance protein TerB
Adenine_glyco        PF03352.8    179 seq78_BIOID51105     -            223   3.5e-84  280.6   0.0   1   1     3e-88   4.1e-84  280.4   0.0     1   177    42   218    42   220 0.99 Methyladenine glycosylase
Autotransporter      PF03797.14   265 seq81_BIOID51105     -            492     4e-58  196.7  16.8   1   1   8.8e-62     6e-58  196.1  11.6     2   265   192   476   191   476 0.98 Autotransporter beta-domain
Pertactin            PF03212.9    121 seq81_BIOID51105     -            492   1.7e-12   47.0   1.0   1   1   5.7e-16   3.9e-12   45.8   0.7     8   120    34   154    28   155 0.82 Pertactin
DUF3927              PF13064.1     46 seq82_BIOID51105     -             45   7.5e-20   70.0   5.8   1   1     6e-24   8.2e-20   69.9   4.0     1    45     3    43     3    44 0.94 Protein of unknown function (DUF3927)
LigT_PEase           PF02834.11    87 seq84_BIOID51105     -            176   2.5e-23   81.7   0.5   1   2   1.9e-16   1.3e-12   47.3   0.1     1    87    11    89    11    89 0.92 LigT like Phosphoesterase
LigT_PEase           PF02834.11    87 seq84_BIOID51105     -            176   2.5e-23   81.7   0.5   2   2   1.5e-11     1e-07   31.6   0.0     4    85    92   164    90   166 0.72 LigT like Phosphoesterase
2_5_RNA_ligase2      PF13563.1    153 seq84_BIOID51105     -            176     8e-11   41.7   0.1   1   1   1.3e-14     9e-11   41.5   0.0     2   121    14   135    13   165 0.87 2'-5' RNA ligase superfamily
Terminase_GpA        PF05876.7    557 seq87_BIOID51105     -            415  2.7e-107  359.3   0.0   1   1  2.3e-111  3.1e-107  359.1   0.0     1   329    65   411    65   415 0.98 Phage terminase large subunit (GpA)
DUF2219              PF09982.4    293 seq93_BIOID51105     -            319   7.6e-65  218.5   3.4   1   1   7.9e-69   1.1e-64  218.0   2.4    14   293    54   319    40   319 0.92 Uncharacterized protein conserved in bacteria (DUF2219)
DUF957               PF06117.6     65 seq94_BIOID51105     -             65   5.6e-34  115.3   0.7   1   1   4.4e-38   6.1e-34  115.2   0.5     1    65     1    65     1    65 0.98 Enterobacterial protein of unknown function (DUF957)
DSBA                 PF01323.15   193 seq95_BIOID51105     -            208   6.8e-32  110.4   3.3   1   1   7.9e-35   5.4e-31  107.5   2.3     1   192    40   197    40   198 0.95 DSBA-like thioredoxin domain
Thioredoxin_4        PF13462.1    163 seq95_BIOID51105     -            208   4.4e-10   39.7   0.0   1   1   9.2e-14   6.3e-10   39.1   0.0    16   149    40   180    33   191 0.69 Thioredoxin
DUF303               PF03629.13   255 seq98_BIOID51105     -            645   8.9e-28   97.0   0.0   1   1   1.8e-31   1.2e-27   96.6   0.0     2   206    79   326    78   381 0.78 Domain of unknown function (DUF303)
DUF1737              PF08410.5     54 seq98_BIOID51105     -            645     5e-17   61.2   0.0   1   1   2.4e-20   1.7e-16   59.6   0.0     1    53     1    50     1    51 0.97 Domain of unknown function (DUF1737)
Ail_Lom              PF06316.6    199 seq99_BIOID51105     -            219   1.2e-49  168.4   0.6   1   1     2e-53   1.4e-49  168.2   0.4     1   199    13   219    13   219 0.94 Enterobacterial Ail/Lom protein
OMP_b-brl            PF13505.1    176 seq99_BIOID51105     -            219   1.7e-19   70.2   2.8   1   1   3.1e-23   2.2e-19   69.9   1.9     4   176    25   219    19   219 0.74 Outer membrane protein beta-barrel domain
Acetyltransf_10      PF13673.1    117 seq100_BIOID51105    -            146   3.4e-14   52.8   0.0   1   1   1.3e-17   4.3e-14   52.5   0.0     7   117    12   120     8   120 0.81 Acetyltransferase (GNAT) domain
Acetyltransf_7       PF13508.1     79 seq100_BIOID51105    -            146   1.2e-13   50.8   0.1   1   1   4.7e-17   1.6e-13   50.4   0.1     3    78    48   121    46   122 0.92 Acetyltransferase (GNAT) domain
Acetyltransf_1       PF00583.19    83 seq100_BIOID51105    -            146   1.5e-12   47.2   0.1   1   1   7.5e-16   2.6e-12   46.5   0.1     1    83    53   121    53   121 0.97 Acetyltransferase (GNAT) family
SfsA                 PF03749.8    216 seq101_BIOID51105    -            234   4.7e-83  277.7   0.0   1   1   3.9e-87   5.3e-83  277.6   0.0     1   213    13   228    13   231 0.98 Sugar fermentation stimulation protein
Methyltransf_27      PF13708.1    194 seq102_BIOID51105    -            189   2.5e-60  203.2   0.1   1   1   2.2e-64   3.1e-60  202.9   0.0    34   194    27   187    23   187 0.99 Methyltransferase domain
DDE_Tnp_1_assoc      PF13808.1     90 seq111_BIOID51105    -            378   1.8e-33  113.9   0.0   1   1   5.4e-37   3.7e-33  112.9   0.0     1    90     6    95     6    95 0.99 DDE_Tnp_1-associated
DDE_Tnp_1            PF01609.16   211 seq111_BIOID51105    -            378   1.9e-31  109.2   0.3   1   1   4.7e-35   3.2e-31  108.4   0.2     3   211   102   343   100   343 0.93 Transposase DDE domain
DUF945               PF06097.6    459 seq116_BIOID51105    -            490  2.8e-106  355.9  12.6   1   1  2.5e-110  3.4e-106  355.6   8.7     3   459    18   481    16   481 0.98 Bacterial protein of unknown function (DUF945)
phage_tail_N         PF08400.5    134 seq117_BIOID51105    -            437   5.6e-61  204.0   0.2   1   1   1.6e-64   5.6e-61  204.0   0.1     1   134     1   134     1   134 0.99 Prophage tail fibre N-terminal
Phage_fiber_C        PF06820.7     64 seq117_BIOID51105    -            437   1.6e-36  124.1   0.2   1   1   6.9e-40   2.4e-36  123.5   0.1     1    64   363   426   363   426 0.99 Putative prophage tail fibre C-terminus
Collagen             PF01391.13    60 seq117_BIOID51105    -            437   1.7e-17   62.6  68.1   1   2   4.3e-13   1.5e-09   37.1  23.7     1    59   251   309   249   310 0.73 Collagen triple helix repeat (20 copies)
Collagen             PF01391.13    60 seq117_BIOID51105    -            437   1.7e-17   62.6  68.1   2   2     1e-10   3.5e-07   29.5  26.8     2    57   294   349   293   363 0.48 Collagen triple helix repeat (20 copies)
CarboxypepD_reg      PF13620.1     82 seq117_BIOID51105    -            437   1.1e-07   31.6   0.2   1   1   7.6e-11   2.6e-07   30.4   0.2     1    74     4    82     4    89 0.82 Carboxypeptidase regulatory-like domain
Phage_min_tail       PF05939.8    109 seq118_BIOID51105    -            100   1.6e-27   95.5   0.0   1   1   1.3e-31   1.8e-27   95.3   0.0     2    82    19    99    18   100 0.97 Phage minor tail protein
zf-dskA_traR         PF01258.12    36 seq124_BIOID51105    -            151   5.7e-10   38.6   3.6   1   1   7.5e-14     1e-09   37.8   2.5     2    35   110   143   109   147 0.87 Prokaryotic dksA/traR C4-type zinc finger
DEDD_Tnp_IS110       PF01548.12   144 seq126_BIOID51105    -             74   8.9e-12   44.7   0.1   1   1   6.8e-16   9.3e-12   44.6   0.1    20    79     9    71     3    74 0.90 Transposase
Phage_tail_L         PF05100.7    206 seq129_BIOID51105    -            335   6.2e-94  312.7   0.1   1   1   5.9e-98   8.1e-94  312.4   0.1     1   199    29   223    29   230 0.98 Phage minor tail protein L
DUF1627              PF07789.7    155 seq131_BIOID51105    -            248   9.4e-92  304.4   0.2   1   1   2.7e-95   1.8e-91  303.5   0.1     1   153    88   240    88   242 0.99 Protein of unknown function (DUF1627)
AA_permease          PF00324.16   479 seq135_BIOID51105    -            514  3.2e-121  404.9  47.4   1   1  5.3e-125  3.6e-121  404.7  32.8     2   478    50   491    49   492 0.98 Amino acid permease
AA_permease_2        PF13520.1    426 seq135_BIOID51105    -            514   3.8e-43  147.4  50.8   1   1   6.7e-47   4.5e-43  147.2  35.2     5   423    49   477    45   480 0.85 Amino acid permease
tRNA-synt_1c         PF00749.16   314 seq137_BIOID51105    -            308   2.2e-51  174.2   0.0   1   1   8.5e-55   1.2e-50  171.9   0.0     5   295    19   284    17   298 0.93 tRNA synthetases class I (E and Q), catalytic domain
RNase_E_G            PF10150.4    271 seq139_BIOID51105    -           1061  9.1e-101  336.5   0.0   1   1    2e-104  9.1e-101  336.5   0.0     1   270   121   392   121   393 0.98 Ribonuclease E/G family
PNPase_C             PF12111.3     39 seq139_BIOID51105    -           1061     5e-18   63.9   8.5   1   1   1.1e-21     5e-18   63.9   5.9     1    39  1021  1059  1021  1059 0.98 Polyribonucleotide phosphorylase C terminal
S1                   PF00575.18    74 seq139_BIOID51105    -           1061   1.3e-16   60.2   0.0   1   1   6.3e-20   2.9e-16   59.2   0.0     2    73    36   118    35   119 0.97 S1 RNA binding domain
Exonuc_VII_L         PF02601.10   319 seq145_BIOID51105    -            456   1.7e-90  303.3   0.8   1   1   4.8e-94   2.2e-90  303.0   0.6     1   319   126   442   126   442 0.97 Exonuclease VII, large subunit
tRNA_anti_2          PF13742.1     99 seq145_BIOID51105    -            456   1.2e-34  118.0   0.1   1   1   1.3e-37   6.1e-34  115.7   0.0     1    99     9   104     9   104 0.98 OB-fold nucleic acid binding domain
tRNA_anti            PF01336.20    76 seq145_BIOID51105    -            456   9.6e-09   34.8   0.0   1   1   4.6e-12   2.1e-08   33.7   0.0     1    75    30   104    30   105 0.96 OB-fold nucleic acid binding domain
Glyco_trans_2_3      PF13632.1    192 seq149_BIOID51105    -            745   6.7e-48  162.8   0.1   1   1   1.5e-51   6.7e-48  162.8   0.1     2   191   165   382   164   387 0.92 Glycosyl transferase family group 2
Glyco_tranf_2_3      PF13641.1    230 seq149_BIOID51105    -            745   1.2e-42  146.1   0.1   1   1     6e-46   2.7e-42  145.0   0.1     2   228    70   331    69   333 0.91 Glycosyltransferase like family 2
T2SE_Nter            PF05157.10   109 seq149_BIOID51105    -            745   2.5e-18   66.0   3.6   1   1   1.4e-21   6.5e-18   64.6   0.0     3   108   524   628   522   629 0.97 Type II secretion system (T2SS), protein E, N-terminal domain
Phage_fiber_C        PF06820.7     64 seq152_BIOID51105    -            102   1.2e-34  118.0   0.5   1   1   1.2e-38   1.6e-34  117.7   0.3     1    64    41   102    41   102 0.99 Putative prophage tail fibre C-terminus
DUF1378              PF07125.6     59 seq154_BIOID51105    -             60   3.2e-40  135.7   0.1   1   1   2.5e-44   3.5e-40  135.6   0.1     1    59     1    59     1    59 0.99 Protein of unknown function (DUF1378)
NLPC_P60             PF00877.14   105 seq156_BIOID51105    -            142   1.2e-13   50.6   0.0   1   1   1.1e-17   1.5e-13   50.3   0.0     1   104     6   118     6   119 0.93 NlpC/P60 family
DUF826               PF05696.6     78 seq160_BIOID51105    -             89     1e-36  124.7   1.7   1   1   8.4e-41   1.1e-36  124.6   1.2     1    78     1    83     1    83 0.98 Protein of unknown function (DUF826)
ABC_tran             PF00005.22   118 seq163_BIOID51105    -            343   2.1e-27   95.6   0.0   1   1   1.3e-30   4.4e-27   94.6   0.0     1   118    45   169    45   169 0.95 ABC transporter
NIL                  PF09383.5     76 seq163_BIOID51105    -            343   7.6e-23   79.7   0.0   1   1   4.6e-26   1.6e-22   78.7   0.0     4    76   268   340   266   340 0.98 NIL domain
AAA_21               PF13304.1    303 seq163_BIOID51105    -            343   1.3e-12   48.1   0.1   1   1   1.8e-11     6e-08   32.8   0.0   220   298   124   200    87   205 0.84 AAA domain
Lambda_tail_I        PF06805.7     82 seq164_BIOID51105    -            213   3.4e-23   81.1   0.0   1   1     4e-27   5.5e-23   80.4   0.0     2    82    14    97    13    97 0.98 Bacteriophage lambda tail assembly protein I
DUF1076              PF06416.7    113 seq165_BIOID51105    -            189   2.4e-42  143.1   0.1   1   1   2.4e-46   3.3e-42  142.6   0.1    10   113    84   187    75   187 0.94 Protein of unknown function (DUF1076)
PolyA_pol_arg_C      PF12626.2    124 seq166_BIOID51105    -            472   9.1e-43  144.7   2.1   1   1   3.9e-46   1.8e-42  143.7   1.5     1   123   342   465   342   466 0.94 Polymerase A arginine-rich C-terminus
PolyA_pol            PF01743.15   126 seq166_BIOID51105    -            472   9.7e-40  135.5   0.5   1   1   9.9e-43   4.5e-39  133.4   0.1     1   126    69   200    69   200 0.93 Poly A polymerase head domain
PolyA_pol_RNAbd      PF12627.2     64 seq166_BIOID51105    -            472   9.6e-22   76.2   0.2   1   1   8.3e-25   3.8e-21   74.3   0.0     1    61   227   287   227   290 0.96 Probable RNA and SrmB- binding site of polymerase A
Lysis_S              PF04971.7     68 seq170_BIOID51105    -             71   1.2e-47  159.3   0.5   1   1   9.6e-52   1.3e-47  159.2   0.3     1    68     4    71     4    71 1.00 Lysis protein S
DUF1327              PF07041.6    113 seq171_BIOID51105    -            176   3.1e-60  200.9   0.0   1   1   4.6e-64   6.2e-60  199.9   0.0     1   112     1   112     1   113 0.99 Protein of unknown function (DUF1327)
SBP_bac_11           PF13531.1    231 seq172_BIOID51105    -            252     8e-34  117.1   0.0   1   1   6.7e-38   9.2e-34  116.9   0.0     1   230    20   247    20   248 0.89 Bacterial extracellular solute-binding protein
OmpA                 PF00691.15    97 seq177_BIOID51105    -            219   1.2e-23   83.2   0.1   1   1     4e-27   1.8e-23   82.6   0.1     1    97   115   210   115   210 0.97 OmpA family
Gly-zipper_Omp       PF13488.1     46 seq177_BIOID51105    -            219   1.2e-12   47.1  16.5   1   1   2.7e-16   1.2e-12   47.1  11.4     1    46    37    85    37    85 0.95 Glycine zipper
Gly-zipper_YMGG      PF13441.1     45 seq177_BIOID51105    -            219   6.8e-09   34.9  18.1   1   1   1.5e-12   6.8e-09   34.9  12.5     5    45    33    80    29    80 0.81 YMGG-like Gly-zipper
DUF1391              PF07151.7     49 seq181_BIOID51105    -             78   1.2e-32  111.0   0.4   1   1   1.1e-36   1.5e-32  110.6   0.3     1    48    29    76    29    77 0.97 Protein of unknown function (DUF1391)
DUF3672              PF12421.3    136 seq183_BIOID51105    -           1131     1e-41  142.1   0.1   1   1   9.6e-45   2.6e-41  140.8   0.1     1   135   949  1089   949  1090 0.89 Fibronectin type III protein
Phage-tail_3         PF13550.1    164 seq183_BIOID51105    -           1131   2.1e-40  138.0   0.4   1   1   2.3e-43   6.3e-40  136.5   0.0     1   161   330   497   330   500 0.94 Putative phage tail protein
DUF1983              PF09327.6     81 seq183_BIOID51105    -           1131   5.1e-27   93.5   0.1   1   1   5.3e-30   1.4e-26   92.0   0.0     2    81   846   925   845   925 0.98 Domain of unknown function (DUF1983)
BPD_transp_1         PF00528.17   185 seq190_BIOID51105    -            217   1.5e-20   73.4  20.1   1   1   1.1e-24   1.5e-20   73.4  14.0     2   181    32   216    27   217 0.85 Binding-protein-dependent transport system inner membrane component
DNA_pol_A            PF00476.15   383 seq192_BIOID51105    -            928  2.7e-160  533.0   0.0   1   1  1.1e-163  3.7e-160  532.6   0.0     2   383   548   927   547   927 0.99 DNA polymerase family A
5_3_exonuc_N         PF02739.11   169 seq192_BIOID51105    -            928   1.7e-59  199.8   0.0   1   1   1.1e-62   3.9e-59  198.7   0.0     2   169     8   169     7   169 0.99 5'-3' exonuclease, N-terminal resolvase-like domain
DNA_pol_A_exo1       PF01612.15   174 seq192_BIOID51105    -            928   6.4e-45  152.5   0.1   1   1   3.6e-48   1.2e-44  151.6   0.1     1   174   330   517   330   517 0.97 3'-5' exonuclease
5_3_exonuc           PF01367.15   101 seq192_BIOID51105    -            928     3e-31  107.5   0.0   1   1   2.2e-34   7.5e-31  106.2   0.0     1    99   171   275   171   277 0.97 5'-3' exonuclease, C-terminal SAM fold
Phage_lysozyme       PF00959.14   110 seq195_BIOID51105    -            177   4.2e-30  104.1   0.0   1   1     4e-34   5.5e-30  103.7   0.0     1   110    48   166    48   166 0.97 Phage lysozyme
DUF3950              PF13132.1     30 seq196_BIOID51105    -             74   1.4e-15   56.3   0.1   1   1   1.5e-19   2.1e-15   55.8   0.1     2    29    22    49    21    50 0.97 Domain of unknown function (DUF3950)
2-Hacid_dh_C         PF02826.14   178 seq197_BIOID51105    -            324   1.4e-62  209.9   0.0   1   1   4.8e-66   2.2e-62  209.2   0.0     1   178   108   287   108   287 0.97 D-isomer specific 2-hydroxyacid dehydrogenase, NAD binding domain
2-Hacid_dh           PF00389.25   133 seq197_BIOID51105    -            324   1.6e-31  108.4   0.1   1   1     4e-35   1.8e-31  108.2   0.1     1   133     5   319     5   319 0.97 D-isomer specific 2-hydroxyacid dehydrogenase, catalytic domain
NAD_binding_2        PF03446.10   162 seq197_BIOID51105    -            324     3e-05   23.8   0.1   1   1   2.9e-08   0.00013   21.7   0.0     2   116   146   259   145   267 0.85 NAD binding domain of 6-phosphogluconate dehydrogenase
HPPK                 PF01288.15   127 seq201_BIOID51105    -            159   1.8e-44  150.4   0.0   1   1   1.5e-48   2.1e-44  150.1   0.0     1   127     5   132     5   132 0.99 7,8-dihydro-6-hydroxymethylpterin-pyrophosphokinase (HPPK)
HOK_GEF              PF01848.11    43 seq202_BIOID51105    -             70   3.1e-19   67.9   4.6   1   1   2.8e-23   3.8e-19   67.6   3.2     1    43    24    66    24    66 0.99 Hok/gef family
NfrA_C               PF13283.1    176 seq204_BIOID51105    -            990   2.8e-47  160.2   3.8   1   1     1e-50   2.8e-47  160.2   2.7     2   170   807   977   806   982 0.98 Bacteriophage N adsorption protein A C-term
TPR_16               PF13432.1     65 seq204_BIOID51105    -            990   1.4e-09   38.2   8.5   1   1   7.2e-10     2e-06   28.2   0.6     2    65   617   680   616   680 0.97 Tetratricopeptide repeat
TPR_14               PF13428.1     44 seq204_BIOID51105    -            990   1.5e-08   34.3  13.9   1   1   3.6e-08   9.7e-05   22.5   0.3     3    43   648   688   646   689 0.94 Tetratricopeptide repeat
TPR_15               PF13429.1    280 seq204_BIOID51105    -            990     4e-08   32.5   3.8   1   1   1.5e-11     4e-08   32.5   2.7   103   238   566   704   555   715 0.84 Tetratricopeptide repeat
Lipoprotein_9        PF03180.9    237 seq206_BIOID51105    -            271  4.3e-101  336.6   2.9   1   1  7.1e-105  4.9e-101  336.4   2.0     1   237    33   271    33   271 0.99 NLPA lipoprotein
OpuAC                PF04069.7    257 seq206_BIOID51105    -            271     9e-05   21.8   1.1   1   1   1.9e-08   0.00013   21.3   0.8     2   113    32   132    31   261 0.82 Substrate binding domain of ABC-type glycine betaine transport system
DicB                 PF05358.6     62 seq208_BIOID51105    -             62   4.5e-38  128.4   0.0   1   1   3.6e-42   4.9e-38  128.3   0.0     1    62     1    62     1    62 0.99 DicB protein
IpaB_EvcA            PF03278.8    153 seq211_BIOID51105    -            194   8.7e-62  206.7   6.1   1   1   7.8e-66   1.1e-61  206.4   4.2     1   152    35   180    35   181 0.99 IpaB/EvcA family
TonB_dep_Rec         PF00593.19   276 seq212_BIOID51105    -            700   2.1e-38  132.7  12.9   1   1     3e-42   2.1e-38  132.7   8.9     2   275   449   695   448   696 0.97 TonB dependent receptor
Plug                 PF07715.10   108 seq212_BIOID51105    -            700   1.7e-22   79.6   2.6   1   1   5.7e-26   3.9e-22   78.5   1.8     3   108    41   151    39   151 0.95 TonB-dependent Receptor Plug Domain
DUF1482              PF07358.6     57 seq213_BIOID51105    -             66   2.5e-28   97.3   0.2   1   1   2.1e-32   2.8e-28   97.1   0.1     1    57     7    65     7    65 0.98 Protein of unknown function (DUF1482)
Fimbrial             PF00419.15   145 seq221_BIOID51105    -            194   8.1e-15   55.1   9.8   1   1   7.4e-19     1e-14   54.8   6.8     2   145    31   194    30   194 0.80 Fimbrial protein
YfiO                 PF13525.1    203 seq223_BIOID51105    -            245   1.1e-84  282.8   5.8   1   1   2.8e-88   1.3e-84  282.6   4.0     1   202    28   236    28   238 0.97 Outer membrane lipoprotein
TPR_18               PF13512.1    142 seq223_BIOID51105    -            245   5.1e-65  217.7   7.3   1   1     3e-68   1.4e-64  216.3   1.2     2   142    24   167    23   167 0.98 Tetratricopeptide repeat
Response_reg         PF00072.19   112 seq224_BIOID51105    -            260   1.2e-27   96.0   0.0   1   1     3e-31   2.1e-27   95.2   0.0     1   112    40   149    40   149 0.99 Response regulator receiver domain
Trans_reg_C          PF00486.23    77 seq224_BIOID51105    -            260   4.6e-25   87.2   0.0   1   1   1.6e-28   1.1e-24   86.0   0.0     3    77   182   255   178   255 0.95 Transcriptional regulatory protein, C terminal
Pili_assembly_N      PF00345.15   122 seq231_BIOID51105    -            246   8.7e-44  148.1   0.0   1   1   3.4e-47   2.4e-43  146.7   0.0     2   122    27   152    26   152 0.93 Gram-negative pili assembly chaperone, N-terminal domain
Pili_assembly_C      PF02753.12    68 seq231_BIOID51105    -            246   3.2e-19   68.4   0.1   1   1   8.8e-23     6e-19   67.5   0.1     1    66   175   242   175   244 0.96 Gram-negative pili assembly chaperone, C-terminal domain
UPF0066              PF01980.11   120 seq232_BIOID51105    -            235   1.3e-40  137.9   0.0   1   1   3.5e-44   4.8e-40  136.1   0.0     1   118    18   142    18   144 0.95 Uncharacterised protein family UPF0066
rve_3                PF13683.1     67 seq234_BIOID51105    -             82   4.7e-11   41.9   0.1   1   1   8.5e-15   5.8e-11   41.6   0.1    13    67    10    64     3    64 0.94 Integrase core domain
rve_2                PF13333.1     52 seq234_BIOID51105    -             82   3.1e-07   30.2   0.0   1   1   5.5e-11   3.8e-07   29.9   0.0     1    44    17    63    17    71 0.88 Integrase core domain
HATPase_c            PF02518.21   111 seq238_BIOID51105    -            452   3.8e-14   52.2   0.0   1   1   1.6e-17   7.1e-14   51.3   0.0     2   109   345   449   344   451 0.87 Histidine kinase-, DNA gyrase B-, and HSP90-like ATPase
HisKA                PF00512.20    68 seq238_BIOID51105    -            452   1.7e-11   43.7   1.0   1   1     1e-14   4.5e-11   42.4   0.7     2    66   236   299   235   301 0.97 His Kinase A (phospho-acceptor) domain
HAMP                 PF00672.20    70 seq238_BIOID51105    -            452   4.3e-10   39.5   2.2   1   1   1.5e-13     7e-10   38.8   0.0     2    69   162   230   161   231 0.95 HAMP domain
Ribosomal_S30AE      PF02482.14    94 seq240_BIOID51105    -            113   3.8e-29  100.7   0.1   1   1   3.5e-33   4.8e-29  100.4   0.1     2    92     3    93     2    95 0.97 Sigma 54 modulation protein / S30EA ribosomal protein
HTH_3                PF01381.17    55 seq244_BIOID51105    -             96   8.2e-06   25.4   0.0   1   1   8.4e-10   1.2e-05   24.9   0.0     1    43    38    80    38    82 0.95 Helix-turn-helix
TonB_dep_Rec         PF00593.19   276 seq247_BIOID51105    -            729   8.7e-31  107.7  22.0   1   1   1.3e-34   8.7e-31  107.7  15.2     1   275   493   727   493   728 0.87 TonB dependent receptor
Plug                 PF07715.10   108 seq247_BIOID51105    -            729     6e-14   52.1   0.4   1   1   8.8e-18     6e-14   52.1   0.3     2   106    75   175    74   177 0.93 TonB-dependent Receptor Plug Domain
Sugar_tr             PF00083.19   451 seq251_BIOID51105    -            438   2.3e-27   95.5  34.3   1   1   4.4e-29     2e-25   89.1  23.8     6   417    27   407    23   432 0.75 Sugar (and other) transporter
MFS_1                PF07690.11   354 seq251_BIOID51105    -            438   4.1e-27   94.7  51.8   1   2   2.4e-19   1.1e-15   57.1  17.3    38   258    70   296    27   302 0.69 Major Facilitator Superfamily
MFS_1                PF07690.11   354 seq251_BIOID51105    -            438   4.1e-27   94.7  51.8   2   2   8.9e-15   4.1e-11   42.1  16.5    22   172   276   430   264   437 0.78 Major Facilitator Superfamily
MFS_2                PF13347.1    427 seq251_BIOID51105    -            438   8.6e-09   34.1   9.6   1   1   1.9e-12   8.6e-09   34.1   6.7   153   343   173   372   147   382 0.75 MFS/sugar transport protein
Usher                PF00577.15   552 seq252_BIOID51105    -            866  5.5e-161  536.9  28.0   1   1  1.5e-164  6.7e-161  536.6  19.4     1   552   200   772   200   772 0.96 Type VII secretion system (T7SS), usher protein
PapC_N               PF13954.1    146 seq252_BIOID51105    -            866     4e-35  120.4   2.4   1   1     1e-38   4.6e-35  120.2   0.6     2   145    35   186    34   187 0.92 PapC N-terminal domain
PapC_C               PF13953.1     68 seq252_BIOID51105    -            866   3.4e-17   61.7   0.1   1   1   2.3e-20     1e-16   60.1   0.1     1    65   782   847   782   850 0.91 PapC C-terminal domain
tRNA-synt_2b         PF00587.20   173 seq253_BIOID51105    -            572   7.4e-43  145.9   0.0   1   1   2.4e-46   1.1e-42  145.4   0.0     3   169    51   215    49   219 0.97 tRNA synthetase class II core domain (G, H, P, S and T)
YbaK                 PF04073.10   123 seq253_BIOID51105    -            572   5.8e-27   93.8   0.1   1   1   2.4e-30   1.1e-26   92.9   0.1     1   119   257   376   257   379 0.96 YbaK / prolyl-tRNA synthetases associated domain
HGTP_anticodon       PF03129.15    94 seq253_BIOID51105    -            572   7.6e-22   76.9   0.1   1   1   3.8e-25   1.7e-21   75.7   0.1     1    93   475   568   475   569 0.97 Anticodon binding domain
HTH_19               PF12844.2     64 seq255_BIOID51105    -            210   1.7e-14   53.5   0.0   1   1   8.2e-18   2.8e-14   52.7   0.0     2    62     5    64     4    66 0.94 Helix-turn-helix domain
Peptidase_S24        PF00717.18    70 seq255_BIOID51105    -            210   1.9e-14   52.9   0.0   1   1     8e-18   2.7e-14   52.4   0.0     1    70   122   195   122   195 0.96 Peptidase S24-like
HTH_3                PF01381.17    55 seq255_BIOID51105    -            210   2.9e-13   49.3   0.1   1   1   1.2e-16   4.2e-13   48.7   0.1     1    55     7    60     7    60 0.97 Helix-turn-helix
HTH_31               PF13560.1     64 seq255_BIOID51105    -            210   1.5e-08   34.5   0.0   1   1   7.6e-12   2.6e-08   33.8   0.0     4    59     5    58     2    62 0.92 Helix-turn-helix domain
PDT                  PF00800.13   182 seq256_BIOID51105    -            386     7e-61  204.8   0.3   1   1   1.5e-64     1e-60  204.2   0.2     1   180   106   286   106   288 0.96 Prephenate dehydratase
CM_2                 PF01817.16    81 seq256_BIOID51105    -            386   1.9e-22   79.0   2.0   1   1   6.3e-26   4.3e-22   77.8   1.4     1    80    11    90    11    91 0.99 Chorismate mutase type II
CSD                  PF00313.17    66 seq258_BIOID51105    -             70   3.6e-33  113.0   0.2   1   1   5.8e-37   3.9e-33  112.9   0.1     1    65     5    69     5    70 0.98 'Cold-shock' DNA-binding domain
OB_RNB               PF08206.6     58 seq258_BIOID51105    -             70   9.9e-06   24.8   0.4   1   1     2e-09   1.4e-05   24.4   0.3     7    29    15    37     7    39 0.86 Ribonuclease B OB domain
Ail_Lom              PF06316.6    199 seq261_BIOID51105    -            147   1.1e-87  292.5   6.0   1   1   1.8e-91   1.2e-87  292.4   4.2    53   199     1   147     1   147 0.99 Enterobacterial Ail/Lom protein
OMP_b-brl            PF13505.1    176 seq261_BIOID51105    -            147     1e-18   67.7   3.6   1   1   1.7e-22   1.2e-18   67.5   2.5    49   176     2   147     1   147 0.88 Outer membrane protein beta-barrel domain
HTH_Tnp_1            PF01527.15    76 seq263_BIOID51105    -             98   1.4e-17   63.2   0.6   1   1     3e-21   2.1e-17   62.7   0.1     2    54     9    62     8    93 0.77 Transposase
HTH_23               PF13384.1     50 seq263_BIOID51105    -             98   1.9e-07   30.3   0.0   1   1   4.6e-11   3.2e-07   29.6   0.0     6    45    18    58    13    64 0.89 Homeodomain-like domain
IMS                  PF00817.15   148 seq268_BIOID51105    -            137   9.4e-11   41.6   0.0   1   1     1e-14   1.4e-10   41.0   0.0    86   145     6    64     2    66 0.92 impB/mucB/samB family
HTH_Tnp_1            PF01527.15    76 seq270_BIOID51105    -            108   5.6e-11   42.1   1.3   1   1   1.6e-14   2.2e-10   40.1   0.9     1    74     1    87     1    88 0.84 Transposase
Exc                  PF07825.6     77 seq273_BIOID51105    -             89   3.6e-05   23.3   0.0   1   1   3.3e-09   4.5e-05   23.0   0.0     3    54     7    58     5    68 0.91 Excisionase-like protein
phage_tail_N         PF08400.5    134 seq274_BIOID51105    -            437   4.7e-60  201.0   0.1   1   1   1.4e-63   4.7e-60  201.0   0.1     1   134     1   134     1   134 0.99 Prophage tail fibre N-terminal
Phage_fiber_C        PF06820.7     64 seq274_BIOID51105    -            437   4.1e-36  122.8   0.2   1   1   1.9e-39   6.4e-36  122.2   0.1     1    64   363   426   363   426 0.98 Putative prophage tail fibre C-terminus
Collagen             PF01391.13    60 seq274_BIOID51105    -            437   2.2e-18   65.4  70.3   1   2   4.9e-13   1.7e-09   36.9  23.8     1    59   251   309   249   310 0.73 Collagen triple helix repeat (20 copies)
Collagen             PF01391.13    60 seq274_BIOID51105    -            437   2.2e-18   65.4  70.3   2   2   1.3e-12   4.6e-09   35.5  22.7     1    59   302   360   302   363 0.91 Collagen triple helix repeat (20 copies)
CarboxypepD_reg      PF13620.1     82 seq274_BIOID51105    -            437   2.1e-07   30.7   0.2   1   1   1.4e-10   4.9e-07   29.6   0.1     1    74     4    82     4    89 0.81 Carboxypeptidase regulatory-like domain
HTH_19               PF12844.2     64 seq277_BIOID51105    -            134   8.2e-09   35.2   0.0   1   1   2.1e-12   1.4e-08   34.5   0.0     1    61     6    65     6    68 0.96 Helix-turn-helix domain
HTH_31               PF13560.1     64 seq277_BIOID51105    -            134   3.3e-07   30.2   0.1   1   1   9.4e-11   6.5e-07   29.3   0.1     2    52     5    54     4    60 0.94 Helix-turn-helix domain
AMNp_N               PF10423.4    160 seq278_BIOID51105    -            519   9.2e-51  171.4   0.1   1   1     2e-54   1.4e-50  170.9   0.1     2   158    47   205    46   207 0.96 Bacterial AMP nucleoside phosphorylase N-terminus
PNP_UDP_1            PF01048.15   234 seq278_BIOID51105    -            519   5.3e-20   71.2   0.0   1   1   1.2e-23   8.5e-20   70.6   0.0    33   200   297   464   264   487 0.83 Phosphorylase superfamily
rve                  PF00665.21   120 seq279_BIOID51105    -            295   3.6e-25   88.2   0.0   1   1     3e-28     1e-24   86.7   0.0     2   119   125   239   124   240 0.96 Integrase core domain
HTH_21               PF13276.1     60 seq279_BIOID51105    -            295   7.8e-17   60.9   3.5   1   1   6.3e-20   2.1e-16   59.5   2.4     2    60    46   103    44   103 0.94 HTH-like domain
rve_3                PF13683.1     67 seq279_BIOID51105    -            295   1.3e-11   43.6   0.1   1   1     1e-14   3.4e-11   42.3   0.0     6    67   216   277   211   277 0.93 Integrase core domain
rve_2                PF13333.1     52 seq279_BIOID51105    -            295   5.4e-06   26.2   0.0   1   1   3.3e-09   1.1e-05   25.2   0.0     1    46   230   279   230   284 0.85 Integrase core domain
Phage_integ_N        PF09003.5     81 seq280_BIOID51105    -            372   5.3e-30  102.8   0.7   1   1   1.5e-33     1e-29  101.9   0.5     1    78     1    77     1    81 0.97 Bacteriophage lambda integrase, N-terminal domain
Phage_integrase      PF00589.17   173 seq280_BIOID51105    -            372   4.4e-15   55.6   0.1   1   1   1.7e-18   1.2e-14   54.2   0.0     2   170   194   363   193   366 0.85 Phage integrase family
HTH_Tnp_1            PF01527.15    76 seq282_BIOID51105    -            108   5.6e-11   42.1   1.3   1   1   1.6e-14   2.2e-10   40.1   0.9     1    74     1    87     1    88 0.84 Transposase
N36                  PF11438.3     35 seq285_BIOID51105    -            107   1.2e-24   85.3   4.8   1   1   1.5e-28     2e-24   84.6   3.3     1    35     2    36     2    36 0.99 36-mer N-terminal peptide of the N protein (N36)
DUF4113              PF13438.1     75 seq287_BIOID51105    -            116     1e-23   82.9   0.0   1   1   9.8e-28   1.3e-23   82.5   0.0     1    75    41   114    41   114 0.98 Domain of unknown function (DUF4113)
rve                  PF00665.21   120 seq291_BIOID51105    -            295   2.3e-24   85.7   0.0   1   1   1.4e-27   4.8e-24   84.6   0.0     2   119   125   239   124   240 0.96 Integrase core domain
HTH_21               PF13276.1     60 seq291_BIOID51105    -            295   6.7e-17   61.1   3.1   1   1   4.7e-20   1.6e-16   59.9   2.2     2    60    46   103    44   103 0.94 HTH-like domain
rve_3                PF13683.1     67 seq291_BIOID51105    -            295   3.3e-11   42.4   0.1   1   1   2.8e-14   9.4e-11   40.9   0.0     7    67   217   277   212   277 0.92 Integrase core domain
rve_2                PF13333.1     52 seq291_BIOID51105    -            295     5e-06   26.3   0.0   1   1   3.1e-09     1e-05   25.3   0.0     1    46   230   279   230   284 0.84 Integrase core domain
YihI                 PF04220.7    169 seq292_BIOID51105    -            169   3.4e-56  189.0  15.5   1   1   2.8e-60   3.9e-56  188.9  10.8     3   167     5   165     2   167 0.94 Der GTPase activator (YihI)
DUF830               PF05708.7    158 seq295_BIOID51105    -            193     3e-12   46.7   0.0   1   1   6.4e-16   4.4e-12   46.1   0.0     2   105    65   167    64   174 0.90 Orthopoxvirus protein of unknown function (DUF830)
DUF2511              PF10709.4     87 seq301_BIOID51105    -            115   6.4e-25   87.1   0.0   1   1   5.6e-29   7.6e-25   86.9   0.0     1    87    27   113    27   113 0.99 Protein of unknown function (DUF2511)
Acetyltransf_4       PF13420.1    155 seq302_BIOID51105    -            212   3.3e-20   72.5   0.0   1   1     2e-23   3.9e-20   72.2   0.0     1   152    43   194    43   197 0.91 Acetyltransferase (GNAT) domain
Acetyltransf_1       PF00583.19    83 seq302_BIOID51105    -            212     9e-17   60.7   0.0   1   1     9e-20   1.8e-16   59.8   0.0     3    82    98   176    95   177 0.90 Acetyltransferase (GNAT) family
Acetyltransf_3       PF13302.1    142 seq302_BIOID51105    -            212   3.1e-11   43.6   0.0   1   1     2e-14   3.9e-11   43.3   0.0     4   142    43   177    40   177 0.80 Acetyltransferase (GNAT) domain
FR47                 PF08445.5     86 seq302_BIOID51105    -            212     7e-09   35.2   0.0   1   1     7e-12   1.4e-08   34.2   0.0    26    79   124   178   119   183 0.91 FR47-like protein
Acetyltransf_7       PF13508.1     79 seq302_BIOID51105    -            212     3e-08   33.6   0.0   1   1   2.5e-11   4.8e-08   32.9   0.0     5    78    93   177    89   178 0.74 Acetyltransferase (GNAT) domain
Acetyltransf_10      PF13673.1    117 seq302_BIOID51105    -            212   3.2e-08   33.6   0.1   1   1   2.2e-11   4.3e-08   33.1   0.0     1   117    50   176    50   176 0.72 Acetyltransferase (GNAT) domain
Acetyltransf_9       PF13527.1    128 seq302_BIOID51105    -            212   3.9e-06   26.6   0.0   1   1   5.1e-09     1e-05   25.3   0.0     2   109    43   155    42   163 0.90 Acetyltransferase (GNAT) domain
Phage_fiber_C        PF06820.7     64 seq304_BIOID51105    -            102   2.4e-35  120.3   0.5   1   1   2.5e-39   3.4e-35  119.8   0.3     1    64    41   102    41   102 0.99 Putative prophage tail fibre C-terminus
Radical_SAM          PF04055.16   166 seq305_BIOID51105    -            457   3.7e-15   56.3   0.0   1   1     8e-19   5.4e-15   55.8   0.0     2   164    57   227    56   229 0.79 Radical SAM superfamily
HemN_C               PF06969.11    66 seq305_BIOID51105    -            457     4e-12   45.8   0.3   1   1   2.7e-15   1.8e-11   43.7   0.0     1    66   363   431   363   431 0.94 HemN C-terminal domain
HTH_AraC             PF00165.18    42 seq308_BIOID51105    -             55   1.1e-11   44.0   0.1   1   1   1.8e-15   1.3e-11   43.8   0.0     6    41    10    46     8    47 0.94 Bacterial regulatory helix-turn-helix proteins, AraC family
HTH_18               PF12833.2     81 seq308_BIOID51105    -             55   5.3e-10   39.1   0.0   1   1   8.8e-14     6e-10   38.9   0.0    34    80     2    47     1    48 0.91 Helix-turn-helix domain
Fimbrial             PF00419.15   145 seq310_BIOID51105    -            189   7.3e-22   78.0   5.2   1   1   6.5e-26   8.9e-22   77.7   3.6     1   145    28   189    28   189 0.92 Fimbrial protein
Phage_integrase      PF00589.17   173 seq312_BIOID51105    -            287   5.3e-09   35.8   0.0   1   1   7.7e-13   1.1e-08   34.8   0.0     2    70   170   234   169   237 0.96 Phage integrase family
DUF2528              PF10800.3    102 seq315_BIOID51105    -            122   1.8e-48  162.9   0.6   1   1   1.5e-52   2.1e-48  162.7   0.4     1   101    14   121    14   122 0.98 Protein of unknown function (DUF2528)
DUF606               PF04657.8    138 seq316_BIOID51105    -            149   1.4e-21   76.8  22.4   1   1   1.2e-25   1.6e-21   76.6  15.5     2   138     6   143     5   143 0.95 Protein of unknown function, DUF606
Peptidase_S24        PF00717.18    70 seq317_BIOID51105    -            234   4.8e-12   45.2   0.1   1   1   5.4e-16   7.3e-12   44.6   0.1     1    68   135   202   135   204 0.95 Peptidase S24-like
Transcrip_reg        PF01709.15   234 seq318_BIOID51105    -            238   9.7e-83  276.7   0.8   1   1     8e-87   1.1e-82  276.5   0.6     1   233     3   235     3   236 0.98 Transcriptional regulator
Fimbrial             PF00419.15   145 seq320_BIOID51105    -            200   4.3e-18   65.8  11.0   1   1   3.8e-22   5.3e-18   65.5   7.6     6   145    39   200    32   200 0.77 Fimbrial protein
Omptin               PF01278.15   295 seq321_BIOID51105    -            317  9.4e-151  500.8  12.3   1   1  7.8e-155  1.1e-150  500.6   8.5     2   295    22   317    20   317 0.99 Omptin family
Lambda_CIII          PF02061.11    45 seq322_BIOID51105    -             54   9.1e-31  105.4   0.1   1   1   7.8e-35   1.1e-30  105.2   0.1     1    45     1    43     1    43 1.00 Lambda Phage CIII
Lambda_Kil           PF06301.6     43 seq323_BIOID51105    -             89   9.9e-28   95.1   1.1   1   1   9.5e-32   1.3e-27   94.8   0.7     1    43    43    85    43    85 0.99 Bacteriophage lambda Kil protein
HTH_3                PF01381.17    55 seq325_BIOID51105    -            113   2.3e-11   43.2   0.4   1   1   8.6e-15   3.9e-11   42.4   0.3     1    46    12    57    12    60 0.94 Helix-turn-helix
HTH_31               PF13560.1     64 seq325_BIOID51105    -            113   1.7e-09   37.6   0.0   1   1   5.9e-13   2.7e-09   36.9   0.0     4    53    10    58     7    61 0.94 Helix-turn-helix domain
HTH_19               PF12844.2     64 seq325_BIOID51105    -            113   2.9e-09   36.7   0.2   1   1     9e-13   4.1e-09   36.2   0.1     2    50    10    58     9    62 0.95 Helix-turn-helix domain
BPD_transp_1         PF00528.17   185 seq328_BIOID51105    -            264   5.3e-20   71.5  16.3   1   1   3.9e-24   5.3e-20   71.5  11.3     2   181    75   253    74   257 0.90 Binding-protein-dependent transport system inner membrane component
DUF2799              PF10973.3     89 seq332_BIOID51105    -            134   3.4e-17   62.1   0.9   1   1   3.3e-21   4.5e-17   61.7   0.6     1    88    44   126    44   127 0.93 Protein of unknown function (DUF2799)
MFS_1                PF07690.11   354 seq333_BIOID51105    -            427   1.1e-32  113.1  40.8   1   2   1.4e-25   6.6e-22   77.6  17.7    33   258    27   262     6   265 0.81 Major Facilitator Superfamily
MFS_1                PF07690.11   354 seq333_BIOID51105    -            427   1.1e-32  113.1  40.8   2   2   8.8e-15     4e-11   42.1   6.6    38   180   255   401   247   420 0.82 Major Facilitator Superfamily
Sugar_tr             PF00083.19   451 seq333_BIOID51105    -            427   3.6e-25   88.3  32.8   1   1   6.7e-26   3.1e-22   78.6  22.8    51   448    34   408    10   411 0.82 Sugar (and other) transporter
Phage_integrase      PF00589.17   173 seq334_BIOID51105    -            330   3.8e-27   94.9   0.3   1   1     5e-30   6.8e-26   90.8   0.2     2   171   164   308   163   309 0.90 Phage integrase family
Terminase_6          PF03237.10   384 seq337_BIOID51105    -            583   3.9e-75  252.9   1.0   1   1   1.1e-78     5e-75  252.5   0.7     1   384   150   567   150   567 0.95 Terminase-like family
Terminase_5          PF06056.7     58 seq337_BIOID51105    -            583   8.8e-26   89.1   0.7   1   1   8.2e-29   3.7e-25   87.1   0.4     2    58     7    63     6    63 0.98 Putative ATPase subunit of terminase (gpP-like)
HTH_23               PF13384.1     50 seq337_BIOID51105    -            583   3.7e-07   29.4   0.1   1   1   6.5e-10     3e-06   26.5   0.0     6    40     7    41     3    43 0.94 Homeodomain-like domain
Peptidase_M85        PF13678.1    251 seq338_BIOID51105    -             96   9.8e-21   74.1   0.1   1   1   8.4e-25   1.1e-20   73.9   0.1     2    64    34    96    33    96 0.98 NFkB-p65-degrading zinc protease
DUF3024              PF11225.3     57 seq340_BIOID51105    -            113   1.5e-18   66.3   0.3   1   1   1.7e-22   2.3e-18   65.7   0.2     4    57    62   112    59   112 0.97 Protein of unknown function (DUF3024)
CesT                 PF05932.8    119 seq341_BIOID51105    -            119   4.3e-17   61.9   0.2   1   1   3.4e-21   4.7e-17   61.8   0.1     1   115     4   111     4   115 0.94 Tir chaperone protein (CesT) family
SBP_bac_8            PF13416.1    281 seq348_BIOID51105    -            348     7e-43  147.2   7.5   1   1   3.5e-46   9.5e-43  146.8   5.2     2   278    42   313    41   317 0.91 Bacterial extracellular solute-binding protein
SBP_bac_6            PF13343.1    242 seq348_BIOID51105    -            348   3.7e-41  140.9   3.6   1   1   1.8e-44   4.8e-41  140.5   2.5     4   241    77   323    74   324 0.92 Bacterial extracellular solute-binding protein
SBP_bac_11           PF13531.1    231 seq348_BIOID51105    -            348   3.9e-16   59.2   0.0   1   1   2.2e-19   6.1e-16   58.6   0.0    16   223    42   285    37   293 0.82 Bacterial extracellular solute-binding protein
SBP_bac_1            PF01547.20   314 seq348_BIOID51105    -            348     7e-14   52.1  10.7   1   1   4.6e-17   1.3e-13   51.3   7.4    12   313    40   284    31   285 0.74 Bacterial extracellular solute-binding protein
Lipoprotein_8        PF02030.10   493 seq348_BIOID51105    -            348   1.5e-09   36.8   0.1   1   1   2.1e-12   5.6e-09   34.9   0.0    21    98    22   104     1   114 0.76 Hypothetical lipoprotein (MG045 family)
DUF4154              PF13689.1    145 seq350_BIOID51105    -            172     6e-33  113.3   0.0   1   1   5.4e-37   7.3e-33  113.0   0.0     6   145    32   168    27   168 0.95 Domain of unknown function (DUF4154)
Abhydrolase_1        PF00561.15   230 seq351_BIOID51105    -            494   2.2e-38  131.9   0.0   1   1   3.4e-38   1.5e-34  119.4   0.0     1   227   120   377   120   380 0.96 alpha/beta hydrolase fold
Abhydrolase_4        PF08386.5    103 seq351_BIOID51105    -            494   2.8e-23   81.6   0.0   1   1   2.2e-26   9.9e-23   79.8   0.0     4   103   386   485   381   485 0.93 TAP-like protein
Abhydrolase_6        PF12697.2    228 seq351_BIOID51105    -            494     4e-10   39.8   0.0   1   1   1.7e-13   7.5e-10   38.9   0.0    13   217   108   457    91   467 0.63 Alpha/beta hydrolase family
Fimbrial             PF00419.15   145 seq352_BIOID51105    -            447     1e-13   51.6   4.0   1   1   7.4e-18     1e-13   51.6   2.8     3   144   278   446   276   447 0.66 Fimbrial protein
HD                   PF01966.17   122 seq354_BIOID51105    -            231   1.5e-15   57.1   0.7   1   1   2.3e-19   3.1e-15   56.1   0.5     4   121    29   131    27   132 0.92 HD domain
UPF0253              PF06786.7     66 seq357_BIOID51105    -             66   1.7e-35  120.8   1.8   1   1   1.3e-39   1.8e-35  120.7   1.3     1    66     1    66     1    66 0.99 Uncharacterised protein family (UPF0253)
Phage_integrase      PF00589.17   173 seq358_BIOID51105    -             91   3.7e-19   68.9   0.1   1   1   3.1e-23   4.3e-19   68.7   0.0   111   171    13    75     6    77 0.95 Phage integrase family
Acyl_transf_3        PF01757.17   340 seq359_BIOID51105    -            331   4.2e-34  117.7  34.9   1   1   3.8e-38   5.2e-34  117.4  24.2     2   339     6   318     5   322 0.87 Acyltransferase family
Pkinase              PF00069.20   260 seq361_BIOID51105    -            348   5.7e-45  153.3   1.2   1   1   1.2e-48   8.1e-45  152.8   0.8     9   250    21   260    18   268 0.91 Protein kinase domain
Pkinase_Tyr          PF07714.12   259 seq361_BIOID51105    -            348   1.6e-28   99.4   0.0   1   1   3.2e-32   2.2e-28   99.0   0.0     9   250    21   259    15   266 0.84 Protein tyrosine kinase
GGDEF                PF00990.16   161 seq362_BIOID51105    -            408   5.3e-45  152.7   0.5   1   1   6.1e-49   8.4e-45  152.1   0.3     1   159   249   403   249   405 0.96 GGDEF domain
ROF                  PF07073.7     80 seq364_BIOID51105    -             86   5.8e-25   86.9   0.1   1   1   4.8e-29   6.5e-25   86.8   0.0     1    80     9    83     9    83 0.97 Modulator of Rho-dependent transcription termination (ROF)
PhdYeFM_antitox      PF02604.14    75 seq365_BIOID51105    -             83   4.9e-10   38.7   0.0   1   1     4e-14   5.5e-10   38.5   0.0     3    69    10    74     8    80 0.91 Antitoxin Phd_YefM, type II toxin-antitoxin system
Gam                  PF06064.6     98 seq366_BIOID51105    -            113   3.5e-36  123.1   0.1   1   1   3.2e-40   4.4e-36  122.8   0.1     1    62     1    62     1    75 0.96 Host-nuclease inhibitor protein Gam
Molybdopterin        PF00384.17   432 seq368_BIOID51105    -            814  9.8e-114  380.3   0.0   1   1  2.6e-117  1.2e-113  380.0   0.0     1   432   119   576   119   576 0.96 Molybdopterin oxidoreductase
Molydop_binding      PF01568.16   109 seq368_BIOID51105    -            814   3.2e-29  100.8   0.0   1   1   1.7e-32   7.7e-29   99.5   0.0     1   107   695   806   695   808 0.97 Molydopterin dinucleotide binding domain
Molybdop_Fe4S4       PF04879.11    55 seq368_BIOID51105    -            814   8.6e-18   63.7   0.9   1   1   3.4e-21   1.5e-17   62.9   0.6     1    55    56   116    56   116 0.98 Molybdopterin oxidoreductase Fe4S4 domain
Gam                  PF06064.6     98 seq369_BIOID51105    -             51   4.6e-22   77.8   0.7   1   1   3.6e-26   4.9e-22   77.7   0.5    58    98    11    51     4    51 0.95 Host-nuclease inhibitor protein Gam
Mannitol_dh          PF01232.18   151 seq370_BIOID51105    -             55     1e-09   38.3   0.4   1   1   8.6e-14   1.2e-09   38.1   0.3     2    32    23    54    22    55 0.94 Mannitol dehydrogenase Rossmann domain
Plasmid_stabil       PF05016.9     90 seq371_BIOID51105    -             95   1.8e-15   57.0   0.1   1   1   1.5e-19     2e-15   56.8   0.1     1    88     5    83     5    85 0.97 Plasmid stabilisation system protein
DNA_methylase        PF00145.12   335 seq372_BIOID51105    -            472   1.4e-76  257.6   0.0   1   1   1.6e-80   2.2e-76  257.0   0.0     1   331    87   448    87   451 0.86 C-5 cytosine-specific DNA methylase
RecT                 PF03837.9    199 seq373_BIOID51105    -            261   1.1e-28   99.8   0.0   1   1   1.6e-30   2.2e-26   92.2   0.0     5   195    24   182    22   190 0.91 RecT family
UPF0149              PF03695.8    178 seq374_BIOID51105    -            221   2.3e-36  125.2   6.7   1   1   3.9e-40   2.7e-36  125.0   4.7     1   177    11   185    11   186 0.95 Uncharacterised protein family (UPF0149)
SEC-C                PF02810.10    21 seq374_BIOID51105    -            221   1.2e-10   40.5   9.7   1   1   2.6e-14   1.8e-10   40.0   6.7     1    18   203   220   203   221 0.96 SEC-C motif
DUF3592              PF12158.3    148 seq375_BIOID51105    -            153   2.5e-16   59.7   0.1   1   1   2.3e-20   3.1e-16   59.3   0.1     8   147     9   139     5   140 0.90 Protein of unknown function (DUF3592)
Mannitol_dh_C        PF08125.8    245 seq377_BIOID51105    -            406   7.8e-98  326.4   0.0   1   1  2.5e-101   1.7e-97  325.2   0.0     1   241   133   376   133   380 0.98 Mannitol dehydrogenase C-terminal domain
Mannitol_dh          PF01232.18   151 seq377_BIOID51105    -            406   4.6e-28   97.9   0.0   1   1   1.1e-31   7.7e-28   97.2   0.0    60   151     3   105     1   105 0.98 Mannitol dehydrogenase Rossmann domain
OmpA                 PF00691.15    97 seq386_BIOID51105    -            160   3.6e-18   65.6   0.1   1   1     4e-22   5.5e-18   65.0   0.1     1    97    55   151    55   151 0.95 OmpA family
YqaJ                 PF09588.5    152 seq387_BIOID51105    -            226   4.6e-26   91.5   0.0   1   1     5e-30   6.9e-26   90.9   0.0     2   150    24   166    23   168 0.85 YqaJ-like viral recombinase domain
Methyltransf_23      PF13489.1    162 seq389_BIOID51105    -            222     1e-07   31.6   0.0   1   1     4e-11   1.4e-07   31.2   0.0    15   127    48   170    37   207 0.73 Methyltransferase domain
Methyltransf_12      PF08242.7     99 seq389_BIOID51105    -            222   2.4e-07   31.0   0.0   1   1   1.1e-10   3.7e-07   30.4   0.0     1    99    58   155    58   155 0.88 Methyltransferase domain
Methyltransf_11      PF08241.7     95 seq389_BIOID51105    -            222   3.2e-06   27.4   0.0   1   1   1.4e-09   4.9e-06   26.8   0.0     1    94    58   156    58   157 0.91 Methyltransferase domain
MTS                  PF05175.9    170 seq389_BIOID51105    -            222   8.6e-06   25.1   0.1   1   1   1.2e-08   4.2e-05   22.8   0.0    22   137    44   156    40   169 0.85 Methyltransferase small domain
Rep_3                PF01051.16   218 seq393_BIOID51105    -            325     3e-21   75.8   0.1   1   1   3.3e-25   4.5e-21   75.2   0.1     4   210    11   265     9   271 0.86 Initiator Replication protein
Vsr                  PF03852.10    75 seq395_BIOID51105    -            156   1.9e-34  116.9   0.1   1   1   2.3e-38   3.1e-34  116.2   0.1     1    73     2    74     2    76 0.98 DNA mismatch endonuclease Vsr
Pantoate_ligase      PF02569.10   280 seq396_BIOID51105    -            283  6.6e-124  412.0   0.1   1   1  5.4e-128  7.4e-124  411.9   0.0     1   280     1   280     1   280 0.98 Pantoate-beta-alanine ligase
DUF1317              PF07026.6     60 seq397_BIOID51105    -             60   1.4e-37  127.2   0.0   1   1   1.1e-41   1.5e-37  127.1   0.0     1    60     1    60     1    60 0.99 Protein of unknown function (DUF1317)
DUF1382              PF07131.6     61 seq400_BIOID51105    -             63   1.5e-39  133.7   0.8   1   1   1.2e-43   1.7e-39  133.6   0.6     1    61     1    61     1    61 0.99 Protein of unknown function (DUF1382)
DUF1076              PF06416.7    113 seq401_BIOID51105    -            191   7.6e-44  147.9   0.1   1   1   8.5e-48   1.2e-43  147.3   0.1     1   113    81   189    79   189 0.96 Protein of unknown function (DUF1076)
DUF2492              PF10678.4     78 seq410_BIOID51105    -             79   1.7e-35  120.8   0.1   1   1   1.4e-39   1.9e-35  120.6   0.1     1    78     1    78     1    78 0.99 Protein of unknown function (DUF2492)
zf-dskA_traR         PF01258.12    36 seq411_BIOID51105    -             73   9.2e-10   37.9   8.5   1   1     9e-14   1.2e-09   37.5   5.9     4    35    33    64    30    65 0.93 Prokaryotic dksA/traR C4-type zinc finger
Fer4_11              PF13247.1     99 seq414_BIOID51105    -            205   4.6e-32  109.7  10.9   1   1     3e-35   4.6e-32  109.7   7.5     3    97    60   153    58   155 0.97 4Fe-4S dicluster domain
Fer4_7               PF12838.2     52 seq414_BIOID51105    -            205   3.9e-13   49.4  26.7   1   1   9.8e-11   1.5e-07   31.5   5.9     2    50    99   147    98   157 0.89 4Fe-4S dicluster domain
Fer4_2               PF12797.2     22 seq414_BIOID51105    -            205   4.1e-13   48.3  31.6   1   1   6.2e-10   9.5e-07   28.2   0.6     2    20     6    24     5    33 0.89 4Fe-4S binding domain
Fer4                 PF00037.22    24 seq414_BIOID51105    -            205   5.6e-13   47.7  34.4   1   1   7.7e-11   1.2e-07   30.9   3.3     1    23    92   114    92   115 0.94 4Fe-4S binding domain
Fer4_9               PF13187.1     55 seq414_BIOID51105    -            205   2.7e-12   46.6  26.8   1   1   2.3e-10   3.6e-07   30.2   7.6     2    53    99   148    98   150 0.95 4Fe-4S dicluster domain
Fer4_6               PF12837.2     24 seq414_BIOID51105    -            205   7.7e-11   41.2  39.9   1   1   2.7e-09   4.2e-06   26.2   3.2     1    23    91   113    91   114 0.95 4Fe-4S binding domain
Fer4_4               PF12800.2     17 seq414_BIOID51105    -            205   1.9e-08   33.8  35.8   1   3   1.6e-05     0.025   14.7   1.8     1    15    11    25    11    31 0.91 4Fe-4S binding domain
Fer4_4               PF12800.2     17 seq414_BIOID51105    -            205   1.9e-08   33.8  35.8   2   3   8.3e-05      0.13   12.5   1.9     2    16    65    81    64    85 0.86 4Fe-4S binding domain
Fer4_4               PF12800.2     17 seq414_BIOID51105    -            205   1.9e-08   33.8  35.8   3   3   2.6e-07    0.0004   20.3   2.0     2    17    97   112    96   112 0.91 4Fe-4S binding domain
Fer4_3               PF12798.2     15 seq414_BIOID51105    -            205   9.2e-07   28.8  40.4   1   2   8.7e-06     0.013   15.8   4.2     1    15    67    83    67    83 0.98 4Fe-4S binding domain
Fer4_3               PF12798.2     15 seq414_BIOID51105    -            205   9.2e-07   28.8  40.4   2   2     4e-05     0.061   13.7   1.6     1    13   126   147   126   149 0.94 4Fe-4S binding domain
DUF2528              PF10800.3    102 seq418_BIOID51105    -            122   4.1e-48  161.8   0.6   1   1   3.4e-52   4.7e-48  161.6   0.4     1   101    14   121    14   122 0.98 Protein of unknown function (DUF2528)
MFS_1                PF07690.11   354 seq423_BIOID51105    -            397   3.9e-18   65.2  48.8   1   1   2.9e-22   3.9e-18   65.2  33.8     1   351    18   354    18   357 0.77 Major Facilitator Superfamily
DmsC                 PF04976.7    276 seq424_BIOID51105    -            308  1.7e-116  388.1  23.0   1   1  1.5e-120    2e-116  387.9  15.9     1   276    22   298    22   298 1.00 DMSO reductase anchor subunit (DmsC)
Resolvase            PF00239.16   141 seq427_BIOID51105    -            196   1.1e-40  138.6   0.6   1   1   4.9e-44   2.2e-40  137.6   0.0     1   140     4   144     4   145 0.92 Resolvase, N terminal domain
HTH_7                PF02796.10    45 seq427_BIOID51105    -            196   4.3e-12   45.5   0.1   1   1   2.7e-15   1.2e-11   44.1   0.0     1    45   147   191   147   191 0.98 Helix-turn-helix domain of resolvase
Lambda_CIII          PF02061.11    45 seq428_BIOID51105    -             46   5.5e-31  106.1   0.1   1   1   4.4e-35     6e-31  106.0   0.1     1    45     1    43     1    43 1.00 Lambda Phage CIII
Lambda_Kil           PF06301.6     43 seq429_BIOID51105    -             89   1.3e-27   94.8   1.2   1   1   1.2e-31   1.6e-27   94.4   0.8     1    43    43    85    43    85 0.98 Bacteriophage lambda Kil protein
DUF808               PF05661.7    295 seq430_BIOID51105    -            305  2.1e-134  446.8  16.4   1   1  1.8e-138  2.5e-134  446.6  11.4     1   293     3   292     3   294 0.95 Protein of unknown function (DUF808)
Gam                  PF06064.6     98 seq435_BIOID51105    -             98     1e-60  201.8   4.3   1   1   8.1e-65   1.1e-60  201.7   3.0     1    98     1    98     1    98 0.99 Host-nuclease inhibitor protein Gam
GTP_EFTU             PF00009.22   188 seq438_BIOID51105    -            607     1e-56  191.2   0.0   1   1   7.2e-60     2e-56  190.3   0.0     2   187     4   195     3   196 0.96 Elongation factor Tu GTP binding domain
EFG_C                PF00679.19    89 seq438_BIOID51105    -            607   1.9e-21   75.6   0.0   1   1   1.6e-24   4.3e-21   74.4   0.0     3    83   397   477   395   483 0.96 Elongation factor G C-terminus
GTP_EFTU_D2          PF03144.20    74 seq438_BIOID51105    -            607   7.4e-10   38.6   3.2   1   1   8.1e-13   2.2e-09   37.1   2.2     1    74   219   289   219   289 0.94 Elongation factor Tu domain 2
MMR_HSR1             PF01926.18   114 seq438_BIOID51105    -            607   1.3e-05   25.0   0.2   1   1   1.5e-08   4.1e-05   23.4   0.0     2   113     8   128     7   129 0.55 50S ribosome-binding GTPase
Peptidase_M3         PF01432.15   458 seq439_BIOID51105    -            681    7e-148  493.3   0.1   1   1  8.5e-152  1.2e-147  492.6   0.0     2   457   230   678   229   679 0.97 Peptidase family M3
Asp_decarbox         PF02261.11   116 seq444_BIOID51105    -            126   3.2e-49  165.2   0.0   1   1   2.7e-53   3.7e-49  165.0   0.0     1   115     1   115     1   116 0.99 Aspartate decarboxylase
SAF_2                PF13144.1    196 seq445_BIOID51105    -            219   3.6e-40  137.4   0.5   1   1     6e-44   4.1e-40  137.2   0.4     3   194    26   215    24   217 0.93 SAF-like
SAF                  PF08666.7     63 seq445_BIOID51105    -            219   1.4e-07   31.6   0.0   1   1   7.2e-11   4.9e-07   29.9   0.0     2    61    96   155    95   157 0.94 SAF domain
RecT                 PF03837.9    199 seq446_BIOID51105    -            261   1.1e-28   99.8   0.0   1   1   1.6e-30   2.2e-26   92.2   0.0     5   195    24   182    22   190 0.91 RecT family
HlyC                 PF02794.11   134 seq450_BIOID51105    -            171   2.4e-50  169.4   0.2   1   1   2.1e-54   2.9e-50  169.2   0.2     2   131     8   135     7   159 0.97 RTX toxin acyltransferase family
Phage_integrase      PF00589.17   173 seq453_BIOID51105    -            356   5.1e-34  117.3   0.0   1   1   2.5e-37   1.1e-33  116.1   0.0     2   169   179   345   178   349 0.97 Phage integrase family
Phage_integ_N        PF09003.5     81 seq453_BIOID51105    -            356   2.5e-26   91.0   0.0   1   1   1.3e-29     6e-26   89.8   0.0     1    80     1    75     1    76 0.96 Bacteriophage lambda integrase, N-terminal domain
Phage_integr_N       PF02899.12    84 seq453_BIOID51105    -            356   7.2e-06   25.9   0.0   1   1   5.9e-09   2.7e-05   24.1   0.0     2    84    81   158    80   158 0.92 Phage integrase, N-terminal SAM-like domain
DUF2158              PF09926.4     53 seq454_BIOID51105    -             60   8.5e-19   66.6   0.4   1   1   7.3e-23     1e-18   66.3   0.3     1    53     3    49     3    49 0.98 Uncharacterized small protein (DUF2158)
DUF2766              PF10964.3     79 seq455_BIOID51105    -             83   5.1e-51  170.3   2.9   1   1   4.1e-55   5.6e-51  170.2   2.0     1    79     1    79     1    79 0.99 Protein of unknown function (DUF2766)
FlgM                 PF04316.8     57 seq458_BIOID51105    -             97   2.2e-11   43.4   0.5   1   1   2.5e-15   3.4e-11   42.8   0.3     2    56    40    89    25    90 0.84 Anti-sigma-28 factor, FlgM
RTX                  PF02382.10   653 seq459_BIOID51105    -            998         0 1078.7  22.2   1   1         0         0 1078.7  15.4    14   653     4   641     1   641 0.99 RTX N-terminal domain
RTX_C                PF08339.5    145 seq459_BIOID51105    -            998   3.8e-37  127.0   8.4   1   1   8.4e-41   3.8e-37  127.0   5.8     1   144   854   997   854   998 0.96 RTX C-terminal domain
HemolysinCabind      PF00353.14    18 seq459_BIOID51105    -            998   6.4e-14   50.8  79.1   1   6   1.6e-05     0.072   13.3   1.1     2    18   717   733   716   733 0.94 Hemolysin-type calcium-binding repeat (2 copies)
HemolysinCabind      PF00353.14    18 seq459_BIOID51105    -            998   6.4e-14   50.8  79.1   2   6   1.8e-05      0.08   13.2   4.0     2    18   735   751   734   751 0.92 Hemolysin-type calcium-binding repeat (2 copies)
HemolysinCabind      PF00353.14    18 seq459_BIOID51105    -            998   6.4e-14   50.8  79.1   3   6   3.9e-07    0.0018   18.3   2.1     1    18   752   769   752   769 0.94 Hemolysin-type calcium-binding repeat (2 copies)
HemolysinCabind      PF00353.14    18 seq459_BIOID51105    -            998   6.4e-14   50.8  79.1   4   6     2e-06     0.009   16.1   4.2     1    18   770   787   770   787 0.93 Hemolysin-type calcium-binding repeat (2 copies)
HemolysinCabind      PF00353.14    18 seq459_BIOID51105    -            998   6.4e-14   50.8  79.1   5   6   0.00011      0.52   10.7   4.4     1    18   797   814   797   814 0.92 Hemolysin-type calcium-binding repeat (2 copies)
HemolysinCabind      PF00353.14    18 seq459_BIOID51105    -            998   6.4e-14   50.8  79.1   6   6   6.9e-06     0.031   14.5   5.6     1    18   815   832   815   832 0.94 Hemolysin-type calcium-binding repeat (2 copies)
GGDEF                PF00990.16   161 seq461_BIOID51105    -            564   6.7e-47  158.9   0.0   1   1   8.5e-51   1.2e-46  158.1   0.0     1   161   398   557   398   557 0.97 GGDEF domain
YqaJ                 PF09588.5    152 seq463_BIOID51105    -            226   2.1e-26   92.6   0.0   1   1     5e-30   6.9e-26   90.9   0.0     2   150    24   166    23   168 0.85 YqaJ-like viral recombinase domain
rve                  PF00665.21   120 seq464_BIOID51105    -            296   3.4e-26   91.6   0.1   1   1   3.7e-29   1.3e-25   89.7   0.0     2   119   126   240   125   241 0.97 Integrase core domain
HTH_21               PF13276.1     60 seq464_BIOID51105    -            296   6.8e-17   61.1   4.1   1   1   4.7e-20   1.6e-16   59.9   1.9     3    60    48   104    46   104 0.94 HTH-like domain
rve_3                PF13683.1     67 seq464_BIOID51105    -            296   1.3e-11   43.6   0.0   1   1   8.8e-15     3e-11   42.5   0.0     6    67   217   278   212   278 0.93 Integrase core domain
rve_2                PF13333.1     52 seq464_BIOID51105    -            296   2.8e-06   27.1   0.0   1   1   1.7e-09   5.8e-06   26.1   0.0     1    44   231   277   231   284 0.88 Integrase core domain
FlgN                 PF05130.7    143 seq465_BIOID51105    -            138   8.3e-27   94.0  10.3   1   1   6.9e-31   9.4e-27   93.8   7.1     1   143     1   128     1   128 0.96 FlgN protein
Peripla_BP_4         PF13407.1    258 seq467_BIOID51105    -            330   1.4e-62  211.2  13.0   1   1   2.4e-66   1.6e-62  211.0   9.0    13   258    40   286    28   286 0.95 Periplasmic binding protein domain
Peripla_BP_1         PF00532.16   279 seq467_BIOID51105    -            330     3e-13   49.5   1.9   1   1   1.1e-16   7.4e-13   48.2   1.3    23   214    47   244    26   278 0.78 Periplasmic binding proteins and sugar binding domain of LacI family
MFS_1                PF07690.11   354 seq468_BIOID51105    -            382   3.2e-28   98.3  52.3   1   2   3.2e-19   2.2e-15   56.1  19.3     2   238    12   230    11   233 0.79 Major Facilitator Superfamily
MFS_1                PF07690.11   354 seq468_BIOID51105    -            382   3.2e-28   98.3  52.3   2   2     1e-17   6.8e-14   51.2  13.5     6   174   210   371   206   381 0.89 Major Facilitator Superfamily
Sugar_tr             PF00083.19   451 seq468_BIOID51105    -            382     2e-07   29.8  17.3   1   1   2.9e-11     2e-07   29.8  12.0    44   176    39   167    16   183 0.85 Sugar (and other) transporter
Cytochrom_C_asm      PF01578.15   214 seq471_BIOID51105    -            288   5.7e-45  153.3  17.3   1   1   4.2e-49   5.7e-45  153.3  12.0     5   212    62   286    58   288 0.97 Cytochrome C assembly protein
DUF1317              PF07026.6     60 seq472_BIOID51105    -             60   1.3e-39  133.7   0.1   1   1   1.1e-43   1.5e-39  133.5   0.0     1    60     1    60     1    60 0.99 Protein of unknown function (DUF1317)
HTH_Tnp_1            PF01527.15    76 seq474_BIOID51105    -            108   5.6e-11   42.1   1.3   1   1   1.6e-14   2.2e-10   40.1   0.9     1    74     1    87     1    88 0.84 Transposase
Pectinesterase       PF01095.14   298 seq475_BIOID51105    -            427     9e-15   53.8   6.2   1   1   1.9e-15   2.6e-11   42.5   0.4    76   183   195   318   184   346 0.80 Pectinesterase
DUF1382              PF07131.6     61 seq477_BIOID51105    -             63   9.8e-41  137.5   1.4   1   1   7.9e-45   1.1e-40  137.4   1.0     1    61     1    61     1    61 0.99 Protein of unknown function (DUF1382)
SepZ                 PF06066.6     99 seq479_BIOID51105    -            108   1.1e-51  172.8   7.2   1   1   8.8e-56   1.2e-51  172.6   5.0     1    99    11   108    11   108 0.99 SepZ
UTRA                 PF07702.8    141 seq481_BIOID51105    -            236   2.2e-20   72.6   0.0   1   1   5.6e-24   3.8e-20   71.8   0.0     1   140    91   230    91   231 0.97 UTRA domain
GntR                 PF00392.16    64 seq481_BIOID51105    -            236   6.3e-20   70.2   0.0   1   1   1.4e-23   9.4e-20   69.7   0.0     2    64     8    70     7    70 0.97 Bacterial regulatory proteins, gntR family
rve                  PF00665.21   120 seq482_BIOID51105    -            295   3.5e-25   88.3   0.1   1   1     3e-28     1e-24   86.7   0.0     2   119   125   239   124   240 0.96 Integrase core domain
HTH_21               PF13276.1     60 seq482_BIOID51105    -            295   5.7e-17   61.3   2.7   1   1   4.7e-20   1.6e-16   59.9   1.9     3    60    47   103    45   103 0.94 HTH-like domain
rve_3                PF13683.1     67 seq482_BIOID51105    -            295   1.5e-11   43.5   0.0   1   1     1e-14   3.4e-11   42.3   0.0     6    67   216   277   211   277 0.93 Integrase core domain
rve_2                PF13333.1     52 seq482_BIOID51105    -            295   5.7e-06   26.1   0.0   1   1   3.3e-09   1.1e-05   25.2   0.0     1    46   230   279   230   284 0.85 Integrase core domain
Peripla_BP_1         PF00532.16   279 seq484_BIOID51105    -            346   4.3e-96  321.2   0.0   1   1  7.6e-100   5.2e-96  321.0   0.0     2   278    43   336    42   337 0.99 Periplasmic binding proteins and sugar binding domain of LacI family
Peripla_BP_4         PF13407.1    258 seq484_BIOID51105    -            346   4.9e-21   75.1   1.3   1   1   9.1e-25   6.2e-21   74.7   0.9     2   253    46   310    45   314 0.87 Periplasmic binding protein domain
HTH_Tnp_1            PF01527.15    76 seq485_BIOID51105    -            100   1.4e-11   44.0   0.6   1   1   2.6e-15   1.8e-11   43.7   0.4     1    76     1    76     1    76 0.94 Transposase
HTH_28               PF13518.1     52 seq485_BIOID51105    -            100   4.4e-05   23.2   0.0   1   1   1.1e-08   7.5e-05   22.5   0.0     1    38    10    48    10    57 0.88 Helix-turn-helix domain
MxiH                 PF09392.5     90 seq486_BIOID51105    -            142     3e-12   46.8   0.9   1   1     3e-16   4.1e-12   46.3   0.6     2    90    56   141    55   141 0.96 Type III secretion needle MxiH like
zf-dskA_traR         PF01258.12    36 seq488_BIOID51105    -             73   2.2e-09   36.7   7.7   1   1   2.3e-13   3.1e-09   36.2   5.3     4    35    33    64    29    65 0.92 Prokaryotic dksA/traR C4-type zinc finger
ABC_tran             PF00005.22   118 seq489_BIOID51105    -            513   2.7e-35  121.1   0.2   1   2   4.3e-23   2.9e-19   69.4   0.1     1   118    44   171    44   171 0.89 ABC transporter
ABC_tran             PF00005.22   118 seq489_BIOID51105    -            513   2.7e-35  121.1   0.2   2   2   6.3e-17   4.3e-13   49.5   0.0    15   117   316   433   302   434 0.79 ABC transporter
DUF21                PF01595.15   183 seq491_BIOID51105    -            420   3.5e-55  186.0   4.7   1   1   1.1e-58   4.9e-55  185.5   3.3     3   175     2   175     1   180 0.98 Domain of unknown function DUF21
CorC_HlyC            PF03471.12    81 seq491_BIOID51105    -            420   2.9e-20   71.7   0.2   1   1     2e-23   9.2e-20   70.1   0.1     2    79   335   410   334   412 0.95 Transporter associated domain
CBS                  PF00571.23    57 seq491_BIOID51105    -            420   9.6e-06   25.0   0.2   1   1   8.6e-08   0.00039   19.9   0.0     8    56   270   318   249   319 0.87 CBS domain
AA_permease_2        PF13520.1    426 seq492_BIOID51105    -            540   1.9e-42  145.2  47.0   1   1   3.9e-46   2.7e-42  144.6  32.6     2   422    75   515    74   526 0.85 Amino acid permease
AA_permease          PF00324.16   479 seq492_BIOID51105    -            540   1.2e-15   56.7  40.4   1   1   2.4e-19   1.7e-15   56.2  28.0    28   446    99   513    76   536 0.76 Amino acid permease
Ead_Ea22             PF13935.1    139 seq493_BIOID51105    -            135   1.8e-20   73.5   0.2   1   1   1.5e-24     2e-20   73.4   0.2     1    98     2   109     2   126 0.80 Ead/Ea22-like protein
YscJ_FliF            PF01514.12   207 seq497_BIOID51105    -            190   3.8e-59  199.1   4.0   1   1   3.3e-63   4.6e-59  198.9   2.8     3   196     3   185     1   189 0.97 Secretory protein of YscJ/FliF family
AP_endonuc_2         PF01261.19   211 seq498_BIOID51105    -            326   3.1e-14   52.6   0.1   1   1   3.4e-18   4.7e-14   52.0   0.1     1   204    41   222    41   229 0.91 Xylose isomerase-like TIM barrel
BOF                  PF04076.8    103 seq501_BIOID51105    -            130   7.3e-40  134.8   0.0   1   1   6.6e-44     9e-40  134.5   0.0     4   103    30   130    25   130 0.98 Bacterial OB fold (BOF) protein
BATS                 PF06968.8     92 seq503_BIOID51105    -            346   1.7e-29  101.3   0.0   1   1   5.5e-33   3.7e-29  100.2   0.0     1    92   220   312   220   312 0.99 Biotin and Thiamin Synthesis associated domain
Radical_SAM          PF04055.16   166 seq503_BIOID51105    -            346   3.9e-19   69.3   0.0   1   1   4.6e-22   3.2e-18   66.3   0.0     4   160    50   203    47   209 0.92 Radical SAM superfamily
ABC_tran             PF00005.22   118 seq506_BIOID51105    -            519   8.8e-36  122.7   0.0   1   2   3.1e-24   8.5e-21   74.4   0.0     1   118    62   187    62   187 0.93 ABC transporter
ABC_tran             PF00005.22   118 seq506_BIOID51105    -            519   8.8e-36  122.7   0.0   2   2   1.5e-15   4.1e-12   46.3   0.0     1   117   311   442   311   443 0.89 ABC transporter
Acyl_transf_3        PF01757.17   340 seq509_BIOID51105    -            357   6.1e-32  110.6  41.8   1   1   5.3e-36   7.2e-32  110.4  28.9     3   337     7   326     5   329 0.92 Acyltransferase family
GGDEF                PF00990.16   161 seq510_BIOID51105    -            296   1.9e-44  150.9   0.0   1   1   4.4e-48     3e-44  150.3   0.0     2   161   130   283   129   283 0.96 GGDEF domain
MCPsignal_assoc      PF13682.1     70 seq510_BIOID51105    -            296   6.4e-09   35.7   0.2   1   1   2.2e-12   1.5e-08   34.5   0.1     1    68    19    90    19    92 0.87 MCP-signal associated domain
Secretin             PF00263.16   165 seq512_BIOID51105    -            512     3e-33  114.4   3.5   1   1   4.4e-37     3e-33  114.4   2.5     1   162   336   504   336   507 0.93 Bacterial type II and III secretion system protein
Secretin_N           PF03958.12    82 seq512_BIOID51105    -            512   4.2e-25   87.6   2.7   1   1   1.2e-22   7.9e-19   67.5   0.2     1    82   180   275   180   275 0.99 Bacterial type II/III secretion system short domain
DUF550               PF04447.7    101 seq513_BIOID51105    -            260   2.2e-43  145.9   0.3   1   1   3.1e-47   2.2e-43  145.9   0.2     2    99    42   138    41   140 0.97 Protein of unknown function (DUF550)
DUF551               PF04448.7     69 seq513_BIOID51105    -            260   6.8e-15   55.4   4.9   1   1   2.3e-18   1.6e-14   54.2   3.4     1    69   199   256   199   256 0.98 Protein of unknown function (DUF551)
MFS_1                PF07690.11   354 seq514_BIOID51105    -            421   3.2e-23   81.9  39.5   1   1   3.6e-27     5e-23   81.3  22.9    22   351    33   365    25   368 0.78 Major Facilitator Superfamily
BPD_transp_2         PF02653.11   267 seq517_BIOID51105    -            393   1.2e-50  171.8  42.6   1   1   8.6e-55   1.2e-50  171.8  29.5     2   267    57   383    56   383 0.98 Branched-chain amino acid transport system / permease component
ABC_membrane         PF00664.18   275 seq518_BIOID51105    -            706   4.4e-51  173.8  18.8   1   1   2.2e-54   6.1e-51  173.3  13.1    11   275   160   424   151   424 0.94 ABC transporter transmembrane region
Peptidase_C39        PF03412.10   131 seq518_BIOID51105    -            706   7.3e-23   80.7   0.3   1   1   9.1e-26   2.5e-22   78.9   0.1    15   130    11   129     4   130 0.95 Peptidase C39 family
ABC_tran             PF00005.22   118 seq518_BIOID51105    -            706   1.2e-21   77.1   0.1   1   1   1.3e-24   3.6e-21   75.6   0.0     1   118   509   634   509   634 0.96 ABC transporter
Aminotran_1_2        PF00155.16   363 seq519_BIOID51105    -            384     4e-68  229.8   0.0   1   1   6.6e-72   4.5e-68  229.7   0.0     2   362    40   379    39   380 0.96 Aminotransferase class I and II
Beta_elim_lyase      PF01212.16   290 seq519_BIOID51105    -            384     2e-06   27.0   0.1   1   1   1.3e-09   9.1e-06   24.8   0.0    27    87    82   142    67   206 0.77 Beta-eliminating lyase
DSRB                 PF10781.4     62 seq520_BIOID51105    -             62   3.6e-41  138.3   0.2   1   1   2.8e-45   3.9e-41  138.2   0.1     1    61     1    61     1    62 0.98 Dextransucrase DSRB
Pro_CA               PF00484.14   148 seq521_BIOID51105    -            220   5.2e-48  162.6   0.0   1   1   4.7e-52   6.4e-48  162.3   0.0     2   147    38   187    37   188 0.91 Carbonic anhydrase
TRCF                 PF03461.10   101 seq522_BIOID51105    -           1164   3.3e-29  100.6   0.0   1   1     1e-31   2.8e-28   97.6   0.0     1    97  1021  1117  1021  1121 0.95 TRCF domain
CarD_CdnL_TRCF       PF02559.11    98 seq522_BIOID51105    -           1164   2.6e-28   97.8   0.0   1   1   2.7e-31   7.3e-28   96.3   0.0     1    98   492   589   492   589 0.98 CarD-like/TRCF domain
DEAD                 PF00270.24   173 seq522_BIOID51105    -           1164   3.3e-24   85.1   0.1   1   1   3.3e-27   9.1e-24   83.7   0.0     1   169   618   778   618   782 0.87 DEAD/DEAH box helicase
Helicase_C           PF00271.26    78 seq522_BIOID51105    -           1164   9.9e-17   60.4   0.9   1   1   2.8e-18   7.7e-15   54.4   0.3     8    77   852   922   848   923 0.96 Helicase conserved C-terminal domain
ResIII               PF04851.10   184 seq522_BIOID51105    -           1164     1e-11   44.9   0.0   1   1   7.3e-15     2e-11   43.9   0.0     3   182   616   774   614   776 0.81 Type III restriction enzyme, res subunit
BPD_transp_2         PF02653.11   267 seq529_BIOID51105    -            328   6.1e-47  159.7  37.6   1   1   4.5e-51   6.1e-47  159.7  26.1     9   267    58   315    50   315 0.96 Branched-chain amino acid transport system / permease component
DUF2554              PF10829.3     76 seq530_BIOID51105    -             76   5.7e-52  173.6   0.6   1   1   4.6e-56   6.3e-52  173.5   0.4     1    76     1    76     1    76 0.99 Protein of unknown function (DUF2554)
Rhodanese            PF00581.15   113 seq532_BIOID51105    -            334   1.6e-36  124.9   0.0   1   2   5.6e-22   7.7e-18   64.7   0.0     2   112    62   181    61   182 0.86 Rhodanese-like domain
Rhodanese            PF00581.15   113 seq532_BIOID51105    -            334   1.6e-36  124.9   0.0   2   2     6e-20   8.2e-16   58.2   0.0    11   112   219   324   210   325 0.85 Rhodanese-like domain
Plug                 PF07715.10   108 seq534_BIOID51105    -            181   3.8e-25   88.1   1.3   1   1     4e-29   5.4e-25   87.6   0.9     4   108    58   163    55   163 0.93 TonB-dependent Receptor Plug Domain
Flavodoxin_2         PF02525.12   199 seq535_BIOID51105    -            196   2.8e-39  134.5   0.0   1   1   7.1e-43   3.2e-39  134.3   0.0     2   188     5   178     4   189 0.87 Flavodoxin-like fold
FMN_red              PF03358.10   152 seq535_BIOID51105    -            196   6.7e-13   48.2   0.0   1   1     2e-16   9.3e-13   47.8   0.0     2   117     5   132     5   157 0.86 NADPH-dependent FMN reductase
Flavodoxin_4         PF12682.2    156 seq535_BIOID51105    -            196   2.6e-06   26.7   0.1   1   1   8.5e-10   3.9e-06   26.2   0.1    54    99    61   105    12   111 0.75 Flavodoxin
Peripla_BP_3         PF13377.1    160 seq536_BIOID51105    -            392   2.7e-38  131.3   0.7   1   1   6.8e-40   2.3e-36  125.0   0.1     3   160   113   277   111   277 0.95 Periplasmic binding protein-like domain
HTH_AraC             PF00165.18    42 seq536_BIOID51105    -            392   3.3e-22   77.5   0.1   1   2   2.8e-11   9.7e-08   31.4   0.0     1    42   294   335   294   335 0.97 Bacterial regulatory helix-turn-helix proteins, AraC family
HTH_AraC             PF00165.18    42 seq536_BIOID51105    -            392   3.3e-22   77.5   0.1   2   2   9.9e-15   3.4e-11   42.4   0.1     6    41   348   384   346   385 0.95 Bacterial regulatory helix-turn-helix proteins, AraC family
HTH_18               PF12833.2     81 seq536_BIOID51105    -            392   8.3e-20   70.5   0.1   1   1   1.7e-22   5.8e-19   67.8   0.0     3    79   309   384   307   385 0.97 Helix-turn-helix domain
Peripla_BP_4         PF13407.1    258 seq536_BIOID51105    -            392   5.4e-13   48.7   0.0   1   1   2.6e-16   8.8e-13   48.0   0.0    75   258    72   258    52   258 0.85 Periplasmic binding protein domain
Methyltransf_11      PF08241.7     95 seq537_BIOID51105    -            251   2.4e-24   85.5   0.0   1   1   3.2e-27   4.4e-24   84.6   0.0     1    95    47   138    47   138 0.98 Methyltransferase domain
Methyltransf_23      PF13489.1    162 seq537_BIOID51105    -            251   6.9e-15   54.9   0.1   1   1   7.4e-18     1e-14   54.4   0.0     4   145    25   168    17   179 0.76 Methyltransferase domain
Methyltransf_31      PF13847.1    152 seq537_BIOID51105    -            251   9.9e-15   54.3   0.0   1   1   9.6e-18   1.3e-14   53.9   0.0     5   118    44   147    40   190 0.84 Methyltransferase domain
Methyltransf_12      PF08242.7     99 seq537_BIOID51105    -            251   2.2e-11   43.9   0.0   1   1   3.3e-14   4.6e-11   42.9   0.0     1    98    47   135    47   136 0.86 Methyltransferase domain
Methyltransf_18      PF12847.2    112 seq537_BIOID51105    -            251     1e-09   38.8   0.0   1   1   1.4e-12   1.9e-09   37.9   0.0     4   110    45   139    42   141 0.79 Methyltransferase domain
Methyltransf_25      PF13649.1    101 seq537_BIOID51105    -            251     3e-09   37.0   0.0   1   1     8e-12   1.1e-08   35.2   0.0     1   101    46   134    46   134 0.87 Methyltransferase domain
Ubie_methyltran      PF01209.13   233 seq537_BIOID51105    -            251   2.1e-09   36.7   0.0   1   1     2e-12   2.8e-09   36.3   0.0    42   168    37   155     2   167 0.83 ubiE/COQ5 methyltransferase family
Methyltransf_8       PF05148.10   219 seq537_BIOID51105    -            251   3.7e-06   26.6   0.0   1   1   3.9e-09   5.3e-06   26.0   0.0    58   156    29   138    16   158 0.77 Hypothetical methyltransferase
MTS                  PF05175.9    170 seq537_BIOID51105    -            251   6.3e-05   22.3   0.0   1   1   7.2e-08   9.9e-05   21.6   0.0    19    74    30    83    22   108 0.83 Methyltransferase small domain
NAD_kinase           PF01513.16   285 seq538_BIOID51105    -            292   6.2e-73  244.9   0.0   1   1   5.2e-77     7e-73  244.7   0.0     2   284     8   271     7   272 0.98 ATP-NAD kinase
Peptidase_S24        PF00717.18    70 seq539_BIOID51105    -            212   7.2e-11   41.4   0.1   1   1   1.5e-14   1.1e-10   40.9   0.0     3    69   126   197   124   198 0.96 Peptidase S24-like
HTH_3                PF01381.17    55 seq539_BIOID51105    -            212     2e-05   24.2   0.1   1   1   7.3e-09     5e-05   22.9   0.0     8    55    17    64    10    64 0.87 Helix-turn-helix
TPR_3                PF07720.7     36 seq540_BIOID51105    -            151   2.8e-10   39.6   0.2   1   1   5.5e-14   7.6e-10   38.2   0.2     1    36    32    65    32    65 0.96 Tetratricopeptide repeat
PQQ                  PF01011.16    38 seq547_BIOID51105    -            796   2.1e-55  181.4   7.8   1   5   1.7e-11   7.8e-08   31.3   0.0     2    34   226   258   225   262 0.88 PQQ enzyme repeat
PQQ                  PF01011.16    38 seq547_BIOID51105    -            796   2.1e-55  181.4   7.8   2   5   7.3e-09   3.3e-05   23.0   0.0     8    34   361   387   353   391 0.85 PQQ enzyme repeat
PQQ                  PF01011.16    38 seq547_BIOID51105    -            796   2.1e-55  181.4   7.8   3   5   1.2e-11   5.6e-08   31.8   0.0     8    37   439   468   436   469 0.91 PQQ enzyme repeat
PQQ                  PF01011.16    38 seq547_BIOID51105    -            796   2.1e-55  181.4   7.8   4   5   2.7e-11   1.2e-07   30.7   0.0     3    36   662   696   660   698 0.91 PQQ enzyme repeat
PQQ                  PF01011.16    38 seq547_BIOID51105    -            796   2.1e-55  181.4   7.8   5   5   5.8e-10   2.6e-06   26.5   0.0     2    38   722   759   721   759 0.93 PQQ enzyme repeat
PQQ_2                PF13360.1    238 seq547_BIOID51105    -            796   1.9e-28   99.4   0.0   1   2   4.3e-16   1.9e-12   47.0   0.0    14   148   195   379   181   390 0.77 PQQ-like domain
PQQ_2                PF13360.1    238 seq547_BIOID51105    -            796   1.9e-28   99.4   0.0   2   2   9.1e-11   4.2e-07   29.5   0.0     4    86   671   774   669   780 0.77 PQQ-like domain
MFS_1                PF07690.11   354 seq550_BIOID51105    -            412   1.7e-32  112.4  48.9   1   2   9.7e-25   6.6e-21   74.3  20.4     6   232    30   243    25   245 0.82 Major Facilitator Superfamily
MFS_1                PF07690.11   354 seq550_BIOID51105    -            412   1.7e-32  112.4  48.9   2   2   4.3e-15   2.9e-11   42.6  12.2     4   176   222   401   219   411 0.86 Major Facilitator Superfamily
Sugar_tr             PF00083.19   451 seq550_BIOID51105    -            412   0.00011   20.8   7.2   1   1   1.5e-08   0.00011   20.8   5.0    63   188    73   191    68   202 0.89 Sugar (and other) transporter
Trehalose_PPase      PF02358.11   235 seq552_BIOID51105    -            285   3.2e-54  183.2   0.0   1   1   5.7e-58   3.9e-54  182.9   0.0     1   231    37   249    37   253 0.97 Trehalose-phosphatase
AAA_26               PF13500.1    199 seq553_BIOID51105    -            225   7.2e-42  143.1   0.0   1   1   1.9e-45   8.5e-42  142.9   0.0     1   193     3   208     3   213 0.95 AAA domain
CbiA                 PF01656.18   195 seq553_BIOID51105    -            225   3.5e-20   72.1   0.0   1   1   9.2e-24   4.2e-20   71.8   0.0     2   180     6   199     5   217 0.78 CobQ/CobB/MinD/ParA nucleotide binding domain
DUF1391              PF07151.7     49 seq555_BIOID51105    -             77   2.5e-34  116.3   0.3   1   1   2.4e-38   3.2e-34  116.0   0.2     1    48    29    76    29    77 0.97 Protein of unknown function (DUF1391)
Phage_integ_N        PF09003.5     81 seq556_BIOID51105    -            119   1.1e-27   95.4   0.0   1   1     1e-31   1.4e-27   95.0   0.0     1    81     1    76     1    76 0.97 Bacteriophage lambda integrase, N-terminal domain
SMC_N                PF02463.14   220 seq557_BIOID51105    -            553   8.4e-19   67.5   0.0   1   1   2.4e-22   1.6e-18   66.5   0.0     1   217     1   511     1   514 0.94 RecF/RecN/SMC N terminal domain
AAA_23               PF13476.1    202 seq557_BIOID51105    -            553     2e-18   67.3   4.3   1   1   1.5e-19   9.9e-16   58.5   3.0     1   195     4   215     4   381 0.48 AAA domain
EamA                 PF00892.15   126 seq558_BIOID51105    -            306     2e-25   89.1  37.8   1   2   2.1e-15   1.5e-11   44.3  10.2     1   124    21   137    21   138 0.80 EamA-like transporter family
EamA                 PF00892.15   126 seq558_BIOID51105    -            306     2e-25   89.1  37.8   2   2   2.2e-17   1.5e-13   50.7  10.4     1   124   160   292   160   294 0.93 EamA-like transporter family
TPT                  PF03151.11   153 seq558_BIOID51105    -            306   5.1e-07   29.3  24.3   1   1   6.3e-09   4.3e-05   23.0   8.5     1   149   151   290   151   291 0.90 Triose-phosphate Transporter family
HlyD                 PF00529.15   306 seq561_BIOID51105    -            351   1.6e-38  132.6   1.6   1   1   2.4e-42   1.6e-38  132.6   1.1    44   305     8   280     3   281 0.97 HlyD family secretion protein
HlyD_3               PF13437.1    105 seq561_BIOID51105    -            351   4.8e-20   71.7   1.3   1   1   1.6e-23   1.1e-19   70.5   0.9     2    98   203   311   202   318 0.85 HlyD family secretion protein
HTH_Tnp_1            PF01527.15    76 seq562_BIOID51105    -            113   1.9e-11   43.6   1.5   1   1   5.6e-15   7.7e-11   41.6   1.0     1    74     1    87     1    88 0.83 Transposase
Glyco_transf_20      PF00982.16   474 seq567_BIOID51105    -            474  6.2e-152  506.2   0.0   1   1  5.1e-156    7e-152  506.0   0.0    27   474    17   453     2   453 0.96 Glycosyltransferase family 20
rve                  PF00665.21   120 seq568_BIOID51105    -            326   4.7e-25   87.9   0.1   1   1   3.8e-28   1.3e-24   86.4   0.0     2   119   156   270   155   271 0.96 Integrase core domain
HTH_21               PF13276.1     60 seq568_BIOID51105    -            326   6.8e-17   61.1   2.7   1   1   5.5e-20   1.9e-16   59.7   1.9     3    60    78   134    76   134 0.94 HTH-like domain
rve_3                PF13683.1     67 seq568_BIOID51105    -            326   1.8e-11   43.2   0.0   1   1   1.2e-14   4.1e-11   42.1   0.0     6    67   247   308   242   308 0.93 Integrase core domain
rve_2                PF13333.1     52 seq568_BIOID51105    -            326   6.9e-06   25.9   0.0   1   1   3.9e-09   1.3e-05   25.0   0.0     1    46   261   310   261   315 0.85 Integrase core domain
DDE_Tnp_IS66_C       PF13817.1     39 seq569_BIOID51105    -             38   2.7e-08   33.5   0.0   1   1   2.2e-12     3e-08   33.4   0.0     2    26    14    38    13    38 0.95 IS66 C-terminal element
Glutaredoxin2_C      PF04399.8    132 seq571_BIOID51105    -            215   5.9e-50  168.1   0.0   1   1   2.2e-53   7.4e-50  167.8   0.0     1   132    84   215    84   215 0.99 Glutaredoxin 2, C terminal domain
GST_N_3              PF13417.1     75 seq571_BIOID51105    -            215     2e-12   47.0   0.0   1   1     1e-15   3.5e-12   46.2   0.0     1    74     3    76     3    82 0.90 Glutathione S-transferase, N-terminal domain
GST_N_2              PF13409.1     70 seq571_BIOID51105    -            215   6.7e-08   32.3   0.0   1   1   3.6e-11   1.2e-07   31.4   0.0     1    68     8    70     8    72 0.88 Glutathione S-transferase, N-terminal domain
GST_N                PF02798.15    76 seq571_BIOID51105    -            215   6.6e-05   22.8   0.0   1   1   4.2e-08   0.00014   21.8   0.0     1    75     1    70     1    71 0.85 Glutathione S-transferase, N-terminal domain
HTH_DeoR             PF08220.7     57 seq573_BIOID51105    -             80   1.5e-16   59.5   0.1   1   1   4.1e-20   1.9e-16   59.2   0.0     1    52     5    56     5    61 0.97 DeoR-like helix-turn-helix domain
HTH_11               PF08279.7     55 seq573_BIOID51105    -             80   9.5e-06   25.0   0.0   1   1   2.7e-09   1.2e-05   24.7   0.0     1    44     5    47     5    58 0.89 HTH domain
UvrB                 PF12344.3     44 seq574_BIOID51105    -            673   6.7e-23   79.8   0.9   1   1   1.3e-25   2.9e-22   77.7   0.1     1    43   552   594   552   595 0.97 Ultra-violet resistance protein B
Helicase_C           PF00271.26    78 seq574_BIOID51105    -            673   1.2e-15   57.0   0.0   1   1   1.2e-18   2.8e-15   55.8   0.0     2    77   465   545   464   546 0.98 Helicase conserved C-terminal domain
ResIII               PF04851.10   184 seq574_BIOID51105    -            673   1.1e-11   44.8   0.0   1   1     3e-14   6.9e-11   42.1   0.0     4    94    13   101    10   134 0.79 Type III restriction enzyme, res subunit
UVR                  PF02151.14    36 seq574_BIOID51105    -            673   5.2e-07   28.8   1.1   1   1     7e-10   1.6e-06   27.3   0.8     2    35   634   667   633   668 0.93 UvrB/uvrC motif
SLT                  PF01464.15   121 seq575_BIOID51105    -            113     1e-22   79.7   2.0   1   1     9e-27   1.2e-22   79.5   1.4    31   120    10    99     5   100 0.93 Transglycosylase SLT domain
PfkB                 PF00294.19   301 seq576_BIOID51105    -            315   4.4e-65  219.6   1.3   1   1   7.7e-69   5.3e-65  219.3   0.9     2   298     3   294     2   297 0.96 pfkB family carbohydrate kinase
Phos_pyr_kin         PF08543.7    246 seq576_BIOID51105    -            315   1.2e-17   63.8   0.1   1   1   2.8e-21   1.9e-17   63.2   0.1   104   235   164   288   150   299 0.91 Phosphomethylpyrimidine kinase
Alpha-amylase        PF00128.19   316 seq581_BIOID51105    -            676     1e-42  146.5   5.9   1   1   1.9e-46   2.6e-42  145.2   4.1     1   308   226   595   226   598 0.74 Alpha amylase, catalytic domain
BenE                 PF03594.8    378 seq582_BIOID51105    -            397   6.4e-98  327.6  34.1   1   1    6e-102   8.3e-98  327.2  23.6     4   255    94   345    91   354 0.98 Benzoate membrane transport protein
DUF1439              PF07273.7    152 seq584_BIOID51105    -            205   1.1e-53  180.9   1.0   1   1   9.5e-58   1.3e-53  180.6   0.7     1   152    46   198    46   198 0.99 Protein of unknown function (DUF1439)
DicB                 PF05358.6     62 seq585_BIOID51105    -             62   4.5e-38  128.4   0.0   1   1   3.6e-42   4.9e-38  128.3   0.0     1    62     1    62     1    62 0.99 DicB protein
Phage_integrase      PF00589.17   173 seq586_BIOID51105    -            231   1.4e-34  119.1   0.0   1   1   1.4e-38   1.9e-34  118.7   0.0     2   170    53   220    52   223 0.97 Phage integrase family
DUF1482              PF07358.6     57 seq587_BIOID51105    -             66   2.5e-28   97.3   0.2   1   1   2.1e-32   2.8e-28   97.1   0.1     1    57     7    65     7    65 0.98 Protein of unknown function (DUF1482)
SmpA_OmlA            PF04355.8     71 seq588_BIOID51105    -            113   5.7e-27   93.0   0.3   1   1   5.1e-31     7e-27   92.7   0.2     1    70    35   104    35   105 0.98 SmpA / OmlA family
PTS_IIB              PF02302.12    90 seq589_BIOID51105    -            103   4.2e-21   75.0   1.3   1   1   3.5e-25   4.8e-21   74.8   0.9     1    89     3    95     3    96 0.91 PTS system, Lactose/Cellobiose specific IIB subunit
DUF1355              PF07090.6    177 seq592_BIOID51105    -            252   2.8e-67  225.3   0.0   1   1   2.7e-71   3.8e-67  224.9   0.0     1   176     9   188     9   190 0.99 Protein of unknown function (DUF1355)
LysR_substrate       PF03466.15   209 seq594_BIOID51105    -            317   1.9e-44  151.1   0.0   1   1   3.6e-48   2.5e-44  150.8   0.0     4   205    91   291    88   295 0.97 LysR substrate binding domain
HTH_1                PF00126.22    60 seq594_BIOID51105    -            317   1.1e-20   72.9   0.2   1   1     4e-24   2.7e-20   71.7   0.1     2    60     6    64     5    64 0.97 Bacterial regulatory helix-turn-helix protein, lysR family
Amidohydro_1         PF01979.15   333 seq595_BIOID51105    -            348   1.9e-27   96.7   0.0   1   1   1.8e-31   2.4e-27   96.3   0.0     8   295    15   310    10   323 0.91 Amidohydrolase family
HTH_Tnp_1            PF01527.15    76 seq597_BIOID51105    -            108   5.6e-11   42.1   1.3   1   1   1.6e-14   2.2e-10   40.1   0.9     1    74     1    87     1    88 0.84 Transposase
PTS_EIIC             PF02378.13   321 seq599_BIOID51105    -            440   9.5e-50  169.1  34.0   1   1   6.9e-54   9.5e-50  169.1  23.5     1   321    32   365    32   365 0.85 Phosphotransferase system, EIIC
Pkinase              PF00069.20   260 seq600_BIOID51105    -            264   2.7e-33  115.1   0.1   1   1   2.1e-35   1.4e-31  109.4   0.0     3   191    11   215     9   220 0.87 Protein kinase domain
Pkinase_Tyr          PF07714.12   259 seq600_BIOID51105    -            264   1.2e-22   80.1   0.0   1   1   6.7e-26   4.6e-22   78.2   0.0     3   203    11   221     9   247 0.79 Protein tyrosine kinase
HATPase_c            PF02518.21   111 seq603_BIOID51105    -            914   9.5e-30  102.4   0.0   1   1     1e-32   2.9e-29  100.9   0.0     1   110   557   662   557   663 0.98 Histidine kinase-, DNA gyrase B-, and HSP90-like ATPase
HisKA                PF00512.20    68 seq603_BIOID51105    -            914     9e-17   60.7   0.2   1   1   3.3e-20     9e-17   60.7   0.1     2    68   444   508   443   508 0.95 His Kinase A (phospho-acceptor) domain
Response_reg         PF00072.19   112 seq603_BIOID51105    -            914   1.1e-14   54.2   0.1   1   1   1.9e-17   5.3e-14   52.0   0.0     1   107   684   790   684   795 0.95 Response regulator receiver domain
Hpt                  PF01627.18    90 seq603_BIOID51105    -            914   1.2e-10   41.1   0.9   1   1   4.2e-14   1.2e-10   41.1   0.6     1    85   827   907   827   910 0.92 Hpt domain
HAMP                 PF00672.20    70 seq603_BIOID51105    -            914     8e-09   35.4   0.4   1   1   2.9e-12     8e-09   35.4   0.3     1    68   334   402   334   407 0.85 HAMP domain
BenE                 PF03594.8    378 seq605_BIOID51105    -             81     1e-27   96.6   4.5   1   1   8.2e-32   1.1e-27   96.4   3.1   308   378     1    71     1    71 0.98 Benzoate membrane transport protein
rve                  PF00665.21   120 seq607_BIOID51105    -            295   3.6e-25   88.2   0.0   1   1     3e-28     1e-24   86.7   0.0     2   119   125   239   124   240 0.96 Integrase core domain
HTH_21               PF13276.1     60 seq607_BIOID51105    -            295   7.8e-17   60.9   3.5   1   1   6.3e-20   2.1e-16   59.5   2.4     2    60    46   103    44   103 0.94 HTH-like domain
rve_3                PF13683.1     67 seq607_BIOID51105    -            295   1.3e-11   43.6   0.1   1   1     1e-14   3.4e-11   42.3   0.0     6    67   216   277   211   277 0.93 Integrase core domain
rve_2                PF13333.1     52 seq607_BIOID51105    -            295   5.4e-06   26.2   0.0   1   1   3.3e-09   1.1e-05   25.2   0.0     1    46   230   279   230   284 0.85 Integrase core domain
DUF606               PF04657.8    138 seq610_BIOID51105    -            321   2.9e-46  156.8  40.3   1   2   3.2e-34   4.4e-30  104.4   6.6     1   137    10   154    10   155 0.92 Protein of unknown function, DUF606
DUF606               PF04657.8    138 seq610_BIOID51105    -            321   2.9e-46  156.8  40.3   2   2   4.3e-20   5.8e-16   58.6  15.8     2   137   169   303   168   304 0.94 Protein of unknown function, DUF606
SmpB                 PF01668.13    68 seq611_BIOID51105    -            160   1.3e-29  101.6   0.0   1   1   1.5e-33   2.1e-29  100.9   0.0     2    67    13    78    12    80 0.96 SmpB protein
FlhD                 PF05247.8    104 seq613_BIOID51105    -            116   3.8e-45  152.0   4.6   1   1   3.2e-49   4.4e-45  151.8   3.2     1   102     1   102     1   104 0.98 Flagellar transcriptional activator (FlhD)
PP2C_2               PF13672.1    211 seq616_BIOID51105    -            189     1e-05   24.9   0.0   1   1     1e-09   1.4e-05   24.4   0.0    94   177    38   145     1   177 0.61 Protein phosphatase 2C
DinI                 PF06183.8     65 seq617_BIOID51105    -             81   1.7e-29  101.4   0.1   1   1   1.8e-33   2.5e-29  100.9   0.0     1    65    13    79    13    79 0.98 DinI-like family
FlhC                 PF05280.6    176 seq618_BIOID51105    -            192   2.4e-87  290.7   0.0   1   1     2e-91   2.8e-87  290.6   0.0     1   174     1   174     1   176 0.99 Flagellar transcriptional activator (FlhC)
Aminotran_1_2        PF00155.16   363 seq620_BIOID51105    -            452   1.4e-21   76.7   0.0   1   1   3.1e-25   4.3e-21   75.1   0.0   127   348   201   426    68   440 0.79 Aminotransferase class I and II
PulS_OutS            PF09691.5    109 seq621_BIOID51105    -            115   2.3e-08   33.8   0.0   1   1     2e-12   2.8e-08   33.6   0.0    21   102    26   106    14   113 0.89 Bacterial chaperone lipoprotein (PulS_OutS)
PTS_IIA              PF02255.11    96 seq623_BIOID51105    -            104   4.5e-34  116.0   3.0   1   1   3.7e-38   5.1e-34  115.9   2.1     1    96     6   101     6   101 0.98 PTS system, Lactose/Cellobiose specific IIA subunit
BssS                 PF13991.1     73 seq625_BIOID51105    -             85   3.8e-34  116.1   0.0   1   1   3.1e-38   4.3e-34  115.9   0.0     1    72    12    83    12    84 0.98 BssS protein family
PTE                  PF02126.13   308 seq627_BIOID51105    -            344   5.8e-51  173.2   0.0   1   1   5.7e-55   7.7e-51  172.8   0.0     3   308    14   343    12   343 0.90 Phosphotriesterase family
Spermine_synth       PF01564.12   246 seq629_BIOID51105    -            288     7e-89  296.8   0.1   1   1   1.5e-92     1e-88  296.3   0.1     5   238     6   239     3   247 0.97 Spermine/spermidine synthase
Methyltransf_18      PF12847.2    112 seq629_BIOID51105    -            288   5.4e-07   30.0   0.0   1   1   1.5e-10   1.1e-06   29.1   0.0     3   110    79   191    77   193 0.79 Methyltransferase domain
LamB                 PF02264.10   398 seq630_BIOID51105    -            557  1.7e-108  363.1  22.0   1   1  3.5e-112  2.4e-108  362.6  15.3     1   398   147   557   147   557 0.94 LamB porin
Sugarporin_N         PF11471.3     60 seq630_BIOID51105    -            557   1.7e-22   78.7   3.3   1   1   4.8e-26   3.3e-22   77.7   2.3     1    59     1    60     1    61 0.98 Maltoporin periplasmic N-terminal extension
Hydrolase_3          PF08282.7    254 seq632_BIOID51105    -            306   9.2e-64  215.3   0.0   1   1   3.1e-67   1.1e-63  215.1   0.0     1   254    40   301    40   301 0.97 haloacid dehalogenase-like hydrolase
S6PP                 PF05116.8    247 seq632_BIOID51105    -            306   1.3e-14   54.0   0.0   1   2   5.2e-08   0.00018   20.7   0.0     3    75    38   108    36   117 0.84 Sucrose-6F-phosphate phosphohydrolase
S6PP                 PF05116.8    247 seq632_BIOID51105    -            306   1.3e-14   54.0   0.0   2   2   2.9e-11     1e-07   31.4   0.0   110   212   180   280   139   294 0.83 Sucrose-6F-phosphate phosphohydrolase
Hydrolase            PF00702.21   204 seq632_BIOID51105    -            306   3.3e-10   40.7   0.2   1   1   7.5e-12   2.6e-08   34.5   0.1     2   204    38   269    37   269 0.67 haloacid dehalogenase-like hydrolase
MotA_ExbB            PF01618.11   139 seq633_BIOID51105    -            295   4.1e-06   26.3   0.6   1   1     3e-10   4.1e-06   26.3   0.4    29   135   136   239   116   242 0.88 MotA/TolQ/ExbB proton channel family
DAO                  PF01266.19   358 seq634_BIOID51105    -            372     5e-57  193.3   0.0   1   1   4.1e-61   5.6e-57  193.1   0.0     1   357     4   352     4   353 0.86 FAD dependent oxidoreductase
DUF4222              PF13973.1     53 seq635_BIOID51105    -             63   1.8e-21   75.1   0.0   1   1   1.4e-25   1.9e-21   75.0   0.0     1    51     6    56     6    58 0.96 Domain of unknown function (DUF4222)
EcoRII-C             PF09019.6    164 seq636_BIOID51105    -            404   2.2e-72  242.1   0.1   1   1   4.8e-76   3.3e-72  241.5   0.1     1   164   229   393   229   393 0.99 EcoRII C terminal
EcoRII-N             PF09217.5    156 seq636_BIOID51105    -            404   2.2e-70  235.1   0.0   1   1   4.7e-74   3.2e-70  234.6   0.0     2   156    13   168    12   168 0.99 Restriction endonuclease EcoRII, N-terminal
Mob_synth_C          PF06463.8    128 seq637_BIOID51105    -            352     7e-36  122.6   0.0   1   1   3.6e-39   1.2e-35  121.8   0.0     1   127   209   335   209   336 0.98 Molybdenum Cofactor Synthesis C
Radical_SAM          PF04055.16   166 seq637_BIOID51105    -            352   6.9e-27   94.5   0.0   1   1   2.7e-30   9.4e-27   94.0   0.0     2   166    42   204    41   204 0.97 Radical SAM superfamily
Fer4_12              PF13353.1    139 seq637_BIOID51105    -            352   1.6e-07   31.4   0.0   1   1   8.7e-11     3e-07   30.5   0.0    15   116    47   148    36   154 0.84 4Fe-4S single cluster domain
Fer4_14              PF13394.1    117 seq637_BIOID51105    -            352   5.9e-07   29.4   0.0   1   1   5.8e-10     2e-06   27.7   0.0     6    90    45   127    38   148 0.70 4Fe-4S single cluster domain
DUF4224              PF13986.1     47 seq638_BIOID51105    -             67   5.6e-19   67.3   0.0   1   1   4.6e-23   6.3e-19   67.1   0.0     1    46     4    49     4    50 0.96 Domain of unknown function (DUF4224)
Phage_integrase      PF00589.17   173 seq640_BIOID51105    -            341   1.2e-11   44.4   0.0   1   1   6.2e-15   4.2e-11   42.6   0.0     3   169   166   320   164   324 0.84 Phage integrase family
Phage_integr_N2      PF13495.1     85 seq640_BIOID51105    -            341   5.3e-07   29.7   0.1   1   1   1.2e-10   8.4e-07   29.1   0.1     2    83    67   145    66   147 0.91 Phage integrase, N-terminal SAM-like domain
AdoMet_dc            PF02675.10   106 seq641_BIOID51105    -            264   1.8e-35  120.8   0.0   1   1   3.4e-39   4.7e-35  119.5   0.0    11   106    39   169    32   169 0.98 S-adenosylmethionine decarboxylase
MotB_plug            PF13677.1     58 seq643_BIOID51105    -            308   1.4e-23   81.7   0.6   1   1   3.9e-27   2.6e-23   80.9   0.4     3    57    12    66    10    67 0.88 Membrane MotB of proton-channel complex MotA/MotB
OmpA                 PF00691.15    97 seq643_BIOID51105    -            308     3e-11   43.4   0.0   1   1   9.6e-15   6.6e-11   42.3   0.0     1    95   160   258   160   259 0.86 OmpA family
Fer4_5               PF12801.2     48 seq644_BIOID51105    -            357     4e-21   74.4   6.6   1   2   2.7e-17   7.4e-14   51.1   0.3     2    47    97   142    96   143 0.93 4Fe-4S binding domain
Fer4_5               PF12801.2     48 seq644_BIOID51105    -            357     4e-21   74.4   6.6   2   2   5.7e-12   1.6e-08   34.1   0.7     2    48   201   247   200   247 0.83 4Fe-4S binding domain
Fer4_10              PF13237.1     52 seq644_BIOID51105    -            357   1.1e-06   28.2  14.5   1   1     4e-10   1.1e-06   28.2  10.0     2    52   244   289   243   289 0.94 4Fe-4S dicluster domain
DUF2770              PF10968.3     36 seq645_BIOID51105    -             46   1.8e-20   72.2  13.8   1   1   1.6e-24   2.1e-20   71.9   9.6     1    36    10    45    10    45 0.99 Protein of unknown function (DUF2770)
MoCF_biosynth        PF00994.19   144 seq647_BIOID51105    -            170   5.6e-31  106.7   0.0   1   1   5.1e-35     7e-31  106.4   0.0     1   143    14   156    12   157 0.92 Probable molybdopterin binding domain
Glyco_hydro_1        PF00232.13   455 seq649_BIOID51105    -            479  3.3e-130  434.2   2.5   1   1  2.7e-134  3.7e-130  434.0   1.7     5   454     4   476     1   477 0.92 Glycosyl hydrolase family 1
Cytochrom_B_N        PF00033.14   188 seq650_BIOID51105    -            188   5.5e-32  110.5  13.9   1   1     9e-36   6.1e-32  110.3   9.6     2   187     8   180     7   181 0.98 Cytochrome b(N-terminal)/b6/petB
Ni_hydr_CYTB         PF01292.15   182 seq650_BIOID51105    -            188   1.1e-28   99.7  14.0   1   1   1.9e-32   1.3e-28   99.4   9.7     1   181     9   180     9   181 0.92 Prokaryotic cytochrome b561
CheW                 PF01584.14   138 seq655_BIOID51105    -            667   1.4e-27   95.6   1.1   1   1     1e-30   2.9e-27   94.7   0.7     2   133   527   653   526   656 0.97 CheW-like domain
CheY-binding         PF09078.6     65 seq655_BIOID51105    -            667     1e-26   92.5   2.1   1   1   5.2e-30   1.4e-26   92.1   0.6     2    65   174   237   173   237 0.98 CheY binding
Hpt                  PF01627.18    90 seq655_BIOID51105    -            667   1.7e-22   79.1   1.2   1   1   6.2e-26   1.7e-22   79.1   0.9     2    89    21   120    20   121 0.96 Hpt domain
HATPase_c            PF02518.21   111 seq655_BIOID51105    -            667   2.1e-22   78.8   0.5   1   1   2.2e-25   5.9e-22   77.3   0.2     3   110   384   520   382   521 0.98 Histidine kinase-, DNA gyrase B-, and HSP90-like ATPase
H-kinase_dim         PF02895.9     68 seq655_BIOID51105    -            667   1.4e-18   66.8   2.7   1   1   5.1e-22   1.4e-18   66.8   1.9     1    68   274   337   274   337 0.97 Signal transducing histidine kinase, homodimeric domain
MtfA                 PF06167.7    253 seq656_BIOID51105    -            278     6e-75  251.7   0.1   1   1   5.3e-79   7.2e-75  251.5   0.1    11   253    18   256     9   256 0.95 Phosphoenolpyruvate:glucose-phosphotransferase regulator
DUF421               PF04239.7     99 seq657_BIOID51105    -            230   1.4e-24   85.3   0.0   1   1   1.4e-28   1.9e-24   84.9   0.0     1    71   102   171   102   213 0.85 Protein of unknown function (DUF421)
MoaC                 PF01967.16   136 seq658_BIOID51105    -            161   1.5e-60  202.6   1.3   1   1   1.3e-64   1.7e-60  202.4   0.9     1   136    15   150    15   150 1.00 MoaC family
YceI                 PF04264.8    164 seq661_BIOID51105    -            191   5.3e-40  136.9   0.8   1   1   4.4e-44     6e-40  136.7   0.5     2   163    25   187    24   188 0.93 YceI-like domain
ThiS                 PF02597.15    78 seq665_BIOID51105    -             81     5e-22   77.9   0.0   1   1   4.1e-26   5.6e-22   77.8   0.0     1    78     4    81     4    81 0.99 ThiS family
Ldh_2                PF02615.9    335 seq669_BIOID51105    -            332  1.1e-143  477.9   0.0   1   1  8.9e-148  1.2e-143  477.7   0.0     1   334     1   331     1   332 0.99 Malate/L-lactate dehydrogenase
MoaE                 PF02391.12   117 seq670_BIOID51105    -            150   2.5e-40  136.7   0.0   1   1   2.2e-44     3e-40  136.5   0.0     2   116     6   121     5   122 0.97 MoaE protein
Aminotran_5          PF00266.14   371 seq672_BIOID51105    -            362   2.6e-71  240.1   0.0   1   1   2.2e-75   2.9e-71  240.0   0.0     1   371     4   350     4   350 0.99 Aminotransferase class-V
Hexapep              PF00132.19    36 seq678_BIOID51105    -            326   8.8e-06   24.8  17.6   1   1   5.5e-07    0.0038   16.5   0.5     8    36   232   260   226   260 0.89 Bacterial transferase hexapeptide (six repeats)
HTH_Tnp_IS1          PF12759.2     50 seq680_BIOID51105    -             75   9.3e-31  104.9   0.1   1   1   1.8e-34   1.2e-30  104.5   0.0     1    50    23    72    23    72 0.99 InsA C-terminal domain
Zn_Tnp_IS1           PF03811.8     36 seq680_BIOID51105    -             75   7.9e-09   34.7   2.2   1   1   1.2e-12   7.9e-09   34.7   1.5    18    36     2    20     1    20 0.96 InsA N-terminal domain
Bax1-I               PF01027.15   205 seq681_BIOID51105    -            234   3.6e-59  199.6  36.8   1   1     3e-63   4.1e-59  199.5  25.5     2   205    19   230    18   230 0.92 Inhibitor of apoptosis-promoting Bax1
CSD                  PF00313.17    66 seq683_BIOID51105    -             66   1.9e-22   78.6   0.0   1   1   1.5e-26     2e-22   78.6   0.0     1    65     1    65     1    66 0.98 'Cold-shock' DNA-binding domain
EspG                 PF06872.6    383 seq685_BIOID51105    -            398  2.6e-194  644.7   1.7   1   1  2.1e-198  2.9e-194  644.6   1.2     1   383    15   397    15   397 1.00 EspG protein
DDE_Tnp_IS1          PF03400.8    131 seq688_BIOID51105    -            125   2.8e-70  234.3   2.4   1   1   2.3e-74   3.2e-70  234.1   1.6     7   131     1   125     1   125 1.00 IS1 transposase
DUF386               PF04074.7    153 seq689_BIOID51105    -            155   1.5e-55  186.8   0.0   1   1   1.2e-59   1.6e-55  186.6   0.0     1   152     1   151     1   152 0.99 Domain of unknown function (DUF386)
CheW                 PF01584.14   138 seq694_BIOID51105    -            167   1.1e-35  121.9   2.0   1   1   9.8e-40   1.3e-35  121.7   1.4     1   138    18   155    18   155 0.96 CheW-like domain
EPSP_synthase        PF00275.15   419 seq695_BIOID51105    -            427  3.5e-164  546.0   0.0   1   1  2.9e-168  3.9e-164  545.9   0.0     2   419     7   420     6   420 0.97 EPSP synthase (3-phosphoshikimate 1-carboxyvinyltransferase)
TOBE                 PF03459.12    64 seq697_BIOID51105    -            262   2.3e-30  104.3   0.2   1   2   2.6e-19   1.8e-15   56.6   0.1     1    63   125   188   125   189 0.98 TOBE domain
TOBE                 PF03459.12    64 seq697_BIOID51105    -            262   2.3e-30  104.3   0.2   2   2   7.7e-16   5.3e-12   45.5   0.0     3    64   199   258   197   258 0.97 TOBE domain
HTH_1                PF00126.22    60 seq697_BIOID51105    -            262   6.9e-07   28.7   0.0   1   1   1.9e-10   1.3e-06   27.9   0.0     2    60    20    83    19    83 0.89 Bacterial regulatory helix-turn-helix protein, lysR family
Lip_A_acyltrans      PF03279.8    295 seq703_BIOID51105    -            306  4.3e-117  390.0   0.0   1   1  3.5e-121  4.8e-117  389.9   0.0     2   295     5   297     4   297 0.99 Bacterial lipid A biosynthesis acyltransferase
DctQ                 PF04290.7    133 seq704_BIOID51105    -            157   1.2e-29  102.6   7.5   1   1   1.1e-33   1.5e-29  102.3   5.2     2   132    17   145    16   147 0.92 Tripartite ATP-independent periplasmic transporters, DctQ component
Bax1-I               PF01027.15   205 seq705_BIOID51105    -            215   7.4e-12   45.1  30.7   1   1   6.3e-16   8.6e-12   44.9  21.3     7   202     5   203     1   207 0.75 Inhibitor of apoptosis-promoting Bax1
HTH_3                PF01381.17    55 seq706_BIOID51105    -            135   1.1e-16   60.3   0.0   1   1   8.3e-20   2.8e-16   58.9   0.0     1    55    10    64    10    64 0.99 Helix-turn-helix
HTH_19               PF12844.2     64 seq706_BIOID51105    -            135   3.1e-14   52.6   0.0   1   1   8.9e-17     3e-13   49.4   0.0     1    63     7    69     7    70 0.98 Helix-turn-helix domain
HTH_31               PF13560.1     64 seq706_BIOID51105    -            135   1.6e-13   50.4   0.5   1   1   1.4e-16   4.7e-13   49.0   0.0     2    58     6    61     5    70 0.96 Helix-turn-helix domain
HTH_26               PF13443.1     63 seq706_BIOID51105    -            135   3.2e-06   27.1   0.0   1   1   2.2e-09   7.4e-06   25.9   0.0     1    57     9    64     9    71 0.91 Cro/C1-type HTH DNA-binding domain
DUF2886              PF11102.3    200 seq708_BIOID51105    -            214   7.8e-62  208.2   1.1   1   1   6.4e-66   8.7e-62  208.1   0.8     1   200    13   210    13   210 0.99 Protein of unknown function (DUF2886)
MarC                 PF01914.12   203 seq709_BIOID51105    -            221   2.6e-69  232.2  11.2   1   1   2.2e-73     3e-69  232.1   7.8     1   203     5   217     5   217 0.98 MarC family integral membrane protein
MCPsignal            PF00015.16   213 seq710_BIOID51105    -            553   4.2e-74  248.5  41.2   1   1     1e-74   4.8e-71  238.5  18.3     1   212   322   515   322   516 0.99 Methyl-accepting chemotaxis protein (MCP) signalling domain
TarH                 PF02203.10   171 seq710_BIOID51105    -            553   1.7e-45  154.8   5.7   1   1   3.6e-49   1.7e-45  154.8   3.9     1   165     1   169     1   175 0.97 Tar ligand binding domain homologue
HAMP                 PF00672.20    70 seq710_BIOID51105    -            553   1.6e-14   53.6   2.2   1   1   3.6e-18   1.6e-14   53.6   1.5     2    69   195   262   194   263 0.96 HAMP domain
DctM                 PF06808.7    416 seq711_BIOID51105    -            425  3.2e-128  427.7  50.4   1   1  5.5e-132  3.8e-128  427.4  34.9     2   415     8   415     7   416 0.99 DctM-like transporters
SdiA-regulated       PF06977.6    249 seq713_BIOID51105    -            272   5.3e-73  244.9   0.1   1   1   8.6e-77   5.9e-73  244.7   0.1     5   248    30   268    26   269 0.96 SdiA-regulated
ABC_tran             PF00005.22   118 seq715_BIOID51105    -            494   8.2e-29  100.2   0.1   1   2   1.3e-12     3e-09   37.1   0.0     2   117    48   167    47   168 0.66 ABC transporter
ABC_tran             PF00005.22   118 seq715_BIOID51105    -            494   8.2e-29  100.2   0.1   2   2   5.2e-20   1.2e-16   61.0   0.0     1   117   304   433   304   434 0.87 ABC transporter
AAA_21               PF13304.1    303 seq715_BIOID51105    -            494   2.5e-21   76.7   9.1   1   1     4e-16   9.2e-13   48.6   1.2     4   297   295   464   295   467 0.85 AAA domain
DUF1391              PF07151.7     49 seq716_BIOID51105    -             50   2.2e-34  116.5   0.6   1   1   1.7e-38   2.4e-34  116.4   0.4     1    49     2    50     2    50 0.97 Protein of unknown function (DUF1391)
Bax1-I               PF01027.15   205 seq718_BIOID51105    -            237   1.7e-12   47.2  24.9   1   1   1.6e-16   2.1e-12   46.9  17.3     3   201    19   220    17   225 0.82 Inhibitor of apoptosis-promoting Bax1
PfkB                 PF00294.19   301 seq719_BIOID51105    -            300   2.7e-63  213.7   0.5   1   1   2.3e-67   3.1e-63  213.5   0.4     3   299     5   287     3   289 0.93 pfkB family carbohydrate kinase
Caps_synth_GfcC      PF06251.6    229 seq721_BIOID51105    -            248   5.9e-82  274.1   0.1   1   1   4.9e-86   6.6e-82  273.9   0.1     1   228    21   247    21   248 0.99 Capsule biosynthesis GfcC
DUF3300              PF11737.3    228 seq722_BIOID51105    -            585   2.8e-78  262.1   4.2   1   1     2e-82   2.8e-78  262.1   2.9     1   228    73   334    73   334 0.94 Protein of unknown function (DUF3300)
Caudo_TAP            PF02413.12   130 seq723_BIOID51105    -            139   4.1e-30  104.4   0.1   1   1   3.4e-34   4.6e-30  104.3   0.1    10   130     8   135     2   135 0.94 Caudovirales tail fibre assembly protein
MFS_1                PF07690.11   354 seq724_BIOID51105    -            408   5.5e-53  179.8  43.4   1   2   2.9e-36     1e-32  113.2  19.4     2   248    20   256    19   263 0.81 Major Facilitator Superfamily
MFS_1                PF07690.11   354 seq724_BIOID51105    -            408   5.5e-53  179.8  43.4   2   2   3.8e-24   1.3e-20   73.3  10.1     1   168   224   393   224   407 0.89 Major Facilitator Superfamily
Sugar_tr             PF00083.19   451 seq724_BIOID51105    -            408   8.8e-15   54.0  29.4   1   2   1.1e-12   3.8e-09   35.5  11.1    10   191    24   192    14   195 0.82 Sugar (and other) transporter
Sugar_tr             PF00083.19   451 seq724_BIOID51105    -            408   8.8e-15   54.0  29.4   2   2   2.5e-08   8.4e-05   21.2   4.2    46   185   258   391   222   397 0.87 Sugar (and other) transporter
MFS_2                PF13347.1    427 seq724_BIOID51105    -            408   1.1e-12   46.9  24.8   1   1   4.8e-14   1.6e-10   39.8   3.3   148   315   146   312   137   340 0.80 MFS/sugar transport protein
MFS_1_like           PF12832.2     77 seq724_BIOID51105    -            408   1.1e-05   25.0   7.2   1   1   3.2e-08   0.00011   21.8   0.2    12    72    26    91    18    95 0.81 MFS_1 like family
Peptidase_M48        PF01435.13   226 seq728_BIOID51105    -            262   1.4e-25   90.0   0.0   1   1   1.4e-29     2e-25   89.6   0.0    28   226    80   253    48   253 0.78 Peptidase family M48
DicB                 PF05358.6     62 seq729_BIOID51105    -             62   4.5e-38  128.4   0.0   1   1   3.6e-42   4.9e-38  128.3   0.0     1    62     1    62     1    62 0.99 DicB protein
Inositol_P           PF00459.20   271 seq730_BIOID51105    -            267   2.5e-77  259.7   0.0   1   1   2.1e-81   2.8e-77  259.5   0.0     3   268     2   260     1   263 0.97 Inositol monophosphatase family
FliE                 PF02049.13    97 seq731_BIOID51105    -            106   1.7e-27   95.1   4.3   1   1   1.5e-31     2e-27   94.9   3.0     6    97    14   106     7   106 0.95 Flagellar hook-basal body complex protein FliE
DUF1482              PF07358.6     57 seq732_BIOID51105    -             66   2.5e-28   97.3   0.2   1   1   2.1e-32   2.8e-28   97.1   0.1     1    57     7    65     7    65 0.98 Protein of unknown function (DUF1482)
DUF940               PF06082.6    658 seq734_BIOID51105    -            698  5.3e-257  854.5   9.7   1   1  4.4e-261    6e-257  854.3   6.7     2   657    33   691    32   692 0.96 Bacterial putative lipoprotein (DUF940)
SBP_bac_7            PF03480.8    286 seq735_BIOID51105    -            328    2e-103  345.3   0.0   1   1  1.6e-107  2.2e-103  345.1   0.0     1   285    30   312    30   313 0.99 Bacterial extracellular solute-binding protein, family 7
DeoRC                PF00455.17   162 seq736_BIOID51105    -            268   2.4e-50  170.1   1.3   1   1   2.7e-53   3.1e-50  169.8   0.9     2   161    85   244    84   245 0.99 DeoR C terminal sensor domain
HTH_DeoR             PF08220.7     57 seq736_BIOID51105    -            268   5.8e-23   80.0   0.9   1   1   5.1e-26   5.8e-23   80.0   0.6     1    56    18    73    18    74 0.97 DeoR-like helix-turn-helix domain
HTH_11               PF08279.7     55 seq736_BIOID51105    -            268   6.4e-10   38.4   0.1   1   1     1e-12   1.2e-09   37.5   0.1     4    44    21    60    18    67 0.87 HTH domain
MarR_2               PF12802.2     62 seq736_BIOID51105    -            268   3.5e-07   29.6   0.1   1   1   7.3e-10   8.3e-07   28.4   0.1     5    61    17    70    11    71 0.88 MarR family
MarR                 PF01047.17    59 seq736_BIOID51105    -            268   4.7e-07   29.2   0.1   1   1   8.8e-10     1e-06   28.2   0.0     8    50    22    64    16    66 0.94 MarR family
HTH_27               PF13463.1     68 seq736_BIOID51105    -            268   5.2e-06   26.5   0.1   1   1   1.1e-08   1.2e-05   25.4   0.0     2    53    16    66    16    77 0.89 Winged helix DNA-binding domain
GntR                 PF00392.16    64 seq736_BIOID51105    -            268   8.6e-06   24.9   0.0   1   1   1.7e-08   1.9e-05   23.8   0.0    27    60    34    67    26    70 0.93 Bacterial regulatory proteins, gntR family
HTH_24               PF13412.1     48 seq736_BIOID51105    -            268   2.2e-05   23.6   0.1   1   1   4.6e-08   5.2e-05   22.4   0.1     7    48    21    62    16    62 0.95 Winged helix-turn-helix DNA-binding
MCPsignal            PF00015.16   213 seq741_BIOID51105    -            533     3e-63  213.0  31.8   1   1   6.7e-67     3e-63  213.0  22.1     2   212   321   513   314   514 0.96 Methyl-accepting chemotaxis protein (MCP) signalling domain
TarH                 PF02203.10   171 seq741_BIOID51105    -            533   1.8e-40  138.4   7.5   1   1   3.9e-44   1.8e-40  138.4   5.2     1   168     1   170     1   179 0.96 Tar ligand binding domain homologue
HAMP                 PF00672.20    70 seq741_BIOID51105    -            533   1.8e-08   34.3   0.1   1   1   3.9e-12   1.8e-08   34.3   0.1     3    69   195   260   192   261 0.85 HAMP domain
Phage_AlpA           PF05930.7     51 seq742_BIOID51105    -             92   2.2e-18   65.6   0.1   1   1   2.1e-22   2.9e-18   65.2   0.0     1    51    34    83    34    83 0.98 Prophage CP4-57 regulatory protein (AlpA)
Cytidylate_kin       PF02224.13   158 seq743_BIOID51105    -            227     5e-62  207.8   0.4   1   1   1.3e-65     6e-62  207.6   0.2     3   158    63   218    61   218 0.97 Cytidylate kinase
AAA_17               PF13207.1    121 seq743_BIOID51105    -            227   1.9e-13   51.1   0.0   1   1   1.7e-16   7.9e-13   49.1   0.0     1   120     7   134     7   135 0.85 AAA domain
Cytidylate_kin2      PF13189.1    179 seq743_BIOID51105    -            227   1.9e-07   31.0   0.0   1   1   1.1e-10   4.9e-07   29.7   0.0     1   155     7   187     7   191 0.78 Cytidylate kinase-like family
Abhydrolase_5        PF12695.2    142 seq745_BIOID51105    -            293   5.3e-27   94.2   0.0   1   1     3e-30   6.7e-27   93.8   0.0     1   141    89   265    89   266 0.89 Alpha/beta hydrolase family
Abhydrolase_6        PF12697.2    228 seq745_BIOID51105    -            293   2.5e-16   60.1   0.3   1   1   6.6e-15   1.5e-11   44.5   0.0     1   102    90   194    90   212 0.88 Alpha/beta hydrolase family
Abhydrolase_1        PF00561.15   230 seq745_BIOID51105    -            293   5.1e-11   42.4   0.2   1   1   2.2e-09   4.9e-06   26.1   0.0     1    79   115   193   115   217 0.91 alpha/beta hydrolase fold
Peptidase_S9         PF00326.16   213 seq745_BIOID51105    -            293   1.2e-10   40.9   0.0   1   1   3.5e-13   7.9e-10   38.1   0.0     8   212   108   291   103   292 0.71 Prolyl oligopeptidase family
Hydrolase_4          PF12146.3     79 seq745_BIOID51105    -            293   2.1e-07   30.5   0.0   1   1   6.9e-10   1.6e-06   27.7   0.0    11    61    82   132    76   149 0.82 Putative lysophospholipase
MsyB                 PF13984.1    122 seq746_BIOID51105    -            124   6.7e-67  223.0  12.7   1   1   5.5e-71   7.5e-67  222.8   8.8     1   122     3   124     3   124 0.99 MsyB protein
Epimerase            PF01370.16   236 seq747_BIOID51105    -            352   3.6e-58  196.6   0.0   1   1   3.2e-61   4.4e-58  196.3   0.0     1   236    17   276    17   276 0.97 NAD dependent epimerase/dehydratase family
Epimerase_Csub       PF13950.1     62 seq747_BIOID51105    -            352   3.4e-26   90.8   1.2   1   1   4.2e-29   5.8e-26   90.0   0.9     1    62   289   350   289   350 0.99 UDP-glucose 4-epimerase C-term subunit
3Beta_HSD            PF01073.14   280 seq747_BIOID51105    -            352   5.6e-21   74.3   0.0   1   1   2.1e-23   2.8e-20   72.0   0.0     1   157    18   174    18   181 0.87 3-beta hydroxysteroid dehydrogenase/isomerase family
Polysacc_synt_2      PF02719.10   294 seq747_BIOID51105    -            352   3.9e-18   65.2   0.0   1   1   2.8e-20   3.8e-17   61.9   0.0     1   173    17   196    17   200 0.75 Polysaccharide biosynthesis protein
RmlD_sub_bind        PF04321.12   287 seq747_BIOID51105    -            352   1.8e-14   53.1   0.0   1   1   3.2e-17   4.3e-14   51.9   0.0     1   139    15   177    15   187 0.94 RmlD substrate binding domain
adh_short            PF00106.20   167 seq747_BIOID51105    -            352   7.6e-11   42.0   0.0   1   1   1.1e-13   1.5e-10   41.0   0.0     3   137    17   140    16   152 0.85 short chain dehydrogenase
NAD_binding_10       PF13460.1    183 seq747_BIOID51105    -            352   2.3e-10   40.6   0.0   1   1   2.8e-13   3.8e-10   39.9   0.0     1   140    17   186    17   213 0.80 NADH(P)-binding
NmrA                 PF05368.8    233 seq747_BIOID51105    -            352     4e-10   39.2   0.0   1   1   6.6e-11     9e-08   31.5   0.0     1   115    17   149    17   156 0.83 NmrA-like family
NAD_binding_4        PF07993.7    249 seq747_BIOID51105    -            352   4.6e-10   38.7   0.0   1   1   2.9e-12   3.9e-09   35.6   0.0     1   185    19   180    19   232 0.77 Male sterility protein
KR                   PF08659.5    181 seq747_BIOID51105    -            352   6.7e-08   32.2   0.0   1   1   8.5e-11   1.2e-07   31.5   0.0     3   149    17   150    16   153 0.84 KR domain
HAD_2                PF13419.1    176 seq752_BIOID51105    -            199   4.9e-29  101.7   0.1   1   1   1.7e-32   5.7e-29  101.5   0.1     2   176     4   184     3   184 0.85 Haloacid dehalogenase-like hydrolase
Hydrolase_like       PF13242.1     75 seq752_BIOID51105    -            199   2.5e-08   33.3   0.0   1   1   1.6e-11   5.5e-08   32.2   0.0     2    50   139   186   138   198 0.93 HAD-hyrolase-like
Hydrolase            PF00702.21   204 seq752_BIOID51105    -            199   1.8e-06   28.4   0.0   1   1   6.1e-10   2.1e-06   28.3   0.0   109   203    73   177     6   178 0.76 haloacid dehalogenase-like hydrolase
FGGY_N               PF00370.16   245 seq757_BIOID51105    -            498   2.5e-91  305.2   0.0   1   1   4.8e-95   3.3e-91  304.8   0.0     1   245     4   250     4   250 0.99 FGGY family of carbohydrate kinases, N-terminal domain
FGGY_C               PF02782.11   197 seq757_BIOID51105    -            498     5e-21   75.1   0.4   1   1   2.8e-24   1.9e-20   73.2   0.2     3   196   261   441   259   442 0.80 FGGY family of carbohydrate kinases, C-terminal domain
S1                   PF00575.18    74 seq761_BIOID51105    -            557  3.9e-117  382.3  33.3   1   6   7.7e-16     1e-11   44.5   0.6     3    73    19    86    17    87 0.95 S1 RNA binding domain
S1                   PF00575.18    74 seq761_BIOID51105    -            557  3.9e-117  382.3  33.3   2   6   1.4e-17   1.9e-13   50.1   0.5     3    74   103   171   101   171 0.96 S1 RNA binding domain
S1                   PF00575.18    74 seq761_BIOID51105    -            557  3.9e-117  382.3  33.3   3   6   3.3e-28   4.6e-24   84.1   0.2     2    74   189   260   188   260 0.97 S1 RNA binding domain
S1                   PF00575.18    74 seq761_BIOID51105    -            557  3.9e-117  382.3  33.3   4   6   4.2e-26   5.8e-22   77.4   0.2     2    74   274   347   273   347 0.97 S1 RNA binding domain
S1                   PF00575.18    74 seq761_BIOID51105    -            557  3.9e-117  382.3  33.3   5   6   1.2e-24   1.7e-20   72.7   0.5     2    74   361   434   360   434 0.98 S1 RNA binding domain
S1                   PF00575.18    74 seq761_BIOID51105    -            557  3.9e-117  382.3  33.3   6   6   1.5e-25   2.1e-21   75.6   0.4     3    74   449   520   447   520 0.98 S1 RNA binding domain
HTH_Tnp_1            PF01527.15    76 seq765_BIOID51105    -            103   2.8e-09   36.6   0.5   1   1   7.7e-13   3.5e-09   36.3   0.3     2    76     4    79     3    85 0.89 Transposase
HTH_28               PF13518.1     52 seq765_BIOID51105    -            103   2.5e-07   30.4   0.1   1   1     1e-10   4.7e-07   29.5   0.0     1    40    13    53    13    60 0.88 Helix-turn-helix domain
Virul_fac_BrkB       PF03631.10   260 seq766_BIOID51105    -            290     1e-55  188.8  24.6   1   1   8.7e-60   1.2e-55  188.6  17.0     2   258    29   274    28   276 0.88 Virulence factor BrkB
PRD                  PF00874.15    90 seq771_BIOID51105    -            433   4.7e-25   87.4   0.0   1   2   3.6e-13   4.9e-09   36.0   0.0     2    89   138   224   137   225 0.97 PRD domain
PRD                  PF00874.15    90 seq771_BIOID51105    -            433   4.7e-25   87.4   0.0   2   2   2.6e-17   3.6e-13   49.3   0.0     2    89   247   335   246   336 0.97 PRD domain
GalP_UDP_transf      PF01087.17   183 seq772_BIOID51105    -            348   1.2e-71  240.4   0.2   1   1   3.9e-75   1.8e-71  239.9   0.1     2   183     3   176     2   176 0.98 Galactose-1-phosphate uridyl transferase, N-terminal domain
GalP_UDP_tr_C        PF02744.12   167 seq772_BIOID51105    -            348   2.1e-71  238.7   0.1   1   1   1.8e-74   8.2e-71  236.8   0.1     2   165   183   345   178   347 0.98 Galactose-1-phosphate uridyl transferase, C-terminal domain
rve                  PF00665.21   120 seq773_BIOID51105    -            248   6.5e-28   97.1   0.0   1   1   4.3e-31   1.2e-27   96.3   0.0     2   120    76   192    75   192 0.98 Integrase core domain
rve_3                PF13683.1     67 seq773_BIOID51105    -            248   7.4e-15   54.1   0.3   1   1   5.9e-18   1.6e-14   53.0   0.2     2    67   164   230   163   230 0.96 Integrase core domain
DDE_Tnp_IS240        PF13610.1    140 seq773_BIOID51105    -            248   1.4e-12   47.6   0.0   1   1   7.5e-16   2.1e-12   47.1   0.0     2   139    81   222    80   223 0.90 DDE domain
rve_2                PF13333.1     52 seq773_BIOID51105    -            248   4.3e-10   39.3   0.2   1   1     3e-13   8.3e-10   38.4   0.1     1    50   182   236   182   237 0.90 Integrase core domain
HTH_21               PF13276.1     60 seq773_BIOID51105    -            248   7.2e-09   35.4   0.1   1   1     6e-12   1.6e-08   34.2   0.0     9    58     4    52     2    56 0.90 HTH-like domain
CheR                 PF01739.13   196 seq774_BIOID51105    -            286   1.3e-62  210.4   0.0   1   1   3.8e-66   2.6e-62  209.4   0.0     1   194    92   281    92   283 0.96 CheR methyltransferase, SAM binding domain
CheR_N               PF03705.10    57 seq774_BIOID51105    -            286   4.2e-22   77.1   1.5   1   1   2.1e-25   1.4e-21   75.4   1.0     1    56    23    78    23    79 0.98 CheR methyltransferase, all-alpha domain
Poly_export          PF02563.11    83 seq775_BIOID51105    -            379   6.3e-29   99.4   0.5   1   1   6.8e-32   4.7e-28   96.6   0.1     4    82    77   166    74   167 0.87 Polysaccharide biosynthesis/export protein
SLBB                 PF10531.4     59 seq775_BIOID51105    -            379   1.3e-16   60.1   0.9   1   2   5.8e-11   3.9e-07   29.7   0.1     3    47   174   219   172   225 0.93 SLBB domain
SLBB                 PF10531.4     59 seq775_BIOID51105    -            379   1.3e-16   60.1   0.9   2   2   1.3e-10   9.1e-07   28.5   0.1     2    53   257   307   256   313 0.91 SLBB domain
Tyr_Deacylase        PF02580.11   145 seq779_BIOID51105    -            145   6.3e-55  185.0   0.1   1   1   5.1e-59     7e-55  184.8   0.0     2   144     3   144     2   145 0.99 D-Tyr-tRNA(Tyr) deacylase
OMPdecase            PF00215.19   226 seq780_BIOID51105    -            220   2.5e-28   98.9   0.2   1   1   2.1e-32   2.8e-28   98.7   0.1     2   223     5   204     4   207 0.94 Orotidine 5'-phosphate decarboxylase / HUMPS family
LysR_substrate       PF03466.15   209 seq782_BIOID51105    -            354   1.4e-33  115.6   0.0   1   1     3e-37     2e-33  115.1   0.0     6   208   148   352   143   353 0.97 LysR substrate binding domain
HTH_1                PF00126.22    60 seq782_BIOID51105    -            354   6.2e-19   67.3   2.6   1   1   1.9e-22   1.3e-18   66.3   1.8     1    60    60   119    60   119 0.94 Bacterial regulatory helix-turn-helix protein, lysR family
Exc                  PF07825.6     77 seq783_BIOID51105    -             82   6.4e-08   32.1   0.1   1   1   5.1e-12   6.9e-08   32.0   0.1     4    70     6    74     3    81 0.88 Excisionase-like protein
DUF932               PF06067.6    239 seq785_BIOID51105    -            159   3.2e-34  118.1   0.0   1   1   2.6e-38   3.5e-34  118.0   0.0    80   239     1   148     1   148 0.98 Domain of unknown function (DUF932)
Aldedh               PF00171.17   462 seq788_BIOID51105    -            470  3.4e-141  470.6   2.1   1   1    3e-145    4e-141  470.3   1.5    10   462    18   465    11   465 0.97 Aldehyde dehydrogenase family
GalKase_gal_bdg      PF10509.4     52 seq789_BIOID51105    -            382   2.5e-23   80.9   0.1   1   1   9.8e-27   4.5e-23   80.1   0.1     2    52     9    59     8    59 0.96 Galactokinase galactose-binding signature
GHMP_kinases_N       PF00288.21    67 seq789_BIOID51105    -            382   2.7e-14   52.8   0.2   1   1   1.1e-17     5e-14   52.0   0.2     2    66   115   181   114   182 0.94 GHMP kinases N terminal domain
GHMP_kinases_C       PF08544.8     85 seq789_BIOID51105    -            382   2.4e-13   49.9   0.1   1   1   1.4e-16   6.3e-13   48.6   0.1     2    84   279   361   278   362 0.93 GHMP kinases C terminal
Phage_integ_N        PF09003.5     81 seq790_BIOID51105    -            376   1.9e-28   97.8   0.2   1   1   6.4e-32   4.4e-28   96.6   0.1     3    77     2    76     1    84 0.95 Bacteriophage lambda integrase, N-terminal domain
Phage_integrase      PF00589.17   173 seq790_BIOID51105    -            376   2.7e-15   56.3   0.0   1   1   6.9e-19   4.7e-15   55.5   0.0     2   170   193   367   192   370 0.87 Phage integrase family
YedD                 PF13987.1    111 seq791_BIOID51105    -            138     1e-56  189.1   0.1   1   1   9.2e-61   1.3e-56  188.8   0.1     1   110    26   135    26   136 0.98 YedD-like protein
YiiD_Cterm           PF09500.5    144 seq792_BIOID51105    -            329     1e-48  164.4   0.0   1   1   4.3e-52   1.5e-48  163.9   0.0     1   143   174   313   174   314 0.99 Putative thioesterase (yiiD_Cterm)
Acetyltransf_7       PF13508.1     79 seq792_BIOID51105    -            329   8.3e-13   48.2   0.0   1   1   4.5e-16   1.5e-12   47.3   0.0     3    77    60   138    58   140 0.87 Acetyltransferase (GNAT) domain
Acetyltransf_1       PF00583.19    83 seq792_BIOID51105    -            329   2.9e-12   46.3   0.0   1   1   2.4e-15   8.2e-12   44.8   0.0     2    82    66   138    65   139 0.96 Acetyltransferase (GNAT) family
Acetyltransf_10      PF13673.1    117 seq792_BIOID51105    -            329   1.6e-08   34.5   0.0   1   1   7.8e-12   2.7e-08   33.8   0.0    38   117    55   138    16   138 0.81 Acetyltransferase (GNAT) domain
CheB_methylest       PF01339.12   182 seq793_BIOID51105    -            349   2.5e-67  225.7   1.3   1   1   6.2e-71   4.2e-67  224.9   0.2     1   180   158   338   158   340 0.94 CheB methylesterase
Response_reg         PF00072.19   112 seq793_BIOID51105    -            349   2.3e-24   85.4   0.2   1   1   8.5e-28   5.8e-24   84.1   0.2     1   101     6   108     6   117 0.92 Response regulator receiver domain
YbhQ                 PF11076.3    135 seq794_BIOID51105    -            136   4.3e-79  262.5  13.2   1   1   3.7e-83   5.1e-79  262.3   9.1     1   134     1   132     1   134 0.98 Putative inner membrane protein YbhQ
Bac_DNA_binding      PF00216.16    90 seq797_BIOID51105    -             94   2.1e-30  104.4   0.0   1   1   1.7e-34   2.3e-30  104.3   0.0     1    90     1    91     1    91 0.97 Bacterial DNA-binding protein
AP_endonuc_2         PF01261.19   211 seq800_BIOID51105    -            286   1.7e-31  109.1   0.0   1   1   1.5e-35   2.1e-31  108.7   0.0     3   211    25   234    23   234 0.96 Xylose isomerase-like TIM barrel
LMWPc                PF01451.16   138 seq803_BIOID51105    -            148   4.2e-43  146.8   0.0   1   1   3.4e-47   4.7e-43  146.7   0.0     1   138     9   143     9   143 0.98 Low molecular weight phosphotyrosine protein phosphatase
Antirestrict         PF03230.8     94 seq804_BIOID51105    -            157   5.1e-39  132.0   0.2   1   1   4.8e-43   6.5e-39  131.6   0.1     1    94    60   157    60   157 0.98 Antirestriction protein
Competence           PF03772.11   271 seq805_BIOID51105    -            780   1.8e-52  177.9  39.2   1   1   2.6e-56   1.8e-52  177.9  27.2     3   267   228   494   226   514 0.90 Competence protein
Lactamase_B          PF00753.22   194 seq805_BIOID51105    -            780   7.8e-14   51.6   0.0   1   1   1.8e-17   1.3e-13   50.9   0.0     4   176   533   697   530   714 0.89 Metallo-beta-lactamase superfamily
Wzz                  PF02706.10   152 seq806_BIOID51105    -            726   1.2e-52  177.6   2.3   1   1   1.3e-55   3.7e-52  176.0   0.1     1   152    16   252    16   252 0.99 Chain length determinant protein
GNVR                 PF13807.1     82 seq806_BIOID51105    -            726   8.2e-34  115.1   2.4   1   1   5.6e-37   1.5e-33  114.2   0.2     1    82   367   448   367   448 0.98 G-rich domain on putative tyrosine kinase
AAA_31               PF13614.1    157 seq806_BIOID51105    -            726     2e-21   76.4   0.0   1   1   1.6e-24   4.4e-21   75.3   0.0     2   148   533   671   532   675 0.91 AAA domain
CbiA                 PF01656.18   195 seq806_BIOID51105    -            726   3.5e-09   36.2   0.0   1   1   3.1e-12   8.4e-09   34.9   0.0     2   109   535   655   534   712 0.66 CobQ/CobB/MinD/ParA nucleotide binding domain
Aldose_epim          PF01263.15   301 seq808_BIOID51105    -            346   3.1e-92  308.8   0.0   1   1   2.5e-96   3.4e-92  308.6   0.0     2   301    17   342    16   342 0.99 Aldose 1-epimerase
Response_reg         PF00072.19   112 seq809_BIOID51105    -            129   2.4e-31  107.8   0.0   1   1     2e-35   2.8e-31  107.7   0.0     2   111     9   120     8   121 0.98 Response regulator receiver domain
RadC                 PF04002.10   123 seq810_BIOID51105    -            158   6.1e-47  158.2   0.0   1   1   5.3e-51   7.2e-47  157.9   0.0     2   123    37   158    36   158 0.98 RadC-like JAB domain
Aldolase_II          PF00596.16   183 seq811_BIOID51105    -            231   1.2e-45  155.2   1.1   1   1   1.1e-49   1.5e-45  154.9   0.8     2   181     8   196     7   198 0.91 Class II Aldolase and Adducin N-terminal domain
Glutaminase          PF04960.10   286 seq813_BIOID51105    -            308    7e-127  422.1   0.1   1   1  5.8e-131    8e-127  422.0   0.0     1   286    24   308    24   308 1.00 Glutaminase
CheZ                 PF04344.8    214 seq815_BIOID51105    -            214   7.9e-76  254.3   5.4   1   1   6.7e-80   9.1e-76  254.1   3.8     3   214    16   214    14   214 0.95 Chemotaxis phosphatase, CheZ
Peptidase_M24        PF00557.19   205 seq820_BIOID51105    -            264   2.2e-49  167.8   0.2   1   1   1.8e-53   2.5e-49  167.6   0.2     1   205    12   242    12   242 0.86 Metallopeptidase family M24
DUF987               PF06174.6     66 seq821_BIOID51105    -             73   1.3e-39  133.3   0.1   1   1   1.1e-43   1.5e-39  133.2   0.1     1    66     1    66     1    66 0.99 Protein of unknown function (DUF987)
YagB_YeeU_YfjZ       PF06154.6    105 seq823_BIOID51105    -            122   5.2e-51  171.1   0.0   1   1   4.5e-55   6.2e-51  170.9   0.0     2   104    16   118    15   119 0.98 YagB/YeeU/YfjZ family
UPF0259              PF06790.6    248 seq825_BIOID51105    -            247  1.6e-102  342.0  19.0   1   1  1.3e-106  1.8e-102  341.9  13.2     1   247     1   246     1   247 0.99 Uncharacterised protein family (UPF0259)
DUF4186              PF13811.1    112 seq827_BIOID51105    -            119   2.1e-55  185.1   0.0   1   1   1.7e-59   2.4e-55  184.9   0.0     3   110     5   112     3   114 0.98 Domain of unknown function (DUF4186)
His_Phos_1           PF00300.17   158 seq828_BIOID51105    -            250     5e-43  146.7   0.0   1   1   4.8e-47   6.5e-43  146.4   0.0     1   158     5   191     5   191 0.94 Histidine phosphatase superfamily (branch 1)
Bac_export_2         PF01312.14   343 seq829_BIOID51105    -            382  4.4e-133  443.3   0.0   1   1  3.7e-137  5.1e-133  443.0   0.0     2   343     5   347     4   347 0.99 FlhB HrpN YscU SpaS Family
TonB_dep_Rec         PF00593.19   276 seq832_BIOID51105    -            696     4e-37  128.5  19.3   1   1   5.9e-41     4e-37  128.5  13.4     1   276   418   695   418   695 0.94 TonB dependent receptor
Plug                 PF07715.10   108 seq832_BIOID51105    -            696   1.6e-28   99.0   1.1   1   1   2.4e-32   1.6e-28   99.0   0.8     3   108    40   152    38   152 0.91 TonB-dependent Receptor Plug Domain
Ring_hydroxyl_A      PF00848.14   209 seq833_BIOID51105    -            453   2.4e-32  112.1   0.0   1   1   4.9e-36   3.4e-32  111.6   0.0     2   208   164   433   163   435 0.90 Ring hydroxylating alpha subunit (catalytic domain)
Rieske               PF00355.21    98 seq833_BIOID51105    -            453   2.5e-24   84.5   0.1   1   1   6.3e-28   4.3e-24   83.7   0.1     1    86    42   125    42   142 0.90 Rieske [2Fe-2S] domain
GlnD_UR_UTase        PF08335.6    142 seq834_BIOID51105    -            890   7.7e-40  135.8   0.3   1   1   2.8e-43   7.7e-40  135.8   0.2     1   142   192   331   192   331 0.98 GlnD PII-uridylyltransferase
ACT                  PF01842.20    66 seq834_BIOID51105    -            890   4.6e-20   70.5   0.2   1   2   8.3e-12   2.3e-08   33.2   0.0     1    55   708   763   708   767 0.91 ACT domain
ACT                  PF01842.20    66 seq834_BIOID51105    -            890   4.6e-20   70.5   0.2   2   2   2.7e-12   7.4e-09   34.8   0.1     3    63   817   874   815   877 0.82 ACT domain
HD                   PF01966.17   122 seq834_BIOID51105    -            890     4e-15   55.7   0.2   1   1   4.4e-18   1.2e-14   54.2   0.1     1   121   468   601   468   602 0.93 HD domain
NTP_transf_2         PF01909.18    93 seq834_BIOID51105    -            890   2.9e-11   43.3   0.0   1   1   2.7e-14   7.3e-11   42.1   0.0    11    92    78   168    68   169 0.84 Nucleotidyltransferase domain
DUF294               PF03445.8    169 seq834_BIOID51105    -            890   1.7e-05   24.1   0.1   1   1   6.5e-08   0.00018   20.8   0.0     3    88    43   124    41   139 0.84 Putative nucleotidyltransferase DUF294
HTH_31               PF13560.1     64 seq835_BIOID51105    -             96   6.8e-11   42.0   0.0   1   1   7.9e-14   3.6e-10   39.7   0.0     4    46    35    76    34    93 0.82 Helix-turn-helix domain
HTH_3                PF01381.17    55 seq835_BIOID51105    -             96   3.2e-09   36.3   0.1   1   1     2e-12   9.2e-09   34.9   0.0     1    38    37    74    37    85 0.96 Helix-turn-helix
HTH_19               PF12844.2     64 seq835_BIOID51105    -             96     2e-08   34.0   0.0   1   1   2.1e-11   9.4e-08   31.8   0.0     3    55    36    87    36    95 0.83 Helix-turn-helix domain
DUF1219              PF06755.7    117 seq836_BIOID51105    -            108   1.7e-58  195.0   0.0   1   1   1.4e-62   1.9e-58  194.9   0.0     1   107     1   107     1   108 0.99 Protein of unknown function (DUF1219)
GGDEF                PF00990.16   161 seq838_BIOID51105    -            472   3.3e-40  137.1   0.0   1   1   3.3e-44   4.5e-40  136.7   0.0     1   161   303   461   303   461 0.91 GGDEF domain
HOK_GEF              PF01848.11    43 seq839_BIOID51105    -             49   2.4e-20   71.4   2.9   1   1   1.9e-24   2.7e-20   71.3   2.0     2    43     5    46     4    46 0.97 Hok/gef family
IspA                 PF04279.10   176 seq843_BIOID51105    -            179     6e-72  241.1  22.8   1   1   4.9e-76   6.7e-72  241.0  15.8     1   175     1   175     1   176 0.99 Intracellular septation protein A
Acyl_transf_3        PF01757.17   340 seq845_BIOID51105    -            385   1.1e-41  142.7  46.1   1   1   8.7e-46   1.2e-41  142.5  32.0     2   339    10   356     9   357 0.95 Acyltransferase family
ABC_membrane         PF00664.18   275 seq846_BIOID51105    -            582   5.7e-56  189.8  14.1   1   1   2.4e-59   8.3e-56  189.2   9.8     6   275    29   298    24   298 0.94 ABC transporter transmembrane region
ABC_tran             PF00005.22   118 seq846_BIOID51105    -            582   2.2e-22   79.5   0.3   1   1   1.8e-25   6.1e-22   78.0   0.0     1   118   383   509   383   509 0.98 ABC transporter
LysR_substrate       PF03466.15   209 seq848_BIOID51105    -            324     3e-16   59.0   0.0   1   1     8e-20   5.5e-16   58.1   0.0    55   207   147   303    91   305 0.81 LysR substrate binding domain
HTH_1                PF00126.22    60 seq848_BIOID51105    -            324   1.5e-12   46.8   0.0   1   1     4e-16   2.7e-12   46.1   0.0     2    59     9    66     8    67 0.97 Bacterial regulatory helix-turn-helix protein, lysR family
Dynamin_N            PF00350.18   168 seq851_BIOID51105    -            798   4.7e-19   68.6   0.3   1   1   3.6e-22   2.5e-18   66.3   0.0     1   167    71   299    71   300 0.74 Dynamin family
MMR_HSR1             PF01926.18   114 seq851_BIOID51105    -            798   3.6e-08   33.2   0.2   1   1   6.2e-11   4.2e-07   29.8   0.2     2   114    71   299    70   299 0.72 50S ribosome-binding GTPase
RHH_1                PF01402.16    39 seq852_BIOID51105    -             81   4.8e-11   41.9   0.5   1   1   5.7e-15   7.7e-11   41.2   0.4     2    39    15    52    14    52 0.96 Ribbon-helix-helix protein, copG family
DUF957               PF06117.6     65 seq853_BIOID51105    -             65   1.2e-34  117.4   1.0   1   1   9.9e-39   1.4e-34  117.3   0.7     1    65     1    65     1    65 0.99 Enterobacterial protein of unknown function (DUF957)
FHIPEP               PF00771.15   658 seq854_BIOID51105    -            692  2.1e-270  898.5   4.4   1   1  1.8e-274  2.5e-270  898.3   3.0     2   657    31   682    30   683 0.98 FHIPEP family
4HBT                 PF03061.17    79 seq855_BIOID51105    -            132   4.9e-18   64.9   0.3   1   1   4.7e-22   6.5e-18   64.5   0.2     1    74    26    98    26   102 0.96 Thioesterase superfamily
Methyltransf_27      PF13708.1    194 seq856_BIOID51105    -            281   6.6e-76  254.0   0.1   1   1   6.5e-80   8.8e-76  253.6   0.1     2   194    87   279    86   279 0.99 Methyltransferase domain
Ring_hydroxyl_B      PF00866.13   145 seq858_BIOID51105    -            172   2.4e-47  160.1   5.2   1   1     2e-51   2.7e-47  159.9   3.6     1   145    19   166    19   166 0.98 Ring hydroxylating beta subunit
Gp_dh_C              PF02800.15   157 seq859_BIOID51105    -            333   1.6e-60  202.9   0.1   1   1   4.8e-64   3.3e-60  201.9   0.1     1   157   155   313   155   313 0.98 Glyceraldehyde 3-phosphate dehydrogenase, C-terminal domain
Gp_dh_N              PF00044.19   151 seq859_BIOID51105    -            333   2.5e-52  176.7   0.0   1   1   7.1e-56   4.9e-52  175.7   0.0     2   151     3   150     2   150 0.98 Glyceraldehyde 3-phosphate dehydrogenase, NAD binding domain
Rieske               PF00355.21    98 seq860_BIOID51105    -            106   1.7e-17   62.6   0.0   1   1   2.8e-21   1.9e-17   62.4   0.0     3    97     4    94     2    95 0.85 Rieske [2Fe-2S] domain
Rieske_2             PF13806.1    104 seq860_BIOID51105    -            106   1.9e-12   46.6   0.0   1   1   3.3e-16   2.2e-12   46.4   0.0    18   103    17    99     4   100 0.82 Rieske-like [2Fe-2S] domain
Mannitol_dh_C        PF08125.8    245 seq861_BIOID51105    -            483   1.2e-79  266.8   0.0   1   1   2.4e-83   1.6e-79  266.4   0.0     2   244   204   458   203   459 0.98 Mannitol dehydrogenase C-terminal domain
Mannitol_dh          PF01232.18   151 seq861_BIOID51105    -            483     8e-42  142.6   0.0   1   1   2.6e-45   1.8e-41  141.4   0.0     2   150    17   172    16   173 0.98 Mannitol dehydrogenase Rossmann domain
Flagellin_N          PF00669.15   139 seq862_BIOID51105    -            497   2.3e-42  143.9  21.3   1   1     5e-46   2.3e-42  143.9  14.8     1   137     5   141     5   143 0.99 Bacterial flagellin N-terminal helical region
Flagellin_C          PF00700.16    86 seq862_BIOID51105    -            497   3.2e-30  104.0   8.6   1   1     7e-34   3.2e-30  104.0   5.9     2    86   412   496   411   496 0.98 Bacterial flagellin C-terminal helical region
Flagellin_D3         PF08884.6     90 seq862_BIOID51105    -            497   2.7e-19   68.9  22.4   1   1   1.3e-22   5.8e-19   67.9   4.2     2    90   194   286   193   286 0.92 Flagellin D3 domain
YbgS                 PF13985.1    122 seq863_BIOID51105    -            126   1.5e-61  205.5  17.1   1   1   1.2e-65   1.6e-61  205.4  11.8     1   122     3   126     3   126 0.99 YbgS-like protein
adh_short            PF00106.20   167 seq865_BIOID51105    -            270   2.1e-22   79.7   0.3   1   1   7.4e-26   3.4e-22   79.0   0.2     2   166     8   174     7   175 0.87 short chain dehydrogenase
adh_short_C2         PF13561.1    243 seq865_BIOID51105    -            270   1.8e-13   50.7   0.0   1   1   4.6e-17   2.1e-13   50.5   0.0     6   225    16   238    13   257 0.75 Enoyl-(Acyl carrier protein) reductase
KR                   PF08659.5    181 seq865_BIOID51105    -            270   2.1e-06   27.4   0.0   1   1   1.2e-09   5.5e-06   26.0   0.0     4   103    10   103     8   122 0.84 KR domain
LpxK                 PF02606.9    326 seq866_BIOID51105    -            328  2.9e-110  368.1   0.0   1   1  2.6e-114  3.6e-110  367.8   0.0     2   322    13   318    12   324 0.95 Tetraacyldisaccharide-1-P 4'-kinase
YCII                 PF03795.9     95 seq867_BIOID51105    -            130   3.1e-29  100.8   0.0   1   1   5.4e-33   3.7e-29  100.6   0.0     2    95    34   127    33   127 0.99 YCII-related domain
Cation_efflux        PF01545.16   285 seq868_BIOID51105    -            313   2.4e-78  262.9   6.2   1   1     2e-82   2.7e-78  262.8   4.3     1   283    21   294    21   296 0.97 Cation efflux family
DUF1398              PF07166.6    125 seq869_BIOID51105    -            177   3.9e-62  207.6   8.5   1   1   3.7e-66   5.1e-62  207.2   5.9     1   125    44   168    44   168 0.99 Protein of unknown function (DUF1398)
Hexapep              PF00132.19    36 seq870_BIOID51105    -            274   2.1e-14   52.1   9.5   1   2   2.5e-09   3.5e-05   23.0   1.3     1    36   131   166   131   166 0.96 Bacterial transferase hexapeptide (six repeats)
Hexapep              PF00132.19    36 seq870_BIOID51105    -            274   2.1e-14   52.1   9.5   2   2   6.2e-12   8.5e-08   31.2   0.9     2    35   176   209   175   210 0.96 Bacterial transferase hexapeptide (six repeats)
Pyr_redox_2          PF07992.9    200 seq872_BIOID51105    -            400   2.7e-28   99.0   0.0   1   1   1.2e-30   1.7e-27   96.5   0.0     2   196     6   277     5   281 0.89 Pyridine nucleotide-disulphide oxidoreductase
Pyr_redox            PF00070.22    80 seq872_BIOID51105    -            400   7.9e-20   70.9   1.2   1   1   4.2e-20   5.8e-17   61.7   0.1     1    77   146   222   146   226 0.92 Pyridine nucleotide-disulphide oxidoreductase
TrkA_N               PF02254.13   116 seq873_BIOID51105    -            423   8.1e-21   74.0   0.2   1   1   1.8e-24   1.2e-20   73.4   0.2     1   116   252   371   252   371 0.93 TrkA-N domain
Ion_trans_2          PF07885.11    79 seq873_BIOID51105    -            423   5.5e-15   54.7   7.5   1   1   8.1e-19   5.5e-15   54.7   5.2     2    74   155   227   154   232 0.89 Ion channel
FlhE                 PF06366.8    106 seq874_BIOID51105    -            130   9.4e-43  144.2   0.0   1   1     8e-47   1.1e-42  144.0   0.0     1   106    28   130    28   130 0.99 Flagellar protein FlhE
YjcZ                 PF13990.1    270 seq876_BIOID51105    -            301    1e-117  391.9   7.0   1   1  8.4e-122  1.2e-117  391.8   4.8     1   270    26   296    26   296 1.00 YjcZ-like protein
DUF1006              PF06224.7    348 seq879_BIOID51105    -            302   3.5e-63  213.8  14.2   1   1     3e-67   4.1e-63  213.5   9.9     4   278    16   302     6   302 0.90 Protein of unknown function (DUF1006)
Lambda_Bor           PF06291.6     97 seq881_BIOID51105    -             97   5.2e-62  205.6   3.8   1   1   4.2e-66   5.7e-62  205.5   2.7     1    97     1    97     1    97 0.99 Bor protein
AA_permease          PF00324.16   479 seq882_BIOID51105    -            457  7.6e-127  423.4  47.5   1   1  1.2e-130  8.5e-127  423.2  32.9     1   476    19   454    19   457 0.98 Amino acid permease
AA_permease_2        PF13520.1    426 seq882_BIOID51105    -            457   1.5e-44  152.1  50.8   1   1   2.8e-48   1.9e-44  151.7  35.2     8   412    22   426    18   444 0.86 Amino acid permease
Bestrophin           PF01062.16   296 seq884_BIOID51105    -            321   4.5e-88  294.9   4.8   1   1     4e-92   5.4e-88  294.6   3.3     1   296    18   301    14   301 0.99 Bestrophin, RFP-TM, chloride channel
Sigma70_r3           PF04539.11    78 seq886_BIOID51105    -            239   9.3e-20   70.1   1.5   1   1   5.4e-23   1.8e-19   69.2   0.4     2    72    96   166    95   171 0.95 Sigma-70 region 3
Sigma70_r4           PF04545.11    50 seq886_BIOID51105    -            239     7e-18   63.5   4.4   1   1   1.1e-20   3.6e-17   61.2   1.0     1    49   185   233   185   234 0.98 Sigma-70, region 4
Sigma70_r2           PF04542.9     71 seq886_BIOID51105    -            239   2.2e-17   62.2   0.5   1   1   1.4e-20   4.7e-17   61.2   0.3     1    70    16    88    16    89 0.98 Sigma-70 region 2
Sigma70_r4_2         PF08281.7     54 seq886_BIOID51105    -            239   3.7e-10   38.9   2.9   1   1   6.9e-13   2.4e-09   36.4   0.9     1    54   179   232   179   232 0.98 Sigma-70, region 4
DEAD                 PF00270.24   173 seq887_BIOID51105    -            454   2.3e-49  167.0   0.1   1   1   5.9e-52   2.7e-48  163.5   0.0     1   172    25   196    25   197 0.94 DEAD/DEAH box helicase
Helicase_C           PF00271.26    78 seq887_BIOID51105    -            454   8.2e-26   89.5   0.0   1   1   4.8e-29   2.2e-25   88.2   0.0     2    77   264   339   263   340 0.98 Helicase conserved C-terminal domain
DUF3461              PF11944.3    125 seq888_BIOID51105    -            128   6.5e-59  197.1   2.9   1   1   5.3e-63   7.2e-59  196.9   2.0     1   125     1   125     1   125 1.00 Protein of unknown function (DUF3461)
Patatin              PF01734.17   204 seq892_BIOID51105    -            356   1.2e-19   70.9   3.7   1   1   4.9e-23   6.7e-19   68.5   2.5     1   199     9   237     9   242 0.73 Patatin-like phospholipase
DoxX                 PF07681.7     85 seq895_BIOID51105    -             99   3.7e-17   62.4  14.4   1   1   3.1e-21   4.3e-17   62.2  10.0     1    85    16    98    16    98 0.98 DoxX
Phage_integr_N       PF02899.12    84 seq896_BIOID51105    -            195   7.7e-13   48.3   0.1   1   1   1.9e-15   2.6e-11   43.4   0.0     2    81   102   176   101   178 0.94 Phage integrase, N-terminal SAM-like domain
Trm112p              PF03966.11    68 seq902_BIOID51105    -             60   5.7e-09   36.1   0.4   1   1   9.5e-13   1.3e-08   34.9   0.3     1    68     2    41     2    41 0.97 Trm112p-like protein
PLDc_2               PF13091.1    126 seq904_BIOID51105    -            486   1.1e-32  112.3   0.0   1   2   5.6e-15   2.5e-11   43.2   0.0     1    94   134   242   134   255 0.90 PLD-like domain
PLDc_2               PF13091.1    126 seq904_BIOID51105    -            486   1.1e-32  112.3   0.0   2   2   3.1e-22   1.4e-18   66.7   0.0     7   113   332   445   326   456 0.88 PLD-like domain
PLDc                 PF00614.17    28 seq904_BIOID51105    -            486   2.2e-15   55.7   0.0   1   2   2.5e-10   1.1e-06   28.0   0.0     2    28   220   246   219   246 0.93 Phospholipase D Active site motif
PLDc                 PF00614.17    28 seq904_BIOID51105    -            486   2.2e-15   55.7   0.0   2   2   1.5e-09   6.9e-06   25.5   0.0     2    28   400   426   399   426 0.95 Phospholipase D Active site motif
PLDc_N               PF13396.1     46 seq904_BIOID51105    -            486   8.2e-06   25.2   6.4   1   1   4.3e-09   1.9e-05   24.0   4.4     2    44    17    59    16    60 0.89 Phospholipase_D-nuclease N-terminal
CTP_transf_3         PF02348.14   217 seq905_BIOID51105    -            248   4.6e-69  232.2   0.0   1   1   7.9e-73   5.4e-69  232.0   0.0     1   217     4   221     4   221 0.98 Cytidylyltransferase
NTP_transf_3         PF12804.2    179 seq905_BIOID51105    -            248   1.6e-14   54.3   0.6   1   1   4.2e-18   2.9e-14   53.5   0.4    16   179    19   240    10   240 0.84 MobA-like NTP transferase domain
SBP_bac_3            PF00497.15   225 seq908_BIOID51105    -            285   4.4e-72  241.8   0.7   1   1   3.8e-76   5.3e-72  241.6   0.5     2   224    63   280    62   281 0.97 Bacterial extracellular solute-binding proteins, family 3
Porin_1              PF00267.16   337 seq913_BIOID51105    -            365  3.4e-145  483.4  27.8   1   1  2.8e-149  3.9e-145  483.2  19.3     1   337    29   365    29   365 0.98 Gram-negative porin
Helicase_C_2         PF13307.1    167 seq919_BIOID51105    -            761   4.9e-26   91.5   0.0   1   1   2.3e-29   7.7e-26   90.9   0.0     8   165   578   733   571   735 0.93 Helicase C-terminal domain
DEAD                 PF00270.24   173 seq919_BIOID51105    -            761   3.5e-09   36.2   0.1   1   1     2e-09   6.8e-06   25.5   0.0    12    78    88   153    73   171 0.74 DEAD/DEAH box helicase
DEAD_2               PF06733.10   174 seq919_BIOID51105    -            761   1.3e-08   34.3   0.0   1   1   6.7e-12   2.3e-08   33.5   0.0   103   167   245   308   195   314 0.87 DEAD_2
PALP                 PF00291.20   307 seq920_BIOID51105    -            360     3e-39  134.9   0.1   1   1   2.6e-43   3.5e-39  134.7   0.1     5   307    48   348    44   348 0.81 Pyridoxal-phosphate dependent enzyme
DUF440               PF04269.7    103 seq924_BIOID51105    -            109   2.9e-46  155.6   1.8   1   1   2.3e-50   3.2e-46  155.4   1.3     2   103     7   109     3   109 0.98 Protein of unknown function, DUF440
YecM                 PF06185.7    186 seq925_BIOID51105    -            188   2.5e-77  258.2   0.0   1   1   2.1e-81   2.8e-77  258.0   0.0     2   186     6   185     5   185 0.98 YecM protein
GerE                 PF00196.14    58 seq927_BIOID51105    -            216   2.2e-20   71.5   0.7   1   1   2.8e-24   3.8e-20   70.8   0.5     3    58   155   210   153   210 0.97 Bacterial regulatory proteins, luxR family
QRPTase_C            PF01729.14   169 seq928_BIOID51105    -            311   3.7e-65  218.4   0.1   1   1     7e-69   4.8e-65  218.0   0.1     1   169   145   309   145   309 0.99 Quinolinate phosphoribosyl transferase, C-terminal domain
QRPTase_N            PF02749.11    88 seq928_BIOID51105    -            311   2.1e-27   94.6   0.1   1   1   1.1e-30   7.8e-27   92.8   0.0     4    88    57   143    55   143 0.98 Quinolinate phosphoribosyl transferase, N-terminal domain
DUF932               PF06067.6    239 seq933_BIOID51105    -            273   7.6e-63  211.8   0.0   1   1   6.4e-67   8.8e-63  211.6   0.0     2   239    38   262    37   262 0.99 Domain of unknown function (DUF932)
CutC                 PF03932.9    202 seq934_BIOID51105    -            248     1e-85  286.0   0.1   1   1   8.8e-90   1.2e-85  285.7   0.1     2   201     3   200     2   201 0.99 CutC family
BPD_transp_1         PF00528.17   185 seq935_BIOID51105    -            222     2e-25   89.3  10.8   1   1   1.7e-29   2.4e-25   89.0   7.5     1   183    33   214    33   216 0.97 Binding-protein-dependent transport system inner membrane component
CsgE                 PF10627.4    107 seq936_BIOID51105    -            129   6.8e-36  122.2   0.0   1   1   5.8e-40     8e-36  121.9   0.0     1   107    26   129    26   129 0.99 Curli assembly protein CsgE
CsgF                 PF10614.4    142 seq939_BIOID51105    -            138   2.6e-47  160.2   1.4   1   1   2.4e-51   3.3e-47  159.9   1.0     2   142     4   133     2   133 0.96 Type VIII secretion system (T8SS), CsgF protein
Antirestrict         PF03230.8     94 seq940_BIOID51105    -            159   8.8e-39  131.2   0.2   1   1   8.2e-43   1.1e-38  130.9   0.1     1    94    62   159    62   159 0.98 Antirestriction protein
Methyltransf_31      PF13847.1    152 seq941_BIOID51105    -            230   2.3e-20   72.6   0.0   1   1   2.6e-23     3e-20   72.2   0.0     4   112    45   151    43   198 0.85 Methyltransferase domain
Methyltransf_23      PF13489.1    162 seq941_BIOID51105    -            230   5.1e-19   68.4   0.0   1   1   5.6e-22   6.4e-19   68.0   0.0    11   120    32   153    22   191 0.79 Methyltransferase domain
Methyltransf_18      PF12847.2    112 seq941_BIOID51105    -            230     2e-17   63.6   0.1   1   1   2.8e-20   3.2e-17   62.9   0.0     3   108    46   146    44   149 0.93 Methyltransferase domain
Methyltransf_11      PF08241.7     95 seq941_BIOID51105    -            230   2.5e-17   63.0   0.0   1   1   4.2e-20   4.7e-17   62.1   0.0     1    94    49   146    49   147 0.95 Methyltransferase domain
Methyltransf_12      PF08242.7     99 seq941_BIOID51105    -            230   1.8e-15   57.0   0.0   1   1   2.6e-18     3e-15   56.3   0.0     1    99    49   145    49   145 0.83 Methyltransferase domain
Methyltransf_26      PF13659.1    117 seq941_BIOID51105    -            230     8e-11   41.8   0.2   1   1   3.7e-13   4.2e-10   39.5   0.1     2   114    46   148    45   151 0.92 Methyltransferase domain
Ubie_methyltran      PF01209.13   233 seq941_BIOID51105    -            230   6.9e-11   41.5   0.0   1   1   7.5e-14   8.5e-11   41.2   0.0    31   152    27   148     6   175 0.83 ubiE/COQ5 methyltransferase family
Methyltransf_25      PF13649.1    101 seq941_BIOID51105    -            230   7.7e-10   38.9   0.0   1   1   1.1e-12   1.3e-09   38.2   0.0     1   101    48   143    48   143 0.90 Methyltransferase domain
Methyltransf_15      PF09445.5    164 seq941_BIOID51105    -            230   8.2e-08   31.8   0.0   1   1   1.1e-10   1.2e-07   31.3   0.0     3    74    47   116    45   121 0.90 RNA cap guanine-N2 methyltransferase
MTS                  PF05175.9    170 seq941_BIOID51105    -            230   6.6e-07   28.7   0.1   1   1   8.6e-10   9.8e-07   28.1   0.1    23   137    38   146    28   178 0.77 Methyltransferase small domain
DREV                 PF05219.7    265 seq941_BIOID51105    -            230   5.2e-05   22.1   0.0   1   1   8.3e-08   9.5e-05   21.2   0.0    93   185    43   144    24   159 0.77 DREV methyltransferase
CMAS                 PF02353.15   273 seq941_BIOID51105    -            230   0.00015   20.8   0.0   1   1   1.6e-07   0.00019   20.5   0.0    64   164    46   147     5   170 0.81 Mycolic acid cyclopropane synthetase
N_methyl_2           PF13544.1     31 seq942_BIOID51105    -            146   3.3e-09   35.6   0.6   1   1   8.6e-13   5.9e-09   34.8   0.4    11    31     2    22     1    22 0.94 Type IV pilin N-term methylation site GFxxxE
N_methyl             PF07963.7     20 seq942_BIOID51105    -            146   3.3e-07   29.5   3.6   1   1   9.3e-11   6.4e-07   28.6   2.5     1    20     5    24     5    24 0.95 Prokaryotic N-terminal methylation motif
ABC_tran             PF00005.22   118 seq943_BIOID51105    -            250   6.4e-27   94.1   0.0   1   1   5.1e-30     1e-26   93.5   0.0     1   118    43   173    43   173 0.88 ABC transporter
AAA_21               PF13304.1    303 seq943_BIOID51105    -            250   1.6e-15   57.7   0.0   1   1   1.6e-11   3.1e-08   33.8   0.0   234   299   142   204   135   207 0.94 AAA domain
AAA_22               PF13401.1    131 seq943_BIOID51105    -            250   1.3e-08   34.8   0.1   1   1     8e-11   1.6e-07   31.4   0.1     5   121    30   200    26   207 0.83 AAA domain
AAA_16               PF13191.1    166 seq943_BIOID51105    -            250   7.1e-08   32.8   0.3   1   1   7.7e-11   1.5e-07   31.8   0.2    19   104    26   130    19   215 0.60 AAA ATPase domain
AAA_10               PF12846.2    328 seq943_BIOID51105    -            250   2.7e-07   30.0   0.0   1   1   1.9e-10   3.7e-07   29.6   0.0     4   191    32   236    30   243 0.65 AAA-like domain
CsgG                 PF03783.9    209 seq945_BIOID51105    -            277   9.6e-67  223.9   0.0   1   1   8.2e-71   1.1e-66  223.7   0.0     2   208    41   255    40   256 0.98 Curli production assembly/transport component CsgG
Cytochrom_NNT        PF03264.9    174 seq947_BIOID51105    -            366   4.5e-65  218.1   4.2   1   1   8.2e-67   3.7e-63  211.9   2.6     6   173     6   174     1   175 0.94 NapC/NirT cytochrome c family, N-terminal region
T2SE                 PF00437.15   272 seq948_BIOID51105    -            461     8e-84  280.6   0.6   1   1   1.6e-87   1.1e-83  280.1   0.4     4   271    89   353    86   354 0.98 Type II/IV secretion system protein
T2SE_Nter            PF05157.10   109 seq948_BIOID51105    -            461   8.1e-06   25.7   0.0   1   1   3.6e-09   2.5e-05   24.1   0.0    43   104     8    68     6    73 0.92 Type II secretion system (T2SS), protein E, N-terminal domain
RadC                 PF04002.10   123 seq949_BIOID51105    -            158   4.9e-47  158.5   0.0   1   1   4.6e-51   6.2e-47  158.1   0.0     2   123    37   158    36   158 0.98 RadC-like JAB domain
Glycos_trans_3N      PF02885.12    66 seq950_BIOID51105    -            320   2.8e-15   55.5   0.0   1   1   3.6e-19     5e-15   54.7   0.0     2    65     3    70     2    71 0.97 Glycosyl transferase family, helical bundle domain
ATP-grasp_4          PF13535.1    184 seq951_BIOID51105    -            352     9e-25   87.3   0.0   1   1   3.2e-28   4.3e-24   85.1   0.0     2   182   114   293   113   296 0.93 ATP-grasp domain
KicB                 PF03882.9    440 seq953_BIOID51105    -            440    7e-269  891.5   9.8   1   1  5.8e-273  7.9e-269  891.3   6.8     1   440     1   440     1   440 1.00 KicB killing factor
DUF987               PF06174.6     66 seq954_BIOID51105    -             73   4.5e-43  144.4   0.1   1   1   3.7e-47     5e-43  144.3   0.1     1    66     1    66     1    66 0.99 Protein of unknown function (DUF987)
Autoind_bind         PF03472.10   149 seq955_BIOID51105    -            240   2.2e-31  108.0   0.1   1   1   4.4e-35     3e-31  107.6   0.1     2   141    23   157    22   165 0.92 Autoinducer binding domain
GerE                 PF00196.14    58 seq955_BIOID51105    -            240   3.4e-23   80.6   0.5   1   1   9.4e-27   6.5e-23   79.7   0.4     2    58   178   234   177   234 0.97 Bacterial regulatory proteins, luxR family
PNP_UDP_1            PF01048.15   234 seq957_BIOID51105    -            232   4.8e-50  169.5   2.1   1   1     4e-54   5.5e-50  169.4   1.4     1   233     2   226     2   227 0.94 Phosphorylase superfamily
YagB_YeeU_YfjZ       PF06154.6    105 seq958_BIOID51105    -            122   3.8e-52  174.8   0.0   1   1   3.3e-56   4.5e-52  174.6   0.0     2   104    16   118    15   119 0.98 YagB/YeeU/YfjZ family
FdhD-NarQ            PF02634.10   236 seq959_BIOID51105    -            277   7.6e-73  244.7   0.0   1   1   6.6e-77     9e-73  244.4   0.0     1   235    38   275    38   276 0.92 FdhD/NarQ family
Molybdopterin        PF00384.17   432 seq960_BIOID51105    -            809  4.8e-103  345.0   0.3   1   1  8.9e-107  6.1e-103  344.7   0.2     1   431    84   550    84   551 0.97 Molybdopterin oxidoreductase
Molydop_binding      PF01568.16   109 seq960_BIOID51105    -            809   3.6e-23   81.3   0.1   1   1   1.8e-26   1.2e-22   79.6   0.0     1    99   670   776   670   785 0.93 Molydopterin dinucleotide binding domain
Ldh_2                PF02615.9    335 seq963_BIOID51105    -            361  4.3e-138  459.5   0.0   1   1  3.6e-142  4.9e-138  459.3   0.0     1   334     5   340     5   341 0.99 Malate/L-lactate dehydrogenase
DUF1219              PF06755.7    117 seq964_BIOID51105    -             87   3.1e-39  132.9   0.0   1   1   2.6e-43   3.6e-39  132.7   0.0     1    73     1    73     1    81 0.97 Protein of unknown function (DUF1219)
DUF3706              PF12500.3    200 seq965_BIOID51105    -            380   5.6e-54  182.7   0.0   1   1   7.9e-58   1.1e-53  181.8   0.0     2   198   197   367   196   369 0.97 Protein of unknown function (DUF3706)
T2SF                 PF00482.18   124 seq967_BIOID51105    -            400   9.7e-55  183.6   0.9   1   2   1.8e-31   2.4e-27   95.1   0.2     2   124    64   186    63   186 0.98 Type II secretion system (T2SS), protein F
T2SF                 PF00482.18   124 seq967_BIOID51105    -            400   9.7e-55  183.6   0.9   2   2   5.2e-29   7.1e-25   87.2   0.0     3   124   268   388   266   388 0.98 Type II secretion system (T2SS), protein F
Peripla_BP_2         PF01497.13   238 seq969_BIOID51105    -            266   1.7e-27   95.9   0.1   1   1   1.6e-31   2.1e-27   95.6   0.1     1   203    26   217    26   231 0.93 Periplasmic binding protein
MukE                 PF04288.8    235 seq971_BIOID51105    -            243  8.2e-134  443.6   0.3   1   1  6.8e-138  9.2e-134  443.4   0.2     1   235    19   243    19   243 0.99 MukE-like family
Flavodoxin_2         PF02525.12   199 seq972_BIOID51105    -            201   3.9e-48  163.4   0.0   1   1   6.5e-52   4.5e-48  163.3   0.0     2   195     3   195     2   199 0.91 Flavodoxin-like fold
FMN_red              PF03358.10   152 seq972_BIOID51105    -            201   2.4e-12   46.5   0.0   1   1   4.5e-16   3.1e-12   46.1   0.0     2   148     3   174     2   178 0.77 NADPH-dependent FMN reductase
DUF3829              PF12889.2    277 seq978_BIOID51105    -            346   1.3e-79  267.1  11.7   1   1   1.1e-83   1.5e-79  266.9   8.1     2   277    66   346    65   346 0.97 Protein of unknown function (DUF3829)
Response_reg         PF00072.19   112 seq981_BIOID51105    -            218   3.8e-30  104.0   0.1   1   1   1.4e-33   6.2e-30  103.3   0.1     1   111     4   115     4   116 0.98 Response regulator receiver domain
GerE                 PF00196.14    58 seq981_BIOID51105    -            218   3.4e-22   77.3   2.1   1   1   9.9e-26   4.5e-22   77.0   0.1     2    58   148   204   147   204 0.98 Bacterial regulatory proteins, luxR family
Sigma70_r4_2         PF08281.7     54 seq981_BIOID51105    -            218   1.6e-06   27.3   0.3   1   1   7.2e-10   3.3e-06   26.3   0.1     9    50   148   188   147   192 0.92 Sigma-70, region 4
PduV-EutP            PF10662.4    143 seq983_BIOID51105    -            118   4.6e-15   55.2   0.0   1   1     5e-19   6.9e-15   54.6   0.0    86   142    57   112    42   113 0.92 Ethanolamine utilisation - propanediol utilisation
MukB                 PF04310.7    227 seq985_BIOID51105    -           1486    2e-145  481.8   0.7   1   1  8.9e-149  4.1e-145  480.9   0.1     1   227     1   227     1   227 1.00 MukB N-terminal
SbcCD_C              PF13558.1     90 seq985_BIOID51105    -           1486   5.1e-14   51.8   0.3   1   1   4.7e-17   2.2e-13   49.8   0.0     1    89  1335  1424  1335  1425 0.88 Putative exonuclease SbcCD, C subunit
AAA_29               PF13555.1     62 seq985_BIOID51105    -           1486   5.2e-13   48.2   0.2   1   1   2.7e-16   1.2e-12   47.0   0.2     2    61     8    66     7    67 0.90 P-loop containing region of AAA domain
UPF0126              PF03458.8     81 seq986_BIOID51105    -            207   5.3e-49  163.6  19.4   1   2   3.4e-30   4.7e-26   90.1   2.7     2    78     4    80     3    83 0.97 UPF0126 domain
UPF0126              PF03458.8     81 seq986_BIOID51105    -            207   5.3e-49  163.6  19.4   2   2   7.9e-27   1.1e-22   79.3   5.3     3    76    92   164    90   169 0.94 UPF0126 domain
UvrC_HhH_N           PF08459.6    155 seq992_BIOID51105    -            610   6.8e-52  175.0   0.0   1   1     4e-55   1.4e-51  174.0   0.0     1   155   383   542   383   542 0.96 UvrC Helix-hairpin-helix N-terminal
GIY-YIG              PF01541.19    80 seq992_BIOID51105    -            610   2.8e-12   46.6   0.1   1   1   1.8e-15   6.2e-12   45.6   0.1     2    80    18    93    17    93 0.83 GIY-YIG catalytic domain
HHH                  PF00633.18    30 seq992_BIOID51105    -            610   1.1e-10   40.4   0.0   1   1     1e-09   3.5e-06   26.2   0.0     2    29   579   606   578   607 0.94 Helix-hairpin-helix motif
UVR                  PF02151.14    36 seq992_BIOID51105    -            610   1.9e-10   39.7   1.0   1   1   1.2e-13   4.3e-10   38.6   0.7     1    34   204   237   204   239 0.94 UvrB/uvrC motif
RHS_repeat           PF05593.9     38 seq993_BIOID51105    -           1389   8.4e-62  204.1 106.5   1   7   7.6e-11   3.5e-07   30.1   1.2     1    38   425   463   425   463 0.97 RHS Repeat
RHS_repeat           PF05593.9     38 seq993_BIOID51105    -           1389   8.4e-62  204.1 106.5   2   7   1.8e-08     8e-05   22.5   1.4     1    26   489   514   489   528 0.90 RHS Repeat
RHS_repeat           PF05593.9     38 seq993_BIOID51105    -           1389   8.4e-62  204.1 106.5   3   7   5.3e-09   2.4e-05   24.2   0.1     1    36   533   568   533   570 0.92 RHS Repeat
RHS_repeat           PF05593.9     38 seq993_BIOID51105    -           1389   8.4e-62  204.1 106.5   4   7   4.3e-13     2e-09   37.2   0.4     1    37   575   611   575   612 0.98 RHS Repeat
RHS_repeat           PF05593.9     38 seq993_BIOID51105    -           1389   8.4e-62  204.1 106.5   5   7   2.6e-12   1.2e-08   34.7   0.4     1    38   637   674   637   674 0.99 RHS Repeat
RHS_repeat           PF05593.9     38 seq993_BIOID51105    -           1389   8.4e-62  204.1 106.5   6   7   2.7e-08   0.00012   22.0   1.2     1    31   699   729   699   734 0.95 RHS Repeat
RHS_repeat           PF05593.9     38 seq993_BIOID51105    -           1389   8.4e-62  204.1 106.5   7   7   2.5e-12   1.1e-08   34.8   3.1     1    37   939   984   939   985 0.92 RHS Repeat
DUF4329              PF14220.1    124 seq993_BIOID51105    -           1389   9.7e-37  125.8   1.0   1   1   6.7e-40     3e-36  124.2   0.7     2   116  1257  1374  1256  1380 0.95 Domain of unknown function (DUF4329)
RHS                  PF03527.9     41 seq993_BIOID51105    -           1389   1.2e-23   82.5   1.4   1   1   2.3e-24     1e-20   73.0   0.3     1    41  1143  1183  1143  1183 0.98 RHS protein
DUF2983              PF11202.3    353 seq998_BIOID51105    -            371  3.9e-135  450.0   0.0   1   1  3.2e-139  4.4e-135  449.9   0.0     1   353    22   368    22   368 0.99 Protein of unknown function (DUF2983)
Sugar-bind           PF04198.8    255 seq1002_BIOID51105   -            317   2.2e-72  242.9   1.5   1   1   2.2e-76     3e-72  242.4   1.1     2   255    67   316    66   316 0.97 Putative sugar-binding domain
CoaE                 PF01121.15   180 seq1003_BIOID51105   -            206     1e-77  259.4   0.4   1   1   3.6e-81   1.2e-77  259.2   0.2     1   176     3   177     3   181 0.99 Dephospho-CoA kinase
AAA_17               PF13207.1    121 seq1003_BIOID51105   -            206   2.8e-08   34.4   0.4   1   1   1.6e-10   5.3e-07   30.3   0.3     1    77     4   114     4   191 0.61 AAA domain
FGGY_N               PF00370.16   245 seq1009_BIOID51105   -            530   1.1e-51  175.4   0.0   1   1   3.8e-55   2.6e-51  174.1   0.0     1   245    13   260    13   260 0.94 FGGY family of carbohydrate kinases, N-terminal domain
FGGY_C               PF02782.11   197 seq1009_BIOID51105   -            530   6.6e-20   71.4   0.0   1   1   1.8e-23   1.3e-19   70.5   0.0    31   196   298   467   268   468 0.84 FGGY family of carbohydrate kinases, C-terminal domain
DUF1342              PF07072.6    211 seq1010_BIOID51105   -            247   6.4e-76  254.5   0.3   1   1   5.3e-80   7.3e-76  254.3   0.2     1   211    19   225    19   225 0.99 Protein of unknown function (DUF1342)
CDP-OH_P_transf      PF01066.16   101 seq1013_BIOID51105   -            182   1.3e-16   60.6  10.4   1   1   9.3e-21   1.3e-16   60.6   7.2     2    77     3    91     2   141 0.81 CDP-alcohol phosphatidyltransferase
Aminotran_3          PF00202.16   339 seq1015_BIOID51105   -            426   3.5e-75  252.8   0.0   1   1     3e-79   4.1e-75  252.6   0.0     1   338    35   360    35   361 0.92 Aminotransferase class-III
Peptidase_S24        PF00717.18    70 seq1017_BIOID51105   -            215   4.3e-14   51.7   0.7   1   1   3.4e-17   9.4e-14   50.6   0.2     2    67   125   189   124   192 0.84 Peptidase S24-like
HTH_26               PF13443.1     63 seq1017_BIOID51105   -            215   9.1e-09   35.2   0.0   1   1   1.4e-11   3.9e-08   33.2   0.0    11    59     1    49     1    52 0.97 Cro/C1-type HTH DNA-binding domain
HTH_19               PF12844.2     64 seq1017_BIOID51105   -            215   2.2e-07   30.7   0.0   1   1   1.6e-10   4.3e-07   29.7   0.0    13    61     1    50     1    53 0.95 Helix-turn-helix domain
HTH_3                PF01381.17    55 seq1017_BIOID51105   -            215   3.2e-07   29.9   0.1   1   1     2e-10   5.4e-07   29.2   0.0    11    55     2    47     1    47 0.95 Helix-turn-helix
HTH_37               PF13744.1     80 seq1017_BIOID51105   -            215   7.8e-07   28.6   0.0   1   1     5e-10   1.4e-06   27.9   0.0    36    75     5    44     2    45 0.95 Helix-turn-helix domain
DUF329               PF03884.9     57 seq1019_BIOID51105   -             65   2.2e-26   91.0   1.7   1   1     2e-30   2.7e-26   90.7   1.2     2    56     6    62     3    63 0.92 Domain of unknown function (DUF329)
DUF4236              PF14020.1     55 seq1020_BIOID51105   -            402   6.7e-23   80.4   6.0   1   1   6.1e-27   8.4e-23   80.1   3.3     1    55     3    57     3    57 0.99 Protein of unknown function (DUF4236)
ROK                  PF00480.15   179 seq1025_BIOID51105   -            274   1.3e-27   96.6   0.0   1   1   1.2e-31   1.6e-27   96.3   0.0    26   179   111   267    85   267 0.89 ROK family
Fe-ADH               PF00465.14   366 seq1027_BIOID51105   -            891  4.1e-112  374.3   0.3   1   1  1.4e-115  6.4e-112  373.7   0.2     1   361   457   849   457   854 0.93 Iron-containing alcohol dehydrogenase
Aldedh               PF00171.17   462 seq1027_BIOID51105   -            891   1.6e-27   95.8   2.6   1   1   2.2e-30     1e-26   93.2   1.8    26   426     4   399     1   406 0.78 Aldehyde dehydrogenase family
Fe-ADH_2             PF13685.1    250 seq1027_BIOID51105   -            891   1.3e-18   67.0   1.2   1   2   2.8e-12   1.3e-08   34.3   0.0    12    94   473   555   464   562 0.92 Iron-containing alcohol dehydrogenase
Fe-ADH_2             PF13685.1    250 seq1027_BIOID51105   -            891   1.3e-18   67.0   1.2   2   2   8.6e-11   3.9e-07   29.5   0.9    98   247   588   739   580   741 0.93 Iron-containing alcohol dehydrogenase
Exonuc_X-T_C         PF08411.5    269 seq1030_BIOID51105   -            499  4.8e-104  347.0   0.2   1   1  8.7e-108  5.9e-104  346.7   0.1     1   268   236   497   236   498 0.99 Exonuclease C-terminal
RNase_T              PF00929.19   164 seq1030_BIOID51105   -            499     4e-25   88.8   0.0   1   1   1.1e-28   7.7e-25   87.9   0.0     2   162    37   216    36   218 0.95 Exonuclease
ESPR                 PF13018.1     24 seq1033_BIOID51105   -           1351   7.4e-11   41.1   0.4   1   1   1.3e-14   1.8e-10   39.8   0.3     1    24     1    24     1    24 0.99 Extended Signal Peptide of Type V secretion system
YkuD                 PF03734.9    146 seq1040_BIOID51105   -            615   6.1e-30  104.2   0.1   1   1   1.4e-33   9.7e-30  103.6   0.0     4   140   377   543   374   572 0.94 L,D-transpeptidase catalytic domain
PG_binding_1         PF01471.13    57 seq1040_BIOID51105   -            615   1.2e-09   37.9   0.2   1   1   9.3e-11   6.4e-07   29.1   0.0    25    57   316   348   307   348 0.92 Putative peptidoglycan binding domain
Methyltransf_10      PF05971.7    299 seq1042_BIOID51105   -            335  4.8e-154  511.7   0.0   1   1  8.2e-158  5.6e-154  511.4   0.0     2   299    30   323    29   323 0.99 Protein of unknown function (DUF890)
MTS                  PF05175.9    170 seq1042_BIOID51105   -            335   3.9e-05   22.9   0.0   1   1   1.2e-08   8.3e-05   21.9   0.0    30   115   128   222   114   232 0.77 Methyltransferase small domain
HEAT_2               PF13646.1     88 seq1045_BIOID51105   -            252   1.8e-23   82.4   0.1   1   1   3.4e-11   1.2e-07   31.8   0.0    11    56   144   189   134   197 0.91 HEAT repeats
HEAT                 PF02985.17    31 seq1045_BIOID51105   -            252     3e-16   57.8   1.0   1   1   2.1e-07   0.00073   19.3   0.0     2    24   166   188   165   189 0.95 HEAT repeat
HEAT_PBS             PF03130.11    27 seq1045_BIOID51105   -            252   1.7e-05   24.7   0.8   1   1   3.8e-06     0.013   15.8   0.0     1    27   149   175   149   175 0.98 PBS lyase HEAT-like repeat
NA37                 PF04245.8    326 seq1047_BIOID51105   -            391   2.8e-55  187.7  11.7   1   1   2.5e-59   3.4e-55  187.5   8.1     5   319    46   381    42   387 0.90 37-kD nucleoid-associated bacterial protein
tRNA-synt_2          PF00152.15   335 seq1048_BIOID51105   -            590    8e-132  438.9   0.0   1   1  2.8e-135  9.5e-132  438.6   0.0     2   334   118   558   117   559 0.99 tRNA synthetases class II (D, K and N)
GAD                  PF02938.9     95 seq1048_BIOID51105   -            590   9.1e-32  108.9   0.1   1   1   4.8e-35   1.7e-31  108.1   0.1     1    95   307   406   307   406 0.97 GAD domain
tRNA_anti            PF01336.20    76 seq1048_BIOID51105   -            590   1.3e-16   60.0   0.1   1   1   8.5e-20   2.9e-16   58.9   0.0     1    76    18   102    18   102 0.95 OB-fold nucleic acid binding domain
TnpB_IS66            PF05717.8    108 seq1049_BIOID51105   -            133   3.4e-38  129.2   0.4   1   1     3e-42   4.1e-38  129.0   0.3     3   106    12   113    10   115 0.95 IS66 Orf2 like protein
DUF2303              PF10065.4    276 seq1050_BIOID51105   -            274   1.4e-93  312.6   0.5   1   1   1.1e-97   1.5e-93  312.5   0.3     1   276     1   273     1   273 0.98 Uncharacterized conserved protein (DUF2303)
DDE_Tnp_IS66         PF03050.9    271 seq1053_BIOID51105   -            285   5.9e-29  101.0   0.6   1   1   2.2e-32   9.8e-29  100.2   0.0     1    97   177   276   177   283 0.93 Transposase IS66 family
HTH_Tnp_IS66         PF13005.2     59 seq1053_BIOID51105   -            285   2.7e-20   71.8   4.3   1   1   1.1e-23   4.9e-20   71.0   2.1     1    59   115   171   115   177 0.92 putative Helix-turn-helix domain of transposase IS66
LZ_Tnp_IS66          PF13007.2     78 seq1053_BIOID51105   -            285     2e-16   60.2   2.4   1   1   8.5e-20   3.9e-16   59.3   1.7     3    77    40   112    38   113 0.95 Transposase C of IS166 homeodomain
RHS                  PF03527.9     41 seq1056_BIOID51105   -            312   7.7e-21   73.4   1.9   1   1   6.3e-25   8.6e-21   73.3   0.3     1    41    46    86    46    86 0.98 RHS protein
Phage_sheath_1       PF04984.9    464 seq1060_BIOID51105   -            394   3.2e-43  147.7   0.0   1   2   5.3e-15   7.3e-11   41.0   0.0     1    88     1    90     1   102 0.93 Phage tail sheath protein
Phage_sheath_1       PF04984.9    464 seq1060_BIOID51105   -            394   3.2e-43  147.7   0.0   2   2   1.3e-34   1.8e-30  105.6   0.0   177   459   100   375    90   380 0.90 Phage tail sheath protein
Globin               PF00042.17   108 seq1062_BIOID51105   -            403   3.4e-15   56.1   0.0   1   1   1.7e-18   7.7e-15   55.0   0.0     2   107    14   109    13   110 0.96 Globin
NAD_binding_1        PF00175.16   109 seq1062_BIOID51105   -            403   1.9e-14   54.0   0.0   1   1     8e-18   3.6e-14   53.1   0.0     1   108   271   379   271   380 0.80 Oxidoreductase NAD-binding domain
FAD_binding_6        PF00970.19    99 seq1062_BIOID51105   -            403     1e-13   51.0   0.0   1   1   4.8e-17   2.2e-13   50.0   0.0     2    97   162   259   161   261 0.90 Oxidoreductase FAD-binding domain
Peptidase_M15_2      PF05951.8    153 seq1068_BIOID51105   -            182   1.2e-61  206.5   0.0   1   1   2.1e-65   1.4e-61  206.3   0.0     3   153    34   182    32   182 0.99 Bacterial protein of unknown function (DUF882)
Peptidase_M15_3      PF08291.6    110 seq1068_BIOID51105   -            182   8.5e-12   44.7   0.0   1   1   1.7e-15   1.1e-11   44.3   0.0    28   110    86   175    62   175 0.84 Peptidase M15
Lactamase_B          PF00753.22   194 seq1072_BIOID51105   -            215   1.3e-32  112.9   0.6   1   1   2.2e-36   1.5e-32  112.7   0.4     4   194    11   192     8   192 0.93 Metallo-beta-lactamase superfamily
Lactamase_B_2        PF12706.2    194 seq1072_BIOID51105   -            215   9.1e-08   31.7   0.1   1   1   1.6e-11   1.1e-07   31.4   0.1     4   154    28   190    25   194 0.59 Beta-lactamase superfamily domain
Phage_tube           PF04985.9    167 seq1073_BIOID51105   -            170   3.7e-57  192.2   0.0   1   1     3e-61   4.1e-57  192.1   0.0     1   167     2   169     2   169 0.99 Phage tail tube protein FII
Transcrip_reg        PF01709.15   234 seq1077_BIOID51105   -            246   9.3e-99  329.1   0.2   1   1  7.7e-103   1.1e-98  329.0   0.1     1   233     5   236     5   237 0.98 Transcriptional regulator
Phage_integrase      PF00589.17   173 seq1078_BIOID51105   -            387   1.1e-45  155.3   0.5   1   1   4.7e-49   6.4e-45  152.7   0.0     1   172   184   355   184   356 0.98 Phage integrase family
Phage_P2_GpE         PF06528.7     39 seq1087_BIOID51105   -             51   1.5e-19   68.9   0.4   1   1   1.3e-23   1.7e-19   68.8   0.2     1    39    10    48    10    49 0.95 Phage P2 GpE
RuvC                 PF02075.12   149 seq1088_BIOID51105   -            173   1.2e-66  223.0   0.5   1   1     1e-70   1.4e-66  222.7   0.3     1   149     4   150     4   150 1.00 Crossover junction endodeoxyribonuclease RuvC
Autotransporter      PF03797.14   265 seq1089_BIOID51105   -            442   4.9e-51  173.5  27.7   1   1   1.4e-54   9.8e-51  172.5  19.2     3   261   157   429   155   433 0.94 Autotransporter beta-domain
Pertactin            PF03212.9    121 seq1089_BIOID51105   -            442   5.2e-10   38.9   1.3   1   1   1.7e-13   1.2e-09   37.8   0.9    44   120    10    88     1    89 0.84 Pertactin
PhageMin_Tail        PF10145.4    202 seq1090_BIOID51105   -            935   5.4e-54  182.8  23.2   1   1     4e-58   5.5e-54  182.7  10.3     1   202   227   427   227   427 0.98 Phage-related minor tail protein
Response_reg         PF00072.19   112 seq1093_BIOID51105   -            215     2e-26   92.0   0.1   1   1   4.4e-30     3e-26   91.5   0.1     1   111    11   122    11   123 0.98 Response regulator receiver domain
GerE                 PF00196.14    58 seq1093_BIOID51105   -            215   6.8e-24   82.8   0.1   1   1   1.7e-27   1.2e-23   82.1   0.1     3    58   154   209   152   209 0.97 Bacterial regulatory proteins, luxR family
DDE_Tnp_IS66         PF03050.9    271 seq1094_BIOID51105   -            205   1.2e-47  162.2   0.0   1   1   2.3e-51   1.5e-47  161.9   0.0   124   269     1   153     1   155 0.97 Transposase IS66 family
DDE_Tnp_IS66_C       PF13817.1     39 seq1094_BIOID51105   -            205   1.2e-18   66.6   1.7   1   1   3.4e-22   2.3e-18   65.7   1.2     1    38   161   198   161   199 0.97 IS66 C-terminal element
RuvA_N               PF01330.16    61 seq1099_BIOID51105   -            203   1.4e-24   85.4   0.4   1   1   7.7e-28   3.5e-24   84.2   0.1     1    61     1    62     1    62 1.00 RuvA N terminal domain
RuvA_C               PF07499.8     47 seq1099_BIOID51105   -            203   1.4e-15   57.0   2.0   1   1     3e-19   1.4e-15   57.0   1.4     1    45   158   201   158   203 0.95 RuvA, C-terminal domain
HTH_3                PF01381.17    55 seq1102_BIOID51105   -             88   6.7e-15   54.5   0.0   1   1   3.8e-18     1e-14   53.9   0.0     2    53    18    69    17    70 0.95 Helix-turn-helix
HTH_19               PF12844.2     64 seq1102_BIOID51105   -             88   7.5e-12   45.0   0.1   1   1   3.3e-15   9.1e-12   44.7   0.0     3    54    16    67    14    75 0.89 Helix-turn-helix domain
HTH_37               PF13744.1     80 seq1102_BIOID51105   -             88   1.2e-07   31.3   0.2   1   1   5.4e-11   1.5e-07   31.0   0.1    18    72    12    65    10    70 0.91 Helix-turn-helix domain
HTH_26               PF13443.1     63 seq1102_BIOID51105   -             88   1.1e-06   28.5   0.2   1   1   1.3e-09   3.5e-06   26.9   0.0     7    53    22    67    16    70 0.90 Cro/C1-type HTH DNA-binding domain
HTH_31               PF13560.1     64 seq1102_BIOID51105   -             88   1.7e-06   27.9   0.0   1   1   7.2e-10     2e-06   27.7   0.0     2    57    13    67    12    83 0.89 Helix-turn-helix domain
HTH_18               PF12833.2     81 seq1104_BIOID51105   -            278   6.7e-26   90.0   2.5   1   1   2.3e-29     8e-26   89.8   1.0     1    80   193   271   193   272 0.97 Helix-turn-helix domain
AraC_binding         PF02311.14   136 seq1104_BIOID51105   -            278   7.2e-24   83.8   2.1   1   1   2.1e-27   7.2e-24   83.8   1.5     4   136    16   154    14   154 0.96 AraC-like ligand binding domain
HTH_AraC             PF00165.18    42 seq1104_BIOID51105   -            278   7.7e-21   73.1   0.1   1   2   1.7e-11   5.8e-08   32.1   0.0     1    42   180   221   180   221 0.97 Bacterial regulatory helix-turn-helix proteins, AraC family
HTH_AraC             PF00165.18    42 seq1104_BIOID51105   -            278   7.7e-21   73.1   0.1   2   2   1.3e-13   4.5e-10   38.9   0.0     1    42   232   271   232   271 0.93 Bacterial regulatory helix-turn-helix proteins, AraC family
Couple_hipA          PF13657.1     99 seq1105_BIOID51105   -            459   5.3e-25   87.4   0.0   1   1   2.1e-28   9.7e-25   86.6   0.0     4    98    26   122    23   123 0.97 HipA N-terminal domain
HipA_N               PF07805.7     82 seq1105_BIOID51105   -            459   8.4e-21   73.8   0.0   1   1   4.6e-24   2.1e-20   72.6   0.0     1    82   169   257   169   257 0.98 HipA-like N-terminal domain
HipA_C               PF07804.7     79 seq1105_BIOID51105   -            459   3.9e-17   62.0   0.0   1   1   3.1e-20   1.4e-16   60.2   0.0     1    79   268   351   268   351 0.95 HipA-like C-terminal domain
RuvB_N               PF05496.7    234 seq1106_BIOID51105   -            336  9.5e-116  384.7   0.1   1   1  4.3e-119  1.2e-115  384.3   0.0     3   233     8   238     6   239 0.98 Holliday junction DNA helicase ruvB N-terminus
RuvB_C               PF05491.8     76 seq1106_BIOID51105   -            336     3e-33  113.1   0.0   1   1   2.2e-36   6.1e-33  112.1   0.0     1    75   256   330   256   331 0.98 Holliday junction DNA helicase ruvB C-terminus
AAA                  PF00004.24   132 seq1106_BIOID51105   -            336   8.3e-20   71.2   0.0   1   1   6.5e-23   1.8e-19   70.1   0.0     1   130    58   181    58   183 0.94 ATPase family associated with various cellular activities (AAA)
AraC_binding         PF02311.14   136 seq1110_BIOID51105   -            312   1.1e-22   80.0   1.3   1   1   5.1e-26   1.7e-22   79.4   0.2     7   129    52   175    48   186 0.88 AraC-like ligand binding domain
HTH_18               PF12833.2     81 seq1110_BIOID51105   -            312   8.9e-22   76.8   0.1   1   1   5.5e-25   1.9e-21   75.8   0.1     2    79   229   305   228   307 0.97 Helix-turn-helix domain
HTH_AraC             PF00165.18    42 seq1110_BIOID51105   -            312   1.4e-20   72.2   0.2   1   2   3.2e-10   1.1e-06   28.1   0.0     2    42   216   256   215   256 0.93 Bacterial regulatory helix-turn-helix proteins, AraC family
HTH_AraC             PF00165.18    42 seq1110_BIOID51105   -            312   1.4e-20   72.2   0.2   2   2   1.6e-14   5.3e-11   41.8   0.0     2    42   268   306   267   306 0.94 Bacterial regulatory helix-turn-helix proteins, AraC family
Cupin_2              PF07883.6     71 seq1110_BIOID51105   -            312   1.4e-06   27.5   0.0   1   1   8.3e-10   2.8e-06   26.6   0.0     7    60    57   109    53   116 0.92 Cupin domain
UTRA                 PF07702.8    141 seq1111_BIOID51105   -            240   3.4e-37  127.1   0.1   1   1   7.1e-41   4.9e-37  126.5   0.0     2   141    91   229    90   229 0.98 UTRA domain
GntR                 PF00392.16    64 seq1111_BIOID51105   -            240   6.2e-25   86.2   0.8   1   1   1.6e-28   1.1e-24   85.5   0.5     1    64     6    69     6    69 0.99 Bacterial regulatory proteins, gntR family
PTS_EIIA_2           PF00359.17   142 seq1114_BIOID51105   -            637   6.7e-33  113.2   0.0   1   1   2.5e-36   1.1e-32  112.5   0.0     5   140   498   634   495   636 0.95 Phosphoenolpyruvate-dependent sugar phosphotransferase system, EIIA 2
PTS_EIIC             PF02378.13   321 seq1114_BIOID51105   -            637   2.5e-19   69.1  33.4   1   1   5.5e-23   2.5e-19   69.1  23.2     1   321    17   277    17   277 0.92 Phosphotransferase system, EIIC
PTS_IIB              PF02302.12    90 seq1114_BIOID51105   -            637   1.9e-09   37.7   0.3   1   1   1.1e-12   4.9e-09   36.3   0.0     1    79   379   453   379   458 0.87 PTS system, Lactose/Cellobiose specific IIB subunit
Phage_P2_GpU         PF06995.6    121 seq1118_BIOID51105   -            113   3.5e-33  113.4   0.0   1   1   2.8e-37   3.8e-33  113.3   0.0     1    92     8    99     8   110 0.97 Phage P2 GpU
HisG                 PF01634.13   163 seq1121_BIOID51105   -            299   8.2e-55  184.7   0.0   1   1   1.7e-58   1.2e-54  184.1   0.0     1   163    53   221    53   221 0.94 ATP phosphoribosyltransferase
HisG_C               PF08029.6     75 seq1121_BIOID51105   -            299   5.6e-28   96.5   0.1   1   1   2.2e-31   1.5e-27   95.2   0.0     1    75   222   297   222   297 0.98 HisG, C-terminal domain
SEC-C                PF02810.10    21 seq1122_BIOID51105   -            152   1.2e-18   66.0  20.2   1   2   3.8e-11   5.3e-07   28.9   0.5     1    20     1    20     1    21 0.94 SEC-C motif
SEC-C                PF02810.10    21 seq1122_BIOID51105   -            152   1.2e-18   66.0  20.2   2   2   3.9e-15   5.4e-11   41.6   8.9     1    19   134   152   134   152 0.96 SEC-C motif
Formyl_trans_N       PF00551.14   181 seq1127_BIOID51105   -            280   5.8e-55  185.5   0.0   1   1   1.1e-58   7.3e-55  185.2   0.0     2   181    86   262    85   262 0.99 Formyl transferase
ACT                  PF01842.20    66 seq1127_BIOID51105   -            280   1.1e-07   31.0   0.0   1   1   3.3e-11   2.2e-07   30.0   0.0     2    63     8    69     7    72 0.91 ACT domain
Histidinol_dh        PF00815.15   413 seq1130_BIOID51105   -            434  2.7e-182  605.8   1.5   1   1  2.3e-186  3.1e-182  605.6   1.0     2   413    18   428    17   428 0.99 Histidinol dehydrogenase
Pili_assembly_N      PF00345.15   122 seq1132_BIOID51105   -            239   2.5e-41  140.1   0.5   1   1   5.4e-45   3.7e-41  139.6   0.4     2   121    36   154    35   155 0.91 Gram-negative pili assembly chaperone, N-terminal domain
Pili_assembly_C      PF02753.12    68 seq1132_BIOID51105   -            239   1.3e-17   63.2   0.6   1   1     2e-21   1.3e-17   63.2   0.4     1    66   174   233   174   235 0.95 Gram-negative pili assembly chaperone, C-terminal domain
OMP_b-brl            PF13505.1    176 seq1133_BIOID51105   -            171   3.9e-27   95.2  13.5   1   1   6.8e-31   4.7e-27   94.9   9.3     2   176     9   171     6   171 0.87 Outer membrane protein beta-barrel domain
Ail_Lom              PF06316.6    199 seq1133_BIOID51105   -            171   1.5e-23   83.2   4.7   1   2   2.2e-18   1.5e-14   53.8   0.9     1   126     1   115     1   127 0.77 Enterobacterial Ail/Lom protein
Ail_Lom              PF06316.6    199 seq1133_BIOID51105   -            171   1.5e-23   83.2   4.7   2   2   2.2e-11   1.5e-07   31.0   0.1   154   199   126   171   120   171 0.93 Enterobacterial Ail/Lom protein
Mannitol_dh_C        PF08125.8    245 seq1134_BIOID51105   -            425   1.8e-71  240.0   0.0   1   1   5.1e-75   3.5e-71  239.1   0.0     1   244   191   416   191   417 0.98 Mannitol dehydrogenase C-terminal domain
Mannitol_dh          PF01232.18   151 seq1134_BIOID51105   -            425   2.6e-27   95.5   0.1   1   1   7.3e-31     5e-27   94.5   0.0     1   151    44   166    44   166 0.97 Mannitol dehydrogenase Rossmann domain
SBP_bac_9            PF01297.12   256 seq1135_BIOID51105   -            352   2.5e-61  207.0   0.0   1   1   2.1e-65   2.8e-61  206.8   0.0     1   256    70   349    70   349 0.90 Periplasmic solute binding protein family
Sod_Fe_C             PF02777.13   106 seq1137_BIOID51105   -            208   2.7e-40  136.3   0.5   1   1   5.9e-44     4e-40  135.8   0.1     4   106    98   204    95   204 0.91 Iron/manganese superoxide dismutases, C-terminal domain
Sod_Fe_N             PF00081.17    82 seq1137_BIOID51105   -            208   9.6e-34  115.4   2.3   1   1   2.3e-37   1.5e-33  114.7   1.6     1    81     4    91     4    92 0.97 Iron/manganese superoxide dismutases, alpha-hairpin domain
Usher                PF00577.15   552 seq1140_BIOID51105   -            883  9.6e-198  658.2  31.8   1   1  2.6e-201  1.2e-197  657.9  22.1     1   552   213   795   213   795 0.98 Type VII secretion system (T7SS), usher protein
PapC_N               PF13954.1    146 seq1140_BIOID51105   -            883   1.6e-41  141.1   0.0   1   1   7.2e-45   3.3e-41  140.1   0.0     1   146    42   196    42   196 0.96 PapC N-terminal domain
PapC_C               PF13953.1     68 seq1140_BIOID51105   -            883   8.2e-23   79.7   0.1   1   1   4.8e-26   2.2e-22   78.3   0.1     1    65   805   868   805   871 0.96 PapC C-terminal domain
Peptidase_S24        PF00717.18    70 seq1141_BIOID51105   -            208   3.5e-20   71.2   0.2   1   1   7.4e-24   5.1e-20   70.7   0.1     1    70   120   194   120   194 0.98 Peptidase S24-like
HTH_3                PF01381.17    55 seq1141_BIOID51105   -            208   9.2e-11   41.3   0.0   1   1     2e-14   1.3e-10   40.7   0.0     1    55     8    62     8    62 0.94 Helix-turn-helix
Aminotran_1_2        PF00155.16   363 seq1142_BIOID51105   -            356   7.9e-68  228.9   0.0   1   1     7e-72   9.6e-68  228.6   0.0    31   363    46   351    30   351 0.94 Aminotransferase class I and II
HTH_Tnp_1            PF01527.15    76 seq1144_BIOID51105   -            113   9.1e-16   57.4   0.2   1   1   8.9e-20   1.2e-15   57.0   0.1     2    75     3    75     2    76 0.95 Transposase
KdgT                 PF03812.8    314 seq1145_BIOID51105   -            341  1.1e-180  599.5  30.6   1   1    9e-185  1.2e-180  599.4  21.2     1   314    15   328    15   328 1.00 2-keto-3-deoxygluconate permease
Peptidase_M23        PF01551.17    96 seq1146_BIOID51105   -            440   2.3e-34  117.2   0.2   1   1   1.4e-37   4.8e-34  116.1   0.2     2    96   313   407   312   407 0.98 Peptidase family M23
OapA                 PF04225.7     85 seq1146_BIOID51105   -            440   8.3e-11   41.5   0.5   1   1   3.5e-11   1.2e-07   31.3   0.0     3    81    96   172    94   176 0.88 Opacity-associated protein A LysM-like domain
LysM                 PF01476.15    44 seq1146_BIOID51105   -            440   9.3e-08   31.7   0.9   1   1     6e-11     2e-07   30.6   0.1     1    43    98   141    98   142 0.94 LysM domain
OapA_N               PF08525.6     30 seq1146_BIOID51105   -            440   3.5e-07   29.6   0.2   1   1   1.8e-10     6e-07   28.9   0.2     2    29    11    39    10    40 0.92 Opacity-associated protein A N-terminal motif
MtlR                 PF05068.7    170 seq1147_BIOID51105   -            195   4.1e-76  254.0   0.0   1   1   3.5e-80   4.8e-76  253.8   0.0     5   169    26   188     2   189 0.96 Mannitol repressor
IGPD                 PF00475.13   145 seq1152_BIOID51105   -            355   1.3e-64  216.3   0.3   1   1   6.7e-68   2.3e-64  215.5   0.2     1   145   196   338   196   338 0.99 Imidazoleglycerol-phosphate dehydratase
HAD_2                PF13419.1    176 seq1152_BIOID51105   -            355   5.6e-07   29.8   0.0   1   1   5.3e-09   1.8e-05   24.9   0.0    76   173    30   145    19   148 0.81 Haloacid dehalogenase-like hydrolase
PNK3P                PF08645.6    158 seq1152_BIOID51105   -            355   9.5e-07   28.2   0.0   1   1   4.9e-10   1.7e-06   27.4   0.0     5   129     8   134     4   184 0.77 Polynucleotide kinase 3 phosphatase
Hydrolase_like       PF13242.1     75 seq1152_BIOID51105   -            355   1.8e-06   27.4   0.0   1   1   1.1e-09   3.9e-06   26.3   0.0     1    44   102   144   102   148 0.90 HAD-hyrolase-like
MOSC                 PF03473.12   133 seq1154_BIOID51105   -            224   3.1e-27   94.5   0.0   1   1   6.2e-31   4.2e-27   94.1   0.0     2   132    38   161    37   162 0.97 MOSC domain
3-alpha              PF03475.9     47 seq1154_BIOID51105   -            224   1.7e-16   59.5   0.1   1   1   4.6e-20   3.1e-16   58.6   0.0     1    47   168   214   168   214 0.97 3-alpha domain
DUF2810              PF10928.3     54 seq1157_BIOID51105   -            120   3.1e-32  109.9   2.6   1   1   2.4e-36   3.3e-32  109.8   1.1     1    53    66   118    66   119 0.96 Protein of unknown function (DUF2810)
Lip_A_acyltrans      PF03279.8    295 seq1158_BIOID51105   -            323  4.5e-113  376.8   0.0   1   1  3.7e-117  5.1e-113  376.7   0.0     2   295    12   305    11   305 1.00 Bacterial lipid A biosynthesis acyltransferase
DUF3458              PF11940.3    367 seq1159_BIOID51105   -            870  1.1e-141  471.8   5.1   1   1    4e-145  1.8e-141  471.1   3.6     2   367   458   827   457   827 0.99 Domain of unknown function (DUF3458)
Peptidase_M1         PF01433.15   390 seq1159_BIOID51105   -            870     3e-66  224.0   0.0   1   1   1.5e-69   6.9e-66  222.8   0.0   122   390   112   384    19   384 0.88 Peptidase family M1
Peptidase_MA_2       PF13485.1    128 seq1159_BIOID51105   -            870   4.9e-18   65.3   0.1   1   1   3.2e-21   1.5e-17   63.7   0.0    16   128   282   407   262   407 0.80 Peptidase MA superfamily
DUF2303              PF10065.4    276 seq1160_BIOID51105   -            274   6.1e-93  310.5   0.4   1   1     5e-97   6.8e-93  310.3   0.3     1   276     1   273     1   273 0.98 Uncharacterized conserved protein (DUF2303)
Fe_dep_repr_C        PF02742.10    71 seq1161_BIOID51105   -            155   1.4e-13   50.2   0.9   1   1   1.5e-16   2.9e-13   49.1   0.6     1    57    95   150    95   154 0.95 Iron dependent repressor, metal binding and dimerisation domain
Fe_dep_repress       PF01325.14    60 seq1161_BIOID51105   -            155   6.9e-11   41.8   0.0   1   1   6.3e-14   1.2e-10   40.9   0.0     6    60    38    92    35    92 0.95 Iron dependent repressor, N-terminal DNA binding domain
HTH_24               PF13412.1     48 seq1161_BIOID51105   -            155   1.2e-07   30.9   0.0   1   1     9e-11   1.8e-07   30.3   0.0     3    48    40    85    38    85 0.90 Winged helix-turn-helix DNA-binding
MarR                 PF01047.17    59 seq1161_BIOID51105   -            155   1.7e-06   27.4   0.0   1   1   1.6e-09   3.1e-06   26.6   0.0    11    48    48    85    47    87 0.95 MarR family
THF_DHG_CYH_C        PF02882.14   161 seq1163_BIOID51105   -            288   1.5e-68  228.8   0.1   1   1   3.6e-72   2.5e-68  228.1   0.1     1   157   124   279   124   283 0.99 Tetrahydrofolate dehydrogenase/cyclohydrolase, NAD(P)-binding domain
THF_DHG_CYH          PF00763.18   117 seq1163_BIOID51105   -            288   1.2e-41  141.3   0.1   1   1   2.8e-45   1.9e-41  140.6   0.1     1   117     4   121     4   121 0.99 Tetrahydrofolate dehydrogenase/cyclohydrolase, catalytic domain
GATase               PF00117.23   192 seq1164_BIOID51105   -            196   6.2e-28   97.4   0.0   1   1   2.1e-31   7.1e-28   97.2   0.0     1   189     4   194     4   196 0.81 Glutamine amidotransferase class-I
GATase_3             PF07685.9    158 seq1164_BIOID51105   -            196   9.7e-06   25.1   0.0   1   1   4.3e-09   1.5e-05   24.5   0.0     8    79    39   100    32   106 0.87 CobB/CobQ-like glutamine amidotransferase domain
CitMHS               PF03600.11   349 seq1167_BIOID51105   -            372   2.4e-28   98.6  24.5   1   1   3.7e-32   2.5e-28   98.5  14.7    41   321    32   306    11   330 0.89 Citrate transporter
Na_sulph_symp        PF00939.14   471 seq1167_BIOID51105   -            372   1.1e-07   31.0   5.8   1   1   1.6e-11   1.1e-07   31.0   4.0   320   449    41   166    35   184 0.80 Sodium:sulfate symporter transmembrane region
Fimbrial             PF00419.15   145 seq1168_BIOID51105   -            176   3.5e-19   69.3   0.2   1   1     3e-23   4.1e-19   69.1   0.1     3   145    29   176    27   176 0.91 Fimbrial protein
DUF3251              PF11622.3    165 seq1170_BIOID51105   -            227   6.2e-07   28.8   4.8   1   1   3.3e-10   4.5e-06   26.0   3.3     9   152    54   203    35   215 0.68 Protein of unknown function (DUF3251)
SBP_bac_3            PF00497.15   225 seq1171_BIOID51105   -            518   1.1e-30  106.5   0.0   1   1   4.4e-34     2e-30  105.6   0.0    10   224    52   267    45   268 0.91 Bacterial extracellular solute-binding proteins, family 3
SLT                  PF01464.15   121 seq1171_BIOID51105   -            518   4.8e-27   93.7   0.1   1   1   1.7e-30     8e-27   93.0   0.1     5   118   295   404   292   407 0.95 Transglycosylase SLT domain
Lysozyme_like        PF13702.1    160 seq1171_BIOID51105   -            518   1.5e-06   27.7   0.0   1   1   1.2e-09   5.3e-06   25.8   0.0     8   100   291   391   283   448 0.65 Lysozyme-like
His_biosynth         PF00977.16   228 seq1172_BIOID51105   -            245   6.1e-76  254.5   0.2   1   1   2.5e-79   6.8e-76  254.3   0.2     1   228     1   234     1   234 0.98 Histidine biosynthesis protein
Trp_syntA            PF00290.15   259 seq1172_BIOID51105   -            245   3.3e-06   25.6   1.0   1   1   1.3e-08   3.5e-05   22.2   0.1   174   232    51   108    33   114 0.88 Tryptophan synthase alpha chain
S4_2                 PF13275.1     65 seq1174_BIOID51105   -             73   1.1e-24   85.7   0.0   1   1   8.3e-29   1.1e-24   85.6   0.0     5    65    12    72     7    72 0.95 S4 domain
HIM                  PF05662.9     21 seq1175_BIOID51105   -           1616   3.5e-84  273.2 100.3   1   8   1.7e-09   4.8e-06   25.9   0.2     1    21   382   405   382   405 0.99 Haemagglutinin
HIM                  PF05662.9     21 seq1175_BIOID51105   -           1616   3.5e-84  273.2 100.3   2   8   7.3e-11     2e-07   30.3   1.2     2    21   570   592   569   592 0.97 Haemagglutinin
HIM                  PF05662.9     21 seq1175_BIOID51105   -           1616   3.5e-84  273.2 100.3   3   8   3.5e-11   9.5e-08   31.3   0.9     2    21   655   677   654   677 0.97 Haemagglutinin
HIM                  PF05662.9     21 seq1175_BIOID51105   -           1616   3.5e-84  273.2 100.3   4   8   3.1e-11   8.4e-08   31.5   0.7     3    21  1028  1049  1026  1049 0.97 Haemagglutinin
HIM                  PF05662.9     21 seq1175_BIOID51105   -           1616   3.5e-84  273.2 100.3   5   8   1.3e-09   3.5e-06   26.4   0.0     1    21  1183  1203  1183  1203 0.98 Haemagglutinin
HIM                  PF05662.9     21 seq1175_BIOID51105   -           1616   3.5e-84  273.2 100.3   6   8   3.6e-12   9.8e-09   34.4   1.9     1    21  1319  1339  1319  1339 0.98 Haemagglutinin
HIM                  PF05662.9     21 seq1175_BIOID51105   -           1616   3.5e-84  273.2 100.3   7   8   7.9e-13   2.2e-09   36.5   1.6     1    21  1440  1460  1440  1460 0.98 Haemagglutinin
HIM                  PF05662.9     21 seq1175_BIOID51105   -           1616   3.5e-84  273.2 100.3   8   8   6.1e-10   1.7e-06   27.4   1.5     1    21  1493  1513  1493  1513 0.96 Haemagglutinin
Hep_Hag              PF05658.9     28 seq1175_BIOID51105   -           1616   2.8e-71  232.6 183.7   1  13   1.1e-07   0.00031   20.7   0.0     1    27   130   156   130   157 0.94 Hep_Hag
Hep_Hag              PF05658.9     28 seq1175_BIOID51105   -           1616   2.8e-71  232.6 183.7   2  13   5.9e-09   1.6e-05   24.7   1.5     1    26   158   183   158   185 0.94 Hep_Hag
Hep_Hag              PF05658.9     28 seq1175_BIOID51105   -           1616   2.8e-71  232.6 183.7   3  13   1.1e-08     3e-05   23.9   1.5     1    27   200   226   200   227 0.95 Hep_Hag
Hep_Hag              PF05658.9     28 seq1175_BIOID51105   -           1616   2.8e-71  232.6 183.7   4  13   3.5e-09   9.5e-06   25.5   0.2     1    27   214   240   214   241 0.95 Hep_Hag
Hep_Hag              PF05658.9     28 seq1175_BIOID51105   -           1616   2.8e-71  232.6 183.7   5  13     7e-09   1.9e-05   24.5   2.5     1    26   228   253   228   255 0.96 Hep_Hag
Hep_Hag              PF05658.9     28 seq1175_BIOID51105   -           1616   2.8e-71  232.6 183.7   6  13   7.3e-09     2e-05   24.4   2.2     3    27   257   281   256   282 0.94 Hep_Hag
Hep_Hag              PF05658.9     28 seq1175_BIOID51105   -           1616   2.8e-71  232.6 183.7   7  13     6e-10   1.6e-06   27.9   0.5     1    28   269   296   269   296 0.97 Hep_Hag
Hep_Hag              PF05658.9     28 seq1175_BIOID51105   -           1616   2.8e-71  232.6 183.7   8  13   1.3e-09   3.5e-06   26.8   2.2     1    28   297   324   297   324 0.95 Hep_Hag
Hep_Hag              PF05658.9     28 seq1175_BIOID51105   -           1616   2.8e-71  232.6 183.7   9  13   4.2e-09   1.1e-05   25.2   2.4     3    27   327   351   325   352 0.94 Hep_Hag
Hep_Hag              PF05658.9     28 seq1175_BIOID51105   -           1616   2.8e-71  232.6 183.7  10  13   2.2e-08     6e-05   22.9   2.5     1    27   353   379   353   380 0.96 Hep_Hag
Hep_Hag              PF05658.9     28 seq1175_BIOID51105   -           1616   2.8e-71  232.6 183.7  11  13   3.4e-10   9.3e-07   28.6   3.9     1    27  1099  1125  1099  1126 0.95 Hep_Hag
Hep_Hag              PF05658.9     28 seq1175_BIOID51105   -           1616   2.8e-71  232.6 183.7  12  13   1.3e-07   0.00034   20.5   4.4     1    28  1259  1286  1259  1286 0.96 Hep_Hag
Hep_Hag              PF05658.9     28 seq1175_BIOID51105   -           1616   2.8e-71  232.6 183.7  13  13     3e-10   8.2e-07   28.8   4.5     1    28  1397  1424  1397  1424 0.96 Hep_Hag
YadA                 PF03895.10    78 seq1175_BIOID51105   -           1616   7.5e-24   83.4  10.1   1   1   2.7e-27   7.5e-24   83.4   7.0     2    78  1539  1616  1538  1616 0.98 YadA-like C-terminal region
ESPR                 PF13018.1     24 seq1175_BIOID51105   -           1616   1.7e-09   36.7   1.3   1   1   3.8e-12     1e-08   34.3   0.2     1    24     1    24     1    24 0.98 Extended Signal Peptide of Type V secretion system
DUF457               PF04307.9    157 seq1176_BIOID51105   -            173   1.7e-29  102.0  11.3   1   1   1.4e-33     2e-29  101.8   7.8     2   141     5   157     4   172 0.86 Predicted membrane-bound metal-dependent hydrolase (DUF457)
His_biosynth         PF00977.16   228 seq1179_BIOID51105   -            258   9.3e-79  263.7   0.6   1   1   3.1e-82   1.1e-78  263.5   0.4     1   227     5   239     5   240 0.96 Histidine biosynthesis protein
FCD                  PF07729.7    125 seq1182_BIOID51105   -            274   1.2e-22   80.4   5.9   1   1   2.6e-26   1.8e-22   79.8   4.1     1   124   116   246   116   247 0.90 FCD domain
GntR                 PF00392.16    64 seq1182_BIOID51105   -            274     6e-14   51.1   0.2   1   1   1.8e-17   1.2e-13   50.1   0.1     4    62    31    89    29    91 0.95 Bacterial regulatory proteins, gntR family
DUF3596              PF12167.3     88 seq1185_BIOID51105   -            391   5.8e-29   99.4   1.0   1   1   1.8e-32   1.2e-28   98.3   0.1     1    87    10   100    10   101 0.95 Domain of unknown function (DUF3596)
Phage_integrase      PF00589.17   173 seq1185_BIOID51105   -            391   4.9e-18   65.2   0.0   1   1   1.6e-21   1.1e-17   64.1   0.0     3   166   202   370   200   376 0.83 Phage integrase family
PRA-CH               PF01502.13    75 seq1186_BIOID51105   -            203   1.2e-33  114.4   0.0   1   1   3.4e-37   2.3e-33  113.5   0.0     1    74    33   106    33   107 0.99 Phosphoribosyl-AMP cyclohydrolase
PRA-PH               PF01503.12    83 seq1186_BIOID51105   -            203   1.5e-13   50.6   0.5   1   1   3.2e-17   2.2e-13   50.1   0.4     2    82   116   201   115   202 0.96 Phosphoribosyl-ATP pyrophosphohydrolase
LTXXQ                PF07813.7    100 seq1187_BIOID51105   -            167     4e-20   72.0  12.1   1   1   5.8e-24     4e-20   72.0   8.4     4   100    41   137    38   137 0.96 LTXXQ motif family protein
Metal_resist         PF13801.1    125 seq1187_BIOID51105   -            167   1.5e-09   37.7   9.4   1   1   2.2e-13   1.5e-09   37.7   6.5    19   124    30   131     8   132 0.85 Heavy-metal resistance
ABC_tran             PF00005.22   118 seq1190_BIOID51105   -            530   1.4e-36  125.3   0.0   1   2   1.4e-18   1.9e-15   57.1   0.0     1   118    41   184    41   184 0.98 ABC transporter
ABC_tran             PF00005.22   118 seq1190_BIOID51105   -            530   1.4e-36  125.3   0.0   2   2   2.7e-21   3.7e-18   65.8   0.0     1   118   359   467   359   467 0.95 ABC transporter
ABC_tran_2           PF12848.2     85 seq1190_BIOID51105   -            530   3.3e-23   81.1   3.0   1   1   2.2e-23     3e-20   71.7   1.4     2    85   224   309   223   309 0.91 ABC transporter
FimH_man-bind        PF09160.5    147 seq1192_BIOID51105   -            304   5.8e-61  204.5   0.7   1   1   1.3e-64   8.7e-61  203.9   0.1     1   147    27   171    27   171 0.99 FimH, mannose binding
Fimbrial             PF00419.15   145 seq1192_BIOID51105   -            304   3.9e-08   33.5   4.0   1   1   5.7e-12   3.9e-08   33.5   2.8     5   145   176   304   172   304 0.83 Fimbrial protein
Cation_efflux        PF01545.16   285 seq1194_BIOID51105   -            300   2.3e-65  220.4   5.4   1   1   1.9e-69   2.5e-65  220.2   3.7     2   283    14   289    13   291 0.97 Cation efflux family
Pro_isomerase        PF00160.16   155 seq1198_BIOID51105   -            164   3.2e-47  160.4   1.6   1   1   2.6e-51   3.6e-47  160.3   1.1     2   155     2   162     1   162 0.88 Cyclophilin type peptidyl-prolyl cis-trans isomerase/CLD
SIS                  PF01380.17   131 seq1199_BIOID51105   -            306   1.7e-30  105.2   0.5   1   1   4.3e-34     3e-30  104.4   0.3     1   131   152   282   152   282 0.99 SIS domain
HTH_6                PF01418.12    77 seq1199_BIOID51105   -            306   1.1e-29  101.8   0.2   1   1   3.1e-33   2.1e-29  100.9   0.1     1    76    25   100    25   101 0.98 Helix-turn-helix domain, rpiR family
CbiA                 PF01656.18   195 seq1200_BIOID51105   -            283   1.1e-32  112.9   0.2   1   1   5.8e-36   1.3e-32  112.6   0.1     1   178     6   227     6   244 0.79 CobQ/CobB/MinD/ParA nucleotide binding domain
ArsA_ATPase          PF02374.10   305 seq1200_BIOID51105   -            283   1.7e-09   37.0   0.2   1   1   2.5e-12   5.7e-09   35.3   0.0     5   137     8   148     4   151 0.70 Anion-transporting ATPase
AAA_31               PF13614.1    157 seq1200_BIOID51105   -            283   7.1e-09   35.6   2.6   1   1   2.3e-11   5.2e-08   32.8   0.2     2   154     5   173     4   175 0.73 AAA domain
MipZ                 PF09140.6    261 seq1200_BIOID51105   -            283   1.6e-07   30.5   0.3   1   1   2.9e-08   6.7e-05   21.9   0.1     2   105     5   108     4   115 0.81 ATPase MipZ
Fer4_NifH            PF00142.13   273 seq1200_BIOID51105   -            283   7.8e-05   21.8   0.0   1   1   5.8e-08   0.00013   21.1   0.0     7    50    11    55     6   106 0.83 4Fe-4S iron sulfur cluster binding proteins, NifH/frxC family
G6PD_C               PF02781.11   294 seq1201_BIOID51105   -            491  2.8e-130  433.3   0.1   1   1  5.4e-134  3.7e-130  432.9   0.1     1   293   188   489   188   490 0.99 Glucose-6-phosphate dehydrogenase, C-terminal domain
G6PD_N               PF00479.17   183 seq1201_BIOID51105   -            491   1.9e-59  200.8   0.0   1   1     6e-63   4.1e-59  199.7   0.0     1   183    13   186    13   186 0.99 Glucose-6-phosphate dehydrogenase, NAD binding domain
Aldedh               PF00171.17   462 seq1203_BIOID51105   -            681   7.2e-59  199.2   0.2   1   1   1.3e-62   8.8e-59  198.9   0.1    16   461    27   498    12   499 0.83 Aldehyde dehydrogenase family
MaoC_dehydratas      PF01575.14   123 seq1203_BIOID51105   -            681   1.8e-30  104.7   0.0   1   1   6.2e-34   4.2e-30  103.5   0.0     7   119   537   648   532   652 0.92 MaoC like domain
Metallophos_2        PF12850.2    156 seq1205_BIOID51105   -            240   5.6e-13   48.9   0.0   1   1   1.3e-16   8.6e-13   48.2   0.0     1   125     1   203     1   226 0.82 Calcineurin-like phosphoesterase superfamily domain
Metallophos          PF00149.23   201 seq1205_BIOID51105   -            240   1.1e-10   41.1   0.0   1   1   9.8e-14   6.7e-10   38.6   0.0     3   201     3   199     1   199 0.95 Calcineurin-like phosphoesterase
Molybdopterin        PF00384.17   432 seq1207_BIOID51105   -            759     2e-29  102.4   0.0   1   1   7.7e-33   5.3e-29  101.1   0.0     1   348   108   465   108   499 0.76 Molybdopterin oxidoreductase
Molydop_binding      PF01568.16   109 seq1207_BIOID51105   -            759   4.4e-06   26.3   0.0   1   1   2.4e-09   1.7e-05   24.5   0.0     1   108   642   751   642   752 0.77 Molydopterin dinucleotide binding domain
PFK                  PF00365.15   282 seq1208_BIOID51105   -            340  1.5e-129  430.8   2.2   1   1  1.3e-133  1.8e-129  430.5   1.6     1   281    23   297    23   298 0.98 Phosphofructokinase
AMP-binding          PF00501.23   418 seq1210_BIOID51105   -            573   2.4e-84  282.9   0.0   1   1   2.2e-88   2.9e-84  282.7   0.0     2   413    49   483    48   486 0.95 AMP-binding enzyme
Fer4_10              PF13237.1     52 seq1211_BIOID51105   -             86   4.7e-13   48.5  11.7   1   1   2.4e-16   6.4e-13   48.1   8.1     4    52     5    55     2    55 0.88 4Fe-4S dicluster domain
Fer4_7               PF12838.2     52 seq1211_BIOID51105   -             86   2.2e-08   34.2  10.7   1   1     1e-11   2.8e-08   33.9   7.4     1    49     8    55     8    70 0.90 4Fe-4S dicluster domain
Fer4_9               PF13187.1     55 seq1211_BIOID51105   -             86   3.4e-07   30.3  11.0   1   1   1.7e-10   4.6e-07   29.8   7.7     1    51     8    55     8    72 0.94 4Fe-4S dicluster domain
Fer4                 PF00037.22    24 seq1211_BIOID51105   -             86   9.1e-07   28.1  17.0   1   1   1.3e-09   3.5e-06   26.2   1.9     5    24     6    25     3    25 0.92 4Fe-4S binding domain
DEDD_Tnp_IS110       PF01548.12   144 seq1213_BIOID51105   -            326   4.2e-44  149.5   0.2   1   1   2.4e-47   1.7e-43  147.6   0.1     1   144     7   151     7   151 0.99 Transposase
Transposase_20       PF02371.11    87 seq1213_BIOID51105   -            326   1.1e-27   95.7   0.4   1   1     3e-31     2e-27   94.9   0.3     2    85   196   280   195   282 0.96 Transposase IS116/IS110/IS902 family
AIRC                 PF00731.15   150 seq1216_BIOID51105   -            169   3.6e-66  220.9   1.9   1   1     3e-70   4.1e-66  220.7   1.3     2   150     9   159     8   159 0.99 AIR carboxylase
Sulfatase            PF00884.18   379 seq1218_BIOID51105   -            450   1.5e-47  162.2   0.1   1   1   2.9e-51     2e-47  161.9   0.0     4   317   144   444   142   448 0.95 Sulfatase
DUF1705              PF08019.7    156 seq1218_BIOID51105   -            450     2e-40  137.7   2.7   1   1   4.3e-44     3e-40  137.1   1.9    39   153     2   117     1   120 0.97 Domain of unknown function (DUF1705)
ILVD_EDD             PF00920.16   521 seq1221_BIOID51105   -            603  1.5e-169  564.6   0.1   1   1  1.3e-173  1.8e-169  564.4   0.1     2   521    66   598    65   598 0.96 Dehydratase family
SBP_bac_11           PF13531.1    231 seq1222_BIOID51105   -            329   1.4e-44  152.3   0.2   1   1     5e-48   1.7e-44  152.0   0.1     4   231    28   280    25   280 0.87 Bacterial extracellular solute-binding protein
SBP_bac_1            PF01547.20   314 seq1222_BIOID51105   -            329   1.5e-18   67.5   2.8   1   1   5.5e-22   1.9e-18   67.1   2.0     4   314    32   272    29   272 0.88 Bacterial extracellular solute-binding protein
SBP_bac_8            PF13416.1    281 seq1222_BIOID51105   -            329   1.8e-13   50.7   1.2   1   1     9e-17   3.1e-13   49.9   0.8    85   262   108   281    34   300 0.75 Bacterial extracellular solute-binding protein
SBP_bac_6            PF13343.1    242 seq1222_BIOID51105   -            329   3.7e-13   49.2   1.1   1   1     2e-16   6.8e-13   48.3   0.8    53   235   112   303    77   306 0.83 Bacterial extracellular solute-binding protein
Phage_integrase      PF00589.17   173 seq1225_BIOID51105   -            423     2e-22   79.5   0.3   1   1   7.9e-26   5.4e-22   78.1   0.0     2   169   232   396   231   399 0.90 Phage integrase family
DUF4102              PF13356.1     89 seq1225_BIOID51105   -            423   1.5e-22   79.1   0.0   1   1     7e-26   4.8e-22   77.5   0.0     1    87    22   112    22   114 0.91 Domain of unknown function (DUF4102)
Epimerase            PF01370.16   236 seq1226_BIOID51105   -            304   1.2e-25   90.2   0.1   1   1   4.5e-28   7.8e-25   87.5   0.0     1   233     5   206     5   209 0.89 NAD dependent epimerase/dehydratase family
NAD_binding_10       PF13460.1    183 seq1226_BIOID51105   -            304   1.2e-22   80.6   0.0   1   1   9.9e-26   1.7e-22   80.2   0.0     1   177     5   192     5   197 0.87 NADH(P)-binding
NAD_binding_4        PF07993.7    249 seq1226_BIOID51105   -            304   3.9e-16   58.6   0.2   1   1   3.6e-11   6.2e-08   31.7   0.4     1   137     7   114     7   120 0.83 Male sterility protein
3Beta_HSD            PF01073.14   280 seq1226_BIOID51105   -            304   5.2e-16   58.0   0.0   1   1   1.1e-14   1.8e-11   43.1   0.0     1   119     6   114     6   120 0.85 3-beta hydroxysteroid dehydrogenase/isomerase family
NmrA                 PF05368.8    233 seq1226_BIOID51105   -            304     3e-14   52.7   0.0   1   1   2.4e-17   4.1e-14   52.2   0.0     1   105     5   114     5   148 0.87 NmrA-like family
adh_short            PF00106.20   167 seq1226_BIOID51105   -            304   1.8e-05   24.6   4.3   1   1   1.3e-08   2.2e-05   24.2   1.6     2   165     4   139     3   141 0.84 short chain dehydrogenase
Cu_amine_oxid        PF01179.15   414 seq1228_BIOID51105   -            757  1.2e-139  465.6   0.3   1   1  4.2e-143  1.4e-139  465.2   0.2     1   409   335   752   335   757 0.96 Copper amine oxidase, enzyme domain
Cu_amine_oxidN3      PF02728.11   101 seq1228_BIOID51105   -            757   4.3e-29  100.4   0.2   1   1   1.2e-31   4.2e-28   97.2   0.0     2   101   216   317   215   317 0.98 Copper amine oxidase, N3 domain
Cu_amine_oxidN2      PF02727.11    86 seq1228_BIOID51105   -            757   1.2e-26   92.4   1.6   1   1   7.1e-30   2.4e-26   91.4   0.2     1    85   124   209   124   210 0.96 Copper amine oxidase, N2 domain
Cu_amine_oxidN1      PF07833.6     93 seq1228_BIOID51105   -            757     1e-12   48.1   0.0   1   1   7.7e-16   2.6e-12   46.7   0.0     5    79    36   110    33   121 0.94 Copper amine oxidase N-terminal domain
Citrate_synt         PF00285.16   356 seq1229_BIOID51105   -            427  8.7e-134  445.6   0.0   1   1  7.2e-138  9.9e-134  445.4   0.0     1   356    46   409    46   409 0.99 Citrate synthase
Lactate_perm         PF02652.9    522 seq1230_BIOID51105   -            558  1.9e-234  778.9  41.6   1   1  1.5e-238  2.1e-234  778.7  28.9     1   522    23   549    23   549 0.99 L-lactate permease
CDH                  PF02611.10   222 seq1231_BIOID51105   -            251     9e-96  319.2   0.0   1   1  7.5e-100     1e-95  319.0   0.0     2   221    31   250    30   251 0.99 CDP-diacylglycerol pyrophosphatase
HTH_AraC             PF00165.18    42 seq1233_BIOID51105   -            253   1.5e-16   59.5   0.4   1   2   4.1e-10   2.8e-06   26.8   0.0     5    41   147   182   146   183 0.94 Bacterial regulatory helix-turn-helix proteins, AraC family
HTH_AraC             PF00165.18    42 seq1233_BIOID51105   -            253   1.5e-16   59.5   0.4   2   2   4.4e-11     3e-07   29.9   0.1    10    39   199   229   199   230 0.94 Bacterial regulatory helix-turn-helix proteins, AraC family
HTH_18               PF12833.2     81 seq1233_BIOID51105   -            253   1.9e-14   53.3   0.0   1   1   6.1e-18   4.2e-14   52.3   0.0     1    78   156   230   156   233 0.94 Helix-turn-helix domain
PP-binding           PF00550.20    67 seq1234_BIOID51105   -             82   1.2e-12   47.8   0.8   1   1   9.7e-17   1.3e-12   47.6   0.6     1    66     9    74     9    75 0.92 Phosphopantetheine attachment site
HisKA_3              PF07730.8     68 seq1237_BIOID51105   -            598   5.9e-19   68.0   0.9   1   1   1.7e-22   5.9e-19   68.0   0.6     1    64   390   453   390   457 0.97 Histidine kinase
PilJ                 PF13675.1    112 seq1237_BIOID51105   -            598   1.4e-18   67.0  13.6   1   1   6.4e-22   2.2e-18   66.4   1.1     2   108    34   131    33   135 0.90 Type IV pili methyl-accepting chemotaxis transducer N-term
HATPase_c            PF02518.21   111 seq1237_BIOID51105   -            598   1.7e-15   56.6   0.1   1   1   1.2e-18   4.1e-15   55.3   0.1     4   108   497   583   494   586 0.92 Histidine kinase-, DNA gyrase B-, and HSP90-like ATPase
HAMP                 PF00672.20    70 seq1237_BIOID51105   -            598   2.8e-11   43.3   3.2   1   1   8.1e-15   2.8e-11   43.3   2.2     4    69   159   224   158   225 0.93 HAMP domain
Aminotran_1_2        PF00155.16   363 seq1238_BIOID51105   -            390   3.1e-54  184.2   0.0   1   1   1.1e-57   3.6e-54  183.9   0.0     2   362    44   384    43   385 0.92 Aminotransferase class I and II
Aminotran_5          PF00266.14   371 seq1238_BIOID51105   -            390   1.1e-05   24.1   0.0   1   1   5.6e-09   1.9e-05   23.4   0.0    48   181    93   216    67   219 0.90 Aminotransferase class-V
Cys_Met_Meta_PP      PF01053.15   386 seq1238_BIOID51105   -            390   2.4e-05   22.6   0.0   1   1     1e-08   3.5e-05   22.1   0.0    26   183    55   216    47   239 0.89 Cys/Met metabolism PLP-dependent enzyme
Aldolase             PF01081.14   196 seq1240_BIOID51105   -            213   3.4e-95  316.7   0.8   1   1   2.8e-99   3.8e-95  316.5   0.5     2   196     9   203     8   203 0.99 KDPG and KHG aldolase
Pili_assembly_N      PF00345.15   122 seq1245_BIOID51105   -            233   1.1e-36  125.1   0.0   1   1   2.4e-40   1.6e-36  124.6   0.0     1   122    31   149    31   149 0.93 Gram-negative pili assembly chaperone, N-terminal domain
Pili_assembly_C      PF02753.12    68 seq1245_BIOID51105   -            233   2.9e-21   74.9   1.2   1   1   7.4e-25   5.1e-21   74.1   0.9     2    66   169   228   168   230 0.96 Gram-negative pili assembly chaperone, C-terminal domain
Sulfatase            PF00884.18   379 seq1246_BIOID51105   -            560  2.5e-114  382.1   8.3   1   1  4.6e-118  3.2e-114  381.7   5.8     1   371    58   497    58   505 0.96 Sulfatase
Phosphodiest         PF01663.17   364 seq1246_BIOID51105   -            560   1.4e-12   47.5   0.4   1   1     5e-16   3.4e-12   46.2   0.3    18   244   106   348    98   350 0.68 Type I phosphodiesterase / nucleotide pyrophosphatase
HTH_Tnp_1            PF01527.15    76 seq1247_BIOID51105   -            108   5.6e-11   42.1   1.3   1   1   1.6e-14   2.2e-10   40.1   0.9     1    74     1    87     1    88 0.84 Transposase
Fimbrial             PF00419.15   145 seq1248_BIOID51105   -            188   6.2e-19   68.5   1.4   1   1   5.5e-23   7.5e-19   68.2   1.0     1   145    31   188    31   188 0.85 Fimbrial protein
FCD                  PF07729.7    125 seq1249_BIOID51105   -            258     3e-23   82.3   2.0   1   1   4.4e-27     3e-23   82.3   1.4     1   124   100   223   100   224 0.90 FCD domain
GntR                 PF00392.16    64 seq1249_BIOID51105   -            258   2.1e-22   78.2   0.4   1   1   6.1e-26   4.2e-22   77.2   0.3     1    64     8    71     8    71 0.98 Bacterial regulatory proteins, gntR family
rve                  PF00665.21   120 seq1251_BIOID51105   -            295   3.1e-25   88.4   0.1   1   1     3e-28     1e-24   86.7   0.0     2   119   125   239   124   240 0.96 Integrase core domain
HTH_21               PF13276.1     60 seq1251_BIOID51105   -            295   5.7e-17   61.3   2.7   1   1   4.7e-20   1.6e-16   59.9   1.9     3    60    47   103    45   103 0.94 HTH-like domain
rve_3                PF13683.1     67 seq1251_BIOID51105   -            295   3.9e-12   45.3   0.0   1   1   2.7e-15   9.1e-12   44.2   0.0     6    67   216   277   211   277 0.93 Integrase core domain
rve_2                PF13333.1     52 seq1251_BIOID51105   -            295   1.2e-06   28.3   0.0   1   1   7.1e-10   2.4e-06   27.3   0.0     1    46   230   279   230   284 0.85 Integrase core domain
Usher                PF00577.15   552 seq1253_BIOID51105   -            866  9.9e-212  704.4  28.0   1   1  2.6e-215  1.2e-211  704.1  19.4     1   552   200   777   200   777 0.99 Type VII secretion system (T7SS), usher protein
PapC_N               PF13954.1    146 seq1253_BIOID51105   -            866   7.3e-47  158.4   0.0   1   1   3.2e-50   1.5e-46  157.4   0.0     2   145    38   183    37   184 0.98 PapC N-terminal domain
PapC_C               PF13953.1     68 seq1253_BIOID51105   -            866   1.7e-19   69.0   0.2   1   1   1.4e-22   6.5e-19   67.2   0.0     5    67   790   853   787   854 0.92 PapC C-terminal domain
PapC_N               PF13954.1    146 seq1254_BIOID51105   -            159   1.4e-29  102.4   0.2   1   1   1.2e-33   1.6e-29  102.2   0.1     1   122    39   158    39   159 0.93 PapC N-terminal domain
FMN_dh               PF01070.13   357 seq1255_BIOID51105   -            396    2e-124  414.9   0.0   1   1  5.9e-128  2.7e-124  414.5   0.0     1   355    13   375    13   377 0.96 FMN-dependent dehydrogenase
NMO                  PF03060.10   330 seq1255_BIOID51105   -            396   2.9e-05   23.2   2.7   1   1   9.3e-09   4.2e-05   22.7   1.9   138   225   248   335   244   370 0.87 Nitronate monooxygenase
Response_reg         PF00072.19   112 seq1256_BIOID51105   -            216   3.4e-31  107.4   0.1   1   1   1.5e-34   5.1e-31  106.8   0.0     1   111     9   120     9   121 0.98 Response regulator receiver domain
GerE                 PF00196.14    58 seq1256_BIOID51105   -            216   6.4e-23   79.7   0.4   1   1   3.8e-26   1.3e-22   78.7   0.3     2    57   154   209   153   210 0.97 Bacterial regulatory proteins, luxR family
Sigma70_r4_2         PF08281.7     54 seq1256_BIOID51105   -            216   3.3e-10   39.1   0.1   1   1     2e-13   6.7e-10   38.1   0.0     9    54   154   198   151   198 0.95 Sigma-70, region 4
Sigma70_r4           PF04545.11    50 seq1256_BIOID51105   -            216   1.1e-06   27.6   0.4   1   1   7.6e-10   2.6e-06   26.5   0.1     3    49   154   199   153   200 0.93 Sigma-70, region 4
DUF805               PF05656.9    117 seq1257_BIOID51105   -            146   4.5e-20   71.5  11.9   1   1   7.1e-24   9.7e-20   70.4   8.3     2   116     7   134     6   135 0.82 Protein of unknown function (DUF805)
Usher                PF00577.15   552 seq1258_BIOID51105   -            659  5.9e-177  589.6  21.8   1   1    1e-180  6.9e-177  589.4  15.1     2   551    23   573    22   574 0.97 Type VII secretion system (T7SS), usher protein
PapC_C               PF13953.1     68 seq1258_BIOID51105   -            659   7.3e-15   54.2   0.0   1   1   3.8e-18   2.6e-14   52.4   0.0     3    62   586   644   584   650 0.91 PapC C-terminal domain
YebG                 PF07130.7     75 seq1259_BIOID51105   -             96   2.2e-34  116.8   1.4   1   1     2e-38   2.8e-34  116.5   1.0     1    74     1    74     1    75 0.99 YebG protein
DUF406               PF04175.7     94 seq1260_BIOID51105   -             99     2e-28   98.5   3.2   1   1   1.6e-32   2.2e-28   98.4   2.2     4    94     3    96     1    96 0.96 Protein of unknown function (DUF406)
YebF                 PF13995.1     89 seq1261_BIOID51105   -            122   4.1e-37  125.9   0.3   1   1   3.7e-41   5.1e-37  125.6   0.2     2    89    33   120    32   120 0.98 YebF-like protein
HTH_38               PF13936.1     44 seq1262_BIOID51105   -            103   1.2e-24   85.5   0.3   1   1   5.6e-22   1.9e-18   65.5   0.9     4    44    58    98    55    98 0.97 Helix-turn-helix domain
Radical_SAM          PF04055.16   166 seq1264_BIOID51105   -            385   3.2e-16   59.8   0.0   1   1     2e-19   5.6e-16   59.0   0.0     6   165    11   174     7   175 0.89 Radical SAM superfamily
Fer4_12              PF13353.1    139 seq1264_BIOID51105   -            385   1.4e-08   34.8   0.9   1   1   1.2e-11   3.2e-08   33.6   0.1    15   129    12   129     9   141 0.70 4Fe-4S single cluster domain
DUF4008              PF13186.1     64 seq1264_BIOID51105   -            385   3.3e-08   33.6   2.4   1   1   4.2e-11   1.1e-07   31.9   1.7     4    63   263   318   257   328 0.88 Domain of unknown function (DUF4008)
Fer4_14              PF13394.1    117 seq1264_BIOID51105   -            385     8e-07   29.0   1.0   1   1   8.4e-10   2.3e-06   27.5   0.1     7    90    11    97     9   119 0.75 4Fe-4S single cluster domain
Usp                  PF00582.21   140 seq1265_BIOID51105   -            142   3.2e-17   62.8   0.0   1   1   2.7e-21   3.7e-17   62.7   0.0     2   140     3   138     2   138 0.95 Universal stress protein family
HTH_Tnp_1            PF01527.15    76 seq1266_BIOID51105   -            126   2.5e-21   75.2   0.0   1   1   2.5e-25   3.5e-21   74.8   0.0     1    70    10    86    10    92 0.86 Transposase
HTH_18               PF12833.2     81 seq1267_BIOID51105   -            301   8.5e-21   73.7   0.1   1   1   2.3e-24   1.6e-20   72.8   0.0     1    81   219   299   219   299 0.94 Helix-turn-helix domain
HTH_AraC             PF00165.18    42 seq1267_BIOID51105   -            301   3.8e-12   45.5   0.6   1   1   3.6e-15   2.5e-11   42.9   0.0     4    42   259   298   257   298 0.94 Bacterial regulatory helix-turn-helix proteins, AraC family
SpoU_methylase       PF00588.14   142 seq1268_BIOID51105   -            157   2.4e-34  118.0   0.0   1   1     2e-38   2.7e-34  117.9   0.0     1   142     1   142     1   142 0.95 SpoU rRNA Methylase family
DUF533               PF04391.7    189 seq1269_BIOID51105   -            219     2e-54  183.7   1.3   1   1   1.9e-58   2.6e-54  183.3   0.9     7   188    31   210    18   211 0.95 Protein of unknown function (DUF533)
TnpB_IS66            PF05717.8    108 seq1270_BIOID51105   -            115   2.6e-42  142.4   0.0   1   1   2.1e-46   2.9e-42  142.3   0.0     2   104     7   107     6   111 0.97 IS66 Orf2 like protein
DDE_Tnp_IS66         PF03050.9    271 seq1273_BIOID51105   -            510   1.9e-99  332.1   0.0   1   1  5.5e-103   1.9e-99  332.1   0.0     1   271   175   460   175   460 0.98 Transposase IS66 family
DDE_Tnp_IS66_C       PF13817.1     39 seq1273_BIOID51105   -            510   4.2e-19   68.1   0.1   1   1   3.3e-22   1.1e-18   66.7   0.0     1    39   466   504   466   504 0.98 IS66 C-terminal element
HTH_Tnp_IS66         PF13005.2     59 seq1273_BIOID51105   -            510   2.4e-16   59.2   0.8   1   1   1.2e-19   4.2e-16   58.4   0.5     3    59   115   169   113   169 0.95 putative Helix-turn-helix domain of transposase IS66
LZ_Tnp_IS66          PF13007.2     78 seq1273_BIOID51105   -            510   3.7e-13   49.8   3.2   1   1   1.1e-16   3.7e-13   49.8   2.2     1    77    38   110    38   111 0.82 Transposase C of IS166 homeodomain
Pili_assembly_N      PF00345.15   122 seq1274_BIOID51105   -            245   9.5e-38  128.6   0.6   1   1   2.9e-41     2e-37  127.5   0.1     2   121    24   144    23   145 0.91 Gram-negative pili assembly chaperone, N-terminal domain
Pili_assembly_C      PF02753.12    68 seq1274_BIOID51105   -            245   1.7e-12   46.8   0.4   1   1   8.8e-16     6e-12   45.1   0.2     1    64   165   226   165   230 0.94 Gram-negative pili assembly chaperone, C-terminal domain
DrsE                 PF02635.10   117 seq1275_BIOID51105   -            117   4.2e-23   81.5   0.0   1   1   3.4e-27   4.6e-23   81.4   0.0     2   117     3   117     2   117 0.94 DsrE/DsrF-like family
Peptidase_S9_N       PF02897.10   414 seq1276_BIOID51105   -            686  3.3e-116  388.1   3.2   1   1  5.8e-120    4e-116  387.8   2.2     1   413     3   403     3   404 0.97 Prolyl oligopeptidase, N-terminal beta-propeller domain
Peptidase_S9         PF00326.16   213 seq1276_BIOID51105   -            686   7.4e-70  234.3   0.1   1   1   1.7e-73   1.2e-69  233.6   0.0     2   210   462   676   461   679 0.97 Prolyl oligopeptidase family
Fimbrial             PF00419.15   145 seq1277_BIOID51105   -            356   1.6e-19   70.4   4.0   1   1   6.9e-23   9.4e-19   67.9   0.7     3   144   211   355   209   356 0.90 Fimbrial protein
ABC_membrane_2       PF06472.10   282 seq1278_BIOID51105   -            552   3.2e-48  164.1   9.8   1   1   9.2e-52   4.2e-48  163.7   6.8    11   281     6   292     2   293 0.95 ABC transporter transmembrane region 2
SbmA_BacA            PF05992.7    315 seq1278_BIOID51105   -            552   1.3e-33  116.4  16.5   1   1   2.3e-36   1.1e-32  113.4  11.4     8   312    22   341    16   344 0.81 SbmA/BacA-like family
ABC_tran             PF00005.22   118 seq1278_BIOID51105   -            552   1.2e-09   38.4   0.0   1   1     7e-13   3.2e-09   37.0   0.0    64   118   362   506   210   506 0.72 ABC transporter
Ldh_2                PF02615.9    335 seq1279_BIOID51105   -            349  2.4e-140  466.9   0.1   1   1    2e-144  2.8e-140  466.7   0.0     1   334     1   333     1   334 0.99 Malate/L-lactate dehydrogenase
Transaldolase        PF00923.14   287 seq1281_BIOID51105   -            244   1.1e-44  152.5   0.1   1   1   1.6e-48   2.2e-44  151.5   0.1     1   242    27   228    27   238 0.95 Transaldolase
Fimbrial             PF00419.15   145 seq1282_BIOID51105   -            353   1.1e-13   51.5   0.3   1   1   4.9e-17   6.7e-13   48.9   0.1     8   145   213   353   202   353 0.88 Fimbrial protein
Fimbrial             PF00419.15   145 seq1284_BIOID51105   -            180   4.2e-14   52.8   2.5   1   1   3.6e-18     5e-14   52.6   1.8     2   145    32   180    31   180 0.85 Fimbrial protein
Peptidase_M20        PF01546.23   171 seq1287_BIOID51105   -            411   4.5e-25   88.0   0.0   1   1   4.1e-29   5.6e-25   87.7   0.0     3   169    79   404    77   406 0.93 Peptidase family M20/M25/M40
Alpha-amylase_C      PF02806.13    96 seq1288_BIOID51105   -            347   2.9e-05   23.9   0.0   1   1   6.2e-09   8.4e-05   22.5   0.0     8    90   246   334   244   338 0.77 Alpha amylase, C-terminal all-beta domain
Fimbrial             PF00419.15   145 seq1290_BIOID51105   -            187   3.8e-17   62.7   0.2   1   1   3.5e-21   4.7e-17   62.4   0.1     1   144    43   186    43   187 0.88 Fimbrial protein
Na_Ca_ex             PF01699.19   139 seq1291_BIOID51105   -            395   2.6e-08   33.4  11.9   1   1   1.9e-12   2.6e-08   33.4   8.3     3   138   263   392   261   393 0.78 Sodium/calcium exchanger protein
Plug                 PF07715.10   108 seq1292_BIOID51105   -            790   5.2e-09   36.2   2.5   1   1   6.5e-13   8.9e-09   35.5   0.9    12   106    49   165    39   167 0.89 TonB-dependent Receptor Plug Domain
AmoA                 PF05145.7    318 seq1294_BIOID51105   -            363  4.1e-114  380.8  34.5   1   1  4.1e-118  5.6e-114  380.3  23.9     1   317    44   358    44   359 0.99 Putative ammonia monooxygenase
Pili_assembly_N      PF00345.15   122 seq1296_BIOID51105   -            245   7.1e-27   93.5   0.0   1   1   3.8e-30   2.6e-26   91.6   0.0     1   121    36   158    36   159 0.89 Gram-negative pili assembly chaperone, N-terminal domain
Pili_assembly_C      PF02753.12    68 seq1296_BIOID51105   -            245   5.8e-17   61.1   0.0   1   1   1.7e-20   1.2e-16   60.2   0.0     2    65   179   238   178   241 0.95 Gram-negative pili assembly chaperone, C-terminal domain
Cupin_2              PF07883.6     71 seq1298_BIOID51105   -            261   1.3e-14   53.2   0.2   1   1   6.6e-11   2.2e-07   30.1   0.0     3    49   184   230   182   234 0.88 Cupin domain
Cupin_3              PF05899.7     74 seq1298_BIOID51105   -            261   6.5e-13   47.7   0.0   1   1   1.1e-13   3.6e-10   38.9   0.0     2    69    56   130    55   136 0.85 Protein of unknown function (DUF861)
Mif2                 PF11699.3     85 seq1298_BIOID51105   -            261   6.2e-05   22.8   0.0   1   1   3.6e-08   0.00012   21.8   0.0    36    83    84   131    49   133 0.91 Mif2/CENP-C like
CsiD                 PF08943.5    297 seq1299_BIOID51105   -            325  4.7e-148  491.8   0.0   1   1  7.8e-152  5.3e-148  491.6   0.0     1   297    20   315    20   315 1.00 CsiD
TauD                 PF02668.11   258 seq1299_BIOID51105   -            325   8.8e-11   41.8   0.1   1   1   1.8e-14   1.2e-10   41.3   0.0    33   256    88   309    63   311 0.79 Taurine catabolism dioxygenase TauD, TfdA family
DHO_dh               PF01180.16   293 seq1301_BIOID51105   -            336   6.6e-92  307.5   0.2   1   1   5.9e-96     8e-92  307.2   0.1     4   288    47   335    45   336 0.97 Dihydroorotate dehydrogenase
Metalloenzyme        PF01676.13   262 seq1302_BIOID51105   -            514  1.7e-101  338.8   0.5   1   1  4.2e-105  1.9e-101  338.6   0.3     1   261     6   507     6   508 0.99 Metalloenzyme superfamily
iPGM_N               PF06415.8    223 seq1302_BIOID51105   -            514   1.5e-88  295.7   0.7   1   1   4.9e-92   2.2e-88  295.2   0.5     2   223    85   308    84   308 0.99 BPG-independent PGAM N-terminus (iPGM_N)
Phosphodiest         PF01663.17   364 seq1302_BIOID51105   -            514   2.3e-05   23.7   0.0   1   1   7.6e-09   3.5e-05   23.2   0.0   104   246   303   449   259   491 0.73 Type I phosphodiesterase / nucleotide pyrophosphatase
Ldr_toxin            PF13940.1     35 seq1303_BIOID51105   -             44   3.1e-23   81.1   4.6   1   1   2.6e-27   3.6e-23   80.9   3.2     1    35    10    44    10    44 1.00 Toxin Ldr, type I toxin-antitoxin system
Asparaginase_2       PF01112.13   319 seq1305_BIOID51105   -            321  3.1e-125  417.0   2.9   1   1  2.8e-129  3.8e-125  416.7   2.0     2   315     3   315     2   317 0.99 Asparaginase
2-Hacid_dh_C         PF02826.14   178 seq1306_BIOID51105   -            329   5.3e-53  178.6   0.0   1   1   1.8e-56   8.2e-53  178.0   0.0     1   178   110   297   110   297 0.94 D-isomer specific 2-hydroxyacid dehydrogenase, NAD binding domain
2-Hacid_dh           PF00389.25   133 seq1306_BIOID51105   -            329   2.3e-35  120.8   0.0   1   1   5.9e-39   2.7e-35  120.6   0.0     3   132     5   328     3   329 0.98 D-isomer specific 2-hydroxyacid dehydrogenase, catalytic domain
NAD_binding_2        PF03446.10   162 seq1306_BIOID51105   -            329   7.5e-06   25.8   0.0   1   1   5.1e-09   2.3e-05   24.2   0.0     3   119   146   259   144   263 0.91 NAD binding domain of 6-phosphogluconate dehydrogenase
DAO                  PF01266.19   358 seq1307_BIOID51105   -            444   2.3e-63  214.1   0.0   1   1   3.9e-67   2.7e-63  213.9   0.0     1   356    25   412    25   414 0.86 FAD dependent oxidoreductase
Ldr_toxin            PF13940.1     35 seq1309_BIOID51105   -             55   8.8e-22   76.4   5.8   1   1   8.1e-26   1.1e-21   76.1   4.0     1    35    21    55    21    55 1.00 Toxin Ldr, type I toxin-antitoxin system
CopC                 PF04234.7     97 seq1311_BIOID51105   -            124   2.6e-31  107.9   0.5   1   1   2.2e-35     3e-31  107.7   0.3     1    97    27   124    27   124 0.98 CopC domain
DUF904               PF06005.7     72 seq1313_BIOID51105   -             59   3.4e-16   59.1   1.1   1   1   2.6e-20   3.6e-16   59.1   0.7     1    36     3    38     3    51 0.91 Protein of unknown function (DUF904)
FAD_binding_2        PF00890.19   421 seq1314_BIOID51105   -            540  2.8e-107  359.0   1.8   1   1  9.8e-111  3.3e-107  358.8   1.3     1   421    10   392    10   392 0.95 FAD binding domain
Succ_DH_flav_C       PF02910.15   129 seq1314_BIOID51105   -            540   3.1e-19   68.9   0.2   1   1   1.6e-22   5.5e-19   68.1   0.1     2    88   441   521   440   526 0.96 Fumarate reductase flavoprotein C-term
Pyr_redox_2          PF07992.9    200 seq1314_BIOID51105   -            540   4.1e-11   43.0   3.3   1   1   3.6e-12   1.2e-08   34.9   2.3     1   196    10   377    10   380 0.79 Pyridine nucleotide-disulphide oxidoreductase
DUF1379              PF07126.7    154 seq1315_BIOID51105   -            192   2.3e-56  189.3   0.0   1   1   2.3e-60   3.1e-56  188.8   0.0     1   149    33   182    33   187 0.98 Protein of unknown function (DUF1379)
Peptidase_M16_C      PF05193.16   184 seq1316_BIOID51105   -            931   4.2e-43  147.0   1.3   1   2   2.1e-26   1.4e-22   80.1   0.1     2   182   207   386   206   388 0.86 Peptidase M16 inactive domain
Peptidase_M16_C      PF05193.16   184 seq1316_BIOID51105   -            931   4.2e-43  147.0   1.3   2   2   1.4e-20   9.2e-17   61.1   0.0    15   183   698   862   686   863 0.90 Peptidase M16 inactive domain
Peptidase_M16        PF00675.15   149 seq1316_BIOID51105   -            931   9.8e-43  145.3   5.5   1   1   1.1e-45   7.3e-42  142.5   0.0     1   148    46   203    46   204 0.96 Insulinase (Peptidase family M16)
HMGL-like            PF00682.14   237 seq1317_BIOID51105   -            523     3e-91  305.1   3.0   1   1   7.2e-95   4.9e-91  304.4   2.1     1   236    13   251    13   252 0.99 HMGL-like
LeuA_dimer           PF08502.5    133 seq1317_BIOID51105   -            523   4.7e-39  133.1   0.3   1   1   1.5e-42     1e-38  132.0   0.2     1   133   369   500   369   500 0.98 LeuA allosteric (dimerisation) domain
CopD                 PF05425.8    105 seq1318_BIOID51105   -            290   2.5e-22   78.9   9.3   1   1   1.8e-26   2.5e-22   78.9   6.5     2   105   185   284   184   284 0.93 Copper resistance protein D
Ldr_toxin            PF13940.1     35 seq1320_BIOID51105   -             44   6.8e-23   80.0   5.5   1   1   5.6e-27   7.7e-23   79.8   3.8     1    35    10    44    10    44 1.00 Toxin Ldr, type I toxin-antitoxin system
ABC_tran             PF00005.22   118 seq1321_BIOID51105   -            623   7.2e-41  139.1   0.0   1   2   5.7e-21   7.1e-18   64.9   0.1    24   118    90   197    56   197 0.81 ABC transporter
ABC_tran             PF00005.22   118 seq1321_BIOID51105   -            623   7.2e-41  139.1   0.0   2   2   4.1e-23   5.1e-20   71.9   0.0     1   117   364   491   364   492 0.93 ABC transporter
oligo_HPY            PF08352.7     64 seq1321_BIOID51105   -            623   8.6e-21   73.9   0.4   1   2   8.8e-12   1.1e-08   35.1   0.0     1    33   248   280   248   303 0.88 Oligopeptide/dipeptide transporter, C-terminal region
oligo_HPY            PF08352.7     64 seq1321_BIOID51105   -            623   8.6e-21   73.9   0.4   2   2     3e-12   3.8e-09   36.6   0.0     1    33   543   575   543   594 0.85 Oligopeptide/dipeptide transporter, C-terminal region
META                 PF03724.11   101 seq1323_BIOID51105   -            140   3.5e-18   65.2   0.2   1   1   3.1e-22   4.3e-18   64.9   0.1     2   100    30   125    29   126 0.93 META domain
Peptidase_M23        PF01551.17    96 seq1324_BIOID51105   -            427   2.2e-25   88.4   0.2   1   1   3.6e-29     5e-25   87.2   0.1     3    96   328   421   327   421 0.98 Peptidase family M23
Aldedh               PF00171.17   462 seq1325_BIOID51105   -            482  1.5e-175  583.8   0.1   1   1  1.3e-179  1.7e-175  583.6   0.1     1   461    19   477    19   478 0.99 Aldehyde dehydrogenase family
DUF2511              PF10709.4     87 seq1327_BIOID51105   -            113   6.8e-36  122.3   0.0   1   1   5.9e-40   8.1e-36  122.1   0.0     1    87    26   113    26   113 0.99 Protein of unknown function (DUF2511)
POR_N                PF01855.14   230 seq1331_BIOID51105   -           1174   1.8e-81  272.9   1.2   1   1   2.7e-84   2.8e-81  272.2   0.8     2   230    13   244    12   244 0.98 Pyruvate flavodoxin/ferredoxin oxidoreductase, thiamine diP-bdg
POR                  PF01558.13   173 seq1331_BIOID51105   -           1174   4.5e-30  104.7   0.0   1   1   8.2e-33   8.6e-30  103.7   0.0     1   173   426   610   426   610 0.90 Pyruvate ferredoxin/flavodoxin oxidoreductase
EKR                  PF10371.4     60 seq1331_BIOID51105   -           1174   1.7e-23   81.8   0.0   1   1   3.6e-26   3.8e-23   80.7   0.0     6    59   625   678   620   679 0.93 Domain of unknown function
Fer4_7               PF12838.2     52 seq1331_BIOID51105   -           1174   1.9e-10   40.8   8.8   1   1   1.8e-13   1.9e-10   40.8   6.1     2    50   689   757   688   758 0.72 4Fe-4S dicluster domain
TPP_enzyme_C         PF02775.16   153 seq1331_BIOID51105   -           1174   2.8e-09   36.5   0.1   1   1   8.3e-12   8.8e-09   35.0   0.0    46   152   954  1066   939  1067 0.89 Thiamine pyrophosphate enzyme, C-terminal TPP binding domain
Fer4                 PF00037.22    24 seq1331_BIOID51105   -           1174   4.7e-09   35.3  20.6   1   2   1.7e-08   1.8e-05   24.0   0.9     2    24   683   705   682   705 0.93 4Fe-4S binding domain
Fer4                 PF00037.22    24 seq1331_BIOID51105   -           1174   4.7e-09   35.3  20.6   2   2   5.8e-08   6.1e-05   22.3   2.7     3    20   740   757   738   758 0.89 4Fe-4S binding domain
Fer4_16              PF13484.1     67 seq1331_BIOID51105   -           1174   2.9e-08   34.2   7.1   1   1   8.8e-11   9.3e-08   32.5   4.9     2    66   689   757   688   758 0.59 4Fe-4S double cluster binding domain
Fer4_6               PF12837.2     24 seq1331_BIOID51105   -           1174   5.9e-08   32.1  18.8   1   1   1.1e-08   1.2e-05   24.8   1.7     1    24   681   704   681   704 0.94 4Fe-4S binding domain
Fer4_10              PF13237.1     52 seq1331_BIOID51105   -           1174   1.7e-07   30.8  23.1   1   1   9.6e-10     1e-06   28.3   7.7     3    52   683   756   681   756 0.82 4Fe-4S dicluster domain
Fer4_17              PF13534.1     61 seq1331_BIOID51105   -           1174   2.3e-06   27.7   5.6   1   1   2.2e-09   2.3e-06   27.7   3.9     2    58   689   757   673   760 0.73 4Fe-4S dicluster domain
Iso_dh               PF00180.15   348 seq1333_BIOID51105   -            363  5.7e-140  466.0   0.0   1   1  4.7e-144  6.5e-140  465.8   0.0     1   348     6   355     6   355 0.99 Isocitrate/isopropylmalate dehydrogenase
Metallophos          PF00149.23   201 seq1334_BIOID51105   -            218   2.9e-15   56.1   1.7   1   1   5.1e-19   3.5e-15   55.8   1.2     2   170    18   155    17   205 0.86 Calcineurin-like phosphoesterase
Polysacc_deac_2      PF04748.8    213 seq1335_BIOID51105   -            319   9.8e-81  269.7   0.4   1   1   8.6e-85   1.2e-80  269.4   0.3     1   212    28   238    28   239 0.99 Divergent polysaccharide deacetylase
UPF0020              PF01170.13   180 seq1337_BIOID51105   -            702   2.3e-62  209.6   0.0   1   1     6e-60   9.2e-57  191.4   0.0     1   179   162   375   162   376 0.96 Putative RNA methylase family UPF0020
Methyltransf_26      PF13659.1    117 seq1337_BIOID51105   -            702   1.1e-26   93.0   0.0   1   2   2.9e-19   4.4e-16   58.8   0.0     4    94   193   326   190   353 0.92 Methyltransferase domain
Methyltransf_26      PF13659.1    117 seq1337_BIOID51105   -            702   1.1e-26   93.0   0.0   2   2   6.7e-11     1e-07   31.8   0.0    11   114   549   655   520   658 0.80 Methyltransferase domain
Methyltrans_SAM      PF10672.4    286 seq1337_BIOID51105   -            702   7.3e-21   74.1   0.1   1   1   8.1e-24   1.2e-20   73.3   0.1    24   240   437   658   427   669 0.82 S-adenosylmethionine-dependent methyltransferase
THUMP                PF02926.12    93 seq1337_BIOID51105   -            702     2e-14   53.3   0.0   1   1   2.7e-17   4.1e-14   52.3   0.0     2    92    57   153    56   154 0.95 THUMP domain
Cons_hypoth95        PF03602.10   183 seq1337_BIOID51105   -            702   3.8e-14   52.3   0.0   1   1   2.8e-12   4.3e-09   35.9   0.0    39   140   536   635   530   676 0.85 Conserved hypothetical protein 95
SBP_bac_5            PF00496.17   374 seq1340_BIOID51105   -            512     3e-96  322.4  11.3   1   1  2.8e-100   3.8e-96  322.0   7.8     1   372    70   429    70   431 0.95 Bacterial extracellular solute-binding proteins, family 5 Middle
Aminotran_3          PF00202.16   339 seq1342_BIOID51105   -            426  2.3e-121  404.7   0.1   1   1    2e-125  2.7e-121  404.4   0.1     2   338    27   360    26   361 0.98 Aminotransferase class-III
DEAD                 PF00270.24   173 seq1343_BIOID51105   -            444   1.3e-45  154.7   0.0   1   1   1.1e-48   5.1e-45  152.8   0.0     1   171    28   197    28   199 0.92 DEAD/DEAH box helicase
Helicase_C           PF00271.26    78 seq1343_BIOID51105   -            444   5.9e-27   93.2   0.0   1   1   2.5e-30   1.1e-26   92.3   0.0     3    78   268   343   266   343 0.98 Helicase conserved C-terminal domain
ResIII               PF04851.10   184 seq1343_BIOID51105   -            444   8.1e-05   22.4   0.2   1   1   3.8e-08   0.00017   21.3   0.0    31   183    47   192    18   193 0.73 Type III restriction enzyme, res subunit
Aconitase            PF00330.15   465 seq1344_BIOID51105   -            466  7.3e-198  657.6   0.2   1   1    6e-202  8.2e-198  657.4   0.1     1   465     4   457     4   457 0.99 Aconitase family (aconitate hydratase)
PTR2                 PF00854.16   373 seq1347_BIOID51105   -            493   1.5e-73  247.6  15.7   1   1   2.7e-77   1.8e-73  247.3  10.9     2   371    77   424    76   426 0.97 POT family
MFS_1                PF07690.11   354 seq1347_BIOID51105   -            493   7.5e-17   60.9  43.2   1   1   1.2e-19   8.4e-16   57.5  28.8     9   347    22   423    14   431 0.72 Major Facilitator Superfamily
Pyridoxal_deC        PF00282.14   373 seq1348_BIOID51105   -            476  1.3e-108  362.7   0.0   1   1  2.2e-112  1.5e-108  362.4   0.0     1   373    43   393    43   393 0.98 Pyridoxal-dependent decarboxylase conserved domain
BPD_transp_1         PF00528.17   185 seq1349_BIOID51105   -            306     4e-43  146.9  10.6   1   1   2.9e-47     4e-43  146.9   7.4     1   184   113   304   113   305 0.99 Binding-protein-dependent transport system inner membrane component
AA_permease          PF00324.16   479 seq1350_BIOID51105   -            487  4.2e-122  407.8  48.2   1   1    7e-126  4.8e-122  407.6  33.4     1   476    39   476    39   479 0.98 Amino acid permease
AA_permease_2        PF13520.1    426 seq1350_BIOID51105   -            487   1.9e-42  145.2  48.0   1   1   3.3e-46   2.3e-42  144.9  33.3     5   424    39   460    35   466 0.86 Amino acid permease
DEDD_Tnp_IS110       PF01548.12   144 seq1351_BIOID51105   -            326   4.2e-44  149.5   0.2   1   1   2.4e-47   1.7e-43  147.6   0.1     1   144     7   151     7   151 0.99 Transposase
Transposase_20       PF02371.11    87 seq1351_BIOID51105   -            326   1.1e-27   95.7   0.4   1   1     3e-31     2e-27   94.9   0.3     2    85   196   280   195   282 0.96 Transposase IS116/IS110/IS902 family
ABC_tran             PF00005.22   118 seq1353_BIOID51105   -            635   1.4e-36  125.2   0.1   1   2   1.6e-17   9.5e-15   54.8   0.0     1   118    43   185    43   185 0.88 ABC transporter
ABC_tran             PF00005.22   118 seq1353_BIOID51105   -            635   1.4e-36  125.2   0.1   2   2   1.8e-21   1.1e-18   67.6   0.0     1   118   359   469   359   469 0.95 ABC transporter
AAA_21               PF13304.1    303 seq1353_BIOID51105   -            635   7.5e-23   81.7   7.3   1   1     7e-13   4.1e-10   39.9   0.5     3   302    33   216    32   217 0.77 AAA domain
ABC_tran_2           PF12848.2     85 seq1353_BIOID51105   -            635   2.6e-13   49.5  13.2   1   1   1.3e-15   7.7e-13   47.9   1.2     1    74   224   295   224   308 0.91 ABC transporter
Aconitase_C          PF00694.14   131 seq1354_BIOID51105   -            201   8.6e-44  148.7   0.0   1   1   8.7e-48   1.2e-43  148.2   0.0     2   129     3   125     2   127 0.97 Aconitase C-terminal domain
GST_C_2              PF13410.1     69 seq1355_BIOID51105   -            304   5.3e-10   38.9   0.3   1   1   4.8e-13   1.3e-09   37.6   0.2     2    68   190   260   189   261 0.82 Glutathione S-transferase, C-terminal domain
GST_C                PF00043.20    95 seq1355_BIOID51105   -            304   9.3e-09   35.0   0.0   1   1   5.9e-12   1.6e-08   34.2   0.0    33    95   199   266   162   266 0.87 Glutathione S-transferase, C-terminal domain
GST_N_2              PF13409.1     70 seq1355_BIOID51105   -            304   1.8e-06   27.7   0.0   1   1   1.7e-09   4.7e-06   26.3   0.0     3    69    69   143    67   144 0.89 Glutathione S-transferase, N-terminal domain
GST_N                PF02798.15    76 seq1355_BIOID51105   -            304   3.4e-05   23.7   0.0   1   1   4.2e-08   0.00012   22.1   0.0    17    76    82   143    74   143 0.91 Glutathione S-transferase, N-terminal domain
BPD_transp_1         PF00528.17   185 seq1357_BIOID51105   -            303   7.2e-31  107.0  13.0   1   1   1.1e-34   7.2e-31  107.0   9.0     1   184   119   302   119   303 0.99 Binding-protein-dependent transport system inner membrane component
OppC_N               PF12911.2     56 seq1357_BIOID51105   -            303   1.3e-17   62.7   0.2   1   1     2e-21   1.3e-17   62.7   0.2     2    56    24    79    23    79 0.86 N-terminal TM domain of oligopeptide transport permease C
AA_permease_2        PF13520.1    426 seq1360_BIOID51105   -            511   1.9e-57  194.5  52.9   1   1   3.5e-61   2.4e-57  194.2  36.6     1   424    13   452    13   457 0.92 Amino acid permease
AA_permease          PF00324.16   479 seq1360_BIOID51105   -            511   1.7e-20   72.7  45.6   1   1   3.8e-24   2.6e-20   72.1  31.6    20   462    32   459    15   474 0.76 Amino acid permease
FCD                  PF07729.7    125 seq1365_BIOID51105   -            226   5.6e-18   65.3  11.5   1   1   1.3e-21   8.7e-18   64.7   8.0     1   124    82   213    82   214 0.85 FCD domain
GntR                 PF00392.16    64 seq1365_BIOID51105   -            226     1e-12   47.1   0.0   1   1   3.3e-16   2.2e-12   46.0   0.0     7    64    16    72    12    72 0.96 Bacterial regulatory proteins, gntR family
Porin_1              PF00267.16   337 seq1367_BIOID51105   -            377  2.5e-148  493.7  27.3   1   1  4.1e-152  2.8e-148  493.5  19.0     1   337    27   377    27   377 0.98 Gram-negative porin
Porin_4              PF13609.1    311 seq1367_BIOID51105   -            377   1.4e-24   87.1  37.8   1   1   2.7e-28   1.9e-24   86.6  26.2     5   304    13   347     6   354 0.79 Gram-negative porin
DEDD_Tnp_IS110       PF01548.12   144 seq1370_BIOID51105   -            326   4.2e-44  149.5   0.2   1   1   2.4e-47   1.7e-43  147.6   0.1     1   144     7   151     7   151 0.99 Transposase
Transposase_20       PF02371.11    87 seq1370_BIOID51105   -            326   1.1e-27   95.7   0.4   1   1     3e-31     2e-27   94.9   0.3     2    85   196   280   195   282 0.96 Transposase IS116/IS110/IS902 family
EAL                  PF00563.15   236 seq1371_BIOID51105   -            808   1.6e-63  214.2   0.1   1   1   1.9e-67   2.6e-63  213.5   0.1     2   236   558   793   557   793 0.97 EAL domain
LolB                 PF03550.9    157 seq1372_BIOID51105   -            207   4.5e-56  188.6   1.6   1   1   4.4e-60   6.1e-56  188.2   1.1     2   157    49   204    48   204 0.99 Outer membrane lipoprotein LolB
PqiA                 PF04403.8    160 seq1374_BIOID51105   -            417   2.4e-93  309.8  26.2   1   2   5.3e-42   7.2e-38  129.5   4.0     3   158    49   202    47   204 0.96 Paraquat-inducible protein A
PqiA                 PF04403.8    160 seq1374_BIOID51105   -            417   2.4e-93  309.8  26.2   2   2   1.5e-59     2e-55  186.6   8.6     1   157   252   410   252   413 0.95 Paraquat-inducible protein A
LysE                 PF01810.13   191 seq1375_BIOID51105   -            195   3.7e-14   52.3  17.2   1   1   3.1e-18   4.3e-14   52.1  11.9     1   188    14   194    14   195 0.81 LysE type translocator
SgrR_N               PF12793.2    115 seq1376_BIOID51105   -            551   1.3e-38  131.3   4.6   1   1     2e-42   1.3e-38  131.3   3.2     1   115     5   118     5   118 0.98 Sugar transport-related sRNA regulator N-term
SBP_bac_5            PF00496.17   374 seq1376_BIOID51105   -            551   1.4e-29  102.9   0.0   1   1   3.1e-32   2.2e-28   99.0   0.0     1   343   163   446   163   502 0.85 Bacterial extracellular solute-binding proteins, family 5 Middle
DUF187               PF02638.10   401 seq1377_BIOID51105   -            439  2.3e-173  576.0   0.1   1   1  1.9e-177  2.6e-173  575.9   0.1     1   401     3   431     3   431 0.99 Uncharacterised BCR, COG1649
Usp                  PF00582.21   140 seq1380_BIOID51105   -            144   4.6e-28   98.0   0.7   1   1   3.8e-32   5.2e-28   97.8   0.5     1   140     1   144     1   144 0.99 Universal stress protein family
GHMP_kinases_N       PF00288.21    67 seq1381_BIOID51105   -            283   2.5e-10   40.1   0.1   1   1   7.4e-14   5.1e-10   39.1   0.1     1    66    91   148    91   149 0.87 GHMP kinases N terminal domain
GHMP_kinases_C       PF08544.8     85 seq1381_BIOID51105   -            283     1e-06   28.7   0.0   1   1     3e-10     2e-06   27.7   0.0    28    81   214   263   191   266 0.83 GHMP kinases C terminal
HTH_5                PF01022.15    47 seq1383_BIOID51105   -             99   1.2e-14   53.5   0.1   1   1   7.3e-18     2e-14   52.8   0.1     1    47    23    70    23    70 0.97 Bacterial regulatory protein, arsR family
HTH_20               PF12840.2     61 seq1383_BIOID51105   -             99   2.4e-11   43.1   0.4   1   1   1.3e-14   3.5e-11   42.6   0.3     2    58    16    72    15    75 0.96 Helix-turn-helix domain
MarR_2               PF12802.2     62 seq1383_BIOID51105   -             99     2e-09   36.8   0.1   1   1   1.2e-12   3.3e-09   36.1   0.1     5    60    24    75    19    77 0.89 MarR family
HTH_24               PF13412.1     48 seq1383_BIOID51105   -             99     2e-08   33.3   0.0   1   1   1.9e-11   5.1e-08   32.0   0.0     5    47    26    68    24    69 0.96 Winged helix-turn-helix DNA-binding
MarR                 PF01047.17    59 seq1383_BIOID51105   -             99   6.7e-06   25.6   0.0   1   1   4.6e-09   1.3e-05   24.7   0.0     5    53    26    74    23    75 0.95 MarR family
Rhodanese            PF00581.15   113 seq1386_BIOID51105   -            174   2.1e-11   44.0   0.0   1   1   4.8e-15   3.3e-11   43.4   0.0     2   112     8    98     7    99 0.82 Rhodanese-like domain
DUF2892              PF11127.3     66 seq1386_BIOID51105   -            174   3.2e-11   42.7   3.2   1   1     7e-15   4.8e-11   42.2   2.2    10    60   115   170   112   174 0.88 Protein of unknown function (DUF2892)
ATP_bind_3           PF01171.15   182 seq1387_BIOID51105   -            311   1.1e-14   54.2   0.0   1   1   1.3e-18   1.7e-14   53.5   0.0     2   161    42   205    41   209 0.84 PP-loop family
MCE                  PF02470.15    81 seq1388_BIOID51105   -            552     6e-32  109.3   0.3   1   2   5.6e-14   7.7e-10   38.5   0.1     2    81    48   139    47   139 0.96 mce related protein
MCE                  PF02470.15    81 seq1388_BIOID51105   -            552     6e-32  109.3   0.3   2   2   1.1e-15   1.6e-11   43.9   0.0     5    80   294   394   290   395 0.88 mce related protein
Pribosyltran_N       PF13793.1    116 seq1390_BIOID51105   -            337     4e-49  165.0   0.2   1   1   6.8e-51   4.6e-47  158.4   0.0     1   116    26   143    26   143 0.98 N-terminal domain of ribose phosphate pyrophosphokinase
Pribosyltran         PF00156.22   125 seq1390_BIOID51105   -            337   3.9e-16   58.7   0.3   1   1   1.6e-19   1.1e-15   57.3   0.2    23   119   180   266   171   272 0.88 Phosphoribosyl transferase domain
UDG                  PF03167.14   152 seq1391_BIOID51105   -            229   3.2e-30  104.4   0.1   1   1   3.4e-34   4.6e-30  103.9   0.0     6   152    54   211    50   211 0.96 Uracil DNA glycosylase superfamily
Epimerase            PF01370.16   236 seq1393_BIOID51105   -            310   6.2e-50  169.7   0.0   1   1   2.8e-53   7.7e-50  169.3   0.0     1   236     2   236     2   236 0.92 NAD dependent epimerase/dehydratase family
3Beta_HSD            PF01073.14   280 seq1393_BIOID51105   -            310   1.7e-12   46.5   0.0   1   1   8.5e-16   2.3e-12   46.0   0.0     1   223     3   219     3   224 0.79 3-beta hydroxysteroid dehydrogenase/isomerase family
RmlD_sub_bind        PF04321.12   287 seq1393_BIOID51105   -            310   7.2e-10   38.1   0.0   1   1   7.5e-13   2.1e-09   36.6   0.0     3   155     2   174     1   267 0.79 RmlD substrate binding domain
NAD_binding_4        PF07993.7    249 seq1393_BIOID51105   -            310   1.8e-07   30.2   0.0   1   1   3.6e-08   9.9e-05   21.2   0.0    86   210    67   184    47   220 0.84 Male sterility protein
GGDEF                PF00990.16   161 seq1395_BIOID51105   -            442   2.3e-26   92.1   0.0   1   1   3.3e-30   4.5e-26   91.2   0.0     1   160   295   437   295   438 0.89 GGDEF domain
GGDEF                PF00990.16   161 seq1396_BIOID51105   -            460   8.4e-51  171.6   0.3   1   1   2.5e-54   3.4e-50  169.6   0.0     3   161   297   452   295   452 0.97 GGDEF domain
SBP_bac_6            PF13343.1    242 seq1398_BIOID51105   -            327   2.3e-17   63.0   3.2   1   1   6.5e-21     3e-17   62.6   2.2     1   217    73   288    73   313 0.76 Bacterial extracellular solute-binding protein
SBP_bac_1            PF01547.20   314 seq1398_BIOID51105   -            327   2.3e-16   60.3   6.7   1   1   7.1e-20   3.2e-16   59.8   4.6    16   313    42   272    29   273 0.84 Bacterial extracellular solute-binding protein
SBP_bac_11           PF13531.1    231 seq1398_BIOID51105   -            327   5.1e-16   58.8   0.2   1   1   1.5e-19   7.1e-16   58.4   0.1    15   224    39   274    22   277 0.84 Bacterial extracellular solute-binding protein
Ribosomal_L31        PF01197.13    69 seq1399_BIOID51105   -             70   1.4e-30  104.9   0.2   1   1   1.1e-34   1.5e-30  104.8   0.1     1    67     1    65     1    67 0.98 Ribosomal protein L31
GAF_2                PF13185.1    148 seq1400_BIOID51105   -            183   4.9e-10   39.9   0.1   1   1   1.4e-13   6.3e-10   39.6   0.1    16   146    55   168    39   170 0.75 GAF domain
GAF_3                PF13492.1    129 seq1400_BIOID51105   -            183   7.8e-10   38.8   0.1   1   1   2.3e-13     1e-09   38.4   0.1     7   124    48   166    43   171 0.85 GAF domain
GAF                  PF01590.21   154 seq1400_BIOID51105   -            183   2.7e-07   30.7   0.1   1   1   7.5e-11   3.4e-07   30.4   0.1    38   152    58   167    35   169 0.67 GAF domain
Glyco_transf_9       PF01075.12   247 seq1402_BIOID51105   -            348   1.3e-89  299.5   0.0   1   1   1.1e-93   1.5e-89  299.3   0.0     1   247    69   324    69   324 0.98 Glycosyltransferase family 9 (heptosyltransferase)
Sulfate_transp       PF00916.15   280 seq1403_BIOID51105   -            559   3.6e-71  239.2  10.3   1   1   7.9e-75   3.6e-71  239.2   7.1     1   279   119   409   119   410 0.96 Sulfate transporter family
Sulfate_tra_GLY      PF13792.1     84 seq1403_BIOID51105   -            559   1.5e-24   85.3   5.5   1   1   3.3e-28   1.5e-24   85.3   3.8     6    82    20    95    12    97 0.96 Sulfate transporter N-terminal domain with GLY motif
STAS                 PF01740.16   117 seq1403_BIOID51105   -            559   5.5e-12   45.0   0.0   1   1   2.1e-15   9.4e-12   44.2   0.0     4   116   453   554   451   555 0.95 STAS domain
RHS_repeat           PF05593.9     38 seq1404_BIOID51105   -           1390   2.1e-59  196.5 110.0   1   9   7.1e-08   0.00032   20.6   1.7     1    38   425   459   425   459 0.92 RHS Repeat
RHS_repeat           PF05593.9     38 seq1404_BIOID51105   -           1390   2.1e-59  196.5 110.0   2   9   8.2e-11   3.7e-07   30.0   0.1     1    37   464   500   464   501 0.97 RHS Repeat
RHS_repeat           PF05593.9     38 seq1404_BIOID51105   -           1390   2.1e-59  196.5 110.0   3   9   2.2e-09     1e-05   25.4   0.3     1    25   485   509   485   511 0.95 RHS Repeat
RHS_repeat           PF05593.9     38 seq1404_BIOID51105   -           1390   2.1e-59  196.5 110.0   4   9   7.7e-09   3.5e-05   23.7   0.2     1    36   529   564   529   566 0.92 RHS Repeat
RHS_repeat           PF05593.9     38 seq1404_BIOID51105   -           1390   2.1e-59  196.5 110.0   5   9   6.1e-12   2.8e-08   33.6   0.9     1    37   571   607   571   608 0.98 RHS Repeat
RHS_repeat           PF05593.9     38 seq1404_BIOID51105   -           1390   2.1e-59  196.5 110.0   6   9   2.1e-08   9.4e-05   22.3   0.2     1    37   613   648   613   649 0.96 RHS Repeat
RHS_repeat           PF05593.9     38 seq1404_BIOID51105   -           1390   2.1e-59  196.5 110.0   7   9   3.9e-12   1.8e-08   34.2   0.8     1    38   633   670   633   670 0.99 RHS Repeat
RHS_repeat           PF05593.9     38 seq1404_BIOID51105   -           1390   2.1e-59  196.5 110.0   8   9   2.7e-08   0.00012   22.0   1.3     1    31   695   725   695   732 0.94 RHS Repeat
RHS_repeat           PF05593.9     38 seq1404_BIOID51105   -           1390   2.1e-59  196.5 110.0   9   9   2.5e-12   1.1e-08   34.8   3.1     1    37   935   980   935   981 0.92 RHS Repeat
DUF4329              PF14220.1    124 seq1404_BIOID51105   -           1390   1.6e-35  121.9   2.2   1   1   5.1e-39   2.3e-35  121.3   0.9     2   123  1252  1389  1251  1390 0.97 Domain of unknown function (DUF4329)
RHS                  PF03527.9     41 seq1404_BIOID51105   -           1390   1.6e-22   78.8   2.1   1   1   2.3e-24     1e-20   73.0   0.3     1    41  1139  1179  1139  1179 0.98 RHS protein
DUF1144              PF06610.8    143 seq1406_BIOID51105   -            149   4.1e-71  237.2   7.6   1   1   3.3e-75   4.5e-71  237.0   5.3     4   143     3   142     1   142 0.98 Protein of unknown function (DUF1144)
DUF330               PF03886.8    161 seq1407_BIOID51105   -            187   6.1e-41  139.3   3.6   1   1   5.1e-45     7e-41  139.1   2.5     1   161    26   180    26   180 0.95 Protein of unknown function (DUF330)
BPD_transp_1         PF00528.17   185 seq1408_BIOID51105   -            536   1.7e-15   56.9  37.0   1   1     2e-15   2.7e-11   43.2   6.4     5   181    74   266    70   273 0.83 Binding-protein-dependent transport system inner membrane component
ProQ                 PF04352.8    115 seq1409_BIOID51105   -            232   7.1e-44  147.9   0.2   1   1   1.2e-47   1.6e-43  146.8   0.1     2   114     6   118     5   121 0.98 ProQ/FINO family
EAL                  PF00563.15   236 seq1411_BIOID51105   -            807   1.9e-68  230.3   0.0   1   1   2.2e-71   3.7e-68  229.4   0.0     3   236   555   789   553   789 0.96 EAL domain
PAS_9                PF13426.1    104 seq1411_BIOID51105   -            807   1.9e-31  108.4   0.0   1   2   2.2e-20   3.8e-17   62.4   0.0     3   102    32   133    30   135 0.91 PAS domain
PAS_9                PF13426.1    104 seq1411_BIOID51105   -            807   1.9e-31  108.4   0.0   2   2   2.3e-14   3.9e-11   43.1   0.0     3   104   156   258   154   258 0.87 PAS domain
GGDEF                PF00990.16   161 seq1411_BIOID51105   -            807   3.9e-22   78.4   0.0   1   1   5.1e-25   8.7e-22   77.3   0.0     3   160   386   533   384   534 0.94 GGDEF domain
PAS                  PF00989.19   113 seq1411_BIOID51105   -            807   6.7e-21   74.0   0.0   1   2   1.5e-12   2.5e-09   36.7   0.0    13   112    32   132    24   133 0.81 PAS fold
PAS                  PF00989.19   113 seq1411_BIOID51105   -            807   6.7e-21   74.0   0.0   2   2   1.4e-11   2.4e-08   33.6   0.0     7   113   150   256   146   256 0.83 PAS fold
PAS_4                PF08448.5    110 seq1411_BIOID51105   -            807   9.5e-14   51.2   0.0   1   1   2.9e-12   4.9e-09   36.0   0.0     1   110   150   261   150   261 0.94 PAS fold
PAS_8                PF13188.1     64 seq1411_BIOID51105   -            807   4.5e-12   45.2   0.1   1   2   4.6e-07   0.00079   19.0   0.0    11    52    31    75    15    87 0.67 PAS domain
PAS_8                PF13188.1     64 seq1411_BIOID51105   -            807   4.5e-12   45.2   0.1   2   2   2.8e-08   4.7e-05   22.9   0.0     7    44   150   191   141   214 0.67 PAS domain
Thioredoxin          PF00085.15   104 seq1412_BIOID51105   -            139   4.4e-30  103.3   0.9   1   1   2.9e-32   6.6e-29   99.5   0.0     2   102    37   136    36   138 0.94 Thioredoxin
Thioredoxin_2        PF13098.1    112 seq1412_BIOID51105   -            139   1.4e-12   47.6   0.0   1   1     4e-15     9e-12   45.0   0.0     7   112    54   135    49   135 0.88 Thioredoxin-like domain
Thioredoxin_7        PF13899.1     82 seq1412_BIOID51105   -            139   5.9e-08   32.5   0.4   1   1     3e-10   6.7e-07   29.1   0.0     7    81    42   114    36   115 0.82 Thioredoxin-like
Redoxin              PF08534.5    146 seq1412_BIOID51105   -            139   2.6e-06   26.9   0.0   1   1     4e-08     9e-05   21.9   0.0    28    73    52    95    34   103 0.87 Redoxin
HyaE                 PF07449.6    107 seq1412_BIOID51105   -            139   8.6e-05   22.2   0.0   1   1   6.1e-08   0.00014   21.6   0.0    52   100    76   124    67   129 0.87 Hydrogenase-1 expression protein HyaE
Glyco_transf_9       PF01075.12   247 seq1415_BIOID51105   -            330   8.1e-84  280.5   0.1   1   1   7.3e-88     1e-83  280.2   0.1     1   245    75   315    75   317 0.98 Glycosyltransferase family 9 (heptosyltransferase)
DUF883               PF05957.8     94 seq1417_BIOID51105   -            113   6.8e-27   93.5   1.2   1   1   5.9e-31   8.1e-27   93.3   0.9     1    94    19   111    19   111 0.97 Bacterial protein of unknown function (DUF883)
RMF                  PF04957.7     55 seq1418_BIOID51105   -             55   7.5e-31  105.4   5.3   1   1   5.8e-35   7.9e-31  105.4   3.7     1    53     1    53     1    55 0.97 Ribosome modulation factor
Peptidase_S41        PF03572.13   169 seq1419_BIOID51105   -            682   3.3e-52  176.2   0.1   1   1   1.2e-55   5.6e-52  175.4   0.1     1   168   356   529   356   530 0.94 Peptidase family S41
DUF3340              PF11818.3    143 seq1419_BIOID51105   -            682   2.6e-42  144.0   5.3   1   1   6.9e-46   3.1e-42  143.7   2.9     5   142   536   670   533   671 0.98 C-terminal domain of tail specific protease (DUF3340)
PDZ                  PF00595.19    81 seq1419_BIOID51105   -            682   3.8e-15   55.6   0.5   1   1   1.7e-18   7.6e-15   54.7   0.3     5    81   240   320   236   320 0.93 PDZ domain (Also known as DHR or GLGF)
DTW                  PF03942.10   204 seq1420_BIOID51105   -            240     7e-60  201.6   0.0   1   1   6.1e-64   8.3e-60  201.3   0.0     1   202    35   224    35   226 0.97 DTW domain
HTH_1                PF00126.22    60 seq1422_BIOID51105   -            308     1e-20   73.0   0.6   1   1   3.4e-24   2.3e-20   71.9   0.4     2    60     5    63     4    63 0.97 Bacterial regulatory helix-turn-helix protein, lysR family
LysR_substrate       PF03466.15   209 seq1422_BIOID51105   -            308   3.7e-20   71.7   0.1   1   1     8e-24   5.4e-20   71.2   0.1    18   205   105   290    87   294 0.89 LysR substrate binding domain
HTH_Tnp_1            PF01527.15    76 seq1423_BIOID51105   -             99   7.6e-09   35.2   2.9   1   1   7.1e-13   9.7e-09   34.9   2.0     3    76    11    79     9    79 0.90 Transposase
Glutaredoxin         PF00462.19    60 seq1424_BIOID51105   -             81   7.9e-14   51.2   0.0   1   1   6.6e-18     9e-14   51.0   0.0     1    57     3    58     3    61 0.95 Glutaredoxin
HTH_21               PF13276.1     60 seq1426_BIOID51105   -            144   9.7e-11   41.4   0.2   1   1   1.7e-14   2.3e-10   40.2   0.0     4    59    47   101    43   102 0.90 HTH-like domain
Flavodoxin_NdrI      PF07972.6    122 seq1427_BIOID51105   -            136   5.1e-47  158.6   0.0   1   1   4.3e-51   5.8e-47  158.4   0.0     1   122     5   123     5   123 0.97 NrdI Flavodoxin like
Wzy_C                PF04932.10   163 seq1428_BIOID51105   -            402     6e-18   65.0   9.6   1   1   8.7e-22     6e-18   65.0   6.6     3   162   196   337   193   338 0.82 O-Antigen ligase
O-antigen_lig        PF13425.1    137 seq1428_BIOID51105   -            402   3.8e-16   59.2  13.8   1   1   5.5e-20   3.8e-16   59.2   9.6     2   136   190   340   171   341 0.87 O-antigen ligase like membrane protein
ABC_tran             PF00005.22   118 seq1429_BIOID51105   -            232     2e-26   92.5   0.0   1   1   4.7e-30   3.2e-26   91.8   0.0     1   117    39   157    39   158 0.90 ABC transporter
AAA_21               PF13304.1    303 seq1429_BIOID51105   -            232   3.8e-12   46.6   0.1   1   1     2e-10   1.3e-06   28.4   0.0   234   298   127   189   106   191 0.92 AAA domain
ATP-grasp_5          PF13549.1    222 seq1430_BIOID51105   -            886   3.7e-75  251.8   0.2   1   1   3.9e-78     9e-75  250.5   0.1     1   221   472   693   472   694 0.96 ATP-grasp domain
Succ_CoA_lig         PF13607.1    138 seq1430_BIOID51105   -            886   1.3e-46  157.5   0.1   1   1   1.1e-49   2.4e-46  156.6   0.1     1   138   147   280   147   280 0.97 Succinyl-CoA ligase like flavodoxin domain
CoA_binding_2        PF13380.1    115 seq1430_BIOID51105   -            886     2e-23   82.6   0.0   1   1   1.1e-25   2.6e-22   79.0   0.0     1   113    13   130    13   132 0.95 CoA binding domain
Acetyltransf_1       PF00583.19    83 seq1430_BIOID51105   -            886     1e-10   41.4   0.0   1   1   1.6e-13   3.7e-10   39.5   0.0    10    82   781   863   775   864 0.81 Acetyltransferase (GNAT) family
Acetyltransf_3       PF13302.1    142 seq1430_BIOID51105   -            886   1.8e-09   37.8   0.0   1   1   1.7e-12   3.9e-09   36.8   0.0     1   142   725   864   725   864 0.80 Acetyltransferase (GNAT) domain
Acetyltransf_4       PF13420.1    155 seq1430_BIOID51105   -            886     1e-06   28.6   0.0   1   1   4.8e-08   0.00011   22.0   0.0     4   135   731   864   728   871 0.80 Acetyltransferase (GNAT) domain
Pept_tRNA_hydro      PF01195.14   184 seq1431_BIOID51105   -            194   5.3e-64  214.9   0.0   1   1   4.3e-68   5.9e-64  214.8   0.0     1   184     5   189     5   189 0.99 Peptidyl-tRNA hydrolase
YliH                 PF10799.3    127 seq1432_BIOID51105   -            127   2.3e-73  243.8   4.9   1   1   1.8e-77   2.5e-73  243.6   3.4     1   127     1   127     1   127 0.99 Biofilm formation protein (YliH/bssR)
Ribonuc_red_lgC      PF02867.10   537 seq1433_BIOID51105   -            714  1.2e-151  505.8   0.0   1   1  1.2e-153  5.5e-150  500.3   0.0     1   537   175   694   175   694 0.96 Ribonucleotide reductase, barrel domain
RNR_N                PF08343.5     82 seq1433_BIOID51105   -            714     3e-29  100.5   0.1   1   1   1.7e-32   7.8e-29   99.2   0.1     1    82    16    97    16    97 0.99 Ribonucleotide reductase N-terminal
Ribonuc_red_lgN      PF00317.16    83 seq1433_BIOID51105   -            714   3.8e-12   45.7   0.0   1   1   2.2e-15     1e-11   44.3   0.0     2    82    99   171    98   172 0.95 Ribonucleotide reductase, all-alpha domain
rve                  PF00665.21   120 seq1435_BIOID51105   -            139   4.1e-21   75.1   0.0   1   1   1.2e-24   5.6e-21   74.7   0.0    30   119     2    91     1    92 0.98 Integrase core domain
rve_2                PF13333.1     52 seq1435_BIOID51105   -            139   1.7e-19   69.4   0.1   1   1   5.8e-23   2.7e-19   68.8   0.1     1    52    82   138    82   138 0.98 Integrase core domain
rve_3                PF13683.1     67 seq1435_BIOID51105   -            139     6e-16   57.6   0.0   1   1   1.9e-19   8.4e-16   57.1   0.0     4    67    66   130    63   130 0.96 Integrase core domain
Rhodanese            PF00581.15   113 seq1436_BIOID51105   -            364   4.9e-06   26.7   0.0   1   1   1.4e-09     2e-05   24.8   0.0    12   111    16   129     6   131 0.71 Rhodanese-like domain
GGDEF                PF00990.16   161 seq1438_BIOID51105   -            430   1.3e-45  154.7   0.0   1   1   4.8e-49   2.2e-45  154.0   0.0     1   161   273   426   273   426 0.96 GGDEF domain
PAS_4                PF08448.5    110 seq1438_BIOID51105   -            430   6.4e-09   35.7   0.0   1   1   6.9e-12   3.2e-08   33.4   0.0     6   110   162   264   156   264 0.89 PAS fold
PAS_8                PF13188.1     64 seq1438_BIOID51105   -            430   6.1e-07   28.9   0.0   1   2   6.3e-05      0.29   10.9   0.0     5    34    27    58    24    98 0.75 PAS domain
PAS_8                PF13188.1     64 seq1438_BIOID51105   -            430   6.1e-07   28.9   0.0   2   2   3.7e-06     0.017   14.8   0.0     9    37   157   191   150   217 0.74 PAS domain
GSDH                 PF07995.6    331 seq1439_BIOID51105   -            371  2.1e-127  424.6   0.1   1   1  1.8e-131  2.4e-127  424.4   0.1     1   331    34   366    34   366 0.98 Glucose / Sorbosone dehydrogenase
YchF-GTPase_C        PF06071.8     84 seq1441_BIOID51105   -            363   4.7e-41  138.3   0.6   1   1   1.8e-44     8e-41  137.6   0.4     1    84   279   362   279   362 0.99 Protein of unknown function (DUF933)
MMR_HSR1             PF01926.18   114 seq1441_BIOID51105   -            363   9.2e-19   67.4   0.0   1   1     5e-22   2.3e-18   66.1   0.0     1    89     4   109     4   208 0.81 50S ribosome-binding GTPase
FeoB_N               PF02421.13   189 seq1441_BIOID51105   -            363   8.1e-09   34.8   0.0   1   1   8.5e-12   3.9e-08   32.6   0.0     2    43     4    45     3    53 0.91 Ferrous iron transport protein B
Peptidase_M48        PF01435.13   226 seq1444_BIOID51105   -            293   2.9e-42  144.6   0.8   1   1   5.2e-46   3.5e-42  144.3   0.3     8   226    57   285    48   285 0.87 Peptidase family M48
Peptidase_M56        PF05569.6    299 seq1444_BIOID51105   -            293   5.1e-05   22.2   0.0   1   1   1.3e-08   8.6e-05   21.5   0.0   160   220    96   157    13   165 0.74 BlaR1 peptidase M56
Peptidase_M15        PF01427.12   198 seq1445_BIOID51105   -            193   2.7e-75  252.2   0.0   1   1   5.8e-79     4e-75  251.6   0.0     2   197     4   186     3   187 0.98 D-ala-D-ala dipeptidase
VanY                 PF02557.12   132 seq1445_BIOID51105   -            193     4e-10   39.5   0.0   1   1   8.9e-14   6.1e-10   38.9   0.0     4   128    42   167    39   171 0.87 D-alanyl-D-alanine carboxypeptidase
HTH_29               PF13551.1    113 seq1448_BIOID51105   -            123   6.3e-23   80.9   0.0   1   1   1.6e-26   7.2e-23   80.7   0.0     2   112    12   114    11   115 0.94 Winged helix-turn helix
HTH_28               PF13518.1     52 seq1448_BIOID51105   -            123     3e-07   30.1   0.0   1   1   1.1e-10   5.1e-07   29.4   0.0     8    51    18    61    11    62 0.86 Helix-turn-helix domain
HTH_23               PF13384.1     50 seq1448_BIOID51105   -            123   5.5e-06   25.7   0.0   1   1     2e-09     9e-06   25.0   0.0     5    48    10    53     6    55 0.85 Homeodomain-like domain
MatP                 PF06303.7    148 seq1450_BIOID51105   -            150   3.3e-75  250.8   6.6   1   1   2.8e-79   3.8e-75  250.6   4.6     1   147     1   147     1   148 0.99 Organiser of macrodomain of Terminus of chromosome
SBP_bac_5            PF00496.17   374 seq1451_BIOID51105   -            562   2.4e-93  312.8   7.6   1   1   2.7e-97   3.7e-93  312.2   5.3     2   371   124   478   123   480 0.97 Bacterial extracellular solute-binding proteins, family 5 Middle
Ribonuc_red_sm       PF00268.16   281 seq1460_BIOID51105   -            319   1.1e-80  270.5   0.1   1   1   9.6e-85   1.3e-80  270.2   0.0     1   280     1   280     1   281 0.97 Ribonucleotide reductase, small chain
Potass_KdpF          PF09604.5     25 seq1462_BIOID51105   -             67     6e-06   25.8   5.9   1   1   4.4e-10     6e-06   25.8   4.1     2    25    44    67    43    67 0.95 F subunit of K+-transporting ATPase (Potass_KdpF)
Peptidase_S11        PF00768.15   241 seq1463_BIOID51105   -            407  8.9e-101  336.0   0.4   1   1  2.5e-104  1.1e-100  335.7   0.2     2   241    36   273    35   273 0.99 D-alanyl-D-alanine carboxypeptidase
PBP5_C               PF07943.8     91 seq1463_BIOID51105   -            407   5.7e-25   87.0   0.0   1   1   2.3e-28   1.1e-24   86.1   0.0     1    91   292   383   292   383 0.99 Penicillin-binding protein 5, C-terminal domain
Beta-lactamase2      PF13354.1    197 seq1463_BIOID51105   -            407     1e-13   51.0   0.1   1   1   3.1e-17   1.4e-13   50.6   0.1     4   144    57   209    54   262 0.75 Beta-lactamase enzyme family
PLDc_2               PF13091.1    126 seq1466_BIOID51105   -            451   1.4e-22   79.6   0.0   1   1   3.2e-19   2.2e-15   56.4   0.0     4   123   259   406   256   409 0.84 PLD-like domain
PLDc                 PF00614.17    28 seq1466_BIOID51105   -            451   1.3e-13   50.0   2.2   1   1   2.4e-11   1.6e-07   30.7   0.1     2    28   353   379   352   379 0.94 Phospholipase D Active site motif
KdpA                 PF03814.10   552 seq1467_BIOID51105   -            557  5.2e-245  813.5  29.2   1   1  4.3e-249  5.9e-245  813.3  20.3     1   552     9   557     9   557 0.99 Potassium-transporting ATPase A subunit
Pertactin            PF03212.9    121 seq1468_BIOID51105   -            899   2.4e-39  133.6   3.4   1   1   3.5e-43   2.4e-39  133.6   2.4     1   120   494   615   494   616 0.98 Pertactin
Autotransporter      PF03797.14   265 seq1468_BIOID51105   -            899   1.3e-30  106.5  15.7   1   1   1.9e-34   1.3e-30  106.5  10.9     2   209   689   896   688   898 0.96 Autotransporter beta-domain
FGGY_C               PF02782.11   197 seq1469_BIOID51105   -            566   9.4e-35  119.9   0.6   1   1   2.3e-38   1.5e-34  119.2   0.4     4   197   292   501   289   501 0.88 FGGY family of carbohydrate kinases, C-terminal domain
ABC_tran             PF00005.22   118 seq1471_BIOID51105   -            467   5.4e-26   91.1   0.0   1   1   3.3e-29   1.1e-25   90.1   0.0     1   117   135   259   135   260 0.97 ABC transporter
CBS                  PF00571.23    57 seq1471_BIOID51105   -            467   2.8e-06   26.7   0.0   1   1   4.2e-07    0.0014   18.0   0.0    32    55   436   459   413   461 0.86 CBS domain
BPD_transp_1         PF00528.17   185 seq1472_BIOID51105   -            340   1.9e-45  154.5  12.9   1   1   1.4e-49   1.9e-45  154.5   8.9     1   183   115   334   115   336 0.99 Binding-protein-dependent transport system inner membrane component
Peptidase_M20        PF01546.23   171 seq1474_BIOID51105   -            441   7.3e-25   87.4   5.7   1   1   2.4e-28   1.7e-24   86.2   3.9     1   170   117   433   117   434 0.91 Peptidase family M20/M25/M40
M20_dimer            PF07687.9    109 seq1474_BIOID51105   -            441   6.3e-10   38.6   0.4   1   1   2.7e-13   1.9e-09   37.1   0.3     9    98   236   325   231   331 0.83 Peptidase dimerisation domain
IclR                 PF01614.13   129 seq1475_BIOID51105   -            263   1.6e-48  163.5   0.3   1   1   1.4e-50   9.7e-47  157.7   0.0     2   128   129   254   128   255 0.98 Bacterial transcriptional regulator
HTH_IclR             PF09339.5     52 seq1475_BIOID51105   -            263   5.5e-14   51.3   0.3   1   1   2.6e-17   1.8e-13   49.7   0.0     1    52    15    65    15    65 0.96 IclR helix-turn-helix domain
Aldo_ket_red         PF00248.16   283 seq1477_BIOID51105   -            346   4.4e-75  251.9   0.0   1   1   3.7e-79   5.1e-75  251.7   0.0     2   282    28   332    27   333 0.96 Aldo/keto reductase family
DUF2279              PF10043.4     85 seq1478_BIOID51105   -            114   1.1e-32  111.9   4.0   1   1   9.9e-37   1.4e-32  111.7   2.8     2    84    27   111    26   112 0.96 Predicted periplasmic lipoprotein (DUF2279)
TfoX_N               PF04993.8     97 seq1480_BIOID51105   -            209   7.2e-27   92.9   0.1   1   1   1.8e-30   1.3e-26   92.1   0.0     2    97    13   108    12   108 0.98 TfoX N-terminal domain
TfoX_C               PF04994.8     81 seq1480_BIOID51105   -            209   1.8e-26   91.7   0.3   1   1   5.9e-30   4.1e-26   90.5   0.1     2    81   116   195   115   195 0.98 TfoX C-terminal domain
Hydrolase            PF00702.21   204 seq1481_BIOID51105   -            682   4.4e-36  125.2   4.6   1   1   1.3e-39   4.4e-36  125.2   3.2     1   204   301   530   301   530 0.80 haloacid dehalogenase-like hydrolase
E1-E2_ATPase         PF00122.15   230 seq1481_BIOID51105   -            682   1.4e-34  119.0   0.2   1   1   4.1e-38   1.4e-34  119.0   0.1     3   230    73   297    71   297 0.93 E1-E2 ATPase
HAD                  PF12710.2    191 seq1481_BIOID51105   -            682   3.3e-14   53.4   0.0   1   1   2.3e-17   7.7e-14   52.1   0.0     2   190   305   526   304   527 0.66 haloacid dehalogenase-like hydrolase
Hydrolase_3          PF08282.7    254 seq1481_BIOID51105   -            682   2.3e-05   23.9   1.3   1   1   4.3e-08   0.00015   21.3   0.3   193   241   501   549   497   556 0.89 haloacid dehalogenase-like hydrolase
Arabinose_Isome      PF02610.10   359 seq1482_BIOID51105   -            500  6.5e-186  617.3   0.4   1   1  1.1e-189  7.7e-186  617.1   0.3     1   359     1   359     1   359 1.00 L-arabinose isomerase
Arabinose_Iso_C      PF11762.3    115 seq1482_BIOID51105   -            500   4.5e-49  164.7   0.0   1   1   1.3e-52   9.1e-49  163.7   0.0     1   115   362   476   362   476 0.99 L-arabinose isomerase C-terminal domain
Cys_Met_Meta_PP      PF01053.15   386 seq1483_BIOID51105   -            445  3.1e-139  463.4   0.0   1   1    8e-143  3.6e-139  463.2   0.0     1   385    65   439    65   440 0.99 Cys/Met metabolism PLP-dependent enzyme
Aminotran_1_2        PF00155.16   363 seq1483_BIOID51105   -            445   2.4e-07   29.9   0.0   1   1   7.6e-11   3.5e-07   29.3   0.0    49   192   116   237   102   270 0.84 Aminotransferase class I and II
Aminotran_5          PF00266.14   371 seq1483_BIOID51105   -            445   0.00011   20.9   0.0   1   1   3.8e-08   0.00017   20.3   0.0    68   201   132   257   103   273 0.84 Aminotransferase class-V
BPD_transp_1         PF00528.17   185 seq1484_BIOID51105   -            298   1.4e-31  109.3  12.9   1   1   9.4e-35   6.4e-31  107.1   6.5     1   182   111   292   111   295 0.97 Binding-protein-dependent transport system inner membrane component
OppC_N               PF12911.2     56 seq1484_BIOID51105   -            298   9.4e-09   34.4   0.5   1   1   1.4e-12   9.4e-09   34.4   0.3    12    56    27    71    24    71 0.94 N-terminal TM domain of oligopeptide transport permease C
BPD_transp_1         PF00528.17   185 seq1486_BIOID51105   -            354   2.5e-26   92.2  16.2   1   1   1.8e-30   2.5e-26   92.2  11.2     1   176   163   324   163   332 0.91 Binding-protein-dependent transport system inner membrane component
Polysacc_deac_1      PF01522.16   124 seq1488_BIOID51105   -            672   1.2e-31  108.7   0.0   1   1   2.6e-35   3.5e-31  107.2   0.0     2   123   102   270   101   271 0.92 Polysaccharide deacetylase
Peptidase_M20        PF01546.23   171 seq1489_BIOID51105   -            481   2.3e-05   23.9   0.2   1   1   2.8e-09   3.8e-05   23.2   0.1     2    92    78   265    77   371 0.70 Peptidase family M20/M25/M40
MgrB                 PF13998.1     29 seq1490_BIOID51105   -             47   4.8e-18   64.4   4.4   1   1   4.4e-22     6e-18   64.1   3.1     1    29    19    47    19    47 0.99 MgrB protein
YebO                 PF13974.1     80 seq1491_BIOID51105   -             95   1.8e-30  104.4   2.2   1   1   1.5e-34   2.1e-30  104.2   1.5     1    80    15    95    15    95 0.93 YebO-like protein
oligo_HPY            PF08352.7     64 seq1493_BIOID51105   -            328   1.5e-18   66.7   0.8   1   1     6e-22   2.7e-18   65.9   0.5     1    64   236   300   236   300 0.98 Oligopeptide/dipeptide transporter, C-terminal region
ABC_tran             PF00005.22   118 seq1493_BIOID51105   -            328   1.9e-16   60.4   0.0   1   1   5.6e-20   2.5e-16   59.9   0.0    10   118    63   185    49   185 0.77 ABC transporter
AAA_21               PF13304.1    303 seq1493_BIOID51105   -            328   3.6e-08   33.5   0.0   1   1   2.4e-10   1.1e-06   28.7   0.0   233   302   153   220   148   221 0.90 AAA domain
MFS_1                PF07690.11   354 seq1495_BIOID51105   -            410   1.9e-28   99.1  41.0   1   1   3.9e-32   2.7e-28   98.6  28.4     5   351    26   362    22   365 0.73 Major Facilitator Superfamily
Sugar_tr             PF00083.19   451 seq1495_BIOID51105   -            410   2.2e-06   26.3  31.8   1   1   1.9e-09   1.3e-05   23.9   8.8    52   188    58   188    46   197 0.92 Sugar (and other) transporter
adh_short_C2         PF13561.1    243 seq1496_BIOID51105   -            294   4.9e-30  104.9   0.0   1   1   1.3e-33   5.7e-30  104.7   0.0     5   241    58   290    55   292 0.92 Enoyl-(Acyl carrier protein) reductase
adh_short            PF00106.20   167 seq1496_BIOID51105   -            294   3.3e-26   92.0   0.2   1   1     9e-30   4.1e-26   91.7   0.1     3   166    52   217    50   218 0.95 short chain dehydrogenase
KR                   PF08659.5    181 seq1496_BIOID51105   -            294   2.3e-08   33.7   0.0   1   1   6.9e-12   3.2e-08   33.3   0.0     4   167    53   221    51   234 0.77 KR domain
Homoserine_dh        PF00742.14   179 seq1498_BIOID51105   -            810   6.9e-51  172.3   0.0   1   1   2.3e-54   1.1e-50  171.7   0.0     1   178   608   803   608   804 0.99 Homoserine dehydrogenase
AA_kinase            PF00696.23   241 seq1498_BIOID51105   -            810   1.8e-42  145.4   0.0   1   1   8.3e-46   3.8e-42  144.3   0.0     2   238    12   284    11   287 0.89 Amino acid kinase family
NAD_binding_3        PF03447.11   117 seq1498_BIOID51105   -            810   3.5e-24   85.3   0.0   1   1   1.8e-27   8.4e-24   84.1   0.0     1   116   465   599   465   600 0.98 Homoserine dehydrogenase, NAD binding domain
OpuAC                PF04069.7    257 seq1499_BIOID51105   -            344   3.7e-56  190.2   3.6   1   1   3.3e-60   4.5e-56  189.9   2.5     2   256    44   326    43   327 0.94 Substrate binding domain of ABC-type glycine betaine transport system
Aldolase_II          PF00596.16   183 seq1500_BIOID51105   -            231   1.7e-47  161.3   0.4   1   1   1.5e-51   2.1e-47  161.0   0.3     3   181     9   196     7   198 0.90 Class II Aldolase and Adducin N-terminal domain
ABC_tran             PF00005.22   118 seq1502_BIOID51105   -            308   1.1e-18   67.6   0.0   1   1   5.2e-22   1.8e-18   66.9   0.0     1   118    56   171    56   171 0.86 ABC transporter
oligo_HPY            PF08352.7     64 seq1502_BIOID51105   -            308   1.5e-17   63.6   0.1   1   1   7.4e-21   2.5e-17   62.8   0.0     1    64   222   287   222   287 0.98 Oligopeptide/dipeptide transporter, C-terminal region
AAA_21               PF13304.1    303 seq1502_BIOID51105   -            308   1.2e-11   44.9   0.0   1   1   3.5e-11   1.2e-07   31.8   0.0   220   302   126   206    86   207 0.81 AAA domain
AAA_22               PF13401.1    131 seq1502_BIOID51105   -            308     1e-06   28.7   0.0   1   1   7.2e-10   2.5e-06   27.5   0.0     9   123    47   200    39   207 0.82 AAA domain
CSD                  PF00313.17    66 seq1503_BIOID51105   -             69     2e-33  113.8   1.9   1   1   1.6e-37   2.2e-33  113.7   1.3     2    65     5    68     4    69 0.98 'Cold-shock' DNA-binding domain
KdpC                 PF02669.10   188 seq1504_BIOID51105   -            194    2e-100  334.0   0.2   1   1  1.6e-104  2.2e-100  333.9   0.2     1   188     5   192     5   192 0.99 K+-transporting ATPase, c chain
ABG_transport        PF03806.8    502 seq1505_BIOID51105   -            510  1.5e-207  689.5  35.2   1   1  1.2e-211  1.7e-207  689.3  24.4     1   500    16   507    16   509 0.98 AbgT putative transporter family
Methyltransf_31      PF13847.1    152 seq1510_BIOID51105   -            269   1.7e-14   53.5   0.0   1   1   1.7e-17   2.3e-14   53.1   0.0     2   126    84   196    83   240 0.83 Methyltransferase domain
Methyltransf_11      PF08241.7     95 seq1510_BIOID51105   -            269   3.1e-13   49.9   0.0   1   1   1.4e-15     2e-12   47.3   0.0     1    94    90   175    90   176 0.95 Methyltransferase domain
Methyltransf_25      PF13649.1    101 seq1510_BIOID51105   -            269   1.5e-10   41.2   0.0   1   1   2.3e-13   3.1e-10   40.2   0.0     1   100    89   171    89   172 0.87 Methyltransferase domain
Methyltransf_18      PF12847.2    112 seq1510_BIOID51105   -            269   1.1e-06   29.1   0.0   1   1   1.8e-09   2.5e-06   27.9   0.0     4   111    88   178    85   179 0.86 Methyltransferase domain
Methyltransf_4       PF02390.12   197 seq1510_BIOID51105   -            269   2.4e-06   26.6   0.0   1   1   4.8e-08   6.5e-05   21.9   0.0    11    63    77   129    66   135 0.88 Putative methyltransferase
MTS                  PF05175.9    170 seq1510_BIOID51105   -            269   1.4e-05   24.4   0.0   1   1   1.5e-08     2e-05   23.9   0.0    25    78    80   132    71   158 0.79 Methyltransferase small domain
DNA_pol_B            PF00136.16   467 seq1511_BIOID51105   -            817   1.1e-48  166.1   0.0   1   2   9.5e-11   6.5e-07   28.3   0.1    42    73   434   464   407   474 0.90 DNA polymerase family B
DNA_pol_B            PF00136.16   467 seq1511_BIOID51105   -            817   1.1e-48  166.1   0.0   2   2   2.9e-43     2e-39  135.5   0.0   159   451   524   805   478   813 0.85 DNA polymerase family B
DNA_pol_B_exo1       PF03104.14   317 seq1511_BIOID51105   -            817   5.2e-16   58.3   0.0   1   1   1.4e-18   9.7e-15   54.1   0.0    65   317   108   330    83   330 0.91 DNA polymerase family B, exonuclease domain
KdpD                 PF02702.12   211 seq1514_BIOID51105   -            894   3.7e-99  330.0   0.0   1   1  2.4e-102   5.5e-99  329.4   0.0     2   211    21   230    20   230 0.99 Osmosensitive K+ channel His kinase sensor domain
HATPase_c            PF02518.21   111 seq1514_BIOID51105   -            894   1.5e-24   85.7   0.0   1   1   1.5e-27   3.3e-24   84.6   0.0     6   110   778   881   774   882 0.97 Histidine kinase-, DNA gyrase B-, and HSP90-like ATPase
DUF4118              PF13493.1    105 seq1514_BIOID51105   -            894     7e-15   55.0  13.9   1   1   5.2e-18   1.2e-14   54.2   9.6     5   103   407   499   402   501 0.84 Domain of unknown function (DUF4118)
HisKA                PF00512.20    68 seq1514_BIOID51105   -            894   2.6e-11   43.2   1.8   1   1   1.1e-14   2.6e-11   43.2   1.2     2    68   664   730   663   730 0.88 His Kinase A (phospho-acceptor) domain
GAF_3                PF13492.1    129 seq1514_BIOID51105   -            894   1.2e-09   38.1   0.0   1   1   1.5e-12   3.4e-09   36.7   0.0     2   129   528   644   527   644 0.85 GAF domain
Usp                  PF00582.21   140 seq1514_BIOID51105   -            894   6.6e-05   23.0   1.6   1   1   6.9e-08   0.00016   21.7   0.4     3   133   251   365   249   373 0.85 Universal stress protein family
Glyco_tranf_2_3      PF13641.1    230 seq1515_BIOID51105   -            441   5.5e-41  140.7   0.0   1   1   2.4e-44   5.5e-41  140.7   0.0     1   230    75   299    75   299 0.96 Glycosyltransferase like family 2
Glycos_transf_2      PF00535.21   169 seq1515_BIOID51105   -            441   2.5e-36  124.7   0.0   1   1   1.7e-39   3.9e-36  124.1   0.0     1   168    78   245    78   246 0.95 Glycosyl transferase family 2
Glyco_trans_2_3      PF13632.1    192 seq1515_BIOID51105   -            441   3.8e-26   91.8  13.0   1   1   1.7e-29   3.8e-26   91.8   9.0     1   177   158   359   158   423 0.72 Glycosyl transferase family group 2
Glyco_transf_21      PF13506.1    174 seq1515_BIOID51105   -            441   7.5e-15   54.5   0.1   1   1   5.1e-18   1.2e-14   53.9   0.1    17   174   141   298   104   298 0.89 Glycosyl transferase family 21
Chitin_synth_2       PF03142.10   527 seq1515_BIOID51105   -            441   2.3e-08   32.7   5.8   1   1   5.1e-10   1.2e-06   27.1   0.0   177   305   131   257    85   261 0.85 Chitin synthase
Glyco_tranf_2_2      PF10111.4    281 seq1515_BIOID51105   -            441   5.1e-08   32.2   0.1   1   1   3.8e-11   8.8e-08   31.4   0.0     1   111    78   178    78   185 0.94 Glycosyltransferase like family 2
MFS_1                PF07690.11   354 seq1516_BIOID51105   -            394   1.1e-36  126.1  55.2   1   2   1.5e-29     1e-25   90.1  17.3     2   188    17   198    16   220 0.86 Major Facilitator Superfamily
MFS_1                PF07690.11   354 seq1516_BIOID51105   -            394   1.1e-36  126.1  55.2   2   2     1e-14   7.2e-11   41.3  16.1     3   175   218   387   216   394 0.89 Major Facilitator Superfamily
Sugar_tr             PF00083.19   451 seq1516_BIOID51105   -            394   3.2e-12   45.6  16.5   1   1   4.7e-16   3.2e-12   45.6  11.4    43   188    39   181    11   184 0.83 Sugar (and other) transporter
Nucleolin_N          PF12462.3    166 seq1518_BIOID51105   -            715   2.5e-62  209.2   2.2   1   1   1.3e-65   2.5e-62  209.2   1.5     1   166    32   196    32   196 1.00 DNA helicase IV / RNA helicase N terminal
UvrD-helicase        PF00580.16   315 seq1518_BIOID51105   -            715   3.7e-44  151.1   0.0   1   1     4e-47   7.8e-44  150.1   0.0     1   314   228   521   228   522 0.84 UvrD/REP helicase N-terminal domain
UvrD_C               PF13361.1    319 seq1518_BIOID51105   -            715     8e-15   54.9   0.0   1   1     3e-16   5.8e-13   48.8   0.0   208   318   577   694   573   695 0.79 UvrD-like helicase C-terminal domain
AAA_19               PF13245.1     76 seq1518_BIOID51105   -            715   4.8e-14   51.7   0.8   1   1   6.9e-17   1.3e-13   50.3   0.6     6    75   235   309   231   310 0.84 Part of AAA domain
UvrD_C_2             PF13538.1    104 seq1518_BIOID51105   -            715     1e-09   38.3   0.1   1   1   2.5e-12   4.9e-09   36.1   0.1    50   102   614   689   560   691 0.78 Family description
Dak1                 PF02733.12   326 seq1520_BIOID51105   -            366  1.7e-137  457.2   0.0   1   1  1.5e-141    2e-137  457.0   0.0     1   325    26   365    26   366 0.99 Dak1 domain
DNA_binding_1        PF01035.15    85 seq1522_BIOID51105   -            171     6e-33  112.3   0.0   1   1   1.2e-36   8.2e-33  111.8   0.0     1    82    87   168    87   171 0.98 6-O-methylguanine DNA methyltransferase, DNA binding domain
Methyltransf_1N      PF02870.10    77 seq1522_BIOID51105   -            171     1e-19   70.7   0.0   1   1     2e-23   1.4e-19   70.3   0.0     2    76     4    83     3    84 0.97 6-O-methylguanine DNA methyltransferase, ribonuclease-like domain
BDM                  PF10684.4     92 seq1524_BIOID51105   -             71   3.2e-49  165.0   0.3   1   1   2.5e-53   3.5e-49  164.9   0.2    22    92     1    71     1    71 0.99 Putative biofilm-dependent modulation protein
Cys_Met_Meta_PP      PF01053.15   386 seq1526_BIOID51105   -            440  1.4e-122  408.5   0.0   1   1  1.2e-126  1.6e-122  408.4   0.0     1   385    52   436    52   437 0.97 Cys/Met metabolism PLP-dependent enzyme
PgaD                 PF13994.1    138 seq1528_BIOID51105   -            137   6.1e-31  106.6   5.3   1   1   7.7e-35   1.1e-30  105.8   3.7     1   137     4   126     4   127 0.94 PgaD-like protein
Glycos_transf_N      PF04413.11   186 seq1529_BIOID51105   -            425   4.5e-75  250.8   0.0   1   1   6.1e-78   4.2e-74  247.6   0.0     1   185    31   212    31   213 0.98 3-Deoxy-D-manno-octulosonic-acid transferase (kdotransferase)
Glycos_transf_1      PF00534.15   172 seq1529_BIOID51105   -            425   3.5e-10   39.4   0.0   1   1   9.8e-14   6.7e-10   38.5   0.0    65   169   291   398   231   401 0.75 Glycosyl transferases group 1
Ribosomal_S22        PF08136.6     45 seq1530_BIOID51105   -             45   3.2e-32  110.3   1.3   1   1   2.5e-36   3.4e-32  110.2   0.9     1    45     1    45     1    45 1.00 30S ribosomal protein subunit S22 family
AzlC                 PF03591.9    143 seq1532_BIOID51105   -            245   1.3e-41  141.7  10.1   1   1   9.5e-46   1.3e-41  141.7   7.0     1   141    23   165    23   167 0.97 AzlC protein
MTHFR                PF02219.12   287 seq1533_BIOID51105   -            296  3.9e-109  364.0   0.0   1   1  3.2e-113  4.4e-109  363.8   0.0     4   287    14   291    11   291 0.97 Methylenetetrahydrofolate reductase
cNMP_binding         PF00027.24    91 seq1535_BIOID51105   -            264   5.3e-16   58.1   0.0   1   1     2e-19     9e-16   57.3   0.0     4    90    66   151    63   152 0.95 Cyclic nucleotide-binding domain
Crp                  PF00325.15    32 seq1535_BIOID51105   -            264   3.7e-15   54.9   1.4   1   1   9.7e-19   4.4e-15   54.7   0.3     1    32   207   238   207   238 0.97 Bacterial regulatory proteins, crp family
HTH_Crp_2            PF13545.1     76 seq1535_BIOID51105   -            264   5.5e-13   48.4   0.0   1   1   2.2e-16     1e-12   47.5   0.0     1    76   182   256   182   256 0.96 Crp-like helix-turn-helix domain
Malic_M              PF03949.10   255 seq1536_BIOID51105   -            532   2.8e-93  312.0   0.0   1   1   5.8e-97     4e-93  311.5   0.0     1   254   238   497   238   498 0.99 Malic enzyme, NAD binding domain
malic                PF00390.14   182 seq1536_BIOID51105   -            532   1.8e-80  268.7   0.0   1   1   4.9e-84   3.4e-80  267.8   0.0     1   182    48   228    48   228 0.99 Malic enzyme, N-terminal domain
Dak2                 PF02734.12   175 seq1537_BIOID51105   -            210   3.6e-58  195.9   0.3   1   1     3e-62   4.1e-58  195.7   0.2     1   173    32   204    32   206 0.98 DAK2 domain
AzlD                 PF05437.7     99 seq1538_BIOID51105   -            111   7.1e-12   45.0   6.5   1   1   6.1e-16   8.3e-12   44.8   4.5     1    98     5   104     5   105 0.89 Branched-chain amino acid transport protein (AzlD)
TetR_N               PF00440.18    47 seq1539_BIOID51105   -            178     5e-09   35.5   0.1   1   1   1.2e-12   7.9e-09   34.9   0.1     1    47    13    59    13    59 0.97 Bacterial regulatory proteins, tetR family
TetR_C_6             PF13977.1    131 seq1539_BIOID51105   -            178   1.2e-07   31.5   0.2   1   1   4.2e-11   2.9e-07   30.2   0.1    21   125    85   176    67   178 0.90 Bacterial transcriptional repressor
RapA_C               PF12137.3    362 seq1540_BIOID51105   -            968  2.7e-161  536.3   1.1   1   1  1.4e-164  3.8e-161  535.8   0.7     1   362   604   966   604   966 1.00 RNA polymerase recycling family C-terminal
SNF2_N               PF00176.18   296 seq1540_BIOID51105   -            968   1.7e-40  138.6   0.0   1   1     2e-43   5.4e-40  136.9   0.0     1   256   157   422   157   468 0.88 SNF2 family N-terminal domain
Helicase_C           PF00271.26    78 seq1540_BIOID51105   -            968   1.3e-13   50.5   0.0   1   1   1.2e-16   3.1e-13   49.2   0.0     3    78   524   601   522   601 0.96 Helicase conserved C-terminal domain
ResIII               PF04851.10   184 seq1540_BIOID51105   -            968   1.7e-08   34.4   0.0   1   1   2.4e-11   6.4e-08   32.5   0.0    24   183   169   317   151   318 0.75 Type III restriction enzyme, res subunit
DEAD                 PF00270.24   173 seq1540_BIOID51105   -            968   4.3e-08   32.7   0.0   1   1   1.6e-10   4.5e-07   29.3   0.0    16   167   172   317   155   321 0.75 DEAD/DEAH box helicase
EIIA-man             PF03610.11   116 seq1541_BIOID51105   -            472   2.4e-26   91.9   2.7   1   1   1.4e-29   4.9e-26   90.9   1.8     2   116     4   121     3   121 0.98 PTS system fructose IIA component
PEP-utilisers_N      PF05524.8    123 seq1541_BIOID51105   -            472   3.3e-23   81.7   0.5   1   1   9.5e-27   3.3e-23   81.7   0.4    12   122   257   368   256   369 0.96 PEP-utilising enzyme, N-terminal
PTS-HPr              PF00381.14    84 seq1541_BIOID51105   -            472     4e-20   71.3   0.6   1   1     4e-23   1.4e-19   69.6   0.0     5    83   159   237   155   238 0.96 PTS HPr component phosphorylation site
PEP-utilizers        PF00391.18    81 seq1541_BIOID51105   -            472   1.1e-16   60.0   0.0   1   1   7.6e-20   2.6e-16   58.8   0.0     3    79   388   464   386   466 0.92 PEP-utilising enzyme, mobile domain
SNARE_assoc          PF09335.6    123 seq1542_BIOID51105   -            233   3.9e-19   68.9   5.8   1   1   2.9e-23   3.9e-19   68.9   4.0     1   122    48   173    48   174 0.96 SNARE associated Golgi protein
MarR                 PF01047.17    59 seq1543_BIOID51105   -            176   1.3e-17   63.1   2.8   1   1   1.3e-20     6e-17   60.9   0.1     1    58    53   112    53   113 0.98 MarR family
MarR_2               PF12802.2     62 seq1543_BIOID51105   -            176     1e-08   34.5   0.1   1   1   4.8e-12   2.2e-08   33.5   0.0     5    61    55   111    51   112 0.90 MarR family
HTH_27               PF13463.1     68 seq1543_BIOID51105   -            176   3.6e-07   30.2   0.1   1   1   1.8e-10   8.1e-07   29.1   0.0    17    68    70   121    54   121 0.86 Winged helix DNA-binding domain
Usp                  PF00582.21   140 seq1544_BIOID51105   -            316   1.9e-33  115.5   0.0   1   2   4.8e-21   6.6e-17   61.9   0.0     1   140     3   146     3   146 0.98 Universal stress protein family
Usp                  PF00582.21   140 seq1544_BIOID51105   -            316   1.9e-33  115.5   0.0   2   2   6.6e-18   9.1e-14   51.7   0.1    16   140   174   300   156   300 0.88 Universal stress protein family
Response_reg         PF00072.19   112 seq1545_BIOID51105   -            225   1.6e-29  102.0   0.0   1   1   3.4e-33   2.3e-29  101.5   0.0     1   111     4   112     4   113 0.98 Response regulator receiver domain
Trans_reg_C          PF00486.23    77 seq1545_BIOID51105   -            225   2.1e-22   78.7   0.0   1   1   6.4e-26   4.4e-22   77.6   0.0     2    77   148   223   146   223 0.97 Transcriptional regulatory protein, C terminal
CTP_transf_2         PF01467.21   157 seq1546_BIOID51105   -            159   6.5e-25   87.9   0.1   1   1   1.1e-28   7.8e-25   87.6   0.0     1   156     6   134     6   135 0.98 Cytidylyltransferase
Citrate_ly_lig       PF08218.6    182 seq1546_BIOID51105   -            159   1.1e-06   28.0   0.1   1   1   2.7e-10   1.9e-06   27.3   0.0     9   106    12   113    10   117 0.81 Citrate lyase ligase C-terminal domain
peroxidase           PF00141.18   229 seq1548_BIOID51105   -            739   4.5e-87  291.2   0.0   1   2   4.1e-53   5.6e-49  166.5   0.0     3   229    89   409    87   409 0.87 Peroxidase
peroxidase           PF00141.18   229 seq1548_BIOID51105   -            739   4.5e-87  291.2   0.0   2   2   1.3e-39   1.8e-35  122.4   0.0     3   229   416   713   414   713 0.88 Peroxidase
HlyD                 PF00529.15   306 seq1552_BIOID51105   -            390   3.6e-79  266.1  15.0   1   1   1.3e-82   4.5e-79  265.8  10.4     1   306    60   343    60   343 0.99 HlyD family secretion protein
HlyD_2               PF12700.2    328 seq1552_BIOID51105   -            390   2.2e-17   63.1   1.3   1   1   9.2e-21   3.1e-17   62.6   0.9    20   234    60   290    51   316 0.77 HlyD family secretion protein
HlyD_3               PF13437.1    105 seq1552_BIOID51105   -            390   5.2e-16   58.7   3.5   1   1   1.4e-16   4.9e-13   49.2   0.2     2   105   218   338   217   338 0.79 HlyD family secretion protein
Biotin_lipoyl_2      PF13533.1     50 seq1552_BIOID51105   -            390   1.1e-08   34.4   1.6   1   1   5.4e-11   1.9e-07   30.5   0.1     2    49    61   108    60   109 0.91 Biotin-lipoyl like
ADH_N                PF08240.7    109 seq1553_BIOID51105   -            346   6.1e-31  106.3   7.9   1   1   1.3e-34   6.1e-31  106.3   5.5     2   109    35   141    34   141 0.97 Alcohol dehydrogenase GroES-like domain
ADH_zinc_N           PF00107.21   130 seq1553_BIOID51105   -            346   1.1e-29  102.4   1.6   1   1   4.9e-33   2.2e-29  101.5   1.1     1   129   182   308   182   309 0.98 Zinc-binding dehydrogenase
ADH_zinc_N_2         PF13602.1    127 seq1553_BIOID51105   -            346   5.6e-08   33.6   1.5   1   1   2.3e-11   1.1e-07   32.7   1.0     1   127   215   342   215   342 0.77 Zinc-binding dehydrogenase
DUF2618              PF10940.3     40 seq1556_BIOID51105   -             34   3.4e-09   36.1   4.0   1   1   2.5e-13   3.5e-09   36.1   2.8     3    31     5    33     3    34 0.93 Protein of unknown function (DUF2618)
OKR_DC_1             PF01276.15   417 seq1558_BIOID51105   -            735  7.8e-199  660.3   0.0   1   1  2.1e-202  9.4e-199  660.0   0.0     1   417   112   554   112   554 0.99 Orn/Lys/Arg decarboxylase, major domain
OKR_DC_1_C           PF03711.10   137 seq1558_BIOID51105   -            735     2e-53  180.0   0.2   1   1   1.2e-56   5.6e-53  178.5   0.1     1   135   579   710   579   712 0.98 Orn/Lys/Arg decarboxylase, C-terminal domain
OKR_DC_1_N           PF03709.10   115 seq1558_BIOID51105   -            735     1e-24   86.6   0.0   1   1   4.1e-28   1.9e-24   85.8   0.0     1   115     7   106     7   106 0.99 Orn/Lys/Arg decarboxylase, N-terminal domain
MS_channel           PF00924.13   206 seq1560_BIOID51105   -            343   1.1e-63  214.2   0.4   1   1   7.9e-68   1.1e-63  214.2   0.3     2   205   120   323   119   324 0.99 Mechanosensitive ion channel
CoA_binding_2        PF13380.1    115 seq1561_BIOID51105   -            137   7.2e-38  129.1   0.1   1   1   1.2e-41   8.2e-38  129.0   0.1     2   114    15   130    14   131 0.97 CoA binding domain
CoA_binding          PF02629.14    96 seq1561_BIOID51105   -            137   1.8e-05   25.0   0.0   1   1   3.5e-09   2.4e-05   24.6   0.0     2    91    12    99    11   102 0.90 CoA binding domain
Trehalase            PF01204.13   512 seq1563_BIOID51105   -            565  5.5e-171  569.5   5.6   1   1  1.5e-174  6.6e-171  569.2   3.9     1   511    55   532    55   533 0.97 Trehalase
GDE_C                PF06202.9    370 seq1563_BIOID51105   -            565   6.3e-11   41.4   0.0   1   1   3.2e-14   1.5e-10   40.2   0.0    46   273   171   441   157   448 0.86 Amylo-alpha-1,6-glucosidase
Fe-ADH               PF00465.14   366 seq1565_BIOID51105   -            387   6.4e-88  294.7   0.1   1   1   1.1e-91   7.5e-88  294.4   0.1     1   351     9   363     9   377 0.91 Iron-containing alcohol dehydrogenase
Fe-ADH_2             PF13685.1    250 seq1565_BIOID51105   -            387   1.8e-13   50.2   0.1   1   1   3.3e-11   2.3e-07   30.3   0.0     4   101    16   111    13   114 0.81 Iron-containing alcohol dehydrogenase
MFS_1                PF07690.11   354 seq1566_BIOID51105   -            512   5.7e-55  186.3  38.3   1   1   4.2e-59   5.7e-55  186.3  26.5     1   353    19   413    19   414 0.89 Major Facilitator Superfamily
HTH_3                PF01381.17    55 seq1567_BIOID51105   -            120   2.4e-09   36.7   0.1   1   1   2.6e-12   3.5e-08   33.0   0.0     2    53    40    91    39    93 0.92 Helix-turn-helix
YbjM                 PF11045.3    125 seq1568_BIOID51105   -            125   5.5e-63  210.1   9.7   1   1   4.5e-67   6.1e-63  210.0   6.7     1   124     1   124     1   125 0.99 Putative inner membrane protein of Enterobacteriaceae
EamA                 PF00892.15   126 seq1569_BIOID51105   -            312   1.3e-47  160.8  35.9   1   2   2.4e-25   1.7e-21   76.4  11.3     1   125    31   152    31   153 0.93 EamA-like transporter family
EamA                 PF00892.15   126 seq1569_BIOID51105   -            312   1.3e-47  160.8  35.9   2   2     1e-29   7.1e-26   90.6   8.1     1   125   173   300   173   301 0.97 EamA-like transporter family
TerC                 PF03741.11   184 seq1572_BIOID51105   -            518     1e-46  158.5  12.7   1   1   3.3e-50   1.5e-46  158.0   8.8     1   183    14   203    14   204 0.95 Integral membrane protein TerC family
CorC_HlyC            PF03471.12    81 seq1572_BIOID51105   -            518   1.7e-18   66.0   0.4   1   1     1e-21   4.6e-18   64.6   0.3     4    80   434   510   431   511 0.92 Transporter associated domain
CBS                  PF00571.23    57 seq1572_BIOID51105   -            518   2.2e-09   36.6   0.2   1   1   1.9e-08   8.8e-05   21.9   0.0     2    56   301   358   300   359 0.93 CBS domain
PseudoU_synth_2      PF00849.17   164 seq1574_BIOID51105   -            219   2.9e-30  105.1   0.0   1   1   2.6e-34   3.5e-30  104.8   0.0     1   163    22   169    22   170 0.92 RNA pseudouridylate synthase
DFP                  PF04127.10   183 seq1575_BIOID51105   -            430   3.5e-72  241.7   2.3   1   1   8.7e-76   5.9e-72  241.0   0.2     2   182   211   395   210   396 0.97 DNA / pantothenate metabolism flavoprotein
Flavoprotein         PF02441.14   129 seq1575_BIOID51105   -            430   8.1e-32  109.4   0.3   1   1   2.5e-35   1.7e-31  108.4   0.2     1   128    30   157    30   158 0.90 Flavoprotein
Aldo_ket_red         PF00248.16   283 seq1576_BIOID51105   -            275   1.5e-56  191.1   0.0   1   1   1.3e-60   1.8e-56  190.8   0.0     2   282    18   261    17   262 0.96 Aldo/keto reductase family
DUF1418              PF07214.7     96 seq1578_BIOID51105   -             95   2.1e-42  142.5   2.2   1   1   1.7e-46   2.3e-42  142.3   1.5     1    96     1    95     1    95 0.99 Protein of unknown function (DUF1418)
Nitroreductase       PF00881.19   165 seq1579_BIOID51105   -            240   2.2e-22   79.5   0.2   1   1   3.4e-26   4.7e-22   78.4   0.1     3   165    10   159     8   159 0.78 Nitroreductase family
AA_permease_2        PF13520.1    426 seq1581_BIOID51105   -            439   2.2e-50  171.3  53.8   1   1   3.7e-54   2.6e-50  171.1  37.3     2   415    10   415     9   428 0.91 Amino acid permease
AA_permease          PF00324.16   479 seq1581_BIOID51105   -            439   2.4e-20   72.2  46.2   1   1   4.7e-24   3.2e-20   71.8  32.0     5   419    17   403    12   425 0.88 Amino acid permease
Acylphosphatase      PF00708.13    91 seq1582_BIOID51105   -             92   4.8e-28   96.9   0.0   1   1   3.8e-32   5.1e-28   96.8   0.0     1    91     1    92     1    92 0.95 Acylphosphatase
DUF3828              PF12883.2    120 seq1585_BIOID51105   -            308   2.4e-11   43.4   2.6   1   1   1.4e-10   9.5e-07   28.6   0.1     2   118    26   142    25   144 0.84 Protein of unknown function (DUF3828)
Lumazine_bd          PF12870.2    111 seq1585_BIOID51105   -            308   3.1e-07   30.3   3.1   1   1   1.8e-08   0.00012   21.9   0.1    66   110   240   283   196   284 0.92 Lumazine-binding domain
dUTPase              PF00692.14   129 seq1587_BIOID51105   -            152   1.5e-41  140.7   0.0   1   1   1.3e-45   1.7e-41  140.5   0.0     2   129    17   150    16   150 0.98 dUTPase
RimK                 PF08443.6    190 seq1588_BIOID51105   -            300   1.9e-82  275.2   0.0   1   1   8.6e-86   2.4e-82  274.9   0.0     1   190    97   286    97   286 1.00 RimK-like ATP-grasp domain
GSH-S_ATP            PF02955.11   174 seq1588_BIOID51105   -            300   9.1e-19   67.1   0.2   1   1   4.9e-22   1.3e-18   66.5   0.2    13   163   115   265   103   276 0.84 Prokaryotic glutathione synthetase, ATP-grasp domain
ATP-grasp_4          PF13535.1    184 seq1588_BIOID51105   -            300   6.4e-15   55.2   0.0   1   1   3.3e-18     9e-15   54.7   0.0     1   177    96   263    96   268 0.82 ATP-grasp domain
ATP-grasp_3          PF02655.9    161 seq1588_BIOID51105   -            300     2e-09   37.3   0.0   1   1   1.1e-12   3.1e-09   36.7   0.0     1   156    97   263    97   266 0.79 ATP-grasp domain
Dala_Dala_lig_C      PF07478.8    203 seq1588_BIOID51105   -            300   1.3e-05   24.5   0.2   1   1   1.7e-08   4.6e-05   22.7   0.1    33   177   135   267   107   273 0.76 D-ala D-ala ligase C-terminus
YcgR                 PF07317.7    108 seq1590_BIOID51105   -            244   1.7e-38  130.5   0.0   1   1   3.7e-42   2.5e-38  130.0   0.0     1   108     7   111     7   111 0.99 Flagellar regulator YcgR
PilZ                 PF07238.9    102 seq1590_BIOID51105   -            244   1.9e-17   63.0   0.0   1   1     1e-20   7.1e-17   61.1   0.0     1   102   112   230   112   230 0.94 PilZ domain
OstA_C               PF04453.9    388 seq1591_BIOID51105   -            784  4.1e-110  368.4  32.2   1   1  5.9e-114  4.1e-110  368.4  22.3     2   388   309   697   308   697 0.99 Organic solvent tolerance protein
OstA                 PF03968.9    113 seq1591_BIOID51105   -            784   2.1e-28   98.4   0.0   1   1   6.9e-32   4.7e-28   97.2   0.0     1   112    53   194    53   195 0.98 OstA-like protein
TetR_N               PF00440.18    47 seq1592_BIOID51105   -            198   2.9e-11   42.7   0.0   1   1   3.4e-15   4.6e-11   42.0   0.0     3    46    18    61    16    62 0.94 Bacterial regulatory proteins, tetR family
YbjN                 PF10722.4    127 seq1595_BIOID51105   -            158   6.8e-14   51.8   0.2   1   1   5.8e-18   7.9e-14   51.6   0.2     2   123     9   132     8   136 0.97 Putative bacterial sensory transduction regulator
Abhydrolase_5        PF12695.2    142 seq1598_BIOID51105   -            306   1.6e-16   60.2   0.0   1   1   9.1e-20   3.1e-16   59.3   0.0     2   142    37   282    36   282 0.85 Alpha/beta hydrolase family
Abhydrolase_6        PF12697.2    228 seq1598_BIOID51105   -            306     5e-13   49.3   0.0   1   1   1.8e-16     6e-13   49.1   0.0     1   227    37   293    37   294 0.66 Alpha/beta hydrolase family
DLH                  PF01738.13   218 seq1598_BIOID51105   -            306   4.9e-07   29.1   0.1   1   1   3.1e-10   1.1e-06   28.0   0.1    10   124    30   135    19   140 0.83 Dienelactone hydrolase family
Peptidase_S9         PF00326.16   213 seq1598_BIOID51105   -            306   5.8e-06   25.5   0.4   1   1   3.2e-09   1.1e-05   24.6   0.1     8    86    56   132    49   175 0.87 Prolyl oligopeptidase family
SBP_bac_8            PF13416.1    281 seq1603_BIOID51105   -            395   3.7e-37  128.4   3.0   1   1   1.4e-40   4.9e-37  128.0   2.1     3   280    71   361    69   362 0.86 Bacterial extracellular solute-binding protein
SBP_bac_6            PF13343.1    242 seq1603_BIOID51105   -            395   8.6e-28   97.1   1.2   1   1   3.9e-31   1.3e-27   96.5   0.8     5   216   105   343    83   374 0.85 Bacterial extracellular solute-binding protein
SBP_bac_1            PF01547.20   314 seq1603_BIOID51105   -            395     3e-16   59.9   7.0   1   1   1.4e-19   4.6e-16   59.3   4.8    17   311    69   328    59   331 0.75 Bacterial extracellular solute-binding protein
SBP_bac_11           PF13531.1    231 seq1603_BIOID51105   -            395   2.6e-07   30.3   0.0   1   1   5.5e-10   1.9e-06   27.5   0.0    15   226    69   334    64   338 0.77 Bacterial extracellular solute-binding protein
Peptidase_S66        PF02016.10   285 seq1604_BIOID51105   -            304   1.6e-76  256.8   0.0   1   1   1.3e-80   1.8e-76  256.6   0.0     3   285     6   286     4   286 0.92 LD-carboxypeptidase
Pro_dh               PF01619.13   345 seq1607_BIOID51105   -           1320  1.5e-132  441.6   0.0   1   1    3e-136  2.1e-132  441.1   0.0     2   344   229   573   228   574 0.99 Proline dehydrogenase
Aldedh               PF00171.17   462 seq1607_BIOID51105   -           1320  8.2e-111  370.4   0.3   1   1  2.1e-114  1.5e-110  369.6   0.2     7   450   659  1103   654  1111 0.94 Aldehyde dehydrogenase family
Abhydrolase_6        PF12697.2    228 seq1608_BIOID51105   -            310   1.3e-13   51.2   0.0   1   1     7e-17   1.6e-13   50.9   0.0     3   227    36   296    34   297 0.71 Alpha/beta hydrolase family
Abhydrolase_5        PF12695.2    142 seq1608_BIOID51105   -            310   2.1e-11   43.6   0.0   1   1   1.7e-14     4e-11   42.7   0.0     3   141    35   284    33   285 0.73 Alpha/beta hydrolase family
Peptidase_S15        PF02129.13   272 seq1608_BIOID51105   -            310   2.6e-09   36.8   0.0   1   1   1.6e-12   3.7e-09   36.3   0.0     5   135    15   149    13   250 0.68 X-Pro dipeptidyl-peptidase (S15 family)
DLH                  PF01738.13   218 seq1608_BIOID51105   -            310   2.3e-08   33.5   0.0   1   1   3.5e-11   7.9e-08   31.7   0.0    12   129    29   138    19   163 0.86 Dienelactone hydrolase family
BAAT_C               PF08840.6    213 seq1608_BIOID51105   -            310   3.3e-06   26.8   0.0   1   1   2.6e-09     6e-06   26.0   0.0     9    57    94   142    88   207 0.88 BAAT / Acyl-CoA thioester hydrolase C terminal
AXE1                 PF05448.7    320 seq1608_BIOID51105   -            310   1.6e-05   23.5   0.2   1   1   2.2e-08   5.1e-05   21.8   0.1   158   205    90   137    86   139 0.95 Acetyl xylan esterase (AXE1)
YicC_N               PF03755.8    159 seq1610_BIOID51105   -            287   2.6e-49  167.0   0.1   1   1   3.8e-53   2.6e-49  167.0   0.1     1   158     2   154     2   155 0.96 YicC-like family, N-terminal region
DUF1732              PF08340.6     87 seq1610_BIOID51105   -            287     2e-34  117.1   7.3   1   1   2.9e-38     2e-34  117.1   5.0     1    87   202   287   202   287 0.97 Domain of unknown function (DUF1732)
Rotamase             PF00639.16    95 seq1611_BIOID51105   -            428   2.5e-50  169.0   0.0   1   2   8.1e-24   2.2e-20   73.0   0.0     1    95   178   272   178   272 0.97 PPIC-type PPIASE domain
Rotamase             PF00639.16    95 seq1611_BIOID51105   -            428   2.5e-50  169.0   0.0   2   2   5.3e-30   1.4e-26   92.8   0.0     1    94   289   381   289   382 0.98 PPIC-type PPIASE domain
Rotamase_3           PF13616.1    117 seq1611_BIOID51105   -            428   2.3e-49  166.3   0.0   1   2   1.7e-23   4.7e-20   71.8   0.0     8   115   166   272   159   274 0.92 PPIC-type PPIASE domain
Rotamase_3           PF13616.1    117 seq1611_BIOID51105   -            428   2.3e-49  166.3   0.0   2   2   9.5e-30   2.6e-26   92.0   0.0    14   116   283   383   275   384 0.93 PPIC-type PPIASE domain
SurA_N               PF09312.6    118 seq1611_BIOID51105   -            428   9.3e-46  154.3   9.3   1   1   3.4e-49   9.3e-46  154.3   6.5     1   118    25   142    25   142 0.99 SurA N-terminal domain
Rotamase_2           PF13145.1    121 seq1611_BIOID51105   -            428   1.3e-20   74.0   0.7   1   2   5.7e-13   1.6e-09   38.3   0.0    33   110   194   275   180   286 0.77 PPIC-type PPIASE domain
Rotamase_2           PF13145.1    121 seq1611_BIOID51105   -            428   1.3e-20   74.0   0.7   2   2   2.3e-11   6.2e-08   33.1   0.1    33   110   302   385   293   395 0.69 PPIC-type PPIASE domain
SurA_N_3             PF13624.1    154 seq1611_BIOID51105   -            428     7e-10   38.9   4.0   1   1   4.6e-13   1.3e-09   38.1   2.7    26   152    12   140     5   142 0.78 SurA N-terminal domain
Na_H_Exchanger       PF00999.16   384 seq1612_BIOID51105   -            578   4.6e-57  193.1  45.7   1   1   1.3e-60   5.7e-57  192.8  31.7     3   383    15   388    10   389 0.95 Sodium/hydrogen exchanger family
TrkA_C               PF02080.16    71 seq1612_BIOID51105   -            578     1e-11   44.1   0.0   1   1     5e-15   2.3e-11   43.0   0.0     5    70   420   483   417   484 0.94 TrkA-C domain
CorC_HlyC            PF03471.12    81 seq1612_BIOID51105   -            578   1.3e-09   37.5   0.1   1   1     6e-13   2.7e-09   36.5   0.1     2    79   493   571   492   573 0.86 Transporter associated domain
ABC_tran             PF00005.22   118 seq1613_BIOID51105   -            346   1.1e-27   96.6   0.0   1   1   4.5e-31     2e-27   95.7   0.0     1   117    86   204    86   205 0.93 ABC transporter
EamA                 PF00892.15   126 seq1615_BIOID51105   -            274   1.8e-13   50.5  33.8   1   2   2.4e-11   3.3e-07   30.2   6.1    17   125    12   118     3   119 0.85 EamA-like transporter family
EamA                 PF00892.15   126 seq1615_BIOID51105   -            274   1.8e-13   50.5  33.8   2   2   3.7e-10   5.1e-06   26.4  11.8     1   123   148   266   148   269 0.82 EamA-like transporter family
Abhydrolase_6        PF12697.2    228 seq1616_BIOID51105   -            254   7.5e-35  120.7   5.2   1   1   3.2e-38   8.7e-35  120.5   3.6     1   227    19   246    19   247 0.79 Alpha/beta hydrolase family
Abhydrolase_1        PF00561.15   230 seq1616_BIOID51105   -            254     9e-20   71.1   0.6   1   2   2.8e-15   7.5e-12   45.1   0.2     3    80    45   124    43   184 0.79 alpha/beta hydrolase fold
Abhydrolase_1        PF00561.15   230 seq1616_BIOID51105   -            254     9e-20   71.1   0.6   2   2   5.8e-09   1.6e-05   24.4   0.0   173   228   193   248   187   250 0.93 alpha/beta hydrolase fold
Abhydrolase_5        PF12695.2    142 seq1616_BIOID51105   -            254     4e-16   58.9   0.2   1   1   3.4e-19   9.3e-16   57.7   0.1     1   141    18   234    18   235 0.85 Alpha/beta hydrolase family
PGAP1                PF07819.8    225 seq1616_BIOID51105   -            254   2.2e-09   37.1   0.1   1   1   1.9e-11   5.2e-08   32.6   0.1     3   144    15   138    13   159 0.78 PGAP1-like protein
DUF676               PF05057.9    218 seq1616_BIOID51105   -            254   0.00011   21.4   0.0   1   1   6.1e-08   0.00017   20.8   0.0     8   103    19   105    12   121 0.84 Putative serine esterase (DUF676)
NAD_binding_10       PF13460.1    183 seq1617_BIOID51105   -            216   6.4e-35  120.6   0.0   1   1   2.1e-38   7.3e-35  120.5   0.0     1   182     8   191     8   192 0.96 NADH(P)-binding
NmrA                 PF05368.8    233 seq1617_BIOID51105   -            216   1.8e-09   37.1   0.7   1   1   1.7e-12   5.9e-09   35.3   0.1     1   100     8   104     8   120 0.87 NmrA-like family
Epimerase            PF01370.16   236 seq1617_BIOID51105   -            216   7.7e-07   28.6   0.0   1   1   1.7e-08   5.9e-05   22.4   0.0     1   148     8   141     8   155 0.74 NAD dependent epimerase/dehydratase family
3Beta_HSD            PF01073.14   280 seq1617_BIOID51105   -            216   1.1e-05   24.2   0.1   1   1   1.3e-08   4.6e-05   22.1   0.1     1    71     9    75     9   116 0.81 3-beta hydroxysteroid dehydrogenase/isomerase family
Bro-N                PF02498.12    87 seq1620_BIOID51105   -            156   8.8e-08   32.2   0.0   1   1   1.2e-11   1.7e-07   31.3   0.0     1    75    14   105    14   114 0.74 BRO family, N-terminal domain
TOBE_2               PF08402.5     75 seq1621_BIOID51105   -             75   1.5e-15   56.8   0.0   1   1   1.2e-19   1.6e-15   56.7   0.0    15    75    11    73     2    73 0.93 TOBE domain
RHH_1                PF01402.16    39 seq1623_BIOID51105   -            120   3.8e-09   35.9   2.0   1   1     5e-13   6.8e-09   35.1   1.4     1    37    75   111    75   113 0.95 Ribbon-helix-helix protein, copG family
PdxA                 PF04166.7    299 seq1624_BIOID51105   -            329  2.9e-122  407.4   0.0   1   1  2.7e-126  3.6e-122  407.1   0.0     6   299    29   322    25   322 0.99 Pyridoxal phosphate biosynthetic protein PdxA
TerC                 PF03741.11   184 seq1625_BIOID51105   -            540   4.9e-49  166.1  13.4   1   1   1.6e-52   7.4e-49  165.5   9.3     1   183    27   216    27   217 0.94 Integral membrane protein TerC family
CorC_HlyC            PF03471.12    81 seq1625_BIOID51105   -            540   2.4e-20   72.0   0.1   1   1   5.5e-23   2.5e-19   68.7   0.0     2    79   453   529   452   531 0.93 Transporter associated domain
CBS                  PF00571.23    57 seq1625_BIOID51105   -            540   4.1e-16   58.2   1.1   1   2   5.1e-09   2.3e-05   23.8   0.3     1    53   315   371   315   374 0.94 CBS domain
CBS                  PF00571.23    57 seq1625_BIOID51105   -            540   4.1e-16   58.2   1.1   2   2   9.7e-12   4.4e-08   32.5   0.0     3    53   382   432   381   436 0.93 CBS domain
BPD_transp_1         PF00528.17   185 seq1626_BIOID51105   -            317   7.1e-24   84.2  18.8   1   1   5.2e-28   7.1e-24   84.2  13.0     1   183   117   313   113   315 0.91 Binding-protein-dependent transport system inner membrane component
Porin_1              PF00267.16   337 seq1627_BIOID51105   -             96   1.6e-21   76.8   1.0   1   1   1.4e-25   1.9e-21   76.5   0.7     1    64    27    90    27    95 0.94 Gram-negative porin
Peptidase_M14        PF00246.19   279 seq1628_BIOID51105   -            242   9.5e-17   61.3   0.0   1   1   3.4e-20   1.5e-16   60.6   0.0    45   177    38   158    16   195 0.82 Zinc carboxypeptidase
DUF2817              PF10994.3    341 seq1628_BIOID51105   -            242   5.1e-06   25.6   0.0   1   1   1.5e-09   6.6e-06   25.3   0.0    55   122    43   105    29   151 0.67 Protein of unknown function (DUF2817)
LRR_1                PF00560.28    22 seq1631_BIOID51105   -            443   7.4e-06   25.1  58.1   1   3   9.3e-05      0.42   10.7   0.4     2    13    34    45    33    62 0.78 Leucine Rich Repeat
LRR_1                PF00560.28    22 seq1631_BIOID51105   -            443   7.4e-06   25.1  58.1   2   3   1.4e-05     0.064   13.1   0.0     2    15   196   209   195   214 0.92 Leucine Rich Repeat
LRR_1                PF00560.28    22 seq1631_BIOID51105   -            443   7.4e-06   25.1  58.1   3   3   2.2e-05     0.098   12.6   1.2     4    22   219   238   216   238 0.90 Leucine Rich Repeat
Flavodoxin_1         PF00258.20   143 seq1632_BIOID51105   -            176   3.1e-33  114.6   0.1   1   1     1e-36   3.6e-33  114.4   0.0     1   143     6   160     6   160 0.95 Flavodoxin
Flavodoxin_3         PF12641.2    160 seq1632_BIOID51105   -            176   1.1e-11   44.3   0.0   1   1   3.6e-15   1.2e-11   44.1   0.0     2   110     6   124     5   164 0.85 Flavodoxin domain
Flavodoxin_5         PF12724.2    143 seq1632_BIOID51105   -            176   4.1e-08   33.2   0.0   1   1   1.7e-11   5.7e-08   32.7   0.0     2    84     6    89     5   108 0.83 Flavodoxin domain
UPF0126              PF03458.8     81 seq1635_BIOID51105   -            205   1.5e-44  149.3  24.6   1   2   3.2e-25   4.3e-21   74.1   4.6     2    78     4    80     3    83 0.96 UPF0126 domain
UPF0126              PF03458.8     81 seq1635_BIOID51105   -            205   1.5e-44  149.3  24.6   2   2   1.8e-28   2.5e-24   84.5   4.1     1    79    89   166    89   168 0.97 UPF0126 domain
RrnaAD               PF00398.15   262 seq1636_BIOID51105   -            273   1.9e-77  259.7   0.0   1   1   1.5e-81   2.1e-77  259.5   0.0     3   261    10   265     8   266 0.98 Ribosomal RNA adenine dimethylase
BPD_transp_1         PF00528.17   185 seq1638_BIOID51105   -            281   1.9e-14   53.4  20.7   1   1   1.4e-18   1.9e-14   53.4  14.3     3   184    81   273    79   274 0.86 Binding-protein-dependent transport system inner membrane component
UPF0181              PF03701.9     52 seq1640_BIOID51105   -             59   2.7e-28   96.8   3.6   1   1   2.2e-32     3e-28   96.7   2.5     1    50     1    50     1    52 0.97 Uncharacterised protein family (UPF0181)
FUR                  PF01475.14   120 seq1642_BIOID51105   -            148   4.9e-49  165.1   0.2   1   1   4.3e-53   5.8e-49  164.8   0.1     1   120    10   130    10   130 0.99 Ferric uptake regulator family
PTS_IIB              PF02302.12    90 seq1645_BIOID51105   -            106   5.2e-21   74.7   1.5   1   1   4.5e-25   6.1e-21   74.5   1.0     2    88     6    95     5    97 0.94 PTS system, Lactose/Cellobiose specific IIB subunit
DUF525               PF04379.9     90 seq1647_BIOID51105   -            125   1.1e-35  121.3   0.1   1   1     1e-39   1.4e-35  121.0   0.1     2    89    17   104    16   105 0.98 Protein of unknown function (DUF525)
Redoxin              PF08534.5    146 seq1649_BIOID51105   -            168   4.5e-29  100.7   0.1   1   1     8e-33   5.5e-29  100.4   0.1     1   146    20   163    20   163 0.96 Redoxin
AhpC-TSA             PF00578.16   124 seq1649_BIOID51105   -            168   4.3e-16   58.5   0.0   1   1   7.6e-20   5.2e-16   58.3   0.0     2   122    22   145    21   147 0.95 AhpC/TSA family
DUF2593              PF10767.4    144 seq1650_BIOID51105   -            162   7.6e-72  239.5   6.3   1   1   6.3e-76   8.7e-72  239.4   4.3     2   144    20   162    19   162 0.99 Protein of unknown function (DUF2593)
MFS_1                PF07690.11   354 seq1651_BIOID51105   -            482   1.9e-10   39.9  68.6   1   1   1.4e-14   1.9e-10   39.9  47.5     2   354    63   439    58   439 0.70 Major Facilitator Superfamily
PFL                  PF02901.10   648 seq1652_BIOID51105   -            765  3.8e-205  683.0   0.0   1   1  6.8e-209  4.7e-205  682.7   0.0     1   648     1   626     1   626 0.98 Pyruvate formate lyase
Gly_radical          PF01228.16   106 seq1652_BIOID51105   -            765   2.7e-25   88.6   0.0   1   1   9.7e-29   6.6e-25   87.4   0.0     3   106   645   747   643   747 0.97 Glycine radical
Metallophos          PF00149.23   201 seq1654_BIOID51105   -            280   1.1e-20   73.7   0.0   1   1   9.2e-25   1.3e-20   73.6   0.0     4   170     4   133     1   244 0.85 Calcineurin-like phosphoesterase
tRNA_U5-meth_tr      PF05958.6    352 seq1656_BIOID51105   -            375   1.7e-19   69.6   0.0   1   1   3.7e-20   1.3e-16   60.1   0.0   172   351   208   374   183   375 0.90 tRNA (Uracil-5-)-methyltransferase
Methyltransf_31      PF13847.1    152 seq1656_BIOID51105   -            375     3e-09   36.5   0.0   1   1   1.6e-12   5.4e-09   35.7   0.0     5    67   235   295   233   346 0.87 Methyltransferase domain
Methyltransf_26      PF13659.1    117 seq1656_BIOID51105   -            375     2e-07   30.9   0.0   1   1   1.1e-10   3.7e-07   30.0   0.0     4    80   237   310   234   369 0.88 Methyltransferase domain
MTS                  PF05175.9    170 seq1656_BIOID51105   -            375   6.2e-06   25.6   0.0   1   1   2.9e-09   9.9e-06   24.9   0.0    32   109   234   311   209   329 0.83 Methyltransferase small domain
Helicase_C_2         PF13307.1    167 seq1659_BIOID51105   -            636   6.5e-39  133.4   0.0   1   1   3.6e-42   1.2e-38  132.5   0.0     3   166   458   616   456   617 0.97 Helicase C-terminal domain
ResIII               PF04851.10   184 seq1659_BIOID51105   -            636   1.8e-09   37.5   0.1   1   1     1e-09   3.6e-06   26.8   0.0     2    69    18    82    17   106 0.90 Type III restriction enzyme, res subunit
DEAD                 PF00270.24   173 seq1659_BIOID51105   -            636   2.2e-08   33.6   1.6   1   1   3.8e-08   0.00013   21.3   0.1     8    67    31    82    24   127 0.71 DEAD/DEAH box helicase
DEAD_2               PF06733.10   174 seq1659_BIOID51105   -            636   5.4e-06   25.8   0.0   1   1   2.8e-09   9.7e-06   24.9   0.0   112   174   183   247   169   247 0.88 DEAD_2
Bac_luciferase       PF00296.15   307 seq1661_BIOID51105   -            382   6.9e-69  232.1   0.4   1   1   6.1e-73   8.4e-69  231.9   0.3     1   302    20   339    20   344 0.93 Luciferase-like monooxygenase
Guanylate_kin        PF00625.16   183 seq1662_BIOID51105   -            207   1.6e-70  236.1   0.0   1   1   1.3e-74   1.8e-70  235.9   0.0     2   183     4   186     3   186 0.98 Guanylate kinase
Molybdopterin        PF00384.17   432 seq1664_BIOID51105   -           1265  7.2e-167  555.3   0.0   1   1  1.3e-170  8.9e-167  555.0   0.0     1   432   127   851   127   851 0.99 Molybdopterin oxidoreductase
Molydop_binding      PF01568.16   109 seq1664_BIOID51105   -           1265   6.6e-21   74.0   0.1   1   1     2e-24   1.3e-20   73.0   0.0     1   105  1105  1220  1105  1224 0.93 Molydopterin dinucleotide binding domain
SpoVR                PF04293.8    427 seq1665_BIOID51105   -            510  2.9e-200  665.0   7.2   1   1  2.5e-204  3.4e-200  664.7   5.0     2   427    18   453    17   453 0.98 SpoVR like protein
Isochorismatase      PF00857.15   174 seq1671_BIOID51105   -            244   1.9e-42  145.0   0.0   1   1   1.9e-46   2.5e-42  144.6   0.0     1   173    32   229    32   230 0.97 Isochorismatase family
RNA_pol_Rpb6         PF01192.17    57 seq1672_BIOID51105   -             91     1e-17   63.4   0.1   1   1   9.7e-22   1.3e-17   63.1   0.1     1    56     7    62     7    63 0.95 RNA polymerase Rpb6
Radical_SAM          PF04055.16   166 seq1674_BIOID51105   -            292   1.8e-22   80.1   0.0   1   1   5.8e-26   2.6e-22   79.6   0.0     1   157    41   222    41   231 0.94 Radical SAM superfamily
Fer4_12              PF13353.1    139 seq1674_BIOID51105   -            292   1.1e-10   41.6   0.1   1   1   9.2e-14   4.2e-10   39.7   0.1     2    82    34   145    33   186 0.81 4Fe-4S single cluster domain
Fer4_14              PF13394.1    117 seq1674_BIOID51105   -            292     1e-06   28.7   0.6   1   1     6e-09   2.7e-05   24.0   0.4     3   103    42   171    40   183 0.83 4Fe-4S single cluster domain
HD_4                 PF13328.1    153 seq1675_BIOID51105   -            702   6.5e-54  181.6   1.2   1   1   2.4e-57   6.5e-54  181.6   0.8     2   152    27   175    26   176 0.97 HD domain
RelA_SpoT            PF04607.12   116 seq1675_BIOID51105   -            702   1.1e-36  125.2   0.5   1   1   1.1e-39   3.1e-36  123.7   0.0     1   115   235   345   235   346 0.98 Region found in RelA / SpoT proteins
TGS                  PF02824.16    60 seq1675_BIOID51105   -            702   6.9e-22   76.9   0.0   1   1   6.1e-25   1.7e-21   75.7   0.0     1    60   388   447   388   447 0.99 TGS domain
ACT_4                PF13291.1     80 seq1675_BIOID51105   -            702   2.2e-18   66.2   2.5   1   1   2.1e-21   5.7e-18   64.9   1.0     2    80   622   699   621   699 0.97 ACT domain
HD                   PF01966.17   122 seq1675_BIOID51105   -            702   1.3e-13   50.8   1.9   1   1   1.7e-16   4.7e-13   49.0   0.3     1   122    45   144    45   144 0.81 HD domain
DUF1019              PF06254.6     89 seq1677_BIOID51105   -            141   1.1e-22   79.8   0.1   1   1   1.1e-26   1.5e-22   79.3   0.1     1    88    46   120    46   121 0.96 Protein of unknown function (DUF1019)
Peptidase_M22        PF00814.20   268 seq1678_BIOID51105   -            231   9.1e-29  100.6   0.1   1   1   1.7e-32   2.4e-28   99.2   0.0    23   131    28   132    26   159 0.90 Glycoprotease family
Ribonuc_L-PSP        PF01042.16   121 seq1679_BIOID51105   -            128   7.3e-33  112.7   0.0   1   1   6.5e-37   8.9e-33  112.5   0.0     4   120    13   125    10   126 0.97 Endoribonuclease L-PSP
PTS_IIB              PF02302.12    90 seq1682_BIOID51105   -            113   7.1e-13   48.6   0.0   1   1   6.3e-17   8.6e-13   48.4   0.0     2    87     6    94     5    97 0.92 PTS system, Lactose/Cellobiose specific IIB subunit
Abhydrolase_6        PF12697.2    228 seq1683_BIOID51105   -            266   6.2e-35  121.0   4.1   1   1   1.6e-38   7.3e-35  120.8   2.9     1   227    16   249    16   250 0.79 Alpha/beta hydrolase family
Abhydrolase_1        PF00561.15   230 seq1683_BIOID51105   -            266   5.1e-17   62.0   0.3   1   1   1.1e-18   4.8e-15   55.6   0.2     1   228    40   251    40   253 0.79 alpha/beta hydrolase fold
Abhydrolase_5        PF12695.2    142 seq1683_BIOID51105   -            266   4.8e-16   58.6   1.8   1   1   5.1e-19   2.3e-15   56.4   1.2     1   141    15   237    15   238 0.74 Alpha/beta hydrolase family
Slp                  PF03843.8    160 seq1685_BIOID51105   -            193     1e-53  180.4   0.1   1   1   9.2e-58   1.3e-53  180.1   0.1     1   159    20   179    20   180 0.96 Outer membrane lipoprotein Slp family
GGDEF                PF00990.16   161 seq1688_BIOID51105   -           1105   3.8e-45  153.2   0.3   1   1   4.2e-48   7.2e-45  152.3   0.2     1   160   682   838   682   839 0.97 GGDEF domain
MASE1                PF05231.9    299 seq1688_BIOID51105   -           1105   1.4e-33  116.0  42.2   1   1   8.4e-37   1.4e-33  116.0  29.3     2   298    19   294    18   295 0.88 MASE1
PAS_9                PF13426.1    104 seq1688_BIOID51105   -           1105   1.7e-29  102.1   0.0   1   2   1.3e-15   2.2e-12   47.1   0.0     3   104   314   416   312   416 0.96 PAS domain
PAS_9                PF13426.1    104 seq1688_BIOID51105   -           1105   1.7e-29  102.1   0.0   2   2   3.7e-12   6.4e-09   36.0   0.0     2   104   566   670   565   670 0.92 PAS domain
PAS_3                PF08447.6     91 seq1688_BIOID51105   -           1105   5.2e-26   90.4   0.0   1   2   9.6e-13   1.6e-09   37.5   0.0     4    89   327   409   324   411 0.93 PAS fold
PAS_3                PF08447.6     91 seq1688_BIOID51105   -           1105   5.2e-26   90.4   0.0   2   2   1.3e-13   2.3e-10   40.3   0.0     2    91   452   537   451   537 0.96 PAS fold
PAS_4                PF08448.5    110 seq1688_BIOID51105   -           1105   5.7e-24   84.1   0.0   1   2   4.4e-10   7.5e-07   29.0   0.0     7   110   314   419   309   419 0.90 PAS fold
PAS_4                PF08448.5    110 seq1688_BIOID51105   -           1105   5.7e-24   84.1   0.0   2   2   1.1e-13     2e-10   40.5   0.0     1   109   561   672   561   673 0.94 PAS fold
PAS                  PF00989.19   113 seq1688_BIOID51105   -           1105   2.4e-23   81.9   0.1   1   2   1.7e-12     3e-09   36.5   0.0     2   113   303   414   302   414 0.91 PAS fold
PAS                  PF00989.19   113 seq1688_BIOID51105   -           1105   2.4e-23   81.9   0.1   2   2   5.8e-11   9.9e-08   31.6   0.0     7   113   561   668   555   668 0.94 PAS fold
EAL                  PF00563.15   236 seq1688_BIOID51105   -           1105   4.3e-18   65.5   0.2   1   1   6.7e-21   1.2e-17   64.1   0.1    37   234   896  1088   891  1090 0.92 EAL domain
PAS_8                PF13188.1     64 seq1688_BIOID51105   -           1105   5.7e-12   44.9   0.0   1   2   4.4e-07   0.00075   19.1   0.0     2    51   303   358   302   371 0.72 PAS domain
PAS_8                PF13188.1     64 seq1688_BIOID51105   -           1105   5.7e-12   44.9   0.0   2   2   1.6e-07   0.00027   20.5   0.0     1    52   555   607   555   619 0.80 PAS domain
Trans_reg_C          PF00486.23    77 seq1690_BIOID51105   -            219   1.8e-22   78.8   0.5   1   1     5e-26   3.4e-22   78.0   0.1     1    77   145   216   145   216 0.98 Transcriptional regulatory protein, C terminal
Response_reg         PF00072.19   112 seq1690_BIOID51105   -            219   3.7e-21   75.0   0.0   1   1   7.5e-25   5.1e-21   74.6   0.0     1   111     3   112     3   113 0.98 Response regulator receiver domain
Nitroreductase       PF00881.19   165 seq1693_BIOID51105   -            196   4.2e-17   62.3   0.0   1   1   3.7e-21     5e-17   62.0   0.0     5   165    18   174    14   174 0.89 Nitroreductase family
NhaB                 PF06450.7    515 seq1694_BIOID51105   -            513  1.4e-306 1016.9  26.1   1   1  2.3e-310  1.6e-306 1016.7  18.1     1   514     1   511     1   512 1.00 Bacterial Na+/H+ antiporter B (NhaB)
CitMHS               PF03600.11   349 seq1694_BIOID51105   -            513     8e-09   34.4   4.3   1   1   1.2e-12     8e-09   34.4   3.0   130   344   200   436   192   441 0.76 Citrate transporter
AMP-binding          PF00501.23   418 seq1696_BIOID51105   -            583  1.3e-118  395.8   0.0   1   1  2.3e-122  1.6e-118  395.6   0.0     1   417    72   506    72   507 0.93 AMP-binding enzyme
DUF4009              PF13193.1     41 seq1696_BIOID51105   -            583   5.4e-13   48.0   0.2   1   1   1.8e-16   1.2e-12   46.8   0.1     1    33   546   578   546   583 0.91 Domain of unknown function (DUF4009)
HATPase_c            PF02518.21   111 seq1699_BIOID51105   -            449   6.9e-19   67.4   0.0   1   1   2.3e-22   1.6e-18   66.3   0.0     4   106   351   447   348   449 0.93 Histidine kinase-, DNA gyrase B-, and HSP90-like ATPase
HisKA                PF00512.20    68 seq1699_BIOID51105   -            449   8.1e-13   48.0   1.6   1   1   2.9e-16     2e-12   46.7   1.1     3    67   238   301   236   302 0.96 His Kinase A (phospho-acceptor) domain
SpoU_methylase       PF00588.14   142 seq1700_BIOID51105   -            229   4.7e-37  126.9   0.1   1   1   9.5e-41   6.5e-37  126.4   0.1     2   142    20   159    19   159 0.96 SpoU rRNA Methylase family
SpoU_methylas_C      PF12105.3     57 seq1700_BIOID51105   -            229   1.1e-25   88.8   1.7   1   1   2.2e-29   1.5e-25   88.3   0.4     1    57   163   221   163   221 0.99 SpoU, rRNA methylase, C-terminal
Flavin_Reduct        PF01613.13   154 seq1701_BIOID51105   -            164   1.1e-30  106.4   0.2   1   1   8.9e-35   1.2e-30  106.2   0.1     1   153    13   159    13   160 0.93 Flavin reductase like domain
Peripla_BP_3         PF13377.1    160 seq1702_BIOID51105   -            332   5.2e-26   91.4   0.0   1   1   2.1e-28   5.7e-25   88.0   0.0     2   146   176   322   175   331 0.90 Periplasmic binding protein-like domain
Peripla_BP_1         PF00532.16   279 seq1702_BIOID51105   -            332   9.7e-24   83.9   0.1   1   1   6.9e-27   1.9e-23   82.9   0.1    13   266    77   320    70   330 0.88 Periplasmic binding proteins and sugar binding domain of LacI family
LacI                 PF00356.16    46 seq1702_BIOID51105   -            332   6.5e-22   76.7   0.4   1   1   4.6e-25   1.2e-21   75.8   0.3     1    46     4    49     4    49 0.99 Bacterial regulatory proteins, lacI family
Peripla_BP_4         PF13407.1    258 seq1702_BIOID51105   -            332     2e-17   63.3   0.0   1   1   1.4e-20   3.7e-17   62.4   0.0     7   257    74   317    70   318 0.93 Periplasmic binding protein domain
IstB_IS21            PF01695.12   178 seq1703_BIOID51105   -            228   1.4e-20   73.3   0.1   1   1   4.2e-24   1.9e-20   72.9   0.1     4   160    55   216    52   225 0.83 IstB-like ATP binding protein
Bac_DnaA             PF00308.13   219 seq1703_BIOID51105   -            228   5.4e-09   35.8   0.0   1   1   1.5e-12   6.8e-09   35.5   0.0     6   123    72   189    67   223 0.87 Bacterial dnaA  protein
ArsA_ATPase          PF02374.10   305 seq1703_BIOID51105   -            228   4.1e-06   25.9   0.1   1   1   1.3e-09   5.8e-06   25.4   0.1     4    90   104   196   101   221 0.72 Anion-transporting ATPase
EII-GUT              PF03608.8    168 seq1704_BIOID51105   -            187     7e-77  256.8   0.7   1   1   5.9e-81     8e-77  256.6   0.5     2   168     5   171     4   171 0.99 PTS system enzyme II sorbitol-specific factor
Xan_ur_permease      PF00860.15   389 seq1705_BIOID51105   -            464  3.2e-104  348.4  54.6   1   1  2.3e-108  3.2e-104  348.4  37.8     2   386    53   423    52   426 0.97 Permease family
DEAD                 PF00270.24   173 seq1706_BIOID51105   -            704   7.8e-24   83.9   0.2   1   1   3.8e-25   8.7e-22   77.2   0.0     4   169   284   445   281   449 0.80 DEAD/DEAH box helicase
Helicase_C           PF00271.26    78 seq1706_BIOID51105   -            704   5.2e-17   61.3   0.0   1   1   2.2e-18   5.1e-15   54.9   0.0     3    77   524   599   522   600 0.95 Helicase conserved C-terminal domain
ResIII               PF04851.10   184 seq1706_BIOID51105   -            704   8.1e-09   35.4   0.0   1   1   8.7e-12     2e-08   34.1   0.0    29   182   304   441   278   443 0.75 Type III restriction enzyme, res subunit
tRNA_anti            PF01336.20    76 seq1706_BIOID51105   -            704   2.7e-07   30.1   0.0   1   1   2.5e-10   5.8e-07   29.1   0.0     2    74    74   145    73   147 0.96 OB-fold nucleic acid binding domain
SecA_DEAD            PF07517.9    266 seq1706_BIOID51105   -            704   3.9e-07   29.5   0.0   1   1   3.8e-10   8.6e-07   28.3   0.0    94   163   304   373   236   409 0.77 SecA DEAD-like domain
SNF2_N               PF00176.18   296 seq1706_BIOID51105   -            704   5.4e-05   22.0   0.0   1   1   4.2e-08   9.5e-05   21.2   0.0    27   172   308   446   284   451 0.80 SNF2 family N-terminal domain
Fer4_11              PF13247.1     99 seq1707_BIOID51105   -            514   1.8e-40  136.7   4.7   1   1   5.1e-44   1.8e-40  136.7   3.2     2    98   175   271   174   272 0.98 4Fe-4S dicluster domain
EIIBC-GUT_N          PF03612.9    183 seq1708_BIOID51105   -            319   9.6e-72  240.3   1.8   1   1   2.7e-75   1.8e-71  239.3   1.3     2   183     3   171     2   171 0.95 Sorbitol phosphotransferase enzyme II N-terminus
EIIBC-GUT_C          PF07663.6     93 seq1708_BIOID51105   -            319   6.4e-48  160.7   5.0   1   1   9.3e-52   6.4e-48  160.7   3.5     1    93   226   318   226   318 0.99 Sorbitol phosphotransferase enzyme II C-terminus
DUF1627              PF07789.7    155 seq1709_BIOID51105   -            256   1.3e-90  300.7   0.5   1   1   1.3e-94   1.8e-90  300.2   0.3     1   155    91   245    91   245 1.00 Protein of unknown function (DUF1627)
DsbB                 PF02600.11   156 seq1710_BIOID51105   -            178   2.3e-42  144.2  14.5   1   1     2e-46   2.8e-42  144.0  10.0     3   155    12   163     3   164 0.96 Disulfide bond formation protein DsbB
DNA_pol_A_exo1       PF01612.15   174 seq1712_BIOID51105   -            371   1.3e-46  158.1   0.0   1   1   3.5e-50   2.4e-46  157.2   0.0     3   172     1   165     1   167 0.98 3'-5' exonuclease
HRDC                 PF00570.18    68 seq1712_BIOID51105   -            371   8.8e-15   54.0   0.0   1   1   3.7e-18   2.5e-14   52.5   0.0     1    68   209   275   209   275 0.98 HRDC domain
Glucosamine_iso      PF01182.15   199 seq1714_BIOID51105   -            266   4.9e-24   85.0   0.0   1   1   4.8e-28   6.5e-24   84.6   0.0     4   198    15   216    12   217 0.85 Glucosamine-6-phosphate isomerases/6-phosphogluconolactonase
DUF977               PF06163.6    127 seq1717_BIOID51105   -            137   1.1e-60  202.8   0.3   1   1   8.9e-65   1.2e-60  202.7   0.2     1   124     1   133     1   136 0.99 Bacterial protein of unknown function (DUF977)
Flavodoxin_2         PF02525.12   199 seq1718_BIOID51105   -            193   6.5e-38  130.1   0.0   1   1   7.2e-42   9.8e-38  129.5   0.0     2   199     3   188     2   190 0.87 Flavodoxin-like fold
PTSIIA_gutA          PF03829.8    117 seq1719_BIOID51105   -            123   4.8e-45  151.8   0.0   1   1   4.3e-49   5.8e-45  151.6   0.0     1   116     1   116     1   118 0.98 PTS system glucitol/sorbitol-specific IIA component
YbjQ_1               PF01906.12   105 seq1720_BIOID51105   -            107   1.2e-40  138.0   0.5   1   1   9.3e-45   1.3e-40  137.9   0.4     1   104     1   104     1   105 0.99 Putative heavy-metal-binding
Nitrate_red_del      PF02613.10   136 seq1722_BIOID51105   -            231   2.2e-25   88.9   2.1   1   1   3.1e-29   4.2e-25   88.0   1.4     7   133     9   154     3   157 0.85 Nitrate reductase delta subunit
Amidase_2            PF01510.20   132 seq1723_BIOID51105   -            276   1.2e-26   93.1   0.0   1   1   1.5e-30   2.1e-26   92.4   0.0     6   131    41   179    35   180 0.92 N-acetylmuramoyl-L-alanine amidase
adh_short            PF00106.20   167 seq1724_BIOID51105   -            259     1e-25   90.4   1.7   1   1   2.8e-29   1.3e-25   90.1   1.1     2   166     4   172     3   173 0.93 short chain dehydrogenase
adh_short_C2         PF13561.1    243 seq1724_BIOID51105   -            259     7e-16   58.6   0.0   1   1   2.2e-19     1e-15   58.1   0.0     7   241    13   255     9   256 0.87 Enoyl-(Acyl carrier protein) reductase
Amidohydro_1         PF01979.15   333 seq1725_BIOID51105   -            382   1.6e-39  136.4   0.3   1   1   5.3e-43   1.8e-39  136.2   0.2     1   332    50   363    50   364 0.94 Amidohydrolase family
Amidohydro_4         PF13147.1    304 seq1725_BIOID51105   -            382   1.2e-12   48.3   0.1   1   1   4.6e-15   1.6e-11   44.7   0.1     2   304    46   361    45   361 0.64 Amidohydrolase
Amidohydro_3         PF07969.6    404 seq1725_BIOID51105   -            382   1.5e-05   24.2   0.1   1   1   9.1e-09   3.1e-05   23.2   0.0   368   403   326   361   305   362 0.90 Amidohydrolase family
ABM                  PF03992.11    78 seq1726_BIOID51105   -            104   5.2e-22   77.5   0.1   1   1   4.5e-26   6.2e-22   77.3   0.0     1    78     1    87     1    87 0.92 Antibiotic biosynthesis monooxygenase
FMN_red              PF03358.10   152 seq1727_BIOID51105   -            198   9.1e-15   54.3   0.0   1   1   2.6e-18   1.2e-14   53.9   0.0    14   144    13   143     2   149 0.85 NADPH-dependent FMN reductase
Flavodoxin_1         PF00258.20   143 seq1727_BIOID51105   -            198   3.8e-11   43.0   0.1   1   1   1.5e-14   6.6e-11   42.2   0.0     1   138     6   130     6   135 0.81 Flavodoxin
Flavodoxin_2         PF02525.12   199 seq1727_BIOID51105   -            198   1.5e-05   24.4   0.0   1   1   4.2e-09   1.9e-05   24.1   0.0     2   138     3   117     2   147 0.75 Flavodoxin-like fold
Nitrate_red_gam      PF02665.9    223 seq1730_BIOID51105   -            226   2.1e-87  292.0  12.4   1   1   1.8e-91   2.4e-87  291.8   8.6     2   223     5   226     4   226 0.99 Nitrate reductase gamma subunit
YccJ                 PF13993.1     69 seq1732_BIOID51105   -             75   3.5e-42  142.2   2.1   1   1   2.9e-46   3.9e-42  142.0   1.5     1    69     7    75     7    75 0.99 YccJ-like protein
GutM                 PF06923.6    109 seq1733_BIOID51105   -            119   6.1e-37  125.5   0.0   1   1   5.1e-41   6.9e-37  125.3   0.0     2   109     3   110     2   110 0.98 Glucitol operon activator protein (GutM)
HSP70                PF00012.15   602 seq1735_BIOID51105   -            450   6.5e-25   86.9   0.0   1   2   5.2e-19   7.1e-15   53.8   0.0     2   207     3   228     2   259 0.76 Hsp70 protein
HSP70                PF00012.15   602 seq1735_BIOID51105   -            450   6.5e-25   86.9   0.0   2   2   8.8e-12   1.2e-07   29.9   0.0   250   352   329   423   305   448 0.80 Hsp70 protein
DeoRC                PF00455.17   162 seq1737_BIOID51105   -            257   8.3e-53  178.2   0.7   1   1   2.8e-56   1.3e-52  177.6   0.3     3   161    74   232    72   233 0.97 DeoR C terminal sensor domain
HTH_DeoR             PF08220.7     57 seq1737_BIOID51105   -            257     9e-22   76.2   0.1   1   1   3.8e-25   1.7e-21   75.3   0.1     1    56     6    61     6    62 0.98 DeoR-like helix-turn-helix domain
HTH_11               PF08279.7     55 seq1737_BIOID51105   -            257   5.3e-09   35.4   0.1   1   1   3.9e-12   1.8e-08   33.8   0.0     1    46     6    50     6    56 0.92 HTH domain
ROK                  PF00480.15   179 seq1738_BIOID51105   -            406   1.5e-59  200.7   0.2   1   1   5.1e-63   3.5e-59  199.5   0.0     1   179    90   274    90   274 0.99 ROK family
MarR                 PF01047.17    59 seq1738_BIOID51105   -            406   8.4e-08   31.7   0.0   1   1     4e-11   2.8e-07   30.0   0.0    10    48    25    63    18    67 0.94 MarR family
PhzC-PhzF            PF02567.11   282 seq1739_BIOID51105   -            297     3e-83  279.2   0.0   1   1   2.4e-87   3.3e-83  279.0   0.0     1   281     8   290     8   291 0.96 Phenazine biosynthesis-like protein
HlyE                 PF06109.8    299 seq1740_BIOID51105   -            171  2.4e-102  341.8   7.5   1   1    2e-106  2.7e-102  341.6   5.2     1   162     6   167     6   171 0.99 Haemolysin E (HlyE)
HOK_GEF              PF01848.11    43 seq1742_BIOID51105   -             70   7.7e-19   66.6   4.6   1   1   6.8e-23   9.3e-19   66.3   3.2     1    43    24    66    24    66 0.99 Hok/gef family
SIS                  PF01380.17   131 seq1744_BIOID51105   -            321   4.5e-27   94.1   0.0   1   1   9.9e-31   6.8e-27   93.5   0.0     2   130    39   169    38   170 0.98 SIS domain
CBS                  PF00571.23    57 seq1744_BIOID51105   -            321     9e-15   53.9   0.0   1   2   6.1e-08   0.00042   19.8   0.0     1    56   199   256   199   257 0.91 CBS domain
CBS                  PF00571.23    57 seq1744_BIOID51105   -            321     9e-15   53.9   0.0   2   2   1.9e-10   1.3e-06   27.8   0.0     2    51   266   315   265   318 0.89 CBS domain
HlyE                 PF06109.8    299 seq1745_BIOID51105   -             86   6.3e-47  159.9   2.2   1   1     5e-51   6.9e-47  159.7   1.5   216   299     2    85     1    85 0.98 Haemolysin E (HlyE)
DUF968               PF06147.6    200 seq1748_BIOID51105   -            349     2e-79  266.0   0.0   1   1   2.5e-83   3.4e-79  265.3   0.0     2   199   130   345   129   346 0.99 Protein of unknown function (DUF968)
BCCT                 PF02028.12   485 seq1751_BIOID51105   -            504  1.9e-123  412.1  43.8   1   1  1.6e-127  2.2e-123  411.9  30.3     1   484    14   500    14   501 0.98 BCCT family transporter
Hydrolase_6          PF13344.1    101 seq1752_BIOID51105   -            250   5.2e-23   80.7   0.0   1   1     3e-26     1e-22   79.7   0.0     1   101     6   105     6   105 0.98 Haloacid dehalogenase-like hydrolase
Hydrolase_like       PF13242.1     75 seq1752_BIOID51105   -            250   2.4e-19   68.6   0.0   1   1   2.4e-22   8.1e-19   67.0   0.0     2    74   174   246   173   247 0.97 HAD-hyrolase-like
HAD_2                PF13419.1    176 seq1752_BIOID51105   -            250   2.8e-10   40.6   0.0   1   1   3.2e-08   0.00011   22.4   0.0   131   176   174   220   136   220 0.90 Haloacid dehalogenase-like hydrolase
Hydrolase            PF00702.21   204 seq1752_BIOID51105   -            250   1.7e-09   38.4   0.0   1   1   4.2e-11   1.4e-07   32.1   0.0     1   204     3   214     3   214 0.62 haloacid dehalogenase-like hydrolase
Xan_ur_permease      PF00860.15   389 seq1753_BIOID51105   -            463  4.4e-113  377.5  39.0   1   1  4.4e-117    6e-113  377.1  27.0     2   388    34   427    33   428 0.97 Permease family
RusA                 PF05866.6    116 seq1755_BIOID51105   -            123   5.7e-21   74.9   0.0   1   1   4.8e-25   6.5e-21   74.7   0.0     1   116     7   116     7   116 0.90 Endodeoxyribonuclease RusA
Flavin_Reduct        PF01613.13   154 seq1757_BIOID51105   -            189   5.8e-16   58.5   0.0   1   1   5.7e-20   7.8e-16   58.1   0.0     6   136    19   153    15   166 0.88 Flavin reductase like domain
Asn_synthase         PF00733.16   255 seq1759_BIOID51105   -            554   1.1e-76  257.5   0.1   1   1   9.3e-80   2.5e-76  256.4   0.0     1   255   211   450   211   450 0.99 Asparagine synthase
GATase_7             PF13537.1    124 seq1759_BIOID51105   -            554   3.5e-42  142.9   0.0   1   1   2.7e-45   7.4e-42  141.9   0.0     1   123    48   166    48   167 0.96 Glutamine amidotransferase domain
GATase_6             PF13522.1    133 seq1759_BIOID51105   -            554   4.8e-37  126.7   0.0   1   1     5e-40   1.4e-36  125.3   0.0     1   133    33   161    33   161 0.98 Glutamine amidotransferase domain
DUF3700              PF12481.3    228 seq1759_BIOID51105   -            554   5.9e-11   41.8   0.0   1   1     4e-14   1.1e-10   41.0   0.0    83   204    76   193    59   204 0.80 Aluminium induced protein
Phage_antitermQ      PF06530.7    126 seq1760_BIOID51105   -            123     5e-57  190.8   0.1   1   1   4.1e-61   5.6e-57  190.6   0.1     2   121     3   122     2   123 0.99 Phage antitermination protein Q
Semialdhyde_dh       PF01118.19   121 seq1762_BIOID51105   -            334   6.7e-33  113.4   0.0   1   1   1.9e-36   1.3e-32  112.5   0.0     3   121     5   146     3   146 0.97 Semialdehyde dehydrogenase, NAD binding domain
Semialdhyde_dhC      PF02774.13   184 seq1762_BIOID51105   -            334     3e-20   72.7   0.0   1   1   6.6e-24   4.5e-20   72.1   0.0     1   184   163   311   163   311 0.95 Semialdehyde dehydrogenase, dimerisation domain
Acyl-CoA_dh_1        PF00441.19   150 seq1765_BIOID51105   -            380   9.8e-47  158.6   1.3   1   1   3.9e-50   1.3e-46  158.2   0.9     1   150   227   376   227   376 0.99 Acyl-CoA dehydrogenase, C-terminal domain
Acyl-CoA_dh_N        PF02771.11   113 seq1765_BIOID51105   -            380   7.7e-17   61.7   0.1   1   1   4.7e-20   1.6e-16   60.7   0.0     1   106     6   110     6   116 0.92 Acyl-CoA dehydrogenase, N-terminal domain
Acyl-CoA_dh_M        PF02770.14    52 seq1765_BIOID51105   -            380   2.9e-16   58.5   0.1   1   1   2.7e-19   9.2e-16   56.9   0.0     3    51   123   171   121   172 0.97 Acyl-CoA dehydrogenase, middle domain
Acyl-CoA_dh_2        PF08028.6    134 seq1765_BIOID51105   -            380   1.4e-15   57.5   0.8   1   1   6.8e-19   2.3e-15   56.8   0.6     9   125   250   356   243   359 0.95 Acyl-CoA dehydrogenase, C-terminal domain
DnaJ_C               PF01556.13    81 seq1766_BIOID51105   -            306   8.6e-28   95.9   0.6   1   1     4e-22   2.7e-18   65.5   0.0     1    75   210   280   210   286 0.89 DnaJ C terminal domain
DnaJ                 PF00226.26    64 seq1766_BIOID51105   -            306     6e-25   86.6   0.9   1   1   1.9e-28   1.3e-24   85.5   0.6     1    64     5    66     5    66 0.99 DnaJ domain
AsmA                 PF05170.9    604 seq1767_BIOID51105   -            577  6.9e-168  559.8   7.9   1   1  1.9e-171  8.6e-168  559.5   5.5     1   568     9   561     9   574 0.98 AsmA family
Abi                  PF02517.11    92 seq1768_BIOID51105   -            272   1.9e-13   50.2  33.2   1   1   4.6e-15   6.3e-11   42.1  23.0     6    91   172   258     1   259 0.97 CAAX protease self-immunity
PPC                  PF04151.10    70 seq1769_BIOID51105   -            133   2.3e-07   31.5   1.0   1   1   2.5e-11   3.4e-07   31.0   0.3     1    68    48   111    48   113 0.85 Bacterial pre-peptidase C-terminal domain
Lactamase_B          PF00753.22   194 seq1771_BIOID51105   -            479   5.4e-28   97.8   0.2   1   1   1.6e-31   7.4e-28   97.4   0.1     2   158    31   179    30   246 0.90 Metallo-beta-lactamase superfamily
Rubredoxin           PF00301.15    47 seq1771_BIOID51105   -            479   1.2e-19   69.8   2.7   1   1   4.7e-23   2.2e-19   68.9   1.9     1    47   425   471   425   471 0.98 Rubredoxin
Flavodoxin_1         PF00258.20   143 seq1771_BIOID51105   -            479     1e-11   44.9   0.0   1   1   3.8e-15   1.7e-11   44.1   0.0     1   142   256   388   256   389 0.78 Flavodoxin
AA_kinase            PF00696.23   241 seq1772_BIOID51105   -            258     1e-39  136.4   2.0   1   1   8.4e-44   1.1e-39  136.2   1.4     3   240     5   235     3   236 0.93 Amino acid kinase family
MerR_2               PF13591.1     84 seq1773_BIOID51105   -            102   7.1e-30  102.3   0.3   1   1     6e-34   8.1e-30  102.1   0.2     1    84     9    93     9    93 0.95 MerR HTH family regulatory protein
OEP                  PF02321.13   188 seq1775_BIOID51105   -            495     7e-60  201.7  39.4   1   2   1.2e-30   1.7e-26   92.9  13.5     2   188    28   211    27   211 0.98 Outer membrane efflux protein
OEP                  PF02321.13   188 seq1775_BIOID51105   -            495     7e-60  201.7  39.4   2   2   1.8e-37   2.5e-33  115.1   8.2     2   188   234   429   233   429 0.98 Outer membrane efflux protein
CoA_transf_3         PF02515.12   191 seq1777_BIOID51105   -            405   1.4e-47  161.2   0.0   1   1   1.4e-51     2e-47  160.8   0.0     2   181    70   249    69   258 0.93 CoA-transferase family III
LysR_substrate       PF03466.15   209 seq1778_BIOID51105   -            307   1.8e-36  125.0   0.3   1   1   3.7e-40   2.6e-36  124.6   0.2     2   208    91   295    90   296 0.96 LysR substrate binding domain
HTH_1                PF00126.22    60 seq1778_BIOID51105   -            307   7.3e-17   60.7   0.9   1   1     2e-20   1.4e-16   59.8   0.6     1    60     7    66     7    66 0.98 Bacterial regulatory helix-turn-helix protein, lysR family
HTH_AraC             PF00165.18    42 seq1781_BIOID51105   -            229   7.2e-11   41.4   0.4   1   1   1.8e-08   0.00012   21.6   0.1    14    38   194   219   192   223 0.91 Bacterial regulatory helix-turn-helix proteins, AraC family
HTH_18               PF12833.2     81 seq1781_BIOID51105   -            229   1.1e-10   41.3   0.1   1   1   2.6e-14   1.8e-10   40.6   0.0     2    80   147   223   146   224 0.93 Helix-turn-helix domain
Lyase_1              PF00206.15   312 seq1782_BIOID51105   -            457  3.8e-102  341.5   0.0   1   1  1.4e-105  1.9e-101  339.2   0.0     1   312     6   301     6   301 0.99 Lyase
MinC_C               PF03775.11   105 seq1783_BIOID51105   -            231   4.4e-40  135.4   0.0   1   1   9.7e-44   6.6e-40  134.8   0.0     1   105   125   230   125   230 0.98 Septum formation inhibitor MinC, C-terminal domain
MinC_N               PF05209.8     99 seq1783_BIOID51105   -            231     4e-35  119.4   0.0   1   1   8.6e-39   5.9e-35  118.8   0.0     1    99     1   104     1   104 0.98 Septum formation inhibitor MinC, N-terminal domain
Pyr_redox_2          PF07992.9    200 seq1785_BIOID51105   -            377   9.1e-27   94.1   0.0   1   1   2.1e-29   3.1e-26   92.3   0.0     2   198     5   277     4   279 0.90 Pyridine nucleotide-disulphide oxidoreductase
Pyr_redox            PF00070.22    80 seq1785_BIOID51105   -            377   2.9e-18   65.8   0.0   1   1   4.2e-20   6.4e-17   61.6   0.0     1    75   143   216   143   223 0.95 Pyridine nucleotide-disulphide oxidoreductase
Pyr_redox_3          PF13738.1    203 seq1785_BIOID51105   -            377   3.9e-11   43.2   0.0   1   1   5.7e-10   8.6e-07   29.0   0.0    66   199    38   173     8   177 0.76 Pyridine nucleotide-disulphide oxidoreductase
K_oxygenase          PF13434.1    341 seq1785_BIOID51105   -            377     1e-09   37.6   0.1   1   1   2.9e-09   4.5e-06   25.7   0.0   139   216    91   167    68   187 0.85 L-lysine 6-monooxygenase (NADPH-requiring)
LysE                 PF01810.13   191 seq1788_BIOID51105   -            212   8.8e-53  178.3  11.1   1   1   7.6e-57     1e-52  178.0   7.7     2   189    19   209    18   211 0.97 LysE type translocator
CbiA                 PF01656.18   195 seq1789_BIOID51105   -            270   1.1e-28   99.8   0.4   1   1   5.3e-32   1.5e-28   99.4   0.3     1   193     5   217     5   219 0.81 CobQ/CobB/MinD/ParA nucleotide binding domain
AAA_31               PF13614.1    157 seq1789_BIOID51105   -            270   6.9e-18   64.9   0.0   1   1   3.4e-21   9.4e-18   64.5   0.0     1   156     3   151     3   152 0.92 AAA domain
ArsA_ATPase          PF02374.10   305 seq1789_BIOID51105   -            270   6.5e-10   38.4   2.9   1   1   2.9e-13     8e-10   38.1   1.5     3    38     5    40     2    46 0.91 Anion-transporting ATPase
MipZ                 PF09140.6    261 seq1789_BIOID51105   -            270   2.8e-08   33.0   0.6   1   1   2.1e-11   5.7e-08   32.0   0.4     1   127     3   142     3   166 0.69 ATPase MipZ
AMP-binding          PF00501.23   418 seq1792_BIOID51105   -            522  6.6e-110  367.1   0.0   1   1  1.1e-113  7.8e-110  366.9   0.0     1   418    44   456    44   456 0.98 AMP-binding enzyme
DUF1190              PF06693.6    165 seq1793_BIOID51105   -            234     7e-56  188.7  12.3   1   1   6.7e-60   9.1e-56  188.3   8.5     2   164    51   221    50   222 0.96 Protein of unknown function (DUF1190)
HlyD_2               PF12700.2    328 seq1794_BIOID51105   -            464   9.7e-26   90.5   1.1   1   1   3.6e-29   1.2e-25   90.2   0.8     9   328   123   425   115   425 0.82 HlyD family secretion protein
HlyD                 PF00529.15   306 seq1794_BIOID51105   -            464     4e-24   85.3  14.5   1   1   2.3e-27   7.8e-24   84.3  10.0     1   239   135   358   135   385 0.87 HlyD family secretion protein
HlyD_3               PF13437.1    105 seq1794_BIOID51105   -            464   1.6e-16   60.4   3.4   1   1   3.7e-14   1.3e-10   41.4   0.4     1   101   246   351   246   356 0.93 HlyD family secretion protein
Biotin_lipoyl_2      PF13533.1     50 seq1794_BIOID51105   -            464   8.1e-14   50.9   9.0   1   1   7.9e-17   2.7e-13   49.2   0.3     2    50   136   184   135   184 0.97 Biotin-lipoyl like
DUF303               PF03629.13   255 seq1796_BIOID51105   -            602   3.7e-29  101.5   0.0   1   1   7.3e-33     5e-29  101.1   0.0     2   200    65   295    64   355 0.79 Domain of unknown function (DUF303)
DUF1737              PF08410.5     54 seq1796_BIOID51105   -            602   2.3e-17   62.3   0.0   1   1   8.4e-21   5.7e-17   61.1   0.0     1    53     1    50     1    51 0.96 Domain of unknown function (DUF1737)
DUF1971              PF09313.6     82 seq1798_BIOID51105   -            119   8.4e-29   99.0   0.0   1   1     8e-33   1.1e-28   98.6   0.0     1    82    12    97    12    97 0.98 Domain of unknown function (DUF1971)
MinE                 PF03776.9     70 seq1799_BIOID51105   -             88   3.3e-28   96.8   0.8   1   1   2.8e-32   3.8e-28   96.6   0.6     1    70    14    83    14    83 0.94 Septum formation topological specificity factor MinE
GSP_synth            PF03738.9     97 seq1801_BIOID51105   -            386   2.8e-29  101.0   0.1   1   1   5.1e-33     7e-29   99.8   0.1     2    97   174   265   173   265 0.97 Glutathionylspermidine synthase preATP-grasp
MR_MLE_N             PF02746.11   117 seq1802_BIOID51105   -            424   3.6e-34  117.1   0.0   1   1   1.7e-37   7.8e-34  116.0   0.0    23   117    32   130    20   130 0.96 Mandelate racemase / muconate lactonizing enzyme, N-terminal domain
MR_MLE_C             PF13378.1    111 seq1802_BIOID51105   -            424   4.4e-26   90.9   0.0   1   1     2e-29   9.2e-26   89.8   0.0     1   110   283   394   283   395 0.89 Enolase C-terminal domain-like
MR_MLE               PF01188.16    67 seq1802_BIOID51105   -            424   4.1e-11   43.1   0.0   1   1   3.8e-14   1.7e-10   41.1   0.0     2    67   216   283   215   283 0.92 Mandelate racemase / muconate lactonizing enzyme, C-terminal domain
DUF1869              PF08956.5     60 seq1803_BIOID51105   -             62   6.7e-28   95.9   0.8   1   1   5.3e-32   7.2e-28   95.8   0.5     1    50     1    50     1    56 0.96 Domain of unknown function (DUF1869)
Radical_SAM          PF04055.16   166 seq1804_BIOID51105   -            474   4.8e-30  104.7   0.0   1   1   1.7e-33   7.9e-30  104.0   0.0     1   166   151   325   151   325 0.97 Radical SAM superfamily
UPF0004              PF00919.15    98 seq1804_BIOID51105   -            474   7.8e-29   99.2   0.0   1   1     3e-32   1.4e-28   98.4   0.0     1    98     4   104     4   104 0.95 Uncharacterized protein family UPF0004
TRAM                 PF01938.15    61 seq1804_BIOID51105   -            474   4.6e-20   71.0   0.1   1   1   2.3e-23   1.1e-19   69.9   0.1     1    61   378   440   378   440 0.96 TRAM domain
ECH                  PF00378.15   245 seq1807_BIOID51105   -            297   1.3e-80  269.9   0.0   1   1   1.1e-84   1.5e-80  269.7   0.0     3   245    44   289    42   289 0.99 Enoyl-CoA hydratase/isomerase family
ACR_tran             PF00873.14  1021 seq1808_BIOID51105   -           1040         0 1231.0  34.8   1   1         0         0 1230.8  24.1     2  1020    13  1022    12  1023 1.00 AcrB/AcrD/AcrF family
SecD_SecF            PF02355.11   189 seq1808_BIOID51105   -           1040   1.3e-08   34.1  32.4   1   1   1.6e-09   1.1e-05   24.6  10.9    36   183   348   495   338   501 0.82 Protein export membrane protein
OrfB_IS605           PF01385.14   227 seq1809_BIOID51105   -            402   9.9e-51  172.1   3.4   1   1   2.9e-54   1.3e-50  171.7   2.4     1   224    69   275    69   278 0.97 Probable transposase
OrfB_Zn_ribbon       PF07282.6     69 seq1809_BIOID51105   -            402   6.9e-26   89.5   0.6   1   1   4.8e-29   2.2e-25   87.9   0.4     1    67   304   371   304   373 0.98 Putative transposase DNA-binding domain
HTH_OrfB_IS605       PF12323.3     46 seq1809_BIOID51105   -            402   2.4e-13   49.0   0.4   1   1   5.3e-17   2.4e-13   49.0   0.3     1    46     1    48     1    48 0.95 Helix-turn-helix domain
MFS_1                PF07690.11   354 seq1811_BIOID51105   -            427   1.2e-55  188.6  60.9   1   1   4.5e-58   6.2e-54  182.9  27.0     1   347    28   380    28   384 0.87 Major Facilitator Superfamily
Gly-zipper_Omp       PF13488.1     46 seq1812_BIOID51105   -             94   2.6e-12   46.0  38.7   1   2   1.4e-09   6.2e-06   25.6   8.8     2    33    10    41     8    52 0.89 Glycine zipper
Gly-zipper_Omp       PF13488.1     46 seq1812_BIOID51105   -             94   2.6e-12   46.0  38.7   2   2     6e-10   2.8e-06   26.7  12.6     2    41    54    93    53    94 0.95 Glycine zipper
Hexapep              PF00132.19    36 seq1813_BIOID51105   -            203   3.5e-16   57.7  17.4   1   3   1.1e-09   1.6e-05   24.0   0.3     2    34    18    50    17    52 0.90 Bacterial transferase hexapeptide (six repeats)
Hexapep              PF00132.19    36 seq1813_BIOID51105   -            203   3.5e-16   57.7  17.4   2   3   1.1e-08   0.00015   21.0   2.3     1    30    78   106    78   107 0.94 Bacterial transferase hexapeptide (six repeats)
Hexapep              PF00132.19    36 seq1813_BIOID51105   -            203   3.5e-16   57.7  17.4   3   3   9.6e-13   1.3e-08   33.8   0.4     1    35    95   129    95   130 0.95 Bacterial transferase hexapeptide (six repeats)
PhoH                 PF02562.11   205 seq1814_BIOID51105   -            359     8e-97  322.2   0.0   1   1  1.5e-100     1e-96  321.9   0.0     2   205   131   334   130   334 0.99 PhoH-like protein
AAA_30               PF13604.1    196 seq1814_BIOID51105   -            359   7.3e-08   32.1   0.0   1   1   5.1e-11   3.5e-07   29.8   0.0     4   133   136   287   134   289 0.84 AAA domain
Lysis_S              PF04971.7     68 seq1816_BIOID51105   -             68   4.3e-46  154.3   0.6   1   1   3.4e-50   4.7e-46  154.2   0.4     1    68     1    68     1    68 1.00 Lysis protein S
Zip                  PF02535.17   319 seq1818_BIOID51105   -            265   2.2e-32  112.2  21.1   1   1   4.2e-31   5.7e-27   94.4   3.7   150   317    94   254    89   256 0.96 ZIP Zinc transporter
Transgly_assoc       PF04226.8     48 seq1820_BIOID51105   -             82   1.5e-16   60.0  12.4   1   1   1.1e-20   1.5e-16   60.0   8.6     1    47    33    81    33    82 0.97 Transglycosylase associated protein
Response_reg         PF00072.19   112 seq1821_BIOID51105   -            230   1.4e-26   92.5   0.1   1   1   5.1e-30   3.5e-26   91.2   0.0     1   112     5   114     5   114 0.98 Response regulator receiver domain
Trans_reg_C          PF00486.23    77 seq1821_BIOID51105   -            230   1.4e-16   60.0   0.2   1   1   4.4e-20     3e-16   58.9   0.1     1    77   153   225   153   225 0.97 Transcriptional regulatory protein, C terminal
UPF0054              PF02130.12   145 seq1826_BIOID51105   -            155   1.6e-43  147.3   0.0   1   1   1.3e-47   1.8e-43  147.1   0.0    13   144    22   144     9   145 0.88 Uncharacterized protein family UPF0054
Phage_lysozyme       PF00959.14   110 seq1827_BIOID51105   -            177   4.8e-29  100.7   0.0   1   1   4.5e-33   6.2e-29  100.3   0.0     1   110    48   166    48   166 0.97 Phage lysozyme
LysR_substrate       PF03466.15   209 seq1828_BIOID51105   -            315   9.6e-55  184.8   0.6   1   1   1.9e-58   1.3e-54  184.3   0.4     4   208    99   303    96   304 0.99 LysR substrate binding domain
HTH_1                PF00126.22    60 seq1828_BIOID51105   -            315   8.8e-22   76.4   0.5   1   1   2.5e-25   1.7e-21   75.5   0.1     1    59    13    71    13    72 0.98 Bacterial regulatory helix-turn-helix protein, lysR family
MFS_1                PF07690.11   354 seq1830_BIOID51105   -            394   3.2e-36  124.6  48.6   1   1   4.7e-38   6.5e-34  117.1  21.1     2   353    20   357    19   358 0.89 Major Facilitator Superfamily
CorC_HlyC            PF03471.12    81 seq1832_BIOID51105   -            292   3.5e-24   84.3   0.4   1   1   1.6e-27   1.1e-23   82.7   0.0     2    79   206   281   205   283 0.94 Transporter associated domain
CBS                  PF00571.23    57 seq1832_BIOID51105   -            292   1.2e-21   75.9   3.1   1   2   4.4e-14     3e-10   39.5   0.1     1    52    69   123    69   128 0.96 CBS domain
CBS                  PF00571.23    57 seq1832_BIOID51105   -            292   1.2e-21   75.9   3.1   2   2   3.1e-13   2.1e-09   36.7   0.3     4    56   138   189   135   190 0.92 CBS domain
Phage_lysis          PF03245.8    125 seq1834_BIOID51105   -            155   5.1e-49  165.3   8.9   1   1   4.2e-53   5.8e-49  165.1   6.2     2   124    30   153    29   154 0.99 Bacteriophage lysis protein
ACR_tran             PF00873.14  1021 seq1836_BIOID51105   -           1025         0 1227.1  15.1   1   1         0         0 1226.9  10.5     2  1020     4  1008     3  1009 0.99 AcrB/AcrD/AcrF family
MMPL                 PF03176.10   333 seq1836_BIOID51105   -           1025   1.1e-12   47.2  21.8   1   2   8.9e-11   4.1e-07   28.9   7.1   141   313   330   501   256   521 0.83 MMPL family
MMPL                 PF03176.10   333 seq1836_BIOID51105   -           1025   1.1e-12   47.2  21.8   2   2   4.2e-09   1.9e-05   23.4   2.5    73   306   785  1012   687  1024 0.76 MMPL family
SecD_SecF            PF02355.11   189 seq1836_BIOID51105   -           1025   6.2e-12   44.9  18.6   1   2   3.1e-10   1.4e-06   27.4   5.5    35   186   336   489   316   492 0.80 Protein export membrane protein
SecD_SecF            PF02355.11   189 seq1836_BIOID51105   -           1025   6.2e-12   44.9  18.6   2   2   8.1e-09   3.7e-05   22.8   2.0    25   183   844  1005   831  1022 0.87 Protein export membrane protein
Rz1                  PF06085.6     40 seq1837_BIOID51105   -             61     8e-23   79.4  10.5   1   1   7.2e-27   9.8e-23   79.1   7.3     1    39    20    60    20    61 0.97 Lipoprotein Rz1 precursor
DUF333               PF03891.10    50 seq1838_BIOID51105   -             84   4.2e-20   71.1   0.1   1   1   3.7e-24   5.1e-20   70.9   0.1     1    50    31    79    31    79 0.97 Domain of unknown function (DUF333)
DUF2813              PF11398.3    373 seq1839_BIOID51105   -            552  6.4e-154  512.4   0.0   1   1    2e-157  8.9e-154  511.9   0.0     1   373     1   375     1   375 0.99 Protein of unknown function (DUF2813)
CN_hydrolase         PF00795.17   184 seq1842_BIOID51105   -            512     5e-26   91.0   0.0   1   1     6e-30   8.2e-26   90.3   0.0     2   184   224   412   223   412 0.89 Carbon-nitrogen hydrolase
BMFP                 PF04380.8     79 seq1844_BIOID51105   -            108   3.1e-27   94.3   6.0   1   1   2.7e-31   3.7e-27   94.1   4.2     1    78    13    90    13    91 0.98 Membrane fusogenic activity
PTS_EIIC             PF02378.13   321 seq1846_BIOID51105   -            485     5e-42  143.7  31.2   1   1   7.2e-46     5e-42  143.7  21.6     3   321   113   396   111   396 0.92 Phosphotransferase system, EIIC
PTS_EIIB             PF00367.15    35 seq1846_BIOID51105   -            485   1.5e-16   59.2   0.2   1   1   3.6e-20   2.4e-16   58.5   0.1     1    35     9    43     9    43 0.98 phosphotransferase system, EIIB
EamA                 PF00892.15   126 seq1848_BIOID51105   -            307   8.4e-36  122.6  40.2   1   2   5.3e-20   7.3e-16   58.2   9.5     1   126    16   145    16   145 0.85 EamA-like transporter family
EamA                 PF00892.15   126 seq1848_BIOID51105   -            307   8.4e-36  122.6  40.2   2   2   7.7e-24   1.1e-19   70.6  12.8     1   126   167   291   167   291 0.96 EamA-like transporter family
PerC                 PF06069.6     90 seq1850_BIOID51105   -            104     4e-44  148.4   2.0   1   1   3.4e-48   4.6e-44  148.2   1.4     1    89     1    89     1    90 0.99 PerC transcriptional activator
Fimbrial             PF00419.15   145 seq1851_BIOID51105   -            183   1.2e-18   67.6   3.1   1   1     1e-22   1.4e-18   67.3   2.1     1   145    30   183    30   183 0.85 Fimbrial protein
TetR_N               PF00440.18    47 seq1854_BIOID51105   -            234   1.3e-13   50.2   2.0   1   1   1.5e-17   2.1e-13   49.5   0.1     1    46    34    80    34    81 0.95 Bacterial regulatory proteins, tetR family
Usher                PF00577.15   552 seq1855_BIOID51105   -            834  1.7e-177  591.3  30.7   1   1  4.6e-181  2.1e-177  591.1  21.3     3   551   195   746   193   747 0.96 Type VII secretion system (T7SS), usher protein
PapC_N               PF13954.1    146 seq1855_BIOID51105   -            834   3.5e-38  130.3   0.1   1   1   2.1e-41   9.3e-38  128.9   0.1     1   146    34   179    34   179 0.98 PapC N-terminal domain
PapC_C               PF13953.1     68 seq1855_BIOID51105   -            834     3e-14   52.2   0.4   1   1   3.6e-16   1.6e-12   46.7   0.0     3    59   759   813   758   820 0.91 PapC C-terminal domain
Phage_Nu1            PF07471.7    164 seq1859_BIOID51105   -            114   1.4e-13   50.5   0.0   1   1   1.3e-17   1.8e-13   50.2   0.0    99   163    31    95    24    96 0.96 Phage DNA packaging protein Nu1
Glyco_hydro_1        PF00232.13   455 seq1860_BIOID51105   -            476  8.2e-133  442.7   0.3   1   1  7.4e-137    1e-132  442.4   0.2     4   454     5   472     2   473 0.92 Glycosyl hydrolase family 1
HTH_18               PF12833.2     81 seq1863_BIOID51105   -            273   2.2e-15   56.4   0.0   1   1   1.1e-18   3.6e-15   55.7   0.0     5    79   184   256   180   258 0.95 Helix-turn-helix domain
AraC_binding         PF02311.14   136 seq1863_BIOID51105   -            273   1.9e-05   24.2   0.0   1   1   1.1e-08   3.8e-05   23.2   0.0     5    91    22   108    19   154 0.75 AraC-like ligand binding domain
Terminase_GpA        PF05876.7    557 seq1864_BIOID51105   -            126   5.7e-14   51.2   0.0   1   1   5.2e-18   7.2e-14   50.9   0.0     1    70    51   118    51   121 0.94 Phage terminase large subunit (GpA)
DUF1422              PF07226.6    118 seq1865_BIOID51105   -            119   1.1e-54  183.0   1.2   1   1   9.1e-59   1.2e-54  182.9   0.9     3   116     2   115     1   117 0.97 Protein of unknown function (DUF1422)
Sigma54_activat      PF00158.21   168 seq1868_BIOID51105   -            325   1.2e-62  210.2   0.0   1   1   5.1e-66   1.7e-62  209.6   0.0     2   163     9   170     8   175 0.98 Sigma-54 interaction domain
AAA_5                PF07728.9    139 seq1868_BIOID51105   -            325   1.2e-07   31.4   0.0   1   1   6.6e-11   2.2e-07   30.5   0.0     1   122    31   149    31   169 0.82 AAA domain (dynein-related subfamily)
HTH_8                PF02954.14    42 seq1868_BIOID51105   -            325   1.2e-05   24.5   0.7   1   1   7.1e-09   2.4e-05   23.6   0.5     6    41   287   322   283   323 0.89 Bacterial regulatory protein, Fis family
Terminase_GpA        PF05876.7    557 seq1869_BIOID51105   -            373  2.6e-107  359.3   0.2   1   1  2.4e-111  3.2e-107  359.0   0.1    79   424     1   364     1   369 0.98 Phage terminase large subunit (GpA)
Lipase_GDSL_2        PF13472.1    179 seq1871_BIOID51105   -            197   1.6e-28   99.9   0.0   1   1   2.9e-32     2e-28   99.6   0.0     1   175    20   177    20   180 0.89 GDSL-like Lipase/Acylhydrolase family
Lipase_GDSL          PF00657.17   234 seq1871_BIOID51105   -            197   5.9e-22   78.5   0.0   1   1     1e-25     7e-22   78.2   0.0     2   233    20   184    19   185 0.90 GDSL-like Lipase/Acylhydrolase
HlyD_2               PF12700.2    328 seq1872_BIOID51105   -            371   5.2e-34  117.7   4.0   1   1   1.4e-37   6.3e-34  117.4   2.7     1   328    40   362    40   362 0.88 HlyD family secretion protein
HlyD_3               PF13437.1    105 seq1872_BIOID51105   -            371   2.5e-15   56.5   7.5   1   1     1e-17   4.6e-14   52.5   0.1     1    97   185   285   185   305 0.87 HlyD family secretion protein
HlyD                 PF00529.15   306 seq1872_BIOID51105   -            371   2.7e-13   49.7  25.0   1   1   1.3e-16   5.7e-13   48.7  17.3     1   167    60   233    60   243 0.92 HlyD family secretion protein
MFS_1                PF07690.11   354 seq1873_BIOID51105   -            471     1e-49  169.1  51.1   1   1   1.5e-53     1e-49  169.1  35.4     1   353    15   405    15   406 0.91 Major Facilitator Superfamily
MFS_3                PF05977.8    524 seq1873_BIOID51105   -            471   6.3e-10   37.6  14.0   1   1   9.3e-14   6.3e-10   37.6   9.7    20   187    20   183     6   246 0.85 Transmembrane secretion effector
adh_short            PF00106.20   167 seq1876_BIOID51105   -            269   5.9e-26   91.2   0.0   1   1   2.9e-29     8e-26   90.8   0.0     1   166    16   177    16   178 0.90 short chain dehydrogenase
adh_short_C2         PF13561.1    243 seq1876_BIOID51105   -            269   4.2e-12   46.2   0.0   1   1   2.1e-15   5.6e-12   45.8   0.0     6   193    25   202    22   211 0.90 Enoyl-(Acyl carrier protein) reductase
KR                   PF08659.5    181 seq1876_BIOID51105   -            269   4.6e-12   45.8   0.0   1   1   2.9e-15   8.1e-12   45.0   0.0     3   165    18   175    17   194 0.80 KR domain
NAD_binding_10       PF13460.1    183 seq1876_BIOID51105   -            269   1.3e-09   38.2   0.0   1   1   6.9e-13   1.9e-09   37.6   0.0     1   146    18   192    18   214 0.81 NADH(P)-binding
Terminase_GpA        PF05876.7    557 seq1878_BIOID51105   -             95   4.5e-09   35.1   0.0   1   1   3.6e-13   4.9e-09   34.9   0.0   432   499     2    66     1    75 0.91 Phage terminase large subunit (GpA)
Terminase_GpA        PF05876.7    557 seq1880_BIOID51105   -            129   3.1e-15   55.4   0.1   1   1   2.8e-19   3.9e-15   55.1   0.1   482   547    22    88    17    99 0.84 Phage terminase large subunit (GpA)
MacB_PCD             PF12704.2    232 seq1881_BIOID51105   -            648   3.9e-54  183.5   3.2   1   1   1.2e-57   3.9e-54  183.5   2.2     1   231   261   491   261   492 0.94 MacB-like periplasmic core domain
ABC_tran             PF00005.22   118 seq1881_BIOID51105   -            648   6.1e-21   74.8   0.0   1   1   3.4e-24   1.2e-20   73.9   0.0     1   117    48   172    48   173 0.94 ABC transporter
[truncated: 1,499,006 more chars]
