# Supplementary material for: A domain sequence approach to pangenomics: applications to Escherichia coli
Source: F1000Res. 2013 May 29;1:19. Originally published 2012 Oct 1. [Version 2] doi: 10.12688/f1000research.1-19.v2 (PMC3901455; doi:10.12688/f1000research.1-19.v2)
Supplement: The 347 text files show the results from scanning each of the fasta-files against the Pfam-A database [file f1000research-1-1101-s0002.tgz › Escherichia_coli_33884_BIOID51125.txt]

#                                                                            --- full sequence --- -------------- this domain -------------   hmm coord   ali coord   env coord
# target name        accession   tlen query name           accession   qlen   E-value  score  bias   #  of  c-Evalue  i-Evalue  score  bias  from    to  from    to  from    to  acc description of target
#------------------- ---------- ----- -------------------- ---------- ----- --------- ------ ----- --- --- --------- --------- ------ ----- ----- ----- ----- ----- ----- ----- ---- ---------------------
BPD_transp_1         PF00528.17   185 seq3_BIOID51125      -            259     1e-22   80.4   5.1   1   1   7.6e-27     1e-22   80.4   3.6     2   179    88   258    87   259 0.98 Binding-protein-dependent transport system inner membrane component
DUF4329              PF14220.1    124 seq6_BIOID51125      -            153   4.5e-37  126.9   1.2   1   1   3.7e-41   5.1e-37  126.7   0.9     2   123    15   152    14   153 0.97 Domain of unknown function (DUF4329)
DDE_Tnp_1_assoc      PF13808.1     90 seq8_BIOID51125      -            378   1.8e-33  113.9   0.0   1   1   5.4e-37   3.7e-33  112.9   0.0     1    90     6    95     6    95 0.99 DDE_Tnp_1-associated
DDE_Tnp_1            PF01609.16   211 seq8_BIOID51125      -            378   1.9e-31  109.2   0.3   1   1   4.7e-35   3.2e-31  108.4   0.2     3   211   102   343   100   343 0.93 Transposase DDE domain
DUF1627              PF07789.7    155 seq11_BIOID51125     -            238   6.2e-93  308.2   0.2   1   1   6.8e-97   9.3e-93  307.7   0.1     1   155    76   230    76   230 1.00 Protein of unknown function (DUF1627)
DEDD_Tnp_IS110       PF01548.12   144 seq17_BIOID51125     -            326   4.2e-44  149.5   0.2   1   1   2.4e-47   1.7e-43  147.6   0.1     1   144     7   151     7   151 0.99 Transposase
Transposase_20       PF02371.11    87 seq17_BIOID51125     -            326   1.1e-27   95.7   0.4   1   1     3e-31     2e-27   94.9   0.3     2    85   196   280   195   282 0.96 Transposase IS116/IS110/IS902 family
DUF3672              PF12421.3    136 seq22_BIOID51125     -            340   9.8e-35  119.5   0.1   1   1   1.4e-38   9.8e-35  119.5   0.1     1   135   160   298   160   299 0.95 Fibronectin type III protein
DUF1983              PF09327.6     81 seq22_BIOID51125     -            340     4e-27   93.8   0.2   1   1   2.2e-30   1.5e-26   91.9   0.2     1    81    56   136    56   136 0.99 Domain of unknown function (DUF1983)
Phage-tail_3         PF13550.1    164 seq23_BIOID51125     -             69   1.9e-09   37.4   0.0   1   1   1.5e-13     2e-09   37.3   0.0     1    52     8    60     8    68 0.90 Putative phage tail protein
AA_permease_2        PF13520.1    426 seq24_BIOID51125     -            511   1.9e-57  194.5  52.9   1   1   3.5e-61   2.4e-57  194.2  36.6     1   424    13   452    13   457 0.92 Amino acid permease
AA_permease          PF00324.16   479 seq24_BIOID51125     -            511   1.7e-20   72.7  45.6   1   1   3.8e-24   2.6e-20   72.1  31.6    20   462    32   459    15   474 0.76 Amino acid permease
Autotransporter      PF03797.14   265 seq26_BIOID51125     -             90   4.3e-07   29.4   2.2   1   1   3.7e-11     5e-07   29.2   1.5     2    58    24    89    23    90 0.96 Autotransporter beta-domain
Phage_lysozyme       PF00959.14   110 seq32_BIOID51125     -            116   1.3e-11   44.5   0.0   1   1   1.3e-15   1.8e-11   44.2   0.0     1    65    48   115    48   116 0.98 Phage lysozyme
DUF3672              PF12421.3    136 seq35_BIOID51125     -            812     5e-34  117.2   0.1   1   1   1.1e-37     5e-34  117.2   0.1     1   135   632   770   632   771 0.95 Fibronectin type III protein
DUF1983              PF09327.6     81 seq35_BIOID51125     -            812   7.1e-26   89.8   0.5   1   1   5.2e-29   2.4e-25   88.1   0.3     1    81   528   608   528   608 0.99 Domain of unknown function (DUF1983)
Phage-tail_3         PF13550.1    164 seq35_BIOID51125     -            812     1e-11   44.8   0.0   1   1   5.5e-15   2.5e-11   43.5   0.0    95   162    12    82     2    84 0.87 Putative phage tail protein
Autotransporter      PF03797.14   265 seq36_BIOID51125     -             61     6e-07   28.9   0.4   1   1     5e-11   6.8e-07   28.7   0.3    58   100    13    55     9    60 0.90 Autotransporter beta-domain
UTRA                 PF07702.8    141 seq37_BIOID51125     -            241   1.1e-32  112.4   0.1   1   1   6.1e-36   2.1e-32  111.5   0.0     1   140    96   235    96   236 0.95 UTRA domain
GntR                 PF00392.16    64 seq37_BIOID51125     -            241   3.9e-22   77.3   0.3   1   1   2.2e-25   7.5e-22   76.4   0.2     2    64    14    75    13    75 0.98 Bacterial regulatory proteins, gntR family
MarR                 PF01047.17    59 seq37_BIOID51125     -            241   4.8e-06   26.0   0.0   1   1   4.1e-09   1.4e-05   24.5   0.0    21    51    39    69    35    71 0.95 MarR family
ORF6N                PF10543.4     88 seq42_BIOID51125     -            202   3.4e-28   97.3   0.1   1   1   4.1e-32   5.6e-28   96.7   0.1     2    88    26   112    25   112 0.98 ORF6N domain
Autotransporter      PF03797.14   265 seq45_BIOID51125     -            156   1.2e-25   90.3   2.1   1   1     1e-29   1.4e-25   90.0   1.4   140   265     1   140     1   140 0.98 Autotransporter beta-domain
DUF4406              PF14359.1     92 seq50_BIOID51125     -            101   2.2e-36  123.6   0.0   1   1   3.7e-40   2.5e-36  123.5   0.0     1    91     5    93     5    94 0.98 Domain of unknown function (DUF4406)
DUF1378              PF07125.6     59 seq51_BIOID51125     -             59   1.1e-39  134.0   0.0   1   1   8.7e-44   1.2e-39  133.9   0.0     1    59     1    59     1    59 0.99 Protein of unknown function (DUF1378)
DUF4222              PF13973.1     53 seq54_BIOID51125     -             99   1.3e-22   78.7   4.3   1   1   1.2e-26   1.6e-22   78.4   3.0     2    53    17    68    16    68 0.96 Domain of unknown function (DUF4222)
DUF826               PF05696.6     78 seq55_BIOID51125     -            126     3e-37  126.4   1.1   1   1   3.4e-41   4.7e-37  125.8   0.7     1    74    46   116    46   123 0.94 Protein of unknown function (DUF826)
Glyco_trans_2_3      PF13632.1    192 seq58_BIOID51125     -            745   1.8e-45  154.9   7.4   1   1   4.2e-48   1.9e-44  151.5   5.1     2   191   165   382   164   451 0.94 Glycosyl transferase family group 2
Glyco_tranf_2_3      PF13641.1    230 seq58_BIOID51125     -            745   2.7e-41  141.7   0.1   1   1   1.3e-44     6e-41  140.6   0.1     2   228    70   331    69   333 0.91 Glycosyltransferase like family 2
T2SE_Nter            PF05157.10   109 seq58_BIOID51125     -            745   2.5e-18   65.9   3.6   1   1   1.4e-21   6.5e-18   64.6   0.0     3   108   524   628   522   629 0.97 Type II secretion system (T2SS), protein E, N-terminal domain
PhnG                 PF06754.7    147 seq60_BIOID51125     -            150   4.3e-60  201.4   3.1   1   1   3.5e-64   4.8e-60  201.3   2.2     2   147     4   149     3   149 0.99 Phosphonate metabolism protein PhnG
Phage_lysis          PF03245.8    125 seq61_BIOID51125     -            155   8.2e-51  171.0   8.9   1   1   6.9e-55   9.4e-51  170.9   6.2     1   125    29   154    29   154 0.99 Bacteriophage lysis protein
DinI                 PF06183.8     65 seq65_BIOID51125     -             87   0.00015   21.5   0.0   1   1   1.8e-08   0.00025   20.8   0.0    25    59     6    42     5    43 0.94 DinI-like family
HOK_GEF              PF01848.11    43 seq66_BIOID51125     -             46     2e-17   62.0   1.1   1   1   1.5e-21   2.1e-17   62.0   0.7     5    43     6    44     2    44 0.95 Hok/gef family
Lysis_S              PF04971.7     68 seq73_BIOID51125     -             71   1.4e-47  159.0   0.5   1   1   1.2e-51   1.6e-47  158.9   0.3     1    68     4    71     4    71 1.00 Lysis protein S
DUF4222              PF13973.1     53 seq74_BIOID51125     -             99   1.3e-22   78.7   4.3   1   1   1.2e-26   1.6e-22   78.4   3.0     2    53    17    68    16    68 0.96 Domain of unknown function (DUF4222)
phage_tail_N         PF08400.5    134 seq75_BIOID51125     -            297   1.9e-52  176.3   0.2   1   1   5.5e-56   2.5e-52  176.0   0.1     1   134     1   134     1   134 1.00 Prophage tail fibre N-terminal
Collagen             PF01391.13    60 seq75_BIOID51125     -            297   1.3e-24   85.3  99.4   1   1   1.4e-13   6.2e-10   38.3  23.4     1    58   224   281   224   286 0.84 Collagen triple helix repeat (20 copies)
CarboxypepD_reg      PF13620.1     82 seq75_BIOID51125     -            297   2.5e-09   36.9   1.2   1   1   1.1e-12   5.1e-09   35.9   0.2     2    74     5    82     4    90 0.85 Carboxypeptidase regulatory-like domain
PhnH                 PF05845.7    192 seq76_BIOID51125     -            194   2.1e-67  226.2   0.9   1   1   1.7e-71   2.4e-67  226.0   0.6     1   192     3   193     3   193 0.99 Bacterial phosphonate metabolism protein (PhnH)
DUF187               PF02638.10   401 seq81_BIOID51125     -            439  8.1e-174  577.5   0.1   1   1  6.7e-178  9.2e-174  577.4   0.1     1   401     3   431     3   431 0.99 Uncharacterised BCR, COG1649
D5_N                 PF08706.6    150 seq84_BIOID51125     -            584   1.2e-14   54.4   0.0   1   1   4.1e-18   2.8e-14   53.3   0.0     1   146   153   282   153   286 0.85 D5 N terminal like
Pox_D5               PF03288.11    86 seq84_BIOID51125     -            584   3.3e-05   23.9   0.0   1   1   9.8e-09   6.7e-05   22.9   0.0     2    80   487   580   486   584 0.86 Poxvirus D5 protein-like
DUF1441              PF07278.6    152 seq86_BIOID51125     -            158   1.7e-66  222.4   0.4   1   1   1.4e-70   1.9e-66  222.2   0.3     1   152     9   155     9   155 0.99 Protein of unknown function (DUF1441)
LigT_PEase           PF02834.11    87 seq87_BIOID51125     -            176   2.5e-23   81.7   0.5   1   2   1.9e-16   1.3e-12   47.3   0.1     1    87    11    89    11    89 0.92 LigT like Phosphoesterase
LigT_PEase           PF02834.11    87 seq87_BIOID51125     -            176   2.5e-23   81.7   0.5   2   2   1.5e-11     1e-07   31.6   0.0     4    85    92   164    90   166 0.72 LigT like Phosphoesterase
2_5_RNA_ligase2      PF13563.1    153 seq87_BIOID51125     -            176     8e-11   41.7   0.1   1   1   1.3e-14     9e-11   41.5   0.0     2   121    14   135    13   165 0.87 2'-5' RNA ligase superfamily
PhnI                 PF05861.7    359 seq88_BIOID51125     -            394  5.1e-169  561.3   0.0   1   1  4.2e-173  5.7e-169  561.1   0.0     1   357    41   392    41   394 0.99 Bacterial phosphonate metabolism protein (PhnI)
DUF551               PF04448.7     69 seq96_BIOID51125     -            117   9.2e-15   55.0   0.0   1   1   1.2e-18   1.6e-14   54.2   0.0     1    69    51   113    51   113 0.81 Protein of unknown function (DUF551)
SfsA                 PF03749.8    216 seq97_BIOID51125     -            234   4.7e-83  277.7   0.0   1   1   3.9e-87   5.3e-83  277.6   0.0     1   213    13   228    13   231 0.98 Sugar fermentation stimulation protein
Cys_Met_Meta_PP      PF01053.15   386 seq98_BIOID51125     -            434  8.3e-140  465.3   0.0   1   1  2.1e-143  9.7e-140  465.1   0.0     1   385    54   428    54   429 0.99 Cys/Met metabolism PLP-dependent enzyme
Aminotran_1_2        PF00155.16   363 seq98_BIOID51125     -            434   1.1e-07   31.0   0.0   1   1   3.6e-11   1.7e-07   30.4   0.0    49   192   105   226    91   259 0.84 Aminotransferase class I and II
Aminotran_5          PF00266.14   371 seq98_BIOID51125     -            434   0.00011   20.9   0.0   1   1   3.8e-08   0.00018   20.2   0.0    68   201   121   246    92   262 0.84 Aminotransferase class-V
ABC_tran             PF00005.22   118 seq101_BIOID51125    -            343   2.1e-27   95.6   0.0   1   1   1.3e-30   4.4e-27   94.6   0.0     1   118    45   169    45   169 0.95 ABC transporter
NIL                  PF09383.5     76 seq101_BIOID51125    -            343   7.6e-23   79.7   0.0   1   1   4.6e-26   1.6e-22   78.7   0.0     4    76   268   340   266   340 0.98 NIL domain
AAA_21               PF13304.1    303 seq101_BIOID51125    -            343   1.3e-12   48.1   0.1   1   1   1.8e-11     6e-08   32.8   0.0   220   298   124   200    87   205 0.84 AAA domain
PhnJ                 PF06007.6    279 seq103_BIOID51125    -            281  1.8e-155  515.6   0.1   1   1  1.5e-159    2e-155  515.4   0.0     3   277     5   279     3   281 0.99 Phosphonate metabolism protein PhnJ
NfrA_C               PF13283.1    176 seq106_BIOID51125    -            990   2.8e-47  160.2   3.8   1   1     1e-50   2.8e-47  160.2   2.7     2   170   807   977   806   982 0.98 Bacteriophage N adsorption protein A C-term
TPR_16               PF13432.1     65 seq106_BIOID51125    -            990   1.4e-09   38.2   8.5   1   1   7.2e-10     2e-06   28.2   0.6     2    65   617   680   616   680 0.97 Tetratricopeptide repeat
TPR_14               PF13428.1     44 seq106_BIOID51125    -            990   1.5e-08   34.3  13.9   1   1   3.6e-08   9.7e-05   22.5   0.3     3    43   648   688   646   689 0.94 Tetratricopeptide repeat
TPR_15               PF13429.1    280 seq106_BIOID51125    -            990     4e-08   32.5   3.8   1   1   1.5e-11     4e-08   32.5   2.7   103   238   566   704   555   715 0.84 Tetratricopeptide repeat
TraG-D_C             PF12696.2    128 seq107_BIOID51125    -            793   1.5e-06   28.0   1.8   1   1   2.3e-10   3.1e-06   26.9   0.1     1    88   437   523   437   558 0.83 TraM recognition site of TraD and TraG
DUF4376              PF14301.1    111 seq108_BIOID51125    -            191   9.3e-13   48.1   0.4   1   1   6.7e-16   4.6e-12   45.9   0.3     2    57   123   180   122   186 0.91 Domain of unknown function (DUF4376)
zf-dskA_traR         PF01258.12    36 seq109_BIOID51125    -            151   5.7e-10   38.6   3.6   1   1   7.5e-14     1e-09   37.8   2.5     2    35   110   143   109   147 0.87 Prokaryotic dksA/traR C4-type zinc finger
GGDEF                PF00990.16   161 seq110_BIOID51125    -            460   8.4e-51  171.6   0.3   1   1   2.5e-54   3.4e-50  169.6   0.0     3   161   297   452   295   452 0.97 GGDEF domain
Homoserine_dh        PF00742.14   179 seq114_BIOID51125    -            810   6.8e-51  172.3   0.0   1   1   2.3e-54   1.1e-50  171.7   0.0     1   178   608   803   608   804 0.99 Homoserine dehydrogenase
AA_kinase            PF00696.23   241 seq114_BIOID51125    -            810   1.9e-42  145.3   0.0   1   1   8.3e-46   3.8e-42  144.3   0.0     2   238    12   284    11   287 0.89 Amino acid kinase family
NAD_binding_3        PF03447.11   117 seq114_BIOID51125    -            810   1.8e-24   86.3   0.0   1   1   9.4e-28   4.3e-24   85.0   0.0     1   116   465   599   465   600 0.98 Homoserine dehydrogenase, NAD binding domain
DUF4376              PF14301.1    111 seq115_BIOID51125    -             56   2.4e-08   33.9   0.4   1   1   1.9e-12   2.5e-08   33.8   0.3    69   111     3    49     1    49 0.86 Domain of unknown function (DUF4376)
tRNA-synt_1c         PF00749.16   314 seq116_BIOID51125    -            298   6.5e-51  172.7   0.0   1   1   2.5e-54   3.5e-50  170.3   0.0     5   295     9   274     7   288 0.93 tRNA synthetases class I (E and Q), catalytic domain
BPD_transp_1         PF00528.17   185 seq118_BIOID51125    -            217   1.5e-20   73.4  20.1   1   1   1.1e-24   1.5e-20   73.4  14.0     2   181    32   216    27   217 0.85 Binding-protein-dependent transport system inner membrane component
ABC_tran             PF00005.22   118 seq119_BIOID51125    -            252   1.2e-21   77.1   0.0   1   1   3.7e-25   1.7e-21   76.6   0.0     1   117    45   173    45   174 0.86 ABC transporter
oligo_HPY            PF08352.7     64 seq119_BIOID51125    -            252   2.6e-06   27.5   0.0   1   1     1e-09   4.6e-06   26.7   0.0     1    26   225   250   225   252 0.94 Oligopeptide/dipeptide transporter, C-terminal region
DUF968               PF06147.6    200 seq120_BIOID51125    -            253   1.3e-24   87.1   0.1   1   1   9.2e-29   1.3e-24   87.1   0.0     2   102   130   231   129   244 0.94 Protein of unknown function (DUF968)
DUF905               PF06006.7     71 seq124_BIOID51125    -             77   1.3e-34  117.2   0.0   1   1   1.1e-38   1.5e-34  117.0   0.0     2    71     7    76     6    76 0.97 Bacterial protein of unknown function (DUF905)
CLP_protease         PF00574.18   182 seq126_BIOID51125    -            629   7.6e-40  136.3   1.2   1   1   3.6e-43   1.6e-39  135.3   0.9    45   179    41   173    28   175 0.97 Clp protease
Mu-like_gpT          PF10124.4    291 seq126_BIOID51125    -            629   1.6e-09   37.0   0.0   1   1   8.9e-11   4.1e-07   29.1   0.0   220   289   483   557   478   559 0.84 Mu-like prophage major head subunit gpT
SDH_sah              PF01972.11   286 seq126_BIOID51125    -            629   1.1e-08   34.1   0.6   1   1   3.9e-12   1.8e-08   33.4   0.4    90   153    41   104    30   112 0.91 Serine dehydrogenase proteinase
DUF932               PF06067.6    239 seq129_BIOID51125    -            272   8.1e-63  211.7   0.0   1   1   6.8e-67   9.3e-63  211.5   0.0     1   239    36   261    36   261 0.99 Domain of unknown function (DUF932)
Lipoprotein_9        PF03180.9    237 seq130_BIOID51125    -            271  4.3e-101  336.6   2.9   1   1  7.1e-105  4.9e-101  336.4   2.0     1   237    33   271    33   271 0.99 NLPA lipoprotein
OpuAC                PF04069.7    257 seq130_BIOID51125    -            271     9e-05   21.8   1.1   1   1   1.9e-08   0.00013   21.3   0.8     2   113    32   132    31   261 0.82 Substrate binding domain of ABC-type glycine betaine transport system
ABC_tran             PF00005.22   118 seq131_BIOID51125    -            259   8.1e-20   71.2   0.0   1   1   3.2e-23   1.5e-19   70.4   0.0     1   118    81   211    81   211 0.93 ABC transporter
AAA_16               PF13191.1    166 seq131_BIOID51125    -            259     7e-07   29.6   0.1   1   1   2.3e-10     1e-06   29.1   0.1    19    60    64   104    56   250 0.74 AAA ATPase domain
EAL                  PF00563.15   236 seq132_BIOID51125    -            807   1.9e-68  230.3   0.0   1   1   2.2e-71   3.7e-68  229.4   0.0     3   236   555   789   553   789 0.96 EAL domain
PAS_9                PF13426.1    104 seq132_BIOID51125    -            807   1.9e-31  108.4   0.0   1   2   2.2e-20   3.8e-17   62.4   0.0     3   102    32   133    30   135 0.91 PAS domain
PAS_9                PF13426.1    104 seq132_BIOID51125    -            807   1.9e-31  108.4   0.0   2   2   2.3e-14   3.9e-11   43.1   0.0     3   104   156   258   154   258 0.87 PAS domain
GGDEF                PF00990.16   161 seq132_BIOID51125    -            807   3.9e-22   78.4   0.0   1   1   5.1e-25   8.7e-22   77.3   0.0     3   160   386   533   384   534 0.94 GGDEF domain
PAS                  PF00989.19   113 seq132_BIOID51125    -            807   6.7e-21   74.0   0.0   1   2   1.5e-12   2.5e-09   36.7   0.0    13   112    32   132    24   133 0.81 PAS fold
PAS                  PF00989.19   113 seq132_BIOID51125    -            807   6.7e-21   74.0   0.0   2   2   1.4e-11   2.4e-08   33.6   0.0     7   113   150   256   146   256 0.83 PAS fold
PAS_4                PF08448.5    110 seq132_BIOID51125    -            807   9.5e-14   51.2   0.0   1   1   2.9e-12   4.9e-09   36.0   0.0     1   110   150   261   150   261 0.94 PAS fold
PAS_8                PF13188.1     64 seq132_BIOID51125    -            807   4.5e-12   45.2   0.1   1   2   4.6e-07   0.00079   19.0   0.0    11    52    31    75    15    87 0.67 PAS domain
PAS_8                PF13188.1     64 seq132_BIOID51125    -            807   4.5e-12   45.2   0.1   2   2   2.8e-08   4.7e-05   22.9   0.0     7    44   150   191   141   214 0.67 PAS domain
DUF968               PF06147.6    200 seq133_BIOID51125    -            100   1.5e-43  148.9   0.3   1   1   1.2e-47   1.6e-43  148.8   0.2   108   198     1    91     1    93 0.97 Protein of unknown function (DUF968)
PolyA_pol_arg_C      PF12626.2    124 seq134_BIOID51125    -            472   9.1e-43  144.7   2.1   1   1   3.9e-46   1.8e-42  143.7   1.5     1   123   342   465   342   466 0.94 Polymerase A arginine-rich C-terminus
PolyA_pol            PF01743.15   126 seq134_BIOID51125    -            472   9.7e-40  135.5   0.5   1   1   9.9e-43   4.5e-39  133.4   0.1     1   126    69   200    69   200 0.93 Poly A polymerase head domain
PolyA_pol_RNAbd      PF12627.2     64 seq134_BIOID51125    -            472   1.1e-21   76.0   0.1   1   1   9.8e-25   4.4e-21   74.0   0.0     1    61   227   287   227   290 0.96 Probable RNA and SrmB- binding site of polymerase A
RusA                 PF05866.6    116 seq136_BIOID51125    -            119   1.2e-20   74.0   0.0   1   1   9.5e-25   1.3e-20   73.8   0.0     1   116     7   116     7   116 0.90 Endodeoxyribonuclease RusA
5TM-5TMR_LYT         PF07694.7    169 seq137_BIOID51125    -            561   1.1e-54  184.1  14.5   1   1   3.6e-58   1.6e-54  183.6  10.0     2   168    28   196    27   197 0.97 5TMR of 5TMR-LYT
His_kinase           PF06580.8     82 seq137_BIOID51125    -            561   5.6e-28   96.5   2.1   1   1   2.5e-31   1.1e-27   95.6   1.5     1    82   371   452   371   452 0.98 Histidine kinase
HATPase_c            PF02518.21   111 seq137_BIOID51125    -            561   2.8e-07   30.1   0.0   1   1   2.1e-10   9.7e-07   28.3   0.0    11   109   469   556   464   558 0.91 Histidine kinase-, DNA gyrase B-, and HSP90-like ATPase
DUF1133              PF06576.6    176 seq139_BIOID51125    -            180  5.2e-107  354.5   0.8   1   1  4.2e-111  5.8e-107  354.4   0.5     1   176     5   180     5   180 1.00 Protein of unknown function (DUF1133)
Antirestrict         PF03230.8     94 seq140_BIOID51125    -            161   1.5e-38  130.4   0.2   1   1   1.5e-42   2.1e-38  130.0   0.1     1    94    64   161    64   161 0.96 Antirestriction protein
Amidohydro_4         PF13147.1    304 seq141_BIOID51125    -            378   2.2e-30  106.5   2.5   1   1   9.4e-34   3.2e-30  105.9   1.7     1   304    41   356    41   356 0.84 Amidohydrolase
Amidohydro_3         PF07969.6    404 seq141_BIOID51125    -            378   1.8e-11   43.8   0.9   1   1   1.3e-14   4.4e-11   42.5   0.2   283   404   242   357   198   357 0.74 Amidohydrolase family
Amidohydro_1         PF01979.15   333 seq141_BIOID51125    -            378   2.8e-09   36.9   0.6   1   1   1.2e-10     4e-07   29.8   0.0   227   331   244   357   221   358 0.58 Amidohydrolase family
Amidohydro_5         PF13594.1     68 seq141_BIOID51125    -            378   3.8e-07   29.7   0.1   1   1   3.4e-10   1.1e-06   28.1   0.0     3    68    21    92    20    92 0.72 Amidohydrolase
UPF0066              PF01980.11   120 seq146_BIOID51125    -            235   1.3e-40  137.9   0.0   1   1   3.5e-44   4.8e-40  136.1   0.0     1   118    18   142    18   144 0.95 Uncharacterised protein family UPF0066
RadC                 PF04002.10   123 seq147_BIOID51125    -            158   5.3e-47  158.4   0.0   1   1   4.6e-51   6.2e-47  158.1   0.0     2   123    37   158    36   158 0.98 RadC-like JAB domain
HPPK                 PF01288.15   127 seq153_BIOID51125    -            159   1.8e-44  150.4   0.0   1   1   1.5e-48   2.1e-44  150.1   0.0     1   127     5   132     5   132 0.99 7,8-dihydro-6-hydroxymethylpterin-pyrophosphokinase (HPPK)
DUF987               PF06174.6     66 seq156_BIOID51125    -             73   9.6e-42  140.2   0.2   1   1   7.9e-46   1.1e-41  140.0   0.1     1    66     1    66     1    66 0.99 Protein of unknown function (DUF987)
N6_N4_Mtase          PF01555.13   231 seq158_BIOID51125    -            179   4.9e-16   58.7   0.0   1   1     8e-20   5.5e-16   58.6   0.0     1   106    29   131    29   158 0.81 DNA methylase
Methyltransf_26      PF13659.1    117 seq158_BIOID51125    -            179   1.3e-08   34.7   0.0   1   1   2.8e-12   1.9e-08   34.1   0.0    51   116     9    82     4    83 0.81 Methyltransferase domain
MTHFR                PF02219.12   287 seq160_BIOID51125    -            296  3.9e-109  364.0   0.0   1   1  3.2e-113  4.4e-109  363.8   0.0     4   287    14   291    11   291 0.97 Methylenetetrahydrofolate reductase
AAA_18               PF13238.1    129 seq162_BIOID51125    -            185   1.6e-08   34.8   0.0   1   1     3e-11   1.4e-07   31.7   0.0     1   118     6   138     6   147 0.67 AAA domain
AAA_33               PF13671.1    143 seq162_BIOID51125    -            185   1.7e-07   31.0   0.2   1   1   1.2e-10   5.4e-07   29.4   0.2     1   136     5   150     5   153 0.71 AAA domain
Guanylate_kin        PF00625.16   183 seq162_BIOID51125    -            185   4.7e-06   26.0   0.0   1   1   1.2e-09   5.6e-06   25.7   0.0     2   152     3   149     2   177 0.81 Guanylate kinase
Response_reg         PF00072.19   112 seq164_BIOID51125    -            244   1.7e-25   89.1   0.0   1   1   4.4e-29     3e-25   88.2   0.0     1   111     9   117     9   118 0.97 Response regulator receiver domain
LytTR                PF04397.10    98 seq164_BIOID51125    -            244   3.6e-24   84.6   0.0   1   1   1.1e-27   7.7e-24   83.5   0.0     2    97   149   242   148   243 0.96 LytTr DNA-binding domain
tRNA-synt_2b         PF00587.20   173 seq166_BIOID51125    -            572   7.4e-43  145.9   0.0   1   1   2.4e-46   1.1e-42  145.4   0.0     3   169    51   215    49   219 0.97 tRNA synthetase class II core domain (G, H, P, S and T)
YbaK                 PF04073.10   123 seq166_BIOID51125    -            572   5.8e-27   93.8   0.1   1   1   2.4e-30   1.1e-26   92.9   0.1     1   119   257   376   257   379 0.96 YbaK / prolyl-tRNA synthetases associated domain
HGTP_anticodon       PF03129.15    94 seq166_BIOID51125    -            572   7.6e-22   76.9   0.1   1   1   3.8e-25   1.7e-21   75.7   0.1     1    93   475   568   475   569 0.97 Anticodon binding domain
YagB_YeeU_YfjZ       PF06154.6    105 seq168_BIOID51125    -            122   3.7e-52  174.8   0.0   1   1   3.2e-56   4.3e-52  174.6   0.0     2   104    16   118    15   119 0.98 YagB/YeeU/YfjZ family
Fimbrial             PF00419.15   145 seq171_BIOID51125    -            194   8.1e-15   55.1   9.8   1   1   7.4e-19     1e-14   54.8   6.8     2   145    31   194    30   194 0.80 Fimbrial protein
N6_N4_Mtase          PF01555.13   231 seq172_BIOID51125    -            164     3e-26   92.2   0.0   1   1   2.4e-30   3.3e-26   92.0   0.0   122   230    52   153     5   154 0.82 DNA methylase
Acetyltransf_1       PF00583.19    83 seq173_BIOID51125    -            144     1e-14   54.2   0.3   1   1   3.8e-18   1.8e-14   53.4   0.2     3    83    54   134    52   134 0.95 Acetyltransferase (GNAT) family
Acetyltransf_7       PF13508.1     79 seq173_BIOID51125    -            144   1.2e-09   38.0   0.0   1   1   3.3e-13   1.5e-09   37.7   0.0    11    78    55   134    30   135 0.76 Acetyltransferase (GNAT) domain
Acetyltransf_10      PF13673.1    117 seq173_BIOID51125    -            144   5.3e-09   36.0   0.1   1   1   1.4e-12   6.2e-09   35.8   0.0    39   117    42   133    13   133 0.82 Acetyltransferase (GNAT) domain
Terminase_GpA        PF05876.7    557 seq174_BIOID51125    -            373   2.4e-89  300.0   0.1   1   1   2.2e-93     3e-89  299.7   0.1   269   557     1   314     1   314 0.96 Phage terminase large subunit (GpA)
HTH_AraC             PF00165.18    42 seq176_BIOID51125    -            253   4.7e-19   67.4   0.8   1   2     5e-10   3.4e-06   26.5   0.1     1    40   155   193   155   195 0.95 Bacterial regulatory helix-turn-helix proteins, AraC family
HTH_AraC             PF00165.18    42 seq176_BIOID51125    -            253   4.7e-19   67.4   0.8   2   2   4.7e-14   3.2e-10   39.3   0.0     6    41   208   244   206   245 0.94 Bacterial regulatory helix-turn-helix proteins, AraC family
HTH_18               PF12833.2     81 seq176_BIOID51125    -            253   6.1e-15   54.9   0.0   1   1   1.8e-18   1.2e-14   54.0   0.0     2    80   169   245   168   246 0.96 Helix-turn-helix domain
DUF1219              PF06755.7    117 seq177_BIOID51125    -            125   1.4e-59  198.6   0.0   1   1   1.2e-63   1.6e-59  198.4   0.0     1   114     1   114     1   123 0.97 Protein of unknown function (DUF1219)
Peptidase_M15        PF01427.12   198 seq178_BIOID51125    -            193   2.7e-75  252.2   0.0   1   1   5.8e-79     4e-75  251.6   0.0     2   197     4   186     3   187 0.98 D-ala-D-ala dipeptidase
VanY                 PF02557.12   132 seq178_BIOID51125    -            193     4e-10   39.5   0.0   1   1   8.9e-14   6.1e-10   38.9   0.0     4   128    42   167    39   171 0.87 D-alanyl-D-alanine carboxypeptidase
Potass_KdpF          PF09604.5     25 seq180_BIOID51125    -             67     6e-06   25.8   5.9   1   1   4.4e-10     6e-06   25.8   4.1     2    25    44    67    43    67 0.95 F subunit of K+-transporting ATPase (Potass_KdpF)
DUF1456              PF07308.8     68 seq182_BIOID51125    -            156   3.5e-52  174.1   0.4   1   2   3.8e-30   5.2e-26   90.3   0.0     2    68     4    70     3    70 0.99 Protein of unknown function (DUF1456)
DUF1456              PF07308.8     68 seq182_BIOID51125    -            156   3.5e-52  174.1   0.4   2   2     1e-27   1.4e-23   82.5   0.1     1    66    86   151    86   153 0.97 Protein of unknown function (DUF1456)
Lactamase_B_2        PF12706.2    194 seq184_BIOID51125    -            268   7.1e-14   51.6   0.1   1   1   6.3e-18   8.7e-14   51.3   0.1    28   194    82   239    46   239 0.84 Beta-lactamase superfamily domain
KdpA                 PF03814.10   552 seq186_BIOID51125    -            557  1.1e-245  815.8  29.8   1   1    9e-250  1.2e-245  815.6  20.7     1   552     9   557     9   557 0.99 Potassium-transporting ATPase A subunit
Pili_assembly_N      PF00345.15   122 seq188_BIOID51125    -            246   8.7e-44  148.1   0.0   1   1   3.4e-47   2.4e-43  146.7   0.0     2   122    27   152    26   152 0.93 Gram-negative pili assembly chaperone, N-terminal domain
Pili_assembly_C      PF02753.12    68 seq188_BIOID51125    -            246   3.2e-19   68.4   0.1   1   1   8.8e-23     6e-19   67.5   0.1     1    66   175   242   175   244 0.96 Gram-negative pili assembly chaperone, C-terminal domain
peroxidase           PF00141.18   229 seq189_BIOID51125    -            739   4.5e-87  291.2   0.0   1   2   4.1e-53   5.6e-49  166.5   0.0     3   229    89   409    87   409 0.87 Peroxidase
peroxidase           PF00141.18   229 seq189_BIOID51125    -            739   4.5e-87  291.2   0.0   2   2   1.3e-39   1.8e-35  122.4   0.0     3   229   416   713   414   713 0.88 Peroxidase
SBP_bac_5            PF00496.17   374 seq190_BIOID51125    -            562   1.3e-93  313.6   7.5   1   1   1.5e-97     2e-93  313.0   5.2     2   371   124   478   123   480 0.97 Bacterial extracellular solute-binding proteins, family 5 Middle
RIP                  PF00161.14   206 seq191_BIOID51125    -            283     3e-42  144.0   0.5   1   1   2.6e-46   3.5e-42  143.8   0.4     1   204    24   232    24   234 0.96 Ribosome inactivating protein
DUF957               PF06117.6     65 seq193_BIOID51125    -             80   2.4e-35  119.7   0.8   1   1     2e-39   2.7e-35  119.6   0.5     1    65    16    80    16    80 0.99 Enterobacterial protein of unknown function (DUF957)
DUF2684              PF10885.3     89 seq195_BIOID51125    -             83   6.2e-48  160.4   0.3   1   1   4.9e-52   6.7e-48  160.3   0.2     1    79     1    79     1    83 0.97 Protein of unknown function (DUF2684)
PapC_N               PF13954.1    146 seq199_BIOID51125    -            105   8.9e-12   44.6   0.0   1   1   7.9e-16   1.1e-11   44.4   0.0     2    55    35    88    34    99 0.92 PapC N-terminal domain
Omptin               PF01278.15   295 seq200_BIOID51125    -            317  9.4e-151  500.8  12.3   1   1  7.8e-155  1.1e-150  500.6   8.5     2   295    22   317    20   317 0.99 Omptin family
DUF830               PF05708.7    158 seq201_BIOID51125    -            193     3e-12   46.7   0.0   1   1   6.4e-16   4.4e-12   46.1   0.0     2   105    65   167    64   174 0.90 Orthopoxvirus protein of unknown function (DUF830)
Phage_portal_2       PF05136.8    355 seq202_BIOID51125    -            500   2.1e-98  329.0   0.5   1   1  1.9e-102   2.6e-98  328.7   0.3     3   355    33   371    31   371 0.97 Phage portal protein, lambda family
Methyltransf_27      PF13708.1    194 seq204_BIOID51125    -            231   6.3e-77  257.3   0.1   1   1   5.4e-81   7.4e-77  257.1   0.0     2   194    36   228    35   228 0.99 Methyltransferase domain
Usher                PF00577.15   552 seq205_BIOID51125    -            765  8.4e-162  539.6  27.6   1   1  2.2e-165    1e-161  539.3  19.1     1   552    99   671    99   671 0.96 Type VII secretion system (T7SS), usher protein
PapC_N               PF13954.1    146 seq205_BIOID51125    -            765   3.3e-18   65.5   0.5   1   1   2.3e-21     1e-17   63.9   0.1    76   145    12    85     4    86 0.87 PapC N-terminal domain
PapC_C               PF13953.1     68 seq205_BIOID51125    -            765   2.8e-17   62.0   0.1   1   1     2e-20   8.9e-17   60.3   0.1     1    65   681   746   681   749 0.91 PapC C-terminal domain
YqgB                 PF11036.3     43 seq206_BIOID51125    -             48   3.2e-33  112.8   0.7   1   1   2.6e-37   3.6e-33  112.6   0.5     1    43     6    48     6    48 0.99 Virulence promoting factor
SLT_beta             PF02258.11    70 seq207_BIOID51125    -             89   1.5e-46  155.9   0.4   1   1   1.3e-50   1.8e-46  155.6   0.3     2    70    19    87    18    87 0.98 Shiga-like toxin beta subunit
Orn_Arg_deC_N        PF02784.11   251 seq208_BIOID51125    -            658   1.2e-71  240.7   0.1   1   1   2.3e-75   1.6e-71  240.3   0.1     2   251    99   368    98   368 0.98 Pyridoxal-dependent decarboxylase, pyridoxal binding domain
Orn_DAP_Arg_deC      PF00278.17   116 seq208_BIOID51125    -            658   2.1e-30  104.7   0.0   1   1   5.6e-34   3.8e-30  103.8   0.0     1   115   371   586   371   587 0.87 Pyridoxal-dependent decarboxylase, C-terminal sheet domain
Hydrolase            PF00702.21   204 seq214_BIOID51125    -            682   4.1e-36  125.3   4.3   1   1   1.2e-39   4.1e-36  125.3   3.0     1   204   301   530   301   530 0.81 haloacid dehalogenase-like hydrolase
E1-E2_ATPase         PF00122.15   230 seq214_BIOID51125    -            682   1.4e-34  119.0   0.2   1   1   4.1e-38   1.4e-34  119.0   0.1     3   230    73   297    71   297 0.93 E1-E2 ATPase
HAD                  PF12710.2    191 seq214_BIOID51125    -            682   4.4e-14   52.9   0.0   1   1     3e-17     1e-13   51.7   0.0     2   190   305   526   304   527 0.68 haloacid dehalogenase-like hydrolase
Hydrolase_3          PF08282.7    254 seq214_BIOID51125    -            682   2.2e-05   24.0   1.2   1   1   4.3e-08   0.00015   21.3   0.3   193   241   501   549   497   556 0.89 haloacid dehalogenase-like hydrolase
Lactamase_B          PF00753.22   194 seq216_BIOID51125    -            665   1.5e-32  112.7   0.1   1   1   1.7e-36   2.3e-32  112.1   0.0     2   194   134   359   133   359 0.99 Metallo-beta-lactamase superfamily
BPD_transp_1         PF00528.17   185 seq217_BIOID51125    -            340   1.9e-45  154.5  12.9   1   1   1.4e-49   1.9e-45  154.5   8.9     1   183   115   334   115   336 0.99 Binding-protein-dependent transport system inner membrane component
Abhydrolase_1        PF00561.15   230 seq218_BIOID51125    -            494   2.2e-38  131.9   0.0   1   1   3.4e-38   1.5e-34  119.4   0.0     1   227   120   377   120   380 0.96 alpha/beta hydrolase fold
Abhydrolase_4        PF08386.5    103 seq218_BIOID51125    -            494   2.8e-23   81.6   0.0   1   1   2.2e-26   9.9e-23   79.8   0.0     4   103   386   485   381   485 0.93 TAP-like protein
Abhydrolase_6        PF12697.2    228 seq218_BIOID51125    -            494     4e-10   39.8   0.0   1   1   1.7e-13   7.5e-10   38.9   0.0    13   217   108   457    91   467 0.63 Alpha/beta hydrolase family
DUF1737              PF08410.5     54 seq222_BIOID51125    -             90   2.1e-10   40.0   0.0   1   1   2.4e-14   3.2e-10   39.4   0.0    22    53    16    47    10    48 0.92 Domain of unknown function (DUF1737)
CLP_protease         PF00574.18   182 seq226_BIOID51125    -            674   1.1e-45  155.3   0.3   1   1   4.1e-49   1.9e-45  154.6   0.2    29   179    46   191    18   194 0.95 Clp protease
Mu-like_gpT          PF10124.4    291 seq226_BIOID51125    -            674   5.9e-10   38.4   0.2   1   1   9.3e-09   4.3e-05   22.5   0.1   230   287   541   603   534   607 0.80 Mu-like prophage major head subunit gpT
SDH_sah              PF01972.11   286 seq226_BIOID51125    -            674     1e-07   30.9   0.2   1   1   1.3e-10   5.7e-07   28.4   0.1    92   152    61   121    24   128 0.91 Serine dehydrogenase proteinase
EamA                 PF00892.15   126 seq227_BIOID51125    -            312     1e-47  161.1  36.0   1   2   2.4e-25   1.7e-21   76.4  11.3     1   125    31   152    31   153 0.93 EamA-like transporter family
EamA                 PF00892.15   126 seq227_BIOID51125    -            312     1e-47  161.1  36.0   2   2   8.1e-30   5.5e-26   90.9   8.2     1   125   173   300   173   301 0.98 EamA-like transporter family
MFS_1                PF07690.11   354 seq229_BIOID51125    -            394   5.2e-37  127.2  48.1   1   1   7.7e-39     1e-34  119.7  20.8     2   353    20   357    19   358 0.90 Major Facilitator Superfamily
DUF3987              PF13148.1    375 seq231_BIOID51125    -            496  2.9e-109  364.9   0.0   1   1  2.5e-113  3.4e-109  364.7   0.0     2   374    29   396    28   397 0.98 Protein of unknown function (DUF3987)
BPD_transp_1         PF00528.17   185 seq234_BIOID51125    -            298   2.1e-31  108.7  12.7   1   1   1.4e-34   9.8e-31  106.5   6.3     1   182   111   292   111   295 0.97 Binding-protein-dependent transport system inner membrane component
OppC_N               PF12911.2     56 seq234_BIOID51125    -            298   9.4e-09   34.4   0.5   1   1   1.4e-12   9.4e-09   34.4   0.3    12    56    27    71    24    71 0.94 N-terminal TM domain of oligopeptide transport permease C
Fimbrial             PF00419.15   145 seq237_BIOID51125    -            189   7.3e-22   78.0   5.2   1   1   6.5e-26   8.9e-22   77.7   3.6     1   145    28   189    28   189 0.92 Fimbrial protein
RHH_2                PF03693.9     81 seq238_BIOID51125    -             85   6.5e-08   32.5   0.1   1   1   7.2e-12   9.8e-08   31.9   0.1     4    49     6    51     3    57 0.90 Uncharacterised protein family (UPF0156)
KdpC                 PF02669.10   188 seq239_BIOID51125    -            190  1.8e-100  334.1   0.2   1   1  1.5e-104    2e-100  334.0   0.2     1   188     1   188     1   188 0.99 K+-transporting ATPase, c chain
EamA                 PF00892.15   126 seq240_BIOID51125    -            307   8.4e-36  122.6  40.2   1   2   5.3e-20   7.3e-16   58.2   9.5     1   126    16   145    16   145 0.85 EamA-like transporter family
EamA                 PF00892.15   126 seq240_BIOID51125    -            307   8.4e-36  122.6  40.2   2   2   7.7e-24   1.1e-19   70.6  12.8     1   126   167   291   167   291 0.96 EamA-like transporter family
oligo_HPY            PF08352.7     64 seq242_BIOID51125    -            328   1.7e-18   66.6   0.5   1   1   6.7e-22   3.1e-18   65.7   0.3     1    64   236   300   236   300 0.98 Oligopeptide/dipeptide transporter, C-terminal region
ABC_tran             PF00005.22   118 seq242_BIOID51125    -            328   9.3e-17   61.3   0.0   1   1   2.8e-20   1.3e-16   60.9   0.0    10   118    63   185    49   185 0.78 ABC transporter
HTH_3                PF01381.17    55 seq245_BIOID51125    -            240   4.5e-15   55.1   0.0   1   1   2.2e-18   7.5e-15   54.4   0.0     1    55    25    79    25    79 0.98 Helix-turn-helix
HTH_19               PF12844.2     64 seq245_BIOID51125    -            240   1.8e-12   46.9   0.0   1   1   1.3e-15   4.5e-12   45.7   0.0     2    62    23    83    22    85 0.96 Helix-turn-helix domain
Peptidase_S24        PF00717.18    70 seq245_BIOID51125    -            240   7.5e-11   41.3   0.0   1   1   3.4e-14   1.1e-10   40.8   0.0     1    69   148   224   148   225 0.96 Peptidase S24-like
HTH_31               PF13560.1     64 seq245_BIOID51125    -            240   2.1e-09   37.3   0.0   1   1   9.5e-13   3.2e-09   36.7   0.0     3    47    22    65    20    72 0.90 Helix-turn-helix domain
Methyltransf_23      PF13489.1    162 seq248_BIOID51125    -            231   1.1e-07   31.5   0.0   1   1   4.4e-11   1.5e-07   31.1   0.0    15   127    48   170    37   208 0.73 Methyltransferase domain
Methyltransf_12      PF08242.7     99 seq248_BIOID51125    -            231   2.6e-07   30.9   0.0   1   1   1.2e-10   4.1e-07   30.2   0.0     1    99    58   155    58   155 0.88 Methyltransferase domain
Methyltransf_11      PF08241.7     95 seq248_BIOID51125    -            231   3.5e-06   27.3   0.0   1   1   1.6e-09   5.4e-06   26.6   0.0     1    94    58   156    58   157 0.91 Methyltransferase domain
MTS                  PF05175.9    170 seq248_BIOID51125    -            231   9.7e-06   24.9   0.1   1   1   1.4e-08   4.7e-05   22.7   0.0    22   137    44   156    40   168 0.85 Methyltransferase small domain
Fimbrial             PF00419.15   145 seq249_BIOID51125    -            200   4.3e-18   65.8  11.0   1   1   3.8e-22   5.3e-18   65.5   7.6     6   145    39   200    32   200 0.77 Fimbrial protein
Ala_racemase_N       PF01168.15   217 seq250_BIOID51125    -            234   1.3e-49  168.5   0.2   1   1   1.1e-53   1.5e-49  168.3   0.1     2   217     7   230     6   230 0.90 Alanine racemase, N-terminal domain
KdpD                 PF02702.12   211 seq253_BIOID51125    -            894   3.7e-99  330.0   0.0   1   1  2.4e-102   5.5e-99  329.4   0.0     2   211    21   230    20   230 0.99 Osmosensitive K+ channel His kinase sensor domain
HATPase_c            PF02518.21   111 seq253_BIOID51125    -            894   1.5e-24   85.7   0.0   1   1   1.5e-27   3.3e-24   84.6   0.0     6   110   778   881   774   882 0.97 Histidine kinase-, DNA gyrase B-, and HSP90-like ATPase
DUF4118              PF13493.1    105 seq253_BIOID51125    -            894   6.4e-15   55.1  14.3   1   1   4.8e-18   1.1e-14   54.3   9.9     5   103   407   499   402   501 0.84 Domain of unknown function (DUF4118)
HisKA                PF00512.20    68 seq253_BIOID51125    -            894   2.6e-11   43.2   1.8   1   1   1.1e-14   2.6e-11   43.2   1.2     2    68   664   730   663   730 0.88 His Kinase A (phospho-acceptor) domain
GAF_3                PF13492.1    129 seq253_BIOID51125    -            894   1.2e-09   38.2   0.0   1   1   1.5e-12   3.4e-09   36.7   0.0     2   129   528   644   527   644 0.85 GAF domain
Usp                  PF00582.21   140 seq253_BIOID51125    -            894   6.6e-05   23.0   1.6   1   1   6.9e-08   0.00016   21.7   0.4     3   133   251   365   249   373 0.85 Universal stress protein family
Arginase             PF00491.16   275 seq254_BIOID51125    -            306   1.8e-83  279.9   0.5   1   1   1.5e-87   2.1e-83  279.7   0.3     1   274    33   297    33   298 0.92 Arginase family
HlyD                 PF00529.15   306 seq255_BIOID51125    -            343   2.8e-54  184.3   5.5   1   1   9.2e-58   3.2e-54  184.2   3.8     2   305    48   337    47   338 0.94 HlyD family secretion protein
HlyD_3               PF13437.1    105 seq255_BIOID51125    -            343   1.2e-19   70.4   0.1   1   1   1.2e-16   4.3e-13   49.4   0.0     1    85   210   293   210   333 0.91 HlyD family secretion protein
Biotin_lipoyl_2      PF13533.1     50 seq255_BIOID51125    -            343   2.6e-19   68.4   0.0   1   1   2.3e-19   7.9e-16   57.3   0.1     4    49    50    95    47    96 0.93 Biotin-lipoyl like
HlyD_2               PF12700.2    328 seq255_BIOID51125    -            343   1.8e-18   66.6   0.0   1   1   7.2e-22   2.5e-18   66.2   0.0    19   239    46   287    39   298 0.73 HlyD family secretion protein
HTH_3                PF01381.17    55 seq256_BIOID51125    -            101   6.9e-10   38.5   0.0   1   1   7.5e-13   3.4e-09   36.2   0.0     2    52    14    64    13    68 0.89 Helix-turn-helix
HTH_19               PF12844.2     64 seq256_BIOID51125    -            101   1.7e-08   34.2   0.0   1   1   7.7e-12   3.5e-08   33.2   0.0     1    56    10    65    10    73 0.93 Helix-turn-helix domain
HTH_26               PF13443.1     63 seq256_BIOID51125    -            101     4e-05   23.5   0.0   1   1   1.6e-08   7.5e-05   22.7   0.0     4    55    15    65    13    72 0.92 Cro/C1-type HTH DNA-binding domain
DUF2190              PF09956.4    106 seq258_BIOID51125    -            108   5.9e-29   99.8   6.9   1   1   4.9e-33   6.7e-29   99.6   4.8     1   106     2   107     2   107 0.94 Uncharacterized conserved protein (DUF2190)
Gifsy-2              PF13856.1     95 seq263_BIOID51125    -             93   2.3e-26   91.6   0.0   1   1   1.9e-30   2.5e-26   91.4   0.0     1    94     1    89     1    90 0.99 ATP-binding sugar transporter from pro-phage
ABC_tran             PF00005.22   118 seq264_BIOID51125    -            308   1.1e-18   67.5   0.0   1   1   3.9e-22   1.8e-18   66.9   0.0     1   118    56   171    56   171 0.86 ABC transporter
oligo_HPY            PF08352.7     64 seq264_BIOID51125    -            308   1.8e-17   63.3   0.1   1   1   6.8e-21   3.1e-17   62.5   0.1     1    64   222   287   222   287 0.98 Oligopeptide/dipeptide transporter, C-terminal region
AAA_21               PF13304.1    303 seq264_BIOID51125    -            308   7.1e-11   42.4   0.0   1   1   1.5e-10   6.8e-07   29.4   0.0   220   302   126   206    86   207 0.80 AAA domain
DUF4145              PF13643.1     87 seq267_BIOID51125    -            248   3.1e-10   39.6   0.1   1   1   4.9e-14   6.7e-10   38.5   0.1    11    87   142   221   132   221 0.86 Domain of unknown function (DUF4145)
YGGT                 PF02325.12    75 seq268_BIOID51125    -            188     1e-40  137.4  22.3   1   2   8.4e-26   1.1e-21   76.3   3.0     1    73     8    80     8    82 0.97 YGGT family
YGGT                 PF02325.12    75 seq268_BIOID51125    -            188     1e-40  137.4  22.3   2   2   6.5e-23   8.9e-19   67.0   6.9     3    73   101   170    88   172 0.93 YGGT family
DUF1391              PF07151.7     49 seq269_BIOID51125    -             50   5.3e-33  112.1   0.8   1   1   4.2e-37   5.7e-33  112.0   0.5     1    48     2    49     2    50 0.97 Protein of unknown function (DUF1391)
Minor_tail_Z         PF06763.6    189 seq270_BIOID51125    -            209   1.8e-88  295.0  10.2   1   1   1.5e-92     2e-88  294.8   7.1     1   189     5   208     5   208 1.00 Prophage minor tail protein Z (GPZ)
Fimbrial             PF00419.15   145 seq274_BIOID51125    -            447     1e-13   51.6   4.0   1   1   7.4e-18     1e-13   51.6   2.8     3   144   278   446   276   447 0.66 Fimbrial protein
NusG                 PF02357.14    92 seq275_BIOID51125    -            213   4.8e-08   33.0   0.0   1   1   5.4e-12   7.4e-08   32.4   0.0     2    92    55   148    54   148 0.86 Transcription termination factor nusG
FUSC                 PF04632.7    650 seq277_BIOID51125    -            683   8.5e-55  186.2  35.9   1   1   9.9e-58   4.5e-54  183.8  24.1     8   609    36   635    30   654 0.80 Fusaric acid resistance protein family
FUSC_2               PF13515.1    128 seq277_BIOID51125    -            683   6.1e-09   35.7   9.9   1   1   1.3e-12   6.1e-09   35.7   6.9     2   127   364   495   359   496 0.75 Fusaric acid resistance protein-like
ALMT                 PF11744.3    406 seq277_BIOID51125    -            683   1.4e-05   23.8  10.6   1   1   5.9e-09   2.7e-05   22.9   1.7    27   194   362   525   348   583 0.82 Aluminium activated malate transporter
DUF167               PF02594.11    78 seq278_BIOID51125    -             96   6.3e-29   99.6   0.1   1   1   5.3e-33   7.2e-29   99.4   0.1     2    77     8    82     7    83 0.97 Uncharacterised ACR, YggU family COG1872
Phage_tail_U         PF06141.6    133 seq282_BIOID51125    -            132   4.6e-62  207.7   0.3   1   1   3.8e-66   5.1e-62  207.6   0.2     1   133     1   132     1   132 0.99 Phage minor tail protein U
Ham1p_like           PF01725.11   189 seq284_BIOID51125    -            197   1.3e-64  216.9   0.0   1   1   1.1e-68   1.5e-64  216.7   0.0     1   188     4   193     4   194 0.97 Ham1 family
Resolvase            PF00239.16   141 seq285_BIOID51125    -            196     4e-40  136.8   0.4   1   1   1.4e-43   6.3e-40  136.1   0.0     1   140     4   144     4   145 0.92 Resolvase, N terminal domain
HTH_7                PF02796.10    45 seq285_BIOID51125    -            196   2.1e-11   43.3   0.0   1   1   1.1e-14     5e-11   42.1   0.0     1    44   147   190   147   191 0.96 Helix-turn-helix domain of resolvase
HTH_28               PF13518.1     52 seq285_BIOID51125    -            196   2.3e-05   24.1   0.0   1   1   1.4e-08   6.4e-05   22.7   0.0     2    37   157   192   156   195 0.87 Helix-turn-helix domain
HHA                  PF05321.6     57 seq288_BIOID51125    -             74   7.4e-31  105.9   0.2   1   1   6.6e-35     9e-31  105.6   0.2     2    57    16    71    15    71 0.99 Haemolysin expression modulating protein
DUF2913              PF11140.3    207 seq289_BIOID51125    -            255   3.6e-40  137.3   0.0   1   1   3.1e-44   4.3e-40  137.1   0.0     2   207    40   234    39   234 0.98 Protein of unknown function (DUF2913)
Big_2                PF02368.13    79 seq290_BIOID51125    -            249   2.9e-12   46.1   9.2   1   1   1.2e-15   7.9e-12   44.7   6.4     1    76   160   238   160   243 0.95 Bacterial Ig-like domain (group 2)
Phage_tail_3         PF08813.6    165 seq290_BIOID51125    -            249   6.4e-07   28.7   2.0   1   1   1.1e-09   7.6e-06   25.2   0.0    36   163    21   152     3   154 0.82 Phage tail protein
DicB                 PF05358.6     62 seq292_BIOID51125    -             62   4.3e-33  112.4   0.1   1   1   3.4e-37   4.7e-33  112.3   0.0     1    62     1    62     1    62 0.99 DicB protein
Radical_SAM          PF04055.16   166 seq293_BIOID51125    -            378   3.2e-17   63.0   0.0   1   1   7.4e-21   5.1e-17   62.4   0.0     2   158    11   175    10   180 0.79 Radical SAM superfamily
HemN_C               PF06969.11    66 seq293_BIOID51125    -            378   2.7e-07   30.4   0.0   1   1     9e-11   6.2e-07   29.2   0.0     4    66   305   366   302   366 0.92 HemN C-terminal domain
Transketolase_N      PF00456.16   333 seq296_BIOID51125    -            663  6.4e-171  567.4   0.2   1   1  2.7e-174  9.1e-171  566.9   0.1     2   333     4   334     3   334 1.00 Transketolase, thiamine diphosphate binding domain
Transket_pyr         PF02779.19   178 seq296_BIOID51125    -            663   1.5e-44  151.5   0.5   1   1   9.7e-48   3.3e-44  150.3   0.0     2   176   354   524   353   526 0.96 Transketolase, pyrimidine binding domain
Transketolase_C      PF02780.15   124 seq296_BIOID51125    -            663   2.9e-17   62.6   0.1   1   1   1.8e-20   6.2e-17   61.5   0.1     1   124   540   655   540   655 0.94 Transketolase, C-terminal domain
DXP_synthase_N       PF13292.1    270 seq296_BIOID51125    -            663   5.4e-09   35.2   0.0   1   1   8.6e-09   2.9e-05   23.0   0.0    18   179     4   193     1   199 0.80 1-deoxy-D-xylulose-5-phosphate synthase
DUF1482              PF07358.6     57 seq298_BIOID51125    -             62   2.2e-24   84.6   0.0   1   1   1.8e-28   2.4e-24   84.5   0.0     1    57     4    62     4    62 0.98 Protein of unknown function (DUF1482)
BDM                  PF10684.4     92 seq299_BIOID51125    -             71   3.2e-49  165.0   0.3   1   1   2.5e-53   3.5e-49  164.9   0.2    22    92     1    71     1    71 0.99 Putative biofilm-dependent modulation protein
Pantoate_transf      PF02548.10   261 seq300_BIOID51125    -            264  2.2e-108  361.2   0.2   1   1  1.8e-112  2.5e-108  361.0   0.1     2   261     3   260     2   260 0.99 Ketopantoate hydroxymethyltransferase
Ribosomal_S22        PF08136.6     45 seq303_BIOID51125    -             45   3.2e-32  110.3   1.3   1   1   2.5e-36   3.4e-32  110.2   0.9     1    45     1    45     1    45 1.00 30S ribosomal protein subunit S22 family
Phage_lambd_GpG      PF06894.6    127 seq304_BIOID51125    -            140   9.7e-54  180.2   0.3   1   1   8.3e-58   1.1e-53  180.0   0.2     1   126     1   125     1   126 0.98 Bacteriophage lambda minor tail protein (GpG)
DUF3296              PF11726.3    180 seq305_BIOID51125    -            189   5.7e-57  192.0   0.0   1   1   4.7e-61   6.4e-57  191.9   0.0     1   180    11   188    11   188 0.98 Protein of unknown function (DUF3296)
Response_reg         PF00072.19   112 seq306_BIOID51125    -            225   1.6e-29  102.0   0.0   1   1   3.4e-33   2.3e-29  101.5   0.0     1   111     4   112     4   113 0.98 Response regulator receiver domain
Trans_reg_C          PF00486.23    77 seq306_BIOID51125    -            225   2.1e-22   78.7   0.0   1   1   6.4e-26   4.4e-22   77.6   0.0     2    77   148   223   146   223 0.97 Transcriptional regulatory protein, C terminal
DUF1449              PF07290.6    202 seq308_BIOID51125    -            206   6.7e-70  234.4   0.0   1   1   5.6e-74   7.7e-70  234.2   0.0     2   202     7   202     6   202 0.98 Protein of unknown function (DUF1449)
Malic_M              PF03949.10   255 seq309_BIOID51125    -            574   4.9e-93  311.2   0.0   1   1     1e-96   6.9e-93  310.7   0.0     1   254   280   539   280   540 0.99 Malic enzyme, NAD binding domain
malic                PF00390.14   182 seq309_BIOID51125    -            574     2e-80  268.5   0.0   1   1   5.8e-84   3.9e-80  267.5   0.0     1   182    90   270    90   270 0.99 Malic enzyme, N-terminal domain
Phage_tail_T         PF06223.7    103 seq312_BIOID51125    -            102   1.1e-35  121.9   0.1   1   1     1e-39   1.4e-35  121.6   0.1     6   100     1    99     1   101 0.90 Minor tail protein T
OEP                  PF02321.13   188 seq313_BIOID51125    -            358   1.3e-11   44.3   8.0   1   1   1.5e-13     2e-09   37.1   3.4     1   188    69   268    69   268 0.89 Outer membrane efflux protein
Pantoate_ligase      PF02569.10   280 seq314_BIOID51125    -            283  6.6e-124  412.0   0.1   1   1  5.4e-128  7.4e-124  411.9   0.0     1   280     1   280     1   280 0.98 Pantoate-beta-alanine ligase
DUF3279              PF11682.3    128 seq315_BIOID51125    -            127   7.2e-54  180.6   1.1   1   1   5.7e-58   7.8e-54  180.5   0.7     1   125     1   124     1   127 0.98 Protein of unknown function (DUF3279)
Band_7               PF01145.20   179 seq317_BIOID51125    -            564   2.4e-18   66.5   1.0   1   1   1.8e-22   2.4e-18   66.5   0.7     5   152    34   186    30   219 0.82 SPFH domain / Band 7 family
TMP_2                PF06791.8    210 seq318_BIOID51125    -            124   3.5e-19   69.1   2.2   1   1   2.5e-23   3.5e-19   69.1   1.6     2    50    61   109    60   112 0.96 Prophage tail length tape measure protein
DUF2618              PF10940.3     40 seq320_BIOID51125    -             34   3.4e-09   36.1   4.0   1   1   2.5e-13   3.5e-09   36.1   2.8     3    31     5    33     3    34 0.93 Protein of unknown function (DUF2618)
DUF3279              PF11682.3    128 seq321_BIOID51125    -            137   1.7e-48  163.2   2.4   1   1   1.4e-52   1.9e-48  163.1   1.7     2   128     3   123     2   123 0.98 Protein of unknown function (DUF3279)
TMP_2                PF06791.8    210 seq324_BIOID51125    -            719     4e-25   88.5   5.8   1   1   5.8e-29     4e-25   88.5   4.0    79   209     6   141     1   142 0.95 Prophage tail length tape measure protein
Tape_meas_lam_C      PF09718.5     78 seq324_BIOID51125    -            719   1.2e-21   76.2   3.6   1   1   1.8e-25   1.2e-21   76.2   2.5     1    77   491   567   491   568 0.98 Lambda phage tail tape-measure protein (Tape_meas_lam_C)
OKR_DC_1             PF01276.15   417 seq326_BIOID51125    -            735  6.5e-199  660.5   0.0   1   1  1.7e-202  7.9e-199  660.3   0.0     1   417   112   554   112   554 0.99 Orn/Lys/Arg decarboxylase, major domain
OKR_DC_1_C           PF03711.10   137 seq326_BIOID51125    -            735     2e-53  180.0   0.2   1   1   1.2e-56   5.6e-53  178.5   0.1     1   135   579   710   579   712 0.98 Orn/Lys/Arg decarboxylase, C-terminal domain
OKR_DC_1_N           PF03709.10   115 seq326_BIOID51125    -            735     1e-24   86.6   0.0   1   1   4.1e-28   1.9e-24   85.8   0.0     1   115     7   106     7   106 0.99 Orn/Lys/Arg decarboxylase, N-terminal domain
PTS_EIIA_2           PF00359.17   142 seq337_BIOID51125    -            147   4.5e-28   97.6   0.0   1   1   3.7e-32   5.1e-28   97.4   0.0     2   141     6   146     5   147 0.92 Phosphoenolpyruvate-dependent sugar phosphotransferase system, EIIA 2
ADH_N                PF08240.7    109 seq340_BIOID51125    -            346   6.1e-31  106.3   7.9   1   1   1.3e-34   6.1e-31  106.3   5.5     2   109    35   141    34   141 0.97 Alcohol dehydrogenase GroES-like domain
ADH_zinc_N           PF00107.21   130 seq340_BIOID51125    -            346   1.1e-29  102.4   1.6   1   1   4.9e-33   2.2e-29  101.5   1.1     1   129   182   308   182   309 0.98 Zinc-binding dehydrogenase
ADH_zinc_N_2         PF13602.1    127 seq340_BIOID51125    -            346   5.6e-08   33.6   1.5   1   1   2.3e-11   1.1e-07   32.7   1.0     1   127   215   342   215   342 0.77 Zinc-binding dehydrogenase
Molybdopterin        PF00384.17   432 seq342_BIOID51125    -            139   9.1e-20   70.6   0.0   1   1   1.6e-23   1.1e-19   70.4   0.0     1    82    61   138    61   139 0.94 Molybdopterin oxidoreductase
Molybdop_Fe4S4       PF04879.11    55 seq342_BIOID51125    -            139   6.7e-17   60.9   0.8   1   1   1.6e-20   1.1e-16   60.2   0.6     1    54     1    53     1    54 0.95 Molybdopterin oxidoreductase Fe4S4 domain
PTS_EIIC             PF02378.13   321 seq344_BIOID51125    -            462   8.4e-22   77.3  31.8   1   1   1.2e-25   8.4e-22   77.3  22.1     2   321    19   277    18   278 0.93 Phosphotransferase system, EIIC
PTS_IIB              PF02302.12    90 seq344_BIOID51125    -            462   1.1e-12   48.0   0.2   1   1   4.4e-16     3e-12   46.6   0.0     1    90   372   455   372   455 0.94 PTS system, Lactose/Cellobiose specific IIB subunit
DUF1233              PF06806.7     72 seq345_BIOID51125    -             83   2.3e-32  110.2   0.1   1   1     2e-36   2.7e-32  110.0   0.1     1    70     4    74     4    77 0.97 Putative excisionase (DUF1233)
PilI                 PF10623.4     83 seq346_BIOID51125    -            105   3.6e-44  148.4   0.2   1   1   3.3e-48   4.6e-44  148.1   0.1     1    83    26   105    26   105 0.98 Plasmid conjugative transfer protein PilI
Adenine_deam_C       PF13382.1    171 seq349_BIOID51125    -            588   5.2e-57  191.5   0.0   1   1   2.9e-60     8e-57  190.9   0.0    24   171   434   581   416   581 0.95 Adenine deaminase C-terminal domain
Amidohydro_1         PF01979.15   333 seq349_BIOID51125    -            588   3.5e-38  131.9   0.0   1   1   4.8e-41   1.3e-37  130.0   0.0     2   333    82   347    81   347 0.95 Amidohydrolase family
Amidohydro_5         PF13594.1     68 seq349_BIOID51125    -            588   2.2e-12   46.4   0.2   1   1   2.9e-15   7.9e-12   44.7   0.1     1    68    52   115    52   115 0.85 Amidohydrolase
Amidohydro_4         PF13147.1    304 seq349_BIOID51125    -            588   3.1e-11   43.7   0.2   1   1   8.7e-12   2.4e-08   34.2   0.1     1   304    76   344    76   344 0.77 Amidohydrolase
Molybdopterin        PF00384.17   432 seq350_BIOID51125    -            559   5.2e-89  298.8   0.1   1   1   1.2e-92     8e-89  298.2   0.1   102   431     1   331     1   332 0.96 Molybdopterin oxidoreductase
Molydop_binding      PF01568.16   109 seq350_BIOID51125    -            559   1.6e-26   92.1   0.0   1   1   4.8e-30   3.3e-26   91.1   0.0     2   109   420   526   419   526 0.96 Molydopterin dinucleotide binding domain
DUF3596              PF12167.3     88 seq351_BIOID51125    -            424   2.3e-27   94.3   0.0   1   1   6.6e-31   4.5e-27   93.3   0.0     1    87     4    89     4    90 0.98 Domain of unknown function (DUF3596)
Phage_integrase      PF00589.17   173 seq351_BIOID51125    -            424   2.7e-20   72.6   0.2   1   1   8.9e-24   6.1e-20   71.4   0.1     3   167   200   393   199   398 0.89 Phage integrase family
Asp_decarbox         PF02261.11   116 seq352_BIOID51125    -            126   3.2e-49  165.2   0.0   1   1   2.7e-53   3.7e-49  165.0   0.0     1   115     1   115     1   116 0.99 Aspartate decarboxylase
Peptidase_S24        PF00717.18    70 seq355_BIOID51125    -            256   3.2e-10   39.3   0.1   1   1   3.9e-14   5.4e-10   38.6   0.1     3    67   168   238   166   241 0.89 Peptidase S24-like
ShlB                 PF03865.8    404 seq356_BIOID51125    -            588   1.6e-46  158.7   1.9   1   1   3.3e-50   2.3e-46  158.2   1.4     8   331   197   517   193   556 0.87 Haemolysin secretion/activation protein ShlB/FhaC/HecB
POTRA_2              PF08479.6     76 seq356_BIOID51125    -            588   1.6e-27   94.8   0.1   1   1     2e-28   1.4e-24   85.4   0.0     1    76   104   179   104   179 0.99 POTRA domain, ShlB-type
PTS_IIB              PF02302.12    90 seq358_BIOID51125    -            106   5.2e-21   74.7   1.5   1   1   4.5e-25   6.1e-21   74.5   1.0     2    88     6    95     5    97 0.94 PTS system, Lactose/Cellobiose specific IIB subunit
HTH_3                PF01381.17    55 seq359_BIOID51125    -             94     2e-09   37.0   0.1   1   1   1.4e-12   1.9e-08   33.8   0.0     2    53    14    65    13    67 0.92 Helix-turn-helix
TcpQ                 PF10671.4     85 seq360_BIOID51125    -            356   2.8e-25   87.8   0.0   1   1   3.9e-29   5.3e-25   87.0   0.0     2    83   269   355   268   356 0.97 Toxin co-regulated pilus biosynthesis protein Q
PFL                  PF02901.10   648 seq361_BIOID51125    -            765  8.3e-205  681.9   0.0   1   1  1.5e-208    1e-204  681.5   0.0     1   648     1   626     1   626 0.98 Pyruvate formate lyase
Gly_radical          PF01228.16   106 seq361_BIOID51125    -            765   2.7e-25   88.6   0.0   1   1   9.7e-29   6.6e-25   87.4   0.0     3   106   645   747   643   747 0.97 Glycine radical
AA_permease_2        PF13520.1    426 seq363_BIOID51125    -            439   2.2e-50  171.3  53.8   1   1   3.7e-54   2.6e-50  171.1  37.3     2   415    10   415     9   428 0.91 Amino acid permease
AA_permease          PF00324.16   479 seq363_BIOID51125    -            439   2.4e-20   72.2  46.2   1   1   4.7e-24   3.2e-20   71.8  32.0     5   419    17   403    12   425 0.88 Amino acid permease
Phage_tail_L         PF05100.7    206 seq364_BIOID51125    -            232     3e-97  323.6   0.0   1   1  2.5e-101   3.4e-97  323.4   0.0     1   206    29   230    29   230 0.99 Phage minor tail protein L
ADH_zinc_N           PF00107.21   130 seq365_BIOID51125    -            425   1.4e-18   66.6   0.1   1   1   4.7e-22   3.2e-18   65.4   0.0     1   128   186   329   186   331 0.95 Zinc-binding dehydrogenase
ADH_N                PF08240.7    109 seq365_BIOID51125    -            425     9e-08   31.7   0.1   1   1   3.8e-11   2.6e-07   30.2   0.0     2    66    27    98    26   108 0.79 Alcohol dehydrogenase GroES-like domain
Prok-JAB             PF14464.1    105 seq367_BIOID51125    -            324   2.1e-19   68.8   0.3   1   1     6e-23   4.1e-19   67.9   0.2     3   100    80   177    78   185 0.93 Prokaryotic homologs of the JAB domain
NLPC_P60             PF00877.14   105 seq367_BIOID51125    -            324   1.5e-13   50.3   0.0   1   1   3.3e-17   2.3e-13   49.7   0.0     1   105   188   301   188   301 0.94 NlpC/P60 family
Sel1                 PF08238.7     39 seq370_BIOID51125    -            229     3e-18   65.7  15.4   1   4     2e-07    0.0027   18.1   0.4     2    39    36    66    35    66 0.82 Sel1 repeat
Sel1                 PF08238.7     39 seq370_BIOID51125    -            229     3e-18   65.7  15.4   2   4    0.0012        17    6.1   0.0     3    39    69   101    67   101 0.69 Sel1 repeat
Sel1                 PF08238.7     39 seq370_BIOID51125    -            229     3e-18   65.7  15.4   3   4   9.1e-10   1.2e-05   25.6   0.0     2    34   143   172   142   174 0.92 Sel1 repeat
Sel1                 PF08238.7     39 seq370_BIOID51125    -            229     3e-18   65.7  15.4   4   4   4.8e-08   0.00066   20.1   0.1     4    38   182   215   179   216 0.85 Sel1 repeat
PilM                 PF07419.7    136 seq372_BIOID51125    -            145   3.2e-50  169.0   0.1   1   1   2.8e-54   3.8e-50  168.7   0.1     1   136     9   145     9   145 0.99 PilM
Haemagg_act          PF05860.8    121 seq373_BIOID51125    -           1122     6e-35  119.5   2.3   1   1   8.8e-39     6e-35  119.5   1.6    16   119    43   166    32   168 0.93 haemagglutination activity domain
Fil_haemagg          PF05594.9     77 seq373_BIOID51125    -           1122   8.6e-14   51.5 234.2   1  12   4.6e-09   3.1e-05   24.0   2.5     1    76   216   290   216   291 0.98 Haemagluttinin repeat
Fil_haemagg          PF05594.9     77 seq373_BIOID51125    -           1122   8.6e-14   51.5 234.2   2  12    0.0041        28    5.0   7.0     2    76   294   349   293   350 0.83 Haemagluttinin repeat
Fil_haemagg          PF05594.9     77 seq373_BIOID51125    -           1122   8.6e-14   51.5 234.2   3  12    0.0012       8.1    6.7  10.0     8    74   340   401   337   404 0.85 Haemagluttinin repeat
Fil_haemagg          PF05594.9     77 seq373_BIOID51125    -           1122   8.6e-14   51.5 234.2   4  12    0.0021        14    5.9  12.5    18    73   385   450   381   453 0.83 Haemagluttinin repeat
Fil_haemagg          PF05594.9     77 seq373_BIOID51125    -           1122   8.6e-14   51.5 234.2   5  12   3.9e-06     0.026   14.7   4.2    14    71   437   487   432   490 0.76 Haemagluttinin repeat
Fil_haemagg          PF05594.9     77 seq373_BIOID51125    -           1122   8.6e-14   51.5 234.2   6  12   2.2e-07    0.0015   18.7   5.1     2    70   452   519   451   519 0.96 Haemagluttinin repeat
Fil_haemagg          PF05594.9     77 seq373_BIOID51125    -           1122   8.6e-14   51.5 234.2   7  12   0.00066       4.5    7.5   4.6     9    76   498   557   490   558 0.86 Haemagluttinin repeat
Fil_haemagg          PF05594.9     77 seq373_BIOID51125    -           1122   8.6e-14   51.5 234.2   8  12   0.00097       6.7    7.0   5.7     5    69   553   617   548   630 0.87 Haemagluttinin repeat
Fil_haemagg          PF05594.9     77 seq373_BIOID51125    -           1122   8.6e-14   51.5 234.2   9  12   0.00049       3.3    7.9   4.0    28    72   761   798   753   799 0.75 Haemagluttinin repeat
Fil_haemagg          PF05594.9     77 seq373_BIOID51125    -           1122   8.6e-14   51.5 234.2  10  12   1.3e-07   0.00088   19.4  18.3     2    77   781   873   765   873 0.97 Haemagluttinin repeat
Fil_haemagg          PF05594.9     77 seq373_BIOID51125    -           1122   8.6e-14   51.5 234.2  11  12    0.0022        15    5.8   9.9    20    68   848   907   839   913 0.81 Haemagluttinin repeat
Fil_haemagg          PF05594.9     77 seq373_BIOID51125    -           1122   8.6e-14   51.5 234.2  12  12    0.0024        17    5.7  12.5     6    74  1015  1096  1012  1098 0.86 Haemagluttinin repeat
Secretin             PF00263.16   165 seq374_BIOID51125    -            539   1.4e-16   60.2   5.8   1   1   4.4e-20     3e-16   59.1   3.6     1   164   371   539   371   539 0.90 Bacterial type II and III secretion system protein
Secretin_N_2         PF07655.8     98 seq374_BIOID51125    -            539   1.6e-15   57.1   5.2   1   1   2.4e-19   1.6e-15   57.1   3.6     1    95   197   275   197   277 0.96 Secretin N-terminal domain
FBPase_glpX          PF03320.8    309 seq376_BIOID51125    -            321  2.7e-124  413.7   1.0   1   1  2.2e-128  2.9e-124  413.5   0.7     3   309     3   321     1   321 0.99 Bacterial fructose-1,6-bisphosphatase, glpX-encoded
HhH-GPD              PF00730.20   121 seq377_BIOID51125    -            350     3e-22   79.0   0.0   1   1   9.7e-26   4.4e-22   78.4   0.0     2   118    36   167    35   170 0.97 HhH-GPD superfamily base excision DNA repair protein
HHH                  PF00633.18    30 seq377_BIOID51125    -            350   8.4e-08   31.3   0.0   1   1   3.5e-11   1.6e-07   30.5   0.0     2    29   100   127    99   128 0.95 Helix-hairpin-helix motif
EndIII_4Fe-2S        PF10576.4     17 seq377_BIOID51125    -            350   3.9e-05   23.5   5.6   1   1   1.6e-08   7.5e-05   22.6   3.9     1    17   192   208   192   208 0.98 Iron-sulfur binding domain of endonuclease III
Lambda_tail_I        PF06805.7     82 seq378_BIOID51125    -            193   3.4e-11   42.6   0.0   1   1   4.2e-15   5.7e-11   41.9   0.0    25    82     2    64     1    64 0.97 Bacteriophage lambda tail assembly protein I
Radical_SAM          PF04055.16   166 seq384_BIOID51125    -            292   1.9e-22   80.1   0.0   1   1   5.8e-26   2.6e-22   79.6   0.0     1   157    41   222    41   231 0.94 Radical SAM superfamily
Fer4_12              PF13353.1    139 seq384_BIOID51125    -            292   1.1e-10   41.6   0.1   1   1   9.2e-14   4.2e-10   39.7   0.1     2    82    34   145    33   186 0.81 4Fe-4S single cluster domain
Fer4_14              PF13394.1    117 seq384_BIOID51125    -            292     1e-06   28.6   0.6   1   1     6e-09   2.7e-05   24.0   0.4     3   103    42   171    40   183 0.83 4Fe-4S single cluster domain
Phage-tail_3         PF13550.1    164 seq389_BIOID51125    -            540   2.8e-37  127.8   0.0   1   1   3.5e-41   4.7e-37  127.1   0.0     1   162   330   498   330   500 0.94 Putative phage tail protein
MtlR                 PF05068.7    170 seq390_BIOID51125    -            169   3.3e-71  238.1   0.2   1   1   2.6e-75   3.6e-71  237.9   0.1     1   169     1   168     1   169 0.99 Mannitol repressor
Iron_traffic         PF04362.9     88 seq392_BIOID51125    -             91   1.5e-41  139.5   1.1   1   1   1.2e-45   1.7e-41  139.4   0.8     1    88     1    88     1    88 0.99 Bacterial Fe(2+) trafficking
Exonuc_VIII          PF06630.6    182 seq394_BIOID51125    -            682   4.7e-53  179.0   0.4   1   1   1.2e-55   1.6e-51  174.0   0.0     3   182    10   197     8   197 0.84 Enterobacterial exodeoxyribonuclease VIII
PTS_IIB              PF02302.12    90 seq396_BIOID51125    -            113   7.1e-13   48.6   0.0   1   1   6.3e-17   8.6e-13   48.4   0.0     2    87     6    94     5    97 0.92 PTS system, Lactose/Cellobiose specific IIB subunit
PAP_PilO             PF06864.7    414 seq398_BIOID51125    -            431    2e-148  494.0   0.0   1   1  1.7e-152  2.3e-148  493.8   0.0     1   414    20   431    20   431 0.99 Pilin accessory protein (PilO)
DUF3393              PF11873.3    204 seq399_BIOID51125    -            360   8.5e-75  250.6   0.0   1   1   1.7e-78   1.1e-74  250.2   0.0     1   204     3   192     3   192 0.99 Domain of unknown function (DUF3393)
SLT                  PF01464.15   121 seq399_BIOID51125    -            360   9.9e-30  102.4   0.1   1   1   2.2e-33   1.5e-29  101.8   0.0     3   118   197   320   195   323 0.95 Transglycosylase SLT domain
Pro_CA               PF00484.14   148 seq400_BIOID51125    -            220   5.2e-48  162.6   0.0   1   1   4.7e-52   6.4e-48  162.3   0.0     2   147    38   187    37   188 0.91 Carbonic anhydrase
DUF1283              PF06932.6     85 seq402_BIOID51125    -            113     1e-46  156.7   6.7   1   1   8.7e-51   1.2e-46  156.5   4.7     1    85    29   113    29   113 0.99 Protein of unknown function (DUF1283)
Abhydrolase_6        PF12697.2    228 seq404_BIOID51125    -            254   1.9e-35  122.7   5.1   1   1   6.4e-39   2.2e-35  122.5   3.6     1   227    19   246    19   247 0.79 Alpha/beta hydrolase family
Abhydrolase_1        PF00561.15   230 seq404_BIOID51125    -            254   3.4e-21   75.7   0.4   1   2   8.9e-17   3.1e-13   49.7   0.1     3    80    45   124    43   184 0.79 alpha/beta hydrolase fold
Abhydrolase_1        PF00561.15   230 seq404_BIOID51125    -            254   3.4e-21   75.7   0.4   2   2   4.6e-09   1.6e-05   24.4   0.0   173   228   193   248   187   250 0.93 alpha/beta hydrolase fold
Abhydrolase_5        PF12695.2    142 seq404_BIOID51125    -            254   4.3e-16   58.8   0.2   1   1   2.9e-19   9.9e-16   57.6   0.1     1   141    18   234    18   235 0.86 Alpha/beta hydrolase family
PGAP1                PF07819.8    225 seq404_BIOID51125    -            254   4.2e-09   36.2   0.1   1   1   1.6e-11   5.4e-08   32.5   0.0     3   144    15   138    13   159 0.80 PGAP1-like protein
DUF3672              PF12421.3    136 seq408_BIOID51125    -            676   5.5e-34  117.1   0.1   1   1   8.1e-38   5.5e-34  117.1   0.1     1   135   496   634   496   635 0.95 Fibronectin type III protein
DUF1983              PF09327.6     81 seq408_BIOID51125    -            676   5.2e-26   90.3   0.5   1   1   2.7e-29   1.9e-25   88.5   0.3     1    81   392   472   392   472 0.99 Domain of unknown function (DUF1983)
Nuc_H_symport        PF03825.11   400 seq409_BIOID51125    -            434  3.4e-189  628.5  40.8   1   1  5.7e-193  3.9e-189  628.3  28.3     1   399    17   422    17   423 1.00 Nucleoside H+ symporter
MFS_1                PF07690.11   354 seq409_BIOID51125    -            434   2.2e-11   42.9  55.7   1   1     3e-12     2e-08   33.2  12.5    33   173   268   418   258   432 0.83 Major Facilitator Superfamily
Pilus_PilP           PF11356.3     87 seq410_BIOID51125    -            150   3.9e-17   62.1   0.8   1   1   2.8e-21   3.9e-17   62.1   0.5    11    87    70   148    61   148 0.83 Type IV pilus biogenesis
PQQ                  PF01011.16    38 seq412_BIOID51125    -            796   2.1e-55  181.4   7.8   1   5   1.7e-11   7.8e-08   31.3   0.0     2    34   226   258   225   262 0.88 PQQ enzyme repeat
PQQ                  PF01011.16    38 seq412_BIOID51125    -            796   2.1e-55  181.4   7.8   2   5   7.3e-09   3.3e-05   23.0   0.0     8    34   361   387   353   391 0.85 PQQ enzyme repeat
PQQ                  PF01011.16    38 seq412_BIOID51125    -            796   2.1e-55  181.4   7.8   3   5   1.2e-11   5.6e-08   31.8   0.0     8    37   439   468   436   469 0.91 PQQ enzyme repeat
PQQ                  PF01011.16    38 seq412_BIOID51125    -            796   2.1e-55  181.4   7.8   4   5   2.7e-11   1.2e-07   30.7   0.0     3    36   662   696   660   698 0.91 PQQ enzyme repeat
PQQ                  PF01011.16    38 seq412_BIOID51125    -            796   2.1e-55  181.4   7.8   5   5   5.8e-10   2.6e-06   26.5   0.0     2    38   722   759   721   759 0.93 PQQ enzyme repeat
PQQ_2                PF13360.1    238 seq412_BIOID51125    -            796   1.9e-28   99.4   0.0   1   2   4.3e-16   1.9e-12   47.0   0.0    14   148   195   379   181   390 0.77 PQQ-like domain
PQQ_2                PF13360.1    238 seq412_BIOID51125    -            796   1.9e-28   99.4   0.0   2   2   9.1e-11   4.2e-07   29.5   0.0     4    86   671   774   669   780 0.77 PQQ-like domain
Fil_haemagg          PF05594.9     77 seq413_BIOID51125    -            490   1.2e-06   28.6  67.6   1   3    0.0026        36    4.6  21.1     4    65    21    96     6   116 0.58 Haemagluttinin repeat
Fil_haemagg          PF05594.9     77 seq413_BIOID51125    -            490   1.2e-06   28.6  67.6   2   3    0.0014        19    5.5   5.2     2    73   120   192   119   213 0.83 Haemagluttinin repeat
Fil_haemagg          PF05594.9     77 seq413_BIOID51125    -            490   1.2e-06   28.6  67.6   3   3   5.9e-07    0.0081   16.3   0.8     3    63   271   323   269   363 0.89 Haemagluttinin repeat
RHH_1                PF01402.16    39 seq414_BIOID51125    -            120   3.8e-09   35.9   2.0   1   1     5e-13   6.8e-09   35.1   1.4     1    37    75   111    75   113 0.95 Ribbon-helix-helix protein, copG family
T2SE                 PF00437.15   272 seq416_BIOID51125    -            502   1.3e-35  122.5   0.0   1   1   1.4e-39     2e-35  121.9   0.0    66   269   161   378    97   380 0.87 Type II/IV secretion system protein
EamA                 PF00892.15   126 seq417_BIOID51125    -            274   1.8e-13   50.5  33.8   1   2   2.4e-11   3.3e-07   30.2   6.1    17   125    12   118     3   119 0.85 EamA-like transporter family
EamA                 PF00892.15   126 seq417_BIOID51125    -            274   1.8e-13   50.5  33.8   2   2   3.7e-10   5.1e-06   26.4  11.8     1   123   148   266   148   269 0.82 EamA-like transporter family
Gam                  PF06064.6     98 seq418_BIOID51125    -             98   2.7e-56  187.6   2.3   1   1   2.2e-60     3e-56  187.5   1.6     1    98     1    98     1    98 0.99 Host-nuclease inhibitor protein Gam
RecT                 PF03837.9    199 seq421_BIOID51125    -            261   1.2e-28   99.7   0.0   1   1   2.8e-30   3.9e-26   91.4   0.0     5   195    24   182    22   189 0.90 RecT family
DUF1161              PF06649.7     52 seq423_BIOID51125    -            102   1.3e-25   88.9   0.0   1   1   1.2e-29   1.6e-25   88.6   0.0     1    52    27    80    27    80 0.99 Protein of unknown function (DUF1161)
Molybdopterin        PF00384.17   432 seq424_BIOID51125    -            808     4e-96  322.2   0.0   1   1   1.1e-99     5e-96  321.9   0.0     1   432   111   566   111   566 0.92 Molybdopterin oxidoreductase
Molydop_binding      PF01568.16   109 seq424_BIOID51125    -            808   1.1e-27   95.8   0.0   1   1   5.8e-31   2.6e-27   94.6   0.0     1   107   687   800   687   802 0.96 Molydopterin dinucleotide binding domain
Molybdop_Fe4S4       PF04879.11    55 seq424_BIOID51125    -            808   2.2e-14   52.9   0.8   1   1   8.4e-18   3.8e-14   52.1   0.5     1    55    49   108    49   108 0.97 Molybdopterin oxidoreductase Fe4S4 domain
Porin_1              PF00267.16   337 seq425_BIOID51125    -             96   1.6e-21   76.8   1.1   1   1   1.4e-25   1.9e-21   76.6   0.8     1    65    27    91    27    95 0.94 Gram-negative porin
FUR                  PF01475.14   120 seq426_BIOID51125    -            148   4.9e-49  165.1   0.2   1   1   4.3e-53   5.8e-49  164.8   0.1     1   120    10   130    10   130 0.99 Ferric uptake regulator family
YqaJ                 PF09588.5    152 seq428_BIOID51125    -            226   2.6e-25   89.0   0.0   1   1   3.1e-29   4.2e-25   88.3   0.0     2   150    24   166    23   168 0.85 YqaJ-like viral recombinase domain
Fil_haemagg_2        PF13332.1    170 seq431_BIOID51125    -           1578   2.6e-81  271.3 144.3   1   5   4.1e-08   0.00019   21.1   2.2    14    81   281   348   274   349 0.83 Haemagluttinin repeat
Fil_haemagg_2        PF13332.1    170 seq431_BIOID51125    -           1578   2.6e-81  271.3 144.3   2   5   4.7e-10   2.1e-06   27.4   2.6     4    76   334   405   331   407 0.89 Haemagluttinin repeat
Fil_haemagg_2        PF13332.1    170 seq431_BIOID51125    -           1578   2.6e-81  271.3 144.3   3   5   1.6e-10   7.4e-07   28.9   5.2     3    78   399   474   395   481 0.85 Haemagluttinin repeat
Fil_haemagg_2        PF13332.1    170 seq431_BIOID51125    -           1578   2.6e-81  271.3 144.3   4   5   7.6e-18   3.5e-14   52.8  12.4     5   166   480   636   475   644 0.79 Haemagluttinin repeat
Fil_haemagg_2        PF13332.1    170 seq431_BIOID51125    -           1578   2.6e-81  271.3 144.3   5   5   5.9e-56   2.7e-52  176.8  23.5     2   170   712   887   711   887 0.97 Haemagluttinin repeat
Endonuclea_NS_2      PF13930.1    130 seq431_BIOID51125    -           1578   6.4e-41  139.3   0.0   1   1   3.4e-44   1.6e-40  138.0   0.0     1   130  1438  1562  1438  1562 0.95 DNA/RNA non-specific endonuclease
PT-VENN              PF04829.8     56 seq431_BIOID51125    -           1578   5.6e-21   73.7   7.2   1   1   1.2e-24   5.6e-21   73.7   5.0     2    55  1224  1277  1223  1278 0.96 Pre-toxin domain with VENN motif
LRR_1                PF00560.28    22 seq433_BIOID51125    -            443   2.1e-06   26.8  54.3   1   3   7.9e-05      0.36   10.9   0.3     1    13    33    45    33    62 0.78 Leucine Rich Repeat
LRR_1                PF00560.28    22 seq433_BIOID51125    -            443   2.1e-06   26.8  54.3   2   3   1.4e-05     0.064   13.1   0.0     2    15   196   209   195   214 0.92 Leucine Rich Repeat
LRR_1                PF00560.28    22 seq433_BIOID51125    -            443   2.1e-06   26.8  54.3   3   3   2.2e-05     0.098   12.6   1.2     4    22   219   238   216   238 0.90 Leucine Rich Repeat
T2SF                 PF00482.18   124 seq434_BIOID51125    -            376   5.7e-28   97.1   3.5   1   2     2e-18   2.8e-14   53.0   0.0     1   115    43   161    43   170 0.95 Type II secretion system (T2SS), protein F
T2SF                 PF00482.18   124 seq434_BIOID51125    -            376   5.7e-28   97.1   3.5   2   2   6.9e-16   9.4e-12   44.8   0.1     3   122   247   368   245   370 0.93 Type II secretion system (T2SS), protein F
HOK_GEF              PF01848.11    43 seq435_BIOID51125    -             46     5e-17   60.8   1.2   1   1   3.7e-21   5.1e-17   60.8   0.8     5    43     6    44     2    44 0.95 Hok/gef family
phage_tail_N         PF08400.5    134 seq437_BIOID51125    -            224   3.8e-52  175.4   0.2   1   1     1e-55   4.6e-52  175.1   0.1     1   134     1   134     1   134 1.00 Prophage tail fibre N-terminal
Collagen             PF01391.13    60 seq437_BIOID51125    -            224   2.1e-13   49.4  67.5   1   2   3.6e-11   1.6e-07   30.6  19.8     6    54   135   183   130   184 0.53 Collagen triple helix repeat (20 copies)
Collagen             PF01391.13    60 seq437_BIOID51125    -            224   2.1e-13   49.4  67.5   2   2   1.5e-11   6.7e-08   31.8  21.5     1    56   160   215   160   219 0.83 Collagen triple helix repeat (20 copies)
CarboxypepD_reg      PF13620.1     82 seq437_BIOID51125    -            224   2.3e-09   37.0   0.3   1   1   8.1e-13   3.7e-09   36.4   0.2     2    74     5    82     4    90 0.85 Carboxypeptidase regulatory-like domain
DUF4222              PF13973.1     53 seq439_BIOID51125    -             86   5.3e-16   57.6   0.2   1   1   4.7e-20   6.4e-16   57.3   0.1     2    53     7    57     6    57 0.98 Domain of unknown function (DUF4222)
Collagen             PF01391.13    60 seq440_BIOID51125    -            437   9.2e-07   28.1  21.2   1   1   6.8e-11   9.2e-07   28.1  14.7    12    53   162   203   153   207 0.50 Collagen triple helix repeat (20 copies)
Gp_dh_C              PF02800.15   157 seq441_BIOID51125    -            339   3.8e-53  179.0   0.2   1   1   7.8e-57   5.3e-53  178.5   0.1     1   157   160   316   160   316 0.99 Glyceraldehyde 3-phosphate dehydrogenase, C-terminal domain
Gp_dh_N              PF00044.19   151 seq441_BIOID51125    -            339   8.1e-53  178.3   0.1   1   1   3.3e-56   2.3e-52  176.8   0.0     1   151     3   155     3   155 0.99 Glyceraldehyde 3-phosphate dehydrogenase, NAD binding domain
Phage_integrase      PF00589.17   173 seq444_BIOID51125    -            387   1.6e-44  151.5   0.3   1   1   1.2e-47   1.7e-43  148.1   0.0     1   172   184   355   184   356 0.98 Phage integrase family
PilS                 PF08805.6    133 seq446_BIOID51125    -            178   7.9e-38  128.8   5.4   1   1   7.4e-42     1e-37  128.5   3.7     1   133    52   177    52   177 0.98 PilS N terminal
MFS_1                PF07690.11   354 seq448_BIOID51125    -            482   2.7e-10   39.4  69.1   1   1     2e-14   2.7e-10   39.4  47.9     2   354    63   439    58   439 0.70 Major Facilitator Superfamily
SLT                  PF01464.15   121 seq450_BIOID51125    -            157   5.1e-33  113.0   0.3   1   1   4.4e-37     6e-33  112.7   0.2     2   115    28   147    27   153 0.95 Transglycosylase SLT domain
DUF3950              PF13132.1     30 seq451_BIOID51125    -             66   1.5e-17   62.6   0.1   1   1   1.5e-21   2.1e-17   62.2   0.1     1    30    21    50    21    50 0.98 Domain of unknown function (DUF3950)
DinI                 PF06183.8     65 seq452_BIOID51125    -             82   1.2e-25   89.1   0.1   1   1   1.1e-29   1.4e-25   88.9   0.1     1    65    16    80    16    80 0.97 DinI-like family
DUF554               PF04474.7    226 seq453_BIOID51125    -            235   9.7e-77  257.0  19.1   1   1   8.2e-81   1.1e-76  256.8  13.2     2   226     3   230     2   230 0.97 Protein of unknown function (DUF554)
PGK                  PF00162.14   384 seq454_BIOID51125    -            387  8.1e-142  472.2   0.3   1   1  6.7e-146  9.2e-142  472.0   0.2     2   384     6   373     5   373 0.99 Phosphoglycerate kinase
Molybdopterin        PF00384.17   432 seq456_BIOID51125    -            808   1.8e-88  297.0   0.0   1   1   4.8e-92   2.2e-88  296.7   0.0     1   432   115   566   115   566 0.93 Molybdopterin oxidoreductase
Molydop_binding      PF01568.16   109 seq456_BIOID51125    -            808   5.3e-27   93.6   0.0   1   1   2.2e-30     1e-26   92.7   0.0     1   107   687   800   687   802 0.97 Molydopterin dinucleotide binding domain
Molybdop_Fe4S4       PF04879.11    55 seq456_BIOID51125    -            808   2.7e-13   49.4   0.9   1   1     1e-16   4.7e-13   48.6   0.6     1    55    53   112    53   112 0.96 Molybdopterin oxidoreductase Fe4S4 domain
ParA                 PF10609.4     81 seq457_BIOID51125    -            379     4e-36  122.6   0.4   1   1     3e-39   8.2e-36  121.6   0.3     1    81   226   306   226   306 0.99 ParA/MinD ATPase like
CbiA                 PF01656.18   195 seq457_BIOID51125    -            379   4.6e-18   65.2   0.1   1   1   2.8e-21   7.5e-18   64.5   0.1     1   157   120   288   120   291 0.77 CobQ/CobB/MinD/ParA nucleotide binding domain
AAA_31               PF13614.1    157 seq457_BIOID51125    -            379   1.1e-10   41.5   0.0   1   1   5.3e-13   1.4e-09   37.9   0.0     1    53   118   170   118   248 0.79 AAA domain
MipZ                 PF09140.6    261 seq457_BIOID51125    -            379     2e-08   33.5   0.0   1   1   1.3e-11   3.7e-08   32.6   0.0     2   117   119   245   118   273 0.68 ATPase MipZ
Peptidase_S24        PF00717.18    70 seq460_BIOID51125    -            150   1.7e-15   56.2   0.0   1   1   1.9e-19   2.6e-15   55.6   0.0     2    67    60   125    59   127 0.92 Peptidase S24-like
DUF4376              PF14301.1    111 seq461_BIOID51125    -            245   1.5e-32  111.8   1.6   1   1   6.7e-36   4.6e-32  110.3   1.1     2   111   123   238   122   238 0.93 Domain of unknown function (DUF4376)
Fer4_11              PF13247.1     99 seq462_BIOID51125    -            184   6.9e-32  109.1  10.9   1   1   5.8e-35   8.8e-32  108.8   7.5     3    97    39   132    37   134 0.97 4Fe-4S dicluster domain
Fer4_7               PF12838.2     52 seq462_BIOID51125    -            184   3.5e-11   43.1  15.7   1   1   7.1e-10   1.1e-06   28.8   7.3     2    50    78   126    77   128 0.87 4Fe-4S dicluster domain
Fer4_9               PF13187.1     55 seq462_BIOID51125    -            184   1.6e-10   40.9  15.4   1   1   4.1e-10   6.2e-07   29.4   7.4     2    53    78   127    77   129 0.95 4Fe-4S dicluster domain
Fer4                 PF00037.22    24 seq462_BIOID51125    -            184   1.3e-08   33.9  26.3   1   1   6.6e-11     1e-07   31.1   3.3     1    23    71    93    71    94 0.94 4Fe-4S binding domain
Fer4_4               PF12800.2     17 seq462_BIOID51125    -            184   3.4e-08   33.0  21.3   1   2   2.6e-05     0.039   14.1   2.0     2    16    44    60    43    64 0.86 4Fe-4S binding domain
Fer4_4               PF12800.2     17 seq462_BIOID51125    -            184   3.4e-08   33.0  21.3   2   2   2.3e-07   0.00035   20.5   2.0     2    17    76    91    75    91 0.91 4Fe-4S binding domain
Fer4_6               PF12837.2     24 seq462_BIOID51125    -            184   1.5e-07   30.8  30.5   1   1   2.4e-09   3.6e-06   26.4   3.2     1    23    70    92    70    93 0.95 4Fe-4S binding domain
Fer4_10              PF13237.1     52 seq462_BIOID51125    -            184   3.5e-07   29.8  22.7   1   1   6.2e-09   9.4e-06   25.2   8.0     2    52    71   125    70   125 0.76 4Fe-4S dicluster domain
Fer4_3               PF12798.2     15 seq462_BIOID51125    -            184   1.8e-06   27.9  29.8   1   3   7.3e-06     0.011   16.1   4.2     1    15    46    62    46    62 0.98 4Fe-4S binding domain
Fer4_3               PF12798.2     15 seq462_BIOID51125    -            184   1.8e-06   27.9  29.8   2   3   0.00057      0.87   10.1   4.0     1    15    78    92    78    92 0.98 4Fe-4S binding domain
Fer4_3               PF12798.2     15 seq462_BIOID51125    -            184   1.8e-06   27.9  29.8   3   3   3.7e-05     0.056   13.9   1.6     1    13   105   126   105   128 0.94 4Fe-4S binding domain
Peptidase_A24        PF01478.13   106 seq465_BIOID51125    -            211   2.7e-11   43.4   8.3   1   1     2e-15   2.7e-11   43.4   5.7     2   103    69   172    67   175 0.84 Type IV leader peptidase family
TisB_toxin           PF13939.1     28 seq466_BIOID51125    -             29   4.8e-16   57.9  11.3   1   1   3.7e-20   5.1e-16   57.8   7.8     1    28     1    28     1    28 0.99 Toxin TisB, type I toxin-antitoxin system
DmsC                 PF04976.7    276 seq467_BIOID51125    -            364  6.9e-116  386.2  20.0   1   1  6.1e-120  8.3e-116  385.9  13.9     1   276    81   354    81   354 0.99 DMSO reductase anchor subunit (DmsC)
IMS                  PF00817.15   148 seq468_BIOID51125    -            330   1.9e-37  128.2   0.0   1   1   8.3e-41   3.8e-37  127.3   0.0     2   146     6   149     5   151 0.95 impB/mucB/samB family
IMS_C                PF11799.3    137 seq468_BIOID51125    -            330     3e-08   34.0   0.0   1   1   1.2e-11   5.4e-08   33.2   0.0     4    85   216   302   213   319 0.85 impB/mucB/samB family C-terminal
IMS_HHH              PF11798.3     32 seq468_BIOID51125    -            330   5.1e-07   29.2   0.3   1   1   2.9e-10   1.3e-06   27.9   0.2     3    32   172   201   170   201 0.93 IMS family HHH motif
Shufflon_N           PF04917.7    356 seq469_BIOID51125    -            519  1.1e-113  379.8  17.0   1   2   2.9e-73     2e-69  234.2   0.2     2   237    68   293    66   293 0.98 Bacterial shufflon protein, N-terminal constant region
Shufflon_N           PF04917.7    356 seq469_BIOID51125    -            519  1.1e-113  379.8  17.0   2   2   7.9e-49   5.4e-45  153.8   8.4   253   356   287   394   284   394 0.91 Bacterial shufflon protein, N-terminal constant region
Collar               PF07484.7     57 seq469_BIOID51125    -            519     9e-12   44.4   0.2   1   1   3.8e-15   2.6e-11   43.0   0.1     1    57   405   452   405   452 0.98 Phage Tail Collar Domain
MFS_1                PF07690.11   354 seq470_BIOID51125    -            396     2e-39  135.2  46.6   1   1   4.4e-43     2e-39  135.2  32.3     2   352    16   351    15   353 0.83 Major Facilitator Superfamily
MFS_3                PF05977.8    524 seq470_BIOID51125    -            396   6.8e-08   30.9   6.3   1   1   1.5e-11   6.8e-08   30.9   4.3    32   206    32   201     5   207 0.84 Transmembrane secretion effector
TRI12                PF06609.8    599 seq470_BIOID51125    -            396   2.8e-06   25.7   4.5   1   1   6.2e-10   2.8e-06   25.7   3.1    87   212    54   179    14   190 0.80 Fungal trichothecene efflux pump (TRI12)
Molybdopterin        PF00384.17   432 seq473_BIOID51125    -           1265  6.9e-167  555.4   0.0   1   1  1.3e-170  8.6e-167  555.1   0.0     1   432   127   851   127   851 0.99 Molybdopterin oxidoreductase
Molydop_binding      PF01568.16   109 seq473_BIOID51125    -           1265   6.5e-21   74.0   0.1   1   1     2e-24   1.3e-20   73.0   0.0     1   105  1105  1220  1105  1224 0.93 Molydopterin dinucleotide binding domain
MFS_1                PF07690.11   354 seq475_BIOID51125    -            427   1.1e-32  113.1  40.8   1   2   1.4e-25   6.6e-22   77.6  17.7    33   258    27   262     6   265 0.81 Major Facilitator Superfamily
MFS_1                PF07690.11   354 seq475_BIOID51125    -            427   1.1e-32  113.1  40.8   2   2   8.8e-15     4e-11   42.1   6.6    38   180   255   401   247   420 0.82 Major Facilitator Superfamily
Sugar_tr             PF00083.19   451 seq475_BIOID51125    -            427   3.6e-25   88.3  32.8   1   1   6.7e-26   3.1e-22   78.6  22.8    51   448    34   408    10   411 0.82 Sugar (and other) transporter
F_bP_aldolase        PF01116.15   287 seq476_BIOID51125    -            359   1.2e-97  326.3   0.0   1   1    1e-101   1.4e-97  326.1   0.0     2   284    15   356    14   359 0.95 Fructose-bisphosphate aldolase class-II
DUF2574              PF10836.3     93 seq477_BIOID51125    -             93   6.1e-50  166.7   0.0   1   1   4.9e-54   6.8e-50  166.6   0.0     1    93     1    93     1    93 1.00 Protein of unknown function (DUF2574)
DUF4113              PF13438.1     75 seq478_BIOID51125    -             82     7e-29   99.4   0.0   1   1   5.7e-33   7.8e-29   99.2   0.0     1    75     7    80     7    80 0.98 Domain of unknown function (DUF4113)
Nitrate_red_del      PF02613.10   136 seq480_BIOID51125    -            204     4e-31  107.5   1.1   1   1   4.1e-35   5.6e-31  107.0   0.7     7   134    41   164    19   166 0.93 Nitrate reductase delta subunit
AMP-binding          PF00501.23   418 seq481_BIOID51125    -            652  1.8e-112  375.6   0.0   1   1  4.8e-116  2.2e-112  375.3   0.0     1   418   109   547   109   547 0.97 AMP-binding enzyme
DUF3448              PF11930.3     82 seq481_BIOID51125    -            652   3.2e-30  103.5   0.1   1   1   1.8e-33   8.4e-30  102.1   0.1     3    81    20   101    17   102 0.96 Domain of unknown function (DUF3448)
DUF4009              PF13193.1     41 seq481_BIOID51125    -            652   8.6e-16   56.9   0.0   1   1   3.5e-19   1.6e-15   56.1   0.0     2    41   591   634   590   634 0.95 Domain of unknown function (DUF4009)
PulS_OutS            PF09691.5    109 seq482_BIOID51125    -            115   2.3e-08   33.8   0.0   1   1     2e-12   2.8e-08   33.6   0.0    21   102    26   106    14   113 0.89 Bacterial chaperone lipoprotein (PulS_OutS)
Fimbrial             PF00419.15   145 seq483_BIOID51125    -            180   4.6e-13   49.4   0.7   1   1   4.2e-17   5.8e-13   49.1   0.5     2   143    31   178    30   180 0.79 Fimbrial protein
CbiA                 PF01656.18   195 seq484_BIOID51125    -            208   2.5e-20   72.6   0.0   1   1   1.3e-23   4.6e-20   71.7   0.0     1   158     3   141     3   179 0.75 CobQ/CobB/MinD/ParA nucleotide binding domain
MipZ                 PF09140.6    261 seq484_BIOID51125    -            208   2.5e-19   69.2   0.5   1   2   4.7e-12   1.6e-08   33.8   0.0     2    53     2    52     1    60 0.89 ATPase MipZ
MipZ                 PF09140.6    261 seq484_BIOID51125    -            208   2.5e-19   69.2   0.5   2   2   6.3e-12   2.1e-08   33.4   0.0    87   140    65   118    58   128 0.92 ATPase MipZ
VirC1                PF07015.6    231 seq484_BIOID51125    -            208   4.5e-07   29.0   0.0   1   1   2.8e-10   9.6e-07   27.9   0.0     3   172     2   164     1   206 0.74 VirC1 protein
ArsA_ATPase          PF02374.10   305 seq484_BIOID51125    -            208     6e-06   25.4   0.9   1   1   4.6e-09   1.6e-05   24.0   0.1     3    48     3    48     1    69 0.85 Anion-transporting ATPase
Semialdhyde_dh       PF01118.19   121 seq485_BIOID51125    -            334   6.7e-33  113.4   0.0   1   1   1.9e-36   1.3e-32  112.5   0.0     3   121     5   146     3   146 0.97 Semialdehyde dehydrogenase, NAD binding domain
Semialdhyde_dhC      PF02774.13   184 seq485_BIOID51125    -            334     3e-20   72.7   0.0   1   1   6.6e-24   4.5e-20   72.1   0.0     1   184   163   311   163   311 0.95 Semialdehyde dehydrogenase, dimerisation domain
Spermine_synth       PF01564.12   246 seq488_BIOID51125    -            288   4.8e-89  297.4   0.1   1   1     1e-92   7.1e-89  296.8   0.1     5   238     6   239     3   247 0.97 Spermine/spermidine synthase
Methyltransf_18      PF12847.2    112 seq488_BIOID51125    -            288   5.5e-07   30.0   0.0   1   1   1.5e-10   1.1e-06   29.1   0.0     3   110    79   191    77   193 0.79 Methyltransferase domain
Voltage_CLC          PF00654.15   355 seq490_BIOID51125    -            438   1.1e-72  244.9  33.6   1   1   7.9e-77   1.1e-72  244.9  23.3     5   354    83   422    79   423 0.91 Voltage gated chloride channel
Fer4_2               PF12797.2     22 seq491_BIOID51125    -             37   9.3e-08   31.4   1.9   1   1   1.6e-11   1.1e-07   31.1   1.3     2    20     6    24     5    26 0.94 4Fe-4S binding domain
Fer4                 PF00037.22    24 seq491_BIOID51125    -             37   1.5e-05   24.2   1.4   1   1   2.5e-09   1.7e-05   24.0   1.0     2    18     8    24     7    26 0.93 4Fe-4S binding domain
Mannitol_dh_C        PF08125.8    245 seq494_BIOID51125    -            486   1.1e-97  325.9   0.0   1   1    4e-101   2.7e-97  324.6   0.0     1   244   213   459   213   460 0.98 Mannitol dehydrogenase C-terminal domain
Mannitol_dh          PF01232.18   151 seq494_BIOID51125    -            486   8.1e-52  175.0   0.0   1   1   1.9e-55   1.3e-51  174.4   0.0     2   151    23   185    22   185 0.99 Mannitol dehydrogenase Rossmann domain
Pili_assembly_N      PF00345.15   122 seq495_BIOID51125    -            224   2.1e-39  133.9   1.2   1   1     1e-42   7.1e-39  132.2   0.1     1   121    19   141    19   142 0.94 Gram-negative pili assembly chaperone, N-terminal domain
Pili_assembly_C      PF02753.12    68 seq495_BIOID51125    -            224   7.7e-11   41.5   2.4   1   1   2.9e-14     2e-10   40.2   1.6     1    65   161   221   161   224 0.94 Gram-negative pili assembly chaperone, C-terminal domain
MS_channel           PF00924.13   206 seq496_BIOID51125    -            286   4.3e-59  199.2   3.1   1   1   6.3e-63   4.3e-59  199.2   2.1     3   206    72   268    70   268 0.99 Mechanosensitive ion channel
TM_helix             PF05552.7     53 seq496_BIOID51125    -            286   1.4e-14   53.3   6.9   1   1     2e-18   1.4e-14   53.3   4.8     2    53    15    66    14    66 0.97 Conserved TM helix
AntA                 PF08346.7     71 seq500_BIOID51125    -            210   5.6e-28   96.8   0.0   1   1   1.4e-31   9.8e-28   96.0   0.0     1    71    21    92    21    92 0.94 AntA/AntB antirepressor
P22_AR_C             PF10548.4     74 seq500_BIOID51125    -            210   1.9e-22   78.7   0.7   1   1   2.8e-26   1.9e-22   78.7   0.5     3    74   116   187   114   187 0.97 P22AR C-terminal domain
PT-VENN              PF04829.8     56 seq503_BIOID51125    -            369   1.1e-21   76.0   6.7   1   1   5.2e-25   3.6e-21   74.3   4.6     2    54     3    55     2    57 0.95 Pre-toxin domain with VENN motif
EndoU_bacteria       PF14436.1    128 seq503_BIOID51125    -            369   3.3e-19   68.8   3.1   1   1   1.1e-22   7.8e-19   67.6   2.1     3   127   229   369   227   369 0.97 Bacterial EndoU nuclease
AA_kinase            PF00696.23   241 seq504_BIOID51125    -            258     1e-39  136.4   2.0   1   1   8.4e-44   1.1e-39  136.2   1.4     3   240     5   235     3   236 0.93 Amino acid kinase family
AdoMet_dc            PF02675.10   106 seq505_BIOID51125    -            264   1.8e-35  120.8   0.0   1   1   3.4e-39   4.7e-35  119.5   0.0    11   106    39   169    32   169 0.98 S-adenosylmethionine decarboxylase
Usher                PF00577.15   552 seq506_BIOID51125    -            826  6.9e-183  609.2  29.6   1   1    2e-186    9e-183  608.8  20.5     1   552   177   743   177   743 0.98 Type VII secretion system (T7SS), usher protein
PapC_N               PF13954.1    146 seq506_BIOID51125    -            826     6e-33  113.3   0.1   1   1   2.6e-36   1.2e-32  112.4   0.1     2   145    26   162    25   163 0.92 PapC N-terminal domain
PapC_C               PF13953.1     68 seq506_BIOID51125    -            826   2.7e-09   36.4   0.0   1   1   2.1e-12   9.7e-09   34.6   0.0     4    61   756   813   753   820 0.93 PapC C-terminal domain
zf-dskA_traR         PF01258.12    36 seq510_BIOID51125    -             73   5.2e-08   32.3   9.4   1   1   4.9e-12   6.8e-08   32.0   6.5     2    35    31    64    30    65 0.92 Prokaryotic dksA/traR C4-type zinc finger
LysE                 PF01810.13   191 seq511_BIOID51125    -            211     2e-59  200.0  15.9   1   1   1.6e-63   2.2e-59  199.8  11.0     2   190    14   201    13   202 0.96 LysE type translocator
DUF485               PF04341.7     91 seq513_BIOID51125    -            104   1.9e-35  120.3   0.0   1   1   1.5e-39   2.1e-35  120.1   0.0     1    91     9   100     9   100 0.98 Protein of unknown function, DUF485
Ead_Ea22             PF13935.1    139 seq514_BIOID51125    -            235   1.3e-37  129.0   0.7   1   1   1.8e-41   2.5e-37  128.2   0.5     4   139     5   127     2   127 0.81 Ead/Ea22-like protein
Lyase_1              PF00206.15   312 seq517_BIOID51125    -            457  1.3e-101  339.8   0.0   1   1  4.8e-105  6.5e-101  337.4   0.0     1   312     6   301     6   301 0.99 Lyase
SSF                  PF00474.12   406 seq518_BIOID51125    -            549  1.2e-140  468.6  38.7   1   1  1.2e-144  1.6e-140  468.2  26.8     1   406    63   468    63   468 1.00 Sodium:solute symporter family
SIMPL                PF04402.9    210 seq521_BIOID51125    -            246   2.4e-48  164.6   7.2   1   1   2.1e-52   2.9e-48  164.4   5.0     1   210    30   232    30   232 0.93 Protein of unknown function (DUF541)
TraF_2               PF13729.1    273 seq526_BIOID51125    -            416   2.4e-92  308.4   6.2   1   1   4.5e-96   3.1e-92  308.1   4.3     1   273    65   334    65   334 0.99 F plasmid transfer operon, TraF, protein
DUF3308              PF11751.3    274 seq526_BIOID51125    -            416   1.9e-05   24.0   0.1   1   1   2.7e-09   1.9e-05   24.0   0.1    80   244   213   387   206   405 0.79 Protein of unknown function (DUF3308)
Glucosamine_iso      PF01182.15   199 seq527_BIOID51125    -            266   9.1e-25   87.4   0.0   1   1   8.8e-29   1.2e-24   87.0   0.0     4   198    15   216    12   217 0.85 Glucosamine-6-phosphate isomerases/6-phosphogluconolactonase
Microcin             PF03526.8     55 seq528_BIOID51125    -            115   1.6e-08   33.8   0.2   1   1   2.9e-12   3.9e-08   32.6   0.1    13    52    44    81    34    83 0.87 Colicin E1 (microcin) immunity protein
Fer4_11              PF13247.1     99 seq530_BIOID51125    -            514   1.8e-40  136.7   4.7   1   1   5.1e-44   1.8e-40  136.7   3.2     2    98   175   271   174   272 0.98 4Fe-4S dicluster domain
DUF551               PF04448.7     69 seq534_BIOID51125    -            149     6e-12   46.0   0.5   1   1   9.2e-16   1.3e-11   44.9   0.1     2    69    88   145    87   145 0.98 Protein of unknown function (DUF551)
TnpB_IS66            PF05717.8    108 seq535_BIOID51125    -            130     8e-38  128.0   0.1   1   1     7e-42   9.5e-38  127.8   0.0     3   106     5   106     3   108 0.95 IS66 Orf2 like protein
HTH_1                PF00126.22    60 seq536_BIOID51125    -            298   1.1e-14   53.7   0.1   1   1   1.3e-16   8.9e-13   47.6   0.0     2    60     7    65     6    65 0.96 Bacterial regulatory helix-turn-helix protein, lysR family
LysR_substrate       PF03466.15   209 seq536_BIOID51125    -            298   4.1e-11   42.2   0.0   1   1   7.5e-15   5.1e-11   41.9   0.0     2   194    89   282    88   292 0.86 LysR substrate binding domain
Amidohydro_1         PF01979.15   333 seq538_BIOID51125    -            382   1.6e-39  136.4   0.3   1   1   5.3e-43   1.8e-39  136.2   0.2     1   332    50   363    50   364 0.94 Amidohydrolase family
Amidohydro_4         PF13147.1    304 seq538_BIOID51125    -            382   1.2e-12   48.3   0.1   1   1   4.6e-15   1.6e-11   44.7   0.1     2   304    46   361    45   361 0.64 Amidohydrolase
Amidohydro_3         PF07969.6    404 seq538_BIOID51125    -            382   1.5e-05   24.2   0.1   1   1   9.1e-09   3.1e-05   23.2   0.0   368   403   326   361   305   362 0.90 Amidohydrolase family
HTH_Tnp_IS66         PF13005.2     59 seq540_BIOID51125    -            212   3.6e-19   68.2   2.4   1   1   5.3e-23   3.6e-19   68.2   1.6     2    58   125   179   124   188 0.91 putative Helix-turn-helix domain of transposase IS66
LZ_Tnp_IS66          PF13007.2     78 seq540_BIOID51125    -            212   1.6e-17   63.7   2.3   1   1   4.8e-21   3.3e-17   62.8   1.6     1    77    45   121    45   122 0.92 Transposase C of IS166 homeodomain
Fimbrial             PF00419.15   145 seq541_BIOID51125    -            344   3.6e-13   49.8   6.8   1   1   2.6e-17   3.6e-13   49.8   4.7     2   145   182   344   181   344 0.82 Fimbrial protein
MR_MLE_N             PF02746.11   117 seq543_BIOID51125    -            424   3.2e-34  117.3   0.0   1   1   1.5e-37     7e-34  116.2   0.0    23   117    32   130    20   130 0.96 Mandelate racemase / muconate lactonizing enzyme, N-terminal domain
MR_MLE_C             PF13378.1    111 seq543_BIOID51125    -            424   4.4e-26   90.9   0.0   1   1     2e-29   9.2e-26   89.8   0.0     1   110   283   394   283   395 0.89 Enolase C-terminal domain-like
MR_MLE               PF01188.16    67 seq543_BIOID51125    -            424   4.1e-11   43.1   0.0   1   1   3.8e-14   1.7e-10   41.1   0.0     2    67   216   283   215   283 0.92 Mandelate racemase / muconate lactonizing enzyme, C-terminal domain
HOK_GEF              PF01848.11    43 seq544_BIOID51125    -             70   1.7e-17   62.3   2.8   1   1   1.5e-21     2e-17   62.0   1.9     1    43    24    66    24    66 0.97 Hok/gef family
Pentapeptide         PF00805.17    40 seq545_BIOID51125    -            430   4.6e-25   86.2  20.8   1   3   1.2e-09   5.3e-06   25.4   0.0     2    39   163   200   162   201 0.92 Pentapeptide repeats (8 copies)
Pentapeptide         PF00805.17    40 seq545_BIOID51125    -            430   4.6e-25   86.2  20.8   2   3   9.2e-12   4.2e-08   32.1   1.1     2    38   268   304   267   306 0.97 Pentapeptide repeats (8 copies)
Pentapeptide         PF00805.17    40 seq545_BIOID51125    -            430   4.6e-25   86.2  20.8   3   3   1.5e-10   6.8e-07   28.2   1.3     8    39   314   345   307   346 0.94 Pentapeptide repeats (8 copies)
Pentapeptide_4       PF13599.1     78 seq545_BIOID51125    -            430   1.3e-17   63.2  31.4   1   1   1.2e-13   5.3e-10   38.8   1.1     6    75   147   216   144   219 0.92 Pentapeptide repeats (9 copies)
BOF                  PF04076.8    103 seq549_BIOID51125    -            114   2.5e-41  139.5   1.1   1   1   2.2e-45     3e-41  139.3   0.8    10   102    19   111    12   112 0.97 Bacterial OB fold (BOF) protein
Nitrate_red_del      PF02613.10   136 seq551_BIOID51125    -            231   2.2e-25   88.9   2.1   1   1   3.1e-29   4.2e-25   88.0   1.4     7   133     9   154     3   157 0.85 Nitrate reductase delta subunit
DDE_Tnp_IS66         PF03050.9    271 seq552_BIOID51125    -            438     2e-24   86.1   0.0   1   1   3.8e-28   2.6e-24   85.7   0.0    42   136     1   104     1   146 0.89 Transposase IS66 family
PT-VENN              PF04829.8     56 seq552_BIOID51125    -            438   5.2e-17   61.0   5.6   1   1   7.5e-21   5.2e-17   61.0   3.9     1    52   170   221   170   225 0.95 Pre-toxin domain with VENN motif
ROK                  PF00480.15   179 seq553_BIOID51125    -            406   1.5e-59  200.7   0.2   1   1   5.1e-63   3.5e-59  199.5   0.0     1   179    90   274    90   274 0.99 ROK family
MarR                 PF01047.17    59 seq553_BIOID51125    -            406   8.4e-08   31.7   0.0   1   1     4e-11   2.8e-07   30.0   0.0    10    48    25    63    18    67 0.94 MarR family
MFS_1                PF07690.11   354 seq556_BIOID51125    -            417   5.8e-39  133.7  62.6   1   2   3.2e-31   2.2e-27   95.6  18.9     1   224    41   261    40   270 0.82 Major Facilitator Superfamily
MFS_1                PF07690.11   354 seq556_BIOID51125    -            417   5.8e-39  133.7  62.6   2   2   9.1e-15   6.2e-11   41.5  23.0     7   168   249   407   247   415 0.82 Major Facilitator Superfamily
Sugar_tr             PF00083.19   451 seq556_BIOID51125    -            417   2.8e-14   52.4  34.3   1   1   9.1e-18   6.2e-14   51.2   7.0    46   197    71   217    11   223 0.90 Sugar (and other) transporter
Peptidase_M3         PF01432.15   458 seq557_BIOID51125    -            381  1.3e-123  413.3   0.1   1   1  1.1e-127  1.5e-123  413.1   0.0    75   457     2   378     1   379 0.97 Peptidase family M3
Nitrate_red_gam      PF02665.9    223 seq560_BIOID51125    -            226   2.1e-87  292.0  12.4   1   1   1.8e-91   2.4e-87  291.8   8.6     2   223     5   226     4   226 0.99 Nitrate reductase gamma subunit
HTH_AraC             PF00165.18    42 seq561_BIOID51125    -            307   1.1e-21   75.8   0.1   1   2   2.4e-14   1.1e-10   40.8   0.0     1    41   203   243   203   244 0.96 Bacterial regulatory helix-turn-helix proteins, AraC family
HTH_AraC             PF00165.18    42 seq561_BIOID51125    -            307   1.1e-21   75.8   0.1   2   2   7.6e-12   3.5e-08   32.9   0.0     1    41   255   293   255   294 0.93 Bacterial regulatory helix-turn-helix proteins, AraC family
HTH_18               PF12833.2     81 seq561_BIOID51125    -            307   8.5e-17   60.9   0.1   1   1   2.8e-20   1.3e-16   60.3   0.0     2    80   217   294   216   295 0.94 Helix-turn-helix domain
AraC_binding         PF02311.14   136 seq561_BIOID51125    -            307   5.8e-07   29.1   0.2   1   1     3e-10   1.4e-06   27.9   0.1    27    90    75   138    65   214 0.87 AraC-like ligand binding domain
MFS_1                PF07690.11   354 seq563_BIOID51125    -            427   3.5e-56  190.3  61.3   1   1   2.6e-58   1.8e-54  184.7  27.3     1   347    28   380    28   384 0.87 Major Facilitator Superfamily
T2SE                 PF00437.15   272 seq565_BIOID51125    -            382   4.4e-33  114.2   0.0   1   1   4.7e-37   6.4e-33  113.6   0.0   109   261   142   292    23   309 0.77 Type II/IV secretion system protein
DUF3300              PF11737.3    228 seq567_BIOID51125    -            585   3.1e-78  262.0   4.4   1   1   2.3e-82   3.1e-78  262.0   3.0     1   228    73   334    73   334 0.94 Protein of unknown function (DUF3300)
PhzC-PhzF            PF02567.11   282 seq570_BIOID51125    -            297   2.4e-83  279.5   0.0   1   1   1.9e-87   2.7e-83  279.4   0.0     1   281     8   290     8   291 0.96 Phenazine biosynthesis-like protein
Hydrolase_6          PF13344.1    101 seq571_BIOID51125    -            250   5.2e-23   80.7   0.0   1   1     3e-26     1e-22   79.7   0.0     1   101     6   105     6   105 0.98 Haloacid dehalogenase-like hydrolase
Hydrolase_like       PF13242.1     75 seq571_BIOID51125    -            250   2.4e-19   68.6   0.0   1   1   2.4e-22   8.1e-19   67.0   0.0     2    74   174   246   173   247 0.97 HAD-hyrolase-like
HAD_2                PF13419.1    176 seq571_BIOID51125    -            250   2.8e-10   40.6   0.0   1   1   3.2e-08   0.00011   22.4   0.0   131   176   174   220   136   220 0.90 Haloacid dehalogenase-like hydrolase
Hydrolase            PF00702.21   204 seq571_BIOID51125    -            250   1.7e-09   38.4   0.0   1   1   4.2e-11   1.4e-07   32.1   0.0     1   204     3   214     3   214 0.62 haloacid dehalogenase-like hydrolase
Trns_repr_metal      PF02583.12    85 seq576_BIOID51125    -             90   5.9e-24   83.9   2.8   1   1   4.7e-28   6.5e-24   83.8   2.0     2    85     6    88     5    88 0.96 Metal-sensitive transcriptional repressor
Asr                  PF06392.6     19 seq577_BIOID51125    -            111   7.1e-07   29.3  23.9   1   1   5.2e-11   7.1e-07   29.3  16.6     1    19    53    71    53    71 0.99 Acid shock protein repeat
TonB_dep_Rec         PF00593.19   276 seq578_BIOID51125    -            657   1.7e-22   80.5   8.8   1   1   2.4e-26   1.7e-22   80.5   6.1     1   275   410   655   410   656 0.87 TonB dependent receptor
Plug                 PF07715.10   108 seq578_BIOID51125    -            657   6.1e-22   77.8   1.7   1   1   2.3e-25   1.6e-21   76.5   1.2     3   108    47   150    45   150 0.94 TonB-dependent Receptor Plug Domain
LysR_substrate       PF03466.15   209 seq581_BIOID51125    -            315   9.6e-55  184.8   0.6   1   1   1.9e-58   1.3e-54  184.3   0.4     4   208    99   303    96   304 0.99 LysR substrate binding domain
HTH_1                PF00126.22    60 seq581_BIOID51125    -            315   8.8e-22   76.4   0.5   1   1   2.5e-25   1.7e-21   75.5   0.1     1    59    13    71    13    72 0.98 Bacterial regulatory helix-turn-helix protein, lysR family
HK                   PF02110.10   246 seq582_BIOID51125    -            262  5.5e-103  343.2   1.1   1   1  1.8e-106  6.2e-103  343.1   0.8     1   246    15   259    15   259 0.99 Hydroxyethylthiazole kinase family
Phos_pyr_kin         PF08543.7    246 seq582_BIOID51125    -            262   1.4e-07   30.8   0.3   1   1   6.7e-11   2.3e-07   30.1   0.2    69   241    77   241    25   245 0.75 Phosphomethylpyrimidine kinase
Carb_kinase          PF01256.12   242 seq582_BIOID51125    -            262   0.00011   21.4   0.7   1   1   4.1e-08   0.00014   21.1   0.5    53   226    54   238     3   252 0.79 Carbohydrate kinase
Asn_synthase         PF00733.16   255 seq583_BIOID51125    -            554   1.2e-76  257.5   0.1   1   1   9.3e-80   2.5e-76  256.4   0.0     1   255   211   450   211   450 0.99 Asparagine synthase
GATase_7             PF13537.1    124 seq583_BIOID51125    -            554   8.9e-42  141.6   0.0   1   1   6.8e-45   1.9e-41  140.6   0.0     1   123    48   166    48   167 0.96 Glutamine amidotransferase domain
GATase_6             PF13522.1    133 seq583_BIOID51125    -            554   4.8e-37  126.7   0.0   1   1     5e-40   1.4e-36  125.3   0.0     1   133    33   161    33   161 0.98 Glutamine amidotransferase domain
DUF3700              PF12481.3    228 seq583_BIOID51125    -            554   7.9e-11   41.4   0.0   1   1   5.3e-14   1.5e-10   40.6   0.0    83   204    76   193    59   204 0.80 Aluminium induced protein
Toprim_4             PF13662.1     81 seq585_BIOID51125    -           1340   4.2e-07   29.7   1.4   1   1   1.2e-09   1.7e-05   24.6   0.0     6    68   265   331   260   341 0.86 Toprim domain
BOF                  PF04076.8    103 seq587_BIOID51125    -            130   4.5e-39  132.3   0.0   1   1   4.1e-43   5.5e-39  132.0   0.0     4   103    30   130    25   130 0.98 Bacterial OB fold (BOF) protein
Trypsin              PF00089.21   220 seq588_BIOID51125    -            273   1.6e-11   44.0   0.0   1   1   8.1e-15   5.5e-11   42.3   0.0     9   198    50   244    44   266 0.72 Trypsin
Trypsin_2            PF13365.1    120 seq588_BIOID51125    -            273   1.4e-07   31.3   0.0   1   1   3.6e-11   2.4e-07   30.6   0.0     1   120    69   240    69   240 0.65 Trypsin-like peptidase domain
GGDEF                PF00990.16   161 seq590_BIOID51125    -            296   1.9e-44  150.9   0.0   1   1   4.4e-48     3e-44  150.3   0.0     2   161   130   283   129   283 0.96 GGDEF domain
MCPsignal_assoc      PF13682.1     70 seq590_BIOID51125    -            296   6.4e-09   35.7   0.2   1   1   2.2e-12   1.5e-08   34.5   0.1     1    68    19    90    19    92 0.87 MCP-signal associated domain
DUF4007              PF13182.1    286 seq591_BIOID51125    -            316   1.2e-78  263.7   0.4   1   1   1.1e-82   1.5e-78  263.4   0.3     1   280    13   302    13   308 0.95 Protein of unknown function (DUF4007)
Phos_pyr_kin         PF08543.7    246 seq592_BIOID51125    -            266   9.1e-95  316.4   0.0   1   1   1.5e-98     1e-94  316.2   0.0     1   246    13   260    13   260 0.98 Phosphomethylpyrimidine kinase
PfkB                 PF00294.19   301 seq592_BIOID51125    -            266   1.9e-07   30.4   0.0   1   1   3.3e-11   2.2e-07   30.1   0.0   136   282    80   237    39   251 0.84 pfkB family carbohydrate kinase
Flavin_Reduct        PF01613.13   154 seq594_BIOID51125    -            189   6.1e-16   58.5   0.0   1   1   5.8e-20     8e-16   58.1   0.0     6   136    19   153    15   165 0.88 Flavin reductase like domain
Glyco_hydro_25       PF01183.15   181 seq596_BIOID51125    -            275   5.9e-51  172.7   0.2   1   1   5.8e-55   7.9e-51  172.3   0.1     1   181    73   248    73   248 0.96 Glycosyl hydrolases family 25
DUF4198              PF10670.4    215 seq599_BIOID51125    -            263     2e-31  109.5   0.2   1   1   1.7e-35   2.4e-31  109.3   0.1     2   211    20   239    19   242 0.90 Domain of unknown function (DUF4198)
UTRA                 PF07702.8    141 seq603_BIOID51125    -            291   4.4e-31  107.2   0.0   1   1   6.2e-34   2.1e-30  105.0   0.0     1   140   139   277   139   278 0.98 UTRA domain
GntR                 PF00392.16    64 seq603_BIOID51125    -            291   1.6e-21   75.4   0.3   1   1   1.6e-24   5.4e-21   73.6   0.0     2    63    56   117    55   118 0.98 Bacterial regulatory proteins, gntR family
HTH_11               PF08279.7     55 seq603_BIOID51125    -            291   3.3e-06   26.5   0.1   1   1   4.1e-09   1.4e-05   24.5   0.0    19    45    82   108    81   115 0.88 HTH domain
HTH_DeoR             PF08220.7     57 seq603_BIOID51125    -            291   4.4e-06   26.0   0.3   1   1   7.5e-09   2.6e-05   23.5   0.0    18    50    82   114    82   121 0.92 DeoR-like helix-turn-helix domain
UPF0118              PF01594.11   327 seq606_BIOID51125    -            344   6.3e-74  248.7  43.1   1   1   5.2e-78   7.1e-74  248.6  29.9     2   326    14   328    13   329 0.99 Domain of unknown function DUF20
TetR_N               PF00440.18    47 seq609_BIOID51125    -            234   1.3e-13   50.2   2.0   1   1   1.5e-17   2.1e-13   49.5   0.1     1    46    34    80    34    81 0.95 Bacterial regulatory proteins, tetR family
UTRA                 PF07702.8    141 seq610_BIOID51125    -            248   1.1e-35  122.1   0.2   1   1   4.9e-39   1.7e-35  121.6   0.2     2   140   108   242   107   243 0.98 UTRA domain
GntR                 PF00392.16    64 seq610_BIOID51125    -            248   1.7e-16   59.2   0.4   1   1   1.2e-19     4e-16   58.0   0.1     6    64    29    87    24    87 0.94 Bacterial regulatory proteins, gntR family
Lambda_Bor           PF06291.6     97 seq611_BIOID51125    -            113   6.3e-62  205.3   2.6   1   1   5.3e-66   7.3e-62  205.1   1.8     1    97    17   113    17   113 1.00 Bor protein
HTH_18               PF12833.2     81 seq612_BIOID51125    -            107   5.2e-24   84.0   1.3   1   1     9e-28   6.1e-24   83.8   0.9     1    81    27   106    27   106 0.97 Helix-turn-helix domain
HTH_AraC             PF00165.18    42 seq612_BIOID51125    -            107   5.1e-17   60.9   0.1   1   1   3.4e-16   2.3e-12   46.1   0.0     1    42    66   105    66   105 0.96 Bacterial regulatory helix-turn-helix proteins, AraC family
HTH_Tnp_1            PF01527.15    76 seq613_BIOID51125    -            154   8.5e-17   60.7   0.3   1   1   2.1e-20   1.5e-16   60.0   0.0     2    49     9    61     8    92 0.79 Transposase
HTH_23               PF13384.1     50 seq613_BIOID51125    -            154   5.2e-07   28.9   0.0   1   1   1.2e-10   8.1e-07   28.3   0.0     6    45    18    58    13    64 0.89 Homeodomain-like domain
DUF1422              PF07226.6    118 seq615_BIOID51125    -            119   1.1e-54  183.0   1.2   1   1   9.1e-59   1.2e-54  182.9   0.9     3   116     2   115     1   117 0.97 Protein of unknown function (DUF1422)
TnpB_IS66            PF05717.8    108 seq616_BIOID51125    -            116   7.4e-41  137.8   0.1   1   1     6e-45   8.3e-41  137.6   0.0     2   104     7   107     6   111 0.97 IS66 Orf2 like protein
EamA                 PF00892.15   126 seq618_BIOID51125    -            306   8.7e-26   90.3  38.9   1   2   9.2e-16   6.3e-12   45.5  11.0     1   124    21   137    21   138 0.80 EamA-like transporter family
EamA                 PF00892.15   126 seq618_BIOID51125    -            306   8.7e-26   90.3  38.9   2   2   2.2e-17   1.5e-13   50.7  10.4     1   124   160   292   160   294 0.93 EamA-like transporter family
TPT                  PF03151.11   153 seq618_BIOID51125    -            306   3.3e-07   29.9  24.7   1   1   6.3e-09   4.3e-05   23.0   8.5     1   149   151   290   151   291 0.90 Triose-phosphate Transporter family
DDE_Tnp_IS66         PF03050.9    271 seq620_BIOID51125    -            530   1.8e-96  322.4   0.1   1   1  5.1e-100   1.8e-96  322.4   0.1     1   271   189   480   189   480 0.98 Transposase IS66 family
DDE_Tnp_IS66_C       PF13817.1     39 seq620_BIOID51125    -            530   5.1e-20   71.0   0.2   1   1   4.2e-23   1.4e-19   69.6   0.1     2    39   487   524   486   524 0.99 IS66 C-terminal element
HTH_Tnp_IS66         PF13005.2     59 seq620_BIOID51125    -            530   6.4e-14   51.4   3.5   1   1   1.9e-17   6.4e-14   51.4   2.4     1    59   127   183   127   183 0.97 putative Helix-turn-helix domain of transposase IS66
LZ_Tnp_IS66          PF13007.2     78 seq620_BIOID51125    -            530   3.3e-13   49.9  10.1   1   1   9.8e-17   3.3e-13   49.9   7.0     1    77    52   124    52   125 0.90 Transposase C of IS166 homeodomain
Rib_5-P_isom_A       PF06026.9    173 seq625_BIOID51125    -            231   2.7e-63  212.2   0.5   1   1   2.6e-67   3.5e-63  211.9   0.3     3   173    61   227    59   227 0.98 Ribose 5-phosphate isomerase A (phosphoriboisomerase A)
Radical_SAM          PF04055.16   166 seq627_BIOID51125    -            474   4.8e-30  104.7   0.0   1   1   1.7e-33   7.9e-30  104.0   0.0     1   166   151   325   151   325 0.97 Radical SAM superfamily
UPF0004              PF00919.15    98 seq627_BIOID51125    -            474   7.8e-29   99.2   0.0   1   1     3e-32   1.4e-28   98.4   0.0     1    98     4   104     4   104 0.95 Uncharacterized protein family UPF0004
TRAM                 PF01938.15    61 seq627_BIOID51125    -            474   4.6e-20   71.0   0.1   1   1   2.3e-23   1.1e-19   69.9   0.1     1    61   378   440   378   440 0.96 TRAM domain
IcmL                 PF11393.3    108 seq628_BIOID51125    -            231   6.6e-34  115.9   0.0   1   1   7.8e-38   1.1e-33  115.3   0.0     1   108    78   185    78   185 0.98 Macrophage killing protein with similarity to conjugation protein
Porin_1              PF00267.16   337 seq632_BIOID51125    -            365  2.4e-145  483.9  27.9   1   1    2e-149  2.7e-145  483.7  19.4     1   337    29   365    29   365 0.98 Gram-negative porin
TonB_dep_Rec         PF00593.19   276 seq634_BIOID51125    -            628   1.4e-30  107.0  21.3   1   1     2e-34   1.4e-30  107.0  14.8     1   276   404   627   404   627 0.90 TonB dependent receptor
Plug                 PF07715.10   108 seq634_BIOID51125    -            628   6.4e-30  103.5   1.5   1   1   9.4e-34   6.4e-30  103.5   1.0     4   108    55   160    52   160 0.97 TonB-dependent Receptor Plug Domain
PAPS_reduct          PF01507.14   174 seq635_BIOID51125    -            278   1.3e-08   34.7   0.0   1   1   2.5e-12   3.5e-08   33.3   0.0     2   111     5   121     4   134 0.77 Phosphoadenosine phosphosulfate reductase family
DUF3625              PF12293.3    241 seq636_BIOID51125    -            359   8.4e-88  293.4   0.2   1   1   7.4e-92     1e-87  293.1   0.1     1   240   111   357   111   358 0.98 Protein of unknown function (DUF3625)
2-Hacid_dh_C         PF02826.14   178 seq638_BIOID51125    -            410   1.5e-50  170.7   0.0   1   1   8.2e-54   2.8e-50  169.8   0.0     2   178   118   294   117   294 0.93 D-isomer specific 2-hydroxyacid dehydrogenase, NAD binding domain
2-Hacid_dh           PF00389.25   133 seq638_BIOID51125    -            410   7.1e-38  128.9   0.0   1   1   3.3e-41   1.1e-37  128.3   0.0     2   133    14   326    13   326 0.99 D-isomer specific 2-hydroxyacid dehydrogenase, catalytic domain
ACT                  PF01842.20    66 seq638_BIOID51125    -            410   1.7e-10   40.0   0.1   1   1   2.1e-13   7.2e-10   38.0   0.0     7    66   344   402   339   402 0.95 ACT domain
NAD_binding_2        PF03446.10   162 seq638_BIOID51125    -            410   2.2e-06   27.5   0.7   1   1   7.7e-09   2.6e-05   24.0   0.0     2   112   152   258   151   265 0.92 NAD binding domain of 6-phosphogluconate dehydrogenase
PTS_IIB              PF02302.12    90 seq639_BIOID51125    -            103   4.2e-21   75.0   1.3   1   1   3.5e-25   4.8e-21   74.8   0.9     1    89     3    95     3    96 0.91 PTS system, Lactose/Cellobiose specific IIB subunit
DUF1375              PF07119.7     76 seq641_BIOID51125    -            135     1e-21   76.4   0.9   1   1   1.2e-25   1.6e-21   75.7   0.6     6    75    40   102    31   103 0.92 Protein of unknown function (DUF1375)
PTS_EIIC             PF02378.13   321 seq642_BIOID51125    -            440   9.5e-50  169.1  34.0   1   1   6.9e-54   9.5e-50  169.1  23.5     1   321    32   365    32   365 0.85 Phosphotransferase system, EIIC
PhoH                 PF02562.11   205 seq644_BIOID51125    -            359     8e-97  322.2   0.0   1   1  1.5e-100     1e-96  321.9   0.0     2   205   131   334   130   334 0.99 PhoH-like protein
AAA_30               PF13604.1    196 seq644_BIOID51125    -            359   7.3e-08   32.1   0.0   1   1   5.1e-11   3.5e-07   29.8   0.0     4   133   136   287   134   289 0.84 AAA domain
ABC_tran             PF00005.22   118 seq646_BIOID51125    -            940   1.3e-25   89.9   0.0   1   1   2.1e-20   4.8e-17   62.3   0.0     1   118   647   861   647   861 0.95 ABC transporter
DeoC                 PF01791.4    236 seq648_BIOID51125    -            374   6.6e-67  225.1   0.0   1   1   5.8e-71   7.9e-67  224.8   0.0     2   236    93   350    92   350 0.98 DeoC/LacD family aldolase
DUF1471              PF07338.8     56 seq649_BIOID51125    -            314   4.1e-62  205.5   5.4   1   3   2.8e-22   3.9e-18   64.7   0.0     2    56    34    90    33    90 0.98 Protein of unknown function (DUF1471)
DUF1471              PF07338.8     56 seq649_BIOID51125    -            314   4.1e-62  205.5   5.4   2   3     3e-22   4.1e-18   64.6   0.1     3    56   119   174   117   174 0.98 Protein of unknown function (DUF1471)
DUF1471              PF07338.8     56 seq649_BIOID51125    -            314   4.1e-62  205.5   5.4   3   3   3.1e-26   4.3e-22   77.3   0.1     2    56   259   314   258   314 0.99 Protein of unknown function (DUF1471)
Asp_Glu_race         PF01177.17   217 seq650_BIOID51125    -            285   3.4e-30  105.4   0.1   1   1   3.4e-34   4.7e-30  105.0   0.0     2   215    25   234    24   236 0.86 Asp/Glu/Hydantoin racemase
UPF0054              PF02130.12   145 seq653_BIOID51125    -            155   1.6e-43  147.3   0.0   1   1   1.3e-47   1.8e-43  147.1   0.0    13   144    22   144     9   145 0.88 Uncharacterized protein family UPF0054
PTS_IIA              PF02255.11    96 seq654_BIOID51125    -            103   4.4e-34  116.1   3.0   1   1   3.6e-38   4.9e-34  115.9   2.1     1    96     5   100     5   100 0.98 PTS system, Lactose/Cellobiose specific IIA subunit
FAD_binding_3        PF01494.14   356 seq655_BIOID51125    -            360   9.8e-10   37.8   0.1   1   1     1e-09   1.4e-05   24.2   0.0   148   179   141   172   118   241 0.83 FAD binding domain
LamB                 PF02264.10   398 seq656_BIOID51125    -            557  1.9e-108  362.9  22.1   1   1  3.8e-112  2.6e-108  362.5  15.4     1   398   147   557   147   557 0.94 LamB porin
Sugarporin_N         PF11471.3     60 seq656_BIOID51125    -            557   1.6e-22   78.7   3.3   1   1   4.8e-26   3.3e-22   77.7   2.3     1    59     1    60     1    61 0.98 Maltoporin periplasmic N-terminal extension
CorC_HlyC            PF03471.12    81 seq659_BIOID51125    -            292   3.5e-24   84.3   0.4   1   1   1.6e-27   1.1e-23   82.7   0.0     2    79   206   281   205   283 0.94 Transporter associated domain
CBS                  PF00571.23    57 seq659_BIOID51125    -            292   1.2e-21   75.9   3.1   1   2   4.4e-14     3e-10   39.5   0.1     1    52    69   123    69   128 0.96 CBS domain
CBS                  PF00571.23    57 seq659_BIOID51125    -            292   1.2e-21   75.9   3.1   2   2   3.1e-13   2.1e-09   36.7   0.3     4    56   138   189   135   190 0.92 CBS domain
DUF1044              PF06296.7    120 seq661_BIOID51125    -            128     3e-33  114.1   0.1   1   1   2.7e-37   3.6e-33  113.8   0.1    31   120    36   125    26   125 0.97 Protein of unknown function (DUF1044)
DUF1044              PF06296.7    120 seq662_BIOID51125    -             40   7.3e-09   35.3   0.1   1   1   5.3e-13   7.3e-09   35.3   0.1     1    35     1    35     1    40 0.93 Protein of unknown function (DUF1044)
AA_permease_2        PF13520.1    426 seq664_BIOID51125    -            460   1.4e-79  267.5  39.9   1   1   1.2e-83   1.6e-79  267.2  27.7     1   420     5   441     5   449 0.91 Amino acid permease
HTH_31               PF13560.1     64 seq667_BIOID51125    -            105   2.1e-08   34.0   0.4   1   1     7e-12   3.2e-08   33.5   0.3     4    48    48    91    48    96 0.93 Helix-turn-helix domain
HTH_3                PF01381.17    55 seq667_BIOID51125    -            105   1.3e-07   31.2   0.0   1   1     4e-11   1.8e-07   30.7   0.0     1    45    50    94    50    96 0.94 Helix-turn-helix
HTH_19               PF12844.2     64 seq667_BIOID51125    -            105   1.9e-07   30.9   0.0   1   1   5.8e-11   2.6e-07   30.4   0.0     2    48    48    96    47   103 0.82 Helix-turn-helix domain
F_bP_aldolase        PF01116.15   287 seq668_BIOID51125    -            286  7.2e-107  356.6   1.2   1   1    6e-111  8.1e-107  356.4   0.9     2   287     5   286     4   286 0.99 Fructose-bisphosphate aldolase class-II
AA_permease          PF00324.16   479 seq670_BIOID51125    -            457  1.4e-126  422.5  47.7   1   1  2.3e-130  1.6e-126  422.3  33.1     1   476    19   454    19   457 0.98 Amino acid permease
AA_permease_2        PF13520.1    426 seq670_BIOID51125    -            457   2.6e-44  151.3  51.0   1   1   4.8e-48   3.3e-44  151.0  35.4     8   413    22   427    18   444 0.86 Amino acid permease
CN_hydrolase         PF00795.17   184 seq671_BIOID51125    -            512   1.9e-26   92.4   0.0   1   1   2.3e-30   3.1e-26   91.7   0.0     2   184   224   412   223   412 0.89 Carbon-nitrogen hydrolase
UPF0149              PF03695.8    178 seq672_BIOID51125    -            192   1.6e-41  142.0   1.1   1   1   1.3e-45   1.8e-41  141.8   0.7     1   175    10   177    10   180 0.94 Uncharacterised protein family (UPF0149)
Tagatose_6_P_K       PF08013.6    424 seq679_BIOID51125    -            159   1.2e-76  257.7   0.1   1   1     1e-80   1.4e-76  257.5   0.0     4   152     1   149     1   153 0.99 Tagatose 6 phosphate kinase
Peptidase_M24        PF00557.19   205 seq681_BIOID51125    -            441   1.2e-64  217.6   0.1   1   1   2.5e-68   1.7e-64  217.1   0.1     3   205   185   414   183   414 0.91 Metallopeptidase family M24
AMP_N                PF05195.11   134 seq681_BIOID51125    -            441   3.1e-41  139.7   0.1   1   1   9.2e-45   6.3e-41  138.7   0.1     1   128     4   133     4   139 0.93 Aminopeptidase P, N-terminal domain
Glyco_hydro_1        PF00232.13   455 seq682_BIOID51125    -            479  4.8e-129  430.3   2.8   1   1    4e-133  5.4e-129  430.1   2.0     5   454     4   476     1   477 0.92 Glycosyl hydrolase family 1
adh_short            PF00106.20   167 seq685_BIOID51125    -            240   5.4e-16   58.8   0.2   1   1   1.6e-19   7.2e-16   58.4   0.1     3   166     9   170     8   171 0.87 short chain dehydrogenase
adh_short_C2         PF13561.1    243 seq685_BIOID51125    -            240   2.1e-07   30.9   0.0   1   1   5.8e-11   2.6e-07   30.5   0.0     8   192    18   193    13   238 0.71 Enoyl-(Acyl carrier protein) reductase
KR                   PF08659.5    181 seq685_BIOID51125    -            240   3.8e-07   29.8   0.5   1   1   1.6e-10   7.1e-07   28.9   0.4     4   172    10   175     8   184 0.84 KR domain
Tagatose_6_P_K       PF08013.6    424 seq689_BIOID51125    -            266  4.3e-114  381.1   0.4   1   1  3.5e-118  4.8e-114  380.9   0.3   160   423     3   265     1   266 0.99 Tagatose 6 phosphate kinase
PTS_EIIA_2           PF00359.17   142 seq696_BIOID51125    -             73   2.3e-10   40.2   0.1   1   1   1.7e-14   2.4e-10   40.1   0.0    13    68    11    69     2    73 0.84 Phosphoenolpyruvate-dependent sugar phosphotransferase system, EIIA 2
Response_reg         PF00072.19   112 seq698_BIOID51125    -            253   1.6e-20   73.0   0.1   1   1   3.7e-24   2.5e-20   72.4   0.1     2   111    17   124    16   125 0.97 Response regulator receiver domain
Trans_reg_C          PF00486.23    77 seq698_BIOID51125    -            253   3.8e-12   45.8   0.2   1   1   2.1e-15   1.4e-11   43.9   0.0     2    58   170   226   169   237 0.93 Transcriptional regulatory protein, C terminal
FAD_binding_3        PF01494.14   356 seq700_BIOID51125    -            392   2.3e-24   85.9   3.4   1   1   8.5e-28   2.9e-24   85.6   2.3     3   346     2   337     1   345 0.78 FAD binding domain
PTS_IIB              PF02302.12    90 seq705_BIOID51125    -             94   4.9e-11   42.7   0.2   1   1   4.2e-15   5.8e-11   42.5   0.1     1    86     4    83     4    87 0.89 PTS system, Lactose/Cellobiose specific IIB subunit
EIIC-GAT             PF03611.9    415 seq710_BIOID51125    -            451   1.1e-86  291.0  33.1   1   1   1.2e-90   1.6e-86  290.5  22.9     2   414     7   398     6   399 0.99 PTS system sugar-specific permease component
HATPase_c            PF02518.21   111 seq712_BIOID51125    -            433   1.9e-22   78.9   0.0   1   1   8.1e-26   3.7e-22   78.0   0.0     6   110   320   423   316   424 0.96 Histidine kinase-, DNA gyrase B-, and HSP90-like ATPase
HisKA                PF00512.20    68 seq712_BIOID51125    -            433   6.4e-08   32.3   1.3   1   1   3.7e-11   1.7e-07   30.9   0.9     1    67   211   270   211   271 0.90 His Kinase A (phospho-acceptor) domain
HAMP                 PF00672.20    70 seq712_BIOID51125    -            433   1.6e-06   28.0   0.0   1   1   3.6e-10   1.6e-06   28.0   0.0     3    69   140   206   139   207 0.90 HAMP domain
QRPTase_C            PF01729.14   169 seq713_BIOID51125    -            311   3.7e-65  218.4   0.1   1   1     7e-69   4.8e-65  218.0   0.1     1   169   145   309   145   309 0.99 Quinolinate phosphoribosyl transferase, C-terminal domain
QRPTase_N            PF02749.11    88 seq713_BIOID51125    -            311   1.6e-27   95.0   0.0   1   1   8.8e-31     6e-27   93.1   0.0     4    88    57   143    55   143 0.98 Quinolinate phosphoribosyl transferase, N-terminal domain
AAA_10               PF12846.2    328 seq714_BIOID51125    -           1014   9.2e-43  146.6   0.0   1   1   1.5e-46   2.1e-42  145.4   0.0     8   327   502   898   496   899 0.93 AAA-like domain
MFS_2                PF13347.1    427 seq717_BIOID51125    -            479  3.8e-128  427.4  39.0   1   1  3.1e-132  4.3e-128  427.2  27.0     1   426    29   450    28   451 0.97 MFS/sugar transport protein
Peptidase_S24        PF00717.18    70 seq720_BIOID51125    -            197   1.7e-16   59.5   0.1   1   1   2.3e-20   3.2e-16   58.5   0.0     1    69   105   178   105   179 0.97 Peptidase S24-like
FAD_binding_3        PF01494.14   356 seq721_BIOID51125    -            400   3.6e-31  108.3   0.1   1   1   3.5e-34     8e-31  107.2   0.1     2   346     4   340     3   348 0.76 FAD binding domain
MarC                 PF01914.12   203 seq727_BIOID51125    -            221   2.6e-69  232.2  11.2   1   1   2.2e-73     3e-69  232.1   7.8     1   203     5   217     5   217 0.98 MarC family integral membrane protein
KilA-N               PF04383.8    111 seq729_BIOID51125    -            253   3.2e-27   94.2   0.0   1   1   4.9e-31   6.7e-27   93.2   0.0     5   110    14   112    11   113 0.91 KilA-N domain
N_methyl_2           PF13544.1     31 seq730_BIOID51125    -            146   3.3e-09   35.7   0.6   1   1   8.6e-13   5.9e-09   34.8   0.4    11    31     2    22     1    22 0.94 Type IV pilin N-term methylation site GFxxxE
N_methyl             PF07963.7     20 seq730_BIOID51125    -            146   3.3e-07   29.5   3.6   1   1   9.3e-11   6.4e-07   28.6   2.5     1    20     5    24     5    24 0.95 Prokaryotic N-terminal methylation motif
SBP_bac_3            PF00497.15   225 seq731_BIOID51125    -            302   1.1e-48  165.3   0.7   1   1   1.9e-52   1.3e-48  165.0   0.5     1   224    42   271    42   272 0.93 Bacterial extracellular solute-binding proteins, family 3
NMT1                 PF09084.6    216 seq731_BIOID51125    -            302     2e-06   27.4   0.4   1   1   1.8e-09   1.2e-05   24.8   0.1    20   141    85   199    82   218 0.82 NMT1/THI5 like
ADH_N                PF08240.7    109 seq732_BIOID51125    -            346   2.7e-28   97.7   0.0   1   1     1e-31   4.8e-28   96.9   0.0     2   108    26   130    25   131 0.95 Alcohol dehydrogenase GroES-like domain
ADH_zinc_N           PF00107.21   130 seq732_BIOID51125    -            346   4.4e-21   74.6   0.0   1   1     2e-24   9.2e-21   73.6   0.0     2   128   172   306   171   308 0.90 Zinc-binding dehydrogenase
AlaDh_PNT_C          PF01262.16   168 seq732_BIOID51125    -            346   0.00014   21.3   0.0   1   1   5.9e-08   0.00027   20.4   0.0    14    69   155   211   150   227 0.86 Alanine dehydrogenase/PNT, C-terminal domain
Ter                  PF05472.6    290 seq733_BIOID51125    -            309  9.8e-115  382.5   6.8   1   1    8e-119  1.1e-114  382.3   4.7     2   290     9   307     8   307 0.99 DNA replication terminus site-binding protein (Ter protein)
Glyco_hydro_31       PF01055.21   451 seq737_BIOID51125    -            772  6.3e-124  413.9   3.8   1   1  1.4e-127  9.4e-124  413.3   2.7     1   450   239   668   239   669 0.95 Glycosyl hydrolases family 31
Gal_mutarotas_2      PF13802.1     68 seq737_BIOID51125    -            772   1.5e-18   66.3   1.1   1   1   8.4e-22   5.7e-18   64.4   0.1     1    67   159   218   159   219 0.94 Galactose mutarotase-like
T2SE                 PF00437.15   272 seq738_BIOID51125    -            461     8e-84  280.6   0.6   1   1   1.6e-87   1.1e-83  280.1   0.4     4   271    89   353    86   354 0.98 Type II/IV secretion system protein
T2SE_Nter            PF05157.10   109 seq738_BIOID51125    -            461   8.1e-06   25.7   0.0   1   1   3.6e-09   2.5e-05   24.1   0.0    43   104     8    68     6    73 0.92 Type II secretion system (T2SS), protein E, N-terminal domain
GCV_T                PF01571.16   211 seq740_BIOID51125    -            417   1.1e-67  227.3   0.1   1   1   2.3e-71   1.5e-67  226.8   0.1     1   211    99   307    99   307 0.93 Aminomethyltransferase folate-binding domain
GCV_T_C              PF08669.6     95 seq740_BIOID51125    -            417     3e-18   65.5   0.1   1   1   8.1e-22   5.6e-18   64.6   0.1     1    94   315   406   315   407 0.91 Glycine cleavage T-protein C-terminal barrel domain
HTH_3                PF01381.17    55 seq743_BIOID51125    -            135   1.5e-16   59.8   0.0   1   1   8.3e-20   2.8e-16   58.9   0.0     1    55    10    64    10    64 0.99 Helix-turn-helix
HTH_19               PF12844.2     64 seq743_BIOID51125    -            135   8.4e-14   51.2   0.0   1   1   8.9e-17     3e-13   49.4   0.0     1    63     7    69     7    70 0.98 Helix-turn-helix domain
HTH_31               PF13560.1     64 seq743_BIOID51125    -            135   1.9e-13   50.2   0.2   1   1   1.4e-16   4.7e-13   49.0   0.0     2    58     6    61     5    70 0.96 Helix-turn-helix domain
HTH_26               PF13443.1     63 seq743_BIOID51125    -            135   3.3e-06   27.0   0.0   1   1   2.3e-09   7.8e-06   25.8   0.0     1    57     9    64     9    70 0.92 Cro/C1-type HTH DNA-binding domain
MurB_C               PF02873.11   105 seq745_BIOID51125    -            342   5.3e-42  141.7   0.0   1   1   1.3e-45   9.1e-42  140.9   0.0     1   105   203   330   203   330 0.99 UDP-N-acetylenolpyruvoylglucosamine reductase, C-terminal domain
FAD_binding_4        PF01565.18   139 seq745_BIOID51125    -            342   1.7e-27   95.5   0.0   1   1   8.6e-31   5.9e-27   93.7   0.0     2   138    18   149    17   150 0.91 FAD binding domain
N36                  PF11438.3     35 seq747_BIOID51125    -            107   1.1e-24   85.5   4.8   1   1   1.5e-28     2e-24   84.6   3.3     1    35     2    36     2    36 0.99 36-mer N-terminal peptide of the N protein (N36)
BPD_transp_1         PF00528.17   185 seq748_BIOID51125    -            246   1.5e-27   96.1   7.7   1   1   1.1e-31   1.5e-27   96.1   5.3     4   184    46   238    43   239 0.96 Binding-protein-dependent transport system inner membrane component
DeoRC                PF00455.17   162 seq749_BIOID51125    -            259   1.2e-51  174.4   3.3   1   1     5e-55   1.7e-51  173.9   2.3     4   161    83   239    80   240 0.98 DeoR C terminal sensor domain
HTH_DeoR             PF08220.7     57 seq749_BIOID51125    -            259   1.3e-16   59.7   0.1   1   1   8.1e-20   2.8e-16   58.6   0.1     1    53     8    60     8    63 0.96 DeoR-like helix-turn-helix domain
GntR                 PF00392.16    64 seq749_BIOID51125    -            259   1.2e-05   24.5   0.2   1   1   9.7e-09   3.3e-05   23.1   0.1    10    63     9    60     9    61 0.95 Bacterial regulatory proteins, gntR family
HTH_11               PF08279.7     55 seq749_BIOID51125    -            259   2.6e-05   23.6   0.0   1   1   1.6e-08   5.5e-05   22.6   0.0     1    44     8    50     8    63 0.92 HTH domain
DUF1391              PF07151.7     49 seq751_BIOID51125    -            102     1e-34  117.6   1.0   1   1   1.2e-38   1.7e-34  116.9   0.7     1    48    54   101    54   102 0.97 Protein of unknown function (DUF1391)
T2SF                 PF00482.18   124 seq753_BIOID51125    -            400   9.7e-55  183.6   0.9   1   2   1.8e-31   2.4e-27   95.1   0.2     2   124    64   186    63   186 0.98 Type II secretion system (T2SS), protein F
T2SF                 PF00482.18   124 seq753_BIOID51125    -            400   9.7e-55  183.6   0.9   2   2   5.2e-29   7.1e-25   87.2   0.0     3   124   268   388   266   388 0.98 Type II secretion system (T2SS), protein F
BPD_transp_1         PF00528.17   185 seq754_BIOID51125    -            224   1.2e-18   67.2  19.4   1   1   1.1e-22   1.5e-18   66.8  13.5     1   183    34   223    12   224 0.92 Binding-protein-dependent transport system inner membrane component
BPL_LplA_LipB        PF03099.14   125 seq757_BIOID51125    -            321   5.1e-21   74.8   0.0   1   1   1.7e-24   7.6e-21   74.2   0.0     4   125    86   208    83   208 0.89 Biotin/lipoate A/B protein ligase family
HTH_11               PF08279.7     55 seq757_BIOID51125    -            321   8.4e-13   47.6   0.0   1   1   4.4e-16     2e-12   46.4   0.0     4    54     9    58     8    59 0.92 HTH domain
BPL_C                PF02237.12    48 seq757_BIOID51125    -            321   1.6e-11   43.5   0.2   1   1   8.9e-15   4.1e-11   42.2   0.1     1    48   271   317   271   317 0.97 Biotin protein ligase C terminal domain
GCV_H                PF01597.14   122 seq758_BIOID51125    -            129   2.3e-50  169.2   0.1   1   1   1.9e-54   2.6e-50  169.0   0.1     1   121     8   128     8   129 0.99 Glycine cleavage H-protein
Ral                  PF11058.3     66 seq760_BIOID51125    -             59   1.5e-43  145.8   3.1   1   1   1.2e-47   1.6e-43  145.7   2.1     1    59     1    59     1    59 0.99 Antirestriction protein Ral
ABC_tran             PF00005.22   118 seq764_BIOID51125    -            241   2.8e-27   95.3   0.0   1   1   5.6e-31   3.9e-27   94.8   0.0     1   118    41   165    41   165 0.95 ABC transporter
GDC-P                PF02347.11   429 seq765_BIOID51125    -            957  7.7e-203  673.8   4.5   1   2  7.2e-193  3.3e-189  628.9   1.3     1   429    16   440    16   440 0.99 Glycine cleavage system P-protein
GDC-P                PF02347.11   429 seq765_BIOID51125    -            957  7.7e-203  673.8   4.5   2   2   5.1e-14   2.3e-10   39.6   0.0    43   288   479   739   458   808 0.81 Glycine cleavage system P-protein
Beta_elim_lyase      PF01212.16   290 seq765_BIOID51125    -            957   2.8e-08   33.1   1.9   1   1   2.3e-11   1.1e-07   31.2   0.1    27   166   545   683   540   716 0.79 Beta-eliminating lyase
Lambda_CIII          PF02061.11    45 seq766_BIOID51125    -             54   9.1e-31  105.4   0.1   1   1   7.8e-35   1.1e-30  105.2   0.1     1    45     1    43     1    43 1.00 Lambda Phage CIII
Lambda_Kil           PF06301.6     43 seq767_BIOID51125    -             89   2.5e-29  100.2   1.3   1   1   2.4e-33   3.3e-29   99.9   0.9     1    43    43    85    43    85 0.99 Bacteriophage lambda Kil protein
DicB                 PF05358.6     62 seq768_BIOID51125    -             62   4.3e-33  112.4   0.1   1   1   3.4e-37   4.7e-33  112.3   0.0     1    62     1    62     1    62 0.99 DicB protein
Gam                  PF06064.6     98 seq769_BIOID51125    -             98   5.5e-63  209.0   5.4   1   1   4.4e-67     6e-63  208.9   3.8     1    98     1    98     1    98 0.99 Host-nuclease inhibitor protein Gam
DUF1482              PF07358.6     57 seq770_BIOID51125    -             62   6.8e-23   79.9   0.0   1   1   5.4e-27   7.5e-23   79.7   0.0     1    57     4    62     4    62 0.98 Protein of unknown function (DUF1482)
RecT                 PF03837.9    199 seq772_BIOID51125    -            261   1.1e-28   99.8   0.0   1   1   1.6e-30   2.2e-26   92.2   0.0     5   195    24   182    22   190 0.91 RecT family
IU_nuc_hydro         PF01156.14   314 seq774_BIOID51125    -            311  1.3e-101  339.8   0.1   1   1    1e-105  1.4e-101  339.7   0.0     3   311     4   308     2   311 0.95 Inosine-uridine preferring nucleoside hydrolase
ADH_zinc_N           PF00107.21   130 seq776_BIOID51125    -            354   2.6e-28   98.0   0.0   1   1   9.8e-32   4.5e-28   97.2   0.0     1   108   179   285   179   312 0.90 Zinc-binding dehydrogenase
ADH_zinc_N_2         PF13602.1    127 seq776_BIOID51125    -            354   2.2e-14   54.3   0.0   1   1   8.6e-18   3.9e-14   53.5   0.0     2   123   212   348   211   352 0.80 Zinc-binding dehydrogenase
ADH_N                PF08240.7    109 seq776_BIOID51125    -            354   1.2e-13   50.6   0.1   1   1   1.7e-16   7.8e-13   48.0   0.0     2    62    56   115    55   131 0.94 Alcohol dehydrogenase GroES-like domain
Aldedh               PF00171.17   462 seq778_BIOID51125    -            470  1.8e-141  471.5   2.0   1   1  1.5e-145  2.1e-141  471.3   1.4    10   462    18   465    11   465 0.97 Aldehyde dehydrogenase family
YqaJ                 PF09588.5    152 seq779_BIOID51125    -            226   3.2e-25   88.7   0.0   1   1     1e-28   6.9e-25   87.6   0.0     2   150    24   166    23   168 0.85 YqaJ-like viral recombinase domain
CoaE                 PF01121.15   180 seq780_BIOID51125    -            206     1e-77  259.4   0.4   1   1   3.6e-81   1.2e-77  259.2   0.2     1   176     3   177     3   181 0.99 Dephospho-CoA kinase
AAA_17               PF13207.1    121 seq780_BIOID51125    -            206   2.8e-08   34.4   0.4   1   1   1.6e-10   5.3e-07   30.3   0.3     1    77     4   114     4   191 0.61 AAA domain
HSP70                PF00012.15   602 seq783_BIOID51125    -            556  1.8e-115  386.0   0.0   1   2   9.6e-20   6.6e-16   57.2   0.0     1    74     7    81     7    84 0.95 Hsp70 protein
HSP70                PF00012.15   602 seq783_BIOID51125    -            556  1.8e-115  386.0   0.0   2   2  1.8e-101   1.2e-97  327.1   0.0   108   557    87   543    81   555 0.91 Hsp70 protein
FGGY_C               PF02782.11   197 seq783_BIOID51125    -            556   0.00013   21.6   0.0   1   1   3.1e-08   0.00021   20.8   0.0   145   194   293   343   268   346 0.87 FGGY family of carbohydrate kinases, C-terminal domain
PMI_typeI            PF01238.16   373 seq784_BIOID51125    -            417  2.2e-124  415.1   0.1   1   1  2.5e-127  1.7e-123  412.1   0.0     1   373    27   383    27   383 0.98 Phosphomannose isomerase type I
DUF1317              PF07026.6     60 seq786_BIOID51125    -             60   6.3e-37  125.1   0.0   1   1     5e-41   6.8e-37  125.0   0.0     1    60     1    60     1    60 0.98 Protein of unknown function (DUF1317)
DUF1382              PF07131.6     61 seq788_BIOID51125    -             63   1.5e-39  133.7   0.8   1   1   1.2e-43   1.7e-39  133.6   0.6     1    61     1    61     1    61 0.99 Protein of unknown function (DUF1382)
GTP_EFTU             PF00009.22   188 seq790_BIOID51125    -            394   1.1e-60  204.1   0.0   1   1   3.4e-64   1.6e-60  203.7   0.0     1   187    10   201    10   202 0.93 Elongation factor Tu GTP binding domain
GTP_EFTU_D3          PF03143.12    97 seq790_BIOID51125    -            394   2.4e-34  117.3   0.1   1   1   1.4e-37   6.6e-34  115.9   0.0     1    96   298   392   298   393 0.98 Elongation factor Tu C-terminal domain
GTP_EFTU_D2          PF03144.20    74 seq790_BIOID51125    -            394     3e-18   65.5   6.3   1   1   1.2e-21   5.5e-18   64.7   3.9     1    74   225   294   225   294 0.96 Elongation factor Tu domain 2
DUF1342              PF07072.6    211 seq792_BIOID51125    -            247   6.4e-76  254.5   0.3   1   1   5.3e-80   7.3e-76  254.3   0.2     1   211    19   225    19   225 0.99 Protein of unknown function (DUF1342)
FCD                  PF07729.7    125 seq795_BIOID51125    -            274   1.1e-22   80.5   6.2   1   1   2.4e-26   1.6e-22   80.0   4.3     1   124   116   246   116   247 0.90 FCD domain
GntR                 PF00392.16    64 seq795_BIOID51125    -            274     6e-14   51.1   0.2   1   1   1.8e-17   1.2e-13   50.1   0.1     4    62    31    89    29    91 0.95 Bacterial regulatory proteins, gntR family
Glutaminase          PF04960.10   286 seq796_BIOID51125    -            308    7e-127  422.1   0.1   1   1  5.8e-131    8e-127  422.0   0.0     1   286    24   308    24   308 1.00 Glutaminase
zf-dskA_traR         PF01258.12    36 seq797_BIOID51125    -             72   7.7e-10   38.2   8.8   1   1   7.3e-14     1e-09   37.8   6.1     4    35    33    64    28    65 0.92 Prokaryotic dksA/traR C4-type zinc finger
adh_short            PF00106.20   167 seq798_BIOID51125    -            268   9.6e-36  123.0   4.6   1   1   3.6e-39   1.2e-35  122.7   3.2     2   165    24   194    23   196 0.93 short chain dehydrogenase
adh_short_C2         PF13561.1    243 seq798_BIOID51125    -            268   6.5e-29  101.3   0.1   1   1   2.3e-32   7.9e-29  101.0   0.1     5   241    31   267    29   268 0.94 Enoyl-(Acyl carrier protein) reductase
KR                   PF08659.5    181 seq798_BIOID51125    -            268   3.7e-18   65.7   2.7   1   1   1.6e-21   5.6e-18   65.1   1.8     2   161    24   189    23   206 0.86 KR domain
Epimerase            PF01370.16   236 seq798_BIOID51125    -            268     4e-06   26.3   0.9   1   1   2.3e-09     8e-06   25.3   0.3     1   171    25   211    25   231 0.71 NAD dependent epimerase/dehydratase family
DUF329               PF03884.9     57 seq799_BIOID51125    -             65   2.2e-26   91.0   1.7   1   1     2e-30   2.7e-26   90.7   1.2     2    56     6    62     3    63 0.92 Domain of unknown function (DUF329)
DUF4222              PF13973.1     53 seq802_BIOID51125    -             92   1.1e-18   66.2   0.4   1   1   1.1e-22   1.5e-18   65.8   0.3     1    53     3    53     3    53 0.97 Domain of unknown function (DUF4222)
DUF945               PF06097.6    459 seq803_BIOID51125    -            502  8.5e-149  496.0  18.8   1   1    7e-153  9.6e-149  495.9  13.0     1   459     1   482     1   482 0.99 Bacterial protein of unknown function (DUF945)
Exc                  PF07825.6     77 seq805_BIOID51125    -             82   2.4e-07   30.3   0.1   1   1     2e-11   2.8e-07   30.1   0.0     4    70     6    74     3    79 0.88 Excisionase-like protein
Phage_integ_N        PF09003.5     81 seq807_BIOID51125    -            376   2.1e-28   97.7   0.6   1   1   5.9e-32     4e-28   96.8   0.1     3    77     2    76     1    84 0.95 Bacteriophage lambda integrase, N-terminal domain
Phage_integrase      PF00589.17   173 seq807_BIOID51125    -            376     2e-15   56.7   0.0   1   1   5.8e-19     4e-15   55.8   0.0     2   170   193   367   192   370 0.87 Phage integrase family
DUF4186              PF13811.1    112 seq808_BIOID51125    -            119   2.1e-55  185.1   0.0   1   1   1.7e-59   2.4e-55  184.9   0.0     3   110     5   112     3   114 0.98 Domain of unknown function (DUF4186)
Phage_integrase      PF00589.17   173 seq809_BIOID51125    -            387   1.1e-45  155.3   0.5   1   1   4.7e-49   6.4e-45  152.7   0.0     1   172   184   355   184   356 0.98 Phage integrase family
Glt_symporter        PF03616.9    368 seq810_BIOID51125    -            401  3.1e-163  542.3  24.6   1   1  2.3e-167  3.1e-163  542.3  17.0     1   368     2   366     2   366 0.98 Sodium/glutamate symporter
SecE                 PF00584.15    57 seq811_BIOID51125    -            127   2.4e-21   74.9   1.0   1   1   1.8e-25   2.4e-21   74.9   0.7     2    56    68   122    67   123 0.97 SecE/Sec61-gamma subunits of protein translocation complex
AA_permease          PF00324.16   479 seq813_BIOID51125    -            514  3.2e-121  404.9  47.4   1   1  5.3e-125  3.6e-121  404.7  32.8     2   478    50   491    49   492 0.98 Amino acid permease
AA_permease_2        PF13520.1    426 seq813_BIOID51125    -            514   3.8e-43  147.4  50.8   1   1   6.7e-47   4.5e-43  147.2  35.2     5   423    49   477    45   480 0.85 Amino acid permease
GGDEF                PF00990.16   161 seq815_BIOID51125    -            472   3.3e-40  137.1   0.0   1   1   3.3e-44   4.5e-40  136.7   0.0     1   161   303   461   303   461 0.91 GGDEF domain
NusG                 PF02357.14    92 seq816_BIOID51125    -            181   5.3e-25   87.3   0.0   1   1   1.1e-28   7.7e-25   86.8   0.0     1    92     7   106     7   106 0.93 Transcription termination factor nusG
KOW                  PF00467.24    32 seq816_BIOID51125    -            181   1.3e-08   33.9   0.1   1   1   9.1e-12   6.2e-08   31.7   0.0     1    28   130   161   130   165 0.86 KOW motif
DUF3521              PF12035.3     35 seq819_BIOID51125    -             31   5.6e-07   29.1   0.0   1   1   4.5e-11   6.1e-07   29.0   0.0     6    35     1    29     1    29 0.95 Protein of unknown function (DUF3521)
Ribosomal_L11_N      PF03946.9     60 seq820_BIOID51125    -            142   3.2e-32  109.6   0.3   1   1   8.7e-36   5.9e-32  108.7   0.2     1    60     8    67     8    67 0.99 Ribosomal protein L11, N-terminal domain
Ribosomal_L11        PF00298.14    69 seq820_BIOID51125    -            142   6.6e-29   99.7   2.9   1   1   1.8e-32   1.2e-28   98.8   2.0     1    69    72   140    72   140 0.99 Ribosomal protein L11, RNA binding domain
Sigma70_r4           PF04545.11    50 seq821_BIOID51125    -            528     3e-10   39.1   0.1   1   1   2.2e-13   1.5e-09   36.8   0.1     6    46   150   193   144   197 0.92 Sigma-70, region 4
Tn7_Tnp_TnsA_N       PF08722.6     88 seq821_BIOID51125    -            528   1.2e-08   34.7   0.3   1   1   5.6e-12   3.8e-08   33.0   0.0     2    87   367   440   366   441 0.95 TnsA endonuclease N terminal
AMP-binding          PF00501.23   418 seq823_BIOID51125    -            573   2.4e-84  282.9   0.0   1   1   2.2e-88   2.9e-84  282.7   0.0     2   413    49   483    48   486 0.95 AMP-binding enzyme
Response_reg         PF00072.19   112 seq825_BIOID51125    -            231   2.4e-26   91.8   0.1   1   1   5.3e-30   3.6e-26   91.2   0.1     1   111    27   138    27   139 0.98 Response regulator receiver domain
GerE                 PF00196.14    58 seq825_BIOID51125    -            231   7.7e-24   82.6   0.1   1   1   1.9e-27   1.3e-23   81.9   0.1     3    58   170   225   168   225 0.97 Bacterial regulatory proteins, luxR family
FUR                  PF01475.14   120 seq826_BIOID51125    -            171   2.5e-15   56.3   0.1   1   1   4.2e-19   5.7e-15   55.1   0.0     2   118    20   138    19   140 0.90 Ferric uptake regulator family
Ribosomal_L1         PF00687.16   221 seq827_BIOID51125    -            234   9.2e-50  168.8   0.2   1   1   7.9e-54   1.1e-49  168.6   0.2    13   220    28   220     8   221 0.90 Ribosomal protein L1p/L10e family
ASCH                 PF04266.9    104 seq830_BIOID51125    -            103   5.3e-17   62.0   0.1   1   1   4.3e-21   5.9e-17   61.8   0.1     1   101     6   101     6   103 0.92 ASCH domain
UPF0259              PF06790.6    248 seq831_BIOID51125    -            247  1.6e-102  342.0  19.0   1   1  1.3e-106  1.8e-102  341.9  13.2     1   247     1   246     1   247 0.99 Uncharacterised protein family (UPF0259)
Mannitol_dh_C        PF08125.8    245 seq832_BIOID51125    -            483   1.2e-79  266.8   0.0   1   1   2.4e-83   1.6e-79  266.4   0.0     2   244   204   458   203   459 0.98 Mannitol dehydrogenase C-terminal domain
Mannitol_dh          PF01232.18   151 seq832_BIOID51125    -            483     8e-42  142.6   0.0   1   1   2.6e-45   1.8e-41  141.4   0.0     2   150    17   172    16   173 0.98 Mannitol dehydrogenase Rossmann domain
Sel1                 PF08238.7     39 seq833_BIOID51125    -            184   9.5e-30  102.2   8.5   1   3   2.3e-13   3.2e-09   37.0   0.1     3    38    65    98    63    99 0.86 Sel1 repeat
Sel1                 PF08238.7     39 seq833_BIOID51125    -            184   9.5e-30  102.2   8.5   2   3   2.7e-14   3.6e-10   40.0   0.1     1    39   100   135   100   135 0.96 Sel1 repeat
Sel1                 PF08238.7     39 seq833_BIOID51125    -            184   9.5e-30  102.2   8.5   3   3   9.5e-11   1.3e-06   28.7   0.2     1    38   136   170   136   171 0.91 Sel1 repeat
HlyIII               PF03006.15   222 seq834_BIOID51125    -            219     4e-49  166.9  22.4   1   1   3.3e-53   4.5e-49  166.7  15.6     1   222    11   209    11   209 0.95 Haemolysin-III related
Ribosomal_L10        PF00466.15   100 seq835_BIOID51125    -            165   2.5e-26   91.3   0.0   1   1   2.6e-30   3.6e-26   90.8   0.0     3   100     5   101     3   101 0.98 Ribosomal protein L10
IspA                 PF04279.10   176 seq837_BIOID51125    -            179     6e-72  241.1  22.8   1   1   4.9e-76   6.7e-72  241.0  15.8     1   175     1   175     1   176 0.99 Intracellular septation protein A
Epimerase            PF01370.16   236 seq839_BIOID51125    -            304   1.1e-24   87.0   0.0   1   1   4.1e-27   7.1e-24   84.4   0.0     1   233     5   206     5   209 0.89 NAD dependent epimerase/dehydratase family
NAD_binding_10       PF13460.1    183 seq839_BIOID51125    -            304   1.3e-21   77.3   0.0   1   1     1e-24   1.8e-21   76.8   0.0     1   177     5   192     5   197 0.85 NADH(P)-binding
NAD_binding_4        PF07993.7    249 seq839_BIOID51125    -            304   2.5e-16   59.2   0.3   1   2   8.2e-08   0.00014   20.7   0.1     1    33     7    37     7    51 0.81 Male sterility protein
NAD_binding_4        PF07993.7    249 seq839_BIOID51125    -            304   2.5e-16   59.2   0.3   2   2   7.8e-08   0.00013   20.8   0.0    79   137    55   114    40   121 0.86 Male sterility protein
3Beta_HSD            PF01073.14   280 seq839_BIOID51125    -            304   1.1e-15   56.9   0.0   1   1   4.2e-16   7.1e-13   47.7   0.0     1   212     6   179     6   207 0.80 3-beta hydroxysteroid dehydrogenase/isomerase family
NmrA                 PF05368.8    233 seq839_BIOID51125    -            304     1e-12   47.7   0.0   1   1   8.2e-16   1.4e-12   47.2   0.0     1   105     5   114     5   148 0.87 NmrA-like family
adh_short            PF00106.20   167 seq839_BIOID51125    -            304   1.8e-05   24.5   3.7   1   1   2.4e-08     4e-05   23.4   1.4     2   165     4   139     3   141 0.83 short chain dehydrogenase
TonB_dep_Rec         PF00593.19   276 seq841_BIOID51125    -            700   2.1e-38  132.7  12.9   1   1     3e-42   2.1e-38  132.7   8.9     2   275   449   695   448   696 0.97 TonB dependent receptor
Plug                 PF07715.10   108 seq841_BIOID51125    -            700   5.7e-23   81.1   2.1   1   1   1.9e-26   1.3e-22   80.0   1.5     3   108    41   151    39   151 0.96 TonB-dependent Receptor Plug Domain
Ribosomal_L12        PF00542.14    68 seq843_BIOID51125    -            121   1.8e-31  107.8   8.6   1   1   2.8e-35   3.8e-31  106.7   6.0     1    68    54   121    54   121 0.99 Ribosomal protein L7/L12 C-terminal domain
4HBT                 PF03061.17    79 seq845_BIOID51125    -            132   4.9e-18   64.9   0.3   1   1   4.7e-22   6.5e-18   64.5   0.2     1    74    26    98    26   102 0.96 Thioesterase superfamily
Bestrophin           PF01062.16   296 seq847_BIOID51125    -            321   3.1e-88  295.4   4.8   1   1   2.7e-92   3.7e-88  295.1   3.3     1   296    18   301    14   301 0.99 Bestrophin, RFP-TM, chloride channel
Ribosomal_L34        PF00468.12    44 seq848_BIOID51125    -             46   5.1e-25   86.7  10.1   1   1   4.1e-29   5.5e-25   86.6   7.0     1    44     1    44     1    44 0.99 Ribosomal protein L34
RNA_pol_Rpb2_6       PF00562.23   386 seq852_BIOID51125    -           1342  4.7e-162  539.0   0.0   1   1  3.5e-162  7.9e-159  528.4   0.1     2   386   716  1264   715  1264 0.98 RNA polymerase Rpb2, domain 6
RNA_pol_Rpb2_7       PF04560.15    83 seq852_BIOID51125    -           1342   5.7e-32  109.6   0.1   1   1   8.2e-35   1.9e-31  108.0   0.0     1    82  1266  1341  1266  1342 0.98 RNA polymerase Rpb2, domain 7
RNA_pol_Rpb2_3       PF04565.11    68 seq852_BIOID51125    -           1342   7.1e-30  102.4   0.0   1   1   7.4e-33   1.7e-29  101.2   0.0     1    68   513   582   513   582 0.98 RNA polymerase Rpb2, domain 3
RNA_pol_Rpb2_45      PF10385.4     66 seq852_BIOID51125    -           1342   4.6e-29   99.9   0.3   1   1   1.5e-31   3.5e-28   97.0   0.2     1    66   591   656   591   656 1.00 RNA polymerase beta subunit external 1 domain
RNA_pol_Rpb2_1       PF04563.10   203 seq852_BIOID51125    -           1342   1.5e-26   92.4   0.0   1   1   1.4e-29   3.1e-26   91.4   0.0     2   203    27   509    26   509 0.98 RNA polymerase beta subunit
RNA_pol_Rpb2_2       PF04561.9    190 seq852_BIOID51125    -           1342   1.6e-25   89.5   0.9   1   2   8.4e-11   1.9e-07   30.5   0.0     1    74   151   225   151   276 0.82 RNA polymerase Rpb2, domain 2
RNA_pol_Rpb2_2       PF04561.9    190 seq852_BIOID51125    -           1342   1.6e-25   89.5   0.9   2   2   1.9e-18   4.4e-15   55.4   0.0    80   190   340   454   329   454 0.88 RNA polymerase Rpb2, domain 2
Ribonuclease_P       PF00825.13   111 seq853_BIOID51125    -            108   2.9e-29  101.0   0.3   1   1   2.3e-33   3.2e-29  100.9   0.2     9   109     3   100     1   102 0.97 Ribonuclease P
PP-binding           PF00550.20    67 seq854_BIOID51125    -             82   1.2e-12   47.8   0.8   1   1   9.7e-17   1.3e-12   47.6   0.6     1    66     9    74     9    75 0.92 Phosphopantetheine attachment site
Sdh5                 PF03937.11    51 seq855_BIOID51125    -             88   3.7e-22   77.8   2.9   1   1   3.1e-26   4.2e-22   77.7   1.3     1    51    11    60    11    60 0.99 Flavinator of succinate dehydrogenase
Aminotran_1_2        PF00155.16   363 seq857_BIOID51125    -            390   3.1e-54  184.2   0.0   1   1   1.1e-57   3.6e-54  183.9   0.0     2   362    44   384    43   385 0.92 Aminotransferase class I and II
Aminotran_5          PF00266.14   371 seq857_BIOID51125    -            390   1.1e-05   24.1   0.0   1   1   5.6e-09   1.9e-05   23.4   0.0    48   181    93   216    67   219 0.90 Aminotransferase class-V
Cys_Met_Meta_PP      PF01053.15   386 seq857_BIOID51125    -            390   2.4e-05   22.6   0.0   1   1     1e-08   3.5e-05   22.1   0.0    26   183    55   216    47   239 0.89 Cys/Met metabolism PLP-dependent enzyme
DUF1434              PF07254.7    132 seq858_BIOID51125    -            135   1.2e-63  212.6  14.9   1   1     1e-67   1.4e-63  212.4  10.3     1   132     1   131     1   131 0.98 Protein of unknown function (DUF1434)
60KD_IMP             PF02096.15   196 seq859_BIOID51125    -            548   3.4e-67  225.7  14.3   1   1   2.5e-71   3.4e-67  225.7   9.9     1   193   352   533   352   536 0.94 60Kd inner membrane protein
YCII                 PF03795.9     95 seq860_BIOID51125    -            130   3.1e-29  100.8   0.0   1   1   5.4e-33   3.7e-29  100.6   0.0     2    95    34   127    33   127 0.99 YCII-related domain
Sel1                 PF08238.7     39 seq861_BIOID51125    -            325   1.7e-67  222.2  45.4   1   8   9.7e-12   1.3e-07   31.8   0.0     2    39    26    61    25    61 0.87 Sel1 repeat
Sel1                 PF08238.7     39 seq861_BIOID51125    -            325   1.7e-67  222.2  45.4   2   8   1.2e-08   0.00017   22.0   0.1     2    39    63    97    62    97 0.77 Sel1 repeat
Sel1                 PF08238.7     39 seq861_BIOID51125    -            325   1.7e-67  222.2  45.4   3   8   8.8e-08    0.0012   19.2   0.1     4    38   101   130    98   131 0.80 Sel1 repeat
Sel1                 PF08238.7     39 seq861_BIOID51125    -            325   1.7e-67  222.2  45.4   4   8   1.2e-15   1.6e-11   44.2   2.0     2    39   133   167   132   167 0.96 Sel1 repeat
Sel1                 PF08238.7     39 seq861_BIOID51125    -            325   1.7e-67  222.2  45.4   5   8   2.3e-13   3.2e-09   37.0   0.4     1    39   168   203   168   203 0.95 Sel1 repeat
Sel1                 PF08238.7     39 seq861_BIOID51125    -            325   1.7e-67  222.2  45.4   6   8   2.3e-11   3.2e-07   30.6   2.7     2    37   205   237   204   239 0.89 Sel1 repeat
Sel1                 PF08238.7     39 seq861_BIOID51125    -            325   1.7e-67  222.2  45.4   7   8   2.2e-14     3e-10   40.2   0.3     3    37   242   273   240   275 0.93 Sel1 repeat
Sel1                 PF08238.7     39 seq861_BIOID51125    -            325   1.7e-67  222.2  45.4   8   8     4e-09   5.5e-05   23.5   0.1     1    33   276   305   276   310 0.85 Sel1 repeat
Acyltransferase      PF01553.16   132 seq862_BIOID51125    -            827   3.9e-25   87.6   0.0   1   1   5.1e-29   6.9e-25   86.8   0.0     2   131   302   444   301   445 0.95 Acyltransferase
TrkA_N               PF02254.13   116 seq865_BIOID51125    -            423   8.1e-21   74.0   0.2   1   1   1.8e-24   1.2e-20   73.4   0.2     1   116   252   371   252   371 0.93 TrkA-N domain
Ion_trans_2          PF07885.11    79 seq865_BIOID51125    -            423   5.5e-15   54.7   7.5   1   1   8.1e-19   5.5e-15   54.7   5.2     2    74   155   227   154   232 0.89 Ion channel
Phage_integrase      PF00589.17   173 seq866_BIOID51125    -            298   1.7e-53  180.7   0.1   1   1   3.9e-57   2.7e-53  180.0   0.0     3   172   113   285   111   286 0.97 Phage integrase family
Phage_integr_N       PF02899.12    84 seq866_BIOID51125    -            298   1.1e-24   86.2   3.3   1   1   1.6e-28   1.1e-24   86.2   2.3     1    84     8    90     8    90 0.99 Phage integrase, N-terminal SAM-like domain
TrmE_N               PF10396.4    114 seq868_BIOID51125    -            454   2.5e-43  146.5   0.0   1   1   3.9e-46   7.6e-43  144.9   0.0     1   114     6   120     6   120 0.99 GTP-binding protein TrmE N-terminus
GTPase_Cys_C         PF12631.2     73 seq868_BIOID51125    -            454   1.5e-22   79.6   2.9   1   1   1.5e-25     3e-22   78.6   0.2     3    73   381   451   379   451 0.98 Catalytic cysteine-containing C-terminus of GTPase, MnmE
MMR_HSR1             PF01926.18   114 seq868_BIOID51125    -            454   3.9e-22   78.2   0.0   1   1   4.7e-25   9.1e-22   77.1   0.0     1   114   218   336   218   336 0.77 50S ribosome-binding GTPase
Miro                 PF08477.8    119 seq868_BIOID51125    -            454   3.6e-11   43.4   0.0   1   1   5.6e-14   1.1e-10   41.9   0.0     1   119   218   338   218   338 0.85 Miro-like protein
FeoB_N               PF02421.13   189 seq868_BIOID51125    -            454   5.9e-09   35.2   0.0   1   1   2.4e-10   4.7e-07   29.0   0.0     2    89   218   306   217   311 0.84 Ferrous iron transport protein B
Thioredoxin_2        PF13098.1    112 seq869_BIOID51125    -            236   1.2e-24   86.5   0.0   1   1   6.1e-28   2.1e-24   85.7   0.0     3   112   104   226   101   226 0.75 Thioredoxin-like domain
DsbC_N               PF10411.4     57 seq869_BIOID51125    -            236   7.5e-17   60.2   0.1   1   1   5.4e-20   1.8e-16   58.9   0.0     1    56    25    77    25    78 0.96 Disulfide bond isomerase protein N-terminus
tRNA-synt_1_2        PF13603.1    185 seq870_BIOID51125    -            907   1.1e-79  265.9   0.0   1   1   7.5e-83     2e-79  265.0   0.0     1   184   268   450   268   451 0.98 Leucyl-tRNA synthetase, Domain 2
tRNA-synt_1          PF00133.17   601 seq870_BIOID51125    -            907     1e-70  238.3   8.9   1   5   1.5e-29   4.2e-26   91.0   0.2     4   178    63   218    60   221 0.88 tRNA synthetases class I (I, L, M and V)
tRNA-synt_1          PF00133.17   601 seq870_BIOID51125    -            907     1e-70  238.3   8.9   2   5   6.8e-09   1.9e-05   22.8   0.2   361   411   221   271   217   275 0.95 tRNA synthetases class I (I, L, M and V)
tRNA-synt_1          PF00133.17   601 seq870_BIOID51125    -            907     1e-70  238.3   8.9   3   5   2.6e-22     7e-19   67.1   0.0   188   349   277   455   272   464 0.79 tRNA synthetases class I (I, L, M and V)
tRNA-synt_1          PF00133.17   601 seq870_BIOID51125    -            907     1e-70  238.3   8.9   4   5   1.2e-10   3.2e-07   28.6   0.0   414   557   464   619   459   621 0.63 tRNA synthetases class I (I, L, M and V)
tRNA-synt_1          PF00133.17   601 seq870_BIOID51125    -            907     1e-70  238.3   8.9   5   5     4e-10   1.1e-06   26.8   0.0   560   593   665   698   655   706 0.87 tRNA synthetases class I (I, L, M and V)
tRNA-synt_1g         PF09334.6    391 seq870_BIOID51125    -            907   8.9e-34  116.6   0.0   1   2   6.2e-27   1.7e-23   82.8   0.0     5   218    86   271    82   287 0.83 tRNA synthetases class I (M)
tRNA-synt_1g         PF09334.6    391 seq870_BIOID51125    -            907   8.9e-34  116.6   0.0   2   2   5.8e-09   1.6e-05   23.6   0.0   314   364   653   703   642   717 0.81 tRNA synthetases class I (M)
Anticodon_1          PF08264.8    153 seq870_BIOID51125    -            907     5e-17   61.9   0.0   1   1   3.3e-20   8.9e-17   61.1   0.0     3   148   747   868   745   874 0.79 Anticodon-binding domain of tRNA
SNase                PF00565.12   108 seq872_BIOID51125    -            137   8.5e-19   67.6   0.0   1   1   7.6e-23     1e-18   67.4   0.0     1   105    44   137    44   137 0.94 Staphylococcal nuclease homologue
PLDc_2               PF13091.1    126 seq875_BIOID51125    -            486   1.1e-32  112.3   0.0   1   2   5.6e-15   2.5e-11   43.2   0.0     1    94   134   242   134   255 0.90 PLD-like domain
PLDc_2               PF13091.1    126 seq875_BIOID51125    -            486   1.1e-32  112.3   0.0   2   2   3.1e-22   1.4e-18   66.7   0.0     7   113   332   445   326   456 0.88 PLD-like domain
PLDc                 PF00614.17    28 seq875_BIOID51125    -            486   2.2e-15   55.7   0.0   1   2   2.5e-10   1.1e-06   28.0   0.0     2    28   220   246   219   246 0.93 Phospholipase D Active site motif
PLDc                 PF00614.17    28 seq875_BIOID51125    -            486   2.2e-15   55.7   0.0   2   2   1.5e-09   6.9e-06   25.5   0.0     2    28   400   426   399   426 0.95 Phospholipase D Active site motif
PLDc_N               PF13396.1     46 seq875_BIOID51125    -            486   8.2e-06   25.2   6.4   1   1   4.3e-09   1.9e-05   24.0   4.4     2    44    17    59    16    60 0.89 Phospholipase_D-nuclease N-terminal
DHH                  PF01368.15   137 seq876_BIOID51125    -            577   3.1e-19   68.8   0.0   1   1   6.6e-23   4.5e-19   68.3   0.0     3   137    69   234    67   234 0.89 DHH family
DHHA1                PF02272.14    68 seq876_BIOID51125    -            577   1.1e-15   56.9   0.0   1   1     3e-19   2.1e-15   56.0   0.0     1    66   382   449   382   451 0.94 DHHA1 domain
Acetyltransf_4       PF13420.1    155 seq878_BIOID51125    -            172   7.8e-22   77.7   0.0   1   1   4.6e-25   8.9e-22   77.5   0.0     1   152     3   154     3   157 0.91 Acetyltransferase (GNAT) domain
Acetyltransf_1       PF00583.19    83 seq878_BIOID51125    -            172   2.7e-17   62.4   0.0   1   1   2.4e-20   4.7e-17   61.6   0.0     2    82    57   136    56   137 0.95 Acetyltransferase (GNAT) family
Acetyltransf_3       PF13302.1    142 seq878_BIOID51125    -            172   2.3e-11   44.0   0.0   1   1   1.4e-14   2.7e-11   43.8   0.0     4   142     3   137     1   137 0.82 Acetyltransferase (GNAT) domain
Acetyltransf_10      PF13673.1    117 seq878_BIOID51125    -            172   9.2e-09   35.3   0.1   1   1   6.1e-12   1.2e-08   34.9   0.0     1   117    10   136    10   136 0.70 Acetyltransferase (GNAT) domain
FR47                 PF08445.5     86 seq878_BIOID51125    -            172     7e-09   35.2   0.0   1   1   6.4e-12   1.2e-08   34.4   0.0    26    80    84   139    79   144 0.91 FR47-like protein
Acetyltransf_7       PF13508.1     79 seq878_BIOID51125    -            172   1.6e-08   34.4   0.0   1   1   1.2e-11   2.4e-08   33.9   0.0     5    78    53   137    49   138 0.75 Acetyltransferase (GNAT) domain
Acetyltransf_9       PF13527.1    128 seq878_BIOID51125    -            172   3.5e-06   26.8   0.1   1   1   5.3e-09     1e-05   25.2   0.0     2   109     3   115     2   121 0.89 Acetyltransferase (GNAT) domain
Peptidase_S6         PF02395.11   769 seq881_BIOID51125    -           1383  1.3e-207  691.4  43.3   1   1  1.9e-211  1.3e-207  691.4  30.0     7   766    74   812    67   815 0.92 Immunoglobulin A1 protease
Autotransporter      PF03797.14   265 seq881_BIOID51125    -           1383   4.9e-43  147.2  13.6   1   1   7.1e-47   4.9e-43  147.2   9.4     4   260  1121  1364  1119  1373 0.90 Autotransporter beta-domain
DUF606               PF04657.8    138 seq883_BIOID51125    -            149   1.4e-21   76.8  22.4   1   1   1.2e-25   1.6e-21   76.6  15.5     2   138     6   143     5   143 0.95 Protein of unknown function, DUF606
RNA_pol_Rpb1_1       PF04997.7    338 seq885_BIOID51125    -           1407  1.8e-100  336.3   0.1   1   1  1.8e-103  4.8e-100  335.0   0.1     2   338    15   342    14   342 0.95 RNA polymerase Rpb1, domain 1
RNA_pol_Rpb1_5       PF04998.12   277 seq885_BIOID51125    -           1407   1.1e-80  270.7   0.0   1   1     8e-84   2.2e-80  269.7   0.0     1   276   766  1321   766  1322 1.00 RNA polymerase Rpb1, domain 5
RNA_pol_Rpb1_2       PF00623.15   166 seq885_BIOID51125    -           1407   5.8e-51  172.6   0.0   1   1   5.3e-53   1.5e-49  168.0   0.0     1   166   344   486   344   486 0.95 RNA polymerase Rpb1, domain 2
RNA_pol_Rpb1_3       PF04983.13   157 seq885_BIOID51125    -           1407   1.4e-27   96.2   0.0   1   1   1.2e-30   3.3e-27   95.0   0.0     1   157   489   644   489   644 0.93 RNA polymerase Rpb1, domain 3
RNA_pol_Rpb1_4       PF05000.12   108 seq885_BIOID51125    -           1407   1.8e-18   66.1   0.4   1   1   6.7e-22   1.8e-18   66.1   0.3     2   107   674   763   673   764 0.82 RNA polymerase Rpb1, domain 4
Beta_elim_lyase      PF01212.16   290 seq886_BIOID51125    -            476   1.8e-97  325.8   0.0   1   1  3.1e-101   2.1e-97  325.6   0.0     1   289    54   442    54   443 0.99 Beta-eliminating lyase
THF_DHG_CYH_C        PF02882.14   161 seq887_BIOID51125    -            288   1.3e-68  229.0   0.1   1   1   3.6e-72   2.5e-68  228.1   0.1     1   157   124   279   124   283 0.99 Tetrahydrofolate dehydrogenase/cyclohydrolase, NAD(P)-binding domain
THF_DHG_CYH          PF00763.18   117 seq887_BIOID51125    -            288   1.1e-41  141.4   0.1   1   1   2.5e-45   1.7e-41  140.7   0.1     1   117     4   121     4   121 0.99 Tetrahydrofolate dehydrogenase/cyclohydrolase, catalytic domain
DNA_ligase_aden      PF01653.13   315 seq888_BIOID51125    -            561   2.5e-82  276.2   0.0   1   1   4.7e-86   3.2e-82  275.8   0.0     2   314    30   308    29   309 0.98 NAD-dependent DNA ligase adenylation domain
DNA_ligase_OB        PF03120.11    82 seq888_BIOID51125    -            561   1.2e-26   92.0   0.2   1   1   3.4e-30   2.3e-26   91.1   0.2     2    80   312   392   311   394 0.95 NAD-dependent DNA ligase OB-fold domain
DUF440               PF04269.7    103 seq890_BIOID51125    -            109   2.9e-46  155.6   1.8   1   1   2.3e-50   3.2e-46  155.4   1.3     2   103     7   109     3   109 0.98 Protein of unknown function, DUF440
PTS_EIIC             PF02378.13   321 seq893_BIOID51125    -            580   2.3e-82  276.3  30.1   1   1   3.3e-86   2.3e-82  276.3  20.8     1   321    69   411    69   411 0.94 Phosphotransferase system, EIIC
PTS_EIIB             PF00367.15    35 seq893_BIOID51125    -            580   1.4e-16   59.3   0.1   1   1   4.4e-20     3e-16   58.2   0.1     3    35   504   536   502   536 0.97 phosphotransferase system, EIIB
S4_2                 PF13275.1     65 seq894_BIOID51125    -             73   1.1e-24   85.7   0.0   1   1   8.3e-29   1.1e-24   85.6   0.0     5    65    12    72     7    72 0.95 S4 domain
RF-1                 PF00472.15   114 seq895_BIOID51125    -            293   5.1e-40  135.6   1.0   1   1   1.2e-43     8e-40  135.0   0.7     2   114   154   265   153   265 0.98 RF-1 domain
PCRF                 PF03462.13   116 seq895_BIOID51125    -            293   1.2e-34  118.4   1.8   1   1   1.7e-38   1.2e-34  118.4   1.2     5   116    16   123    13   123 0.96 PCRF domain
LptE                 PF04390.7    155 seq896_BIOID51125    -            193   8.2e-34  116.4   0.0   1   1   7.9e-38   1.1e-33  116.0   0.0     2   153    10   159     9   161 0.94 Lipopolysaccharide-assembly
DUF457               PF04307.9    157 seq897_BIOID51125    -            173   1.7e-29  102.0  11.3   1   1   1.4e-33     2e-29  101.8   7.8     2   141     5   157     4   172 0.86 Predicted membrane-bound metal-dependent hydrolase (DUF457)
Trp_Tyr_perm         PF03222.8    394 seq899_BIOID51125    -            415  1.7e-149  497.8  35.6   1   1  1.4e-153  1.9e-149  497.6  24.7     1   394     7   403     7   403 0.99 Tryptophan/tyrosine permease family
DNA_pol3_delta       PF06144.8    172 seq901_BIOID51125    -            343   2.3e-48  163.8   0.1   1   1   2.6e-52   3.6e-48  163.2   0.1     1   172    21   190    21   190 0.99 DNA polymerase III, delta subunit
tRNA-synt_2          PF00152.15   335 seq902_BIOID51125    -            505   2.1e-98  329.0   0.5   1   1    6e-102   2.7e-98  328.7   0.4     2   334   163   502   162   503 0.91 tRNA synthetases class II (D, K and N)
tRNA_anti            PF01336.20    76 seq902_BIOID51125    -            505   4.9e-15   55.0   0.0   1   1     2e-18   9.2e-15   54.1   0.0     1    76    68   146    68   146 0.98 OB-fold nucleic acid binding domain
Aminotran_1_2        PF00155.16   363 seq905_BIOID51125    -            390   7.8e-60  202.6   0.0   1   1   6.5e-64   8.8e-60  202.4   0.0     3   360    30   379    28   382 0.94 Aminotransferase class I and II
CTP_transf_2         PF01467.21   157 seq906_BIOID51125    -            213   2.8e-41  141.0   0.0   1   1   2.3e-45   3.2e-41  140.8   0.0     1   157     7   187     7   187 0.98 Cytidylyltransferase
MFS_1                PF07690.11   354 seq910_BIOID51125    -            391   2.3e-43  148.1  38.3   1   1   5.1e-47   2.3e-43  148.1  26.6     3   350    10   342     8   346 0.85 Major Facilitator Superfamily
Sugar_tr             PF00083.19   451 seq910_BIOID51125    -            391   1.1e-12   47.1   7.3   1   1   2.5e-16   1.1e-12   47.1   5.0    42   191    34   177    21   183 0.87 Sugar (and other) transporter
TRI12                PF06609.8    599 seq910_BIOID51125    -            391   4.2e-07   28.4   3.4   1   1   9.1e-11   4.2e-07   28.4   2.4    66   215    25   175     4   223 0.77 Fungal trichothecene efflux pump (TRI12)
Pro_isomerase        PF00160.16   155 seq914_BIOID51125    -            164   3.2e-47  160.4   1.6   1   1   2.6e-51   3.6e-47  160.3   1.1     2   155     2   162     1   162 0.88 Cyclophilin type peptidyl-prolyl cis-trans isomerase/CLD
Sugar-bind           PF04198.8    255 seq915_BIOID51125    -            317   2.2e-72  242.9   1.5   1   1   2.2e-76     3e-72  242.4   1.1     2   255    67   316    66   316 0.97 Putative sugar-binding domain
His_Phos_1           PF00300.17   158 seq916_BIOID51125    -            204   1.6e-37  128.9   0.1   1   1   1.4e-41   1.9e-37  128.6   0.1     1   156     3   155     3   157 0.96 Histidine phosphatase superfamily (branch 1)
A_deaminase          PF00962.17   330 seq920_BIOID51125    -            333  6.3e-101  337.5   0.0   1   1  5.2e-105  7.1e-101  337.3   0.0     2   329     6   328     5   329 0.99 Adenosine/AMP deaminase
Metallophos_2        PF12850.2    156 seq922_BIOID51125    -            240   2.6e-13   49.9   0.0   1   1   5.9e-17     4e-13   49.3   0.0     1   125     1   203     1   226 0.82 Calcineurin-like phosphoesterase superfamily domain
Metallophos          PF00149.23   201 seq922_BIOID51125    -            240     8e-12   44.8   0.0   1   1     7e-15   4.8e-11   42.3   0.0     3   201     3   199     1   199 0.95 Calcineurin-like phosphoesterase
LysR_substrate       PF03466.15   209 seq924_BIOID51125    -            319     1e-15   57.3   0.2   1   1   2.1e-19   1.5e-15   56.7   0.1    21   206   112   313    92   316 0.89 LysR substrate binding domain
HTH_1                PF00126.22    60 seq924_BIOID51125    -            319   1.7e-14   53.1   0.0   1   1   4.8e-18   3.2e-14   52.2   0.0     1    57    10    66    10    67 0.96 Bacterial regulatory helix-turn-helix protein, lysR family
VWA                  PF00092.23   179 seq925_BIOID51125    -            219   5.1e-11   42.5   0.0   1   1   1.2e-14   8.5e-11   41.7   0.0     4   154    24   173    23   179 0.86 von Willebrand factor type A domain
VWA_2                PF13519.1    172 seq925_BIOID51125    -            219   2.4e-08   34.1   0.0   1   1   6.6e-12   4.5e-08   33.2   0.0     3   147    23   172    21   206 0.77 von Willebrand factor type A domain
Oligomerisation      PF02410.10   100 seq927_BIOID51125    -            105   3.4e-33  113.5   0.2   1   1   2.8e-37   3.8e-33  113.3   0.1     4   100     9   104     6   104 0.97 Oligomerisation domain
FGGY_N               PF00370.16   245 seq928_BIOID51125    -            530   1.1e-51  175.4   0.0   1   1   3.8e-55   2.6e-51  174.1   0.0     1   245    13   260    13   260 0.94 FGGY family of carbohydrate kinases, N-terminal domain
FGGY_C               PF02782.11   197 seq928_BIOID51125    -            530     6e-20   71.6   0.0   1   1   1.7e-23   1.1e-19   70.6   0.0    31   196   298   467   268   468 0.84 FGGY family of carbohydrate kinases, C-terminal domain
SPOUT_MTase          PF02590.12   155 seq929_BIOID51125    -            155   4.9e-52  175.6   0.0   1   1     4e-56   5.5e-52  175.4   0.0     1   155     1   153     1   153 0.99 Predicted SPOUT methyltransferase
AIRC                 PF00731.15   150 seq930_BIOID51125    -            169   3.6e-66  220.9   1.9   1   1     3e-70   4.1e-66  220.7   1.3     2   150     9   159     8   159 0.99 AIR carboxylase
PP2C_2               PF13672.1    211 seq931_BIOID51125    -            253   5.8e-44  149.9   0.0   1   1   4.7e-48   6.5e-44  149.7   0.0     1   206    11   220    11   232 0.87 Protein phosphatase 2C
Transpeptidase       PF00905.17   304 seq934_BIOID51125    -            633   2.1e-90  302.7   0.1   1   1   4.1e-94   2.8e-90  302.3   0.0     2   304   272   609   271   609 0.97 Penicillin binding protein transpeptidase domain
PBP_dimer            PF03717.10   190 seq934_BIOID51125    -            633   1.8e-42  145.3   1.0   1   1   3.8e-46   2.6e-42  144.8   0.7     2   189    64   239    63   240 0.95 Penicillin-binding Protein dimerisation domain
ATP-grasp            PF02222.17   172 seq935_BIOID51125    -            355   1.5e-56  190.3   0.0   1   1   2.8e-60   1.9e-56  190.0   0.0     2   171    88   253    86   254 0.97 ATP-grasp domain
ATP-grasp_4          PF13535.1    184 seq935_BIOID51125    -            355   9.4e-10   38.4   0.0   1   1   2.9e-13     2e-09   37.3   0.0     4   179    79   243    76   248 0.84 ATP-grasp domain
FMN_red              PF03358.10   152 seq937_BIOID51125    -            188   3.1e-39  133.7   0.0   1   1   5.8e-43     4e-39  133.4   0.0     2   147     6   149     5   153 0.94 NADPH-dependent FMN reductase
Flavodoxin_2         PF02525.12   199 seq937_BIOID51125    -            188   8.5e-09   35.0   0.0   1   1   1.7e-12   1.2e-08   34.6   0.0    10   136    14   118     6   144 0.69 Flavodoxin-like fold
HTH_Tnp_1            PF01527.15    76 seq938_BIOID51125    -             68     1e-08   34.8   0.1   1   1   2.3e-12     1e-08   34.8   0.0     1    57     1    57     1    68 0.86 Transposase
HTH_28               PF13518.1     52 seq938_BIOID51125    -             68     1e-05   25.2   0.0   1   1   2.6e-09   1.2e-05   25.0   0.0     1    38    10    48    10    60 0.88 Helix-turn-helix domain
LZ_Tnp_IS481         PF13011.1     85 seq938_BIOID51125    -             68   7.5e-05   22.8   0.0   1   1     2e-08   8.9e-05   22.6   0.0    19    52    16    49     9    59 0.91 leucine-zipper of insertion element IS481
Fer4_11              PF13247.1     99 seq941_BIOID51125    -            644   4.4e-16   58.4  15.0   1   1   4.2e-19   4.4e-16   58.4  10.4     6    97    57   142    53   144 0.90 4Fe-4S dicluster domain
Pyr_redox_2          PF07992.9    200 seq941_BIOID51125    -            644   7.8e-11   42.1   0.0   1   1   3.3e-13   3.4e-10   40.0   0.0     1   198   317   617   317   619 0.87 Pyridine nucleotide-disulphide oxidoreductase
Pyr_redox            PF00070.22    80 seq941_BIOID51125    -            644     4e-10   39.8   1.2   1   1   4.8e-08     5e-05   23.4   0.1     1    63   317   388   317   393 0.81 Pyridine nucleotide-disulphide oxidoreductase
Fer4_9               PF13187.1     55 seq941_BIOID51125    -            644   4.2e-09   36.4  47.7   1   1   2.2e-09   2.3e-06   27.6   8.3     1    54    91   138    91   139 0.94 4Fe-4S dicluster domain
NAD_binding_8        PF13450.1     68 seq941_BIOID51125    -            644   6.7e-09   35.5   0.1   1   1   1.9e-11     2e-08   34.0   0.0     1    35   320   354   320   362 0.96 NAD(P)-binding Rossmann-like domain
Fer4_6               PF12837.2     24 seq941_BIOID51125    -            644   1.9e-08   33.6  55.3   1   1   3.9e-09   4.1e-06   26.3   1.4     2    23    85   106    84   107 0.91 4Fe-4S binding domain
Fer4_10              PF13237.1     52 seq941_BIOID51125    -            644   1.5e-07   30.9  46.1   1   1   1.7e-09   1.8e-06   27.4   7.2     3    52    86   135    84   135 0.86 4Fe-4S dicluster domain
Fer4                 PF00037.22    24 seq941_BIOID51125    -            644     1e-06   27.9   3.0   1   1   9.8e-10     1e-06   27.9   2.1     2    23    86   107    85   108 0.90 4Fe-4S binding domain
FAD_binding_3        PF01494.14   356 seq941_BIOID51125    -            644   6.2e-06   25.3   0.1   1   1   1.4e-08   1.5e-05   24.1   0.0     3    34   317   348   315   350 0.94 FAD binding domain
Thi4                 PF01946.12   230 seq941_BIOID51125    -            644     1e-05   24.6   0.0   1   1   1.9e-08     2e-05   23.7   0.0    19    63   317   361   307   386 0.79 Thi4 family
HI0933_like          PF03486.9    409 seq941_BIOID51125    -            644   8.4e-06   24.3   0.3   1   1   1.5e-08   1.6e-05   23.4   0.2     2    36   317   351   316   356 0.94 HI0933-like protein
HHA                  PF05321.6     57 seq945_BIOID51125    -             71   3.8e-25   87.6   0.0   1   1   3.2e-29   4.3e-25   87.4   0.0     1    57     8    68     8    68 0.97 Haemolysin expression modulating protein
Autotransporter      PF03797.14   265 seq946_BIOID51125    -           1806     2e-49  168.2  28.8   1   1   2.9e-53     2e-49  168.2  19.9     3   261  1521  1793  1519  1797 0.94 Autotransporter beta-domain
ESPR                 PF13018.1     24 seq946_BIOID51125    -           1806     1e-10   40.6   0.4   1   1   3.6e-14   2.5e-10   39.4   0.3     1    24     1    24     1    24 0.99 Extended Signal Peptide of Type V secretion system
DUF2569              PF10754.4    149 seq948_BIOID51125    -            146     4e-48  163.2  10.5   1   1   3.3e-52   4.5e-48  163.1   7.3     2   149     4   145     3   145 0.99 Protein of unknown function (DUF2569)
DEDD_Tnp_IS110       PF01548.12   144 seq951_BIOID51125    -            148   2.5e-22   78.9   0.1   1   1   2.2e-26     3e-22   78.7   0.0     3   136    13   144    11   148 0.92 Transposase
SBP_bac_1            PF01547.20   314 seq952_BIOID51125    -            396   2.8e-42  145.4  15.1   1   1   8.5e-46   3.9e-42  144.9  10.5     9   312    45   315    37   317 0.90 Bacterial extracellular solute-binding protein
SBP_bac_8            PF13416.1    281 seq952_BIOID51125    -            396   2.3e-41  142.2  11.4   1   1   6.2e-45   2.8e-41  141.9   7.4     2   280    49   344    48   345 0.84 Bacterial extracellular solute-binding protein
SBP_bac_6            PF13343.1    242 seq952_BIOID51125    -            396   1.3e-06   27.7   3.5   1   1   1.1e-09     5e-06   25.8   2.4     4   215    83   325    80   345 0.71 Bacterial extracellular solute-binding protein
FTSW_RODA_SPOVE      PF01098.14   359 seq954_BIOID51125    -            351  2.2e-123  411.4  30.3   1   1  1.8e-127  2.5e-123  411.2  21.0     5   358     3   345     1   346 0.96 Cell cycle protein
Rnf-Nqr              PF02508.9    190 seq956_BIOID51125    -            193   2.6e-71  239.0  21.0   1   1   2.1e-75   2.9e-71  238.8  14.6     1   189     1   191     1   192 0.99 Rnf-Nqr subunit, membrane protein
FeS                  PF04060.8     35 seq960_BIOID51125    -            192     1e-14   53.6   5.2   1   1   1.9e-17   2.8e-14   52.2   3.6     1    35    43    77    43    77 0.97 Putative Fe-S cluster
Fer4                 PF00037.22    24 seq960_BIOID51125    -            192   8.5e-13   47.2  25.0   1   2     1e-10   1.5e-07   30.5   4.8     2    23   111   132   110   133 0.95 4Fe-4S binding domain
Fer4                 PF00037.22    24 seq960_BIOID51125    -            192   8.5e-13   47.2  25.0   2   2   2.5e-09   3.8e-06   26.1   2.4     2    24   141   163   140   163 0.91 4Fe-4S binding domain
Fer4_9               PF13187.1     55 seq960_BIOID51125    -            192   2.1e-10   40.5  31.8   1   1   1.1e-10   1.6e-07   31.3  10.3     1    55   116   162   116   162 0.95 4Fe-4S dicluster domain
Fer4_6               PF12837.2     24 seq960_BIOID51125    -            192   2.9e-08   33.0  28.2   1   1   4.9e-10   7.5e-07   28.6   4.5     1    24   109   132   109   132 0.96 4Fe-4S binding domain
Fer4_10              PF13237.1     52 seq960_BIOID51125    -            192   3.3e-08   33.0  25.8   1   1   1.2e-10   1.8e-07   30.7   9.6     3    52   111   158   109   158 0.86 4Fe-4S dicluster domain
Fer4_2               PF12797.2     22 seq960_BIOID51125    -            192   1.6e-07   30.6  20.1   1   1   8.7e-09   1.3e-05   24.6   2.9     3    22   110   129   108   129 0.93 4Fe-4S binding domain
HAD_2                PF13419.1    176 seq962_BIOID51125    -            221   7.9e-22   78.2   0.0   1   1   1.4e-25   9.3e-22   78.0   0.0     1   176     7   185     7   185 0.89 Haloacid dehalogenase-like hydrolase
Fer4_11              PF13247.1     99 seq963_BIOID51125    -            162   6.6e-17   61.1  13.4   1   1   5.3e-20   6.6e-17   61.1   9.3     6    96    51   140    46   143 0.88 4Fe-4S dicluster domain
Fer4_9               PF13187.1     55 seq963_BIOID51125    -            162   2.4e-14   53.1  25.5   1   1     2e-12   2.4e-09   37.1   6.4     1    54    85   137    85   138 0.96 4Fe-4S dicluster domain
Fer4_7               PF12838.2     52 seq963_BIOID51125    -            162   4.2e-14   52.5  28.8   1   1   2.9e-11   3.6e-08   33.5   6.9     1    52    85   137    85   137 0.87 4Fe-4S dicluster domain
Fer4_10              PF13237.1     52 seq963_BIOID51125    -            162   1.1e-13   50.6  39.2   1   2   2.2e-10   2.8e-07   30.1   8.4     8    52    54    97    48    97 0.95 4Fe-4S dicluster domain
Fer4_10              PF13237.1     52 seq963_BIOID51125    -            162   1.1e-13   50.6  39.2   2   2   3.8e-09   4.7e-06   26.1   9.2     4    52    81   134    78   134 0.90 4Fe-4S dicluster domain
Fer4                 PF00037.22    24 seq963_BIOID51125    -            162   1.9e-13   49.3  37.1   1   1   1.9e-10   2.4e-07   29.9   0.9     3    24    81   102    79   102 0.90 4Fe-4S binding domain
Fer4_2               PF12797.2     22 seq963_BIOID51125    -            162   3.6e-08   32.7  39.4   1   1   8.1e-09     1e-05   25.0   1.9     5    21    81    97    78    98 0.87 4Fe-4S binding domain
Fer4_3               PF12798.2     15 seq963_BIOID51125    -            162   1.6e-07   31.2  46.5   1   2     4e-06     0.005   17.1   3.2     1    14    86    99    86   100 0.96 4Fe-4S binding domain
Fer4_3               PF12798.2     15 seq963_BIOID51125    -            162   1.6e-07   31.2  46.5   2   2   1.6e-06     0.002   18.4   2.3     1    15   117   137   117   137 0.97 4Fe-4S binding domain
Fer4_4               PF12800.2     17 seq963_BIOID51125    -            162   4.8e-06   26.3  39.3   1   2   0.00033       0.4   11.0   3.0     2    14    10    22     9    24 0.91 4Fe-4S binding domain
Fer4_4               PF12800.2     17 seq963_BIOID51125    -            162   4.8e-06   26.3  39.3   2   2   6.4e-08   7.9e-05   22.5   2.9     1    17    83    99    83    99 0.92 4Fe-4S binding domain
rve                  PF00665.21   120 seq964_BIOID51125    -            273   3.7e-18   65.6   0.0   1   1   1.7e-21   7.8e-18   64.6   0.0     3   117    65   180    63   182 0.96 Integrase core domain
rve_3                PF13683.1     67 seq964_BIOID51125    -            273   4.7e-15   54.7   0.2   1   1   2.3e-18     1e-14   53.6   0.1     2    67   155   221   154   221 0.94 Integrase core domain
DDE_Tnp_IS240        PF13610.1    140 seq964_BIOID51125    -            273   3.5e-09   36.6   0.0   1   1   1.8e-12   8.3e-09   35.4   0.0     4   140    71   214    68   214 0.80 DDE domain
SPOR                 PF05036.8     76 seq965_BIOID51125    -            362   4.8e-17   61.7   2.1   1   1   1.7e-20   1.1e-16   60.5   1.5     1    75   287   359   287   360 0.92 Sporulation related domain
DPBB_1               PF03330.13    78 seq965_BIOID51125    -            362   2.3e-15   56.2   0.0   1   1     7e-19   4.8e-15   55.2   0.0     2    76    79   166    78   167 0.86 Rare lipoprotein A (RlpA)-like double-psi beta-barrel
Fe-ADH               PF00465.14   366 seq967_BIOID51125    -            891  4.1e-112  374.3   0.3   1   1  1.4e-115  6.4e-112  373.7   0.2     1   361   457   849   457   854 0.93 Iron-containing alcohol dehydrogenase
Aldedh               PF00171.17   462 seq967_BIOID51125    -            891   1.6e-27   95.8   2.6   1   1   2.2e-30     1e-26   93.2   1.8    26   426     4   399     1   406 0.78 Aldehyde dehydrogenase family
Fe-ADH_2             PF13685.1    250 seq967_BIOID51125    -            891   1.3e-18   67.0   1.2   1   2   2.8e-12   1.3e-08   34.3   0.0    12    94   473   555   464   562 0.92 Iron-containing alcohol dehydrogenase
Fe-ADH_2             PF13685.1    250 seq967_BIOID51125    -            891   1.3e-18   67.0   1.2   2   2   8.6e-11   3.9e-07   29.5   0.9    98   247   588   739   580   741 0.93 Iron-containing alcohol dehydrogenase
BPD_transp_1         PF00528.17   185 seq968_BIOID51125    -            514     5e-22   78.1  16.2   1   1   3.7e-26     5e-22   78.1  11.2     4   171   298   501   295   508 0.83 Binding-protein-dependent transport system inner membrane component
Complex1_51K         PF01512.12   151 seq969_BIOID51125    -            708   1.7e-48  164.0   1.7   1   1   2.1e-51   2.2e-48  163.7   0.0     1   151   139   284   139   284 0.98 Respiratory-chain NADH dehydrogenase 51 Kd subunit
RnfC_N               PF13375.1    101 seq969_BIOID51125    -            708     2e-34  117.2   0.2   1   1   6.7e-37   7.1e-34  115.4   0.0     1   101    14   115    14   115 0.96 RnfC Barrel sandwich hybrid domain
SLBB                 PF10531.4     59 seq969_BIOID51125    -            708   2.1e-11   43.3   0.1   1   1   5.5e-14   5.8e-11   42.0   0.0     1    58   296   344   296   345 0.95 SLBB domain
Fer4_7               PF12838.2     52 seq969_BIOID51125    -            708   1.6e-09   37.8   8.8   1   1     5e-12   5.2e-09   36.2   6.1     1    52   376   430   376   430 0.81 4Fe-4S dicluster domain
Fer4_8               PF13183.1     57 seq969_BIOID51125    -            708   4.7e-09   36.0   5.1   1   1   1.3e-11   1.4e-08   34.5   3.5     3    57   375   430   372   462 0.80 4Fe-4S dicluster domain
Fer4_10              PF13237.1     52 seq969_BIOID51125    -            708   5.8e-08   32.2  10.5   1   1   1.5e-10   1.6e-07   30.8   7.3     6    52   374   427   370   427 0.91 4Fe-4S dicluster domain
Fer4_9               PF13187.1     55 seq969_BIOID51125    -            708   4.5e-07   29.9   8.9   1   1   1.5e-09   1.6e-06   28.1   6.1     2    53   377   429   376   430 0.71 4Fe-4S dicluster domain
Fer4_4               PF12800.2     17 seq969_BIOID51125    -            708   4.7e-07   29.4  11.4   1   2   5.4e-06    0.0057   16.7   2.0     2    16   375   389   374   395 0.90 4Fe-4S binding domain
Fer4_4               PF12800.2     17 seq969_BIOID51125    -            708   4.7e-07   29.4  11.4   2   2   5.1e-06    0.0054   16.8   1.0     3    16   415   428   413   436 0.91 4Fe-4S binding domain
Fer4_17              PF13534.1     61 seq969_BIOID51125    -            708   1.5e-06   28.3  10.4   1   1   1.2e-08   1.3e-05   25.3   6.9     2    61   377   431   376   431 0.82 4Fe-4S dicluster domain
GST_C_2              PF13410.1     69 seq970_BIOID51125    -            304   5.3e-10   38.9   0.3   1   1   4.8e-13   1.3e-09   37.6   0.2     2    68   190   260   189   261 0.82 Glutathione S-transferase, C-terminal domain
GST_C                PF00043.20    95 seq970_BIOID51125    -            304   9.3e-09   35.0   0.0   1   1   5.9e-12   1.6e-08   34.2   0.0    33    95   199   266   162   266 0.87 Glutathione S-transferase, C-terminal domain
GST_N_2              PF13409.1     70 seq970_BIOID51125    -            304   1.8e-06   27.7   0.0   1   1   1.7e-09   4.7e-06   26.3   0.0     3    69    69   143    67   144 0.89 Glutathione S-transferase, N-terminal domain
GST_N                PF02798.15    76 seq970_BIOID51125    -            304   3.4e-05   23.7   0.0   1   1   4.2e-08   0.00012   22.1   0.0    17    76    82   143    74   143 0.91 Glutathione S-transferase, N-terminal domain
DUF2554              PF10829.3     76 seq973_BIOID51125    -             76   5.7e-52  173.6   0.6   1   1   4.6e-56   6.3e-52  173.5   0.4     1    76     1    76     1    76 0.99 Protein of unknown function (DUF2554)
AlkA_N               PF06029.6    116 seq976_BIOID51125    -            285   8.1e-29   99.9   0.0   1   1   1.9e-32   1.3e-28   99.2   0.0     3   116     3   112     1   112 0.98 AlkA N-terminal domain
HhH-GPD              PF00730.20   121 seq976_BIOID51125    -            285   2.6e-17   63.0   0.0   1   1   5.8e-21     4e-17   62.4   0.0     1   120   118   261   118   263 0.93 HhH-GPD superfamily base excision DNA repair protein
UPF0167              PF03691.9    176 seq978_BIOID51125    -            195   2.4e-78  261.4   7.9   1   1   2.2e-82     3e-78  261.1   5.5     3   176     6   195     4   195 0.98 Uncharacterised protein family (UPF0167)
Peptidase_S11        PF00768.15   241 seq980_BIOID51125    -            403  6.1e-100  333.3   0.1   1   1  1.8e-103    8e-100  332.9   0.0     4   240    38   272    35   273 0.98 D-alanyl-D-alanine carboxypeptidase
PBP5_C               PF07943.8     91 seq980_BIOID51125    -            403   2.6e-25   88.1   0.0   1   1   9.9e-29   4.5e-25   87.3   0.0     1    91   292   383   292   383 0.99 Penicillin-binding protein 5, C-terminal domain
Beta-lactamase2      PF13354.1    197 seq980_BIOID51125    -            403   2.6e-08   33.4   0.0   1   1   7.9e-12   3.6e-08   32.9   0.0     2   141    55   206    54   249 0.81 Beta-lactamase enzyme family
DEDD_Tnp_IS110       PF01548.12   144 seq982_BIOID51125    -            348   5.3e-44  149.2   0.2   1   1   2.8e-47   1.9e-43  147.4   0.1     1   144    29   173    29   173 0.99 Transposase
Transposase_20       PF02371.11    87 seq982_BIOID51125    -            348   1.3e-27   95.6   0.4   1   1   3.4e-31   2.3e-27   94.7   0.3     2    85   218   302   217   304 0.96 Transposase IS116/IS110/IS902 family
BPD_transp_1         PF00528.17   185 seq984_BIOID51125    -            296   1.6e-15   56.9  16.5   1   1   1.2e-19   1.6e-15   56.9  11.5    10   181   111   287    97   291 0.82 Binding-protein-dependent transport system inner membrane component
Lactate_perm         PF02652.9    522 seq986_BIOID51125    -            518  1.1e-129  433.1  52.4   1   1  1.5e-133  2.1e-129  432.2  36.3     3   519     7   509     5   512 0.95 L-lactate permease
NQR2_RnfD_RnfE       PF03116.10   314 seq988_BIOID51125    -            352  8.2e-122  406.1  15.5   1   1  6.8e-126  9.3e-122  405.9  10.7     3   314     4   350     2   350 0.93 NQR2, RnfD, RnfE family
DUF493               PF04359.9     85 seq989_BIOID51125    -             87   2.5e-31  107.7   0.0   1   1     2e-35   2.7e-31  107.6   0.0     2    85     6    87     5    87 0.98 Protein of unknown function (DUF493)
BPL_LplA_LipB        PF03099.14   125 seq993_BIOID51125    -            213     1e-18   67.4   0.0   1   1   1.1e-22   1.4e-18   66.9   0.0    15   125    57   159    47   159 0.85 Biotin/lipoate A/B protein ligase family
Sugar_tr             PF00083.19   451 seq994_BIOID51125    -            491  3.1e-145  484.0  31.0   1   1  5.1e-149  3.5e-145  483.9  21.5     2   451    14   478    13   478 0.97 Sugar (and other) transporter
MFS_1                PF07690.11   354 seq994_BIOID51125    -            491   1.8e-29  102.5  66.6   1   2   1.3e-26     9e-23   80.4  26.0     5   342    29   411    17   414 0.77 Major Facilitator Superfamily
MFS_1                PF07690.11   354 seq994_BIOID51125    -            491   1.8e-29  102.5  66.6   2   2   3.9e-13   2.7e-09   36.1  14.6     2   188   283   476   278   489 0.79 Major Facilitator Superfamily
Ldh_2                PF02615.9    335 seq995_BIOID51125    -            349  1.1e-139  464.7   0.1   1   1  8.9e-144  1.2e-139  464.5   0.0     1   334     1   333     1   334 0.99 Malate/L-lactate dehydrogenase
NUDIX                PF00293.23   135 seq996_BIOID51125    -            257   1.9e-21   75.9   0.1   1   1   1.3e-24     6e-21   74.3   0.0     6   125   132   240   127   249 0.90 NUDIX domain
zf-NADH-PPase        PF09297.6     32 seq996_BIOID51125    -            257   2.8e-10   39.4   5.4   1   1     1e-13   4.8e-10   38.6   3.8     1    32    93   124    93   124 0.98 NADH pyrophosphatase zinc ribbon domain
NUDIX-like           PF09296.6     98 seq996_BIOID51125    -            257   3.7e-06   27.0   0.1   1   1   1.6e-09   7.3e-06   26.1   0.1     2    97    11    90    10    91 0.96 NADH pyrophosphatase-like rudimentary NUDIX domain
FMN_bind             PF04205.9     81 seq998_BIOID51125    -            206   2.7e-18   65.7   0.1   1   1     4e-22   5.5e-18   64.7   0.0     1    77    99   187    99   191 0.98 FMN-binding domain
BenE                 PF03594.8    378 seq999_BIOID51125    -            397   2.6e-98  328.9  34.5   1   1  2.5e-102   3.4e-98  328.5  23.9     4   255    94   345    91   354 0.98 Benzoate membrane transport protein
CCG                  PF02754.11    85 seq1001_BIOID51125   -            239     2e-27   94.9   0.1   1   2     1e-15   1.4e-11   44.1   0.0     1    85     3    85     3    85 0.97 Cysteine-rich domain
CCG                  PF02754.11    85 seq1001_BIOID51125   -            239     2e-27   94.9   0.1   2   2     3e-17   4.1e-13   49.0   0.0     2    84   133   216   132   217 0.87 Cysteine-rich domain
LysR_substrate       PF03466.15   209 seq1003_BIOID51125   -            317   9.6e-18   63.9   0.0   1   1   1.9e-21   1.3e-17   63.4   0.0     5   207   116   316   114   317 0.95 LysR substrate binding domain
HTH_1                PF00126.22    60 seq1003_BIOID51125   -            317   1.2e-14   53.6   0.0   1   1   3.1e-18   2.1e-14   52.8   0.0     1    59    31    89    31    90 0.96 Bacterial regulatory helix-turn-helix protein, lysR family
HTH_3                PF01381.17    55 seq1004_BIOID51125   -             88   6.7e-15   54.5   0.0   1   1   3.8e-18     1e-14   53.9   0.0     2    53    18    69    17    70 0.95 Helix-turn-helix
HTH_19               PF12844.2     64 seq1004_BIOID51125   -             88   7.5e-12   45.0   0.1   1   1   3.3e-15   9.1e-12   44.7   0.0     3    54    16    67    14    75 0.89 Helix-turn-helix domain
HTH_37               PF13744.1     80 seq1004_BIOID51125   -             88   1.2e-07   31.3   0.2   1   1   5.4e-11   1.5e-07   31.0   0.1    18    72    12    65    10    70 0.91 Helix-turn-helix domain
HTH_26               PF13443.1     63 seq1004_BIOID51125   -             88   1.1e-06   28.5   0.2   1   1   1.3e-09   3.5e-06   26.9   0.0     7    53    22    67    16    70 0.90 Cro/C1-type HTH DNA-binding domain
HTH_31               PF13560.1     64 seq1004_BIOID51125   -             88   1.7e-06   27.9   0.0   1   1   7.2e-10     2e-06   27.7   0.0     2    57    13    67    12    83 0.89 Helix-turn-helix domain
Rnf-Nqr              PF02508.9    190 seq1005_BIOID51125   -            231   7.9e-59  198.3   9.5   1   1   6.7e-63   9.1e-59  198.1   6.6     1   189     1   200     1   201 0.98 Rnf-Nqr subunit, membrane protein
URO-D                PF01208.12   343 seq1006_BIOID51125   -            354  1.7e-140  467.7   0.0   1   1  1.4e-144  1.9e-140  467.5   0.0     2   342     5   347     4   348 0.98 Uroporphyrinogen decarboxylase (URO-D)
Couple_hipA          PF13657.1     99 seq1007_BIOID51125   -            459   5.3e-25   87.4   0.0   1   1   2.1e-28   9.7e-25   86.6   0.0     4    98    26   122    23   123 0.97 HipA N-terminal domain
HipA_N               PF07805.7     82 seq1007_BIOID51125   -            459   4.6e-21   74.7   0.0   1   1   2.6e-24   1.2e-20   73.4   0.0     1    82   169   257   169   257 0.98 HipA-like N-terminal domain
HipA_C               PF07804.7     79 seq1007_BIOID51125   -            459   2.8e-17   62.4   0.0   1   1   2.2e-20     1e-16   60.6   0.0     1    79   268   351   268   351 0.95 HipA-like C-terminal domain
Peptidase_M20        PF01546.23   171 seq1008_BIOID51125   -            411   2.8e-26   92.0   0.0   1   1   5.1e-30   3.5e-26   91.6   0.0     3   169    79   404    77   406 0.93 Peptidase family M20/M25/M40
Histone_HNS          PF00816.16    93 seq1009_BIOID51125   -            137   1.1e-19   70.5   6.3   1   1     1e-23   1.4e-19   70.2   3.8     2    91    25   127    24   130 0.91 H-NS histone family
DUF162               PF02589.10   189 seq1010_BIOID51125   -            471   7.2e-52  175.5   0.1   1   1   6.1e-55     1e-51  175.0   0.1     3   189    72   294    70   294 0.99 Uncharacterised ACR, YkgG family COG1556
Fer4_8               PF13183.1     57 seq1010_BIOID51125   -            471   8.3e-11   41.6   1.7   1   1   1.1e-13   1.8e-10   40.5   1.2     2    57   309   376   308   376 0.79 4Fe-4S dicluster domain
DUF3390              PF11870.3     93 seq1010_BIOID51125   -            471   1.2e-09   37.8   0.1   1   1   1.7e-12     3e-09   36.5   0.0    12    91   385   469   379   471 0.83 Domain of unknown function (DUF3390)
Fer4_9               PF13187.1     55 seq1010_BIOID51125   -            471   1.5e-07   31.4   1.3   1   1     3e-10   5.1e-07   29.7   0.9     1    53   311   375   311   376 0.94 4Fe-4S dicluster domain
Fer4_7               PF12838.2     52 seq1010_BIOID51125   -            471   2.5e-07   30.8   4.9   1   1     4e-10   6.9e-07   29.4   3.4     1    51   311   375   311   376 0.75 4Fe-4S dicluster domain
Fer4_17              PF13534.1     61 seq1010_BIOID51125   -            471   6.2e-07   29.5   1.7   1   1     1e-09   1.8e-06   28.0   1.2     1    60   311   376   311   377 0.71 4Fe-4S dicluster domain
Fer4_10              PF13237.1     52 seq1010_BIOID51125   -            471   1.1e-06   28.1   5.4   1   1   3.2e-09   5.5e-06   25.9   4.0     7    52   310   373   305   373 0.69 4Fe-4S dicluster domain
BenE                 PF03594.8    378 seq1012_BIOID51125   -             81     1e-27   96.6   4.5   1   1   8.2e-32   1.1e-27   96.4   3.1   308   378     1    71     1    71 0.98 Benzoate membrane transport protein
HhH-GPD              PF00730.20   121 seq1013_BIOID51125   -            211   9.8e-19   67.6   0.0   1   1   3.1e-22   1.4e-18   67.1   0.0     1   120    34   168    34   169 0.95 HhH-GPD superfamily base excision DNA repair protein
HHH                  PF00633.18    30 seq1013_BIOID51125   -            211   7.1e-08   31.6   0.0   1   1   3.7e-11   1.7e-07   30.4   0.0     2    29   100   127    99   128 0.94 Helix-hairpin-helix motif
EndIII_4Fe-2S        PF10576.4     17 seq1013_BIOID51125   -            211   9.7e-05   22.2   3.3   1   1   3.7e-08   0.00017   21.5   2.3     1    17   187   203   187   203 0.99 Iron-sulfur binding domain of endonuclease III
Radical_SAM          PF04055.16   166 seq1016_BIOID51125   -            321   1.7e-14   54.2   0.0   1   1   1.9e-18   2.6e-14   53.6   0.0     4   165    91   251    88   252 0.91 Radical SAM superfamily
Endonuclease_5       PF04493.9    206 seq1018_BIOID51125   -            223   1.8e-70  236.3   0.0   1   1   1.5e-74   2.1e-70  236.1   0.0     1   205     9   208     9   209 0.99 Endonuclease V
PRK                  PF00485.13   194 seq1022_BIOID51125   -            213     7e-45  152.8   0.0   1   1   2.3e-48     8e-45  152.6   0.0     1   193    10   199    10   200 0.94 Phosphoribulokinase / Uridine kinase family
AAA_18               PF13238.1    129 seq1022_BIOID51125   -            213   1.5e-08   34.8   0.0   1   1   6.7e-12   2.3e-08   34.2   0.0     1   118    11   158    11   169 0.81 AAA domain
AAA_17               PF13207.1    121 seq1022_BIOID51125   -            213     5e-07   30.4   0.0   1   1   2.5e-10   8.4e-07   29.6   0.0     1   119    10   161    10   163 0.71 AAA domain
Cupin_2              PF07883.6     71 seq1026_BIOID51125   -            175   6.1e-12   44.7   0.0   1   1   1.6e-11   1.1e-07   31.0   0.0     3    49    98   144    96   148 0.88 Cupin domain
DUF416               PF04222.7    191 seq1028_BIOID51125   -            196   2.2e-87  291.0   0.1   1   1   1.8e-91   2.5e-87  290.8   0.0     1   189     4   192     4   194 0.99 Protein of unknown function (DUF416)
DUF162               PF02589.10   189 seq1029_BIOID51125   -            250   3.3e-35  121.2   0.0   1   1   3.1e-39   4.2e-35  120.8   0.0    11   189    76   246    65   246 0.91 Uncharacterised ACR, YkgG family COG1556
PTR2                 PF00854.16   373 seq1031_BIOID51125   -            500   2.5e-75  253.5  26.1   1   1   6.9e-79   4.7e-75  252.5  15.9     2   370    89   428    88   431 0.97 POT family
MFS_1                PF07690.11   354 seq1031_BIOID51125   -            500   1.9e-20   72.8  54.6   1   1   3.5e-21   2.4e-17   62.6  25.7    10   301    35   372    26   382 0.78 Major Facilitator Superfamily
DCD                  PF06559.6    366 seq1033_BIOID51125   -            193   1.1e-10   40.3   0.0   1   1   6.4e-12   4.4e-08   31.8   0.0    12   127     3   125     2   139 0.88 2'-deoxycytidine 5'-triphosphate deaminase (DCD)
dUTPase              PF00692.14   129 seq1033_BIOID51125   -            193   3.9e-08   32.7   0.0   1   1     9e-12   6.2e-08   32.0   0.0    22   125    79   185    72   189 0.93 dUTPase
Fimbrial             PF00419.15   145 seq1036_BIOID51125   -            187   1.3e-19   70.7   3.5   1   1   1.3e-23   1.8e-19   70.2   2.4     1   144    39   186    39   187 0.89 Fimbrial protein
Bac_DNA_binding      PF00216.16    90 seq1038_BIOID51125   -             90   3.2e-33  113.4   1.4   1   1   2.6e-37   3.6e-33  113.3   1.0     1    90     1    90     1    90 0.99 Bacterial DNA-binding protein
AsmA                 PF05170.9    604 seq1039_BIOID51125   -            617    2e-139  465.9  14.8   1   2   2.9e-68     2e-64  218.2   0.3     1   266     1   241     1   242 0.99 AsmA family
AsmA                 PF05170.9    604 seq1039_BIOID51125   -            617    2e-139  465.9  14.8   2   2   4.4e-79     3e-75  253.9   5.9   323   604   240   512   238   512 0.99 AsmA family
AsmA_2               PF13502.1    220 seq1039_BIOID51125   -            617     1e-27   96.7  14.1   1   1   2.5e-29   1.7e-25   89.5   2.4     1   218   357   571   357   573 0.89 AsmA-like C-terminal region
DUF1481              PF07356.7    195 seq1041_BIOID51125   -            211   5.4e-71  237.9   0.6   1   1   4.5e-75   6.2e-71  237.7   0.4     1   195    22   207    22   207 0.99 Protein of unknown function (DUF1481)
CRCB                 PF02537.10   117 seq1044_BIOID51125   -            127   2.8e-29  101.2  12.7   1   1   2.3e-33   3.2e-29  101.0   8.8     2   116     6   118     5   119 0.95 CrcB-like protein
Pili_assembly_N      PF00345.15   122 seq1047_BIOID51125   -            239   2.4e-41  140.2   0.5   1   1   5.4e-45   3.7e-41  139.6   0.4     2   121    36   154    35   155 0.91 Gram-negative pili assembly chaperone, N-terminal domain
Pili_assembly_C      PF02753.12    68 seq1047_BIOID51125   -            239   5.2e-17   61.3   0.7   1   1   7.5e-21   5.2e-17   61.3   0.5     1    66   174   233   174   235 0.95 Gram-negative pili assembly chaperone, C-terminal domain
GST_C                PF00043.20    95 seq1049_BIOID51125   -            201     3e-15   55.8   0.1   1   1   1.9e-18   5.3e-15   55.0   0.1     5    95   104   189   100   189 0.94 Glutathione S-transferase, C-terminal domain
GST_N_2              PF13409.1     70 seq1049_BIOID51125   -            201   2.7e-11   43.1   0.0   1   1   3.9e-14   1.1e-10   41.2   0.0     5    69    11    75     9    76 0.95 Glutathione S-transferase, N-terminal domain
GST_N_3              PF13417.1     75 seq1049_BIOID51125   -            201   4.4e-10   39.5   0.0   1   1   3.4e-13   9.2e-10   38.5   0.0    15    73    16    79    11    81 0.89 Glutathione S-transferase, N-terminal domain
GST_C_2              PF13410.1     69 seq1049_BIOID51125   -            201   7.2e-10   38.4   0.1   1   1   3.8e-13   1.1e-09   37.9   0.0     7    69   125   184    71   184 0.90 Glutathione S-transferase, C-terminal domain
GST_N                PF02798.15    76 seq1049_BIOID51125   -            201     2e-08   34.1   0.0   1   1   2.2e-11   5.9e-08   32.6   0.0     3    76     1    75     1    75 0.94 Glutathione S-transferase, N-terminal domain
SEC-C                PF02810.10    21 seq1056_BIOID51125   -            152   1.2e-18   66.0  20.2   1   2   3.8e-11   5.3e-07   28.9   0.5     1    20     1    20     1    21 0.94 SEC-C motif
SEC-C                PF02810.10    21 seq1056_BIOID51125   -            152   1.2e-18   66.0  20.2   2   2   3.9e-15   5.4e-11   41.6   8.9     1    19   134   152   134   152 0.96 SEC-C motif
Usher                PF00577.15   552 seq1057_BIOID51125   -            883  3.6e-198  659.6  31.6   1   1  9.8e-202  4.5e-198  659.3  21.9     1   552   213   795   213   795 0.99 Type VII secretion system (T7SS), usher protein
PapC_N               PF13954.1    146 seq1057_BIOID51125   -            883   2.5e-41  140.5   0.0   1   1   1.1e-44     5e-41  139.5   0.0     1   146    42   196    42   196 0.96 PapC N-terminal domain
PapC_C               PF13953.1     68 seq1057_BIOID51125   -            883   2.5e-23   81.3   0.1   1   1   1.5e-26   6.8e-23   79.9   0.1     1    65   805   868   805   871 0.96 PapC C-terminal domain
HATPase_c            PF02518.21   111 seq1059_BIOID51125   -            458   1.5e-28   98.5   0.8   1   1   6.1e-32   4.2e-28   97.1   0.1     2   110   346   449   345   450 0.98 Histidine kinase-, DNA gyrase B-, and HSP90-like ATPase
HisKA                PF00512.20    68 seq1059_BIOID51125   -            458   1.5e-14   53.5   0.4   1   1     8e-18   5.5e-14   51.7   0.0     2    65   238   300   237   302 0.91 His Kinase A (phospho-acceptor) domain
Formyl_trans_N       PF00551.14   181 seq1060_BIOID51125   -            280   5.8e-55  185.5   0.0   1   1   1.1e-58   7.3e-55  185.2   0.0     2   181    86   262    85   262 0.99 Formyl transferase
ACT                  PF01842.20    66 seq1060_BIOID51125   -            280   1.1e-07   31.0   0.0   1   1   3.3e-11   2.2e-07   30.0   0.0     2    63     8    69     7    72 0.91 ACT domain
DcuC                 PF03606.10   463 seq1064_BIOID51125   -            461  1.3e-137  458.8  49.1   1   1  2.1e-141  1.4e-137  458.6  34.0     2   462     6   451     5   452 0.99 C4-dicarboxylate anaerobic carrier
DctM                 PF06808.7    416 seq1064_BIOID51125   -            461   1.3e-08   33.7  42.1   1   1   1.9e-12   1.3e-08   33.7  29.2    97   412   124   449   117   453 0.79 DctM-like transporters
Hexapep              PF00132.19    36 seq1067_BIOID51125   -            303   1.9e-06   27.0  17.2   1   1     5e-07    0.0034   16.7   0.5     8    36   209   237   203   237 0.89 Bacterial transferase hexapeptide (six repeats)
Sigma54_activat      PF00158.21   168 seq1069_BIOID51125   -            441   1.5e-72  242.4   0.1   1   1   8.9e-76   2.4e-72  241.7   0.1     1   168   141   308   141   308 0.99 Sigma-54 interaction domain
Response_reg         PF00072.19   112 seq1069_BIOID51125   -            441   7.2e-30  103.1   0.2   1   1   5.4e-33   1.5e-29  102.1   0.1     1   111     8   117     8   118 0.98 Response regulator receiver domain
HTH_8                PF02954.14    42 seq1069_BIOID51125   -            441     2e-14   52.7   0.6   1   1   7.2e-18     2e-14   52.7   0.4     3    39   403   439   401   441 0.93 Bacterial regulatory protein, Fis family
AAA_5                PF07728.9    139 seq1069_BIOID51125   -            441   1.3e-07   31.3   0.0   1   1   9.7e-11   2.7e-07   30.3   0.0     2   123   165   283   164   301 0.84 AAA domain (dynein-related subfamily)
AAA                  PF00004.24   132 seq1069_BIOID51125   -            441   1.5e-05   25.0   0.0   1   1   1.2e-08   3.4e-05   23.9   0.0     1   126   165   296   165   302 0.72 ATPase family associated with various cellular activities (AAA)
Aldo_ket_red         PF00248.16   283 seq1074_BIOID51125   -            346   4.4e-75  251.9   0.0   1   1   3.7e-79   5.1e-75  251.7   0.0     2   282    28   332    27   333 0.96 Aldo/keto reductase family
Fimbrial             PF00419.15   145 seq1075_BIOID51125   -            176   3.1e-19   69.5   0.2   1   1   2.6e-23   3.6e-19   69.3   0.1     3   145    29   176    27   176 0.91 Fimbrial protein
Poly_export          PF02563.11    83 seq1078_BIOID51125   -            379   6.1e-30  102.7   0.6   1   1   2.1e-32   1.5e-28   98.2   0.0     4    82    77   166    74   167 0.87 Polysaccharide biosynthesis/export protein
SLBB                 PF10531.4     59 seq1078_BIOID51125   -            379   3.6e-12   45.8   0.4   1   1     3e-09   2.1e-05   24.2   0.0     3    45   174   217   172   223 0.92 SLBB domain
HMGL-like            PF00682.14   237 seq1080_BIOID51125   -            523     3e-91  305.1   3.0   1   1   7.2e-95   4.9e-91  304.4   2.1     1   236    13   251    13   252 0.99 HMGL-like
LeuA_dimer           PF08502.5    133 seq1080_BIOID51125   -            523   4.7e-39  133.1   0.3   1   1   1.5e-42     1e-38  132.0   0.2     1   133   369   500   369   500 0.98 LeuA allosteric (dimerisation) domain
Fimbrial             PF00419.15   145 seq1081_BIOID51125   -            167   6.4e-09   36.0   5.6   1   1   5.5e-13   7.6e-09   35.8   3.9     1   143    28   165    24   167 0.73 Fimbrial protein
RNase_PH             PF01138.16   132 seq1082_BIOID51125   -            238   2.8e-27   95.5   0.0   1   1   6.9e-31   4.7e-27   94.7   0.0     1   129    10   140    10   142 0.93 3' exoribonuclease family, domain 1
RNase_PH_C           PF03725.10    68 seq1082_BIOID51125   -            238   8.9e-13   47.8   0.7   1   1   2.4e-16   1.6e-12   47.0   0.5     1    66   157   222   157   224 0.96 3' exoribonuclease family, domain 2
AA_kinase            PF00696.23   241 seq1083_BIOID51125   -            449   1.5e-47  162.1   0.1   1   1   4.7e-51   2.2e-47  161.5   0.1     2   240     4   277     3   278 0.80 Amino acid kinase family
ACT                  PF01842.20    66 seq1083_BIOID51125   -            449   1.7e-07   30.4   0.0   1   1   2.6e-09   1.2e-05   24.5   0.0    11    42   322   355   316   379 0.74 ACT domain
FimH_man-bind        PF09160.5    147 seq1084_BIOID51125   -            304   5.8e-61  204.5   0.7   1   1   1.3e-64   8.7e-61  203.9   0.1     1   147    27   171    27   171 0.99 FimH, mannose binding
Fimbrial             PF00419.15   145 seq1084_BIOID51125   -            304   1.1e-07   32.1   3.8   1   1   1.5e-11   1.1e-07   32.1   2.6     5   145   176   304   172   304 0.84 Fimbrial protein
LMWPc                PF01451.16   138 seq1085_BIOID51125   -            147   2.7e-44  150.7   0.0   1   1   2.2e-48   3.1e-44  150.5   0.0     1   138     5   139     5   139 0.97 Low molecular weight phosphotyrosine protein phosphatase
Pribosyltran         PF00156.22   125 seq1086_BIOID51125   -            213   1.2e-16   60.4   0.1   1   1   2.2e-20   3.1e-16   59.1   0.0     3   123    39   152    37   154 0.94 Phosphoribosyl transferase domain
adh_short_C2         PF13561.1    243 seq1087_BIOID51125   -            294   4.9e-30  104.9   0.0   1   1   1.3e-33   5.7e-30  104.7   0.0     5   241    58   290    55   292 0.92 Enoyl-(Acyl carrier protein) reductase
adh_short            PF00106.20   167 seq1087_BIOID51125   -            294   3.3e-26   92.0   0.2   1   1     9e-30   4.1e-26   91.7   0.1     3   166    52   217    50   218 0.95 short chain dehydrogenase
KR                   PF08659.5    181 seq1087_BIOID51125   -            294   2.3e-08   33.7   0.0   1   1   6.9e-12   3.2e-08   33.3   0.0     4   167    53   221    51   234 0.77 KR domain
Wzz                  PF02706.10   152 seq1091_BIOID51125   -            732   5.4e-51  172.3   3.4   1   1   5.4e-54   1.5e-50  170.8   0.0     1   152    28   264    28   264 0.99 Chain length determinant protein
GNVR                 PF13807.1     82 seq1091_BIOID51125   -            732   3.2e-30  103.5   1.9   1   1   3.2e-33   8.8e-30  102.1   0.6     1    81   379   459   379   460 0.98 G-rich domain on putative tyrosine kinase
AAA_31               PF13614.1    157 seq1091_BIOID51125   -            732   3.4e-17   62.6   0.0   1   1   2.3e-20   6.2e-17   61.8   0.0     2   151   540   681   539   687 0.90 AAA domain
CbiA                 PF01656.18   195 seq1091_BIOID51125   -            732   3.4e-12   46.0   0.0   1   1   3.8e-15     1e-11   44.4   0.0    10   161   550   713   541   728 0.68 CobQ/CobB/MinD/ParA nucleotide binding domain
Iso_dh               PF00180.15   348 seq1092_BIOID51125   -            363  5.7e-140  466.0   0.0   1   1  4.7e-144  6.5e-140  465.8   0.0     1   348     6   355     6   355 0.99 Isocitrate/isopropylmalate dehydrogenase
Rick_17kDa_Anti      PF05433.10    42 seq1096_BIOID51125   -            155   1.4e-07   30.9  26.2   1   1   1.8e-11   2.5e-07   30.1  18.2     1    42    62   103    62   103 0.96 Glycine zipper 2TM domain
Molybdopterin        PF00384.17   432 seq1098_BIOID51125   -            759     2e-29  102.4   0.0   1   1   7.1e-33   4.8e-29  101.2   0.0     1   352   108   469   108   508 0.77 Molybdopterin oxidoreductase
Molydop_binding      PF01568.16   109 seq1098_BIOID51125   -            759   3.5e-06   26.6   0.0   1   1   2.1e-09   1.4e-05   24.7   0.0     1   108   642   751   642   752 0.77 Molydopterin dinucleotide binding domain
Zeta_toxin           PF06414.7    201 seq1101_BIOID51125   -            308   1.3e-54  184.2   0.1   1   1   2.9e-58     2e-54  183.6   0.1     5   195    97   284    94   291 0.95 Zeta toxin
KAP_NTPase           PF07693.9    325 seq1101_BIOID51125   -            308   2.9e-05   23.1   0.0   1   1   5.9e-09   4.1e-05   22.6   0.0     9   115    98   225    90   278 0.84 KAP family P-loop domain
Citrate_ly_lig       PF08218.6    182 seq1102_BIOID51125   -            352   8.3e-82  272.9   0.0   1   1   2.1e-85   1.4e-81  272.1   0.0     1   182   147   333   147   333 0.99 Citrate lyase ligase C-terminal domain
Aconitase            PF00330.15   465 seq1107_BIOID51125   -            466  7.3e-198  657.6   0.2   1   1    6e-202  8.2e-198  657.4   0.1     1   465     4   457     4   457 0.99 Aconitase family (aconitate hydratase)
DUF1656              PF07869.7     58 seq1110_BIOID51125   -             78   3.3e-18   65.1   9.6   1   1   2.4e-22   3.3e-18   65.1   6.7     3    57    16    70    14    72 0.95 Protein of unknown function (DUF1656)
ACP                  PF06857.6     87 seq1111_BIOID51125   -             98   1.2e-33  114.7   0.1   1   1   9.9e-38   1.4e-33  114.5   0.1     1    86     2    87     2    88 0.98 Malonate decarboxylase delta subunit (MdcD)
HlyD                 PF00529.15   306 seq1112_BIOID51125   -            285   2.4e-45  155.0   4.7   1   2   2.1e-22   5.8e-19   68.3   1.4     2    78    44   120    43   128 0.92 HlyD family secretion protein
HlyD                 PF00529.15   306 seq1112_BIOID51125   -            285   2.4e-45  155.0   4.7   2   2   1.6e-28   4.5e-25   88.4   0.0   139   302   127   278   115   282 0.92 HlyD family secretion protein
HlyD_2               PF12700.2    328 seq1112_BIOID51125   -            285   5.5e-22   78.2   0.2   1   1   2.8e-25   7.5e-22   77.7   0.2    15   239    38   229    31   242 0.88 HlyD family secretion protein
HlyD_3               PF13437.1    105 seq1112_BIOID51125   -            285   6.9e-19   68.0   0.1   1   1   1.5e-15     4e-12   46.2   0.0     1    82   153   232   153   248 0.90 HlyD family secretion protein
Biotin_lipoyl_2      PF13533.1     50 seq1112_BIOID51125   -            285   4.6e-18   64.5   1.6   1   1   2.9e-18   8.1e-15   54.1   0.5     2    50    44    92    42   103 0.88 Biotin-lipoyl like
XdhC_C               PF13478.1    136 seq1114_BIOID51125   -            541   1.1e-33  116.3   0.8   1   1   2.2e-35     1e-31  109.9   0.1     1   136   106   247   106   247 0.86 XdhC Rossmann domain
XdhC_CoxI            PF02625.11    71 seq1114_BIOID51125   -            541   5.8e-21   73.7   2.3   1   1   6.1e-24   2.8e-20   71.6   0.1     2    68     9    74     8    77 0.95 XdhC and CoxI family
HpcH_HpaI            PF03328.9    221 seq1115_BIOID51125   -            302   1.5e-81  272.3   0.2   1   1   4.1e-85   5.6e-81  270.5   0.0     1   221    15   234    15   234 0.99 HpcH/HpaI aldolase/citrate lyase family
LysR_substrate       PF03466.15   209 seq1116_BIOID51125   -            295   9.4e-34  116.2   0.0   1   1   1.7e-37   1.2e-33  115.9   0.0     6   208    89   293    84   294 0.97 LysR substrate binding domain
HTH_1                PF00126.22    60 seq1116_BIOID51125   -            295     5e-19   67.6   2.2   1   1   1.5e-22     1e-18   66.6   1.5     1    60     1    60     1    60 0.94 Bacterial regulatory helix-turn-helix protein, lysR family
Cys_Met_Meta_PP      PF01053.15   386 seq1119_BIOID51125   -            440  6.6e-122  406.3   0.0   1   1  5.5e-126  7.5e-122  406.2   0.0     1   385    52   436    52   437 0.97 Cys/Met metabolism PLP-dependent enzyme
Glycos_transf_2      PF00535.21   169 seq1120_BIOID51125   -            279   2.5e-29  101.9   0.0   1   1   9.5e-33   4.3e-29  101.2   0.0     1   125     8   132     8   172 0.84 Glycosyl transferase family 2
Glyco_tranf_2_3      PF13641.1    230 seq1120_BIOID51125   -            279   4.9e-10   39.5   0.0   1   1   1.3e-13   5.9e-10   39.2   0.0     3   111     7   109     4   187 0.85 Glycosyltransferase like family 2
FUSC                 PF04632.7    650 seq1121_BIOID51125   -            670  1.2e-162  542.6  49.6   1   1    2e-166  1.3e-162  542.4  34.4     1   649    20   662    20   663 0.98 Fusaric acid resistance protein family
FUSC_2               PF13515.1    128 seq1121_BIOID51125   -            670   2.7e-16   59.5  13.2   1   1     4e-20   2.7e-16   59.5   9.2     1   125    33   163    31   166 0.86 Fusaric acid resistance protein-like
Aconitase_C          PF00694.14   131 seq1122_BIOID51125   -            201   8.6e-44  148.7   0.0   1   1   8.7e-48   1.2e-43  148.2   0.0     2   129     3   125     2   127 0.97 Aconitase C-terminal domain
CitF                 PF04223.7    466 seq1125_BIOID51125   -            524  2.8e-274  909.7   2.0   1   1  2.4e-278  3.2e-274  909.5   1.4     1   466    57   522    57   522 1.00 Citrate lyase, alpha subunit (CitF)
RadC                 PF04002.10   123 seq1126_BIOID51125   -            224   7.9e-47  157.8   0.0   1   1   7.8e-51   1.1e-46  157.4   0.0     2   123   103   224   102   224 0.98 RadC-like JAB domain
Hexapep              PF00132.19    36 seq1129_BIOID51125   -            162   2.4e-11   42.4  14.7   1   1   2.2e-13     3e-09   35.8   3.3     2    34   109   141   108   143 0.96 Bacterial transferase hexapeptide (six repeats)
HTH_AraC             PF00165.18    42 seq1130_BIOID51125   -            253   1.5e-16   59.5   0.5   1   2   4.1e-10   2.8e-06   26.8   0.0     5    41   147   182   146   183 0.94 Bacterial regulatory helix-turn-helix proteins, AraC family
HTH_AraC             PF00165.18    42 seq1130_BIOID51125   -            253   1.5e-16   59.5   0.5   2   2   4.4e-11     3e-07   29.9   0.1    10    39   199   229   199   230 0.94 Bacterial regulatory helix-turn-helix proteins, AraC family
HTH_18               PF12833.2     81 seq1130_BIOID51125   -            253   4.3e-14   52.2   0.1   1   1   1.5e-17     1e-13   51.0   0.0     1    78   156   230   156   233 0.94 Helix-turn-helix domain
Glycos_transf_1      PF00534.15   172 seq1133_BIOID51125   -            405   9.2e-08   31.5   0.1   1   1     3e-11     2e-07   30.4   0.0    74   135   287   349   284   372 0.85 Glycosyl transferases group 1
SNARE_assoc          PF09335.6    123 seq1134_BIOID51125   -            219   3.3e-19   69.1   5.8   1   1   2.4e-23   3.3e-19   69.1   4.0     1   122    48   173    48   174 0.96 SNARE associated Golgi protein
Ribosomal_L28        PF00830.14    61 seq1135_BIOID51125   -             78   1.1e-29  101.9   1.4   1   1   8.9e-34   1.2e-29  101.7   1.0     1    61     3    63     3    63 0.99 Ribosomal L28 family
DUF3811              PF11656.3     87 seq1136_BIOID51125   -             90   4.5e-41  138.7   6.3   1   1   3.7e-45     5e-41  138.5   4.4     1    87     3    90     3    90 0.99 YjbD family (DUF3811)
Ribosomal_L33        PF00471.15    48 seq1137_BIOID51125   -             55     9e-24   83.3   1.5   1   1   7.4e-28     1e-23   83.2   1.0     1    48     6    53     6    53 0.99 Ribosomal protein L33
Fapy_DNA_glyco       PF01149.19   116 seq1140_BIOID51125   -            269     7e-31  106.8   0.0   1   1   2.4e-34   1.1e-30  106.2   0.0     1   115     2   114     2   115 0.96 Formamidopyrimidine-DNA glycosylase N-terminal domain
H2TH                 PF06831.9     93 seq1140_BIOID51125   -            269     1e-29  101.9   0.0   1   1   3.7e-33   1.7e-29  101.2   0.0     1    89   129   217   129   220 0.97 Formamidopyrimidine-DNA glycosylase H2TH domain
zf-FPG_IleRS         PF06827.9     30 seq1140_BIOID51125   -            269   7.3e-09   34.9   4.0   1   1     3e-12   1.4e-08   34.0   2.8     1    29   241   269   241   269 0.98 Zinc finger found in FPG and IleRS
YadA                 PF03895.10    78 seq1141_BIOID51125   -            608   1.4e-19   69.7   3.1   1   1     5e-23   1.4e-19   69.7   2.1     2    78   533   608   532   608 0.99 YadA-like C-terminal region
Hep_Hag              PF05658.9     28 seq1141_BIOID51125   -            608   1.5e-07   31.2   5.4   1   1   1.4e-10   3.9e-07   29.8   3.7     1    28   195   222   195   222 0.97 Hep_Hag
Sulfatase            PF00884.18   379 seq1142_BIOID51125   -            560  2.5e-114  382.1   8.3   1   1  4.6e-118  3.2e-114  381.7   5.8     1   371    58   497    58   505 0.96 Sulfatase
Phosphodiest         PF01663.17   364 seq1142_BIOID51125   -            560   1.4e-12   47.5   0.4   1   1     5e-16   3.4e-12   46.2   0.3    18   244   106   348    98   350 0.68 Type I phosphodiesterase / nucleotide pyrophosphatase
CitX                 PF03802.9    170 seq1143_BIOID51125   -            183   4.4e-59  198.6   0.0   1   1   3.6e-63   4.9e-59  198.4   0.0     2   169    12   180    11   181 0.98 Apo-citrate lyase phosphoribosyl-dephospho-CoA transferase
LysR_substrate       PF03466.15   209 seq1144_BIOID51125   -            308   1.1e-20   73.5   0.1   1   1   2.2e-24   1.5e-20   73.0   0.1    18   205   105   290    87   294 0.89 LysR substrate binding domain
HTH_1                PF00126.22    60 seq1144_BIOID51125   -            308     1e-20   73.1   0.6   1   1   3.4e-24   2.3e-20   71.9   0.4     2    60     5    63     4    63 0.97 Bacterial regulatory helix-turn-helix protein, lysR family
SgrR_N               PF12793.2    115 seq1146_BIOID51125   -            551   1.3e-38  131.3   4.6   1   1     2e-42   1.3e-38  131.3   3.2     1   115     5   118     5   118 0.98 Sugar transport-related sRNA regulator N-term
SBP_bac_5            PF00496.17   374 seq1146_BIOID51125   -            551     1e-29  103.4   0.0   1   1   2.6e-32   1.8e-28   99.3   0.0     1   343   163   446   163   475 0.85 Bacterial extracellular solute-binding proteins, family 5 Middle
CitG                 PF01874.11   277 seq1148_BIOID51125   -            118   1.6e-30  106.1   0.0   1   1   1.3e-34   1.8e-30  105.9   0.0     5    93    24   118    20   118 0.97 ATP:dephospho-CoA triphosphoribosyl transferase
HOK_GEF              PF01848.11    43 seq1150_BIOID51125   -             49   2.4e-20   71.4   2.9   1   1   1.9e-24   2.7e-20   71.3   2.0     2    43     5    46     4    46 0.97 Hok/gef family
CitG                 PF01874.11   277 seq1152_BIOID51125   -            164   3.2e-43  147.7   0.0   1   1   2.5e-47   3.4e-43  147.7   0.0   121   276    10   162     1   163 0.94 ATP:dephospho-CoA triphosphoribosyl transferase
Peptidase_S51        PF03575.12   153 seq1153_BIOID51125   -            229   2.8e-44  150.4   0.0   1   1   2.4e-48   3.3e-44  150.1   0.0     1   151    49   200    49   202 0.98 Peptidase family S51
Rhodanese            PF00581.15   113 seq1155_BIOID51125   -            364   4.9e-06   26.7   0.0   1   1   1.4e-09     2e-05   24.8   0.0    12   111    16   129     6   131 0.71 Rhodanese-like domain
Fe-ADH               PF00465.14   366 seq1156_BIOID51125   -            387   1.1e-87  293.9   0.1   1   1   1.9e-91   1.3e-87  293.7   0.0     1   351     9   363     9   377 0.91 Iron-containing alcohol dehydrogenase
Fe-ADH_2             PF13685.1    250 seq1156_BIOID51125   -            387   2.7e-13   49.6   0.1   1   1   3.3e-11   2.3e-07   30.3   0.0     4   101    16   111    13   114 0.81 Iron-containing alcohol dehydrogenase
Na_sulph_symp        PF00939.14   471 seq1158_BIOID51125   -            487  1.6e-182  607.4  37.5   1   1  1.4e-186  1.9e-182  607.2  26.0     2   471     6   486     5   486 0.99 Sodium:sulfate symporter transmembrane region
Glycos_transf_2      PF00535.21   169 seq1160_BIOID51125   -            248   4.2e-16   58.9   0.0   1   1   3.7e-20     5e-16   58.7   0.0     1    96     4   100     4   178 0.84 Glycosyl transferase family 2
Radical_SAM          PF04055.16   166 seq1161_BIOID51125   -            385   3.2e-16   59.8   0.0   1   1     2e-19   5.6e-16   59.0   0.0     6   165    11   174     7   175 0.89 Radical SAM superfamily
Fer4_12              PF13353.1    139 seq1161_BIOID51125   -            385   1.4e-08   34.8   0.9   1   1   1.2e-11   3.2e-08   33.6   0.1    15   129    12   129     9   141 0.70 4Fe-4S single cluster domain
DUF4008              PF13186.1     64 seq1161_BIOID51125   -            385   3.3e-08   33.6   2.4   1   1   4.2e-11   1.1e-07   31.9   1.7     4    63   263   318   257   328 0.88 Domain of unknown function (DUF4008)
Fer4_14              PF13394.1    117 seq1161_BIOID51125   -            385     8e-07   29.0   1.0   1   1   8.4e-10   2.3e-06   27.5   0.1     7    90    11    97     9   119 0.75 4Fe-4S single cluster domain
HisKA_3              PF07730.8     68 seq1162_BIOID51125   -            598   5.9e-19   68.0   0.9   1   1   1.7e-22   5.9e-19   68.0   0.6     1    64   390   453   390   457 0.97 Histidine kinase
PilJ                 PF13675.1    112 seq1162_BIOID51125   -            598   8.5e-19   67.8  14.4   1   1     3e-22     1e-18   67.5   1.3     2   108    34   131    33   135 0.91 Type IV pili methyl-accepting chemotaxis transducer N-term
HATPase_c            PF02518.21   111 seq1162_BIOID51125   -            598   1.7e-15   56.6   0.1   1   1   1.2e-18   4.1e-15   55.3   0.1     4   108   497   583   494   586 0.92 Histidine kinase-, DNA gyrase B-, and HSP90-like ATPase
HAMP                 PF00672.20    70 seq1162_BIOID51125   -            598   2.8e-11   43.3   3.2   1   1   8.1e-15   2.8e-11   43.3   2.2     4    69   159   224   158   225 0.93 HAMP domain
Gp_dh_C              PF02800.15   157 seq1166_BIOID51125   -            333   1.6e-60  202.9   0.1   1   1   4.8e-64   3.3e-60  201.9   0.1     1   157   155   313   155   313 0.98 Glyceraldehyde 3-phosphate dehydrogenase, C-terminal domain
Gp_dh_N              PF00044.19   151 seq1166_BIOID51125   -            333   2.5e-52  176.7   0.0   1   1   7.1e-56   4.9e-52  175.7   0.0     2   151     3   150     2   150 0.98 Glyceraldehyde 3-phosphate dehydrogenase, NAD binding domain
TetR_N               PF00440.18    47 seq1167_BIOID51125   -            199   2.5e-11   42.9   0.0   1   1   2.9e-15   3.9e-11   42.2   0.0     1    46    13    58    13    59 0.93 Bacterial regulatory proteins, tetR family
SBP_bac_6            PF13343.1    242 seq1169_BIOID51125   -            327   2.3e-17   63.0   3.2   1   1   6.5e-21     3e-17   62.6   2.2     1   217    73   288    73   313 0.76 Bacterial extracellular solute-binding protein
SBP_bac_1            PF01547.20   314 seq1169_BIOID51125   -            327   5.7e-17   62.2   5.2   1   1   1.9e-20   8.7e-17   61.7   3.6    14   313    40   272    36   273 0.84 Bacterial extracellular solute-binding protein
SBP_bac_11           PF13531.1    231 seq1169_BIOID51125   -            327   1.1e-15   57.7   0.3   1   1   3.3e-19   1.5e-15   57.3   0.2    18   224    42   274    22   277 0.84 Bacterial extracellular solute-binding protein
Aldo_ket_red         PF00248.16   283 seq1170_BIOID51125   -            275   7.7e-57  192.1   0.0   1   1   6.7e-61   9.2e-57  191.8   0.0     2   282    18   261    17   262 0.96 Aldo/keto reductase family
Hexapep              PF00132.19    36 seq1172_BIOID51125   -            182   3.2e-13   48.4   6.5   1   1   7.5e-12     1e-07   31.0   0.2     2    34   125   157   124   159 0.93 Bacterial transferase hexapeptide (six repeats)
rve                  PF00665.21   120 seq1173_BIOID51125   -            158   3.5e-20   72.1   0.1   1   1   1.3e-23   5.8e-20   71.4   0.0    30   119    21   110    10   111 0.96 Integrase core domain
rve_2                PF13333.1     52 seq1173_BIOID51125   -            158   2.8e-13   49.5   0.1   1   1     1e-16   4.7e-13   48.8   0.1     1    50   101   155   101   156 0.93 Integrase core domain
rve_3                PF13683.1     67 seq1173_BIOID51125   -            158   4.7e-12   45.1   0.0   1   1   1.5e-15     7e-12   44.5   0.0     4    67    85   149    82   149 0.94 Integrase core domain
Oxidored_FMN         PF00724.15   341 seq1175_BIOID51125   -            365   1.4e-90  303.6   0.0   1   1   1.1e-94   1.6e-90  303.4   0.0     1   340     5   343     5   344 0.93 NADH:flavin oxidoreductase / NADH oxidase family
Glyco_transf_9       PF01075.12   247 seq1178_BIOID51125   -            352   3.2e-63  213.1   0.0   1   1   5.6e-67   3.8e-63  212.8   0.0     3   246    78   326    76   327 0.98 Glycosyltransferase family 9 (heptosyltransferase)
Ribonuclease_T2      PF00445.13   189 seq1179_BIOID51125   -            274   4.8e-32  110.9   0.0   1   1   4.9e-36   6.6e-32  110.5   0.0     1   181    40   244    40   252 0.81 Ribonuclease T2 family
BPD_transp_1         PF00528.17   185 seq1182_BIOID51125   -            536   7.7e-16   58.0  35.6   1   1   1.8e-15   2.4e-11   43.3   6.3     5   181    74   266    70   273 0.83 Binding-protein-dependent transport system inner membrane component
ABC_membrane_2       PF06472.10   282 seq1183_BIOID51125   -            561     4e-48  163.8  10.2   1   1   1.2e-51   5.3e-48  163.4   7.1    11   281    15   301    10   302 0.95 ABC transporter transmembrane region 2
SbmA_BacA            PF05992.7    315 seq1183_BIOID51125   -            561   1.2e-33  116.6  16.5   1   1   1.9e-36   8.9e-33  113.7  11.4     8   312    31   350    25   353 0.82 SbmA/BacA-like family
ABC_tran             PF00005.22   118 seq1183_BIOID51125   -            561   1.6e-09   38.0   0.0   1   1     8e-13   3.7e-09   36.8   0.0    64   118   380   515   217   515 0.74 ABC transporter
TonB_dep_Rec         PF00593.19   276 seq1185_BIOID51125   -            695   3.9e-35  122.0  19.6   1   1   5.7e-39   3.9e-35  122.0  13.6     1   276   417   694   417   694 0.93 TonB dependent receptor
Plug                 PF07715.10   108 seq1185_BIOID51125   -            695   6.4e-29  100.3   2.9   1   1   5.4e-32   3.7e-28   97.8   0.9     3   108    39   151    37   151 0.91 TonB-dependent Receptor Plug Domain
Epimerase            PF01370.16   236 seq1186_BIOID51125   -            266   1.1e-41  142.6   0.0   1   1   1.1e-45   1.5e-41  142.3   0.0    94   236     1   145     1   145 0.97 NAD dependent epimerase/dehydratase family
DUF3828              PF12883.2    120 seq1187_BIOID51125   -            308   8.4e-12   44.9   2.7   1   1   4.2e-11   2.8e-07   30.3   0.1     2   118    26   142    25   144 0.88 Protein of unknown function (DUF3828)
Lumazine_bd          PF12870.2    111 seq1187_BIOID51125   -            308   3.1e-07   30.3   3.1   1   1   1.8e-08   0.00012   21.9   0.1    66   110   240   283   196   284 0.92 Lumazine-binding domain
Response_reg         PF00072.19   112 seq1188_BIOID51125   -            216   6.3e-31  106.5   0.1   1   1   2.8e-34   9.5e-31  106.0   0.0     1   111     9   120     9   121 0.98 Response regulator receiver domain
GerE                 PF00196.14    58 seq1188_BIOID51125   -            216   6.5e-23   79.7   0.4   1   1   3.8e-26   1.3e-22   78.7   0.3     2    57   154   209   153   210 0.97 Bacterial regulatory proteins, luxR family
Sigma70_r4_2         PF08281.7     54 seq1188_BIOID51125   -            216   3.3e-10   39.1   0.1   1   1     2e-13   6.7e-10   38.1   0.0     9    54   154   198   151   198 0.95 Sigma-70, region 4
Sigma70_r4           PF04545.11    50 seq1188_BIOID51125   -            216   1.1e-06   27.6   0.4   1   1   7.6e-10   2.6e-06   26.5   0.1     3    49   154   199   153   200 0.93 Sigma-70, region 4
Glyoxalase           PF00903.20   128 seq1190_BIOID51125   -            135   3.7e-25   88.2   0.0   1   1   9.3e-29   4.2e-25   88.0   0.0     2   128     3   123     2   123 0.92 Glyoxalase/Bleomycin resistance protein/Dioxygenase superfamily
Glyoxalase_2         PF12681.2    108 seq1190_BIOID51125   -            135   3.6e-18   66.0   0.0   1   1   9.1e-22   4.2e-18   65.8   0.0     1   108     8   124     8   124 0.77 Glyoxalase-like domain
Glyoxalase_4         PF13669.1    110 seq1190_BIOID51125   -            135   5.7e-09   35.8   0.0   1   1   6.2e-12   2.8e-08   33.6   0.0     2   106     5   108     4   112 0.88 Glyoxalase/Bleomycin resistance protein/Dioxygenase superfamily
Glycos_transf_1      PF00534.15   172 seq1191_BIOID51125   -            374   1.4e-35  122.1   0.0   1   1   4.2e-39   1.9e-35  121.6   0.0     2   171   183   350   182   351 0.98 Glycosyl transferases group 1
Glyco_trans_1_4      PF13692.1    135 seq1191_BIOID51125   -            374   6.6e-13   48.8   0.0   1   1   2.7e-16   1.2e-12   47.9   0.0     7   118   201   318   196   337 0.79 Glycosyl transferases group 1
Glyco_trans_4_4      PF13579.1    160 seq1191_BIOID51125   -            374     5e-07   29.8   1.1   1   1   3.3e-10   1.5e-06   28.3   0.1     1   160    14   168    14   168 0.79 Glycosyl transferase 4-like domain
GreA_GreB            PF01272.14    77 seq1193_BIOID51125   -            136   1.9e-18   65.7   0.0   1   1     2e-22   2.7e-18   65.3   0.0     2    77    50   126    49   126 0.97 Transcription elongation factor, GreA/GreB, C-term
Epimerase            PF01370.16   236 seq1195_BIOID51125   -            321   3.4e-71  239.2   0.0   1   1   5.9e-75     4e-71  239.0   0.0     1   236     6   246     6   246 0.95 NAD dependent epimerase/dehydratase family
RmlD_sub_bind        PF04321.12   287 seq1195_BIOID51125   -            321   4.1e-08   32.3   0.1   1   1   1.3e-11   8.8e-08   31.2   0.1     2    69     5    73     4   282 0.79 RmlD substrate binding domain
RNase_T              PF00929.19   164 seq1197_BIOID51125   -            215   9.4e-37  126.7   0.1   1   1   7.9e-41   1.1e-36  126.5   0.0     1   164    20   194    20   194 0.96 Exonuclease
ABC_tran             PF00005.22   118 seq1201_BIOID51125   -            232     2e-26   92.5   0.0   1   1   4.7e-30   3.2e-26   91.8   0.0     1   117    39   157    39   158 0.90 ABC transporter
AAA_21               PF13304.1    303 seq1201_BIOID51125   -            232   3.8e-12   46.6   0.1   1   1     2e-10   1.3e-06   28.4   0.0   234   298   127   189   106   191 0.92 AAA domain
Plug                 PF07715.10   108 seq1202_BIOID51125   -            790   5.4e-09   36.2   2.6   1   1   6.5e-13   8.9e-09   35.5   0.9    12   106    49   165    39   167 0.89 TonB-dependent Receptor Plug Domain
Kdo                  PF06293.9    206 seq1203_BIOID51125   -            265   2.5e-69  232.3   0.1   1   1   2.2e-73   2.9e-69  232.1   0.0     1   206    19   230    19   230 0.99 Lipopolysaccharide kinase (Kdo/WaaP) family
NUDIX                PF00293.23   135 seq1204_BIOID51125   -            160   1.4e-19   69.9   0.0   1   1   1.1e-23   1.6e-19   69.7   0.0     6   127    22   146    17   154 0.91 NUDIX domain
DEAD_assoc           PF08494.6    187 seq1205_BIOID51125   -           1538   8.1e-59  198.3   0.0   1   1   7.7e-62   2.6e-58  196.7   0.0     2   186   679   867   678   868 0.96 DEAD/H associated
DEAD                 PF00270.24   173 seq1205_BIOID51125   -           1538   1.6e-27   95.9   0.0   1   1   1.2e-30     4e-27   94.6   0.0     1   167    31   218    31   224 0.88 DEAD/DEAH box helicase
Helicase_C           PF00271.26    78 seq1205_BIOID51125   -           1538     2e-13   49.8   0.1   1   1   1.9e-16   6.6e-13   48.2   0.0    12    75   354   417   348   419 0.96 Helicase conserved C-terminal domain
ResIII               PF04851.10   184 seq1205_BIOID51125   -           1538   1.8e-07   31.0   0.0   1   1   1.1e-10   3.8e-07   30.0   0.0     8   182    29   217    23   219 0.73 Type III restriction enzyme, res subunit
Glyco_trans_4_4      PF13579.1    160 seq1208_BIOID51125   -            407   1.9e-26   92.9   0.0   1   1   8.2e-30   3.7e-26   92.0   0.0     1   160    15   204    15   204 0.84 Glycosyl transferase 4-like domain
Glycos_transf_1      PF00534.15   172 seq1208_BIOID51125   -            407   4.9e-19   68.2   0.0   1   1   1.5e-22     7e-19   67.7   0.0     3   170   219   389   217   391 0.91 Glycosyl transferases group 1
Glyco_trans_1_4      PF13692.1    135 seq1208_BIOID51125   -            407   2.3e-07   30.8   0.0   1   1   4.5e-10     2e-06   27.8   0.0     3   133   232   375   230   376 0.78 Glycosyl transferases group 1
Sigma54_activat      PF00158.21   168 seq1210_BIOID51125   -            592   2.9e-69  231.7   0.1   1   1   3.6e-72     7e-69  230.4   0.0     1   168   272   440   272   440 0.98 Sigma-54 interaction domain
HTH_8                PF02954.14    42 seq1210_BIOID51125   -            592   1.5e-13   49.9   1.1   1   1   1.6e-16   3.2e-13   48.8   0.8     2    42   548   587   547   587 0.98 Bacterial regulatory protein, Fis family
PAS_8                PF13188.1     64 seq1210_BIOID51125   -            592   1.1e-06   28.1   0.0   1   1   1.8e-09   3.6e-06   26.5   0.0     3    42   162   205   160   223 0.76 PAS domain
AAA_5                PF07728.9    139 seq1210_BIOID51125   -            592   1.8e-06   27.5   0.0   1   1   2.4e-09   4.7e-06   26.2   0.0     2   123   296   415   295   425 0.83 AAA domain (dynein-related subfamily)
AAA                  PF00004.24   132 seq1210_BIOID51125   -            592   5.1e-05   23.3   0.0   1   1     8e-08   0.00016   21.7   0.0     1   111   296   415   296   433 0.83 ATPase family associated with various cellular activities (AAA)
DrsE                 PF02635.10   117 seq1211_BIOID51125   -            117   3.9e-23   81.6   0.0   1   1   3.2e-27   4.4e-23   81.5   0.0     2   117     3   117     2   117 0.94 DsrE/DsrF-like family
Glyco_transf_8       PF01501.15   250 seq1212_BIOID51125   -            338   3.2e-59  200.1   2.6   1   1   6.3e-63   4.3e-59  199.7   1.8     1   250    31   277    31   277 0.97 Glycosyl transferase family 8
Glyco_transf_8C      PF08437.5     57 seq1212_BIOID51125   -            338   1.4e-24   85.6   6.2   1   1   4.9e-28   3.3e-24   84.5   4.3     1    57   279   335   279   335 0.99 Glycosyl transferase family 8 C-terminal
Lipase_GDSL_2        PF13472.1    179 seq1215_BIOID51125   -            197   1.6e-28   99.9   0.0   1   1   2.9e-32     2e-28   99.6   0.0     1   175    20   177    20   180 0.89 GDSL-like Lipase/Acylhydrolase family
Lipase_GDSL          PF00657.17   234 seq1215_BIOID51125   -            197   5.9e-22   78.5   0.0   1   1     1e-25     7e-22   78.2   0.0     2   233    20   184    19   185 0.90 GDSL-like Lipase/Acylhydrolase
Usp                  PF00582.21   140 seq1217_BIOID51125   -            142   4.6e-26   91.5   0.5   1   1   3.8e-30   5.2e-26   91.3   0.3     1   140     1   142     1   142 0.97 Universal stress protein family
adh_short            PF00106.20   167 seq1223_BIOID51125   -            269   1.1e-25   90.4   0.0   1   1   5.4e-29   1.5e-25   89.9   0.0     1   166    16   177    16   178 0.89 short chain dehydrogenase
KR                   PF08659.5    181 seq1223_BIOID51125   -            269   7.4e-12   45.1   0.0   1   1   4.6e-15   1.3e-11   44.4   0.0     3   165    18   175    17   194 0.80 KR domain
adh_short_C2         PF13561.1    243 seq1223_BIOID51125   -            269   2.3e-11   43.8   0.0   1   1   1.1e-14     3e-11   43.4   0.0     6   193    25   202    22   211 0.89 Enoyl-(Acyl carrier protein) reductase
NAD_binding_10       PF13460.1    183 seq1223_BIOID51125   -            269   5.8e-10   39.3   0.0   1   1     3e-13   8.3e-10   38.8   0.0     1   146    18   192    18   214 0.81 NADH(P)-binding
DDE_Tnp_IS66_C       PF13817.1     39 seq1224_BIOID51125   -             83     4e-16   58.6   0.3   1   1   3.7e-20   5.1e-16   58.2   0.2     2    39    40    77    39    77 0.98 IS66 C-terminal element
NTP_transferase      PF00483.18   248 seq1225_BIOID51125   -            478   1.9e-84  282.7   0.0   1   1   1.2e-87   4.2e-84  281.6   0.0     2   247     8   295     7   296 0.97 Nucleotidyl transferase
MannoseP_isomer      PF01050.13   151 seq1225_BIOID51125   -            478   4.7e-76  253.4   2.0   1   1   2.7e-79   9.1e-76  252.4   1.4     1   151   323   473   323   473 0.99 Mannose-6-phosphate isomerase
Cupin_2              PF07883.6     71 seq1225_BIOID51125   -            478   4.5e-11   41.9   0.9   1   1   6.1e-14   2.1e-10   39.8   0.1     3    70   390   457   388   458 0.89 Cupin domain
NTP_transf_3         PF12804.2    179 seq1225_BIOID51125   -            478     2e-09   37.7   0.1   1   1   2.3e-12     8e-09   35.8   0.1     2   112     9   136     8   255 0.71 MobA-like NTP transferase domain
Glyco_transf_8       PF01501.15   250 seq1226_BIOID51125   -            298   1.4e-47  162.0   4.1   1   1     2e-51   1.4e-47  162.0   2.8    13   250     3   240     1   240 0.97 Glycosyl transferase family 8
Glyco_transf_8C      PF08437.5     57 seq1226_BIOID51125   -            298   1.1e-24   86.0   4.9   1   1   4.1e-28   2.8e-24   84.7   3.4     1    57   242   298   242   298 1.00 Glycosyl transferase family 8 C-terminal
Peptidase_M16_C      PF05193.16   184 seq1228_BIOID51125   -            931   5.4e-44  149.9   1.3   1   2   3.7e-27   2.5e-23   82.5   0.1     2   182   207   386   206   388 0.87 Peptidase M16 inactive domain
Peptidase_M16_C      PF05193.16   184 seq1228_BIOID51125   -            931   5.4e-44  149.9   1.3   2   2   9.3e-21   6.3e-17   61.7   0.0    15   183   698   862   686   863 0.92 Peptidase M16 inactive domain
Peptidase_M16        PF00675.15   149 seq1228_BIOID51125   -            931   4.1e-43  146.5   5.1   1   1   1.1e-45   7.3e-42  142.5   0.0     1   148    46   203    46   204 0.96 Insulinase (Peptidase family M16)
Thioredoxin          PF00085.15   104 seq1229_BIOID51125   -            296   7.3e-19   67.2   0.0   1   1     2e-22   1.4e-18   66.3   0.0     3   103    19   120    17   121 0.94 Thioredoxin
IclR                 PF01614.13   129 seq1230_BIOID51125   -            287   7.8e-41  138.6   0.0   1   1   3.4e-44   1.6e-40  137.6   0.0     2   127   158   280   156   282 0.97 Bacterial transcriptional regulator
HTH_IclR             PF09339.5     52 seq1230_BIOID51125   -            287   3.2e-19   68.1   0.8   1   1   1.5e-22   6.9e-19   67.0   0.3     1    52    39    90    39    90 0.98 IclR helix-turn-helix domain
Na_Ca_ex             PF01699.19   139 seq1231_BIOID51125   -            395   2.6e-08   33.4  11.9   1   1   1.9e-12   2.6e-08   33.4   8.3     3   138   263   392   261   393 0.78 Sodium/calcium exchanger protein
FGGY_C               PF02782.11   197 seq1233_BIOID51125   -            566   9.1e-35  119.9   0.6   1   1   2.3e-38   1.5e-34  119.2   0.4     4   197   292   501   289   501 0.88 FGGY family of carbohydrate kinases, C-terminal domain
WaaY                 PF06176.6    229 seq1234_BIOID51125   -            230  1.2e-123  410.5  10.9   1   1  9.9e-128  1.4e-123  410.4   7.6     1   229     1   229     1   229 1.00 Lipopolysaccharide core biosynthesis protein (WaaY)
PGM_PMM_I            PF02878.11   138 seq1235_BIOID51125   -            456   5.9e-35  119.6   0.0   1   1     7e-38   2.4e-34  117.6   0.0     3   135     6   134     4   137 0.94 Phosphoglucomutase/phosphomannomutase, alpha/beta/alpha domain I
PGM_PMM_III          PF02880.11   111 seq1235_BIOID51125   -            456   1.5e-31  108.6   0.0   1   1   7.1e-35   2.4e-31  107.9   0.0     1   111   262   373   262   373 0.96 Phosphoglucomutase/phosphomannomutase, alpha/beta/alpha domain III
PGM_PMM_II           PF02879.11   104 seq1235_BIOID51125   -            456   4.4e-22   78.2   0.1   1   1   2.7e-25   9.4e-22   77.2   0.1     1   104   153   258   153   258 0.95 Phosphoglucomutase/phosphomannomutase, alpha/beta/alpha domain II
PGM_PMM_IV           PF00408.15    73 seq1235_BIOID51125   -            456     6e-10   38.8   0.1   1   1   3.7e-13   1.3e-09   37.8   0.0     1    64   378   446   378   455 0.85 Phosphoglucomutase/phosphomannomutase, C-terminal domain
Toxin_15             PF07906.8    284 seq1236_BIOID51125   -            406     6e-96  321.1   1.9   1   1  6.8e-100   9.3e-96  320.5   1.3     7   284   116   379   106   379 0.96 ShET2 enterotoxin, N-terminal region
Glyco_transf_8       PF01501.15   250 seq1237_BIOID51125   -            341   7.2e-55  185.9   4.0   1   1   1.5e-58     1e-54  185.4   2.8     1   250    25   276    25   276 0.97 Glycosyl transferase family 8
Glyco_transf_8C      PF08437.5     57 seq1237_BIOID51125   -            341   1.5e-23   82.4   6.1   1   1   5.1e-27   3.5e-23   81.2   4.2     1    57   278   334   278   334 0.99 Glycosyl transferase family 8 C-terminal
Ldr_toxin            PF13940.1     35 seq1239_BIOID51125   -             55   8.1e-23   79.7   5.0   1   1   7.4e-27     1e-22   79.4   3.5     1    35    21    55    21    55 1.00 Toxin Ldr, type I toxin-antitoxin system
Thioredoxin_2        PF13098.1    112 seq1241_BIOID51125   -            268     1e-10   41.6   0.1   1   1   8.4e-14   5.8e-10   39.2   0.0     7   108   136   261   130   265 0.60 Thioredoxin-like domain
Thioredoxin_4        PF13462.1    163 seq1241_BIOID51125   -            268     3e-07   30.4   0.0   1   1   1.7e-10   1.1e-06   28.6   0.0     9    70   130   189   122   242 0.77 Thioredoxin
Arabinose_Isome      PF02610.10   359 seq1242_BIOID51125   -            500  6.5e-186  617.3   0.4   1   1  1.1e-189  7.7e-186  617.1   0.3     1   359     1   359     1   359 1.00 L-arabinose isomerase
Arabinose_Iso_C      PF11762.3    115 seq1242_BIOID51125   -            500   4.5e-49  164.7   0.0   1   1   1.3e-52   9.1e-49  163.7   0.0     1   115   362   476   362   476 0.99 L-arabinose isomerase C-terminal domain
Ldr_toxin            PF13940.1     35 seq1244_BIOID51125   -             44   6.8e-23   80.0   5.5   1   1   5.6e-27   7.7e-23   79.8   3.8     1    35    10    44    10    44 1.00 Toxin Ldr, type I toxin-antitoxin system
Glycos_transf_2      PF00535.21   169 seq1247_BIOID51125   -            327   1.3e-40  138.6   0.2   1   1   6.7e-44   3.1e-40  137.5   0.1     1   165     9   168     9   171 0.87 Glycosyl transferase family 2
Glyco_tranf_2_3      PF13641.1    230 seq1247_BIOID51125   -            327   5.5e-20   72.0   0.0   1   1   1.6e-23   7.4e-20   71.6   0.0     3   195     8   192     5   232 0.86 Glycosyltransferase like family 2
Glyco_tranf_2_2      PF10111.4    281 seq1247_BIOID51125   -            327   3.2e-17   62.3   4.8   1   1   1.2e-20   5.5e-17   61.6   3.3     1   271     9   258     9   266 0.80 Glycosyltransferase like family 2
Flavodoxin_2         PF02525.12   199 seq1249_BIOID51125   -            201   3.9e-48  163.4   0.0   1   1   6.5e-52   4.5e-48  163.3   0.0     2   195     3   195     2   199 0.91 Flavodoxin-like fold
FMN_red              PF03358.10   152 seq1249_BIOID51125   -            201   2.4e-12   46.5   0.0   1   1   4.5e-16   3.1e-12   46.1   0.0     2   148     3   174     2   178 0.77 NADPH-dependent FMN reductase
Bac_transf           PF02397.11   187 seq1251_BIOID51125   -            464     3e-75  251.3   0.2   1   1   1.2e-78   8.1e-75  249.9   0.0     1   185   274   462   274   464 0.95 Bacterial sugar transferase
CoA_binding_3        PF13727.1    175 seq1251_BIOID51125   -            464   4.5e-42  143.7   0.0   1   1   6.7e-46   4.5e-42  143.7   0.0     2   175    65   238    64   238 0.92 CoA-binding domain
Band_7               PF01145.20   179 seq1252_BIOID51125   -            305   2.4e-35  121.9   0.5   1   1   1.7e-39   2.4e-35  121.9   0.3     1   178    21   203    21   204 0.96 SPFH domain / Band 7 family
HTH_1                PF00126.22    60 seq1256_BIOID51125   -            300   1.2e-19   69.7   0.0   1   1   3.6e-23   2.4e-19   68.6   0.0     1    59    12    70    12    71 0.97 Bacterial regulatory helix-turn-helix protein, lysR family
LysR_substrate       PF03466.15   209 seq1256_BIOID51125   -            300   9.3e-10   37.8   0.0   1   1   1.8e-13   1.3e-09   37.4   0.0    41   207   134   299   116   300 0.89 LysR substrate binding domain
NLPC_P60             PF00877.14   105 seq1258_BIOID51125   -            271   1.2e-33  114.8   0.0   1   1   4.7e-37   3.2e-33  113.5   0.0     1   105   153   263   153   263 0.98 NlpC/P60 family
NfeD                 PF01957.13   144 seq1261_BIOID51125   -            152   1.4e-24   86.7   5.7   1   1   1.2e-28   1.6e-24   86.5   3.9     1   142    12   149    12   151 0.91 NfeD-like C-terminal, partner-binding
Aldolase_II          PF00596.16   183 seq1262_BIOID51125   -            241     3e-48  163.8   0.3   1   1   2.6e-52   3.6e-48  163.5   0.2     2   181    18   206    17   208 0.90 Class II Aldolase and Adducin N-terminal domain
O-antigen_lig        PF13425.1    137 seq1263_BIOID51125   -            355   5.1e-13   49.1   0.0   1   1   7.5e-17   5.1e-13   49.1   0.0     4   135   132   289   128   292 0.86 O-antigen ligase like membrane protein
Wzy_C                PF04932.10   163 seq1263_BIOID51125   -            355   3.3e-11   43.1   0.0   1   1   4.9e-15   3.3e-11   43.1   0.0     3   162   136   287   134   288 0.79 O-Antigen ligase
Polysacc_synt        PF01943.12   273 seq1265_BIOID51125   -            492   1.9e-60  204.3  15.6   1   1   2.7e-64   1.9e-60  204.3  10.8     5   273    11   276     8   276 0.96 Polysaccharide biosynthesis protein
Polysacc_synt_3      PF13440.1    251 seq1265_BIOID51125   -            492   6.2e-16   58.4  15.0   1   1   9.1e-20   6.2e-16   58.4  10.4     3   250    24   274    22   275 0.88 Polysaccharide biosynthesis protein
DUF3440              PF11922.3    181 seq1266_BIOID51125   -            406   5.8e-56  188.8   0.9   1   2   4.8e-45   2.2e-41  141.3   0.1     1   106   237   344   237   347 0.96 Domain of unknown function (DUF3440)
DUF3440              PF11922.3    181 seq1266_BIOID51125   -            406   5.8e-56  188.8   0.9   2   2   7.5e-16   3.4e-12   46.1   0.0   137   181   346   387   341   387 0.89 Domain of unknown function (DUF3440)
PAPS_reduct          PF01507.14   174 seq1266_BIOID51125   -            406   3.9e-16   59.2   0.1   1   1   5.7e-19   2.6e-15   56.5   0.1     2   163    30   234    29   236 0.78 Phosphoadenosine phosphosulfate reductase family
Sod_Fe_C             PF02777.13   106 seq1268_BIOID51125   -            193   1.9e-45  152.9   1.9   1   1   1.5e-48     1e-44  150.5   0.1     1   105    87   190    87   191 0.98 Iron/manganese superoxide dismutases, C-terminal domain
Sod_Fe_N             PF00081.17    82 seq1268_BIOID51125   -            193     3e-35  120.2   0.6   1   1   7.4e-39   5.1e-35  119.5   0.4     1    82     2    82     2    82 0.98 Iron/manganese superoxide dismutases, alpha-hairpin domain
Peptidase_M23        PF01551.17    96 seq1272_BIOID51125   -            259   1.9e-30  104.6   1.7   1   1   4.7e-34   3.2e-30  103.8   0.4     3    96   153   246   151   246 0.95 Peptidase family M23
LysM                 PF01476.15    44 seq1272_BIOID51125   -            259   7.1e-15   54.5   0.1   1   1   6.6e-18   4.5e-14   51.9   0.0     1    43    50    92    50    93 0.98 LysM domain
DNA_pol_B            PF00136.16   467 seq1273_BIOID51125   -            783   4.8e-49  167.2   0.0   1   2   9.1e-11   6.2e-07   28.4   0.1    42    73   400   430   373   440 0.90 DNA polymerase family B
DNA_pol_B            PF00136.16   467 seq1273_BIOID51125   -            783   4.8e-49  167.2   0.0   2   2   1.3e-43   9.2e-40  136.6   0.0   159   451   490   771   444   779 0.84 DNA polymerase family B
DNA_pol_B_exo1       PF03104.14   317 seq1273_BIOID51125   -            783   4.5e-16   58.5   0.0   1   1   1.3e-18   8.9e-15   54.2   0.0    65   317    74   296    49   296 0.91 DNA polymerase family B, exonuclease domain
DDE_Tnp_Tn3          PF01526.12   388 seq1275_BIOID51125   -             55     5e-06   25.2   0.0   1   1     4e-10   5.5e-06   25.1   0.0   352   388     1    37     1    37 0.98 Tn3 transposase DDE domain
ParBc                PF02195.13    90 seq1276_BIOID51125   -            209   4.5e-16   58.6   0.0   1   1   6.1e-20   8.3e-16   57.7   0.0     2    90    52   146    51   146 0.96 ParB-like nuclease domain
Glyco_hydro_15       PF00723.16   448 seq1278_BIOID51125   -            550   8.4e-08   31.0   0.0   1   1   2.6e-11   3.5e-07   29.0   0.0    18   255   110   435    94   490 0.74 Glycosyl hydrolases family 15
DEDD_Tnp_IS110       PF01548.12   144 seq1279_BIOID51125   -             80   3.3e-13   49.4   0.0   1   1   2.8e-17   3.8e-13   49.2   0.0     2    78     7    77     6    79 0.93 Transposase
PS_pyruv_trans       PF04230.8    286 seq1280_BIOID51125   -            426     2e-39  135.8   0.0   1   1   2.4e-43   3.3e-39  135.2   0.0     1   286    13   356    13   356 0.94 Polysaccharide pyruvyl transferase
Transposase_20       PF02371.11    87 seq1283_BIOID51125   -            205   6.8e-13   48.4   0.1   1   1   7.7e-17   1.1e-12   47.7   0.1     2    49   105   152   104   167 0.94 Transposase IS116/IS110/IS902 family
Trans_reg_C          PF00486.23    77 seq1285_BIOID51125   -            219   1.8e-22   78.8   0.5   1   1     5e-26   3.4e-22   78.0   0.1     1    77   145   216   145   216 0.98 Transcriptional regulatory protein, C terminal
Response_reg         PF00072.19   112 seq1285_BIOID51125   -            219   3.7e-21   75.0   0.0   1   1   7.5e-25   5.1e-21   74.6   0.0     1   111     3   112     3   113 0.98 Response regulator receiver domain
Peripla_BP_3         PF13377.1    160 seq1287_BIOID51125   -            341   9.6e-43  145.8   0.0   1   1   9.5e-46   3.2e-42  144.1   0.0     2   160   171   331   170   331 0.92 Periplasmic binding protein-like domain
Peripla_BP_1         PF00532.16   279 seq1287_BIOID51125   -            341   8.6e-35  120.1   0.0   1   1     3e-38     1e-34  119.9   0.0     2   275    60   325    59   329 0.93 Periplasmic binding proteins and sugar binding domain of LacI family
LacI                 PF00356.16    46 seq1287_BIOID51125   -            341   3.7e-21   74.3   0.8   1   1   2.1e-24   7.1e-21   73.4   0.6     1    46     3    48     3    48 0.99 Bacterial regulatory proteins, lacI family
Peripla_BP_4         PF13407.1    258 seq1287_BIOID51125   -            341   2.6e-20   72.7   0.0   1   1   1.1e-23   3.6e-20   72.3   0.0     1   253    62   308    62   313 0.89 Periplasmic binding protein domain
HATPase_c            PF02518.21   111 seq1288_BIOID51125   -            449   6.8e-19   67.5   0.0   1   1   2.3e-22   1.6e-18   66.3   0.0     4   106   351   447   348   449 0.93 Histidine kinase-, DNA gyrase B-, and HSP90-like ATPase
HisKA                PF00512.20    68 seq1288_BIOID51125   -            449   8.1e-13   48.0   1.6   1   1   2.9e-16     2e-12   46.7   1.1     3    67   238   301   236   302 0.96 His Kinase A (phospho-acceptor) domain
Glycos_transf_1      PF00534.15   172 seq1289_BIOID51125   -            406   6.1e-39  133.0   0.0   1   1   3.3e-42   1.1e-38  132.1   0.0    11   168   218   381   209   385 0.92 Glycosyl transferases group 1
Glyco_trans_1_4      PF13692.1    135 seq1289_BIOID51125   -            406   7.3e-17   61.6   0.0   1   1   4.4e-20   1.5e-16   60.6   0.0     5   131   225   366   222   369 0.89 Glycosyl transferases group 1
RapA_C               PF12137.3    362 seq1291_BIOID51125   -            968  2.7e-161  536.3   1.1   1   1  1.4e-164  3.8e-161  535.8   0.7     1   362   604   966   604   966 1.00 RNA polymerase recycling family C-terminal
SNF2_N               PF00176.18   296 seq1291_BIOID51125   -            968   1.7e-40  138.6   0.0   1   1     2e-43   5.4e-40  136.9   0.0     1   256   157   422   157   468 0.88 SNF2 family N-terminal domain
Helicase_C           PF00271.26    78 seq1291_BIOID51125   -            968   1.3e-13   50.5   0.0   1   1   1.2e-16   3.1e-13   49.2   0.0     3    78   524   601   522   601 0.96 Helicase conserved C-terminal domain
ResIII               PF04851.10   184 seq1291_BIOID51125   -            968   1.7e-08   34.4   0.0   1   1   2.4e-11   6.4e-08   32.5   0.0    24   183   169   317   151   318 0.75 Type III restriction enzyme, res subunit
DEAD                 PF00270.24   173 seq1291_BIOID51125   -            968   4.3e-08   32.7   0.0   1   1   1.6e-10   4.5e-07   29.3   0.0    16   167   172   317   155   321 0.75 DEAD/DEAH box helicase
E1-E2_ATPase         PF00122.15   230 seq1293_BIOID51125   -            834   6.9e-55  185.4   0.2   1   1   2.5e-58   6.9e-55  185.4   0.1     1   229   291   512   291   513 0.99 E1-E2 ATPase
Hydrolase            PF00702.21   204 seq1293_BIOID51125   -            834   2.7e-52  178.1   7.9   1   1   1.2e-55   3.3e-52  177.9   4.3     2   204   518   732   517   732 0.96 haloacid dehalogenase-like hydrolase
HMA                  PF00403.21    62 seq1293_BIOID51125   -            834   1.1e-29  102.2   0.1   1   2   9.1e-15   2.5e-11   43.4   0.0     3    62     8    62     6    62 0.96 Heavy-metal-associated domain
HMA                  PF00403.21    62 seq1293_BIOID51125   -            834   1.1e-29  102.2   0.1   2   2   8.4e-19   2.3e-15   56.3   0.0     3    61   104   159   102   160 0.96 Heavy-metal-associated domain
HAD                  PF12710.2    191 seq1293_BIOID51125   -            834   3.8e-21   76.0   0.0   1   1   8.1e-24   2.2e-20   73.5   0.0     1   190   520   728   520   729 0.63 haloacid dehalogenase-like hydrolase
Hydrolase_3          PF08282.7    254 seq1293_BIOID51125   -            834   4.1e-09   36.2   1.0   1   1   1.4e-09   3.9e-06   26.5   0.5   195   254   705   764   699   764 0.92 haloacid dehalogenase-like hydrolase
Fe-ADH               PF00465.14   366 seq1294_BIOID51125   -            362   5.5e-46  156.7   0.2   1   1   1.2e-49     8e-46  156.2   0.2     1   364    12   348    12   350 0.90 Iron-containing alcohol dehydrogenase
Fe-ADH_2             PF13685.1    250 seq1294_BIOID51125   -            362   1.2e-21   77.0   0.0   1   1   2.4e-25   1.6e-21   76.6   0.0     4   250    19   279    17   279 0.85 Iron-containing alcohol dehydrogenase
SpoA                 PF01052.15    77 seq1297_BIOID51125   -            173   1.4e-17   62.9   0.0   1   1   5.6e-20   7.6e-16   57.3   0.0     3    75    95   167    93   169 0.96 Surface presentation of antigens (SPOA)
Aminotran_1_2        PF00155.16   363 seq1300_BIOID51125   -            398     8e-80  268.3   0.0   1   1   1.4e-83   9.3e-80  268.1   0.0     2   363    43   387    42   387 0.98 Aminotransferase class I and II
Aminotran_5          PF00266.14   371 seq1300_BIOID51125   -            398     1e-05   24.3   0.0   1   1   1.2e-08     8e-05   21.4   0.0    43   181    87   216    75   219 0.79 Aminotransferase class-V
LolB                 PF03550.9    157 seq1301_BIOID51125   -            207   4.5e-56  188.6   1.6   1   1   4.4e-60   6.1e-56  188.2   1.1     2   157    49   204    48   204 0.99 Outer membrane lipoprotein LolB
FliP                 PF00813.15   194 seq1303_BIOID51125   -            118   1.7e-27   96.3   0.8   1   1   1.4e-31   1.9e-27   96.1   0.6     2   106    11   117    10   118 0.95 FliP family
FliP                 PF00813.15   194 seq1304_BIOID51125   -            101   1.4e-35  122.6   6.6   1   1   1.1e-39   1.5e-35  122.5   4.6   113   194    10    91     1    91 0.91 FliP family
MFS_1                PF07690.11   354 seq1305_BIOID51125   -            403   1.5e-43  148.8  41.6   1   1   2.1e-47   1.5e-43  148.8  28.8     4   347    14   341    11   348 0.86 Major Facilitator Superfamily
Sugar_tr             PF00083.19   451 seq1305_BIOID51125   -            403   4.4e-09   35.3   4.8   1   1   6.5e-13   4.4e-09   35.3   3.3    44   123    39   115    16   185 0.88 Sugar (and other) transporter
GHMP_kinases_N       PF00288.21    67 seq1306_BIOID51125   -            283   2.5e-10   40.1   0.1   1   1   7.4e-14   5.1e-10   39.1   0.1     1    66    91   148    91   149 0.87 GHMP kinases N terminal domain
GHMP_kinases_C       PF08544.8     85 seq1306_BIOID51125   -            283   9.9e-07   28.7   0.0   1   1     3e-10     2e-06   27.7   0.0    28    81   214   263   191   266 0.83 GHMP kinases C terminal
Flavodoxin_2         PF02525.12   199 seq1307_BIOID51125   -            193   4.7e-37  127.3   0.0   1   1   5.4e-41   7.4e-37  126.6   0.0     2   199     3   188     2   190 0.87 Flavodoxin-like fold
Bac_export_3         PF01313.14    76 seq1309_BIOID51125   -             86   2.5e-26   91.0   0.6   1   1   2.1e-30   2.8e-26   90.8   0.4     2    73     3    74     2    77 0.96 Bacterial export proteins, family 3
Acetyltransf_10      PF13673.1    117 seq1310_BIOID51125   -            147   2.1e-12   47.0   0.0   1   1   7.6e-16   2.6e-12   46.7   0.0     5   117    16   122    13   122 0.80 Acetyltransferase (GNAT) domain
Acetyltransf_1       PF00583.19    83 seq1310_BIOID51125   -            147   4.2e-11   42.6   0.0   1   1   3.5e-14   1.2e-10   41.1   0.0    27    83    72   123    56   123 0.89 Acetyltransferase (GNAT) family
Acetyltransf_7       PF13508.1     79 seq1310_BIOID51125   -            147   2.2e-10   40.4   0.0   1   1   1.1e-13   3.9e-10   39.6   0.0     6    79    54   124    49   124 0.89 Acetyltransferase (GNAT) domain
Acetyltransf_6       PF13480.1    142 seq1310_BIOID51125   -            147   4.7e-05   23.2   0.1   1   1   1.9e-08   6.6e-05   22.7   0.0    29   125    11   101     3   105 0.83 Acetyltransferase (GNAT) domain
ADH_N                PF08240.7    109 seq1311_BIOID51125   -            341   1.7e-30  104.8   2.2   1   1   2.5e-34   1.7e-30  104.8   1.5     2   109    26   135    25   135 0.96 Alcohol dehydrogenase GroES-like domain
ADH_zinc_N           PF00107.21   130 seq1311_BIOID51125   -            341   3.4e-27   94.4   0.1   1   1   7.1e-31   4.9e-27   93.9   0.1     1   128   174   301   174   304 0.95 Zinc-binding dehydrogenase
ABM                  PF03992.11    78 seq1312_BIOID51125   -            104   5.2e-22   77.5   0.1   1   1   4.5e-26   6.2e-22   77.3   0.0     1    78     1    87     1    87 0.92 Antibiotic biosynthesis monooxygenase
Pribosyltran_N       PF13793.1    116 seq1313_BIOID51125   -            337     4e-49  165.0   0.2   1   1   6.8e-51   4.6e-47  158.4   0.0     1   116    26   143    26   143 0.98 N-terminal domain of ribose phosphate pyrophosphokinase
Pribosyltran         PF00156.22   125 seq1313_BIOID51125   -            337   3.9e-16   58.7   0.3   1   1   1.6e-19   1.1e-15   57.3   0.2    23   119   180   266   171   272 0.88 Phosphoribosyl transferase domain
Epimerase            PF01370.16   236 seq1314_BIOID51125   -            331   5.4e-30  104.4   0.2   1   1   3.8e-33   8.7e-30  103.7   0.2     1   234     5   222     5   223 0.89 NAD dependent epimerase/dehydratase family
3Beta_HSD            PF01073.14   280 seq1314_BIOID51125   -            331   3.4e-28   98.0   0.1   1   1   2.3e-31   5.3e-28   97.4   0.1     1   274     6   248     6   253 0.78 3-beta hydroxysteroid dehydrogenase/isomerase family
NAD_binding_10       PF13460.1    183 seq1314_BIOID51125   -            331   2.9e-22   79.4   0.0   1   1   2.5e-25   5.8e-22   78.4   0.0     1   153     5   171     5   198 0.85 NADH(P)-binding
RmlD_sub_bind        PF04321.12   287 seq1314_BIOID51125   -            331   1.7e-16   59.8   0.0   1   1   8.4e-20   1.9e-16   59.6   0.0     2   232     4   243     2   312 0.87 RmlD substrate binding domain
NAD_binding_4        PF07993.7    249 seq1314_BIOID51125   -            331   1.4e-15   56.8   0.2   1   1   4.2e-17   9.6e-14   50.7   0.0    81   209    54   175    49   207 0.78 Male sterility protein
Polysacc_synt_2      PF02719.10   294 seq1314_BIOID51125   -            331     7e-08   31.6   0.0   1   1   1.9e-10   4.4e-07   28.9   0.0    35   167    22   160     5   188 0.70 Polysaccharide biosynthesis protein
Bac_export_2         PF01312.14   343 seq1318_BIOID51125   -             76     1e-14   54.0   0.0   1   1   7.5e-19     1e-14   54.0   0.0     1    59     1    56     1    73 0.80 FlhB HrpN YscU SpaS Family
PseudoU_synth_2      PF00849.17   164 seq1319_BIOID51125   -            219   2.9e-30  105.1   0.0   1   1   2.6e-34   3.5e-30  104.8   0.0     1   163    22   169    22   170 0.92 RNA pseudouridylate synthase
TraB                 PF01963.12   259 seq1322_BIOID51125   -            264   5.4e-42  143.9   0.1   1   1   4.9e-46   6.7e-42  143.6   0.1     8   250    30   264    21   264 0.96 TraB family
Bac_export_2         PF01312.14   343 seq1324_BIOID51125   -            100     9e-14   50.9   1.2   1   1   6.8e-18   9.2e-14   50.9   0.8    97   154     2    59     1    98 0.79 FlhB HrpN YscU SpaS Family
CMAS                 PF02353.15   273 seq1325_BIOID51125   -            382  1.6e-106  355.2   0.2   1   1  1.6e-109  2.4e-106  354.6   0.2     2   273   108   368   107   368 0.98 Mycolic acid cyclopropane synthetase
Methyltransf_23      PF13489.1    162 seq1325_BIOID51125   -            382   1.5e-14   53.9   0.0   1   1   1.6e-17   2.4e-14   53.2   0.0    14   135   157   287   143   315 0.73 Methyltransferase domain
Methyltransf_11      PF08241.7     95 seq1325_BIOID51125   -            382   8.6e-13   48.4   0.0   1   1   1.1e-15   1.6e-12   47.5   0.0     1    94   172   264   172   265 0.97 Methyltransferase domain
Methyltransf_18      PF12847.2    112 seq1325_BIOID51125   -            382     8e-11   42.3   0.0   1   1   1.4e-13   2.1e-10   41.0   0.0     1   111   167   267   167   268 0.91 Methyltransferase domain
Methyltransf_31      PF13847.1    152 seq1325_BIOID51125   -            382   5.2e-11   42.2   0.0   1   1   5.6e-14   8.6e-11   41.5   0.0     2   112   166   269   165   329 0.85 Methyltransferase domain
Methyltransf_12      PF08242.7     99 seq1325_BIOID51125   -            382     4e-08   33.5   0.0   1   1   5.5e-11   8.4e-08   32.4   0.0     1    99   172   263   172   263 0.83 Methyltransferase domain
Methyltransf_25      PF13649.1    101 seq1325_BIOID51125   -            382   2.1e-07   31.1   0.0   1   1   2.8e-10   4.2e-07   30.1   0.0     1   101   171   261   171   261 0.90 Methyltransferase domain
PCMT                 PF01135.14   210 seq1325_BIOID51125   -            382   3.9e-06   26.4   0.0   1   1   3.8e-09   5.7e-06   25.8   0.0    61   123   155   215   135   230 0.82 Protein-L-isoaspartate(D-aspartate) O-methyltransferase (PCMT)
MTS                  PF05175.9    170 seq1325_BIOID51125   -            382   3.7e-05   23.0   0.0   1   1     4e-08   6.1e-05   22.3   0.0    22   104   158   234   152   265 0.81 Methyltransferase small domain
Bac_export_2         PF01312.14   343 seq1326_BIOID51125   -             98     8e-27   93.9   1.1   1   1   6.7e-31   9.1e-27   93.7   0.8   155   245     3    93     1    97 0.95 FlhB HrpN YscU SpaS Family
Glycos_transf_2      PF00535.21   169 seq1327_BIOID51125   -            344   1.1e-35  122.7   0.2   1   1   4.4e-39     2e-35  121.8   0.1     1   130     9   137     9   224 0.92 Glycosyl transferase family 2
Glyco_tranf_2_3      PF13641.1    230 seq1327_BIOID51125   -            344   1.1e-17   64.5   0.1   1   1   3.6e-21   1.7e-17   63.9   0.1     2   137     7   137     6   207 0.86 Glycosyltransferase like family 2
Glyco_tranf_2_2      PF10111.4    281 seq1327_BIOID51125   -            344   7.8e-12   44.7   0.5   1   1   2.9e-15   1.3e-11   44.0   0.0     1   111     9   108     9   119 0.84 Glycosyltransferase like family 2
Bac_export_2         PF01312.14   343 seq1328_BIOID51125   -            120   7.4e-24   84.1   0.1   1   1   6.1e-28   8.3e-24   83.9   0.1   262   342     2    82     1    83 0.98 FlhB HrpN YscU SpaS Family
Sulfate_transp       PF00916.15   280 seq1329_BIOID51125   -            559   3.6e-71  239.2  10.3   1   1   7.9e-75   3.6e-71  239.2   7.1     1   279   119   409   119   410 0.96 Sulfate transporter family
Sulfate_tra_GLY      PF13792.1     84 seq1329_BIOID51125   -            559   1.5e-24   85.3   5.5   1   1   3.3e-28   1.5e-24   85.3   3.8     6    82    20    95    12    97 0.96 Sulfate transporter N-terminal domain with GLY motif
STAS                 PF01740.16   117 seq1329_BIOID51125   -            559   5.5e-12   45.0   0.0   1   1   2.1e-15   9.4e-12   44.2   0.0     4   116   453   554   451   555 0.95 STAS domain
DEDD_Tnp_IS110       PF01548.12   144 seq1330_BIOID51125   -            326   4.2e-44  149.5   0.2   1   1   2.4e-47   1.7e-43  147.6   0.1     1   144     7   151     7   151 0.99 Transposase
Transposase_20       PF02371.11    87 seq1330_BIOID51125   -            326   1.1e-27   95.7   0.4   1   1     3e-31     2e-27   94.9   0.3     2    85   196   280   195   282 0.96 Transposase IS116/IS110/IS902 family
NTP_transferase      PF00483.18   248 seq1331_BIOID51125   -            297   1.1e-21   77.2   0.0   1   1   1.9e-25   1.3e-21   76.9   0.0     1   242     5   273     5   278 0.87 Nucleotidyl transferase
NTP_transf_3         PF12804.2    179 seq1331_BIOID51125   -            297   4.6e-07   30.0   0.0   1   1     1e-10   7.1e-07   29.4   0.0     2   111     7   147     6   258 0.73 MobA-like NTP transferase domain
AsnA                 PF03590.10   244 seq1333_BIOID51125   -            330  1.1e-129  430.9   0.0   1   1    2e-133  1.4e-129  430.6   0.0     2   244     4   246     3   246 0.99 Aspartate-ammonia ligase
YbaK                 PF04073.10   123 seq1335_BIOID51125   -            159   1.2e-24   86.3   0.2   1   1     1e-28   1.4e-24   86.1   0.1     8   122    31   146    22   147 0.93 YbaK / prolyl-tRNA synthetases associated domain
UTRA                 PF07702.8    141 seq1340_BIOID51125   -            191     4e-24   84.7   0.1   1   1   3.4e-28   4.7e-24   84.5   0.0     2   140    38   178    37   179 0.95 UTRA domain
ADP_ribosyl_GH       PF03747.9    289 seq1342_BIOID51125   -            358   1.4e-43  149.6   7.2   1   1   1.2e-47   1.6e-43  149.4   5.0     1   288    15   326    15   327 0.92 ADP-ribosylglycohydrolase
PrgH                 PF09480.5    375 seq1343_BIOID51125   -            393  3.3e-138  460.5   4.4   1   1  2.7e-142  3.7e-138  460.3   3.1     1   375    16   391    16   391 1.00 Type III secretion system protein PrgH-EprH (PrgH)
MatE                 PF01554.13   162 seq1344_BIOID51125   -            457   5.6e-74  247.0  34.1   1   2   1.4e-41   1.9e-37  128.2   3.8     1   162    17   177    17   177 0.98 MatE
MatE                 PF01554.13   162 seq1344_BIOID51125   -            457   5.6e-74  247.0  34.1   2   2   3.8e-42   5.2e-38  130.0   8.5     1   162   244   405   244   405 1.00 MatE
OstA_C               PF04453.9    388 seq1346_BIOID51125   -            784  4.1e-110  368.4  32.2   1   1  5.9e-114  4.1e-110  368.4  22.3     2   388   309   697   308   697 0.99 Organic solvent tolerance protein
OstA                 PF03968.9    113 seq1346_BIOID51125   -            784   2.1e-28   98.4   0.0   1   1   6.9e-32   4.7e-28   97.2   0.0     1   112    53   194    53   195 0.98 OstA-like protein
Pept_tRNA_hydro      PF01195.14   184 seq1347_BIOID51125   -            194   5.3e-64  214.9   0.0   1   1   4.3e-68   5.9e-64  214.8   0.0     1   184     5   189     5   189 0.99 Peptidyl-tRNA hydrolase
DDE_Tnp_IS1          PF03400.8    131 seq1348_BIOID51125   -            103   1.1e-42  145.0   0.2   1   1   9.1e-47   1.2e-42  144.9   0.1    46   131    18   103     4   103 0.95 IS1 transposase
SIS                  PF01380.17   131 seq1350_BIOID51125   -            332   3.4e-10   39.5   0.0   1   1   2.4e-12   3.3e-08   33.0   0.0     6   122    48   162    45   170 0.91 SIS domain
MFS_1                PF07690.11   354 seq1354_BIOID51125   -            406   9.6e-39  133.0  57.6   1   2   9.5e-30   1.3e-25   89.8  16.1     2   247    31   264    30   267 0.80 Major Facilitator Superfamily
MFS_1                PF07690.11   354 seq1354_BIOID51125   -            406   9.6e-39  133.0  57.6   2   2   8.7e-20   1.2e-15   57.0  18.3     1   178   232   404   232   406 0.90 Major Facilitator Superfamily
YchF-GTPase_C        PF06071.8     84 seq1356_BIOID51125   -            363   4.7e-41  138.3   0.6   1   1   1.8e-44     8e-41  137.6   0.4     1    84   279   362   279   362 0.99 Protein of unknown function (DUF933)
MMR_HSR1             PF01926.18   114 seq1356_BIOID51125   -            363   9.2e-19   67.4   0.0   1   1     5e-22   2.3e-18   66.1   0.0     1    89     4   109     4   208 0.81 50S ribosome-binding GTPase
FeoB_N               PF02421.13   189 seq1356_BIOID51125   -            363   8.1e-09   34.8   0.0   1   1   8.5e-12   3.9e-08   32.6   0.0     2    43     4    45     3    53 0.91 Ferrous iron transport protein B
YscJ_FliF            PF01514.12   207 seq1357_BIOID51125   -             48   1.5e-10   40.4   0.6   1   1   1.1e-14   1.5e-10   40.4   0.4    13    57     4    47     1    48 0.92 Secretory protein of YscJ/FliF family
YscJ_FliF            PF01514.12   207 seq1359_BIOID51125   -            178   1.6e-31  108.9   0.2   1   1   1.5e-35     2e-31  108.6   0.1    77   200     2   126     1   133 0.96 Secretory protein of YscJ/FliF family
PfkB                 PF00294.19   301 seq1360_BIOID51125   -            320   1.7e-45  155.2   0.1   1   1   1.7e-49   2.3e-45  154.9   0.1     3   295    21   303    19   309 0.91 pfkB family carbohydrate kinase
OrgA_MxiK            PF09482.5    183 seq1367_BIOID51125   -            193   2.3e-64  216.3   0.3   1   1   1.9e-68   2.5e-64  216.1   0.2     1   182     5   185     5   186 0.99 Bacterial type III secretion apparatus protein (OrgA_MxiK)
Na_H_Exchanger       PF00999.16   384 seq1368_BIOID51125   -            558   1.3e-75  254.1  52.7   1   1   2.7e-79   1.8e-75  253.7  36.5     4   379    14   385    11   389 0.94 Sodium/hydrogen exchanger family
TrkA_N               PF02254.13   116 seq1368_BIOID51125   -            558   6.6e-25   87.2   0.2   1   1   1.7e-28   1.2e-24   86.4   0.2     2   115   421   534   420   535 0.97 TrkA-N domain
K_trans              PF02705.11   534 seq1369_BIOID51125   -            622  8.9e-207  687.5  25.4   1   1  7.5e-211    1e-206  687.3  17.6     2   534    14   544    13   544 0.99 K+ potassium transporter
Phytase-like         PF13449.1    326 seq1371_BIOID51125   -            369   5.8e-84  282.0   0.1   1   1   5.2e-88   7.1e-84  281.7   0.0    30   323    50   360    46   363 0.95 Esterase-like activity of phytase
Rotamase             PF00639.16    95 seq1374_BIOID51125   -            428   4.7e-50  168.1   0.0   1   2   8.1e-24   2.2e-20   73.0   0.0     1    95   178   272   178   272 0.97 PPIC-type PPIASE domain
Rotamase             PF00639.16    95 seq1374_BIOID51125   -            428   4.7e-50  168.1   0.0   2   2   9.7e-30   2.7e-26   92.0   0.0     1    94   289   381   289   382 0.98 PPIC-type PPIASE domain
Rotamase_3           PF13616.1    117 seq1374_BIOID51125   -            428     2e-49  166.5   0.0   1   2   1.7e-23   4.7e-20   71.8   0.0     8   115   166   272   159   274 0.92 PPIC-type PPIASE domain
Rotamase_3           PF13616.1    117 seq1374_BIOID51125   -            428     2e-49  166.5   0.0   2   2   8.2e-30   2.3e-26   92.2   0.0    14   116   283   383   275   384 0.93 PPIC-type PPIASE domain
SurA_N               PF09312.6    118 seq1374_BIOID51125   -            428   9.3e-46  154.3   9.3   1   1   3.4e-49   9.3e-46  154.3   6.5     1   118    25   142    25   142 0.99 SurA N-terminal domain
Rotamase_2           PF13145.1    121 seq1374_BIOID51125   -            428   1.1e-20   74.3   1.0   1   2   5.7e-13   1.6e-09   38.3   0.0    33   110   194   275   180   286 0.77 PPIC-type PPIASE domain
Rotamase_2           PF13145.1    121 seq1374_BIOID51125   -            428   1.1e-20   74.3   1.0   2   2   1.6e-11   4.4e-08   33.6   0.1    33   110   302   385   293   395 0.69 PPIC-type PPIASE domain
SurA_N_3             PF13624.1    154 seq1374_BIOID51125   -            428     7e-10   38.9   4.0   1   1   4.6e-13   1.3e-09   38.1   2.7    26   152    12   140     5   142 0.78 SurA N-terminal domain
ydhR                 PF08803.6     97 seq1376_BIOID51125   -            101   1.1e-43  147.1   0.0   1   1   8.6e-48   1.2e-43  146.9   0.0     1    97     4   100     4   100 0.99 Putative mono-oxygenase ydhR
Rhodanese            PF00581.15   113 seq1379_BIOID51125   -            143   1.4e-16   60.7   0.0   1   1   1.3e-20   1.8e-16   60.4   0.0     3   112    43   134    41   135 0.92 Rhodanese-like domain
Pertactin            PF03212.9    121 seq1381_BIOID51125   -            961   2.6e-39  133.5   3.4   1   1   3.9e-43   2.6e-39  133.5   2.4     1   120   494   615   494   616 0.98 Pertactin
Autotransporter      PF03797.14   265 seq1381_BIOID51125   -            961   2.2e-35  122.1  23.2   1   1   3.2e-39   2.2e-35  122.1  16.1     2   263   695   946   694   948 0.96 Autotransporter beta-domain
NAD_binding_9        PF13454.1    156 seq1384_BIOID51125   -            534   5.7e-33  113.7   0.2   1   1   8.7e-37   1.2e-32  112.7   0.0     1   155     5   164     5   165 0.90 FAD-NAD(P)-binding
Glutaredoxin         PF00462.19    60 seq1386_BIOID51125   -             83   9.9e-25   86.1   0.0   1   1   1.7e-28   1.2e-24   85.9   0.0     1    60     4    63     4    63 0.99 Glutaredoxin
GST_N_3              PF13417.1     75 seq1386_BIOID51125   -             83   6.8e-09   35.7   0.0   1   1   1.1e-12   7.8e-09   35.5   0.0     2    57     7    63     6    72 0.88 Glutathione S-transferase, N-terminal domain
Peripla_BP_2         PF01497.13   238 seq1388_BIOID51125   -            318   7.9e-32  110.1   0.5   1   1   6.8e-36   9.4e-32  109.9   0.3     1   236    49   297    49   299 0.96 Periplasmic binding protein
GerE                 PF00196.14    58 seq1389_BIOID51125   -            148   6.7e-21   73.2   0.6   1   1   1.5e-24     1e-20   72.6   0.4     2    57    84   139    83   140 0.96 Bacterial regulatory proteins, luxR family
Sigma70_r4_2         PF08281.7     54 seq1389_BIOID51125   -            148   1.3e-05   24.4   0.1   1   1   3.2e-09   2.2e-05   23.7   0.0     9    54    84   128    84   128 0.95 Sigma-70, region 4
KdgM                 PF06178.8    218 seq1390_BIOID51125   -            244   4.9e-29  101.2  13.4   1   1   4.4e-33     6e-29  100.9   9.3    10   218    32   244    24   244 0.84 Oligogalacturonate-specific porin protein (KdgM)
SecB                 PF02556.9    149 seq1391_BIOID51125   -            155   1.3e-58  196.7   0.1   1   1     1e-62   1.4e-58  196.5   0.0     1   148     1   145     1   146 0.97 Preprotein translocase subunit SecB
PdxA                 PF04166.7    299 seq1394_BIOID51125   -            329  2.9e-122  407.4   0.0   1   1  2.7e-126  3.7e-122  407.1   0.0     6   299    29   322    25   322 0.99 Pyridoxal phosphate biosynthetic protein PdxA
NAD_Gly3P_dh_C       PF07479.9    149 seq1396_BIOID51125   -            339     4e-54  182.2   0.6   1   1   2.8e-57   6.3e-54  181.6   0.4     2   147   184   325   183   327 0.98 NAD-dependent glycerol-3-phosphate dehydrogenase C-terminus
NAD_Gly3P_dh_N       PF01210.18   157 seq1396_BIOID51125   -            339   6.1e-51  172.1   0.0   1   1   3.8e-54   8.6e-51  171.6   0.0     2   156     8   163     7   164 0.99 NAD-dependent glycerol-3-phosphate dehydrogenase N-terminus
ApbA                 PF02558.11   151 seq1396_BIOID51125   -            339   8.9e-12   44.5   0.0   1   1   6.5e-15   1.5e-11   43.8   0.0     2   107     9   115     8   140 0.92 Ketopantoate reductase PanE/ApbA
F420_oxidored        PF03807.12    96 seq1396_BIOID51125   -            339   5.2e-07   29.8   0.0   1   1   3.1e-09   7.1e-06   26.2   0.0     3    83     9    97     7   106 0.88 NADP oxidoreductase coenzyme F420-dependent
NAD_binding_2        PF03446.10   162 seq1396_BIOID51125   -            339   2.7e-05   24.0   0.0   1   1     3e-08   6.7e-05   22.7   0.0     3   108     7   124     5   145 0.86 NAD binding domain of 6-phosphogluconate dehydrogenase
NTP_transferase      PF00483.18   248 seq1397_BIOID51125   -            297   1.6e-21   76.6   0.0   1   1   2.9e-25     2e-21   76.3   0.0     1   242     5   273     5   278 0.85 Nucleotidyl transferase
NTP_transf_3         PF12804.2    179 seq1397_BIOID51125   -            297     3e-07   30.6   0.0   1   1   7.3e-11     5e-07   29.9   0.0     2   112     7   148     6   255 0.73 MobA-like NTP transferase domain
DUF2608              PF11019.3    253 seq1401_BIOID51125   -            192     3e-38  131.1   0.0   1   1   2.4e-42   3.3e-38  131.0   0.0     7   160    32   188    26   192 0.90 Protein of unknown function (DUF2608)
RbsD_FucU            PF05025.8    142 seq1402_BIOID51125   -            143   7.8e-51  172.0   0.4   1   1   6.4e-55   8.7e-51  171.8   0.3     1   142     5   143     5   143 0.99 RbsD / FucU transport protein family
ABC_tran             PF00005.22   118 seq1405_BIOID51125   -            501   1.6e-34  118.6   0.0   1   2   2.1e-21   9.6e-18   64.5   0.0     1   117    44   169    44   170 0.91 ABC transporter
ABC_tran             PF00005.22   118 seq1405_BIOID51125   -            501   1.6e-34  118.6   0.0   2   2   1.7e-17   7.8e-14   51.9   0.0     3   117   294   423   292   424 0.77 ABC transporter
DUF2608              PF11019.3    253 seq1406_BIOID51125   -            113   1.9e-16   59.7   0.1   1   1   1.5e-20   2.1e-16   59.5   0.1   152   243     4    95     1   103 0.92 Protein of unknown function (DUF2608)
RrnaAD               PF00398.15   262 seq1407_BIOID51125   -            273   1.9e-77  259.7   0.0   1   1   1.5e-81   2.1e-77  259.5   0.0     3   261    10   265     8   266 0.98 Ribosomal RNA adenine dimethylase
SATase_N             PF06426.9    105 seq1409_BIOID51125   -            273   3.4e-40  136.4   0.2   1   1   7.3e-44     5e-40  135.8   0.1     1   105     9   113     9   113 1.00 Serine acetyltransferase, N-terminal
Hexapep              PF00132.19    36 seq1409_BIOID51125   -            273   2.5e-11   42.4   7.5   1   1   1.3e-13   9.1e-10   37.4   0.7     1    34   193   226   193   228 0.96 Bacterial transferase hexapeptide (six repeats)
Glycos_transf_2      PF00535.21   169 seq1411_BIOID51125   -            304   2.3e-17   63.0   0.5   1   1   5.5e-21   3.8e-17   62.3   0.3     2   153    41   192    40   207 0.84 Glycosyl transferase family 2
Glyco_tranf_2_3      PF13641.1    230 seq1411_BIOID51125   -            304   2.9e-08   33.7   0.0   1   1   5.4e-12   3.7e-08   33.3   0.0     1   202    37   233    37   269 0.80 Glycosyltransferase like family 2
Abhydrolase_3        PF07859.8    211 seq1412_BIOID51125   -            319   4.6e-53  179.8   0.0   1   1   1.8e-56   6.1e-53  179.4   0.0     1   210    87   295    87   296 0.90 alpha/beta hydrolase fold
DUF2424              PF10340.4    374 seq1412_BIOID51125   -            319   2.4e-07   29.6   0.0   1   1   9.7e-11   3.3e-07   29.1   0.0   119   276    79   235    60   247 0.81 Protein of unknown function (DUF2424)
Abhydrolase_5        PF12695.2    142 seq1412_BIOID51125   -            319   1.1e-06   28.3   0.0   1   1   4.7e-10   1.6e-06   27.8   0.0     2   141    87   292    86   293 0.76 Alpha/beta hydrolase family
DLH                  PF01738.13   218 seq1412_BIOID51125   -            319   0.00014   21.1   0.0   1   1     7e-08   0.00024   20.3   0.0   147   206   253   307   227   319 0.80 Dienelactone hydrolase family
FecCD                PF01032.13   311 seq1413_BIOID51125   -            338   1.3e-89  300.0  35.1   1   1   1.2e-93   1.6e-89  299.7  24.3     1   311    23   332    22   332 0.99 FecCD transport family
DUF525               PF04379.9     90 seq1414_BIOID51125   -            125   1.1e-35  121.3   0.1   1   1     1e-39   1.4e-35  121.0   0.1     2    89    17   104    16   105 0.98 Protein of unknown function (DUF525)
Metallophos          PF00149.23   201 seq1416_BIOID51125   -            280   1.1e-20   73.7   0.0   1   1   9.2e-25   1.3e-20   73.6   0.0     4   170     4   133     1   244 0.85 Calcineurin-like phosphoesterase
BPD_transp_2         PF02653.11   267 seq1418_BIOID51125   -            321   8.2e-53  178.9  42.6   1   1   9.2e-57   1.3e-52  178.3  29.6     1   267    45   314    45   314 0.95 Branched-chain amino acid transport system / permease component
FecCD                PF01032.13   311 seq1420_BIOID51125   -            330   1.6e-82  276.6  41.6   1   1   1.4e-86   1.9e-82  276.4  28.8     2   310    19   324    13   325 0.98 FecCD transport family
Peripla_BP_4         PF13407.1    258 seq1423_BIOID51125   -            296   9.7e-59  198.6  12.1   1   1   3.4e-62   1.1e-58  198.4   8.4     1   258    29   281    29   281 0.97 Periplasmic binding protein domain
Peripla_BP_1         PF00532.16   279 seq1423_BIOID51125   -            296   4.4e-27   94.8   2.4   1   1   1.6e-30   5.4e-27   94.6   1.7     2   250    27   268    26   289 0.86 Periplasmic binding proteins and sugar binding domain of LacI family
Peripla_BP_3         PF13377.1    160 seq1423_BIOID51125   -            296   1.7e-15   57.2   0.0   1   1   2.4e-18   8.1e-15   55.0   0.0    19   145   158   284   148   296 0.81 Periplasmic binding protein-like domain
Peripla_BP_6         PF13458.1    343 seq1423_BIOID51125   -            296   2.2e-12   46.9   4.2   1   1     8e-16   2.7e-12   46.5   2.9    44   235    58   249    19   283 0.86 Periplasmic binding protein
ABC_tran             PF00005.22   118 seq1427_BIOID51125   -            271   1.5e-22   80.0   0.1   1   1     7e-26   2.4e-22   79.4   0.0     1   118    47   172    47   172 0.92 ABC transporter
AAA_29               PF13555.1     62 seq1427_BIOID51125   -            271   5.2e-07   28.9   0.0   1   1   2.7e-10   9.4e-07   28.1   0.0    15    51    26    61    19    66 0.86 P-loop containing region of AAA domain
AAA_16               PF13191.1    166 seq1427_BIOID51125   -            271   2.3e-06   27.9   0.1   1   1     1e-09   3.6e-06   27.3   0.1    24   158    33   189    20   216 0.68 AAA ATPase domain
Glycos_transf_2      PF00535.21   169 seq1431_BIOID51125   -            271   3.9e-22   78.6   0.1   1   1   1.7e-25   5.8e-22   78.0   0.1     1   145     4   161     4   180 0.82 Glycosyl transferase family 2
Glyco_tranf_2_3      PF13641.1    230 seq1431_BIOID51125   -            271   2.4e-12   47.0   0.0   1   1     9e-16   3.1e-12   46.7   0.0     3   123     3   123     1   174 0.90 Glycosyltransferase like family 2
Glyco_tranf_2_2      PF10111.4    281 seq1431_BIOID51125   -            271   1.2e-07   30.9   0.1   1   1   6.6e-11   2.2e-07   30.1   0.1     1   111     4   110     4   118 0.89 Glycosyltransferase like family 2
Dak1                 PF02733.12   326 seq1432_BIOID51125   -            366  8.9e-139  461.4   0.0   1   1  7.4e-143    1e-138  461.2   0.0     1   325    26   365    26   366 0.99 Dak1 domain
PfkB                 PF00294.19   301 seq1435_BIOID51125   -            314   3.8e-75  252.6   3.3   1   1   6.4e-79   4.4e-75  252.4   2.3     3   300    11   302     9   303 0.95 pfkB family carbohydrate kinase
Phos_pyr_kin         PF08543.7    246 seq1435_BIOID51125   -            314   1.9e-15   56.6   0.4   1   1   3.9e-19   2.6e-15   56.1   0.2   104   231   170   290   132   299 0.82 Phosphomethylpyrimidine kinase
Dak2                 PF02734.12   175 seq1443_BIOID51125   -            210   3.6e-58  195.9   0.3   1   1     3e-62   4.1e-58  195.7   0.2     1   173    32   204    32   206 0.98 DAK2 domain
Peripla_BP_3         PF13377.1    160 seq1445_BIOID51125   -            330     1e-42  145.7   0.0   1   1   3.3e-45   1.1e-41  142.3   0.0     2   159   170   329   169   330 0.92 Periplasmic binding protein-like domain
Peripla_BP_1         PF00532.16   279 seq1445_BIOID51125   -            330   1.2e-34  119.7   0.0   1   1   4.4e-38   1.5e-34  119.3   0.0     1   272    59   321    59   327 0.91 Periplasmic binding proteins and sugar binding domain of LacI family
LacI                 PF00356.16    46 seq1445_BIOID51125   -            330   3.9e-21   74.2   0.8   1   1   1.9e-24   6.5e-21   73.5   0.6     1    46     3    48     3    48 0.99 Bacterial regulatory proteins, lacI family
Peripla_BP_4         PF13407.1    258 seq1445_BIOID51125   -            330   6.7e-19   68.1   0.0   1   1   2.9e-22   9.9e-19   67.5   0.0     1   251    62   305    62   310 0.91 Periplasmic binding protein domain
EIIA-man             PF03610.11   116 seq1446_BIOID51125   -            472   2.4e-26   91.9   2.7   1   1   1.4e-29   4.9e-26   90.9   1.8     2   116     4   121     3   121 0.98 PTS system fructose IIA component
PEP-utilisers_N      PF05524.8    123 seq1446_BIOID51125   -            472   3.3e-23   81.7   0.5   1   1   9.5e-27   3.3e-23   81.7   0.4    12   122   257   368   256   369 0.96 PEP-utilising enzyme, N-terminal
PTS-HPr              PF00381.14    84 seq1446_BIOID51125   -            472     4e-20   71.3   0.6   1   1     4e-23   1.4e-19   69.6   0.0     5    83   159   237   155   238 0.96 PTS HPr component phosphorylation site
PEP-utilizers        PF00391.18    81 seq1446_BIOID51125   -            472   1.1e-16   60.0   0.0   1   1   7.5e-20   2.6e-16   58.8   0.0     3    79   388   464   386   466 0.92 PEP-utilising enzyme, mobile domain
Glycos_transf_1      PF00534.15   172 seq1448_BIOID51125   -            341   6.2e-27   93.9   0.1   1   1   1.5e-30     1e-26   93.2   0.0     5   168   158   313   154   317 0.93 Glycosyl transferases group 1
Glyco_trans_1_4      PF13692.1    135 seq1448_BIOID51125   -            341   2.2e-14   53.6   0.0   1   1   6.3e-18   4.3e-14   52.6   0.0     3   133   169   301   167   303 0.81 Glycosyl transferases group 1
Aldedh               PF00171.17   462 seq1450_BIOID51125   -            681   3.4e-58  196.9   0.2   1   1     6e-62   4.1e-58  196.7   0.1    30   461    40   498    12   499 0.82 Aldehyde dehydrogenase family
MaoC_dehydratas      PF01575.14   123 seq1450_BIOID51125   -            681   2.8e-30  104.1   0.0   1   1   8.8e-34     6e-30  103.0   0.0     7   119   537   648   532   652 0.92 MaoC like domain
OEP                  PF02321.13   188 seq1451_BIOID51125   -            394   7.4e-47  159.2  31.3   1   2   2.4e-17   3.3e-13   49.5   7.9    97   188    19   110    15   110 0.97 Outer membrane efflux protein
OEP                  PF02321.13   188 seq1451_BIOID51125   -            394   7.4e-47  159.2  31.3   2   2   1.1e-37   1.5e-33  115.8   8.2     2   188   133   328   132   328 0.98 Outer membrane efflux protein
Polysacc_synt        PF01943.12   273 seq1455_BIOID51125   -            392   7.8e-11   41.6  36.5   1   1   5.7e-15   7.8e-11   41.6  25.3     6   250     9   239     5   259 0.81 Polysaccharide biosynthesis protein
DUF1190              PF06693.6    165 seq1457_BIOID51125   -            234     7e-56  188.7  12.3   1   1   6.7e-60   9.1e-56  188.3   8.5     2   164    51   221    50   222 0.96 Protein of unknown function (DUF1190)
PK                   PF00224.16   348 seq1458_BIOID51125   -            482  2.9e-150  499.6   9.5   1   1    5e-154  3.4e-150  499.3   6.6     1   345    73   414    73   417 0.98 Pyruvate kinase, barrel domain
PK_C                 PF02887.11   117 seq1458_BIOID51125   -            482   1.1e-11   44.1   0.9   1   1   7.8e-15   5.3e-11   41.9   0.1     1    50   427   476   427   479 0.97 Pyruvate kinase, alpha/beta domain
Trehalase            PF01204.13   512 seq1459_BIOID51125   -            565  5.5e-171  569.5   5.6   1   1  1.5e-174  6.6e-171  569.2   3.9     1   511    55   532    55   533 0.97 Trehalase
GDE_C                PF06202.9    370 seq1459_BIOID51125   -            565   6.3e-11   41.4   0.0   1   1   3.2e-14   1.5e-10   40.2   0.0    46   273   171   441   157   448 0.86 Amylo-alpha-1,6-glucosidase
GSP_synth            PF03738.9     97 seq1460_BIOID51125   -            386   2.8e-29  101.0   0.1   1   1   5.1e-33     7e-29   99.8   0.1     2    97   174   265   173   265 0.97 Glutathionylspermidine synthase preATP-grasp
Cu_amine_oxid        PF01179.15   414 seq1464_BIOID51125   -            757  1.2e-139  465.5   0.3   1   1  4.2e-143  1.4e-139  465.2   0.2     1   409   335   752   335   757 0.96 Copper amine oxidase, enzyme domain
Cu_amine_oxidN3      PF02728.11   101 seq1464_BIOID51125   -            757   7.8e-29   99.6   0.2   1   1   1.3e-31   4.6e-28   97.1   0.0     2   101   216   317   215   317 0.97 Copper amine oxidase, N3 domain
Cu_amine_oxidN2      PF02727.11    86 seq1464_BIOID51125   -            757   8.8e-27   92.9   1.6   1   1   5.1e-30   1.8e-26   91.9   0.2     1    85   124   209   124   210 0.96 Copper amine oxidase, N2 domain
Cu_amine_oxidN1      PF07833.6     93 seq1464_BIOID51125   -            757   5.1e-13   49.0   0.1   1   1   4.1e-16   1.4e-12   47.6   0.0     5    79    36   110    33   121 0.94 Copper amine oxidase N-terminal domain
HTH_Tnp_IS1          PF12759.2     50 seq1465_BIOID51125   -             91   2.2e-32  110.1   0.1   1   1   4.8e-36   3.3e-32  109.6   0.1     1    50    39    88    39    88 0.99 InsA C-terminal domain
Zn_Tnp_IS1           PF03811.8     36 seq1465_BIOID51125   -             91   1.1e-21   75.9   4.5   1   1   3.1e-25   2.1e-21   74.9   3.1     1    36     1    36     1    36 0.99 InsA N-terminal domain
Thiolase_N           PF00108.18   264 seq1466_BIOID51125   -            393  6.4e-110  366.1   1.9   1   1  1.8e-113    8e-110  365.8   1.3     1   263     1   261     1   262 0.99 Thiolase, N-terminal domain
Thiolase_C           PF02803.13   123 seq1466_BIOID51125   -            393   5.5e-53  177.4   0.3   1   1   2.5e-56   1.1e-52  176.4   0.2     2   123   270   391   269   391 0.98 Thiolase, C-terminal domain
ketoacyl-synt        PF00109.21   255 seq1466_BIOID51125   -            393   2.2e-06   27.2   2.2   1   1   6.2e-10   2.8e-06   26.8   0.3   170   209    81   120    79   136 0.87 Beta-ketoacyl synthase, N-terminal domain
PK_C                 PF02887.11   117 seq1467_BIOID51125   -             62   3.8e-09   35.9   0.1   1   1     3e-13   4.1e-09   35.8   0.1    56   116     2    60     1    61 0.93 Pyruvate kinase, alpha/beta domain
DDE_Tnp_IS1          PF03400.8    131 seq1468_BIOID51125   -            125   4.5e-74  246.6   1.5   1   1   3.6e-78   4.9e-74  246.4   1.1     7   131     1   125     1   125 1.00 IS1 transposase
LPP                  PF04728.8     11 seq1470_BIOID51125   -             78   5.8e-11   41.3  16.8   1   2   4.2e-10   5.8e-06   25.7   1.0     1    11    24    34    24    34 0.99 Repeated sequence found in lipoprotein LPP
LPP                  PF04728.8     11 seq1470_BIOID51125   -             78   5.8e-11   41.3  16.8   2   2   6.3e-10   8.6e-06   25.1   2.1     1    11    38    48    38    48 0.99 Repeated sequence found in lipoprotein LPP
6PGD                 PF00393.14   291 seq1472_BIOID51125   -            468  9.1e-141  468.0   0.1   1   1    2e-144  1.4e-140  467.4   0.1     1   290   179   466   179   467 1.00 6-phosphogluconate dehydrogenase, C-terminal domain
NAD_binding_2        PF03446.10   162 seq1472_BIOID51125   -            468   2.1e-52  177.1   0.2   1   1   5.9e-56     4e-52  176.2   0.0     1   161     3   174     3   175 0.97 NAD binding domain of 6-phosphogluconate dehydrogenase
Zip                  PF02535.17   319 seq1478_BIOID51125   -            265   2.2e-32  112.2  21.1   1   1   4.2e-31   5.7e-27   94.4   3.7   150   317    94   254    89   256 0.96 ZIP Zinc transporter
KduI                 PF04962.7    262 seq1479_BIOID51125   -            278   3.2e-42  144.2   0.2   1   1   2.8e-46   3.9e-42  144.0   0.1     8   261    31   273    24   274 0.89 KduI/IolB family
YcgR                 PF07317.7    108 seq1481_BIOID51125   -            244   5.2e-39  132.2   0.0   1   1   1.1e-42   7.5e-39  131.6   0.0     1   108     7   111     7   111 0.99 Flagellar regulator YcgR
PilZ                 PF07238.9    102 seq1481_BIOID51125   -            244     2e-17   62.9   0.0   1   1     1e-20   7.1e-17   61.1   0.0     1   102   112   230   112   230 0.94 PilZ domain
priB_priC            PF07445.7    173 seq1482_BIOID51125   -            175     4e-57  192.3  16.5   1   1   3.3e-61   4.5e-57  192.1  11.4     1   173     7   175     7   175 0.99 Primosomal replication protein priB and priC
DUF2496              PF10689.4     44 seq1485_BIOID51125   -             53   2.8e-24   84.3   2.1   1   1   2.3e-28   3.2e-24   84.1   1.5     1    44     2    45     2    45 0.98 Protein of unknown function (DUF2496)
TonB_dep_Rec         PF00593.19   276 seq1486_BIOID51125   -            823   5.4e-35  121.5  14.1   1   1   7.9e-39   5.4e-35  121.5   9.7     1   275   542   821   542   822 0.93 TonB dependent receptor
Plug                 PF07715.10   108 seq1486_BIOID51125   -            823   2.8e-29  101.4   1.6   1   1   1.2e-32     8e-29  100.0   1.1     8   108   126   240   120   240 0.96 TonB-dependent Receptor Plug Domain
adh_short            PF00106.20   167 seq1487_BIOID51125   -            253   5.5e-28   97.8   0.2   1   1   1.7e-31   7.6e-28   97.4   0.1     1   166    11   176    11   177 0.93 short chain dehydrogenase
adh_short_C2         PF13561.1    243 seq1487_BIOID51125   -            253   1.3e-20   74.1   0.0   1   1   3.8e-24   1.8e-20   73.7   0.0     5   241    19   249    17   250 0.91 Enoyl-(Acyl carrier protein) reductase
KR                   PF08659.5    181 seq1487_BIOID51125   -            253   3.4e-06   26.7   0.1   1   1   1.2e-09   5.5e-06   26.0   0.1     3   125    13   129    12   193 0.83 KR domain
UDPG_MGDP_dh_N       PF03721.9    185 seq1489_BIOID51125   -            388   2.8e-40  137.5   0.0   1   1   9.8e-44   4.5e-40  136.8   0.0     1   182     1   170     1   175 0.93 UDP-glucose/GDP-mannose dehydrogenase family, NAD binding domain
UDPG_MGDP_dh         PF00984.14    96 seq1489_BIOID51125   -            388   7.7e-27   93.2   0.0   1   1   4.4e-30     2e-26   91.9   0.0     2    94   191   281   190   283 0.92 UDP-glucose/GDP-mannose dehydrogenase family, central domain
UDPG_MGDP_dh_C       PF03720.10   106 seq1489_BIOID51125   -            388   1.2e-10   41.3   0.5   1   1   4.7e-12   2.1e-08   34.1   0.0     2    82   301   375   300   384 0.89 UDP-glucose/GDP-mannose dehydrogenase family, UDP binding domain
BCCT                 PF02028.12   485 seq1490_BIOID51125   -            504  1.2e-123  412.7  44.6   1   1    1e-127  1.4e-123  412.5  30.9     1   484    14   500    14   501 0.98 BCCT family transporter
Peptidase_S66        PF02016.10   285 seq1492_BIOID51125   -            304   1.6e-76  256.8   0.0   1   1   1.3e-80   1.8e-76  256.6   0.0     3   285     6   286     4   286 0.92 LD-carboxypeptidase
Sugar_tr             PF00083.19   451 seq1493_BIOID51125   -            490  5.8e-130  433.7  32.8   1   1    2e-133  6.8e-130  433.5  22.7     2   449    44   477    43   479 0.96 Sugar (and other) transporter
MFS_1                PF07690.11   354 seq1493_BIOID51125   -            490   4.7e-38  130.7  40.4   1   1   4.2e-41   1.4e-37  129.1  23.0     2   328    48   393    47   405 0.80 Major Facilitator Superfamily
MFS_2                PF13347.1    427 seq1493_BIOID51125   -            490     4e-10   38.5  34.1   1   1   3.9e-11   1.3e-07   30.2   5.1   191   343     8   159     2   163 0.85 MFS/sugar transport protein
TRI12                PF06609.8    599 seq1493_BIOID51125   -            490   1.2e-09   36.8   6.5   1   1   3.5e-13   1.2e-09   36.8   4.5    38   229    34   229    18   240 0.75 Fungal trichothecene efflux pump (TRI12)
HTH_18               PF12833.2     81 seq1496_BIOID51125   -            301   8.5e-21   73.7   0.1   1   1   2.3e-24   1.6e-20   72.8   0.0     1    81   219   299   219   299 0.94 Helix-turn-helix domain
HTH_AraC             PF00165.18    42 seq1496_BIOID51125   -            301     4e-12   45.4   0.6   1   1   3.6e-15   2.5e-11   42.9   0.0     4    42   259   298   257   298 0.94 Bacterial regulatory helix-turn-helix proteins, AraC family
BMFP                 PF04380.8     79 seq1498_BIOID51125   -            108   3.1e-27   94.3   6.0   1   1   2.7e-31   3.7e-27   94.1   4.2     1    78    13    90    13    91 0.98 Membrane fusogenic activity
Wzz                  PF02706.10   152 seq1499_BIOID51125   -            344   1.2e-16   60.8  14.5   1   1   1.6e-20   2.2e-16   59.8   7.1     1   151    35   173    35   242 0.80 Chain length determinant protein
Na_H_Exchanger       PF00999.16   384 seq1500_BIOID51125   -            578   4.6e-57  193.1  45.7   1   1   1.3e-60   5.7e-57  192.8  31.7     3   383    15   388    10   389 0.95 Sodium/hydrogen exchanger family
TrkA_C               PF02080.16    71 seq1500_BIOID51125   -            578     1e-11   44.1   0.0   1   1     5e-15   2.3e-11   43.0   0.0     5    70   420   483   417   484 0.94 TrkA-C domain
CorC_HlyC            PF03471.12    81 seq1500_BIOID51125   -            578   1.3e-09   37.5   0.1   1   1     6e-13   2.7e-09   36.5   0.1     2    79   493   571   492   573 0.86 Transporter associated domain
Acyl-CoA_dh_1        PF00441.19   150 seq1501_BIOID51125   -            380   9.8e-47  158.6   1.3   1   1   3.9e-50   1.3e-46  158.2   0.9     1   150   227   376   227   376 0.99 Acyl-CoA dehydrogenase, C-terminal domain
Acyl-CoA_dh_N        PF02771.11   113 seq1501_BIOID51125   -            380   7.7e-17   61.7   0.1   1   1   4.7e-20   1.6e-16   60.7   0.0     1   106     6   110     6   116 0.92 Acyl-CoA dehydrogenase, N-terminal domain
Acyl-CoA_dh_M        PF02770.14    52 seq1501_BIOID51125   -            380   2.9e-16   58.5   0.1   1   1   2.7e-19   9.2e-16   56.9   0.0     3    51   123   171   121   172 0.97 Acyl-CoA dehydrogenase, middle domain
Acyl-CoA_dh_2        PF08028.6    134 seq1501_BIOID51125   -            380   1.4e-15   57.5   0.8   1   1   6.8e-19   2.3e-15   56.8   0.6     9   125   250   356   243   359 0.95 Acyl-CoA dehydrogenase, C-terminal domain
Fimbrial             PF00419.15   145 seq1503_BIOID51125   -            183   1.2e-18   67.6   3.1   1   1     1e-22   1.4e-18   67.3   2.1     1   145    30   183    30   183 0.85 Fimbrial protein
Usher                PF00577.15   552 seq1507_BIOID51125   -            837  1.8e-177  591.3  30.7   1   1  4.6e-181  2.1e-177  591.0  21.3     3   551   198   749   196   750 0.96 Type VII secretion system (T7SS), usher protein
PapC_N               PF13954.1    146 seq1507_BIOID51125   -            837   3.6e-38  130.3   0.1   1   1   2.1e-41   9.4e-38  128.9   0.1     1   146    37   182    37   182 0.98 PapC N-terminal domain
PapC_C               PF13953.1     68 seq1507_BIOID51125   -            837     3e-14   52.2   0.4   1   1   3.6e-16   1.7e-12   46.7   0.0     3    59   762   816   761   823 0.91 PapC C-terminal domain
ACPS                 PF01648.15   113 seq1508_BIOID51125   -            209   8.4e-12   44.8   1.4   1   1   1.4e-14   1.9e-10   40.5   0.1     1    61   106   174   106   201 0.79 4'-phosphopantetheinyl transferase superfamily
Asp_Glu_race         PF01177.17   217 seq1509_BIOID51125   -            230     2e-36  125.8   0.1   1   1   1.7e-40   2.3e-36  125.6   0.1     1   216     7   224     7   225 0.93 Asp/Glu/Hydantoin racemase
CoA_transf_3         PF02515.12   191 seq1513_BIOID51125   -            405   1.4e-47  161.2   0.0   1   1   1.4e-51     2e-47  160.8   0.0     2   181    70   249    69   258 0.93 CoA-transferase family III
DUF413               PF04219.7     94 seq1515_BIOID51125   -            112   1.5e-38  130.2   0.1   1   1   1.4e-42   1.9e-38  129.9   0.1     1    90    10    99    10   102 0.97 Protein of unknown function, DUF
Orn_Arg_deC_N        PF02784.11   251 seq1518_BIOID51125   -            420   1.1e-66  224.4   0.0   1   1   2.1e-70   1.4e-66  224.1   0.0     1   251    32   276    32   276 0.97 Pyridoxal-dependent decarboxylase, pyridoxal binding domain
Orn_DAP_Arg_deC      PF00278.17   116 seq1518_BIOID51125   -            420   5.8e-22   77.4   0.0   1   1   1.4e-25   9.4e-22   76.8   0.0     1   115   279   396   279   397 0.95 Pyridoxal-dependent decarboxylase, C-terminal sheet domain
AMP-binding          PF00501.23   418 seq1519_BIOID51125   -            522  6.6e-110  367.1   0.0   1   1  1.1e-113  7.8e-110  366.9   0.0     1   418    44   456    44   456 0.98 AMP-binding enzyme
GCS2                 PF04107.8    288 seq1521_BIOID51125   -            372   5.9e-94  314.2   0.1   1   1   1.2e-97   1.6e-93  312.8   0.0     1   288    14   292    14   292 0.99 Glutamate-cysteine ligase family 2(GCS2)
HlyD                 PF00529.15   306 seq1522_BIOID51125   -            397   1.4e-80  270.8  14.4   1   1     4e-84   1.4e-80  270.8  10.0     1   306    64   361    64   361 0.99 HlyD family secretion protein
HlyD_2               PF12700.2    328 seq1522_BIOID51125   -            397   4.6e-19   68.6   1.0   1   1   1.7e-22   5.9e-19   68.2   0.7     2   328    45   361    44   361 0.79 HlyD family secretion protein
HlyD_3               PF13437.1    105 seq1522_BIOID51125   -            397     2e-12   47.2   4.5   1   1   1.5e-13   5.1e-10   39.5   0.2     2   105   176   290   175   290 0.89 HlyD family secretion protein
Biotin_lipoyl_2      PF13533.1     50 seq1522_BIOID51125   -            397   7.3e-11   41.4   9.5   1   1   9.9e-11   3.4e-07   29.7   0.1     4    49    67   121    48   122 0.89 Biotin-lipoyl like
Pili_assembly_N      PF00345.15   122 seq1523_BIOID51125   -            252   1.2e-35  121.8   1.7   1   1     3e-39   2.1e-35  121.0   1.2     2   121    30   147    29   148 0.90 Gram-negative pili assembly chaperone, N-terminal domain
Pili_assembly_C      PF02753.12    68 seq1523_BIOID51125   -            252   3.2e-07   29.9   1.1   1   1   7.9e-11   5.4e-07   29.2   0.3     2    64   171   230   170   234 0.84 Gram-negative pili assembly chaperone, C-terminal domain
DUF1158              PF06643.6     82 seq1524_BIOID51125   -             82   1.7e-48  162.7   9.5   1   1   1.3e-52   1.8e-48  162.6   6.6     1    82     1    82     1    82 0.99 Protein of unknown function (DUF1158)
2-Hacid_dh_C         PF02826.14   178 seq1525_BIOID51125   -            329   5.3e-53  178.6   0.0   1   1   1.8e-56   8.2e-53  178.0   0.0     1   178   110   297   110   297 0.94 D-isomer specific 2-hydroxyacid dehydrogenase, NAD binding domain
2-Hacid_dh           PF00389.25   133 seq1525_BIOID51125   -            329   2.3e-35  120.8   0.0   1   1   5.9e-39   2.7e-35  120.6   0.0     3   132     5   328     3   329 0.98 D-isomer specific 2-hydroxyacid dehydrogenase, catalytic domain
NAD_binding_2        PF03446.10   162 seq1525_BIOID51125   -            329   7.5e-06   25.8   0.0   1   1   5.1e-09   2.3e-05   24.2   0.0     3   119   146   259   144   263 0.91 NAD binding domain of 6-phosphogluconate dehydrogenase
ACR_tran             PF00873.14  1021 seq1526_BIOID51125   -           1049         0 1473.8  17.9   1   1         0         0 1473.6  12.4     1  1021     1  1030     1  1030 1.00 AcrB/AcrD/AcrF family
Fimbrial             PF00419.15   145 seq1527_BIOID51125   -            354   3.4e-10   40.1   0.8   1   1   4.5e-14   6.1e-10   39.3   0.1    13   145   219   354   204   354 0.90 Fimbrial protein
ECH                  PF00378.15   245 seq1529_BIOID51125   -            297   1.2e-81  273.3   0.0   1   1     1e-85   1.4e-81  273.1   0.0     3   245    44   289    42   289 0.99 Enoyl-CoA hydratase/isomerase family
DUF419               PF04237.8     92 seq1530_BIOID51125   -            122   1.9e-26   92.1   0.0   1   1   1.7e-30   2.3e-26   91.8   0.0     1    92    14   107    14   107 0.97 Protein of unknown function (DUF419)
Nitroreductase       PF00881.19   165 seq1534_BIOID51125   -            217   3.1e-30  105.0   0.0   1   1   2.6e-34   3.6e-30  104.8   0.0     2   165     8   193     7   193 0.97 Nitroreductase family
SpoVR                PF04293.8    427 seq1536_BIOID51125   -            510  2.9e-200  665.0   7.2   1   1  2.5e-204  3.4e-200  664.7   5.0     2   427    18   453    17   453 0.98 SpoVR like protein
TPP_enzyme_N         PF02776.13   172 seq1537_BIOID51125   -            548   8.4e-59  197.7   3.5   1   1   3.8e-62   1.7e-58  196.7   0.2     1   169     1   167     1   170 0.98 Thiamine pyrophosphate enzyme, N-terminal TPP binding domain
TPP_enzyme_C         PF02775.16   153 seq1537_BIOID51125   -            548   6.8e-52  174.9   0.4   1   1   5.3e-54   2.4e-50  169.9   0.0     1   153   374   522   374   522 0.98 Thiamine pyrophosphate enzyme, C-terminal TPP binding domain
TPP_enzyme_M         PF00205.17   137 seq1537_BIOID51125   -            548   2.9e-41  140.3   0.1   1   1   1.5e-44     7e-41  139.0   0.1     1   137   186   321   186   321 0.98 Thiamine pyrophosphate enzyme, central domain
META                 PF03724.11   101 seq1540_BIOID51125   -            140   4.1e-18   64.9   0.2   1   1   3.7e-22   5.1e-18   64.6   0.1     2   100    30   125    29   126 0.93 META domain
Hexapep              PF00132.19    36 seq1542_BIOID51125   -            196   2.9e-16   58.0  17.4   1   3   1.1e-09   1.5e-05   24.1   0.3     2    34    11    43    10    45 0.90 Bacterial transferase hexapeptide (six repeats)
Hexapep              PF00132.19    36 seq1542_BIOID51125   -            196   2.9e-16   58.0  17.4   2   3     1e-08   0.00014   21.0   2.3     1    30    71    99    71   100 0.94 Bacterial transferase hexapeptide (six repeats)
Hexapep              PF00132.19    36 seq1542_BIOID51125   -            196   2.9e-16   58.0  17.4   3   3   9.1e-13   1.2e-08   33.8   0.4     1    35    88   122    88   123 0.95 Bacterial transferase hexapeptide (six repeats)
DUF3302              PF11742.3     78 seq1543_BIOID51125   -            120   1.7e-44  149.4   7.5   1   1   1.5e-48   2.1e-44  149.1   5.2     1    77     3    79     3    80 0.98 Protein of unknown function (DUF3302)
MS_channel           PF00924.13   206 seq1544_BIOID51125   -            415   4.4e-74  248.1   0.3   1   1     7e-76   9.6e-72  240.5   0.2     1   205   142   396   142   397 0.99 Mechanosensitive ion channel
AMP-binding          PF00501.23   418 seq1545_BIOID51125   -            719   8.3e-74  248.2   0.0   1   1   1.9e-77   1.3e-73  247.6   0.0     1   409   233   635   233   642 0.91 AMP-binding enzyme
Acyltransferase      PF01553.16   132 seq1545_BIOID51125   -            719   3.5e-19   68.4   0.0   1   1   1.1e-22   7.3e-19   67.4   0.0     1   131    15   137    15   138 0.96 Acyltransferase
HlyD                 PF00529.15   306 seq1546_BIOID51125   -            378   5.1e-60  203.2  14.4   1   1   1.7e-63   5.8e-60  203.0  10.0     3   306    64   349    62   349 0.99 HlyD family secretion protein
HlyD_3               PF13437.1    105 seq1546_BIOID51125   -            378     2e-14   53.6   0.6   1   1   6.9e-12   2.3e-08   34.1   0.0     1    80   221   301   221   333 0.89 HlyD family secretion protein
Biotin_lipoyl_2      PF13533.1     50 seq1546_BIOID51125   -            378   2.1e-10   40.0   8.6   1   1   7.9e-13   2.7e-09   36.4   0.3     3    49    64   110    60   111 0.96 Biotin-lipoyl like
HlyD_2               PF12700.2    328 seq1546_BIOID51125   -            378   2.7e-10   39.8   0.3   1   1   1.2e-13   4.2e-10   39.1   0.2    24   240    66   301    64   313 0.85 HlyD family secretion protein
DUF1449              PF07290.6    202 seq1550_BIOID51125   -            118   1.7e-58  197.1   0.0   1   1   1.4e-62   1.9e-58  197.0   0.0    89   202     1   114     1   114 1.00 Protein of unknown function (DUF1449)
POR_N                PF01855.14   230 seq1551_BIOID51125   -           1174   1.8e-81  272.9   1.2   1   1   2.7e-84   2.8e-81  272.2   0.8     2   230    13   244    12   244 0.98 Pyruvate flavodoxin/ferredoxin oxidoreductase, thiamine diP-bdg
POR                  PF01558.13   173 seq1551_BIOID51125   -           1174   4.5e-30  104.7   0.0   1   1   8.2e-33   8.6e-30  103.7   0.0     1   173   426   610   426   610 0.90 Pyruvate ferredoxin/flavodoxin oxidoreductase
EKR                  PF10371.4     60 seq1551_BIOID51125   -           1174   1.7e-23   81.8   0.0   1   1   3.6e-26   3.8e-23   80.7   0.0     6    59   625   678   620   679 0.93 Domain of unknown function
Fer4_7               PF12838.2     52 seq1551_BIOID51125   -           1174   1.9e-10   40.8   8.8   1   1   1.8e-13   1.9e-10   40.8   6.1     2    50   689   757   688   758 0.72 4Fe-4S dicluster domain
TPP_enzyme_C         PF02775.16   153 seq1551_BIOID51125   -           1174   2.8e-09   36.5   0.1   1   1   8.3e-12   8.8e-09   35.0   0.0    46   152   954  1066   939  1067 0.89 Thiamine pyrophosphate enzyme, C-terminal TPP binding domain
Fer4                 PF00037.22    24 seq1551_BIOID51125   -           1174   4.7e-09   35.3  20.6   1   2   1.7e-08   1.8e-05   24.0   0.9     2    24   683   705   682   705 0.93 4Fe-4S binding domain
Fer4                 PF00037.22    24 seq1551_BIOID51125   -           1174   4.7e-09   35.3  20.6   2   2   5.8e-08   6.1e-05   22.3   2.7     3    20   740   757   738   758 0.89 4Fe-4S binding domain
Fer4_16              PF13484.1     67 seq1551_BIOID51125   -           1174   2.9e-08   34.2   7.1   1   1   8.8e-11   9.3e-08   32.5   4.9     2    66   689   757   688   758 0.59 4Fe-4S double cluster binding domain
Fer4_6               PF12837.2     24 seq1551_BIOID51125   -           1174   5.9e-08   32.1  18.8   1   1   1.1e-08   1.2e-05   24.8   1.7     1    24   681   704   681   704 0.94 4Fe-4S binding domain
Fer4_10              PF13237.1     52 seq1551_BIOID51125   -           1174   1.7e-07   30.8  23.1   1   1   9.6e-10     1e-06   28.3   7.7     3    52   683   756   681   756 0.82 4Fe-4S dicluster domain
Fer4_17              PF13534.1     61 seq1551_BIOID51125   -           1174   2.3e-06   27.7   5.6   1   1   2.2e-09   2.3e-06   27.7   3.9     2    58   689   757   673   760 0.73 4Fe-4S dicluster domain
Band_7               PF01145.20   179 seq1552_BIOID51125   -            553     7e-19   68.3   2.9   1   1   5.1e-23     7e-19   68.3   2.0     5   151    38   189    34   222 0.84 SPFH domain / Band 7 family
ACT_5                PF13710.1     63 seq1554_BIOID51125   -             87   2.1e-26   91.4   0.1   1   1   1.9e-30   2.6e-26   91.0   0.1     2    63    13    73    12    73 0.98 ACT domain
Aminotran_4          PF01063.14   231 seq1555_BIOID51125   -            309   1.1e-46  159.0   0.0   1   1   9.6e-51   1.3e-46  158.8   0.0     3   231    54   289    52   289 0.96 Aminotransferase class IV
NhaB                 PF06450.7    515 seq1558_BIOID51125   -            513  1.4e-306 1016.9  26.1   1   1  2.3e-310  1.6e-306 1016.7  18.1     1   514     1   511     1   512 1.00 Bacterial Na+/H+ antiporter B (NhaB)
CitMHS               PF03600.11   349 seq1558_BIOID51125   -            513     8e-09   34.4   4.3   1   1   1.2e-12     8e-09   34.4   3.0   130   344   200   436   192   441 0.76 Citrate transporter
MFS_1                PF07690.11   354 seq1560_BIOID51125   -            356   4.5e-12   45.2  37.8   1   1   4.2e-16   5.7e-12   44.9  26.2     2   318    20   322    19   340 0.72 Major Facilitator Superfamily
ILVD_EDD             PF00920.16   521 seq1561_BIOID51125   -            616  5.1e-195  648.6   1.9   1   1  4.3e-199  5.9e-195  648.5   1.3     1   521    34   607    34   607 0.95 Dehydratase family
YbaJ                 PF10757.4    122 seq1562_BIOID51125   -            124   4.7e-71  236.4   1.2   1   1   3.8e-75   5.2e-71  236.3   0.9     1   121     1   121     1   122 0.99 Biofilm formation regulator YbaJ
HHA                  PF05321.6     57 seq1563_BIOID51125   -            154   7.4e-30  102.7   0.3   1   1     8e-34   1.1e-29  102.2   0.2     1    57    95   151    95   151 0.99 Haemolysin expression modulating protein
UPF0118              PF01594.11   327 seq1564_BIOID51125   -            370   1.6e-65  221.1  41.1   1   1   1.4e-69   1.9e-65  220.9  28.5     2   327    15   345    14   345 0.99 Domain of unknown function DUF20
PhdYeFM_antitox      PF02604.14    75 seq1566_BIOID51125   -             92     8e-25   86.1   0.1   1   1   1.4e-28   9.5e-25   85.8   0.1     1    74    10    82    10    83 0.97 Antitoxin Phd_YefM, type II toxin-antitoxin system
RelB_N               PF12910.2     46 seq1566_BIOID51125   -             92   3.4e-21   74.2   0.1   1   1     7e-25   4.8e-21   73.7   0.0     1    46    10    55    10    55 0.99 Antitoxin of toxin-antitoxin stability system N-terminal
Mac                  PF12464.3     55 seq1567_BIOID51125   -            183   1.1e-18   66.8   0.4   1   1   2.7e-22   1.8e-18   66.1   0.3     1    54     5    58     5    59 0.97 Maltose acetyltransferase
Hexapep              PF00132.19    36 seq1567_BIOID51125   -            183   3.8e-14   51.3  17.2   1   1   2.3e-15   1.6e-11   43.0   5.3     2    36   130   164   129   164 0.96 Bacterial transferase hexapeptide (six repeats)
Plasmid_Txe          PF06769.8     80 seq1568_BIOID51125   -             84   1.2e-43  146.7   0.6   1   1   1.9e-47   1.3e-43  146.6   0.4     1    80     5    84     5    84 0.99 Plasmid encoded toxin Txe
Plasmid_stabil       PF05016.9     90 seq1568_BIOID51125   -             84   4.3e-05   23.6   0.0   1   1   6.9e-09   4.7e-05   23.5   0.0    16    78    12    77     4    83 0.82 Plasmid stabilisation system protein
DsbB                 PF02600.11   156 seq1572_BIOID51125   -            178   2.3e-42  144.2  14.5   1   1     2e-46   2.8e-42  144.0  10.0     3   155    12   163     3   164 0.96 Disulfide bond formation protein DsbB
NAD_binding_10       PF13460.1    183 seq1573_BIOID51125   -            274   3.2e-15   56.5   0.0   1   1   1.5e-18   5.2e-15   55.8   0.0     1   181     4   201     4   203 0.82 NADH(P)-binding
Epimerase            PF01370.16   236 seq1573_BIOID51125   -            274   2.9e-11   43.1   0.0   1   1   5.7e-13   1.9e-09   37.1   0.0     8   236    10   213     4   213 0.74 NAD dependent epimerase/dehydratase family
UDPG_MGDP_dh_N       PF03721.9    185 seq1573_BIOID51125   -            274   4.3e-07   29.3   0.0   1   1     5e-10   1.7e-06   27.4   0.0     1   133     2   125     2   136 0.76 UDP-glucose/GDP-mannose dehydrogenase family, NAD binding domain
NAD_binding_2        PF03446.10   162 seq1573_BIOID51125   -            274   8.9e-06   25.5   0.0   1   1   3.8e-09   1.3e-05   25.0   0.0     1   101     1   120     1   131 0.69 NAD binding domain of 6-phosphogluconate dehydrogenase
YlaC                 PF10777.4    156 seq1574_BIOID51125   -            156     6e-76  253.1   0.3   1   1   4.9e-80   6.7e-76  253.0   0.2     1   155     1   154     1   155 0.99 sigma70 family sigma factor YlaC
PALP                 PF00291.20   307 seq1576_BIOID51125   -            514   9.6e-70  235.0   2.1   1   1   1.9e-73   1.3e-69  234.6   1.5     5   307    29   316    25   316 0.91 Pyridoxal-phosphate dependent enzyme
Thr_dehydrat_C       PF00585.13    91 seq1576_BIOID51125   -            514   3.8e-64  212.2   0.0   1   2   3.6e-35   2.4e-31  107.0   0.0     1    91   329   419   329   419 0.98 C-terminal regulatory domain of Threonine dehydratase
Thr_dehydrat_C       PF00585.13    91 seq1576_BIOID51125   -            514   3.8e-64  212.2   0.0   2   2   6.7e-34   4.6e-30  102.9   0.0     2    91   425   512   424   512 0.96 C-terminal regulatory domain of Threonine dehydratase
DUF1870              PF08965.5    118 seq1577_BIOID51125   -            118   5.8e-60  200.0   0.3   1   1   4.7e-64   6.5e-60  199.8   0.2     1   118     1   118     1   118 1.00 Domain of unknown function (DUF1870)
LysR_substrate       PF03466.15   209 seq1578_BIOID51125   -            309   1.9e-22   79.3   0.0   1   1   3.3e-26   2.3e-22   79.0   0.0     2   204    89   289    88   294 0.92 LysR substrate binding domain
HTH_1                PF00126.22    60 seq1578_BIOID51125   -            309   3.4e-13   48.9   0.0   1   1   1.3e-16     9e-13   47.6   0.0     3    59     7    63     5    64 0.95 Bacterial regulatory helix-turn-helix protein, lysR family
EAL                  PF00563.15   236 seq1579_BIOID51125   -            518   1.4e-64  217.7   0.0   1   1   2.9e-68     2e-64  217.2   0.0     2   235   275   503   274   504 0.96 EAL domain
CSS-motif            PF12792.2    208 seq1579_BIOID51125   -            518   2.1e-41  141.4   0.0   1   1   5.5e-45   3.8e-41  140.6   0.0     2   208    38   249    37   249 0.94 CSS motif domain associated with EAL
Porin_1              PF00267.16   337 seq1580_BIOID51125   -            377  2.5e-148  493.7  27.3   1   1  4.1e-152  2.8e-148  493.5  19.0     1   337    27   377    27   377 0.98 Gram-negative porin
Porin_4              PF13609.1    311 seq1580_BIOID51125   -            377   1.4e-24   87.1  37.8   1   1   2.7e-28   1.9e-24   86.6  26.2     5   304    13   347     6   354 0.79 Gram-negative porin
MFS_1                PF07690.11   354 seq1583_BIOID51125   -            404     1e-29  103.3  50.3   1   2   4.5e-25   6.2e-21   74.4  26.1     2   294    13   291    12   292 0.83 Major Facilitator Superfamily
MFS_1                PF07690.11   354 seq1583_BIOID51125   -            404     1e-29  103.3  50.3   2   2   5.5e-15   7.6e-11   41.2  10.2    37   184   249   395   245   402 0.80 Major Facilitator Superfamily
AA_permease          PF00324.16   479 seq1587_BIOID51125   -            454     2e-38  131.8  38.0   1   1   3.6e-42   2.4e-38  131.5  26.4     2   427    25   418    24   440 0.83 Amino acid permease
AA_permease_2        PF13520.1    426 seq1587_BIOID51125   -            454   1.9e-35  122.1  36.0   1   1   5.5e-39   3.8e-35  121.1  25.0    34   399    55   413    25   440 0.81 Amino acid permease
Usp                  PF00582.21   140 seq1589_BIOID51125   -            144   4.6e-28   98.0   0.7   1   1   3.8e-32   5.2e-28   97.8   0.5     1   140     1   144     1   144 0.99 Universal stress protein family
DEDD_Tnp_IS110       PF01548.12   144 seq1590_BIOID51125   -            326   4.2e-44  149.5   0.2   1   1   2.4e-47   1.7e-43  147.6   0.1     1   144     7   151     7   151 0.99 Transposase
Transposase_20       PF02371.11    87 seq1590_BIOID51125   -            326   1.1e-27   95.7   0.4   1   1     3e-31     2e-27   94.9   0.3     2    85   196   280   195   282 0.96 Transposase IS116/IS110/IS902 family
HlyE                 PF06109.8    299 seq1591_BIOID51125   -            351  2.1e-192  637.5  12.9   1   1  2.1e-196  2.9e-192  637.0   8.9     1   299    52   350    52   350 1.00 Haemolysin E (HlyE)
MFS_1                PF07690.11   354 seq1592_BIOID51125   -            421   5.4e-31  107.5  58.4   1   1   8.5e-32   1.2e-27   96.5  28.1     1   334    18   337    18   338 0.82 Major Facilitator Superfamily
ATP_bind_3           PF01171.15   182 seq1594_BIOID51125   -            311   1.1e-14   54.2   0.0   1   1   1.3e-18   1.7e-14   53.5   0.0     2   161    42   205    41   209 0.84 PP-loop family
DNA_binding_1        PF01035.15    85 seq1596_BIOID51125   -            129     3e-29  100.4   0.0   1   1   2.9e-33     4e-29  100.0   0.0     2    84    32   114    31   115 0.97 6-O-methylguanine DNA methyltransferase, DNA binding domain
NUDIX                PF00293.23   135 seq1597_BIOID51125   -            176   2.7e-25   88.4   0.1   1   1   2.4e-29   3.3e-25   88.1   0.0     1   134     7   149     7   150 0.96 NUDIX domain
Sulf_transp          PF04143.9     43 seq1598_BIOID51125   -            352   6.6e-18   64.3  36.8   1   2   1.5e-15     2e-11   43.5   8.5     1    41    74   114    74   116 0.96 Sulphur transport
Sulf_transp          PF04143.9     43 seq1598_BIOID51125   -            352   6.6e-18   64.3  36.8   2   2   1.1e-12   1.5e-08   34.3  11.4     2    43   283   325   282   325 0.97 Sulphur transport
Shikimate_dh_N       PF08501.6     83 seq1601_BIOID51125   -            288   1.3e-26   92.2   0.0   1   1     4e-30   2.7e-26   91.3   0.0     1    83    12    94    12    94 0.99 Shikimate dehydrogenase substrate binding domain
Shikimate_DH         PF01488.15   135 seq1601_BIOID51125   -            288   5.6e-07   29.6   0.0   1   1   1.4e-10   9.3e-07   28.8   0.0     9    95   121   216   114   230 0.86 Shikimate / quinate 5-dehydrogenase
PEP-utilizers_C      PF02896.13   294 seq1602_BIOID51125   -            748  3.2e-107  357.6   0.0   1   1    2e-110  4.7e-107  357.1   0.0     5   293   420   707   416   708 0.98 PEP-utilising enzyme, TIM barrel domain
PEP-utilisers_N      PF05524.8    123 seq1602_BIOID51125   -            748     2e-25   88.8   1.6   1   1   2.4e-28   5.5e-25   87.4   1.1     2   123   172   295   171   295 0.96 PEP-utilising enzyme, N-terminal
PEP-utilizers        PF00391.18    81 seq1602_BIOID51125   -            748   1.6e-18   65.9   0.1   1   1   1.7e-21   3.9e-18   64.6   0.1     6    81   316   391   311   391 0.94 PEP-utilising enzyme, mobile domain
GAF                  PF01590.21   154 seq1602_BIOID51125   -            748   2.2e-17   63.4   0.4   1   1   2.9e-20   6.5e-17   61.9   0.1     2   152    18   152    17   154 0.97 GAF domain
GAF_2                PF13185.1    148 seq1602_BIOID51125   -            748     4e-14   53.2   0.0   1   1     4e-17     9e-14   52.0   0.0     4   147    18   154    15   155 0.82 GAF domain
GAF_3                PF13492.1    129 seq1602_BIOID51125   -            748   5.2e-10   39.4   0.1   1   1   5.4e-13   1.2e-09   38.1   0.0     3   125    19   152    17   156 0.78 GAF domain
IlvN                 PF07991.7    165 seq1604_BIOID51125   -            541   8.1e-61  204.0   0.2   1   1   1.9e-64   1.3e-60  203.3   0.1     2   165    85   254    84   254 0.98 Acetohydroxy acid isomeroreductase, catalytic domain
IlvC                 PF01450.14   145 seq1604_BIOID51125   -            541   5.4e-56  188.4   0.1   1   2     4e-21   2.7e-17   62.9   0.0     1   128   260   387   260   395 0.91 Acetohydroxy acid isomeroreductase, catalytic domain
IlvC                 PF01450.14   145 seq1604_BIOID51125   -            541   5.4e-56  188.4   0.1   2   2   9.2e-40   6.3e-36  123.3   0.0    15   145   409   535   399   535 0.93 Acetohydroxy acid isomeroreductase, catalytic domain
Acyl_CoA_thio        PF02551.10   132 seq1605_BIOID51125   -            286   9.1e-69  229.0   0.0   1   2     3e-17   2.1e-13   49.9   0.0     5   126    21   103    17   115 0.89 Acyl-CoA thioesterase
Acyl_CoA_thio        PF02551.10   132 seq1605_BIOID51125   -            286   9.1e-69  229.0   0.0   2   2   3.2e-55   2.2e-51  172.8   0.0     2   132   148   281   147   281 0.99 Acyl-CoA thioesterase
4HBT_3               PF13622.1    256 seq1605_BIOID51125   -            286   7.4e-40  137.2   0.1   1   1   1.3e-43     9e-40  136.9   0.1    10   255    32   281    25   282 0.84 Thioesterase-like superfamily
SirA                 PF01206.12    70 seq1608_BIOID51125   -             75   5.3e-19   67.4   0.0   1   1   4.2e-23   5.8e-19   67.3   0.0     1    70     4    74     4    74 0.97 SirA-like protein
DHquinase_I          PF01487.10   224 seq1610_BIOID51125   -            252     9e-72  241.2   0.9   1   1   7.4e-76     1e-71  241.0   0.7     2   223    20   246    19   247 0.99 Type I 3-dehydroquinase
PPC                  PF04151.10    70 seq1615_BIOID51125   -            133   2.3e-07   31.5   1.0   1   1   2.5e-11   3.4e-07   31.0   0.3     1    68    48   111    48   113 0.85 Bacterial pre-peptidase C-terminal domain
Response_reg         PF00072.19   112 seq1616_BIOID51125   -            227   8.1e-27   93.3   0.0   1   1   2.4e-30   1.6e-26   92.3   0.0     1   112     3   113     3   113 0.99 Response regulator receiver domain
Trans_reg_C          PF00486.23    77 seq1616_BIOID51125   -            227   6.8e-26   89.8   0.0   1   1   1.7e-29   1.2e-25   89.0   0.0     1    77   146   221   146   221 0.97 Transcriptional regulatory protein, C terminal
CoA_trans            PF01144.18   217 seq1617_BIOID51125   -            531   1.9e-57  193.7   0.1   1   1   3.4e-61   4.7e-57  192.5   0.1     2   216    16   252    15   253 0.98 Coenzyme A transferase
SH3_3                PF08239.6     52 seq1618_BIOID51125   -            206   9.6e-06   25.0   0.1   1   1   1.4e-09   1.9e-05   24.0   0.0     5    46    36    80    30    86 0.91 Bacterial SH3 domain
HATPase_c            PF02518.21   111 seq1622_BIOID51125   -            482   5.5e-25   87.1   0.0   1   1   2.1e-28   9.7e-25   86.3   0.0     1   110   371   480   371   481 0.97 Histidine kinase-, DNA gyrase B-, and HSP90-like ATPase
HisKA                PF00512.20    68 seq1622_BIOID51125   -            482   2.5e-12   46.4   0.9   1   1   1.7e-15   7.9e-12   44.8   0.6     2    67   262   326   261   327 0.96 His Kinase A (phospho-acceptor) domain
HAMP                 PF00672.20    70 seq1622_BIOID51125   -            482     5e-10   39.2   0.1   1   1   1.1e-13     5e-10   39.2   0.1     5    69   191   256   187   257 0.84 HAMP domain
PolyA_pol            PF01743.15   126 seq1623_BIOID51125   -            412   2.6e-28   98.6   0.0   1   1   1.3e-31   6.1e-28   97.4   0.0     1   126     3   122     3   122 0.88 Poly A polymerase head domain
PolyA_pol_RNAbd      PF12627.2     64 seq1623_BIOID51125   -            412   5.3e-17   61.0   0.1   1   1   3.3e-20   1.5e-16   59.5   0.1     1    62   149   212   149   214 0.97 Probable RNA and SrmB- binding site of polymerase A
HD                   PF01966.17   122 seq1623_BIOID51125   -            412   4.3e-13   49.2   0.1   1   1   5.7e-16   2.6e-12   46.6   0.0     2   121   229   328   228   329 0.96 HD domain
LGT                  PF01790.13   249 seq1624_BIOID51125   -            291   1.3e-87  292.9  15.2   1   1   1.1e-91   1.5e-87  292.7  10.6     1   248    11   281    11   282 0.95 Prolipoprotein diacylglyceryl transferase
GST_N_3              PF13417.1     75 seq1625_BIOID51125   -            202   5.7e-16   58.4   0.0   1   1   2.7e-19   9.2e-16   57.7   0.0     1    68     3    71     3    78 0.95 Glutathione S-transferase, N-terminal domain
GST_N_2              PF13409.1     70 seq1625_BIOID51125   -            202   2.2e-10   40.2   0.0   1   1   1.1e-13   3.8e-10   39.5   0.0     2    68     9    71     8    72 0.92 Glutathione S-transferase, N-terminal domain
GST_C                PF00043.20    95 seq1625_BIOID51125   -            202   1.3e-09   37.8   0.0   1   1   5.1e-13   1.7e-09   37.3   0.0     2    95    97   192    96   192 0.96 Glutathione S-transferase, C-terminal domain
GST_N                PF02798.15    76 seq1625_BIOID51125   -            202   1.4e-06   28.3   0.0   1   1     1e-09   3.5e-06   26.9   0.0    11    75    11    71     2    71 0.87 Glutathione S-transferase, N-terminal domain
Peptidase_S11        PF00768.15   241 seq1626_BIOID51125   -            390     6e-97  323.5   0.0   1   1  1.6e-100   7.4e-97  323.2   0.0     4   240    30   264    27   265 0.99 D-alanyl-D-alanine carboxypeptidase
PBP5_C               PF07943.8     91 seq1626_BIOID51125   -            390   8.1e-23   80.1   0.0   1   1   2.7e-26   1.3e-22   79.5   0.0     1    90   284   374   284   375 0.99 Penicillin-binding protein 5, C-terminal domain
Beta-lactamase2      PF13354.1    197 seq1626_BIOID51125   -            390   1.8e-10   40.5   0.1   1   1   5.2e-14   2.4e-10   40.1   0.0     2   175    47   241    46   266 0.74 Beta-lactamase enzyme family
GGDEF                PF00990.16   161 seq1628_BIOID51125   -            430   1.3e-45  154.7   0.0   1   1   4.8e-49   2.2e-45  154.0   0.0     1   161   273   426   273   426 0.96 GGDEF domain
PAS_4                PF08448.5    110 seq1628_BIOID51125   -            430   6.7e-09   35.6   0.0   1   1   6.9e-12   3.2e-08   33.4   0.0     6   110   162   264   156   264 0.89 PAS fold
PAS_8                PF13188.1     64 seq1628_BIOID51125   -            430   6.1e-07   28.9   0.0   1   2   6.3e-05      0.29   10.9   0.0     5    34    27    58    24    98 0.75 PAS domain
PAS_8                PF13188.1     64 seq1628_BIOID51125   -            430   6.1e-07   28.9   0.0   2   2   3.7e-06     0.017   14.8   0.0     9    37   157   191   150   217 0.74 PAS domain
MinC_C               PF03775.11   105 seq1629_BIOID51125   -            231   4.4e-40  135.4   0.0   1   1   9.7e-44   6.6e-40  134.8   0.0     1   105   125   230   125   230 0.98 Septum formation inhibitor MinC, C-terminal domain
MinC_N               PF05209.8     99 seq1629_BIOID51125   -            231     4e-35  119.4   0.0   1   1   8.6e-39   5.9e-35  118.8   0.0     1    99     1   104     1   104 0.98 Septum formation inhibitor MinC, N-terminal domain
UvrD_C               PF13361.1    319 seq1631_BIOID51125   -            690   8.9e-93  311.1   0.0   1   1   3.7e-95   8.4e-92  307.9   0.0     1   318   288   630   288   631 0.97 UvrD-like helicase C-terminal domain
UvrD-helicase        PF00580.16   315 seq1631_BIOID51125   -            690   2.2e-74  250.5   0.4   1   1   1.4e-76   3.1e-73  246.6   0.3     1   314    20   282    20   283 0.94 UvrD/REP helicase N-terminal domain
AAA_19               PF13245.1     76 seq1631_BIOID51125   -            690   2.2e-13   49.6   0.6   1   1   2.1e-16   4.9e-13   48.5   0.4     8    75    32   104    25   105 0.82 Part of AAA domain
UvrD_C_2             PF13538.1    104 seq1631_BIOID51125   -            690   2.2e-10   40.4   0.0   1   1   5.8e-13   1.3e-09   37.9   0.0    54   103   563   626   513   627 0.80 Family description
SelA                 PF03841.8    367 seq1632_BIOID51125   -            463  1.6e-176  586.4   0.0   1   1  2.7e-180  1.8e-176  586.1   0.0     1   366    83   451    83   452 0.99 L-seryl-tRNA selenium transferase
Se-cys_synth_N       PF12390.3     40 seq1632_BIOID51125   -            463   2.8e-10   40.0   0.5   1   1   4.1e-14   2.8e-10   40.0   0.4     1    40     9    48     9    48 0.99 Selenocysteine synthase N terminal
Acyl-CoA_dh_1        PF00441.19   150 seq1633_BIOID51125   -            384     4e-46  156.6   4.6   1   1   1.8e-49   6.2e-46  156.0   3.2     1   150   229   378   229   378 0.98 Acyl-CoA dehydrogenase, C-terminal domain
Acyl-CoA_dh_2        PF08028.6    134 seq1633_BIOID51125   -            384   1.4e-18   67.3   2.4   1   1   6.2e-22   2.1e-18   66.7   1.7     3   125   246   358   244   361 0.96 Acyl-CoA dehydrogenase, C-terminal domain
Acyl-CoA_dh_N        PF02771.11   113 seq1633_BIOID51125   -            384   3.6e-17   62.8   0.0   1   1   2.3e-20   7.7e-17   61.7   0.0     1   105     7   109     7   115 0.92 Acyl-CoA dehydrogenase, N-terminal domain
Acyl-CoA_dh_M        PF02770.14    52 seq1633_BIOID51125   -            384   5.7e-15   54.4   0.0   1   1   3.5e-18   1.2e-14   53.4   0.0     1    50   122   171   122   173 0.98 Acyl-CoA dehydrogenase, middle domain
Thymidylat_synt      PF00303.14   266 seq1634_BIOID51125   -            264  4.5e-124  412.6   0.0   1   1  3.7e-128    5e-124  412.5   0.0     2   266     2   264     1   264 0.99 Thymidylate synthase
CbiA                 PF01656.18   195 seq1635_BIOID51125   -            270   1.1e-28   99.8   0.4   1   1   5.3e-32   1.5e-28   99.4   0.3     1   193     5   217     5   219 0.81 CobQ/CobB/MinD/ParA nucleotide binding domain
AAA_31               PF13614.1    157 seq1635_BIOID51125   -            270   6.9e-18   64.9   0.0   1   1   3.4e-21   9.4e-18   64.5   0.0     1   156     3   151     3   152 0.92 AAA domain
ArsA_ATPase          PF02374.10   305 seq1635_BIOID51125   -            270   6.5e-10   38.4   2.9   1   1   2.9e-13     8e-10   38.1   1.5     3    38     5    40     2    46 0.91 Anion-transporting ATPase
MipZ                 PF09140.6    261 seq1635_BIOID51125   -            270   2.8e-08   33.0   0.6   1   1   2.1e-11   5.7e-08   32.0   0.4     1   127     3   142     3   166 0.69 ATPase MipZ
GyrI-like            PF06445.10   155 seq1636_BIOID51125   -            157   1.6e-32  112.6   0.2   1   1   1.3e-36   1.7e-32  112.4   0.1     1   155     1   153     1   153 0.99 GyrI-like small molecule binding domain
N_methyl             PF07963.7     20 seq1640_BIOID51125   -            156    0.0001   21.7   1.2   1   1   1.2e-08   0.00017   21.0   0.8     1    19     5    23     5    24 0.93 Prokaryotic N-terminal methylation motif
Phage_GPD            PF05954.6    292 seq1642_BIOID51125   -            633   3.9e-63  213.2   0.0   1   1   8.6e-67   5.9e-63  212.6   0.0     2   291    28   328    27   329 0.92 Phage late control gene D protein (GPD)
Phage_base_V         PF04717.7     79 seq1642_BIOID51125   -            633   1.4e-27   95.3   0.1   1   1   4.1e-31   2.8e-27   94.3   0.1     1    77   366   458   366   460 0.92 Phage-related baseplate assembly protein
MinE                 PF03776.9     70 seq1644_BIOID51125   -             88   3.3e-28   96.8   0.8   1   1   2.8e-32   3.8e-28   96.6   0.6     1    70    14    83    14    83 0.94 Septum formation topological specificity factor MinE
FUSC                 PF04632.7    650 seq1646_BIOID51125   -            352   1.5e-16   59.8   2.5   1   1   2.7e-20   1.8e-16   59.6   1.8     3   282    21   307    19   347 0.80 Fusaric acid resistance protein family
FUSC_2               PF13515.1    128 seq1646_BIOID51125   -            352   2.8e-13   49.7  12.7   1   1   6.3e-17   4.3e-13   49.1   8.8     2   128    33   158    28   158 0.83 Fusaric acid resistance protein-like
N_methyl_2           PF13544.1     31 seq1647_BIOID51125   -            266   7.6e-08   31.3   0.2   1   1   3.6e-11   1.6e-07   30.3   0.1     4    31    75   102    72   102 0.89 Type IV pilin N-term methylation site GFxxxE
N_methyl             PF07963.7     20 seq1647_BIOID51125   -            266   8.3e-06   25.1   1.8   1   1   3.7e-09   1.7e-05   24.1   1.3     1    20    85   104    85   104 0.95 Prokaryotic N-terminal methylation motif
N_methyl_3           PF13633.1     22 seq1647_BIOID51125   -            266     2e-05   23.9   2.4   1   1   8.5e-09   3.9e-05   23.0   1.7     1    21    87   107    87   108 0.96 Prokaryotic N-terminal methylation site
GTP_EFTU             PF00009.22   188 seq1649_BIOID51125   -            614   2.2e-37  128.2   0.0   1   1   1.4e-40   3.8e-37  127.4   0.0     5   184     2   163     1   166 0.95 Elongation factor Tu GTP binding domain
SelB-wing_3          PF09107.6     50 seq1649_BIOID51125   -            614   8.4e-20   69.7   0.6   1   1   9.4e-23   2.6e-19   68.2   0.4     1    50   557   606   557   606 0.96 Elongation factor SelB, winged helix
SelB-wing_2          PF09106.6     59 seq1649_BIOID51125   -            614   3.3e-19   68.4   1.1   1   1   4.4e-22   1.2e-18   66.6   0.8     1    59   423   480   423   480 0.99 Elongation factor SelB, winged helix
GTP_EFTU_D2          PF03144.20    74 seq1649_BIOID51125   -            614   9.1e-09   35.2   0.0   1   1   1.1e-11   2.9e-08   33.5   0.0     1    73   189   256   189   257 0.94 Elongation factor Tu domain 2
MMR_HSR1             PF01926.18   114 seq1649_BIOID51125   -            614   1.7e-05   24.6   0.0   1   1   2.4e-08   6.4e-05   22.8   0.0     2   109     3   107     2   132 0.73 50S ribosome-binding GTPase
G3P_acyltransf       PF02660.10   178 seq1651_BIOID51125   -            205   3.4e-57  192.7  10.4   1   1   2.9e-61   3.9e-57  192.5   7.2     1   177    10   184    10   185 0.96 Glycerol-3-phosphate acyltransferase
DUF2509              PF10713.4    131 seq1652_BIOID51125   -            135   3.5e-44  149.6   1.4   1   1   2.9e-48     4e-44  149.4   1.0     1   131    15   135    15   135 0.99 Protein of unknown function (DUF2509)
ETF                  PF01012.16   164 seq1654_BIOID51125   -            198   2.6e-31  108.4   1.0   1   1   2.3e-35   3.1e-31  108.1   0.7     8   164    28   183    22   183 0.92 Electron transfer flavoprotein domain
DUF496               PF04363.7     95 seq1655_BIOID51125   -            109   1.8e-46  155.7   6.3   1   1   1.6e-50   2.1e-46  155.5   4.4     1    93     8   100     8   102 0.98 Protein of unknown function (DUF496)
DUF3728              PF12528.3     88 seq1656_BIOID51125   -            107   2.4e-25   88.6   2.5   1   1   4.4e-29     3e-25   88.3   1.7     1    88    29   106    29   106 0.98 Prepilin peptidase dependent protein C term (DUF3728)
N_methyl_2           PF13544.1     31 seq1656_BIOID51125   -            107   3.8e-08   32.3   1.1   1   1   1.9e-11   1.3e-07   30.6   0.2     7    31     2    26     1    26 0.90 Type IV pilin N-term methylation site GFxxxE
Gly-zipper_Omp       PF13488.1     46 seq1660_BIOID51125   -             94   2.6e-12   46.0  38.7   1   2   1.4e-09   6.2e-06   25.6   8.8     2    33    10    41     8    52 0.89 Glycine zipper
Gly-zipper_Omp       PF13488.1     46 seq1660_BIOID51125   -             94   2.6e-12   46.0  38.7   2   2     6e-10   2.8e-06   26.7  12.6     2    41    54    93    53    94 0.95 Glycine zipper
Exonuc_V_gamma       PF04257.9    805 seq1662_BIOID51125   -           1122  1.3e-314 1045.3   1.3   1   1  9.7e-319  1.3e-314 1045.3   0.9     1   794     1   825     1   840 0.97 Exodeoxyribonuclease V, gamma subunit
Peptidase_M20        PF01546.23   171 seq1664_BIOID51125   -            441   1.6e-24   86.2   5.5   1   1   5.4e-28   3.7e-24   85.1   3.8     1   170   117   433   117   434 0.91 Peptidase family M20/M25/M40
M20_dimer            PF07687.9    109 seq1664_BIOID51125   -            441   6.5e-10   38.6   0.4   1   1   2.7e-13   1.9e-09   37.1   0.3     9    98   236   325   231   331 0.83 Peptidase dimerisation domain
DUF1795              PF08786.6    130 seq1666_BIOID51125   -            153   1.1e-29  102.7   0.1   1   1   9.4e-34   1.3e-29  102.5   0.0     1   130     7   138     7   138 0.93 Domain of unknown function (DUF1795)
Ribosomal_S20p       PF01649.13    84 seq1668_BIOID51125   -             87   2.5e-32  110.9  16.0   1   1   2.1e-36   2.8e-32  110.8  11.1     1    84     2    85     2    85 0.99 Ribosomal protein S20
ETF_alpha            PF00766.14    86 seq1669_BIOID51125   -            312     1e-30  105.0   0.3   1   1   2.8e-34   1.9e-30  104.1   0.2     2    85   189   273   188   274 0.97 Electron transfer flavoprotein FAD-binding domain
ETF                  PF01012.16   164 seq1669_BIOID51125   -            312   7.1e-25   87.5   0.2   1   1   1.8e-28   1.3e-24   86.7   0.2     2   164     7   153     6   153 0.92 Electron transfer flavoprotein domain
Fe-ADH               PF00465.14   366 seq1671_BIOID51125   -            383  3.5e-121  404.1   9.5   1   1  5.8e-125    4e-121  403.9   6.6     2   366    10   375     9   375 0.97 Iron-containing alcohol dehydrogenase
Fe-ADH_2             PF13685.1    250 seq1671_BIOID51125   -            383     2e-19   69.7   5.2   1   1   1.2e-20   8.4e-17   61.1   3.6     2   246    14   278    13   280 0.91 Iron-containing alcohol dehydrogenase
HTH_Tnp_1            PF01527.15    76 seq1672_BIOID51125   -            108   8.6e-12   44.7   1.3   1   1   2.5e-15   3.4e-11   42.8   0.9     1    74     1    87     1    88 0.86 Transposase
Fumerase             PF05681.9    271 seq1675_BIOID51125   -            321     1e-81  273.8   0.0   1   1   9.2e-86   1.3e-81  273.5   0.0     1   268    32   302    32   305 0.96 Fumarate hydratase (Fumerase)
RHS_repeat           PF05593.9     38 seq1676_BIOID51125   -           1547   6.8e-59  194.8  87.9   1   6   1.3e-09     9e-06   25.6   0.5     1    36   545   580   545   581 0.87 RHS Repeat
RHS_repeat           PF05593.9     38 seq1676_BIOID51125   -           1547   6.8e-59  194.8  87.9   2   6   8.8e-10     6e-06   26.1   0.0     1    38   606   643   606   643 0.97 RHS Repeat
RHS_repeat           PF05593.9     38 seq1676_BIOID51125   -           1547   6.8e-59  194.8  87.9   3   6   1.6e-09   1.1e-05   25.3   0.4     1    37   796   832   796   833 0.97 RHS Repeat
RHS_repeat           PF05593.9     38 seq1676_BIOID51125   -           1547   6.8e-59  194.8  87.9   4   6   5.1e-08   0.00035   20.5   0.3     5    34   864   893   864   897 0.93 RHS Repeat
RHS_repeat           PF05593.9     38 seq1676_BIOID51125   -           1547   6.8e-59  194.8  87.9   5   6   1.8e-09   1.2e-05   25.1   0.0     2    37   903   937   902   938 0.93 RHS Repeat
RHS_repeat           PF05593.9     38 seq1676_BIOID51125   -           1547   6.8e-59  194.8  87.9   6   6   3.7e-08   0.00025   21.0   1.8     1    34   922   955   922   965 0.90 RHS Repeat
PAAR_motif           PF05488.8     76 seq1676_BIOID51125   -           1547   2.7e-15   55.9   0.7   1   1   1.1e-13   7.5e-10   38.5   0.0    33    76   182   225   161   225 0.92 PAAR motif
HTH_21               PF13276.1     60 seq1677_BIOID51125   -            160   7.7e-17   60.9   4.1   1   1   1.5e-20   2.1e-16   59.5   2.8     2    60    47   104    45   104 0.92 HTH-like domain
Peptidase_M20        PF01546.23   171 seq1680_BIOID51125   -            481   2.2e-05   23.9   0.1   1   1   2.8e-09   3.8e-05   23.2   0.0     2    92    78   265    77   370 0.70 Peptidase family M20/M25/M40
DAO                  PF01266.19   358 seq1681_BIOID51125   -            429     6e-22   77.9   6.5   1   2   2.2e-10   2.8e-07   29.6   0.2     1    35     7    41     7    93 0.84 FAD dependent oxidoreductase
DAO                  PF01266.19   358 seq1681_BIOID51125   -            429     6e-22   77.9   6.5   2   2   8.6e-17   1.1e-13   50.7   0.9   144   356   105   328    99   330 0.59 FAD dependent oxidoreductase
FAD_binding_3        PF01494.14   356 seq1681_BIOID51125   -            429   3.1e-14   52.6   0.5   1   1   3.8e-16   4.7e-13   48.7   0.1     2   192     6   184     5   221 0.82 FAD binding domain
FAD_oxidored         PF12831.2    428 seq1681_BIOID51125   -            429   6.8e-09   35.1   1.0   1   1   5.5e-12   6.8e-09   35.1   0.7     1   143     7   157     7   161 0.77 FAD dependent oxidoreductase
HI0933_like          PF03486.9    409 seq1681_BIOID51125   -            429   1.9e-07   29.7   3.2   1   1   1.1e-09   1.4e-06   26.9   2.3     2   167     7   165     6   174 0.83 HI0933-like protein
NAD_binding_8        PF13450.1     68 seq1681_BIOID51125   -            429   5.5e-07   29.4   1.3   1   1   1.1e-09   1.4e-06   28.0   0.9     1    32    10    41    10    64 0.90 NAD(P)-binding Rossmann-like domain
FAD_binding_2        PF00890.19   421 seq1681_BIOID51125   -            429   3.4e-07   29.3  17.5   1   1     3e-08   3.7e-05   22.6   4.5     1    35     7    41     7    48 0.93 FAD binding domain
Thi4                 PF01946.12   230 seq1681_BIOID51125   -            429   6.5e-07   28.5   1.7   1   1     5e-09   6.2e-06   25.3   0.4    18    64     6    52     2    58 0.94 Thi4 family
Pyr_redox_2          PF07992.9    200 seq1681_BIOID51125   -            429   6.9e-06   25.9   3.7   1   1   1.8e-08   2.3e-05   24.2   2.6     1    90     7    95     7   307 0.80 Pyridine nucleotide-disulphide oxidoreductase
GIDA                 PF01134.17   392 seq1681_BIOID51125   -            429   0.00014   20.7   1.9   1   1   1.1e-07   0.00014   20.7   1.3     1    31     7    36     7    60 0.78 Glucose inhibited division protein A
Aldedh               PF00171.17   462 seq1682_BIOID51125   -            558  7.4e-163  542.0   0.0   1   1  6.2e-167  8.4e-163  541.8   0.0     1   460    79   544    79   546 0.96 Aldehyde dehydrogenase family
Fumerase_C           PF05683.7    206 seq1683_BIOID51125   -            201   1.8e-48  164.3   0.0   1   1   1.5e-52     2e-48  164.1   0.0    31   203     5   178     1   181 0.97 Fumarase C-terminus
RVT_1                PF00078.22   214 seq1684_BIOID51125   -            507   1.3e-53  181.4   0.0   1   1   2.9e-57     2e-53  180.8   0.0     1   214    91   337    91   337 0.97 Reverse transcriptase (RNA-dependent DNA polymerase)
GIIM                 PF08388.6     80 seq1684_BIOID51125   -            507   9.5e-12   44.4   1.8   1   1   1.4e-15   9.5e-12   44.4   1.3     3    69   360   426   358   448 0.85 Group II intron, maturase-specific domain
SgrR_N               PF12793.2    115 seq1685_BIOID51125   -            566     6e-38  129.2   2.0   1   1   1.5e-41     1e-37  128.5   1.4     2   115     6   119     5   119 0.98 Sugar transport-related sRNA regulator N-term
SBP_bac_5            PF00496.17   374 seq1685_BIOID51125   -            566   6.2e-19   67.9   0.0   1   1   1.8e-22   1.2e-18   66.9   0.0     2   158   165   303   164   306 0.89 Bacterial extracellular solute-binding proteins, family 5 Middle
Thioredoxin          PF00085.15   104 seq1686_BIOID51125   -            109   3.5e-34  116.5   0.0   1   1   8.4e-38   3.8e-34  116.3   0.0     2   103     5   106     4   107 0.98 Thioredoxin
Thioredoxin_2        PF13098.1    112 seq1686_BIOID51125   -            109   1.6e-10   41.0   0.1   1   1   3.2e-13   1.4e-09   37.9   0.0     7   112    23   104    17   104 0.90 Thioredoxin-like domain
Na_sulph_symp        PF00939.14   471 seq1687_BIOID51125   -            487  1.4e-182  607.6  39.6   1   1  1.1e-186  1.6e-182  607.5  27.4     2   468     5   485     4   487 0.99 Sodium:sulfate symporter transmembrane region
ATP-synt_ab          PF00006.20   215 seq1689_BIOID51125   -            443   5.9e-42  143.4   0.0   1   1   2.9e-45   7.9e-42  143.0   0.0     3   214   183   388   181   389 0.95 ATP synthase alpha/beta family, nucleotide-binding domain
Rho_RNA_bind         PF07497.7     78 seq1689_BIOID51125   -            443   6.5e-42  140.9   0.1   1   1   4.2e-45   1.1e-41  140.1   0.0     1    78    73   150    73   150 0.98 Rho termination factor, RNA-binding domain
Rho_N                PF07498.7     43 seq1689_BIOID51125   -            443   8.2e-18   63.7   0.8   1   1   1.7e-20   4.8e-17   61.3   0.2     1    43    29    71    29    71 0.98 Rho termination factor, N-terminal domain
NACHT                PF05729.7    167 seq1689_BIOID51125   -            443   8.9e-05   22.0   0.0   1   1   6.2e-08   0.00017   21.1   0.0    12    96   207   297   203   311 0.80 NACHT domain
Usher                PF00577.15   552 seq1690_BIOID51125   -            381   6.7e-61  206.5  16.4   1   1   1.1e-64   7.7e-61  206.3  11.4   267   552     2   298     1   298 0.97 Type VII secretion system (T7SS), usher protein
PapC_C               PF13953.1     68 seq1690_BIOID51125   -            381   6.6e-09   35.1   0.0   1   1   2.5e-12   1.7e-08   33.8   0.0     3    62   311   369   308   377 0.92 PapC C-terminal domain
ABG_transport        PF03806.8    502 seq1691_BIOID51125   -            510  1.5e-207  689.5  35.2   1   1  1.2e-211  1.7e-207  689.3  24.4     1   500    16   507    16   509 0.98 AbgT putative transporter family
AMP-binding          PF00501.23   418 seq1694_BIOID51125   -            566  8.3e-101  337.2   0.0   1   1  1.5e-104    1e-100  336.9   0.0     1   418    70   482    70   482 0.94 AMP-binding enzyme
DUF4009              PF13193.1     41 seq1694_BIOID51125   -            566   9.2e-11   40.8   0.3   1   1   3.7e-14   2.5e-10   39.4   0.1     1    28   524   551   524   562 0.90 Domain of unknown function (DUF4009)
Peptidase_M16        PF00675.15   149 seq1696_BIOID51125   -            962     3e-38  130.7   0.0   1   1   1.1e-41   7.5e-38  129.5   0.0     2   148    55   191    54   192 0.98 Insulinase (Peptidase family M16)
Peptidase_M16_C      PF05193.16   184 seq1696_BIOID51125   -            962   2.2e-37  128.4   0.5   1   2   8.6e-26   5.9e-22   78.1   0.0     5   182   216   394   214   396 0.88 Peptidase M16 inactive domain
Peptidase_M16_C      PF05193.16   184 seq1696_BIOID51125   -            962   2.2e-37  128.4   0.5   2   2   4.3e-16   2.9e-12   46.5   0.0     1   181   681   855   681   858 0.86 Peptidase M16 inactive domain
rve                  PF00665.21   120 seq1698_BIOID51125   -            128   3.7e-13   49.5   0.0   1   1   2.6e-16   1.2e-12   47.8   0.0    49   119     3    72     1    73 0.95 Integrase core domain
rve_3                PF13683.1     67 seq1698_BIOID51125   -            128   3.9e-12   45.3   0.0   1   1   1.2e-15   5.3e-12   44.9   0.0     6    67    49   110    44   110 0.93 Integrase core domain
rve_2                PF13333.1     52 seq1698_BIOID51125   -            128   6.8e-07   29.1   0.0   1   1   2.6e-10   1.2e-06   28.4   0.0     1    44    63   109    63   117 0.88 Integrase core domain
ExsB                 PF06508.8    137 seq1699_BIOID51125   -            231     5e-57  191.4   0.0   1   1   1.4e-60   6.4e-57  191.0   0.0     1   137     3   140     3   140 0.99 ExsB
Asn_synthase         PF00733.16   255 seq1699_BIOID51125   -            231   2.2e-05   23.9   0.0   1   1   8.3e-09   3.8e-05   23.1   0.0    21    80     5    64     2    77 0.90 Asparagine synthase
Arginosuc_synth      PF00764.14   388 seq1699_BIOID51125   -            231   2.3e-05   23.5   0.1   1   1   8.8e-09     4e-05   22.7   0.0     1    59     5    63     5    75 0.91 Arginosuccinate synthase
DUF3302              PF11742.3     78 seq1700_BIOID51125   -            107   1.7e-45  152.6   8.2   1   1   1.5e-49     2e-45  152.4   5.7     1    78     3    80     3    80 0.99 Protein of unknown function (DUF3302)
HlyD                 PF00529.15   306 seq1703_BIOID51125   -            378   1.9e-59  201.3  13.0   1   1   6.2e-63   2.1e-59  201.2   9.0     3   306    64   349    62   349 0.98 HlyD family secretion protein
HlyD_3               PF13437.1    105 seq1703_BIOID51125   -            378   3.8e-11   43.1   0.6   1   1   9.5e-12   3.3e-08   33.7   0.0     2    80   222   301   221   335 0.87 HlyD family secretion protein
Biotin_lipoyl_2      PF13533.1     50 seq1703_BIOID51125   -            378   2.6e-09   36.4   1.0   1   1   1.3e-09   4.4e-06   26.1   0.2     4    49    65   110    61   113 0.93 Biotin-lipoyl like
HlyD_2               PF12700.2    328 seq1703_BIOID51125   -            378   8.1e-09   34.9   0.2   1   1   4.3e-12   1.5e-08   34.1   0.2    26   240    68   301    63   319 0.74 HlyD family secretion protein
Glycos_transf_4      PF00953.16   159 seq1704_BIOID51125   -            367   1.1e-28   99.9  21.3   1   1   7.8e-33   1.1e-28   99.9  14.8     3   157    75   233    73   235 0.94 Glycosyl transferase family 4
DNA_binding_1        PF01035.15    85 seq1705_BIOID51125   -            171     6e-33  112.3   0.0   1   1   1.2e-36   8.2e-33  111.8   0.0     1    82    87   168    87   171 0.98 6-O-methylguanine DNA methyltransferase, DNA binding domain
Methyltransf_1N      PF02870.10    77 seq1705_BIOID51125   -            171     1e-19   70.7   0.0   1   1     2e-23   1.4e-19   70.3   0.0     2    76     4    83     3    84 0.97 6-O-methylguanine DNA methyltransferase, ribonuclease-like domain
cNMP_binding         PF00027.24    91 seq1712_BIOID51125   -            250   4.7e-16   58.2   0.0   1   1   1.8e-19   8.1e-16   57.5   0.0     4    90    52   137    49   138 0.95 Cyclic nucleotide-binding domain
Crp                  PF00325.15    32 seq1712_BIOID51125   -            250   3.5e-15   55.0   1.4   1   1     9e-19   4.1e-15   54.8   0.3     1    32   193   224   193   224 0.97 Bacterial regulatory proteins, crp family
HTH_Crp_2            PF13545.1     76 seq1712_BIOID51125   -            250   4.9e-13   48.5   0.0   1   1     2e-16   9.1e-13   47.7   0.0     1    76   168   242   168   242 0.96 Crp-like helix-turn-helix domain
Ribosomal_S21        PF01165.15    57 seq1713_BIOID51125   -             71   3.2e-24   84.0   8.1   1   1   2.3e-28   3.2e-24   84.0   5.6     2    57     3    58     2    59 0.97 Ribosomal protein S21
Wzz                  PF02706.10   152 seq1715_BIOID51125   -            348   4.4e-15   55.6   1.9   1   1   7.4e-19     1e-14   54.5   1.3     1   113    15   188    15   246 0.66 Chain length determinant protein
Toprim_N             PF08275.6    128 seq1716_BIOID51125   -            581   1.5e-43  147.6   0.0   1   1   1.3e-46   2.5e-43  146.9   0.0     1   127   126   251   126   252 0.98 DNA primase catalytic core, N-terminal domain
zf-CHC2              PF01807.15    98 seq1716_BIOID51125   -            581   1.8e-40  136.2   0.1   1   1   1.7e-43   3.4e-40  135.4   0.1     3    96     7   100     5   102 0.96 CHC2 zinc finger
DnaG_DnaB_bind       PF08278.6    127 seq1716_BIOID51125   -            581   2.2e-39  134.4   1.3   1   1   2.7e-42   5.3e-39  133.2   0.9     1   127   450   575   450   575 0.99 DNA primase DnaG DnaB-binding
DnaB_bind            PF10410.4     59 seq1716_BIOID51125   -            581   7.1e-18   64.2   0.0   1   1     1e-20     2e-17   62.8   0.0     1    58   368   425   368   426 0.97 DnaB-helicase binding domain of primase
Toprim_4             PF13662.1     81 seq1716_BIOID51125   -            581   5.4e-16   58.2   0.0   1   1   6.5e-19   1.3e-15   57.0   0.0     2    70   260   325   259   335 0.90 Toprim domain
Toprim_2             PF13155.1     95 seq1716_BIOID51125   -            581   3.8e-12   46.2   0.0   1   1   4.4e-15   8.6e-12   45.0   0.0     2    93   263   348   262   350 0.86 Toprim-like
Toprim               PF01751.17    88 seq1716_BIOID51125   -            581     1e-11   44.4   0.0   1   1     1e-14     2e-11   43.4   0.0     2    78   261   331   260   339 0.93 Toprim domain
Usp                  PF00582.21   140 seq1722_BIOID51125   -            316   1.9e-33  115.5   0.0   1   2   4.8e-21   6.6e-17   61.9   0.0     1   140     3   146     3   146 0.98 Universal stress protein family
Usp                  PF00582.21   140 seq1722_BIOID51125   -            316   1.9e-33  115.5   0.0   2   2   6.6e-18   9.1e-14   51.7   0.1    16   140   174   300   156   300 0.88 Universal stress protein family
DDE_Tnp_1_assoc      PF13808.1     90 seq1727_BIOID51125   -            253     1e-33  114.7   0.0   1   1   2.5e-37   1.7e-33  114.0   0.0     1    90     6    95     6    95 0.99 DDE_Tnp_1-associated
DDE_Tnp_1            PF01609.16   211 seq1727_BIOID51125   -            253   1.5e-18   67.0   0.1   1   1   3.5e-22   2.4e-18   66.3   0.1     3   150   102   233   100   248 0.85 Transposase DDE domain
UvrD-helicase        PF00580.16   315 seq1728_BIOID51125   -           1180   3.9e-70  236.5   0.0   1   1   1.9e-73   6.4e-70  235.8   0.0     8   314    10   437     4   438 0.89 UvrD/REP helicase N-terminal domain
UvrD_C               PF13361.1    319 seq1728_BIOID51125   -           1180   9.2e-60  202.6   0.0   1   1   4.6e-63   1.6e-59  201.8   0.0     1   315   441   816   441   819 0.93 UvrD-like helicase C-terminal domain
PDDEXK_1             PF12705.2    257 seq1728_BIOID51125   -           1180   1.2e-07   31.2   3.0   1   1   5.5e-11   1.9e-07   30.6   0.0    39   200   951  1148   936  1175 0.69 PD-(D/E)XK nuclease superfamily
Epimerase_2          PF02350.14   346 seq1731_BIOID51125   -            376  1.3e-126  421.9   0.0   1   1  1.1e-130  1.5e-126  421.7   0.0     2   346    22   370    21   370 0.97 UDP-N-acetylglucosamine 2-epimerase
MipA                 PF06629.7    226 seq1732_BIOID51125   -            246   2.8e-73  245.9   1.9   1   1   2.3e-77   3.1e-73  245.7   1.3     2   226    24   246    23   246 0.99 MltA-interacting protein MipA
DUF1722              PF08349.6    117 seq1741_BIOID51125   -            169   2.4e-36  124.0   0.1   1   1   2.2e-40     3e-36  123.7   0.0     1   116    41   157    41   158 0.98 Protein of unknown function (DUF1722)
EAL                  PF00563.15   236 seq1742_BIOID51125   -            429   1.6e-41  142.2   0.1   1   1   4.8e-45   3.3e-41  141.2   0.0    14   235   199   414   190   415 0.88 EAL domain
BLUF                 PF04940.7     93 seq1742_BIOID51125   -            429   2.6e-27   94.2   0.0   1   1   6.5e-31   4.4e-27   93.5   0.0     1    92    28   119    28   120 0.98 Sensors of blue-light using FAD
Sigma70_ner          PF04546.8    211 seq1743_BIOID51125   -            613     2e-81  272.5   6.8   1   1   8.7e-85     2e-81  272.5   4.7     1   211   137   348   137   348 0.96 Sigma-70, non-essential region
Sigma70_r1_1         PF03979.9     82 seq1743_BIOID51125   -            613   4.2e-30  103.4   5.1   1   1   1.8e-33   4.2e-30  103.4   3.5     2    81     2    80     1    81 0.96 Sigma-70 factor, region 1.1
Sigma70_r3           PF04539.11    78 seq1743_BIOID51125   -            613     7e-29   99.4   1.1   1   1   3.1e-32     7e-29   99.4   0.7     1    77   458   534   458   535 0.97 Sigma-70 region 3
Sigma70_r2           PF04542.9     71 seq1743_BIOID51125   -            613   1.8e-23   81.8   0.3   1   1   2.3e-26   5.3e-23   80.3   0.2     1    71   379   449   379   449 0.98 Sigma-70 region 2
Sigma70_r4           PF04545.11    50 seq1743_BIOID51125   -            613   3.5e-19   67.7   0.8   1   1   1.5e-22   3.5e-19   67.7   0.6     1    50   547   600   547   600 0.98 Sigma-70, region 4
Sigma70_r1_2         PF00140.15    37 seq1743_BIOID51125   -            613   9.5e-15   53.8   0.7   1   1   2.2e-17   4.9e-14   51.5   0.1     1    32    95   126    95   130 0.96 Sigma-70 factor, region 1.2
Kinase-PPPase        PF03618.9    255 seq1744_BIOID51125   -            277   3.4e-82  275.6   0.0   1   1   2.8e-86   3.9e-82  275.4   0.0     1   255     9   267     9   267 0.97 Kinase/pyrophosphorylase
MS_channel           PF00924.13   206 seq1745_BIOID51125   -            343   1.1e-63  214.2   0.4   1   1   7.9e-68   1.1e-63  214.2   0.3     2   205   120   323   119   324 0.99 Mechanosensitive ion channel
UDPG_MGDP_dh_N       PF03721.9    185 seq1746_BIOID51125   -            420   2.5e-61  206.1   0.2   1   1   7.1e-63   2.4e-59  199.7   0.0     2   183     5   189     4   191 0.96 UDP-glucose/GDP-mannose dehydrogenase family, NAD binding domain
UDPG_MGDP_dh         PF00984.14    96 seq1746_BIOID51125   -            420     4e-30  103.7   0.0   1   1   2.3e-33     8e-30  102.7   0.0     2    93   206   292   205   296 0.88 UDP-glucose/GDP-mannose dehydrogenase family, central domain
UDPG_MGDP_dh_C       PF03720.10   106 seq1746_BIOID51125   -            420   7.5e-19   67.7   0.0   1   1   5.7e-22   1.9e-18   66.4   0.0     1   104   324   419   324   420 0.91 UDP-glucose/GDP-mannose dehydrogenase family, UDP binding domain
NAD_binding_2        PF03446.10   162 seq1746_BIOID51125   -            420     7e-07   29.1   0.1   1   1   2.1e-09   7.1e-06   25.8   0.0     2   110     4   136     3   141 0.76 NAD binding domain of 6-phosphogluconate dehydrogenase
HOK_GEF              PF01848.11    43 seq1747_BIOID51125   -             69   4.2e-19   67.4   3.3   1   1   3.7e-23   5.1e-19   67.2   2.3     1    43    24    66    24    66 0.98 Hok/gef family
FAD_binding_7        PF03441.9    277 seq1748_BIOID51125   -            472  4.8e-108  360.4   0.9   1   1  8.9e-112  6.1e-108  360.1   0.6     3   276   205   468   203   469 0.96 FAD binding domain of DNA photolyase
DNA_photolyase       PF00875.13   165 seq1748_BIOID51125   -            472   2.8e-46  157.1   0.2   1   1   9.3e-50   6.4e-46  156.0   0.1     2   159     5   168     4   174 0.93 DNA photolyase
DAHP_synth_1         PF00793.15   272 seq1749_BIOID51125   -            389  1.2e-102  342.1   0.0   1   1  1.1e-106  1.5e-102  341.8   0.0     8   270    80   377    65   379 0.97 DAHP synthetase I family
MerR_1               PF13411.1     69 seq1750_BIOID51125   -            243   5.9e-19   67.4   0.0   1   1   2.3e-22   1.1e-18   66.6   0.0     1    67     4    71     4    73 0.98 MerR HTH family regulatory protein
MerR                 PF00376.18    38 seq1750_BIOID51125   -            243   1.6e-13   49.8   0.0   1   1   6.3e-17   2.9e-13   49.0   0.0     1    38     5    42     5    42 0.98 MerR family regulatory protein
Epimerase            PF01370.16   236 seq1752_BIOID51125   -            355   2.4e-79  265.9   0.0   1   1   1.3e-82   2.9e-79  265.7   0.0     1   236     4   252     4   252 0.97 NAD dependent epimerase/dehydratase family
RmlD_sub_bind        PF04321.12   287 seq1752_BIOID51125   -            355   2.8e-17   62.4   0.0   1   1   1.7e-20   3.9e-17   61.9   0.0     2   254     3   296     1   333 0.79 RmlD substrate binding domain
Polysacc_synt_2      PF02719.10   294 seq1752_BIOID51125   -            355   1.8e-16   59.8   0.0   1   1   1.3e-19   2.9e-16   59.1   0.0     1   117     4   114     4   135 0.93 Polysaccharide biosynthesis protein
NAD_binding_4        PF07993.7    249 seq1752_BIOID51125   -            355   2.8e-15   55.8   0.1   1   1   2.7e-14   6.2e-11   41.5   0.0    87   197    74   189    56   250 0.85 Male sterility protein
3Beta_HSD            PF01073.14   280 seq1752_BIOID51125   -            355   2.9e-15   55.6   0.0   1   1     2e-18   4.6e-15   54.9   0.0     1   229     5   240     5   250 0.82 3-beta hydroxysteroid dehydrogenase/isomerase family
adh_short            PF00106.20   167 seq1752_BIOID51125   -            355   4.3e-08   33.1   0.3   1   1   3.1e-10     7e-07   29.1   0.0     3    96     4    91     2   126 0.79 short chain dehydrogenase
NAD-GH               PF10712.4    576 seq1754_BIOID51125   -            619  2.8e-256  851.3  29.8   1   1  2.3e-260  3.2e-256  851.1  20.7     1   576    28   606    28   606 1.00 NAD-specific glutamate dehydrogenase
hemP                 PF10636.4     38 seq1757_BIOID51125   -             63   2.7e-16   58.7   1.9   1   1     9e-20   1.2e-15   56.6   0.9     1    38    26    63    26    63 0.98 Hemin uptake protein hemP
DUF1398              PF07166.6    125 seq1758_BIOID51125   -            134     8e-61  203.3   1.7   1   1   6.6e-65     9e-61  203.1   1.2     1   125     3   127     3   127 0.99 Protein of unknown function (DUF1398)
AAA_30               PF13604.1    196 seq1759_BIOID51125   -            608   3.2e-28   98.5   0.3   1   1     6e-31   8.2e-28   97.2   0.2     8   150   156   318   152   325 0.81 AAA domain
Helicase_RecD        PF05127.9    177 seq1759_BIOID51125   -            608   3.5e-23   82.0   0.0   1   1     5e-26   6.9e-23   81.0   0.0     1   176   168   354   168   355 0.91 Helicase
UvrD_C_2             PF13538.1    104 seq1759_BIOID51125   -            608     1e-16   60.8   0.0   1   1     2e-19   2.8e-16   59.4   0.0     3   103   478   579   476   580 0.78 Family description
AAA_19               PF13245.1     76 seq1759_BIOID51125   -            608   8.2e-17   60.6   2.8   1   1     6e-20   8.2e-17   60.6   1.9     2    76   158   244   155   244 0.85 Part of AAA domain
Viral_helicase1      PF01443.13   226 seq1759_BIOID51125   -            608   1.5e-10   40.9   4.3   1   1   3.9e-09   5.4e-06   26.0   0.1   174   225   530   580   517   581 0.83 Viral (Superfamily 1) RNA helicase
AAA_22               PF13401.1    131 seq1759_BIOID51125   -            608   3.7e-07   30.1   0.0   1   1   7.1e-10   9.7e-07   28.8   0.0     3   122   163   295   159   303 0.65 AAA domain
UvrD-helicase        PF00580.16   315 seq1759_BIOID51125   -            608   2.7e-07   30.0   0.3   1   1   5.1e-10     7e-07   28.7   0.2     7    89   158   240   153   247 0.85 UvrD/REP helicase N-terminal domain
DUF2075              PF09848.4    352 seq1759_BIOID51125   -            608   1.4e-06   27.4   0.0   1   1   3.6e-08   4.9e-05   22.3   0.0     2    93   165   272   164   410 0.77 Uncharacterized conserved protein (DUF2075)
NTP_transferase      PF00483.18   248 seq1760_BIOID51125   -            293   1.2e-72  244.0   0.0   1   1   2.1e-76   1.4e-72  243.8   0.0     1   246     2   238     2   240 0.98 Nucleotidyl transferase
NTP_transf_3         PF12804.2    179 seq1760_BIOID51125   -            293   1.1e-08   35.3   0.0   1   1     2e-12   1.4e-08   35.0   0.0     1   120     3   133     3   188 0.83 MobA-like NTP transferase domain
Acetyltransf_1       PF00583.19    83 seq1765_BIOID51125   -            224   6.6e-06   25.9   0.4   1   1   3.1e-09   2.1e-05   24.3   0.3    39    78   170   209   144   214 0.93 Acetyltransferase (GNAT) family
Acetyltransf_10      PF13673.1    117 seq1765_BIOID51125   -            224   1.8e-05   24.7   0.4   1   1   4.3e-09   2.9e-05   24.0   0.3     1   114    92   207    92   212 0.80 Acetyltransferase (GNAT) domain
NIF3                 PF01784.13   242 seq1767_BIOID51125   -            247     1e-56  192.1   0.0   1   1   9.1e-61   1.2e-56  191.8   0.0     2   240     6   235     5   238 0.95 NIF3 (NGG1p interacting factor 3)
HTH_18               PF12833.2     81 seq1768_BIOID51125   -            271   2.5e-18   65.8   0.6   1   1   1.1e-21   4.8e-18   64.9   0.4     1    81   184   263   184   263 0.98 Helix-turn-helix domain
HTH_AraC             PF00165.18    42 seq1768_BIOID51125   -            271   8.5e-11   41.2   0.0   1   1   4.7e-12   2.1e-08   33.5   0.0     6    40   225   260   223   262 0.92 Bacterial regulatory helix-turn-helix proteins, AraC family
AraC_binding         PF02311.14   136 seq1768_BIOID51125   -            271   2.7e-09   36.7   0.1   1   1     1e-12   4.7e-09   35.9   0.1    16   123    26   132    21   146 0.91 AraC-like ligand binding domain
DUF2541              PF10807.3    134 seq1771_BIOID51125   -            134     2e-77  257.3   1.2   1   1   1.6e-81   2.2e-77  257.1   0.8     1   134     1   134     1   134 1.00 Protein of unknown function (DUF2541)
DegT_DnrJ_EryC1      PF01041.12   363 seq1772_BIOID51125   -            376   3.7e-87  292.6   0.0   1   1   9.7e-91   4.4e-87  292.3   0.0     7   361    13   370     9   372 0.93 DegT/DnrJ/EryC1/StrS aminotransferase family
Aminotran_1_2        PF00155.16   363 seq1772_BIOID51125   -            376   7.6e-11   41.4   0.1   1   1   3.7e-14   1.7e-10   40.3   0.0    67   189    46   154     9   187 0.88 Aminotransferase class I and II
Aminotran_5          PF00266.14   371 seq1772_BIOID51125   -            376   4.7e-08   32.0   0.1   1   1   1.6e-11   7.5e-08   31.3   0.0    62   182    47   159    33   204 0.90 Aminotransferase class-V
Abhydrolase_5        PF12695.2    142 seq1774_BIOID51125   -            306   2.4e-16   59.6   0.0   1   1   1.4e-19   4.7e-16   58.7   0.0     2   142    37   282    36   282 0.85 Alpha/beta hydrolase family
Abhydrolase_6        PF12697.2    228 seq1774_BIOID51125   -            306   1.3e-12   47.9   0.0   1   1   4.7e-16   1.6e-12   47.7   0.0     1   227    37   293    37   294 0.65 Alpha/beta hydrolase family
DLH                  PF01738.13   218 seq1774_BIOID51125   -            306   8.6e-08   31.6   0.2   1   1   5.5e-11   1.9e-07   30.4   0.1    10   124    30   135    19   140 0.83 Dienelactone hydrolase family
Peptidase_S9         PF00326.16   213 seq1774_BIOID51125   -            306   5.8e-06   25.5   0.4   1   1   3.2e-09   1.1e-05   24.6   0.1     8    86    56   132    49   175 0.87 Prolyl oligopeptidase family
AHS1                 PF02682.11   202 seq1776_BIOID51125   -            218   2.9e-69  232.4   0.0   1   1   2.4e-73   3.3e-69  232.2   0.0     2   202     5   202     4   202 0.95 Allophanate hydrolase subunit 1
Ubiq_cyt_C_chap      PF03981.7    141 seq1781_BIOID51125   -            237   2.6e-23   82.3   0.1   1   1   5.9e-27     4e-23   81.7   0.1     1   139    58   220    58   225 0.96 Ubiquinol-cytochrome C chaperone
DUF3944              PF13099.1     35 seq1781_BIOID51125   -            237   8.3e-15   53.8   0.8   1   1   1.2e-18   8.3e-15   53.8   0.5     1    35     5    39     5    39 0.99 Domain of unknown function (DUF3944)
AHS2                 PF02626.10   272 seq1785_BIOID51125   -            310  1.3e-100  336.0   0.0   1   1  1.2e-104  1.6e-100  335.7   0.0     2   272    24   288    23   288 0.98 Allophanate hydrolase subunit 2
Polysacc_synt        PF01943.12   273 seq1789_BIOID51125   -            416     1e-13   51.0  19.1   1   1   7.7e-18     1e-13   51.0  13.3     1   272     3   283     3   284 0.84 Polysaccharide biosynthesis protein
PseudoU_synth_2      PF00849.17   164 seq1790_BIOID51125   -            217   8.7e-15   54.8   0.2   1   1   1.6e-17   2.2e-13   50.2   0.0     2   164    41   186    40   186 0.84 RNA pseudouridylate synthase
Grp1_Fun34_YaaH      PF01184.14   211 seq1791_BIOID51125   -            188   2.2e-59  200.1  21.7   1   1   1.7e-63   2.4e-59  200.0  15.0    15   207     4   184     1   188 0.95 GPR1/FUN34/yaaH family
Peptidase_M14        PF00246.19   279 seq1792_BIOID51125   -            242   3.6e-16   59.4   0.0   1   1   1.3e-19   5.9e-16   58.7   0.0    45   177    38   158    16   195 0.82 Zinc carboxypeptidase
DUF2817              PF10994.3    341 seq1792_BIOID51125   -            242   6.2e-06   25.4   0.0   1   1   1.7e-09   7.9e-06   25.0   0.0    55   122    43   105    29   149 0.70 Protein of unknown function (DUF2817)
LamB_YcsF            PF03746.11   242 seq1797_BIOID51125   -            244  4.7e-103  343.3   0.5   1   1  3.9e-107  5.4e-103  343.1   0.3     1   241     2   237     2   238 0.99 LamB/YcsF family
Amidase_3            PF01520.13   175 seq1798_BIOID51125   -            447   1.4e-52  177.8   0.3   1   1   3.4e-56   2.3e-52  177.1   0.2     1   174   220   434   220   435 0.99 N-acetylmuramoyl-L-alanine amidase
AMIN                 PF11741.3     95 seq1798_BIOID51125   -            447   5.2e-25   87.1   0.1   1   1   1.4e-28   9.3e-25   86.3   0.1     1    95    69   172    69   172 0.98 AMIN domain
NUDIX                PF00293.23   135 seq1799_BIOID51125   -            153     8e-21   73.9   0.2   1   1   7.4e-25     1e-20   73.6   0.1     2   120     5   116     4   123 0.92 NUDIX domain
tRNA_Me_trans        PF03054.11   356 seq1804_BIOID51125   -            383  1.7e-150  500.3   0.0   1   1  5.7e-154  1.9e-150  500.2   0.0     1   356    21   375    21   375 0.98 tRNA methyl transferase
NAD_synthase         PF02540.12   242 seq1804_BIOID51125   -            383   8.6e-10   37.7   0.0   1   1   2.5e-11   8.6e-08   31.2   0.0    16    82    18    90     5   110 0.78 NAD synthase
Asn_synthase         PF00733.16   255 seq1804_BIOID51125   -            383   1.7e-06   27.6   0.0   1   1   7.5e-10   2.6e-06   27.0   0.0    16    92    19   102     7   177 0.89 Asparagine synthase
ThiI                 PF02568.9    197 seq1804_BIOID51125   -            383   3.9e-06   26.3   0.0   1   1   1.6e-09   5.6e-06   25.8   0.0     2    73    19    90    18   144 0.73 Thiamine biosynthesis protein (ThiI)
Glyco_transf_56      PF07429.6    361 seq1806_BIOID51125   -            359  1.7e-193  642.3   0.0   1   1  2.8e-197  1.9e-193  642.1   0.0     1   360     1   358     1   359 0.99 4-alpha-L-fucosyltransferase glycosyl transferase group 56
H2TH                 PF06831.9     93 seq1807_BIOID51125   -            263   3.5e-18   65.0   0.0   1   1   1.4e-21   6.4e-18   64.1   0.0     1    77   126   205   126   215 0.85 Formamidopyrimidine-DNA glycosylase H2TH domain
Fapy_DNA_glyco       PF01149.19   116 seq1807_BIOID51125   -            263   7.7e-15   55.1   0.0   1   1     3e-18   1.4e-14   54.3   0.0     1   106     2   104     2   110 0.88 Formamidopyrimidine-DNA glycosylase N-terminal domain
zf-FPG_IleRS         PF06827.9     30 seq1807_BIOID51125   -            263   6.9e-07   28.6   2.7   1   1   2.8e-10   1.3e-06   27.8   1.9     1    29   235   263   235   263 0.97 Zinc finger found in FPG and IleRS
Redoxin              PF08534.5    146 seq1808_BIOID51125   -            168   1.2e-28   99.3   0.1   1   1   2.2e-32   1.5e-28   99.0   0.1     1   146    20   163    20   163 0.96 Redoxin
AhpC-TSA             PF00578.16   124 seq1808_BIOID51125   -            168   1.1e-15   57.2   0.0   1   1     2e-19   1.4e-15   57.0   0.0     2   122    22   145    21   147 0.95 AhpC/TSA family
WzyE                 PF06899.6    449 seq1811_BIOID51125   -            419  2.4e-257  853.7  43.3   1   1  2.2e-261    3e-257  853.4  30.0     1   411     1   412     1   415 1.00 WzyE protein
DUF489               PF04356.7    193 seq1812_BIOID51125   -            215   2.5e-76  255.4   0.8   1   1   2.1e-80   2.9e-76  255.2   0.5     1   192     9   202     9   203 0.98 Protein of unknown function (DUF489)
MltA                 PF03562.12   158 seq1814_BIOID51125   -            365   3.5e-44  150.1   0.7   1   1   4.1e-46   2.8e-42  144.0   0.5     1   158   125   257   125   257 0.96 MltA specific insert domain
3D                   PF06725.6     75 seq1814_BIOID51125   -            365   1.2e-25   89.1   0.0   1   1   4.2e-29   2.9e-25   87.9   0.0     2    75   277   354   276   354 0.93 3D domain
Lipoprotein_16       PF03923.8    159 seq1815_BIOID51125   -            192     9e-53  177.7   4.0   1   1   1.5e-56     1e-52  177.5   2.7     1   159    29   188    29   188 0.99 Uncharacterized lipoprotein
LPAM_1               PF08139.7     26 seq1815_BIOID51125   -            192   1.2e-08   34.7   4.2   1   1     3e-12     2e-08   33.9   2.9     7    26     1    20     1    20 0.97 Prokaryotic membrane lipoprotein lipid attachment site
Na_Ala_symp          PF01235.12   416 seq1817_BIOID51125   -            476  5.4e-187  621.3  19.6   1   1  4.6e-191  6.3e-187  621.1  13.6     2   415    41   457    40   458 0.99 Sodium:alanine symporter family
Lyase_1              PF00206.15   312 seq1819_BIOID51125   -            456   2.2e-84  283.2   0.0   1   1   4.1e-88   2.8e-84  282.8   0.0     1   305    14   312    14   320 0.97 Lyase
ASL_C                PF08328.6    115 seq1819_BIOID51125   -            456   6.1e-55  183.8   0.0   1   1     2e-58   1.4e-54  182.7   0.0     1   115   331   445   331   445 1.00 Adenylosuccinate lyase C-terminal
MFS_1                PF07690.11   354 seq1820_BIOID51125   -            491   7.7e-34  116.8  66.9   1   1   2.9e-36   3.9e-32  111.2  27.3     1   351    17   366    17   369 0.87 Major Facilitator Superfamily
WzyE                 PF06899.6    449 seq1821_BIOID51125   -             30   1.7e-07   30.1   0.0   1   1   1.3e-11   1.7e-07   30.1   0.0   420   448     1    29     1    30 0.95 WzyE protein
ThiF                 PF00899.16   136 seq1822_BIOID51125   -            268     5e-41  139.5   0.5   1   1   5.7e-45   7.8e-41  138.9   0.3     2   128    30   157    29   164 0.96 ThiF family
Glyco_tran_WecB      PF03808.8    172 seq1824_BIOID51125   -            246   3.1e-56  189.3   0.1   1   1   3.1e-60   4.2e-56  188.9   0.1     2   172    61   231    60   231 0.96 Glycosyl transferase WecB/TagA/CpsF family
DUF328               PF03883.9    237 seq1829_BIOID51125   -            258   1.1e-99  332.4   0.0   1   1  8.8e-104   1.2e-99  332.2   0.0     1   237     1   245     1   245 0.99 Protein of unknown function (DUF328)
Response_reg         PF00072.19   112 seq1832_BIOID51125   -            223   8.8e-25   86.7   0.2   1   1     2e-28   1.4e-24   86.1   0.1     1   111     3   112     3   113 0.98 Response regulator receiver domain
Trans_reg_C          PF00486.23    77 seq1832_BIOID51125   -            223   2.7e-19   68.7   0.1   1   1   8.4e-23   5.7e-19   67.6   0.1     2    77   146   220   144   220 0.93 Transcriptional regulatory protein, C terminal
AA_permease          PF00324.16   479 seq1834_BIOID51125   -            461   4.9e-99  331.7  55.9   1   1  9.1e-103   6.2e-99  331.3  38.8     1   435    16   427    16   455 0.94 Amino acid permease
AA_permease_2        PF13520.1    426 seq1834_BIOID51125   -            461   1.6e-43  148.7  59.1   1   1   3.1e-47   2.1e-43  148.3  41.0     9   425    20   440    15   441 0.88 Amino acid permease
COX_ARM              PF06481.9     47 seq1836_BIOID51125   -            315   3.8e-19   67.9   0.6   1   1   1.2e-22     8e-19   66.9   0.4     1    47   239   286   239   286 0.98 COX Aromatic Rich Motif
COX2                 PF00116.15   120 seq1836_BIOID51125   -            315   3.5e-08   33.1   0.0   1   1   3.4e-11   2.3e-07   30.5   0.0    43   116   148   221   127   225 0.94 Cytochrome C oxidase subunit II, periplasmic domain
PhoQ_Sensor          PF08918.5    180 seq1837_BIOID51125   -            486   1.7e-90  301.2   0.4   1   1   3.7e-94   1.7e-90  301.2   0.3     1   180    10   190    10   190 0.99 PhoQ Sensor
HATPase_c            PF02518.21   111 seq1837_BIOID51125   -            486     8e-17   60.8   0.1   1   1   3.1e-20   1.4e-16   60.0   0.0     3   106   376   474   374   478 0.92 Histidine kinase-, DNA gyrase B-, and HSP90-like ATPase
HAMP                 PF00672.20    70 seq1837_BIOID51125   -            486   7.4e-07   29.1   0.3   1   1   1.6e-10   7.4e-07   29.1   0.2     2    68   196   261   195   263 0.85 HAMP domain
COX1                 PF00115.15   447 seq1839_BIOID51125   -            663  5.5e-154  512.9  72.0   1   1    4e-158  5.5e-154  512.9  49.9     1   446    54   504    54   505 0.98 Cytochrome C and Quinol oxidase polypeptide I
DUF903               PF06004.7     50 seq1841_BIOID51125   -             76     8e-26   89.2   3.9   1   1   6.9e-30   9.4e-26   88.9   2.7     1    50    25    74    25    74 0.98 Bacterial protein of unknown function (DUF903)
Radical_SAM          PF04055.16   166 seq1843_BIOID51125   -            411   6.2e-13   49.1   0.0   1   1     3e-16     1e-12   48.4   0.0     6   160    20   182    16   208 0.84 Radical SAM superfamily
DUF4008              PF13186.1     64 seq1843_BIOID51125   -            411     2e-12   47.1   0.6   1   1   1.3e-15   4.3e-12   46.0   0.4     4    64   282   343   276   343 0.90 Domain of unknown function (DUF4008)
Fer4_12              PF13353.1    139 seq1843_BIOID51125   -            411   4.8e-07   29.8   0.0   1   1   2.7e-10   9.1e-07   28.9   0.0    13   115    19   126    17   150 0.60 4Fe-4S single cluster domain
Cupin_4              PF08007.7    319 seq1844_BIOID51125   -            376  1.2e-104  349.9   0.0   1   1    1e-108  1.4e-104  349.7   0.0     2   319    13   313    12   313 0.98 Cupin superfamily protein
Peripla_BP_3         PF13377.1    160 seq1845_BIOID51125   -            332   6.6e-24   84.6   0.0   1   1   2.6e-26   7.2e-23   81.2   0.0     2   146   176   322   175   331 0.90 Periplasmic binding protein-like domain
Peripla_BP_1         PF00532.16   279 seq1845_BIOID51125   -            332   2.5e-23   82.5   0.2   1   1   1.6e-26   4.5e-23   81.7   0.1    13   266    77   320    61   330 0.88 Periplasmic binding proteins and sugar binding domain of LacI family
LacI                 PF00356.16    46 seq1845_BIOID51125   -            332   6.3e-22   76.8   0.4   1   1   4.6e-25   1.2e-21   75.8   0.3     1    46     4    49     4    49 0.99 Bacterial regulatory proteins, lacI family
Peripla_BP_4         PF13407.1    258 seq1845_BIOID51125   -            332   1.3e-17   63.9   0.0   1   1   8.7e-21   2.4e-17   63.0   0.0     7   257    74   317    70   318 0.93 Periplasmic binding protein domain
LysR_substrate       PF03466.15   209 seq1846_BIOID51125   -            305   6.7e-42  142.8   0.2   1   1   1.5e-45     1e-41  142.2   0.1     3   208    91   292    89   293 0.95 LysR substrate binding domain
HTH_1                PF00126.22    60 seq1846_BIOID51125   -            305   7.8e-23   79.8   2.6   1   1   2.7e-26   1.9e-22   78.6   1.8     1    60     8    67     8    67 0.98 Bacterial regulatory helix-turn-helix protein, lysR family
IclR                 PF01614.13   129 seq1850_BIOID51125   -            282     4e-44  149.3   0.0   1   1   8.8e-48     6e-44  148.7   0.0     2   128   143   268   142   269 0.97 Bacterial transcriptional regulator
HTH_IclR             PF09339.5     52 seq1850_BIOID51125   -            282   1.8e-14   52.9   0.0   1   1   5.2e-18   3.5e-14   51.9   0.0     1    50    25    74    25    76 0.96 IclR helix-turn-helix domain
DUF423               PF04241.10    89 seq1851_BIOID51125   -            131   4.2e-27   93.7   7.2   1   1   5.3e-31   7.2e-27   93.0   5.0     1    89    19   107    19   107 0.99 Protein of unknown function (DUF423)
COX3                 PF00510.13   258 seq1853_BIOID51125   -            204   1.8e-18   66.8  17.5   1   1   2.2e-22   3.1e-18   66.0  12.1    65   257    16   202     4   203 0.85 Cytochrome c oxidase subunit III
FtsJ                 PF01728.14   181 seq1855_BIOID51125   -            366   1.8e-08   34.4   0.0   1   1   7.2e-12   9.8e-08   32.0   0.0     3    62   186   247   184   301 0.70 FtsJ-like methyltransferase
Fer4_11              PF13247.1     99 seq1856_BIOID51125   -            157   1.4e-17   63.3  23.2   1   1   3.1e-20   4.2e-17   61.7  12.0     7    98    55   143    50   144 0.88 4Fe-4S dicluster domain
Fer4                 PF00037.22    24 seq1856_BIOID51125   -            157   3.1e-14   51.7  39.8   1   1   9.9e-11   1.4e-07   30.7   0.7     3    23    84   104    82   105 0.90 4Fe-4S binding domain
Fer4_6               PF12837.2     24 seq1856_BIOID51125   -            157     6e-14   51.0  35.5   1   1   1.1e-08   1.5e-05   24.5   0.7     2    23    82   103    81   104 0.91 4Fe-4S binding domain
Fer4_9               PF13187.1     55 seq1856_BIOID51125   -            157     5e-13   48.9  29.6   1   1   6.7e-11   9.2e-08   32.1   6.3     1    54    88   138    88   139 0.88 4Fe-4S dicluster domain
Fer4_7               PF12838.2     52 seq1856_BIOID51125   -            157   2.8e-11   43.4  36.3   1   1   2.7e-10   3.7e-07   30.2   8.0     1    52    88   138    88   138 0.85 4Fe-4S dicluster domain
Fer4_2               PF12797.2     22 seq1856_BIOID51125   -            157   3.8e-10   38.9  40.6   1   1     7e-10   9.5e-07   28.2   0.9     2    21    81   100    80   101 0.94 4Fe-4S binding domain
Fer4_10              PF13237.1     52 seq1856_BIOID51125   -            157     8e-10   38.2  35.6   1   1   2.2e-10     3e-07   30.0   7.0     2    52    82   135    81   135 0.83 4Fe-4S dicluster domain
Fer4_3               PF12798.2     15 seq1856_BIOID51125   -            157   1.8e-08   34.2  48.1   1   2   2.2e-06     0.003   17.8   2.9     1    15    89   103    89   103 0.98 4Fe-4S binding domain
Fer4_3               PF12798.2     15 seq1856_BIOID51125   -            157   1.8e-08   34.2  48.1   2   2   2.2e-07    0.0003   21.0   2.7     1    15   118   138   118   138 0.98 4Fe-4S binding domain
Fer4_4               PF12800.2     17 seq1856_BIOID51125   -            157   1.9e-05   24.4  42.8   1   2   0.00011      0.15   12.3   3.1     2    14    10    22     9    25 0.91 4Fe-4S binding domain
Fer4_4               PF12800.2     17 seq1856_BIOID51125   -            157   1.9e-05   24.4  42.8   2   2   1.8e-07   0.00025   21.0   2.1     1    17    86   102    86   102 0.92 4Fe-4S binding domain
COX4_pro             PF03626.9     75 seq1857_BIOID51125   -            109   2.9e-17   62.3  18.9   1   1   2.5e-21   3.5e-17   62.1  13.1     1    75    18   100    18   100 0.97 Prokaryotic Cytochrome C oxidase subunit IV
UbiA                 PF01040.13   257 seq1859_BIOID51125   -            296     2e-33  115.6  26.3   1   1   1.7e-37   2.4e-33  115.3  18.2     5   252    19   269    15   279 0.81 UbiA prenyltransferase family
ABC_tran             PF00005.22   118 seq1860_BIOID51125   -            378   1.2e-25   90.0   0.0   1   1   6.7e-29   3.1e-25   88.7   0.0     1   116    57   174    57   176 0.94 ABC transporter
TOBE_2               PF08402.5     75 seq1860_BIOID51125   -            378   4.3e-09   36.1   0.0   1   1   2.2e-12     1e-08   34.9   0.0     1    75   292   372   292   372 0.85 TOBE domain
DUF1778              PF08681.6     80 seq1864_BIOID51125   -            103   1.6e-23   82.2   3.0   1   1   1.4e-27   1.9e-23   81.9   2.1     1    77    19    95    19    98 0.97 Protein of unknown function (DUF1778)
Acetyltransf_7       PF13508.1     79 seq1867_BIOID51125   -            180     1e-10   41.4   0.0   1   1   2.4e-14   1.7e-10   40.8   0.0    10    78    63   156    55   157 0.77 Acetyltransferase (GNAT) domain
Acetyltransf_1       PF00583.19    83 seq1867_BIOID51125   -            180     4e-06   26.6   0.0   1   1   1.1e-09   7.4e-06   25.7   0.0     5    82    65   155    61   156 0.73 Acetyltransferase (GNAT) family
Toxin_15             PF07906.8    284 seq1868_BIOID51125   -            371   2.9e-90  302.4   0.0   1   1   2.8e-94   3.8e-90  302.0   0.0     7   257   121   371   111   371 0.98 ShET2 enterotoxin, N-terminal region
Nterm_IS4            PF13006.2     98 seq1870_BIOID51125   -            428   1.4e-31  108.2   0.1   1   1   5.7e-35   3.9e-31  106.8   0.1     3    97    17   109    15   110 0.97 Insertion element 4 transposase N-terminal
[truncated: 1,419,099 more chars]
