# Supplementary material for: A domain sequence approach to pangenomics: applications to Escherichia coli
Source: F1000Res. 2013 May 29;1:19. Originally published 2012 Oct 1. [Version 2] doi: 10.12688/f1000research.1-19.v2 (PMC3901455; doi:10.12688/f1000research.1-19.v2)
Supplement: The 347 text files show the results from scanning each of the fasta-files against the Pfam-A database [file f1000research-1-1101-s0002.tgz › Escherichia_coli_3431_BIOID40265.txt]

#                                                                            --- full sequence --- -------------- this domain -------------   hmm coord   ali coord   env coord
# target name        accession   tlen query name           accession   qlen   E-value  score  bias   #  of  c-Evalue  i-Evalue  score  bias  from    to  from    to  from    to  acc description of target
#------------------- ---------- ----- -------------------- ---------- ----- --------- ------ ----- --- --- --------- --------- ------ ----- ----- ----- ----- ----- ----- ----- ---- ---------------------
HTH_Tnp_IS1          PF12759.2     50 seq4_BIOID40265      -             91   2.2e-32  110.1   0.1   1   1   4.8e-36   3.3e-32  109.6   0.1     1    50    39    88    39    88 0.99 InsA C-terminal domain
Zn_Tnp_IS1           PF03811.8     36 seq4_BIOID40265      -             91     3e-21   74.4   3.8   1   1   8.7e-25   5.9e-21   73.5   2.6     1    36     1    36     1    36 0.99 InsA N-terminal domain
RNase_T              PF00929.19   164 seq7_BIOID40265      -            180   2.7e-05   24.3   0.0   1   1     5e-09   6.9e-05   23.0   0.0     3   162     2   164     1   166 0.77 Exonuclease
HTH_Tnp_1            PF01527.15    76 seq9_BIOID40265      -            141   6.8e-17   61.0   0.2   1   1   1.8e-20   1.2e-16   60.2   0.0     3    53    10    61     8    99 0.79 Transposase
HTH_23               PF13384.1     50 seq9_BIOID40265      -            141   3.3e-07   29.6   0.1   1   1     1e-10   6.8e-07   28.6   0.0     5    45    17    58    13    64 0.89 Homeodomain-like domain
DDE_Tnp_IS240        PF13610.1    140 seq16_BIOID40265     -            109   1.5e-22   79.9   0.0   1   1   1.2e-26   1.6e-22   79.8   0.0    57   139     5    87     1    88 0.96 DDE domain
DDE_Tnp_IS1          PF03400.8    131 seq19_BIOID40265     -             81   1.9e-44  150.8   0.4   1   1   1.5e-48     2e-44  150.6   0.3    51   131     1    81     1    81 0.99 IS1 transposase
HTH_Tnp_IS1          PF12759.2     50 seq20_BIOID40265     -             75   1.4e-32  110.7   0.1   1   1   2.7e-36   1.9e-32  110.3   0.1     1    50    23    72    23    72 0.99 InsA C-terminal domain
Zn_Tnp_IS1           PF03811.8     36 seq20_BIOID40265     -             75   3.6e-09   35.8   2.2   1   1   1.2e-12   7.9e-09   34.7   1.5    18    36     2    20     1    20 0.96 InsA N-terminal domain
HTH_Tnp_IS1          PF12759.2     50 seq21_BIOID40265     -             75   1.4e-32  110.7   0.1   1   1   2.7e-36   1.9e-32  110.3   0.1     1    50    23    72    23    72 0.99 InsA C-terminal domain
Zn_Tnp_IS1           PF03811.8     36 seq21_BIOID40265     -             75   3.6e-09   35.8   2.2   1   1   1.2e-12   7.9e-09   34.7   1.5    18    36     2    20     1    20 0.96 InsA N-terminal domain
TnpB_IS66            PF05717.8    108 seq22_BIOID40265     -            116   2.2e-41  139.5   0.0   1   1   1.8e-45   2.4e-41  139.3   0.0     2   105     7   108     6   111 0.96 IS66 Orf2 like protein
Metallophos          PF00149.23   201 seq26_BIOID40265     -            275     1e-14   54.3   1.3   1   1   2.7e-18   1.8e-14   53.5   0.9     2   200    16   206    15   207 0.88 Calcineurin-like phosphoesterase
Metallophos_2        PF12850.2    156 seq26_BIOID40265     -            275   3.2e-12   46.4   0.0   1   1   7.3e-16     5e-12   45.8   0.0     2   139    16   225    15   239 0.69 Calcineurin-like phosphoesterase superfamily domain
DUF1983              PF09327.6     81 seq28_BIOID40265     -             60     4e-10   39.3   0.2   1   1   4.2e-14   5.8e-10   38.8   0.1     1    38    21    58    21    60 0.97 Domain of unknown function (DUF1983)
DDE_Tnp_IS1          PF03400.8    131 seq29_BIOID40265     -            167   5.4e-78  259.3   1.0   1   1   4.7e-82   6.5e-78  259.0   0.7     1   131    37   167    37   167 0.99 IS1 transposase
IstB_IS21            PF01695.12   178 seq33_BIOID40265     -            246   8.8e-22   77.2   0.0   1   1   2.6e-25   1.2e-21   76.8   0.0     3   163    54   219    52   227 0.91 IstB-like ATP binding protein
Bac_DnaA             PF00308.13   219 seq33_BIOID40265     -            246   1.2e-07   31.4   0.0   1   1   3.4e-11   1.6e-07   31.1   0.0     5   133    71   199    67   227 0.80 Bacterial dnaA  protein
ArsA_ATPase          PF02374.10   305 seq33_BIOID40265     -            246   2.8e-05   23.2   0.0   1   1   8.1e-09   3.7e-05   22.8   0.0     4    92   104   198   101   223 0.72 Anion-transporting ATPase
Phage_lysozyme       PF00959.14   110 seq36_BIOID40265     -            177   4.8e-29  100.7   0.0   1   1   4.6e-33   6.3e-29  100.3   0.0     1   110    48   166    48   166 0.97 Phage lysozyme
DDE_Tnp_IS1          PF03400.8    131 seq38_BIOID40265     -            167   5.4e-78  259.3   1.0   1   1   4.7e-82   6.5e-78  259.0   0.7     1   131    37   167    37   167 0.99 IS1 transposase
DUF977               PF06163.6    127 seq40_BIOID40265     -            140   6.5e-65  216.5   0.2   1   1   5.4e-69   7.3e-65  216.3   0.1     1   126     1   135     1   136 0.99 Bacterial protein of unknown function (DUF977)
SSB                  PF00436.20   104 seq41_BIOID40265     -            175   1.2e-38  131.0   0.3   1   1   1.1e-42   1.5e-38  130.6   0.2     1   101     6   109     6   112 0.95 Single-strand binding protein family
N6_N4_Mtase          PF01555.13   231 seq43_BIOID40265     -            354   4.7e-44  150.4   0.0   1   1   1.8e-47   1.2e-43  149.1   0.0     1   230    29   341    29   342 0.78 DNA methylase
Methyltransf_26      PF13659.1    117 seq43_BIOID40265     -            354   4.2e-14   52.4   0.0   1   1   3.2e-12   2.2e-08   34.0   0.0    51   116     9    82     5    83 0.81 Methyltransferase domain
Phage_portal         PF04860.7    347 seq44_BIOID40265     -            400   1.8e-83  280.0   0.0   1   1   1.5e-87     2e-83  279.8   0.0    21   347     2   328     1   328 0.96 Phage portal protein
Glycos_transf_1      PF00534.15   172 seq47_BIOID40265     -            481   4.9e-18   65.0   0.0   1   1   1.5e-21     1e-17   63.9   0.0    61   159   336   434   317   443 0.89 Glycosyl transferases group 1
Glyco_trans_1_4      PF13692.1    135 seq47_BIOID40265     -            481   5.1e-11   42.7   0.0   1   1     3e-14     2e-10   40.7   0.0    52   134   341   432   307   433 0.79 Glycosyl transferases group 1
Resolvase            PF00239.16   141 seq48_BIOID40265     -            190   2.4e-50  169.9   0.6   1   1   1.2e-53     4e-50  169.2   0.0     2   141     3   136     2   136 0.97 Resolvase, N terminal domain
HTH_7                PF02796.10    45 seq48_BIOID40265     -            190   4.9e-14   51.7   0.1   1   1   3.4e-17   1.2e-13   50.5   0.0     1    44   138   181   138   182 0.98 Helix-turn-helix domain of resolvase
HTH_28               PF13518.1     52 seq48_BIOID40265     -            190   2.3e-05   24.1   0.1   1   1   1.7e-08   5.9e-05   22.8   0.1     1    31   147   177   147   178 0.96 Helix-turn-helix domain
DUF3672              PF12421.3    136 seq53_BIOID40265     -            247   4.5e-38  130.3   1.1   1   1     1e-41   6.9e-38  129.7   0.7     1   135    59   208    59   209 0.94 Fibronectin type III protein
DUF1983              PF09327.6     81 seq53_BIOID40265     -            247   1.1e-09   37.9   0.1   1   1   5.6e-13   3.8e-09   36.2   0.1    47    81     1    35     1    35 0.97 Domain of unknown function (DUF1983)
CSD                  PF00313.17    66 seq57_BIOID40265     -             70   3.4e-21   74.6   0.0   1   1   2.7e-25   3.7e-21   74.5   0.0     1    65     5    69     5    70 0.98 'Cold-shock' DNA-binding domain
DUF3950              PF13132.1     30 seq58_BIOID40265     -             61     2e-16   59.0   0.1   1   1     2e-20   2.7e-16   58.6   0.1     1    29    21    49    21    50 0.98 Domain of unknown function (DUF3950)
rve_2                PF13333.1     52 seq63_BIOID40265     -             78   6.6e-13   48.4   0.4   1   1   1.1e-16   7.8e-13   48.1   0.3     1    49    13    66    13    68 0.92 Integrase core domain
rve_3                PF13683.1     67 seq63_BIOID40265     -             78     3e-12   45.7   0.3   1   1   5.1e-16   3.5e-12   45.5   0.2    10    67     3    61     1    61 0.95 Integrase core domain
DDE_Tnp_IS1          PF03400.8    131 seq65_BIOID40265     -             88   8.6e-48  161.6   0.3   1   1   6.9e-52   9.4e-48  161.4   0.2    44   131     1    88     1    88 0.99 IS1 transposase
DUF1219              PF06755.7    117 seq66_BIOID40265     -            125   5.5e-60  199.9   0.0   1   1   4.6e-64   6.3e-60  199.7   0.0     1   113     1   113     1   123 0.97 Protein of unknown function (DUF1219)
TnpB_IS66            PF05717.8    108 seq67_BIOID40265     -            116   5.7e-41  138.2   0.1   1   1   4.7e-45   6.4e-41  138.0   0.0     2   104     7   107     6   111 0.97 IS66 Orf2 like protein
Ribosomal_S30AE      PF02482.14    94 seq69_BIOID40265     -            113   3.8e-29  100.7   0.1   1   1   3.5e-33   4.8e-29  100.4   0.1     2    92     3    93     2    95 0.97 Sigma 54 modulation protein / S30EA ribosomal protein
DDE_Tnp_IS66         PF03050.9    271 seq72_BIOID40265     -            537   5.9e-97  323.9   0.0   1   1  1.7e-100   5.9e-97  323.9   0.0     1   271   196   487   196   487 0.98 Transposase IS66 family
DDE_Tnp_IS66_C       PF13817.1     39 seq72_BIOID40265     -            537   4.7e-20   71.2   0.2   1   1   4.2e-23   1.5e-19   69.6   0.1     2    39   494   531   493   531 0.99 IS66 C-terminal element
HTH_Tnp_IS66         PF13005.2     59 seq72_BIOID40265     -            537   1.4e-14   53.5   4.2   1   1   4.1e-18   1.4e-14   53.5   2.9     1    59   134   190   134   190 0.98 putative Helix-turn-helix domain of transposase IS66
LZ_Tnp_IS66          PF13007.2     78 seq72_BIOID40265     -            537   1.4e-12   47.9   9.6   1   1   4.2e-16   1.4e-12   47.9   6.7     1    77    59   131    59   132 0.75 Transposase C of IS166 homeodomain
ADH_zinc_N           PF00107.21   130 seq73_BIOID40265     -            376   7.6e-18   64.1   0.0   1   1   1.8e-21   1.2e-17   63.5   0.0     1   122   192   327   192   334 0.92 Zinc-binding dehydrogenase
ADH_zinc_N_2         PF13602.1    127 seq73_BIOID40265     -            376   6.9e-07   30.0   0.0   1   1   1.8e-10   1.3e-06   29.2   0.0     1   127   225   370   225   370 0.78 Zinc-binding dehydrogenase
DDE_Tnp_1            PF01609.16   211 seq77_BIOID40265     -            326   2.4e-33  115.4   0.1   1   1   1.3e-36   4.5e-33  114.4   0.1     5   210   138   312   136   313 0.90 Transposase DDE domain
DUF772               PF05598.6     77 seq77_BIOID40265     -            326   1.1e-21   76.4   0.3   1   1   7.5e-25   2.6e-21   75.2   0.2     1    77    51   126    51   126 0.99 Transposase domain (DUF772)
DDE_Tnp_1_3          PF13612.1    155 seq77_BIOID40265     -            326   2.2e-08   33.8   0.3   1   1   1.2e-11   4.1e-08   33.0   0.0     5   151   137   292   134   296 0.72 Transposase DDE domain
DDE_Tnp_1_6          PF13751.1    125 seq77_BIOID40265     -            326   6.1e-07   29.4   0.2   1   1   4.8e-10   1.6e-06   28.0   0.1    59   123   253   314   244   316 0.81 Transposase DDE domain
RHH_1                PF01402.16    39 seq78_BIOID40265     -            107   1.2e-07   31.1   0.0   1   1     2e-11   2.8e-07   30.0   0.0     3    37    17    51    15    53 0.93 Ribbon-helix-helix protein, copG family
Pantoate_transf      PF02548.10   261 seq80_BIOID40265     -            264  2.2e-107  357.9   0.2   1   1  1.8e-111  2.5e-107  357.7   0.1     2   261     3   260     2   260 0.99 Ketopantoate hydroxymethyltransferase
Exc                  PF07825.6     77 seq82_BIOID40265     -             82   6.4e-08   32.1   0.1   1   1   5.1e-12   6.9e-08   32.0   0.1     4    70     6    74     3    81 0.88 Excisionase-like protein
SecE                 PF00584.15    57 seq83_BIOID40265     -            127   2.4e-21   74.9   1.0   1   1   1.8e-25   2.4e-21   74.9   0.7     2    56    68   122    67   123 0.97 SecE/Sec61-gamma subunits of protein translocation complex
DUF2233              PF09992.4    170 seq90_BIOID40265     -            143   6.1e-14   52.2   0.0   1   1   5.1e-18     7e-14   52.0   0.0    37   145     7   121     2   141 0.84 Predicted periplasmic protein (DUF2233)
Phage_fiber_C        PF06820.7     64 seq93_BIOID40265     -             92     5e-37  125.7   0.3   1   1   4.4e-41     6e-37  125.4   0.2     1    64    18    81    18    81 0.99 Putative prophage tail fibre C-terminus
Sigma54_CBD          PF04963.8    195 seq94_BIOID40265     -            477   1.9e-75  252.4   1.0   1   1   4.2e-79   1.9e-75  252.4   0.7     2   195   107   304   106   304 0.97 Sigma-54 factor, core binding domain
Sigma54_DBD          PF04552.8    160 seq94_BIOID40265     -            477   3.8e-70  234.3   0.4   1   1   1.6e-73   7.5e-70  233.4   0.3     2   160   317   475   316   475 0.99 Sigma-54, DNA binding domain
Sigma54_AID          PF00309.15    49 seq94_BIOID40265     -            477   7.9e-19   66.7  20.7   1   1   3.8e-22   1.8e-18   65.6  14.3     1    47     3    49     3    51 0.97 Sigma-54 factor, Activator interacting domain (AID)
Resolvase            PF00239.16   141 seq97_BIOID40265     -             49   1.5e-05   24.8   0.0   1   1   1.1e-09   1.5e-05   24.8   0.0     2    45     3    44     2    49 0.87 Resolvase, N terminal domain
Resolvase            PF00239.16   141 seq98_BIOID40265     -            204   3.3e-44  150.0   0.1   1   1   3.4e-48   4.7e-44  149.5   0.1     2   141     3   143     2   143 0.96 Resolvase, N terminal domain
CSD                  PF00313.17    66 seq102_BIOID40265    -             70   2.6e-33  113.5   0.3   1   1   4.1e-37   2.8e-33  113.3   0.2     1    65     5    69     5    70 0.98 'Cold-shock' DNA-binding domain
OB_RNB               PF08206.6     58 seq102_BIOID40265    -             70   1.5e-05   24.2   0.3   1   1   3.5e-09   2.4e-05   23.6   0.2     7    28    15    36    11    40 0.87 Ribonuclease B OB domain
DDE_Tnp_IS66         PF03050.9    271 seq104_BIOID40265    -            522   8.4e-91  303.8   0.1   1   1   1.8e-94   8.4e-91  303.8   0.0     1   261   196   477   196   481 0.98 Transposase IS66 family
HTH_Tnp_IS66         PF13005.2     59 seq104_BIOID40265    -            522   1.3e-14   53.5   4.2   1   1   2.9e-18   1.3e-14   53.5   2.9     1    59   134   190   134   190 0.98 putative Helix-turn-helix domain of transposase IS66
LZ_Tnp_IS66          PF13007.2     78 seq104_BIOID40265    -            522   4.1e-13   49.6  10.2   1   1   9.1e-17   4.1e-13   49.6   7.0     1    77    59   131    59   132 0.90 Transposase C of IS166 homeodomain
Phage_integ_N        PF09003.5     81 seq105_BIOID40265    -            376   2.2e-28   97.6   0.3   1   1     7e-32   4.8e-28   96.5   0.1     3    77     2    76     1    84 0.95 Bacteriophage lambda integrase, N-terminal domain
Phage_integrase      PF00589.17   173 seq105_BIOID40265    -            376   2.7e-15   56.3   0.0   1   1   6.9e-19   4.7e-15   55.5   0.0     2   170   193   367   192   370 0.87 Phage integrase family
Caudo_TAP            PF02413.12   130 seq106_BIOID40265    -            194   2.7e-39  134.2   0.7   1   1   2.5e-43   3.4e-39  133.8   0.5     1   129    72   191    72   192 0.98 Caudovirales tail fibre assembly protein
DUF905               PF06006.7     71 seq109_BIOID40265    -             79     7e-40  134.1   0.1   1   1   5.7e-44   7.8e-40  133.9   0.0     2    71    11    79    10    79 0.98 Bacterial protein of unknown function (DUF905)
Resolvase            PF00239.16   141 seq110_BIOID40265    -            165   2.6e-26   92.0   0.0   1   1   2.7e-30   3.7e-26   91.5   0.0    51   141     8    98     6    98 0.98 Resolvase, N terminal domain
MCPsignal            PF00015.16   213 seq111_BIOID40265    -            546   1.4e-70  237.0  47.0   1   1   7.5e-73   3.4e-69  232.5  19.9     2   212   333   525   331   526 0.99 Methyl-accepting chemotaxis protein (MCP) signalling domain
TarH                 PF02203.10   171 seq111_BIOID40265    -            546   1.3e-30  106.3   2.2   1   1   2.9e-34   1.3e-30  106.3   1.5     2   166    12   177    11   189 0.95 Tar ligand binding domain homologue
HAMP                 PF00672.20    70 seq111_BIOID40265    -            546   2.2e-14   53.2   0.7   1   1   4.7e-18   2.2e-14   53.2   0.5     2    68   205   271   204   273 0.93 HAMP domain
UPF0227              PF05728.7    187 seq116_BIOID40265    -            193   9.7e-75  250.2   0.0   1   1   1.6e-78   1.1e-74  250.1   0.0     2   186     4   188     3   189 0.99 Uncharacterised protein family (UPF0227)
Abhydrolase_5        PF12695.2    142 seq116_BIOID40265    -            193   1.1e-06   28.3   0.0   1   1   2.6e-10   1.8e-06   27.6   0.0     1   141     3   172     3   173 0.67 Alpha/beta hydrolase family
DUF303               PF03629.13   255 seq118_BIOID40265    -            684   1.3e-29  103.1   0.0   1   1   1.3e-33   1.8e-29  102.6   0.0     3   200   117   345   115   392 0.83 Domain of unknown function (DUF303)
DUF3672              PF12421.3    136 seq119_BIOID40265    -            270   7.1e-42  142.6   0.0   1   1   1.4e-45   9.9e-42  142.2   0.0     1   135    88   228    88   229 0.89 Fibronectin type III protein
DUF1983              PF09327.6     81 seq119_BIOID40265    -            270   5.9e-23   80.5   0.4   1   1   2.1e-26   1.5e-22   79.2   0.3    18    81     1    64     1    64 0.99 Domain of unknown function (DUF1983)
Phage_fiber_C        PF06820.7     64 seq120_BIOID40265    -             89     9e-37  124.9   0.7   1   1   8.7e-41   1.2e-36  124.5   0.5     1    64    28    89    28    89 0.99 Putative prophage tail fibre C-terminus
DUF3950              PF13132.1     30 seq121_BIOID40265    -             74   1.3e-15   56.4   0.1   1   1   1.5e-19   2.1e-15   55.8   0.1     2    29    22    49    21    50 0.97 Domain of unknown function (DUF3950)
NusG                 PF02357.14    92 seq123_BIOID40265    -            181   5.3e-25   87.3   0.0   1   1   1.1e-28   7.7e-25   86.8   0.0     1    92     7   106     7   106 0.93 Transcription termination factor nusG
KOW                  PF00467.24    32 seq123_BIOID40265    -            181   1.3e-08   33.9   0.1   1   1   9.1e-12   6.2e-08   31.7   0.0     1    28   130   161   130   165 0.86 KOW motif
HTH_Tnp_1            PF01527.15    76 seq124_BIOID40265    -            209   1.8e-20   72.5   0.0   1   1   1.1e-23     5e-20   71.1   0.0     2    69    91   162    90   169 0.87 Transposase
DUF2813              PF11398.3    373 seq127_BIOID40265    -            552    6e-154  512.5   0.0   1   1    2e-157  8.9e-154  511.9   0.0     1   373     1   375     1   375 0.99 Protein of unknown function (DUF2813)
PDT                  PF00800.13   182 seq128_BIOID40265    -            386   9.1e-61  204.4   0.2   1   1     2e-64   1.3e-60  203.9   0.1     1   180   106   286   106   288 0.96 Prephenate dehydratase
CM_2                 PF01817.16    81 seq128_BIOID40265    -            386   1.9e-22   79.0   2.0   1   1   6.3e-26   4.3e-22   77.8   1.4     1    80    11    90    11    91 0.99 Chorismate mutase type II
Flavodoxin_2         PF02525.12   199 seq129_BIOID40265    -            196   2.2e-39  134.9   0.0   1   1   5.6e-43   2.5e-39  134.7   0.0     2   191     5   181     4   189 0.87 Flavodoxin-like fold
FMN_red              PF03358.10   152 seq129_BIOID40265    -            196   9.4e-13   47.8   0.0   1   1   2.8e-16   1.3e-12   47.3   0.0     2   117     5   132     5   157 0.86 NADPH-dependent FMN reductase
Flavodoxin_4         PF12682.2    156 seq129_BIOID40265    -            196     4e-06   26.1   0.1   1   1   1.3e-09   5.7e-06   25.6   0.1    54    99    61   105    15   111 0.82 Flavodoxin
HTH_29               PF13551.1    113 seq131_BIOID40265    -            437   1.2e-16   60.7   0.1   1   1   1.5e-19   3.3e-16   59.2   0.1    15   112    20   110    11   111 0.93 Winged helix-turn helix
rve                  PF00665.21   120 seq131_BIOID40265    -            437   8.6e-12   45.1   0.0   1   1     3e-14   6.9e-11   42.1   0.0     4   119   132   253   129   254 0.85 Integrase core domain
HTH_28               PF13518.1     52 seq131_BIOID40265    -            437   3.8e-09   36.2   3.3   1   1     2e-11   4.6e-08   32.7   0.5    16    52    21    57    17    58 0.93 Helix-turn-helix domain
HTH_32               PF13565.1     77 seq131_BIOID40265    -            437   1.9e-08   34.8   0.0   1   1   3.2e-11   7.3e-08   32.9   0.0     2    77    34   107    33   107 0.85 Homeodomain-like domain
rve_3                PF13683.1     67 seq131_BIOID40265    -            437   5.6e-07   28.8   0.0   1   1   7.9e-10   1.8e-06   27.2   0.0     5    56   229   283   225   283 0.93 Integrase core domain
HTH_23               PF13384.1     50 seq131_BIOID40265    -            437   4.3e-06   26.0   2.7   1   1   2.5e-09   5.7e-06   25.6   0.1    20    49    20    49    10    50 0.91 Homeodomain-like domain
Transposase_20       PF02371.11    87 seq132_BIOID40265    -            377   6.2e-27   93.4   0.0   1   1   5.6e-30   3.8e-26   90.8   0.0     3    76   226   299   224   312 0.93 Transposase IS116/IS110/IS902 family
DEDD_Tnp_IS110       PF01548.12   144 seq132_BIOID40265    -            377   1.1e-22   80.1   0.0   1   1     3e-26   2.1e-22   79.2   0.0     1   138     9   145     9   151 0.94 Transposase
ParBc                PF02195.13    90 seq134_BIOID40265    -            654   3.9e-22   78.0   0.0   1   1   6.2e-26   8.5e-22   76.9   0.0     1    89    38   133    38   134 0.98 ParB-like nuclease domain
Ail_Lom              PF06316.6    199 seq137_BIOID40265    -            199  1.4e-116  386.9   5.3   1   1  2.2e-120  1.5e-116  386.7   3.7     1   199     1   199     1   199 1.00 Enterobacterial Ail/Lom protein
OMP_b-brl            PF13505.1    176 seq137_BIOID40265    -            199   3.6e-24   85.5   7.2   1   1   6.5e-28   4.4e-24   85.2   5.0     2   176    11   199     9   199 0.86 Outer membrane protein beta-barrel domain
Gp_dh_N              PF00044.19   151 seq138_BIOID40265    -             67   8.5e-18   64.6   0.0   1   1   6.6e-22     9e-18   64.5   0.0     2    64     3    65     2    67 0.95 Glyceraldehyde 3-phosphate dehydrogenase, NAD binding domain
DUF957               PF06117.6     65 seq141_BIOID40265    -             65   1.7e-32  110.6   0.8   1   1   1.3e-36   1.8e-32  110.5   0.5     1    65     1    65     1    65 0.99 Enterobacterial protein of unknown function (DUF957)
OEP                  PF02321.13   188 seq146_BIOID40265    -            495   6.9e-60  201.7  39.4   1   2   1.2e-30   1.7e-26   92.9  13.5     2   188    28   211    27   211 0.98 Outer membrane efflux protein
OEP                  PF02321.13   188 seq146_BIOID40265    -            495   6.9e-60  201.7  39.4   2   2   1.8e-37   2.5e-33  115.1   8.2     2   188   234   429   233   429 0.98 Outer membrane efflux protein
Phage_antitermQ      PF06530.7    126 seq147_BIOID40265    -            173   4.1e-29  100.5   0.1   1   1   8.5e-33   5.8e-29  100.1   0.1     3   112    62   171    60   173 0.97 Phage antitermination protein Q
Sigma70_r4_2         PF08281.7     54 seq147_BIOID40265    -            173   7.6e-06   25.1   0.1   1   1   2.1e-09   1.5e-05   24.2   0.0    17    52   128   163   120   165 0.90 Sigma-70, region 4
Plasmid_stabil       PF05016.9     90 seq148_BIOID40265    -            112   7.4e-07   29.3   0.4   1   1   7.1e-11   9.7e-07   28.9   0.3     1    81    30    99    30   109 0.83 Plasmid stabilisation system protein
Pantoate_ligase      PF02569.10   280 seq150_BIOID40265    -            283  6.6e-124  412.0   0.1   1   1  5.4e-128  7.4e-124  411.9   0.0     1   280     1   280     1   280 0.98 Pantoate-beta-alanine ligase
DUF4158              PF13700.1    166 seq151_BIOID40265    -            234   4.7e-38  130.1   0.4   1   1   5.4e-42   7.4e-38  129.5   0.3    25   155     8   138     5   148 0.98 Domain of unknown function (DUF4158)
GnsAB                PF08178.6     54 seq153_BIOID40265    -             57   6.1e-33  112.1   4.2   1   1     5e-37   6.8e-33  111.9   2.9     1    54     1    54     1    54 1.00 GnsA/GnsB family
HTH_38               PF13936.1     44 seq154_BIOID40265    -            384   5.7e-23   80.0   2.1   1   1   5.6e-21   1.9e-17   62.4   0.9     4    44    58    98    55    98 0.97 Helix-turn-helix domain
rve                  PF00665.21   120 seq154_BIOID40265    -            384   9.1e-15   54.7   0.0   1   1   5.8e-18     2e-14   53.6   0.0     3   120   228   338   226   338 0.89 Integrase core domain
CBM_5_12             PF02839.9     41 seq157_BIOID40265    -            353   2.4e-07   30.1   2.0   1   1   2.1e-10   2.8e-06   26.6   0.6     4    41   302   339   299   339 0.90 Carbohydrate binding domain
Phage_fiber_2        PF03406.8     44 seq159_BIOID40265    -            635   4.5e-19   67.6   5.4   1   1   2.8e-22   1.3e-18   66.2   3.7     1    41     5    45     5    48 0.94 Phage tail fibre repeat
Collar               PF07484.7     57 seq159_BIOID40265    -            635   5.8e-12   45.1   0.2   1   1   4.3e-15     2e-11   43.3   0.1     1    56   409   455   409   456 0.97 Phage Tail Collar Domain
Phage_fiber          PF03335.8     14 seq159_BIOID40265    -            635   3.6e-08   31.8  59.8   1   7   0.00025       1.1    9.0   1.5     1    14   472   485   472   485 0.88 Phage tail fibre repeat
Phage_fiber          PF03335.8     14 seq159_BIOID40265    -            635   3.6e-08   31.8  59.8   2   7   1.2e-05     0.053   13.0   2.7     1    14   504   517   504   517 0.92 Phage tail fibre repeat
Phage_fiber          PF03335.8     14 seq159_BIOID40265    -            635   3.6e-08   31.8  59.8   3   7    0.0001      0.46   10.2   0.8     1    12   518   529   518   531 0.90 Phage tail fibre repeat
Phage_fiber          PF03335.8     14 seq159_BIOID40265    -            635   3.6e-08   31.8  59.8   4   7   6.6e-05       0.3   10.7   2.0     1    14   570   583   570   583 0.90 Phage tail fibre repeat
Phage_fiber          PF03335.8     14 seq159_BIOID40265    -            635   3.6e-08   31.8  59.8   5   7   0.00025       1.1    9.0   1.7     2    12   585   595   584   596 0.89 Phage tail fibre repeat
Phage_fiber          PF03335.8     14 seq159_BIOID40265    -            635   3.6e-08   31.8  59.8   6   7   0.00021      0.95    9.2   0.8     2    11   594   603   593   604 0.86 Phage tail fibre repeat
Phage_fiber          PF03335.8     14 seq159_BIOID40265    -            635   3.6e-08   31.8  59.8   7   7   0.00024       1.1    9.0   0.9     2    13   603   614   602   615 0.87 Phage tail fibre repeat
Methyltransf_27      PF13708.1    194 seq162_BIOID40265    -            281   3.8e-76  254.8   0.2   1   1   3.5e-80   4.8e-76  254.5   0.1     2   194    87   279    86   279 0.99 Methyltransferase domain
TnpB_IS66            PF05717.8    108 seq165_BIOID40265    -            115   1.3e-44  149.9   0.0   1   1     1e-48   1.4e-44  149.8   0.0     2   107     7   110     6   111 0.96 IS66 Orf2 like protein
Ribosomal_L11_N      PF03946.9     60 seq167_BIOID40265    -            142   3.2e-32  109.6   0.3   1   1   8.7e-36   5.9e-32  108.7   0.2     1    60     8    67     8    67 0.99 Ribosomal protein L11, N-terminal domain
Ribosomal_L11        PF00298.14    69 seq167_BIOID40265    -            142   6.6e-29   99.7   2.9   1   1   1.8e-32   1.2e-28   98.8   2.0     1    69    72   140    72   140 0.99 Ribosomal protein L11, RNA binding domain
DDE_Tnp_1_assoc      PF13808.1     90 seq168_BIOID40265    -             84   2.4e-27   94.3   0.0   1   1     2e-31   2.7e-27   94.1   0.0     1    75     6    80     6    83 0.98 DDE_Tnp_1-associated
HTH_Tnp_IS1          PF12759.2     50 seq170_BIOID40265    -             75     5e-32  109.0   0.1   1   1   9.8e-36   6.7e-32  108.6   0.1     1    50    23    72    23    72 0.99 InsA C-terminal domain
Zn_Tnp_IS1           PF03811.8     36 seq170_BIOID40265    -             75   3.5e-09   35.8   2.2   1   1   1.2e-12   7.9e-09   34.7   1.5    18    36     2    20     1    20 0.96 InsA N-terminal domain
HTH_3                PF01381.17    55 seq172_BIOID40265    -            124   2.1e-12   46.5   0.1   1   1   1.4e-15   3.8e-12   45.7   0.0     5    53    73   120    69   122 0.89 Helix-turn-helix
HTH_31               PF13560.1     64 seq172_BIOID40265    -            124   1.1e-10   41.4   0.9   1   1   7.2e-14     2e-10   40.6   0.3     5    62    68   123    67   124 0.95 Helix-turn-helix domain
HTH_19               PF12844.2     64 seq172_BIOID40265    -            124   3.5e-08   33.2   0.0   1   1   1.8e-11   5.1e-08   32.7   0.0     3    56    68   120    66   124 0.88 Helix-turn-helix domain
Sigma70_r4           PF04545.11    50 seq172_BIOID40265    -            124   7.3e-07   28.2   0.2   1   1   1.5e-09   4.2e-06   25.8   0.1    16    43    73   100    68   102 0.90 Sigma-70, region 4
HTH_26               PF13443.1     63 seq172_BIOID40265    -            124     9e-06   25.6   0.0   1   1   5.5e-09   1.5e-05   24.9   0.0     9    57    76   122    72   124 0.95 Cro/C1-type HTH DNA-binding domain
FCD                  PF07729.7    125 seq173_BIOID40265    -            221   1.7e-23   83.2   2.5   1   1   3.4e-27   2.3e-23   82.7   1.7     2   124    85   209    84   210 0.96 FCD domain
GntR                 PF00392.16    64 seq173_BIOID40265    -            221   9.4e-12   44.0   0.1   1   1   3.9e-15   2.7e-11   42.6   0.1     2    64    13    74    12    74 0.95 Bacterial regulatory proteins, gntR family
phage_tail_N         PF08400.5    134 seq175_BIOID40265    -            236   2.2e-58  195.6   0.0   1   1   4.8e-62   3.3e-58  195.0   0.0     1   123     1   123     1   129 0.98 Prophage tail fibre N-terminal
CarboxypepD_reg      PF13620.1     82 seq175_BIOID40265    -            236   5.1e-08   32.7   0.2   1   1   1.2e-11   8.4e-08   32.0   0.2     1    74     4    82     4    89 0.82 Carboxypeptidase regulatory-like domain
GST_N_3              PF13417.1     75 seq176_BIOID40265    -            202   5.7e-16   58.4   0.0   1   1   2.7e-19   9.2e-16   57.7   0.0     1    68     3    71     3    78 0.95 Glutathione S-transferase, N-terminal domain
GST_N_2              PF13409.1     70 seq176_BIOID40265    -            202   2.2e-10   40.2   0.0   1   1   1.1e-13   3.8e-10   39.5   0.0     2    68     9    71     8    72 0.92 Glutathione S-transferase, N-terminal domain
GST_C                PF00043.20    95 seq176_BIOID40265    -            202   1.3e-09   37.8   0.0   1   1   5.1e-13   1.7e-09   37.3   0.0     2    95    97   192    96   192 0.96 Glutathione S-transferase, C-terminal domain
GST_N                PF02798.15    76 seq176_BIOID40265    -            202   1.4e-06   28.3   0.0   1   1     1e-09   3.5e-06   26.9   0.0    11    75    11    71     2    71 0.87 Glutathione S-transferase, N-terminal domain
6PGD                 PF00393.14   291 seq177_BIOID40265    -            468  1.2e-138  461.0   0.5   1   1  4.5e-142  2.1e-138  460.3   0.1     1   290   179   466   179   467 1.00 6-phosphogluconate dehydrogenase, C-terminal domain
NAD_binding_2        PF03446.10   162 seq177_BIOID40265    -            468   3.1e-54  183.1   0.0   1   1   1.3e-57     6e-54  182.1   0.0     1   161     3   174     3   175 0.97 NAD binding domain of 6-phosphogluconate dehydrogenase
Ail_Lom              PF06316.6    199 seq178_BIOID40265    -            199  1.9e-124  412.5   5.7   1   1    3e-128  2.1e-124  412.4   3.9     1   199     1   199     1   199 1.00 Enterobacterial Ail/Lom protein
OMP_b-brl            PF13505.1    176 seq178_BIOID40265    -            199   5.1e-24   85.0   5.9   1   1   8.9e-28   6.1e-24   84.7   4.1     7   176    16   199     6   199 0.82 Outer membrane protein beta-barrel domain
HTH_3                PF01381.17    55 seq179_BIOID40265    -            166   1.7e-09   37.2   0.0   1   1   2.8e-13   3.8e-09   36.1   0.0     6    53    26    74    23    76 0.95 Helix-turn-helix
Nterm_IS4            PF13006.2     98 seq181_BIOID40265    -            423   1.4e-31  108.2   0.1   1   1   5.6e-35   3.8e-31  106.8   0.1     3    97    17   109    15   110 0.97 Insertion element 4 transposase N-terminal
DDE_Tnp_1            PF01609.16   211 seq181_BIOID40265    -            423   6.6e-27   94.3   0.0   1   1   1.2e-30   8.2e-27   94.0   0.0     4   211   127   352   124   352 0.85 Transposase DDE domain
DDE_Tnp_IS1          PF03400.8    131 seq183_BIOID40265    -            125   4.5e-74  246.6   1.5   1   1   3.6e-78   4.9e-74  246.4   1.1     7   131     1   125     1   125 1.00 IS1 transposase
Ribosomal_L1         PF00687.16   221 seq188_BIOID40265    -            234   9.2e-50  168.8   0.2   1   1   7.9e-54   1.1e-49  168.6   0.2    13   220    28   220     8   221 0.90 Ribosomal protein L1p/L10e family
rve                  PF00665.21   120 seq189_BIOID40265    -            292   4.8e-18   65.2   0.0   1   1   4.5e-21     1e-17   64.2   0.0     3   119   118   243   117   244 0.96 Integrase core domain
HTH_38               PF13936.1     44 seq189_BIOID40265    -            292   4.2e-08   32.5   0.1   1   1   8.6e-11     2e-07   30.3   0.0     6    41     3    38     2    40 0.94 Helix-turn-helix domain
HTH_7                PF02796.10    45 seq189_BIOID40265    -            292   1.9e-07   30.7   0.1   1   1     2e-10   4.7e-07   29.4   0.1    13    44     9    40     5    41 0.93 Helix-turn-helix domain of resolvase
HTH_26               PF13443.1     63 seq189_BIOID40265    -            292   5.6e-05   23.1   0.0   1   1   5.1e-08   0.00012   22.1   0.0     4    41    11    48    10    58 0.89 Cro/C1-type HTH DNA-binding domain
HTH_3                PF01381.17    55 seq189_BIOID40265    -            292   4.9e-05   22.9   0.1   1   1   4.8e-08   0.00011   21.8   0.0     7    37    15    45     8    48 0.91 Helix-turn-helix
Ribosomal_S30AE      PF02482.14    94 seq190_BIOID40265    -             95   2.1e-33  114.3   1.6   1   1   1.7e-37   2.3e-33  114.2   1.1     1    94     2    95     2    95 0.99 Sigma 54 modulation protein / S30EA ribosomal protein
DDE_Tnp_1_assoc      PF13808.1     90 seq191_BIOID40265    -            202   1.2e-20   72.8   0.0   1   1   2.9e-24     2e-20   72.1   0.0    23    89     3    69     1    70 0.97 DDE_Tnp_1-associated
DDE_Tnp_1            PF01609.16   211 seq191_BIOID40265    -            202     7e-16   58.3   0.2   1   1   1.3e-19   8.7e-16   58.0   0.2     3   123    77   189    75   200 0.93 Transposase DDE domain
Caudo_TAP            PF02413.12   130 seq194_BIOID40265    -             89   1.8e-26   92.6   0.7   1   1   1.5e-30     2e-26   92.5   0.5    70   129    27    86     5    87 0.91 Caudovirales tail fibre assembly protein
DUF3950              PF13132.1     30 seq197_BIOID40265    -             66   1.5e-17   62.6   0.1   1   1   1.5e-21   2.1e-17   62.2   0.1     1    30    21    50    21    50 0.98 Domain of unknown function (DUF3950)
TPR_3                PF07720.7     36 seq200_BIOID40265    -            163   4.2e-22   77.4  17.5   1   2   4.3e-15   5.9e-11   41.8   2.9     1    36    40    73    40    73 0.98 Tetratricopeptide repeat
TPR_3                PF07720.7     36 seq200_BIOID40265    -            163   4.2e-22   77.4  17.5   2   2     6e-15   8.2e-11   41.3   3.7     1    36    74   107    74   107 0.97 Tetratricopeptide repeat
HTH_Tnp_IS1          PF12759.2     50 seq207_BIOID40265    -             75   1.4e-32  110.7   0.1   1   1   2.7e-36   1.9e-32  110.3   0.1     1    50    23    72    23    72 0.99 InsA C-terminal domain
Zn_Tnp_IS1           PF03811.8     36 seq207_BIOID40265    -             75   3.6e-09   35.8   2.2   1   1   1.2e-12   7.9e-09   34.7   1.5    18    36     2    20     1    20 0.96 InsA N-terminal domain
TerB                 PF05099.8    140 seq208_BIOID40265    -            143   2.2e-15   56.5   4.0   1   1   2.4e-19   3.3e-15   55.9   2.8     9   131    11   138     2   141 0.80 Tellurite resistance protein TerB
RelB                 PF04221.7     83 seq212_BIOID40265    -             79   3.3e-28   97.1   0.1   1   1   2.6e-32   3.5e-28   97.0   0.1     1    82     1    78     1    79 0.95 RelB antitoxin
SelA                 PF03841.8    367 seq213_BIOID40265    -            463  1.6e-176  586.4   0.0   1   1  2.7e-180  1.8e-176  586.1   0.0     1   366    83   451    83   452 0.99 L-seryl-tRNA selenium transferase
Se-cys_synth_N       PF12390.3     40 seq213_BIOID40265    -            463   2.8e-10   40.0   0.5   1   1   4.1e-14   2.8e-10   40.0   0.4     1    40     9    48     9    48 0.99 Selenocysteine synthase N terminal
Phage_connect_1      PF05135.8    102 seq215_BIOID40265    -            108   1.4e-07   31.4   0.0   1   1   1.2e-11   1.7e-07   31.1   0.0     1    95     1    98     1   103 0.84 Phage gp6-like head-tail connector protein
Plasmid_stabil       PF05016.9     90 seq216_BIOID40265    -             96   4.5e-17   62.0   0.5   1   1   3.7e-21     5e-17   61.9   0.3     1    90     4    91     4    91 0.86 Plasmid stabilisation system protein
PTS_EIIA_2           PF00359.17   142 seq217_BIOID40265    -            163   3.5e-37  127.1   0.1   1   1   2.9e-41     4e-37  126.9   0.0     2   141    13   155    12   156 0.96 Phosphoenolpyruvate-dependent sugar phosphotransferase system, EIIA 2
Phage_fiber_C        PF06820.7     64 seq219_BIOID40265    -            189   3.6e-34  116.5   0.2   1   1   7.5e-38   5.1e-34  116.0   0.2     1    64   115   178   115   178 0.99 Putative prophage tail fibre C-terminus
Collagen             PF01391.13    60 seq219_BIOID40265    -            189     1e-19   69.7  68.8   1   2     1e-13     7e-10   38.1  24.0     1    58     3    60     1    61 0.66 Collagen triple helix repeat (20 copies)
Collagen             PF01391.13    60 seq219_BIOID40265    -            189     1e-19   69.7  68.8   2   2   2.5e-11   1.7e-07   30.5  30.0     1    59    39    97    39   116 0.70 Collagen triple helix repeat (20 copies)
DDE_Tnp_IS1          PF03400.8    131 seq220_BIOID40265    -            167   5.4e-78  259.3   1.0   1   1   4.7e-82   6.5e-78  259.0   0.7     1   131    37   167    37   167 0.99 IS1 transposase
phage_tail_N         PF08400.5    134 seq223_BIOID40265    -            944   4.4e-58  194.6   0.3   1   1   1.3e-61   4.4e-58  194.6   0.2     1   134     1   134     1   134 0.99 Prophage tail fibre N-terminal
Collar               PF07484.7     57 seq223_BIOID40265    -            944   1.4e-11   43.8   0.2   1   1   9.4e-15   3.2e-11   42.7   0.1     1    56   714   760   714   761 0.97 Phage Tail Collar Domain
CarboxypepD_reg      PF13620.1     82 seq223_BIOID40265    -            944   5.9e-07   29.3   0.3   1   1   1.7e-10   5.9e-07   29.3   0.2     1    73     4    81     4    89 0.82 Carboxypeptidase regulatory-like domain
Phage_fiber          PF03335.8     14 seq223_BIOID40265    -            944   3.4e-05   22.7  58.7   1   7   0.00052       1.8    8.4   1.5     1    14   777   790   777   790 0.88 Phage tail fibre repeat
Phage_fiber          PF03335.8     14 seq223_BIOID40265    -            944   3.4e-05   22.7  58.7   2   7   2.5e-05     0.087   12.4   2.5     1    14   809   822   809   822 0.94 Phage tail fibre repeat
Phage_fiber          PF03335.8     14 seq223_BIOID40265    -            944   3.4e-05   22.7  58.7   3   7    0.0052        18    5.3   0.7     1     9   823   831   823   835 0.87 Phage tail fibre repeat
Phage_fiber          PF03335.8     14 seq223_BIOID40265    -            944   3.4e-05   22.7  58.7   4   7   4.4e-05      0.15   11.7   1.8     2    14   880   892   879   892 0.92 Phage tail fibre repeat
Phage_fiber          PF03335.8     14 seq223_BIOID40265    -            944   3.4e-05   22.7  58.7   5   7    0.0028       9.4    6.2   1.6     2    12   894   904   893   905 0.85 Phage tail fibre repeat
Phage_fiber          PF03335.8     14 seq223_BIOID40265    -            944   3.4e-05   22.7  58.7   6   7   0.00045       1.6    8.6   0.9     2    11   903   912   902   913 0.86 Phage tail fibre repeat
Phage_fiber          PF03335.8     14 seq223_BIOID40265    -            944   3.4e-05   22.7  58.7   7   7   0.00051       1.7    8.4   0.9     2    13   912   923   911   924 0.87 Phage tail fibre repeat
Nterm_IS4            PF13006.2     98 seq225_BIOID40265    -            442   1.5e-31  108.1   0.1   1   1     6e-35   4.1e-31  106.7   0.1     3    97    17   109    15   110 0.97 Insertion element 4 transposase N-terminal
DDE_Tnp_1            PF01609.16   211 seq225_BIOID40265    -            442   6.9e-27   94.2   0.0   1   1   1.4e-30   9.2e-27   93.8   0.0     4   211   127   352   124   352 0.85 Transposase DDE domain
Plasmid_stabil       PF05016.9     90 seq227_BIOID40265    -             95   5.4e-12   45.8   0.2   1   1   4.6e-16   6.2e-12   45.6   0.1     2    88     6    83     5    85 0.94 Plasmid stabilisation system protein
HTH_Tnp_1            PF01527.15    76 seq231_BIOID40265    -            141     2e-16   59.5   0.2   1   1   5.4e-20   3.7e-16   58.7   0.0     3    53    10    61     8    99 0.78 Transposase
HTH_23               PF13384.1     50 seq231_BIOID40265    -            141   3.1e-06   26.5   0.0   1   1   8.4e-10   5.8e-06   25.6   0.0     5    45    17    58    13    64 0.89 Homeodomain-like domain
2-Hacid_dh_C         PF02826.14   178 seq233_BIOID40265    -            325   1.6e-45  154.3   0.0   1   1   9.3e-49   6.3e-45  152.3   0.0     2   178   118   290   117   290 0.95 D-isomer specific 2-hydroxyacid dehydrogenase, NAD binding domain
NAD_binding_2        PF03446.10   162 seq233_BIOID40265    -            325   1.7e-06   27.9   0.0   1   1   6.1e-10   4.2e-06   26.6   0.0     3    90   151   236   149   242 0.92 NAD binding domain of 6-phosphogluconate dehydrogenase
Phage_H_T_join       PF05521.6     95 seq235_BIOID40265    -            116   6.3e-16   58.3   0.0   1   1   5.5e-20   7.5e-16   58.0   0.0     3    95    11   110     9   111 0.92 Phage head-tail joining protein
DUF3927              PF13064.1     46 seq236_BIOID40265    -             55   6.4e-25   86.2  11.3   1   1   5.2e-29   7.1e-25   86.1   7.8     1    46     3    48     3    48 0.98 Protein of unknown function (DUF3927)
DUF1190              PF06693.6    165 seq240_BIOID40265    -            234     7e-56  188.7  12.3   1   1   6.7e-60   9.1e-56  188.3   8.5     2   164    51   221    50   222 0.96 Protein of unknown function (DUF1190)
UPF0259              PF06790.6    248 seq241_BIOID40265    -            247  1.9e-102  341.8  18.6   1   1  1.5e-106  2.1e-102  341.6  12.9     1   247     1   246     1   247 0.99 Uncharacterised protein family (UPF0259)
DUF1391              PF07151.7     49 seq244_BIOID40265    -             78   9.7e-34  114.5   0.5   1   1   9.2e-38   1.3e-33  114.1   0.4     1    48    29    76    29    77 0.97 Protein of unknown function (DUF1391)
HTH_AraC             PF00165.18    42 seq245_BIOID40265    -            208     3e-12   45.8   0.8   1   1   8.1e-13   5.5e-09   35.4   0.1     6    42   170   207   168   207 0.94 Bacterial regulatory helix-turn-helix proteins, AraC family
HTH_18               PF12833.2     81 seq245_BIOID40265    -            208   1.3e-11   44.3   0.0   1   1     3e-15   2.1e-11   43.6   0.0     1    80   131   207   131   208 0.93 Helix-turn-helix domain
Trans_reg_C          PF00486.23    77 seq246_BIOID40265    -            458   3.8e-12   45.8   0.0   1   1     6e-16   8.3e-12   44.7   0.0     2    77    28   101    26   101 0.93 Transcriptional regulatory protein, C terminal
ATP_bind_2           PF03668.10   284 seq247_BIOID40265    -            284  1.9e-147  489.6   0.0   1   1  1.6e-151  2.1e-147  489.5   0.0     1   284     1   282     1   282 1.00 P-loop ATPase protein family
HOK_GEF              PF01848.11    43 seq248_BIOID40265    -             51   1.3e-19   69.1   4.6   1   1     1e-23   1.4e-19   69.0   3.2     1    43     5    47     5    47 0.99 Hok/gef family
Phage_fiber_C        PF06820.7     64 seq251_BIOID40265    -             89   8.4e-35  118.6   0.5   1   1   7.9e-39   1.1e-34  118.2   0.3     1    64    28    89    28    89 0.99 Putative prophage tail fibre C-terminus
DUF1378              PF07125.6     59 seq252_BIOID40265    -             60   5.2e-32  109.4   0.1   1   1   4.2e-36   5.7e-32  109.3   0.1     1    58     1    58     1    59 0.99 Protein of unknown function (DUF1378)
PsiB                 PF06290.6    143 seq253_BIOID40265    -            144     3e-72  240.6   0.0   1   1   2.4e-76   3.3e-72  240.4   0.0     1   143     1   143     1   143 0.99 Plasmid SOS inhibition protein (PsiB)
ABC_tran             PF00005.22   118 seq254_BIOID40265    -            343   2.6e-27   95.3   0.0   1   1   1.6e-30   5.4e-27   94.3   0.0     1   118    45   169    45   169 0.95 ABC transporter
NIL                  PF09383.5     76 seq254_BIOID40265    -            343   7.6e-23   79.7   0.0   1   1   4.6e-26   1.6e-22   78.7   0.0     4    76   268   340   266   340 0.98 NIL domain
AAA_21               PF13304.1    303 seq254_BIOID40265    -            343   1.6e-12   47.8   0.1   1   1   2.1e-11   7.1e-08   32.6   0.0   220   298   124   200    87   205 0.84 AAA domain
Methyltransf_20      PF12147.3    311 seq256_BIOID40265    -            585  2.3e-148  493.0   0.0   1   1  1.1e-151  3.1e-148  492.6   0.0     1   311   273   582   273   582 0.99 Putative methyltransferase
Hydrolase_4          PF12146.3     79 seq256_BIOID40265    -            585     5e-27   93.4   0.2   1   1   7.2e-29     2e-25   88.3   0.0     1    78    17    95    17    96 0.98 Putative lysophospholipase
Abhydrolase_6        PF12697.2    228 seq256_BIOID40265    -            585   1.8e-19   70.4   4.2   1   1   1.2e-22   3.2e-19   69.6   2.3     1   218    36   263    36   271 0.71 Alpha/beta hydrolase family
Abhydrolase_5        PF12695.2    142 seq256_BIOID40265    -            585   2.3e-11   43.5   1.0   1   1   7.9e-14   2.2e-10   40.3   0.2     1   141    35   260    35   261 0.83 Alpha/beta hydrolase family
Methyltransf_18      PF12847.2    112 seq256_BIOID40265    -            585   3.7e-09   37.0   0.0   1   1   3.2e-12   8.7e-09   35.8   0.0     4   110   410   519   408   520 0.86 Methyltransferase domain
DUF646               PF04883.7    106 seq257_BIOID40265    -            148     6e-21   75.0   0.0   1   1   5.7e-25   7.8e-21   74.7   0.0     2   105    13   131    12   132 0.87 Bacteriophage protein of unknown function (DUF646)
Ribosomal_L10        PF00466.15   100 seq259_BIOID40265    -            165   2.5e-26   91.3   0.0   1   1   2.6e-30   3.6e-26   90.8   0.0     3   100     5   101     3   101 0.98 Ribosomal protein L10
TnpB_IS66            PF05717.8    108 seq261_BIOID40265    -            116   2.2e-41  139.5   0.0   1   1   1.8e-45   2.4e-41  139.3   0.0     2   105     7   108     6   111 0.96 IS66 Orf2 like protein
Replicase            PF03090.12   137 seq262_BIOID40265    -            311   4.6e-52  175.3   0.2   1   1     3e-55   6.8e-52  174.8   0.1     2   137    25   158    24   158 0.99 Replicase family
PriCT_1              PF08708.6     72 seq262_BIOID40265    -            311   1.7e-23   82.0   0.0   1   1   1.8e-26     4e-23   80.9   0.0     2    72   164   238   163   238 0.97 Primase C terminal 1 (PriCT-1)
HTH_23               PF13384.1     50 seq262_BIOID40265    -            311     2e-08   33.5   0.0   1   1   2.8e-11   6.3e-08   31.9   0.0     5    37   275   307   272   311 0.94 Homeodomain-like domain
DUF826               PF05696.6     78 seq268_BIOID40265    -             84   1.9e-27   95.0   0.8   1   1   1.6e-31   2.2e-27   94.8   0.5     1    78     1    77     1    77 0.95 Protein of unknown function (DUF826)
UPF0118              PF01594.11   327 seq271_BIOID40265    -            291   1.6e-64  217.8  29.1   1   1   1.3e-68   1.8e-64  217.7  20.2    43   326     2   275     1   276 0.99 Domain of unknown function DUF20
Asp_decarbox         PF02261.11   116 seq279_BIOID40265    -            126   3.2e-49  165.2   0.0   1   1   2.7e-53   3.7e-49  165.0   0.0     1   115     1   115     1   116 0.99 Aspartate decarboxylase
HTH_Tnp_1            PF01527.15    76 seq283_BIOID40265    -            141   6.8e-17   61.0   0.2   1   1   1.8e-20   1.2e-16   60.2   0.0     3    53    10    61     8    99 0.79 Transposase
HTH_23               PF13384.1     50 seq283_BIOID40265    -            141   3.3e-07   29.6   0.1   1   1     1e-10   6.8e-07   28.6   0.0     5    45    17    58    13    64 0.89 Homeodomain-like domain
HTH_Tnp_IS1          PF12759.2     50 seq288_BIOID40265    -             75     5e-32  109.0   0.1   1   1   9.8e-36   6.7e-32  108.6   0.1     1    50    23    72    23    72 0.99 InsA C-terminal domain
Zn_Tnp_IS1           PF03811.8     36 seq288_BIOID40265    -             75   3.5e-09   35.8   2.2   1   1   1.2e-12   7.9e-09   34.7   1.5    18    36     2    20     1    20 0.96 InsA N-terminal domain
PsiA                 PF06952.6    238 seq289_BIOID40265    -            239  6.3e-114  378.8   8.1   1   1  5.2e-118  7.1e-114  378.6   5.6     1   237     1   236     1   237 1.00 PsiA protein
DDE_Tnp_IS66         PF03050.9    271 seq291_BIOID40265    -            537   5.9e-97  323.9   0.0   1   1  1.7e-100   5.9e-97  323.9   0.0     1   271   196   487   196   487 0.98 Transposase IS66 family
DDE_Tnp_IS66_C       PF13817.1     39 seq291_BIOID40265    -            537   4.7e-20   71.2   0.2   1   1   4.2e-23   1.5e-19   69.6   0.1     2    39   494   531   493   531 0.99 IS66 C-terminal element
HTH_Tnp_IS66         PF13005.2     59 seq291_BIOID40265    -            537   1.4e-14   53.5   4.2   1   1   4.1e-18   1.4e-14   53.5   2.9     1    59   134   190   134   190 0.98 putative Helix-turn-helix domain of transposase IS66
LZ_Tnp_IS66          PF13007.2     78 seq291_BIOID40265    -            537   1.4e-12   47.9   9.6   1   1   4.2e-16   1.4e-12   47.9   6.7     1    77    59   131    59   132 0.75 Transposase C of IS166 homeodomain
DUF3168              PF11367.3    121 seq292_BIOID40265    -            114   5.6e-15   55.4   0.1   1   1   5.3e-19   7.2e-15   55.0   0.1    12   121    10   110     4   110 0.85 Protein of unknown function (DUF3168)
GSP_synth            PF03738.9     97 seq293_BIOID40265    -            386   2.8e-29  101.0   0.1   1   1   5.1e-33     7e-29   99.8   0.1     2    97   174   265   173   265 0.97 Glutathionylspermidine synthase preATP-grasp
DUF1019              PF06254.6     89 seq295_BIOID40265    -            179   1.3e-32  111.6   0.2   1   1   1.5e-36     2e-32  111.0   0.1     2    89    66   157    65   157 0.98 Protein of unknown function (DUF1019)
DUF1338              PF07063.8    302 seq297_BIOID40265    -            447   8.6e-96  320.4   0.1   1   1  7.3e-100     1e-95  320.2   0.1     1   302    11   401    11   401 0.98 Domain of unknown function (DUF1338)
IspA                 PF04279.10   176 seq300_BIOID40265    -            179     6e-72  241.1  22.8   1   1   4.9e-76   6.7e-72  241.0  15.8     1   175     1   175     1   176 0.99 Intracellular septation protein A
HlyD_2               PF12700.2    328 seq302_BIOID40265    -            371     3e-34  118.5   4.0   1   1   8.1e-38   3.7e-34  118.2   2.8     1   328    40   362    40   362 0.88 HlyD family secretion protein
HlyD_3               PF13437.1    105 seq302_BIOID40265    -            371   1.6e-15   57.1   6.6   1   1     1e-17   4.6e-14   52.5   0.1     1    97   185   285   185   305 0.87 HlyD family secretion protein
HlyD                 PF00529.15   306 seq302_BIOID40265    -            371   4.5e-13   49.0  24.2   1   1   2.1e-16   9.4e-13   48.0  16.8     1   167    60   233    60   243 0.92 HlyD family secretion protein
Ribosomal_L12        PF00542.14    68 seq303_BIOID40265    -            121   1.8e-31  107.8   8.6   1   1   2.8e-35   3.8e-31  106.7   6.0     1    68    54   121    54   121 0.99 Ribosomal protein L7/L12 C-terminal domain
DDE_Tnp_IS1          PF03400.8    131 seq304_BIOID40265    -            125   4.5e-74  246.6   1.5   1   1   3.6e-78   4.9e-74  246.4   1.1     7   131     1   125     1   125 1.00 IS1 transposase
Caudo_TAP            PF02413.12   130 seq307_BIOID40265    -             58   2.1e-25   89.2   0.8   1   1   1.7e-29   2.3e-25   89.1   0.5    75   129     1    55     1    56 0.98 Caudovirales tail fibre assembly protein
DUF3950              PF13132.1     30 seq308_BIOID40265    -             74   1.3e-15   56.4   0.1   1   1   1.5e-19   2.1e-15   55.8   0.1     2    29    22    49    21    50 0.97 Domain of unknown function (DUF3950)
PHP                  PF02811.14   175 seq309_BIOID40265    -            245   1.4e-17   63.9   1.2   1   1   2.1e-21   2.9e-17   62.9   0.9     1   169     4   164     4   174 0.91 PHP domain
GTP_EFTU             PF00009.22   188 seq310_BIOID40265    -            614   3.3e-37  127.6   0.0   1   1   2.1e-40   5.7e-37  126.8   0.0     5   184     2   163     1   166 0.95 Elongation factor Tu GTP binding domain
SelB-wing_3          PF09107.6     50 seq310_BIOID40265    -            614   8.4e-20   69.7   0.6   1   1   9.4e-23   2.6e-19   68.2   0.4     1    50   557   606   557   606 0.96 Elongation factor SelB, winged helix
SelB-wing_2          PF09106.6     59 seq310_BIOID40265    -            614     2e-19   69.1   1.1   1   1   2.6e-22   7.1e-19   67.3   0.8     1    59   423   480   423   480 0.99 Elongation factor SelB, winged helix
GTP_EFTU_D2          PF03144.20    74 seq310_BIOID40265    -            614   9.4e-09   35.1   0.0   1   1   1.1e-11   2.9e-08   33.5   0.0     1    73   189   256   189   257 0.94 Elongation factor Tu domain 2
MMR_HSR1             PF01926.18   114 seq310_BIOID40265    -            614   1.7e-05   24.6   0.0   1   1   2.6e-08     7e-05   22.6   0.0     2   109     3   107     2   115 0.70 50S ribosome-binding GTPase
KdpA                 PF03814.10   552 seq311_BIOID40265    -            557  9.4e-245  812.7  30.9   1   1  7.9e-249  1.1e-244  812.5  21.4     1   552     9   557     9   557 0.99 Potassium-transporting ATPase A subunit
TnpB_IS66            PF05717.8    108 seq312_BIOID40265    -            116   4.6e-41  138.5   0.0   1   1   3.8e-45   5.1e-41  138.3   0.0     2   105     7   108     6   111 0.96 IS66 Orf2 like protein
PTS-HPr              PF00381.14    84 seq313_BIOID40265    -             90   6.4e-25   86.7   0.4   1   1   5.5e-29   7.6e-25   86.5   0.3     2    84     3    86     2    86 0.96 PTS HPr component phosphorylation site
PEPCK_ATP            PF01293.15   467 seq316_BIOID40265    -            540  2.4e-216  718.6   0.0   1   1    2e-220  2.8e-216  718.4   0.0     3   467    21   493    19   493 0.98 Phosphoenolpyruvate carboxykinase
DDE_Tnp_IS66_C       PF13817.1     39 seq319_BIOID40265    -             61   1.4e-20   72.9   0.1   1   1   1.2e-24   1.6e-20   72.6   0.1     2    39    18    55    17    55 0.99 IS66 C-terminal element
I-set                PF07679.11    90 seq321_BIOID40265    -            238   7.2e-08   32.0   0.5   1   1   9.8e-11   4.5e-07   29.5   0.1     4    88   150   227   147   231 0.84 Immunoglobulin I-set domain
Ig_2                 PF13895.1     80 seq321_BIOID40265    -            238   1.6e-07   31.1   0.5   1   1   8.2e-11   3.7e-07   30.0   0.1    22    78   170   231   149   233 0.74 Immunoglobulin domain
Ig_3                 PF13927.1     75 seq321_BIOID40265    -            238   3.7e-07   30.4   0.4   1   1   3.4e-10   1.5e-06   28.4   0.0    12    74   159   215   150   216 0.87 Immunoglobulin domain
DUF1233              PF06806.7     72 seq324_BIOID40265    -             83   2.3e-32  110.2   0.1   1   1     2e-36   2.7e-32  110.0   0.1     1    70     4    74     4    77 0.97 Putative excisionase (DUF1233)
Sdh_cyt              PF01127.17   121 seq326_BIOID40265    -            134   4.5e-30  103.8   5.0   1   1   3.8e-34   5.2e-30  103.6   3.4     2   120    11   128    10   129 0.90 Succinate dehydrogenase/Fumarate reductase transmembrane subunit
BPD_transp_1         PF00528.17   185 seq327_BIOID40265    -            217   1.5e-20   73.4  20.1   1   1   1.1e-24   1.5e-20   73.4  14.0     2   181    32   216    27   217 0.85 Binding-protein-dependent transport system inner membrane component
Phage_rep_O          PF04492.8    100 seq329_BIOID40265    -            339   4.6e-39  132.5   0.0   1   1   5.4e-43   7.4e-39  131.8   0.0     2   100    47   145    46   145 0.99 Bacteriophage replication protein O
Nterm_IS4            PF13006.2     98 seq330_BIOID40265    -            442   7.8e-31  105.8   0.1   1   1   3.2e-34   2.2e-30  104.4   0.0     3    97    17   109    15   110 0.97 Insertion element 4 transposase N-terminal
DDE_Tnp_1            PF01609.16   211 seq330_BIOID40265    -            442   6.9e-27   94.2   0.0   1   1   1.4e-30   9.2e-27   93.8   0.0     4   211   127   352   124   352 0.85 Transposase DDE domain
DDE_Tnp_IS66         PF03050.9    271 seq331_BIOID40265    -            115   6.5e-21   74.6   0.0   1   1   1.1e-24   7.4e-21   74.4   0.0   209   271     3    65     1    65 0.96 Transposase IS66 family
DDE_Tnp_IS66_C       PF13817.1     39 seq331_BIOID40265    -            115   2.8e-20   71.9   0.0   1   1   6.3e-24   4.3e-20   71.3   0.0     1    39    71   109    71   109 0.98 IS66 C-terminal element
DDE_Tnp_IS66         PF03050.9    271 seq334_BIOID40265    -            537   5.9e-97  323.9   0.0   1   1  1.7e-100   5.9e-97  323.9   0.0     1   271   196   487   196   487 0.98 Transposase IS66 family
DDE_Tnp_IS66_C       PF13817.1     39 seq334_BIOID40265    -            537   4.7e-20   71.2   0.2   1   1   4.2e-23   1.5e-19   69.6   0.1     2    39   494   531   493   531 0.99 IS66 C-terminal element
HTH_Tnp_IS66         PF13005.2     59 seq334_BIOID40265    -            537   1.4e-14   53.5   4.2   1   1   4.1e-18   1.4e-14   53.5   2.9     1    59   134   190   134   190 0.98 putative Helix-turn-helix domain of transposase IS66
LZ_Tnp_IS66          PF13007.2     78 seq334_BIOID40265    -            537   1.4e-12   47.9   9.6   1   1   4.2e-16   1.4e-12   47.9   6.7     1    77    59   131    59   132 0.75 Transposase C of IS166 homeodomain
HOK_GEF              PF01848.11    43 seq335_BIOID40265    -             70   3.2e-19   67.8   4.6   1   1   2.8e-23   3.8e-19   67.6   3.2     1    43    24    66    24    66 0.99 Hok/gef family
DUF3596              PF12167.3     88 seq336_BIOID40265    -            431   7.5e-29   99.0   0.0   1   1   2.1e-32   1.4e-28   98.1   0.0     1    87     9    94     9    95 0.98 Domain of unknown function (DUF3596)
Phage_integrase      PF00589.17   173 seq336_BIOID40265    -            431   7.6e-20   71.1   0.1   1   1   2.5e-23   1.7e-19   70.0   0.0     3   167   205   398   204   403 0.88 Phage integrase family
4HBT                 PF03061.17    79 seq337_BIOID40265    -            132   4.9e-18   64.9   0.3   1   1   4.7e-22   6.5e-18   64.5   0.2     1    74    26    98    26   102 0.96 Thioesterase superfamily
ECH                  PF00378.15   245 seq339_BIOID40265    -            771   1.8e-78  262.9   0.0   1   1   1.1e-81   4.9e-78  261.5   0.0     3   244    54   308    52   309 0.99 Enoyl-CoA hydratase/isomerase family
3HCDH_N              PF02737.13   180 seq339_BIOID40265    -            771     2e-60  203.4   0.2   1   1   1.2e-63   5.3e-60  202.0   0.1     2   180   358   536   357   536 0.99 3-hydroxyacyl-CoA dehydrogenase, NAD binding domain
3HCDH                PF00725.17    97 seq339_BIOID40265    -            771   1.9e-35  121.0   2.7   1   2   8.1e-30   3.7e-26   91.2   0.1     1    97   538   634   538   634 0.97 3-hydroxyacyl-CoA dehydrogenase, C-terminal domain
3HCDH                PF00725.17    97 seq339_BIOID40265    -            771   1.9e-35  121.0   2.7   2   2   1.2e-09   5.4e-06   26.6   0.0     4    62   670   732   669   753 0.86 3-hydroxyacyl-CoA dehydrogenase, C-terminal domain
YrbL-PhoP_reg        PF10707.4    199 seq340_BIOID40265    -            210   1.2e-62  210.6   0.0   1   1   1.1e-66   1.5e-62  210.3   0.0     1   198     2   185     2   186 0.97 PhoP regulatory network protein YrbL
RNA_pol_Rpb2_6       PF00562.23   386 seq341_BIOID40265    -           1342  4.7e-162  539.0   0.0   1   1  3.5e-162  7.9e-159  528.4   0.1     2   386   716  1264   715  1264 0.98 RNA polymerase Rpb2, domain 6
RNA_pol_Rpb2_7       PF04560.15    83 seq341_BIOID40265    -           1342   5.7e-32  109.6   0.1   1   1   8.2e-35   1.9e-31  108.0   0.0     1    82  1266  1341  1266  1342 0.98 RNA polymerase Rpb2, domain 7
RNA_pol_Rpb2_3       PF04565.11    68 seq341_BIOID40265    -           1342   7.1e-30  102.4   0.0   1   1   7.4e-33   1.7e-29  101.2   0.0     1    68   513   582   513   582 0.98 RNA polymerase Rpb2, domain 3
RNA_pol_Rpb2_45      PF10385.4     66 seq341_BIOID40265    -           1342   4.6e-29   99.9   0.3   1   1   1.5e-31   3.5e-28   97.0   0.2     1    66   591   656   591   656 1.00 RNA polymerase beta subunit external 1 domain
RNA_pol_Rpb2_1       PF04563.10   203 seq341_BIOID40265    -           1342   1.5e-26   92.4   0.0   1   1   1.4e-29   3.1e-26   91.4   0.0     2   203    27   509    26   509 0.98 RNA polymerase beta subunit
RNA_pol_Rpb2_2       PF04561.9    190 seq341_BIOID40265    -           1342   1.6e-25   89.5   0.9   1   2   8.4e-11   1.9e-07   30.5   0.0     1    74   151   225   151   276 0.82 RNA polymerase Rpb2, domain 2
RNA_pol_Rpb2_2       PF04561.9    190 seq341_BIOID40265    -           1342   1.6e-25   89.5   0.9   2   2   1.9e-18   4.4e-15   55.4   0.0    80   190   340   454   329   454 0.88 RNA polymerase Rpb2, domain 2
Sdh_cyt              PF01127.17   121 seq345_BIOID40265    -            115   8.9e-12   44.7  15.1   1   1   7.9e-16   1.1e-11   44.5  10.5    18   120    11   104     2   113 0.83 Succinate dehydrogenase/Fumarate reductase transmembrane subunit
DUF2799              PF10973.3     89 seq347_BIOID40265    -            134   3.4e-17   62.1   0.9   1   1   3.3e-21   4.5e-17   61.7   0.6     1    88    44   126    44   127 0.93 Protein of unknown function (DUF2799)
Nitrate_red_del      PF02613.10   136 seq349_BIOID40265    -            184   1.1e-19   70.5   0.2   1   1   1.1e-23   1.5e-19   70.0   0.1     3   135    31   150    29   151 0.90 Nitrate reductase delta subunit
Phage_TAC            PF06222.6    127 seq353_BIOID40265    -            124   7.9e-59  196.6   0.2   1   1   6.3e-63   8.7e-59  196.5   0.1     1   127     1   124     1   124 0.99 Phage tail assembly chaperone
PQQ_2                PF13360.1    238 seq354_BIOID40265    -            353   1.2e-07   31.2   1.3   1   1     2e-10   5.5e-07   29.1   0.8     3   236    69   308    67   310 0.71 PQQ-like domain
DicB                 PF05358.6     62 seq357_BIOID40265    -             38   1.1e-21   75.9   0.1   1   1   8.6e-26   1.2e-21   75.8   0.1     1    34     1    34     1    37 0.98 DicB protein
Lipoprotein_9        PF03180.9    237 seq359_BIOID40265    -            271    1e-100  335.4   2.9   1   1  1.7e-104  1.1e-100  335.2   2.0     1   237    33   271    33   271 0.99 NLPA lipoprotein
OpuAC                PF04069.7    257 seq359_BIOID40265    -            271   8.9e-05   21.8   1.0   1   1   1.8e-08   0.00013   21.3   0.7     2   113    32   132    31   261 0.83 Substrate binding domain of ABC-type glycine betaine transport system
FAD_binding_2        PF00890.19   421 seq360_BIOID40265    -            588  2.6e-117  392.1   6.1   1   1    7e-121  3.2e-117  391.8   4.2     1   421     9   405     9   405 0.98 FAD binding domain
Succ_DH_flav_C       PF02910.15   129 seq360_BIOID40265    -            588   3.1e-38  130.4   0.1   1   1   1.1e-41   5.1e-38  129.7   0.1     1   129   460   588   460   588 0.96 Fumarate reductase flavoprotein C-term
MacB_PCD             PF12704.2    232 seq361_BIOID40265    -            648   1.7e-54  184.7   3.1   1   1     5e-58   1.7e-54  184.7   2.1     1   231   261   491   261   492 0.94 MacB-like periplasmic core domain
ABC_tran             PF00005.22   118 seq361_BIOID40265    -            648   1.8e-21   76.5   0.0   1   1     1e-24   3.5e-21   75.6   0.0     1   117    48   172    48   173 0.94 ABC transporter
FtsX                 PF02687.16   121 seq361_BIOID40265    -            648   2.4e-21   75.5  10.3   1   1   7.1e-25   2.4e-21   75.5   7.1     2   121   527   641   526   641 0.97 FtsX-like permease family
AAA_21               PF13304.1    303 seq361_BIOID40265    -            648   7.5e-12   45.6   0.1   1   1   5.8e-10     2e-06   27.8   0.0   221   300   129   205    90   208 0.88 AAA domain
DSPc                 PF00782.15   133 seq363_BIOID40265    -            451   2.7e-25   88.3   0.0   1   1   1.4e-28   4.9e-25   87.5   0.0     1   132   327   450   327   451 0.96 Dual specificity phosphatase, catalytic domain
PAP2                 PF01569.16   129 seq363_BIOID40265    -            451   2.7e-10   39.8   3.6   1   1     8e-14   2.7e-10   39.8   2.5     4   126   106   220   100   223 0.86 PAP2 superfamily
PAP2_3               PF14378.1    191 seq363_BIOID40265    -            451     2e-08   33.9   1.8   1   1   5.7e-12     2e-08   33.9   1.3    71   189   101   211    91   213 0.85 PAP2 superfamily
Y_phosphatase        PF00102.22   236 seq363_BIOID40265    -            451   2.8e-05   23.4   0.0   1   1   1.2e-08   4.2e-05   22.8   0.0   152   223   376   438   350   445 0.83 Protein-tyrosine phosphatase
DDE_Tnp_IS1          PF03400.8    131 seq365_BIOID40265    -            167   3.3e-74  247.0   1.7   1   1   2.8e-78   3.9e-74  246.8   1.2     1   131    37   167    37   167 0.99 IS1 transposase
HTH_Tnp_IS1          PF12759.2     50 seq366_BIOID40265    -             75     5e-32  109.0   0.1   1   1   9.8e-36   6.7e-32  108.6   0.1     1    50    23    72    23    72 0.99 InsA C-terminal domain
Zn_Tnp_IS1           PF03811.8     36 seq366_BIOID40265    -             75   3.5e-09   35.8   2.2   1   1   1.2e-12   7.9e-09   34.7   1.5    18    36     2    20     1    20 0.96 InsA N-terminal domain
MobA_MobL            PF03389.10   216 seq369_BIOID40265    -            516   1.7e-41  141.8   0.9   1   1   1.3e-45   1.7e-41  141.8   0.6    19   210    25   220    13   226 0.88 MobA/MobL family
DUF4154              PF13689.1    145 seq375_BIOID40265    -            172     6e-33  113.3   0.0   1   1   5.4e-37   7.3e-33  113.0   0.0     6   145    32   168    27   168 0.95 Domain of unknown function (DUF4154)
FdhD-NarQ            PF02634.10   236 seq376_BIOID40265    -            277   7.6e-73  244.7   0.0   1   1   6.6e-77     9e-73  244.4   0.0     1   235    38   275    38   276 0.92 FdhD/NarQ family
DUF4035              PF13227.1     53 seq377_BIOID40265    -             93   7.5e-24   82.7   0.1   1   1   7.5e-28     1e-23   82.3   0.0     1    53    27    79    27    79 0.98 Protein of unknown function (DUF4035)
Phage_HK97_TLTM      PF06120.6    301 seq378_BIOID40265    -            555     2e-47  161.8   2.9   1   1   2.9e-51     2e-47  161.8   2.0   176   301    46   170    30   170 0.97 Tail length tape measure protein
Tape_meas_lam_C      PF09718.5     78 seq378_BIOID40265    -            555   7.6e-21   73.6   1.9   1   1     3e-24   2.1e-20   72.3   1.3     1    77   335   411   335   412 0.97 Lambda phage tail tape-measure protein (Tape_meas_lam_C)
Phage_lambda_P       PF06992.6    233 seq379_BIOID40265    -            233  5.9e-167  552.5   4.2   1   1  4.8e-171  6.6e-167  552.3   2.9     1   233     1   233     1   233 1.00 Replication protein P
DDE_Tnp_IS1          PF03400.8    131 seq380_BIOID40265    -            125   4.5e-74  246.6   1.5   1   1   3.6e-78   4.9e-74  246.4   1.1     7   131     1   125     1   125 1.00 IS1 transposase
DUF1097              PF06496.6    144 seq383_BIOID40265    -            173   1.9e-46  157.3  25.0   1   1   1.7e-50   2.3e-46  157.0  17.3     1   143    18   156    18   157 0.99 Protein of unknown function (DUF1097)
MdoG                 PF04349.7    484 seq385_BIOID40265    -            551  4.6e-150  499.9   0.1   1   1    4e-154  5.5e-150  499.7   0.1     1   482    45   534    45   536 0.92 Periplasmic glucan biosynthesis protein, MdoG
DDE_Tnp_IS66         PF03050.9    271 seq386_BIOID40265    -            143   4.2e-30  104.7   0.2   1   1   7.1e-34   4.9e-30  104.5   0.1   181   271     3    93     1    93 0.98 Transposase IS66 family
DDE_Tnp_IS66_C       PF13817.1     39 seq386_BIOID40265    -            143   1.6e-17   63.1   0.1   1   1   4.5e-21   3.1e-17   62.1   0.0     1    39    99   137    99   137 0.98 IS66 C-terminal element
HTH_23               PF13384.1     50 seq388_BIOID40265    -             75   2.8e-06   26.6   0.0   1   1   1.3e-09   8.6e-06   25.1   0.0    15    39     5    32     1    33 0.86 Homeodomain-like domain
HTH_Tnp_1            PF01527.15    76 seq392_BIOID40265    -            215   1.8e-20   72.5   0.0   1   1   1.2e-23   5.3e-20   71.0   0.0     2    69    91   162    90   169 0.87 Transposase
Phage_HK97_TLTM      PF06120.6    301 seq394_BIOID40265    -            575   7.4e-74  248.6   4.0   1   1   5.4e-78   7.4e-74  248.6   2.8     1   177   395   572   395   575 0.98 Tail length tape measure protein
DUF1722              PF08349.6    117 seq395_BIOID40265    -            169   6.7e-38  129.0   0.1   1   1     6e-42   8.3e-38  128.7   0.0     1   116    41   157    41   158 0.98 Protein of unknown function (DUF1722)
Hydrolase            PF00702.21   204 seq396_BIOID40265    -            682   4.4e-36  125.2   4.6   1   1   1.3e-39   4.4e-36  125.2   3.2     1   204   301   530   301   530 0.80 haloacid dehalogenase-like hydrolase
E1-E2_ATPase         PF00122.15   230 seq396_BIOID40265    -            682   1.4e-34  118.9   0.2   1   1   4.2e-38   1.4e-34  118.9   0.1     3   230    73   297    71   297 0.93 E1-E2 ATPase
HAD                  PF12710.2    191 seq396_BIOID40265    -            682   3.3e-14   53.4   0.0   1   1   2.3e-17   7.7e-14   52.1   0.0     2   190   305   526   304   527 0.66 haloacid dehalogenase-like hydrolase
Hydrolase_3          PF08282.7    254 seq396_BIOID40265    -            682   2.3e-05   23.9   1.3   1   1   4.3e-08   0.00015   21.3   0.3   193   241   501   549   497   556 0.89 haloacid dehalogenase-like hydrolase
Phage_CII            PF05269.6     91 seq399_BIOID40265    -             98   7.1e-34  115.5   0.1   1   1   5.7e-38   7.8e-34  115.4   0.1     1    88     1    90     1    93 0.95 Bacteriophage CII protein
GGDEF                PF00990.16   161 seq400_BIOID40265    -            408   5.3e-45  152.7   0.5   1   1   6.1e-49   8.4e-45  152.1   0.3     1   159   249   403   249   405 0.96 GGDEF domain
Plasmid_stab_B       PF10784.4     72 seq401_BIOID40265    -            142   1.6e-32  110.8   0.2   1   1   4.2e-36   5.8e-32  109.0   0.1     1    72     7    78     7    78 0.99 Plasmid stability protein
YCII                 PF03795.9     95 seq402_BIOID40265    -            130   3.1e-29  100.8   0.0   1   1   5.4e-33   3.7e-29  100.6   0.0     2    95    34   127    33   127 0.99 YCII-related domain
Zip                  PF02535.17   319 seq404_BIOID40265    -            265   2.2e-32  112.2  21.1   1   1   4.2e-31   5.7e-27   94.4   3.7   150   317    94   254    89   256 0.96 ZIP Zinc transporter
HTH_Tnp_1            PF01527.15    76 seq410_BIOID40265    -            122   1.2e-15   57.0   0.2   1   1   1.1e-19   1.5e-15   56.7   0.1     2    75     3    75     2    76 0.95 Transposase
Fe-ADH               PF00465.14   366 seq413_BIOID40265    -            383  3.2e-121  404.3   9.4   1   1  5.3e-125  3.6e-121  404.1   6.5     2   366    10   375     9   375 0.97 Iron-containing alcohol dehydrogenase
Fe-ADH_2             PF13685.1    250 seq413_BIOID40265    -            383   1.4e-19   70.2   5.3   1   1   8.3e-21   5.7e-17   61.7   3.7     2   246    14   278    13   280 0.91 Iron-containing alcohol dehydrogenase
Phage_rep_O          PF04492.8    100 seq415_BIOID40265    -            312   1.2e-39  134.4   0.0   1   1   1.4e-43   1.9e-39  133.7   0.0     2   100    17   115    16   115 0.99 Bacteriophage replication protein O
FAD_binding_7        PF03441.9    277 seq417_BIOID40265    -            472    8e-107  356.4   1.1   1   1  1.5e-110    1e-106  356.0   0.8     3   276   205   468   203   469 0.96 FAD binding domain of DNA photolyase
DNA_photolyase       PF00875.13   165 seq417_BIOID40265    -            472   3.9e-46  156.7   0.3   1   1   1.8e-49   1.2e-45  155.0   0.1     2   159     5   168     4   174 0.93 DNA photolyase
DUF932               PF06067.6    239 seq419_BIOID40265    -            273   2.6e-69  233.0   0.0   1   1   2.4e-73   3.2e-69  232.7   0.0     1   239    36   262    36   262 0.99 Domain of unknown function (DUF932)
DDE_Tnp_1            PF01609.16   211 seq420_BIOID40265    -            326   2.4e-33  115.4   0.1   1   1   1.3e-36   4.5e-33  114.4   0.1     5   210   138   312   136   313 0.90 Transposase DDE domain
DUF772               PF05598.6     77 seq420_BIOID40265    -            326   1.1e-21   76.4   0.3   1   1   7.5e-25   2.6e-21   75.2   0.2     1    77    51   126    51   126 0.99 Transposase domain (DUF772)
DDE_Tnp_1_3          PF13612.1    155 seq420_BIOID40265    -            326   2.2e-08   33.8   0.3   1   1   1.2e-11   4.1e-08   33.0   0.0     5   151   137   292   134   296 0.72 Transposase DDE domain
DDE_Tnp_1_6          PF13751.1    125 seq420_BIOID40265    -            326   6.1e-07   29.4   0.2   1   1   4.8e-10   1.6e-06   28.0   0.1    59   123   253   314   244   316 0.81 Transposase DDE domain
DUF3829              PF12889.2    277 seq422_BIOID40265    -            351   2.1e-79  266.5  12.1   1   1   1.8e-83   2.4e-79  266.2   8.4     2   277    71   351    70   351 0.98 Protein of unknown function (DUF3829)
TnpB_IS66            PF05717.8    108 seq423_BIOID40265    -            115   1.3e-44  149.9   0.0   1   1     1e-48   1.4e-44  149.8   0.0     2   107     7   110     6   111 0.96 IS66 Orf2 like protein
UPF0066              PF01980.11   120 seq425_BIOID40265    -            235   1.3e-40  137.9   0.0   1   1   3.5e-44   4.8e-40  136.1   0.0     1   118    18   142    18   144 0.95 Uncharacterised protein family UPF0066
HTH_38               PF13936.1     44 seq426_BIOID40265    -            383   5.3e-23   80.1   2.1   1   1     7e-21   1.9e-17   62.4   0.9     4    44    58    98    55    98 0.97 Helix-turn-helix domain
rve                  PF00665.21   120 seq426_BIOID40265    -            383     1e-16   60.9   0.0   1   1   8.1e-20   2.2e-16   59.9   0.0     3   120   228   337   226   337 0.94 Integrase core domain
HTH_Tnp_1            PF01527.15    76 seq427_BIOID40265    -            215   1.8e-20   72.5   0.0   1   1   1.2e-23   5.3e-20   71.0   0.0     2    69    91   162    90   169 0.87 Transposase
TrkA_N               PF02254.13   116 seq429_BIOID40265    -            423   8.1e-21   74.0   0.2   1   1   1.8e-24   1.2e-20   73.4   0.2     1   116   252   371   252   371 0.93 TrkA-N domain
Ion_trans_2          PF07885.11    79 seq429_BIOID40265    -            423   5.5e-15   54.7   7.5   1   1   8.1e-19   5.5e-15   54.7   5.2     2    74   155   227   154   232 0.89 Ion channel
5TM-5TMR_LYT         PF07694.7    169 seq430_BIOID40265    -            561   1.1e-54  184.1  14.5   1   1   3.6e-58   1.6e-54  183.6  10.0     2   168    28   196    27   197 0.97 5TMR of 5TMR-LYT
His_kinase           PF06580.8     82 seq430_BIOID40265    -            561   5.6e-28   96.5   2.1   1   1   2.5e-31   1.1e-27   95.6   1.5     1    82   371   452   371   452 0.98 Histidine kinase
HATPase_c            PF02518.21   111 seq430_BIOID40265    -            561   2.8e-07   30.1   0.0   1   1   2.1e-10   9.7e-07   28.3   0.0    11   109   469   556   464   558 0.91 Histidine kinase-, DNA gyrase B-, and HSP90-like ATPase
DUF1281              PF06924.6    134 seq431_BIOID40265    -            308     5e-61  203.8   0.0   1   1   5.1e-65   6.9e-61  203.4   0.0     1   134     9   142     9   142 0.99 Protein of unknown function (DUF1281)
YfiO                 PF13525.1    203 seq432_BIOID40265    -            245   1.1e-84  282.8   5.8   1   1   2.8e-88   1.3e-84  282.6   4.0     1   202    28   236    28   238 0.97 Outer membrane lipoprotein
TPR_18               PF13512.1    142 seq432_BIOID40265    -            245   5.1e-65  217.7   7.3   1   1     3e-68   1.4e-64  216.3   1.2     2   142    24   167    23   167 0.98 Tetratricopeptide repeat
DUF4145              PF13643.1     87 seq433_BIOID40265    -            250   5.1e-11   42.1   0.0   1   1   6.1e-15   8.3e-11   41.4   0.0     5    85   132   219   128   221 0.85 Domain of unknown function (DUF4145)
Fer2_3               PF13085.1    110 seq437_BIOID40265    -            238   6.5e-31  106.2   0.0   1   1   2.8e-34   9.5e-31  105.7   0.0     2   109     5   111     4   112 0.93 2Fe-2S iron-sulfur cluster binding domain
Fer4_17              PF13534.1     61 seq437_BIOID40265    -            238     2e-10   40.7   0.8   1   1   1.1e-13   3.9e-10   39.8   0.5     1    61   148   221   148   221 0.80 4Fe-4S dicluster domain
Fer4_8               PF13183.1     57 seq437_BIOID40265    -            238   1.3e-09   37.8   1.5   1   1     8e-13   2.7e-09   36.7   1.0     2    56   146   219   145   220 0.71 4Fe-4S dicluster domain
Fer4_18              PF13746.1     69 seq437_BIOID40265    -            238   3.3e-07   30.5   1.1   1   1     1e-09   3.5e-06   27.2   0.1     2    67   155   221   154   223 0.97 4Fe-4S dicluster domain
Pro_dh               PF01619.13   345 seq439_BIOID40265    -           1320  2.7e-133  444.0   0.0   1   1  5.6e-137  3.8e-133  443.5   0.0     2   344   229   573   228   574 0.99 Proline dehydrogenase
Aldedh               PF00171.17   462 seq439_BIOID40265    -           1320  1.1e-111  373.3   0.3   1   1  2.8e-115  1.9e-111  372.5   0.2     7   450   659  1103   654  1111 0.94 Aldehyde dehydrogenase family
Thiolase_N           PF00108.18   264 seq440_BIOID40265    -            387   7.3e-92  306.9   2.1   1   1   2.3e-95     1e-91  306.4   1.4     1   264     1   254     1   254 0.97 Thiolase, N-terminal domain
Thiolase_C           PF02803.13   123 seq440_BIOID40265    -            387   1.3e-49  166.5   1.6   1   1   2.9e-53   1.3e-49  166.5   0.1     1   123   261   386   261   386 0.98 Thiolase, C-terminal domain
ketoacyl-synt        PF00109.21   255 seq440_BIOID40265    -            387   3.6e-05   23.2   1.1   1   1     8e-09   3.6e-05   23.2   0.8   169   218    83   132    76   146 0.85 Beta-ketoacyl synthase, N-terminal domain
Phage_min_tail       PF05939.8    109 seq443_BIOID40265    -            113     7e-36  122.3   0.0   1   1   5.7e-40   7.7e-36  122.2   0.0     1   109     4   113     4   113 0.98 Phage minor tail protein
OmpA                 PF00691.15    97 seq444_BIOID40265    -            160   3.6e-18   65.6   0.1   1   1     4e-22   5.5e-18   65.0   0.1     1    97    55   151    55   151 0.95 OmpA family
TnpB_IS66            PF05717.8    108 seq445_BIOID40265    -            115   1.3e-44  149.9   0.0   1   1     1e-48   1.4e-44  149.8   0.0     2   107     7   110     6   111 0.96 IS66 Orf2 like protein
Phage_lambda_P       PF06992.6    233 seq446_BIOID40265    -            233  8.7e-167  551.9   3.7   1   1  7.1e-171  9.7e-167  551.8   2.5     1   233     1   233     1   233 1.00 Replication protein P
Colicin_Pyocin       PF01320.13    85 seq448_BIOID40265    -             91   5.1e-29   99.8   0.0   1   1   4.5e-33   6.2e-29   99.5   0.0    16    85    21    90    17    90 0.97 Colicin immunity protein / pyocin immunity protein
tRNA-synt_2b         PF00587.20   173 seq450_BIOID40265    -            572   7.4e-43  145.9   0.0   1   1   2.4e-46   1.1e-42  145.4   0.0     3   169    51   215    49   219 0.97 tRNA synthetase class II core domain (G, H, P, S and T)
YbaK                 PF04073.10   123 seq450_BIOID40265    -            572   5.8e-27   93.8   0.1   1   1   2.4e-30   1.1e-26   92.9   0.1     1   119   257   376   257   379 0.96 YbaK / prolyl-tRNA synthetases associated domain
HGTP_anticodon       PF03129.15    94 seq450_BIOID40265    -            572   7.6e-22   76.9   0.1   1   1   3.8e-25   1.7e-21   75.7   0.1     1    93   475   568   475   569 0.97 Anticodon binding domain
DUF465               PF04325.8     49 seq451_BIOID40265    -             74   2.6e-14   52.5   2.0   1   1   3.5e-18   4.7e-14   51.6   0.9     1    49    19    68    19    68 0.97 Protein of unknown function (DUF465)
Aldedh               PF00171.17   462 seq452_BIOID40265    -            558  2.3e-162  540.4   0.0   1   1  1.9e-166  2.7e-162  540.2   0.0     1   460    79   544    79   546 0.96 Aldehyde dehydrogenase family
DUF3418              PF11898.3    586 seq454_BIOID40265    -           1300  1.1e-241  803.1   0.6   1   1  7.3e-245  1.7e-241  802.6   0.4     2   586   712  1298   711  1298 0.99 Domain of unknown function (DUF3418)
OB_NTP_bind          PF07717.11   111 seq454_BIOID40265    -           1300   1.1e-24   86.1   0.0   1   1   9.4e-28   2.1e-24   85.2   0.0     2   111   600   699   599   699 0.97 Oligonucleotide/oligosaccharide-binding (OB)-fold
HA2                  PF04408.18   102 seq454_BIOID40265    -           1300   2.7e-24   85.0   0.0   1   1   2.5e-27   5.8e-24   83.9   0.0     2   101   465   558   464   559 0.90 Helicase associated domain (HA2)
Helicase_C           PF00271.26    78 seq454_BIOID40265    -           1300   1.1e-10   41.0   0.1   1   1   1.1e-13   2.5e-10   39.9   0.1     2    77   312   403   311   404 0.94 Helicase conserved C-terminal domain
DEAD                 PF00270.24   173 seq454_BIOID40265    -           1300   5.9e-07   28.9   0.0   1   1     6e-10   1.4e-06   27.7   0.0     7   167    86   233    80   239 0.72 DEAD/DEAH box helicase
T2SE                 PF00437.15   272 seq454_BIOID40265    -           1300    0.0001   21.2   0.0   1   1   8.6e-08    0.0002   20.2   0.0   115   149    81   114    17   122 0.75 Type II/IV secretion system protein
DDE_Tnp_1            PF01609.16   211 seq457_BIOID40265    -            338   5.1e-33  114.3   0.0   1   1   4.4e-36   1.2e-32  113.0   0.0     5   210   150   324   148   325 0.91 Transposase DDE domain
DUF772               PF05598.6     77 seq457_BIOID40265    -            338   2.7e-21   75.1   0.3   1   1     1e-24   2.7e-21   75.1   0.2     1    77    63   138    63   138 0.99 Transposase domain (DUF772)
DDE_Tnp_1_3          PF13612.1    155 seq457_BIOID40265    -            338   3.8e-08   33.1   0.0   1   1   2.7e-11   7.3e-08   32.1   0.0     5   151   149   304   146   308 0.70 Transposase DDE domain
DDE_Tnp_1_6          PF13751.1    125 seq457_BIOID40265    -            338   7.3e-07   29.1   0.2   1   1   7.7e-10   2.1e-06   27.6   0.1    76   123   280   326   256   327 0.81 Transposase DDE domain
DDE_Tnp_IS66         PF03050.9    271 seq461_BIOID40265    -            523    9e-103  343.0   0.4   1   1  2.6e-106    9e-103  343.0   0.2     1   270   186   472   186   473 0.99 Transposase IS66 family
DDE_Tnp_IS66_C       PF13817.1     39 seq461_BIOID40265    -            523   3.1e-19   68.5   0.4   1   1   3.6e-22   1.2e-18   66.6   0.3     1    39   479   517   479   517 0.98 IS66 C-terminal element
HTH_Tnp_IS66         PF13005.2     59 seq461_BIOID40265    -            523   8.2e-18   63.8   6.7   1   1     5e-21   1.7e-17   62.8   4.7     2    59   125   180   124   180 0.98 putative Helix-turn-helix domain of transposase IS66
LZ_Tnp_IS66          PF13007.2     78 seq461_BIOID40265    -            523   3.3e-11   43.5   7.4   1   1   2.5e-14   8.6e-11   42.2   5.1     2    77    46   121    45   122 0.83 Transposase C of IS166 homeodomain
Frataxin_Cyay        PF01491.11   109 seq462_BIOID40265    -            106   3.6e-38  129.5   0.2   1   1   2.9e-42     4e-38  129.4   0.1     1   108     1   105     1   106 0.97 Frataxin-like domain
Acetyltransf_3       PF13302.1    142 seq463_BIOID40265    -            179   2.3e-21   76.4   0.0   1   1     6e-25   2.8e-21   76.2   0.0     2   141    11   150    10   151 0.86 Acetyltransferase (GNAT) domain
Acetyltransf_4       PF13420.1    155 seq463_BIOID40265    -            179   1.7e-10   40.9   0.1   1   1   4.3e-14     2e-10   40.7   0.1    24   154    38   170    17   171 0.84 Acetyltransferase (GNAT) domain
Acetyltransf_1       PF00583.19    83 seq463_BIOID40265    -            179   2.8e-10   39.9   0.0   1   1     1e-13   4.6e-10   39.2   0.0     3    82    74   150    72   151 0.96 Acetyltransferase (GNAT) family
Trans_reg_C          PF00486.23    77 seq464_BIOID40265    -            219   1.8e-22   78.9   0.4   1   1     5e-26   3.4e-22   78.0   0.1     1    77   145   216   145   216 0.98 Transcriptional regulatory protein, C terminal
Response_reg         PF00072.19   112 seq464_BIOID40265    -            219   7.1e-21   74.1   0.0   1   1   1.4e-24   9.8e-21   73.7   0.0     1   111     3   112     3   113 0.98 Response regulator receiver domain
Response_reg         PF00072.19   112 seq465_BIOID40265    -            260   1.3e-27   95.9   0.0   1   1     3e-31   2.1e-27   95.2   0.0     1   112    40   149    40   149 0.99 Response regulator receiver domain
Trans_reg_C          PF00486.23    77 seq465_BIOID40265    -            260   4.5e-25   87.2   0.0   1   1   1.6e-28   1.1e-24   86.0   0.0     3    77   182   255   178   255 0.95 Transcriptional regulatory protein, C terminal
ClpS                 PF02617.12    82 seq467_BIOID40265    -            106   8.1e-35  118.3   0.1   1   1     7e-39   9.6e-35  118.0   0.1     2    82    23   103    22   103 0.98 ATP-dependent Clp protease adaptor protein ClpS
rve                  PF00665.21   120 seq469_BIOID40265    -            272   4.8e-25   87.8   0.0   1   1   2.3e-28     8e-25   87.1   0.0     2   119   106   221   105   222 0.97 Integrase core domain
rve_3                PF13683.1     67 seq469_BIOID40265    -            272   1.4e-17   62.8   0.2   1   1   9.7e-21   3.3e-17   61.6   0.2     2    67   194   260   193   260 0.98 Integrase core domain
rve_2                PF13333.1     52 seq469_BIOID40265    -            272     1e-12   47.7   0.7   1   1   6.5e-16   2.2e-12   46.7   0.5     1    51   212   267   212   267 0.93 Integrase core domain
HTH_21               PF13276.1     60 seq469_BIOID40265    -            272   1.5e-09   37.5   5.4   1   1   1.2e-12   3.9e-09   36.2   3.8     3    59    27    82    23    83 0.89 HTH-like domain
Pro_CA               PF00484.14   148 seq471_BIOID40265    -            220   5.2e-48  162.6   0.0   1   1   4.7e-52   6.4e-48  162.3   0.0     2   147    38   187    37   188 0.91 Carbonic anhydrase
NAD_binding_2        PF03446.10   162 seq476_BIOID40265    -            298   5.3e-47  159.6   1.4   1   1   2.1e-50   7.3e-47  159.1   1.0     1   160     1   162     1   164 0.98 NAD binding domain of 6-phosphogluconate dehydrogenase
F420_oxidored        PF03807.12    96 seq476_BIOID40265    -            298   9.6e-09   35.4   0.0   1   1   6.1e-12   2.1e-08   34.3   0.0     2    74     4    70     3    96 0.81 NADP oxidoreductase coenzyme F420-dependent
KdpC                 PF02669.10   188 seq478_BIOID40265    -            190  8.6e-102  338.5   0.2   1   1    7e-106  9.6e-102  338.3   0.1     1   188     1   188     1   188 0.99 K+-transporting ATPase, c chain
Transket_pyr         PF02779.19   178 seq479_BIOID40265    -            933   5.3e-67  224.6   0.0   1   1   1.3e-70     9e-67  223.8   0.0     3   178   591   785   589   785 0.99 Transketolase, pyrimidine binding domain
E1_dh                PF00676.15   300 seq479_BIOID40265    -            933   1.7e-46  158.1   0.0   1   1   5.4e-50   3.7e-46  157.1   0.0    15   282   219   511   207   516 0.84 Dehydrogenase E1 component
Peptidase_S6         PF02395.11   769 seq480_BIOID40265    -           1364  1.8e-279  929.0  40.3   1   1  3.9e-283  1.8e-279  929.0  27.9     6   768    53   799    46   800 0.96 Immunoglobulin A1 protease
Autotransporter      PF03797.14   265 seq480_BIOID40265    -           1364     4e-46  157.4  13.2   1   1   8.7e-50     4e-46  157.4   9.1     2   259  1100  1344  1099  1354 0.90 Autotransporter beta-domain
ESPR                 PF13018.1     24 seq480_BIOID40265    -           1364   1.6e-07   30.5   0.1   1   1   8.9e-11     4e-07   29.2   0.0     1    23     1    23     1    24 0.97 Extended Signal Peptide of Type V secretion system
GST_N_3              PF13417.1     75 seq481_BIOID40265    -            205   3.7e-08   33.3   0.0   1   1   4.8e-12   6.6e-08   32.5   0.0    15    72    17    79    13    84 0.88 Glutathione S-transferase, N-terminal domain
DUF1471              PF07338.8     56 seq482_BIOID40265    -            314   4.1e-62  205.5   5.4   1   3   2.8e-22   3.9e-18   64.7   0.0     2    56    34    90    33    90 0.98 Protein of unknown function (DUF1471)
DUF1471              PF07338.8     56 seq482_BIOID40265    -            314   4.1e-62  205.5   5.4   2   3     3e-22   4.1e-18   64.6   0.1     3    56   119   174   117   174 0.98 Protein of unknown function (DUF1471)
DUF1471              PF07338.8     56 seq482_BIOID40265    -            314   4.1e-62  205.5   5.4   3   3   3.1e-26   4.3e-22   77.3   0.1     2    56   259   314   258   314 0.99 Protein of unknown function (DUF1471)
AAA_2                PF07724.9    171 seq484_BIOID40265    -            758   2.6e-51  173.8   0.0   1   1   1.5e-50   1.5e-47  161.6   0.0     1   171   486   647   486   647 0.97 AAA domain (Cdc48 subfamily)
ClpB_D2-small        PF10431.4     81 seq484_BIOID40265    -            758     5e-25   87.1   0.0   1   1   1.5e-27   1.5e-24   85.5   0.0     1    81   653   733   653   733 0.98 C-terminal, D2-small domain, of ClpB protein
AAA                  PF00004.24   132 seq484_BIOID40265    -            758   1.8e-24   86.3   0.1   1   2   4.1e-16     4e-13   49.5   0.0     2   125   211   342   210   347 0.76 ATPase family associated with various cellular activities (AAA)
AAA                  PF00004.24   132 seq484_BIOID40265    -            758   1.8e-24   86.3   0.1   2   2   5.9e-11   5.7e-08   32.9   0.0     2   111   492   607   491   621 0.85 ATPase family associated with various cellular activities (AAA)
AAA_5                PF07728.9    139 seq484_BIOID40265    -            758   4.2e-19   68.5   0.0   1   1   2.9e-16   2.8e-13   49.6   0.0     2   125   491   609   490   619 0.89 AAA domain (dynein-related subfamily)
Clp_N                PF02861.15    53 seq484_BIOID40265    -            758   2.3e-16   59.3   1.3   1   1     1e-17   9.9e-15   54.1   0.7     1    52    13    62    13    63 0.97 Clp amino terminal domain
AAA_16               PF13191.1    166 seq484_BIOID40265    -            758   1.7e-13   51.1   6.7   1   1     6e-11   5.9e-08   33.1   0.0     1    95   187   287   187   354 0.79 AAA ATPase domain
Sigma54_activat      PF00158.21   168 seq484_BIOID40265    -            758   1.3e-12   47.3   0.2   1   2     1e-07   9.8e-05   21.7   0.0     2   105   189   290   188   328 0.85 Sigma-54 interaction domain
Sigma54_activat      PF00158.21   168 seq484_BIOID40265    -            758   1.3e-12   47.3   0.2   2   2   3.1e-08   3.1e-05   23.4   0.0    22   148   484   612   460   618 0.77 Sigma-54 interaction domain
N6_N4_Mtase          PF01555.13   231 seq485_BIOID40265    -            227   1.5e-34  119.3   0.0   1   1   7.8e-36   5.3e-32  111.0   0.0     1   228    21   200    21   203 0.91 DNA methylase
GreA_GreB_N          PF03449.10    74 seq490_BIOID40265    -            170   3.6e-30  103.6   0.7   1   1   8.7e-34   5.9e-30  103.0   0.5     1    74    13    86    13    86 0.97 Transcription elongation factor, N-terminal
GreA_GreB            PF01272.14    77 seq490_BIOID40265    -            170   1.6e-22   78.8   0.0   1   1   3.8e-26   2.6e-22   78.2   0.0     2    77    93   167    92   167 0.98 Transcription elongation factor, GreA/GreB, C-term
PLDc_2               PF13091.1    126 seq492_BIOID40265    -            486   1.1e-32  112.3   0.0   1   2   5.6e-15   2.5e-11   43.2   0.0     1    94   134   242   134   255 0.90 PLD-like domain
PLDc_2               PF13091.1    126 seq492_BIOID40265    -            486   1.1e-32  112.3   0.0   2   2   3.1e-22   1.4e-18   66.7   0.0     7   113   332   445   326   456 0.88 PLD-like domain
PLDc                 PF00614.17    28 seq492_BIOID40265    -            486   2.2e-15   55.7   0.0   1   2   2.5e-10   1.1e-06   28.0   0.0     2    28   220   246   219   246 0.93 Phospholipase D Active site motif
PLDc                 PF00614.17    28 seq492_BIOID40265    -            486   2.2e-15   55.7   0.0   2   2   1.5e-09   6.9e-06   25.5   0.0     2    28   400   426   399   426 0.95 Phospholipase D Active site motif
PLDc_N               PF13396.1     46 seq492_BIOID40265    -            486   8.2e-06   25.2   6.4   1   1   4.3e-09   1.9e-05   24.0   4.4     2    44    17    59    16    60 0.89 Phospholipase_D-nuclease N-terminal
HATPase_c            PF02518.21   111 seq493_BIOID40265    -            449   1.2e-18   66.6   0.0   1   1   4.2e-22   2.8e-18   65.5   0.0     4   106   351   447   348   449 0.93 Histidine kinase-, DNA gyrase B-, and HSP90-like ATPase
HisKA                PF00512.20    68 seq493_BIOID40265    -            449   1.5e-13   50.4   2.1   1   1   5.3e-17   3.6e-13   49.1   1.5     3    67   238   301   236   302 0.96 His Kinase A (phospho-acceptor) domain
BMFP                 PF04380.8     79 seq495_BIOID40265    -             96   8.8e-28   96.1   5.3   1   1   7.4e-32     1e-27   95.9   3.6     1    78     1    78     1    79 0.98 Membrane fusogenic activity
BATS                 PF06968.8     92 seq496_BIOID40265    -            346   1.7e-29  101.3   0.0   1   1   5.5e-33   3.7e-29  100.2   0.0     1    92   220   312   220   312 0.99 Biotin and Thiamin Synthesis associated domain
Radical_SAM          PF04055.16   166 seq496_BIOID40265    -            346   3.9e-19   69.3   0.0   1   1   4.6e-22   3.2e-18   66.3   0.0     4   160    50   203    47   209 0.92 Radical SAM superfamily
Tra_M                PF05261.6    127 seq497_BIOID40265    -            127   7.1e-57  190.8   1.1   1   1   5.7e-61   7.8e-57  190.6   0.8     1   127     1   127     1   127 1.00 TraM protein
DUF421               PF04239.7     99 seq499_BIOID40265    -            230   1.4e-24   85.3   0.0   1   1   1.4e-28   1.9e-24   84.9   0.0     1    71   102   171   102   213 0.85 Protein of unknown function (DUF421)
Response_reg         PF00072.19   112 seq501_BIOID40265    -            244   1.7e-25   89.1   0.0   1   1   4.4e-29     3e-25   88.2   0.0     1   111     9   117     9   118 0.97 Response regulator receiver domain
LytTR                PF04397.10    98 seq501_BIOID40265    -            244   3.6e-24   84.6   0.0   1   1   1.1e-27   7.7e-24   83.5   0.0     2    97   149   242   148   243 0.96 LytTr DNA-binding domain
HATPase_c            PF02518.21   111 seq502_BIOID40265    -            452   2.7e-14   52.6   0.0   1   1   1.1e-17     5e-14   51.8   0.0     2   109   345   449   344   451 0.88 Histidine kinase-, DNA gyrase B-, and HSP90-like ATPase
HisKA                PF00512.20    68 seq502_BIOID40265    -            452   1.8e-11   43.7   1.0   1   1     1e-14   4.5e-11   42.4   0.7     2    66   236   299   235   301 0.97 His Kinase A (phospho-acceptor) domain
HAMP                 PF00672.20    70 seq502_BIOID40265    -            452   5.1e-10   39.2   1.9   1   1   2.3e-13   1.1e-09   38.2   0.0     2    69   162   230   161   231 0.95 HAMP domain
Lar_restr_allev      PF14354.1     61 seq505_BIOID40265    -             78   1.8e-11   44.0   3.0   1   1   1.6e-15   2.2e-11   43.7   2.1     1    61     9    63     9    63 0.95 Restriction alleviation protein Lar
HTH_35               PF13693.1     78 seq506_BIOID40265    -             76   9.6e-21   73.2   0.0   1   1   7.7e-25   1.1e-20   73.1   0.0     1    65     9    73     9    76 0.98 Winged helix-turn-helix DNA-binding
KdpD                 PF02702.12   211 seq507_BIOID40265    -            327  5.4e-100  332.7   0.0   1   1  4.8e-104  6.6e-100  332.4   0.0     2   211    21   230    20   230 0.99 Osmosensitive K+ channel His kinase sensor domain
HTH_Tnp_IS1          PF12759.2     50 seq508_BIOID40265    -             91   2.2e-32  110.1   0.1   1   1   4.8e-36   3.3e-32  109.6   0.1     1    50    39    88    39    88 0.99 InsA C-terminal domain
Zn_Tnp_IS1           PF03811.8     36 seq508_BIOID40265    -             91   1.1e-21   75.9   4.5   1   1   3.1e-25   2.1e-21   74.9   3.1     1    36     1    36     1    36 0.99 InsA N-terminal domain
NinB                 PF05772.7    127 seq509_BIOID40265    -            177   1.1e-53  180.1   0.2   1   1   9.6e-58   1.3e-53  179.8   0.1     2   127    36   161    35   161 0.99 NinB protein
Peptidase_S24        PF00717.18    70 seq512_BIOID40265    -            229   5.2e-16   57.9   0.0   1   1   3.1e-19   1.4e-15   56.5   0.0     3    69   140   205   138   206 0.91 Peptidase S24-like
HTH_19               PF12844.2     64 seq512_BIOID40265    -            229   3.3e-09   36.5   0.0   1   1   1.3e-12     6e-09   35.7   0.0     2    60     9    67     9    70 0.96 Helix-turn-helix domain
HTH_3                PF01381.17    55 seq512_BIOID40265    -            229   9.7e-08   31.6   0.0   1   1   3.7e-11   1.7e-07   30.8   0.0     1    43    11    53    11    61 0.88 Helix-turn-helix
Mu-transpos_C        PF09299.6     62 seq513_BIOID40265    -            695   1.7e-19   69.3   0.1   1   1   8.1e-23   3.7e-19   68.2   0.0     1    62   531   593   531   593 0.99 Mu transposase, C-terminal
rve                  PF00665.21   120 seq513_BIOID40265    -            695   1.7e-11   44.1   0.0   1   1     1e-14   4.7e-11   42.7   0.0    27   117   329   421   303   424 0.90 Integrase core domain
HTH_Tnp_Mu_1         PF02316.11   144 seq513_BIOID40265    -            695   1.9e-07   30.7   0.1   1   1   1.1e-10   4.9e-07   29.4   0.0     1    60     6    65     6    95 0.83 Mu DNA-binding domain
DeoC                 PF01791.4    236 seq518_BIOID40265    -            292   2.1e-45  154.7   0.0   1   1   1.8e-49   2.4e-45  154.5   0.0     2   235    17   257    16   258 0.97 DeoC/LacD family aldolase
Tex_N                PF09371.5    193 seq520_BIOID40265    -            773   2.9e-80  268.0   0.4   1   1   1.2e-83   5.5e-80  267.1   0.3     1   192    10   201    10   202 0.99 Tex-like protein N-terminal domain
HHH_3                PF12836.2     65 seq520_BIOID40265    -            773   4.9e-27   93.5   0.0   1   1   2.5e-30   1.1e-26   92.3   0.0     1    65   491   555   491   555 0.99 Helix-hairpin-helix motif
S1                   PF00575.18    74 seq520_BIOID40265    -            773   4.2e-24   84.3   0.6   1   1   1.7e-27   7.8e-24   83.4   0.4     2    74   648   720   647   720 0.98 S1 RNA binding domain
RNA_pol_Rpb1_1       PF04997.7    338 seq522_BIOID40265    -           1407  1.8e-100  336.3   0.1   1   1  1.8e-103  4.8e-100  335.0   0.1     2   338    15   342    14   342 0.95 RNA polymerase Rpb1, domain 1
RNA_pol_Rpb1_5       PF04998.12   277 seq522_BIOID40265    -           1407   1.1e-80  270.7   0.0   1   1     8e-84   2.2e-80  269.7   0.0     1   276   766  1321   766  1322 1.00 RNA polymerase Rpb1, domain 5
RNA_pol_Rpb1_2       PF00623.15   166 seq522_BIOID40265    -           1407   6.1e-51  172.5   0.0   1   1   5.3e-53   1.5e-49  168.0   0.0     1   166   344   486   344   486 0.95 RNA polymerase Rpb1, domain 2
RNA_pol_Rpb1_3       PF04983.13   157 seq522_BIOID40265    -           1407   1.4e-27   96.2   0.0   1   1   1.2e-30   3.3e-27   95.0   0.0     1   157   489   644   489   644 0.93 RNA polymerase Rpb1, domain 3
RNA_pol_Rpb1_4       PF05000.12   108 seq522_BIOID40265    -           1407   2.5e-18   65.7   0.3   1   1   9.1e-22   2.5e-18   65.7   0.2     2   107   674   763   673   764 0.82 RNA polymerase Rpb1, domain 4
PAS                  PF00989.19   113 seq524_BIOID40265    -            248   2.1e-16   59.5   0.0   1   1   6.5e-20   4.4e-16   58.5   0.0     3   109    43   141    41   145 0.94 PAS fold
PAS_8                PF13188.1     64 seq524_BIOID40265    -            248   7.6e-06   25.4   0.0   1   1   5.3e-09   3.6e-05   23.3   0.0     4    41    44    85    42   107 0.75 PAS domain
Fimbrial             PF00419.15   145 seq525_BIOID40265    -            144   1.4e-11   44.7   0.8   1   1   1.1e-15   1.6e-11   44.5   0.6     1    97    30   138    30   144 0.90 Fimbrial protein
DDE_Tnp_IS1          PF03400.8    131 seq527_BIOID40265    -             88   8.6e-48  161.6   0.3   1   1   6.9e-52   9.4e-48  161.4   0.2    44   131     1    88     1    88 0.99 IS1 transposase
DUF1380              PF07128.7    139 seq528_BIOID40265    -            144   1.3e-76  254.9   2.5   1   1   1.1e-80   1.5e-76  254.7   1.7     1   139     1   138     1   138 1.00 Protein of unknown function (DUF1380)
DUF830               PF05708.7    158 seq529_BIOID40265    -            292   2.6e-16   59.8   0.0   1   1   6.9e-20   4.7e-16   59.0   0.0     2   123    83   238    82   255 0.95 Orthopoxvirus protein of unknown function (DUF830)
DUF1283              PF06932.6     85 seq530_BIOID40265    -            113     7e-47  157.2   6.4   1   1   5.9e-51   8.1e-47  157.0   4.5     1    85    29   113    29   113 0.99 Protein of unknown function (DUF1283)
DUF1364              PF07102.7     94 seq532_BIOID40265    -             96   2.2e-40  136.3   0.6   1   1   1.8e-44   2.4e-40  136.1   0.4     1    94     1    94     1    94 0.98 Protein of unknown function (DUF1364)
Dam                  PF05869.6    181 seq534_BIOID40265    -            175   7.4e-62  207.8   0.3   1   1   5.9e-66   8.1e-62  207.7   0.2     2   175     3   172     2   175 0.98 DNA N-6-adenine-methyltransferase (Dam)
C4dic_mal_tran       PF03595.12   330 seq535_BIOID40265    -            366   4.1e-54  183.3  37.1   1   1   3.4e-58   4.7e-54  183.1  25.7     2   329    44   342    43   343 0.97 C4-dicarboxylate transporter/malic acid transport protein
AA_permease_2        PF13520.1    426 seq536_BIOID40265    -            460   1.4e-79  267.5  39.9   1   1   1.2e-83   1.6e-79  267.2  27.7     1   420     5   441     5   449 0.91 Amino acid permease
DUF1456              PF07308.8     68 seq538_BIOID40265    -            156   3.5e-52  174.1   0.4   1   2   3.8e-30   5.2e-26   90.3   0.0     2    68     4    70     3    70 0.99 Protein of unknown function (DUF1456)
DUF1456              PF07308.8     68 seq538_BIOID40265    -            156   3.5e-52  174.1   0.4   2   2     1e-27   1.4e-23   82.5   0.1     1    66    86   151    86   153 0.97 Protein of unknown function (DUF1456)
PQQ                  PF01011.16    38 seq539_BIOID40265    -            796   2.6e-55  181.1   8.0   1   5   1.7e-11   7.8e-08   31.3   0.0     2    34   226   258   225   262 0.88 PQQ enzyme repeat
PQQ                  PF01011.16    38 seq539_BIOID40265    -            796   2.6e-55  181.1   8.0   2   5   8.3e-09   3.8e-05   22.8   0.0     8    34   361   387   353   391 0.85 PQQ enzyme repeat
PQQ                  PF01011.16    38 seq539_BIOID40265    -            796   2.6e-55  181.1   8.0   3   5   1.2e-11   5.6e-08   31.8   0.0     8    37   439   468   436   469 0.91 PQQ enzyme repeat
PQQ                  PF01011.16    38 seq539_BIOID40265    -            796   2.6e-55  181.1   8.0   4   5   2.7e-11   1.2e-07   30.7   0.0     3    36   662   696   660   698 0.91 PQQ enzyme repeat
PQQ                  PF01011.16    38 seq539_BIOID40265    -            796   2.6e-55  181.1   8.0   5   5   5.8e-10   2.6e-06   26.5   0.0     2    38   722   759   721   759 0.93 PQQ enzyme repeat
PQQ_2                PF13360.1    238 seq539_BIOID40265    -            796     2e-28   99.3   0.0   1   2   4.4e-16     2e-12   46.9   0.0    14   148   195   379   181   391 0.77 PQQ-like domain
PQQ_2                PF13360.1    238 seq539_BIOID40265    -            796     2e-28   99.3   0.0   2   2   9.1e-11   4.2e-07   29.5   0.0     4    86   671   774   669   780 0.77 PQQ-like domain
AP_endonuc_2         PF01261.19   211 seq542_BIOID40265    -            205   1.9e-16   59.9   0.0   1   1   1.8e-20   2.5e-16   59.5   0.0    66   198    21   156     5   165 0.83 Xylose isomerase-like TIM barrel
Aminotran_5          PF00266.14   371 seq543_BIOID40265    -            362   3.6e-71  239.7   0.0   1   1   2.9e-75     4e-71  239.6   0.0     1   371     4   350     4   350 0.99 Aminotransferase class-V
DDE_Tnp_IS1          PF03400.8    131 seq544_BIOID40265    -            167   5.4e-78  259.3   1.0   1   1   4.7e-82   6.5e-78  259.0   0.7     1   131    37   167    37   167 0.99 IS1 transposase
RusA                 PF05866.6    116 seq546_BIOID40265    -            120   1.7e-25   89.5   0.0   1   1   1.4e-29     2e-25   89.3   0.0     1   116     8   117     8   117 0.94 Endodeoxyribonuclease RusA
DDE_Tnp_1            PF01609.16   211 seq548_BIOID40265    -            326   2.4e-33  115.4   0.1   1   1   1.3e-36   4.5e-33  114.4   0.1     5   210   138   312   136   313 0.90 Transposase DDE domain
DUF772               PF05598.6     77 seq548_BIOID40265    -            326   1.1e-21   76.4   0.3   1   1   7.5e-25   2.6e-21   75.2   0.2     1    77    51   126    51   126 0.99 Transposase domain (DUF772)
DDE_Tnp_1_3          PF13612.1    155 seq548_BIOID40265    -            326   2.2e-08   33.8   0.3   1   1   1.2e-11   4.1e-08   33.0   0.0     5   151   137   292   134   296 0.72 Transposase DDE domain
DDE_Tnp_1_6          PF13751.1    125 seq548_BIOID40265    -            326   6.1e-07   29.4   0.2   1   1   4.8e-10   1.6e-06   28.0   0.1    59   123   253   314   244   316 0.81 Transposase DDE domain
Aminotran_1_2        PF00155.16   363 seq549_BIOID40265    -            384   1.1e-69  235.0   0.0   1   1   1.8e-73   1.2e-69  234.8   0.0     2   363    40   380    39   380 0.97 Aminotransferase class I and II
Beta_elim_lyase      PF01212.16   290 seq549_BIOID40265    -            384   2.2e-06   26.9   0.0   1   1   1.5e-09     1e-05   24.7   0.0    28    87    83   142    70   206 0.77 Beta-eliminating lyase
Acetyltransf_3       PF13302.1    142 seq550_BIOID40265    -            186   5.7e-23   81.6   0.0   1   1     4e-26   7.7e-23   81.2   0.0     3   141     8   140     7   141 0.80 Acetyltransferase (GNAT) domain
Acetyltransf_4       PF13420.1    155 seq550_BIOID40265    -            186   7.2e-15   55.1   0.6   1   1   4.7e-18   9.1e-15   54.8   0.4     1   152     9   158     9   160 0.93 Acetyltransferase (GNAT) domain
Acetyltransf_1       PF00583.19    83 seq550_BIOID40265    -            186     6e-15   54.9   0.1   1   1   4.5e-18   8.9e-15   54.3   0.1     2    82    63   140    62   141 0.97 Acetyltransferase (GNAT) family
Acetyltransf_8       PF13523.1    152 seq550_BIOID40265    -            186   1.2e-13   51.1   0.2   1   1   8.2e-17   1.6e-13   50.6   0.2     1   141     9   145     9   157 0.89 Acetyltransferase (GNAT) domain
Acetyltransf_7       PF13508.1     79 seq550_BIOID40265    -            186   3.7e-07   30.1   0.2   1   1   3.4e-10   6.7e-07   29.2   0.1     2    78    56   141    55   142 0.80 Acetyltransferase (GNAT) domain
Acetyltransf_10      PF13673.1    117 seq550_BIOID40265    -            186   1.3e-05   25.1   0.0   1   1   9.3e-09   1.8e-05   24.7   0.0     1   117    16   140    16   140 0.75 Acetyltransferase (GNAT) domain
FR47                 PF08445.5     86 seq550_BIOID40265    -            186   2.1e-05   24.0   0.0   1   1   1.9e-08   3.8e-05   23.2   0.0    26    79    87   142    69   150 0.92 FR47-like protein
HATPase_c            PF02518.21   111 seq554_BIOID40265    -            566   8.7e-25   86.4   0.0   1   1   4.9e-28   1.7e-24   85.5   0.0     6   110   450   553   446   554 0.97 Histidine kinase-, DNA gyrase B-, and HSP90-like ATPase
DUF4118              PF13493.1    105 seq554_BIOID40265    -            566   3.3e-15   56.0  14.3   1   1   1.6e-18   5.6e-15   55.3   9.9     5   103    79   171    74   173 0.84 Domain of unknown function (DUF4118)
HisKA                PF00512.20    68 seq554_BIOID40265    -            566   1.3e-11   44.1   1.6   1   1   3.8e-15   1.3e-11   44.1   1.1     2    68   336   402   335   402 0.88 His Kinase A (phospho-acceptor) domain
GAF_3                PF13492.1    129 seq554_BIOID40265    -            566   1.7e-10   40.9   0.0   1   1   1.3e-13   4.3e-10   39.6   0.0     2   129   200   316   199   316 0.86 GAF domain
HTH_3                PF01381.17    55 seq555_BIOID40265    -            182     7e-10   38.4   0.0   1   1   2.6e-13   1.2e-09   37.7   0.0     1    52    87   138    87   139 0.97 Helix-turn-helix
HTH_19               PF12844.2     64 seq555_BIOID40265    -            182   3.8e-09   36.3   0.0   1   1   2.8e-12   1.3e-08   34.6   0.0     3    55    86   138    86   145 0.94 Helix-turn-helix domain
HTH_31               PF13560.1     64 seq555_BIOID40265    -            182     1e-08   35.1   0.0   1   1   4.1e-12   1.9e-08   34.2   0.0     6    58    87   138    86   148 0.96 Helix-turn-helix domain
DUF3302              PF11742.3     78 seq559_BIOID40265    -            117   2.4e-45  152.1   8.2   1   1   2.2e-49     3e-45  151.8   5.7     1    77    13    89    13    90 0.99 Protein of unknown function (DUF3302)
NIF3                 PF01784.13   242 seq561_BIOID40265    -            247     1e-56  192.1   0.0   1   1   9.1e-61   1.2e-56  191.8   0.0     2   240     6   235     5   238 0.95 NIF3 (NGG1p interacting factor 3)
GlcNAc_2-epim        PF07221.6    346 seq563_BIOID40265    -            418  2.8e-123  411.2  12.1   1   1  2.4e-127  3.3e-123  411.0   8.4     2   346    37   392    36   392 0.99 N-acylglucosamine 2-epimerase (GlcNAc 2-epimerase)
DUF440               PF04269.7    103 seq567_BIOID40265    -            109   2.9e-46  155.6   1.8   1   1   2.3e-50   3.2e-46  155.4   1.3     2   103     7   109     3   109 0.98 Protein of unknown function, DUF440
TraY                 PF05509.6     49 seq568_BIOID40265    -             60   2.3e-23   81.5   0.1   1   1     2e-27   2.7e-23   81.3   0.1     4    48     2    46     1    47 0.96 TraY domain
Terminase_6          PF03237.10   384 seq571_BIOID40265    -            588  6.7e-108  360.7   0.1   1   1  1.8e-111  8.1e-108  360.4   0.0     1   384   162   572   162   572 0.98 Terminase-like family
Terminase_5          PF06056.7     58 seq571_BIOID40265    -            588   4.6e-27   93.2   0.2   1   1   2.4e-30   1.1e-26   92.0   0.1     1    58    11    68    11    68 0.99 Putative ATPase subunit of terminase (gpP-like)
Multi_Drug_Res       PF00893.14    93 seq572_BIOID40265    -            118   3.2e-08   33.8   6.9   1   1   1.8e-11     8e-08   32.5   4.8     1    93     1   106     1   106 0.92 Small Multidrug Resistance protein
EamA                 PF00892.15   126 seq572_BIOID40265    -            118   5.1e-05   23.2  13.5   1   1   1.6e-08   7.4e-05   22.6   9.3    43   125    34   114     2   115 0.75 EamA-like transporter family
HlyD                 PF00529.15   306 seq574_BIOID40265    -            378   1.9e-59  201.3  13.0   1   1   6.2e-63   2.1e-59  201.2   9.0     3   306    64   349    62   349 0.98 HlyD family secretion protein
HlyD_3               PF13437.1    105 seq574_BIOID40265    -            378   3.8e-11   43.1   0.6   1   1   9.5e-12   3.3e-08   33.7   0.0     2    80   222   301   221   335 0.87 HlyD family secretion protein
Biotin_lipoyl_2      PF13533.1     50 seq574_BIOID40265    -            378   2.6e-09   36.4   1.0   1   1   1.3e-09   4.4e-06   26.1   0.2     4    49    65   110    61   113 0.93 Biotin-lipoyl like
HlyD_2               PF12700.2    328 seq574_BIOID40265    -            378   8.1e-09   34.9   0.2   1   1   4.3e-12   1.5e-08   34.1   0.2    26   240    68   301    63   319 0.74 HlyD family secretion protein
Phage_antitermQ      PF06530.7    126 seq577_BIOID40265    -            127   2.5e-57  191.7   0.4   1   1     2e-61   2.8e-57  191.6   0.3     1   125     1   125     1   126 0.99 Phage antitermination protein Q
TraA                 PF05513.6    119 seq578_BIOID40265    -            119   6.1e-61  203.7  11.6   1   1   4.9e-65   6.7e-61  203.6   8.1     1   119     1   118     1   118 0.99 TraA
ORF6N                PF10543.4     88 seq581_BIOID40265    -             73   2.1e-17   62.8   0.0   1   1   1.6e-21   2.3e-17   62.7   0.0     2    62    10    70     9    73 0.95 ORF6N domain
Phage_AlpA           PF05930.7     51 seq582_BIOID40265    -            101   1.2e-22   79.2   0.0   1   1   1.2e-26   1.6e-22   78.8   0.0     1    51    18    74    18    74 0.98 Prophage CP4-57 regulatory protein (AlpA)
TehB                 PF03848.9    192 seq588_BIOID40265    -            197  5.1e-103  342.0   0.1   1   1  3.7e-106  5.7e-103  341.9   0.0     1   192     1   193     1   193 0.99 Tellurite resistance protein TehB
Methyltransf_23      PF13489.1    162 seq588_BIOID40265    -            197   1.2e-12   47.7   0.0   1   1   9.2e-16   1.4e-12   47.4   0.0    20   115    28   133    10   173 0.77 Methyltransferase domain
Methyltransf_11      PF08241.7     95 seq588_BIOID40265    -            197     2e-12   47.3   0.0   1   1   2.7e-15   4.1e-12   46.3   0.0     1    93    35   130    35   132 0.96 Methyltransferase domain
Methyltransf_12      PF08242.7     99 seq588_BIOID40265    -            197   2.1e-11   44.0   0.0   1   1   2.2e-14   3.4e-11   43.3   0.0     1    98    35   129    35   130 0.95 Methyltransferase domain
Methyltransf_31      PF13847.1    152 seq588_BIOID40265    -            197   8.1e-11   41.6   0.0   1   1   6.3e-14   9.6e-11   41.3   0.0     5   110    32   134    29   183 0.89 Methyltransferase domain
MTS                  PF05175.9    170 seq588_BIOID40265    -            197     5e-10   38.9   0.0   1   1   4.2e-13   6.4e-10   38.5   0.0    23   140    22   134     3   152 0.85 Methyltransferase small domain
Methyltransf_18      PF12847.2    112 seq588_BIOID40265    -            197   1.5e-08   35.1   0.0   1   1   1.4e-11   2.2e-08   34.5   0.0     2   109    31   132    30   136 0.79 Methyltransferase domain
HTH_Tnp_IS1          PF12759.2     50 seq589_BIOID40265    -             75     5e-32  109.0   0.1   1   1   9.8e-36   6.7e-32  108.6   0.1     1    50    23    72    23    72 0.99 InsA C-terminal domain
Zn_Tnp_IS1           PF03811.8     36 seq589_BIOID40265    -             75   3.5e-09   35.8   2.2   1   1   1.2e-12   7.9e-09   34.7   1.5    18    36     2    20     1    20 0.96 InsA N-terminal domain
Glycos_transf_2      PF00535.21   169 seq590_BIOID40265    -            270   2.3e-07   30.5   0.0   1   1   2.9e-11   3.9e-07   29.7   0.0     1   159    29   187    29   197 0.81 Glycosyl transferase family 2
DDE_Tnp_1            PF01609.16   211 seq592_BIOID40265    -            370   2.5e-29  102.2   0.0   1   1   2.3e-33   3.2e-29  101.9   0.0     2   211   107   348   106   348 0.96 Transposase DDE domain
Flavodoxin_2         PF02525.12   199 seq593_BIOID40265    -            193   6.5e-38  130.1   0.0   1   1   7.2e-42   9.8e-38  129.5   0.0     2   199     3   188     2   190 0.87 Flavodoxin-like fold
TraL                 PF07178.6     95 seq594_BIOID40265    -            103   4.3e-37  125.9   0.2   1   1   3.5e-41   4.8e-37  125.7   0.2     1    95     9   103     9   103 0.99 TraL protein
P22_AR_C             PF10548.4     74 seq595_BIOID40265    -            130   6.1e-27   93.1   0.0   1   1     6e-31   8.3e-27   92.7   0.0     1    74    29   102    29   102 0.98 P22AR C-terminal domain
Curlin_rpt           PF07012.7     34 seq596_BIOID40265    -            160   8.3e-22   76.5  32.2   1   3   1.1e-15   1.5e-11   43.7   0.8     1    34    62    95    62    95 0.99 Curlin associated repeat
Curlin_rpt           PF07012.7     34 seq596_BIOID40265    -            160   8.3e-22   76.5  32.2   2   3   2.3e-09   3.2e-05   23.4   2.1     9    32    92   115    91   116 0.95 Curlin associated repeat
Curlin_rpt           PF07012.7     34 seq596_BIOID40265    -            160   8.3e-22   76.5  32.2   3   3   7.8e-12   1.1e-07   31.3   4.2     1    34   106   139   106   139 0.98 Curlin associated repeat
AHS1                 PF02682.11   202 seq597_BIOID40265    -            218   2.9e-69  232.4   0.0   1   1   2.4e-73   3.3e-69  232.2   0.0     2   202     5   202     4   202 0.95 Allophanate hydrolase subunit 1
DUF3987              PF13148.1    375 seq598_BIOID40265    -            499   6.2e-94  314.5   0.4   1   1   5.7e-98   7.8e-94  314.1   0.3     2   373    30   406    29   408 0.97 Protein of unknown function (DUF3987)
EPSP_synthase        PF00275.15   419 seq599_BIOID40265    -            427  3.5e-164  546.0   0.0   1   1  2.9e-168  3.9e-164  545.9   0.0     2   419     7   420     6   420 0.97 EPSP synthase (3-phosphoshikimate 1-carboxyvinyltransferase)
DDE_Tnp_IS1          PF03400.8    131 seq600_BIOID40265    -            125   4.5e-74  246.6   1.5   1   1   3.6e-78   4.9e-74  246.4   1.1     7   131     1   125     1   125 1.00 IS1 transposase
Methyltransf_11      PF08241.7     95 seq602_BIOID40265    -            251   1.3e-23   83.1   0.0   1   1   1.4e-26   2.4e-23   82.3   0.0     1    95    47   138    47   138 0.98 Methyltransferase domain
Methyltransf_23      PF13489.1    162 seq602_BIOID40265    -            251   6.2e-15   55.1   0.1   1   1   5.3e-18   9.1e-15   54.5   0.1     4   151    25   174    18   181 0.78 Methyltransferase domain
Methyltransf_31      PF13847.1    152 seq602_BIOID40265    -            251   1.5e-14   53.7   0.0   1   1   1.1e-17   1.9e-14   53.3   0.0     5   118    44   147    40   196 0.84 Methyltransferase domain
Methyltransf_12      PF08242.7     99 seq602_BIOID40265    -            251   1.8e-10   41.0   0.0   1   1   2.2e-13   3.8e-10   40.0   0.0     1    98    47   135    47   136 0.86 Methyltransferase domain
Methyltransf_18      PF12847.2    112 seq602_BIOID40265    -            251   3.9e-09   36.9   0.0   1   1   4.4e-12   7.6e-09   36.0   0.0     4   110    45   139    42   141 0.78 Methyltransferase domain
Methyltransf_25      PF13649.1    101 seq602_BIOID40265    -            251   8.5e-09   35.5   0.0   1   1   1.9e-11   3.3e-08   33.6   0.0     1   101    46   134    46   134 0.87 Methyltransferase domain
Ubie_methyltran      PF01209.13   233 seq602_BIOID40265    -            251   5.1e-08   32.2   0.0   1   1   3.9e-11   6.7e-08   31.8   0.0    43   168    38   155     2   169 0.83 ubiE/COQ5 methyltransferase family
Methyltransf_8       PF05148.10   219 seq602_BIOID40265    -            251   9.7e-05   21.9   0.0   1   1   8.4e-08   0.00014   21.4   0.0    59   155    30   137    17   158 0.76 Hypothetical methyltransferase
adh_short            PF00106.20   167 seq604_BIOID40265    -            240   5.3e-16   58.8   0.2   1   1   1.6e-19   7.2e-16   58.4   0.1     3   166     9   170     8   171 0.87 short chain dehydrogenase
adh_short_C2         PF13561.1    243 seq604_BIOID40265    -            240   2.1e-07   30.9   0.0   1   1   5.8e-11   2.6e-07   30.5   0.0     8   192    18   193    13   238 0.71 Enoyl-(Acyl carrier protein) reductase
KR                   PF08659.5    181 seq604_BIOID40265    -            240   3.8e-07   29.8   0.5   1   1   1.6e-10   7.1e-07   28.9   0.4     4   172    10   175     8   184 0.84 KR domain
TraE                 PF05309.6    187 seq608_BIOID40265    -            188   8.6e-74  246.6   0.5   1   1   7.1e-78   9.8e-74  246.4   0.4     1   187     1   187     1   187 0.99 TraE protein
2-oxoacid_dh         PF00198.18   231 seq611_BIOID40265    -            405   7.8e-82  273.8   0.0   1   1   2.2e-85     1e-81  273.5   0.0     3   231   175   403   173   403 0.98 2-oxoacid dehydrogenases acyltransferase (catalytic domain)
Biotin_lipoyl        PF00364.17    74 seq611_BIOID40265    -            405   6.9e-18   63.9   0.3   1   1   3.6e-21   1.6e-17   62.7   0.2     2    73     5    76     4    77 0.96 Biotin-requiring enzyme
E3_binding           PF02817.12    39 seq611_BIOID40265    -            405     4e-15   55.0   2.3   1   1     1e-18   4.6e-15   54.8   0.1     5    39   114   148   111   148 0.96 e3 binding domain
DUF1161              PF06649.7     52 seq612_BIOID40265    -            102   1.3e-25   88.9   0.0   1   1   1.2e-29   1.6e-25   88.6   0.0     1    52    27    80    27    80 0.99 Protein of unknown function (DUF1161)
Porphobil_deam       PF01379.15   215 seq613_BIOID40265    -            320   4.2e-92  306.7   0.0   1   1   7.6e-96   5.2e-92  306.4   0.0     2   214    13   223    12   224 0.99 Porphobilinogen deaminase, dipyromethane cofactor binding domain
Porphobil_deamC      PF03900.10    74 seq613_BIOID40265    -            320   1.1e-25   89.3   0.1   1   1   3.2e-29   2.2e-25   88.4   0.1     1    74   232   303   232   303 0.97 Porphobilinogen deaminase, C-terminal domain
ANT                  PF03374.9    112 seq614_BIOID40265    -            240   7.4e-36  122.4   0.0   1   1   1.5e-39   1.1e-35  121.9   0.0     1   111   125   233   125   234 0.97 Phage antirepressor protein KilAC domain
Phage_pRha           PF09669.5     92 seq614_BIOID40265    -            240   2.4e-14   53.3   0.0   1   1   7.7e-18   5.2e-14   52.2   0.0     2    90    12    99    11   101 0.79 Phage regulatory protein Rha (Phage_pRha)
Glu_synthase         PF01645.12   368 seq615_BIOID40265    -           1522  1.2e-158  527.7   0.0   1   1  7.4e-162  2.5e-158  526.6   0.0     1   367   829  1192   829  1193 0.99 Conserved region in glutamate synthase
GATase_2             PF00310.16   361 seq615_BIOID40265    -           1522    5e-133  443.1   0.0   1   1    2e-136  6.7e-133  442.7   0.0     1   360    48   410    48   411 0.99 Glutamine amidotransferases class-II
Glu_syn_central      PF04898.9    288 seq615_BIOID40265    -           1522  3.6e-113  377.4   0.0   1   1    2e-116  6.7e-113  376.5   0.0     3   287   492   773   490   774 0.99 Glutamate synthase central domain
GXGXG                PF01493.14   202 seq615_BIOID40265    -           1522   5.1e-67  224.6   4.6   1   1   2.6e-70     9e-67  223.8   3.2     3   201  1271  1465  1269  1466 0.98 GXGXG motif
NusG                 PF02357.14    92 seq616_BIOID40265    -            162   3.6e-22   78.2   0.0   1   1   3.7e-26     5e-22   77.8   0.0     2    91     3    90     2    91 0.92 Transcription termination factor nusG
Phage-MuB_C          PF09077.6     78 seq617_BIOID40265    -            310     3e-30  103.6   3.3   1   1   1.6e-33   7.2e-30  102.3   2.3     1    78   223   300   223   300 0.99 Mu B transposition protein, C terminal
AAA_22               PF13401.1    131 seq617_BIOID40265    -            310   1.5e-19   70.2   0.0   1   1   8.4e-23   3.8e-19   68.9   0.0     7   127    97   207    91   209 0.93 AAA domain
Curlin_rpt           PF07012.7     34 seq618_BIOID40265    -            151   9.8e-29   98.6  29.3   1   3   3.6e-16   4.9e-12   45.2   0.6     1    34    40    74    40    74 0.99 Curlin associated repeat
Curlin_rpt           PF07012.7     34 seq618_BIOID40265    -            151   9.8e-29   98.6  29.3   2   3   7.7e-17   1.1e-12   47.3   0.3     2    34    86   119    85   119 0.98 Curlin associated repeat
Curlin_rpt           PF07012.7     34 seq618_BIOID40265    -            151   9.8e-29   98.6  29.3   3   3   1.2e-09   1.7e-05   24.3   3.5     8    34   115   141   114   141 0.95 Curlin associated repeat
ABM                  PF03992.11    78 seq620_BIOID40265    -            104   5.2e-22   77.5   0.1   1   1   4.5e-26   6.2e-22   77.3   0.0     1    78     1    87     1    87 0.92 Antibiotic biosynthesis monooxygenase
Aldose_epim          PF01263.15   301 seq622_BIOID40265    -            308   1.7e-53  181.5   0.0   1   1   1.4e-57   1.9e-53  181.4   0.0     2   296    20   299    19   304 0.91 Aldose 1-epimerase
AHS2                 PF02626.10   272 seq623_BIOID40265    -            310  8.5e-101  336.6   0.0   1   1  7.4e-105    1e-100  336.4   0.0     2   272    24   288    23   288 0.98 Allophanate hydrolase subunit 2
DUF1449              PF07290.6    202 seq629_BIOID40265    -            209  1.2e-112  373.9   0.4   1   1    1e-116  1.4e-112  373.7   0.3     1   202     4   205     4   205 1.00 Protein of unknown function (DUF1449)
Response_reg         PF00072.19   112 seq630_BIOID40265    -            225   1.2e-29  102.4   0.0   1   1   2.5e-33   1.7e-29  101.9   0.0     1   111     4   112     4   113 0.98 Response regulator receiver domain
Trans_reg_C          PF00486.23    77 seq630_BIOID40265    -            225     2e-22   78.7   0.0   1   1   6.4e-26   4.4e-22   77.6   0.0     2    77   148   223   146   223 0.97 Transcriptional regulatory protein, C terminal
TraK                 PF06586.6    234 seq633_BIOID40265    -            242   4.3e-70  235.3   0.0   1   1   3.4e-74   4.7e-70  235.2   0.0     5   234    12   235     1   235 0.97 TraK protein
AAA_26               PF13500.1    199 seq634_BIOID40265    -            225   3.7e-42  144.0   0.0   1   1   9.5e-46   4.3e-42  143.8   0.0     1   193     3   208     3   213 0.95 AAA domain
CbiA                 PF01656.18   195 seq634_BIOID40265    -            225   1.9e-20   72.9   0.0   1   1     5e-24   2.3e-20   72.7   0.0     2   180     6   199     5   217 0.76 CobQ/CobB/MinD/ParA nucleotide binding domain
Molybdopterin        PF00384.17   432 seq636_BIOID40265    -            808   5.6e-96  321.8   0.0   1   1   1.5e-99   6.9e-96  321.4   0.0     1   432   111   566   111   566 0.92 Molybdopterin oxidoreductase
Molydop_binding      PF01568.16   109 seq636_BIOID40265    -            808   8.8e-27   92.9   0.0   1   1   4.8e-30   2.2e-26   91.6   0.0     1   107   687   800   687   802 0.96 Molydopterin dinucleotide binding domain
Molybdop_Fe4S4       PF04879.11    55 seq636_BIOID40265    -            808   1.2e-14   53.6   1.0   1   1   4.8e-18   2.2e-14   52.8   0.7     1    55    49   108    49   108 0.97 Molybdopterin oxidoreductase Fe4S4 domain
HTH_Tnp_1            PF01527.15    76 seq637_BIOID40265    -            126   6.2e-21   74.0   0.0   1   1   6.1e-25   8.4e-21   73.6   0.0     2    70    11    86    10    93 0.85 Transposase
Tafi-CsgC            PF10610.4    106 seq640_BIOID40265    -            110   4.7e-67  222.3   4.6   1   1     4e-71   5.4e-67  222.1   3.2     1   106     5   110     5   110 0.99 Thin aggregative fimbriae synthesis protein
Cytochrom_C_asm      PF01578.15   214 seq641_BIOID40265    -            288   5.7e-45  153.3  17.3   1   1   4.2e-49   5.7e-45  153.3  12.0     5   212    62   286    58   288 0.97 Cytochrome C assembly protein
DUF218               PF02698.12   155 seq644_BIOID40265    -            266   5.3e-24   84.3   0.0   1   1   5.6e-28   7.7e-24   83.8   0.0     1   137    36   183    36   208 0.92 DUF218 domain
NinG                 PF05766.7    189 seq645_BIOID40265    -            201   7.3e-76  254.0  15.7   1   1   6.3e-80   8.7e-76  253.7  10.9     1   186     1   195     1   201 0.94 Bacteriophage Lambda NinG protein
Phage_portal         PF04860.7    347 seq646_BIOID40265    -            344   1.1e-60  205.0   0.1   1   1   9.8e-65   1.3e-60  204.7   0.1    12   305    49   330    40   342 0.90 Phage portal protein
FeoA                 PF04023.9     74 seq648_BIOID40265    -             75   3.5e-09   36.3   0.0   1   1     3e-13   4.1e-09   36.1   0.0     7    73     4    71     2    72 0.90 FeoA domain
TnpB_IS66            PF05717.8    108 seq653_BIOID40265    -            115   2.7e-42  142.4   0.0   1   1   2.2e-46   2.9e-42  142.3   0.0     2   104     7   107     6   111 0.97 IS66 Orf2 like protein
Response_reg         PF00072.19   112 seq654_BIOID40265    -            251   1.6e-20   73.0   0.1   1   1   3.6e-24   2.5e-20   72.4   0.1     2   111    17   124    16   125 0.97 Response regulator receiver domain
Trans_reg_C          PF00486.23    77 seq654_BIOID40265    -            251   1.2e-20   73.0   0.2   1   1   6.4e-24   4.3e-20   71.2   0.0     2    77   170   245   169   245 0.98 Transcriptional regulatory protein, C terminal
Alpha-amylase        PF00128.19   316 seq656_BIOID40265    -            228   5.1e-07   29.2   0.1   1   1   5.7e-11   7.8e-07   28.6   0.0    21    78   128   197   110   214 0.85 Alpha amylase, catalytic domain
Molybdop_Fe4S4       PF04879.11    55 seq658_BIOID40265    -            195   2.2e-21   75.3   0.2   1   1   2.6e-24   1.8e-20   72.4   0.1     2    55    44   104    43   104 0.96 Molybdopterin oxidoreductase Fe4S4 domain
Molybdopterin        PF00384.17   432 seq658_BIOID40265    -            195   2.4e-06   26.4   0.1   1   1   4.2e-10   2.9e-06   26.1   0.0     1    35   107   139   107   190 0.79 Molybdopterin oxidoreductase
HEM4                 PF02602.10   231 seq659_BIOID40265    -            246   1.8e-39  135.2   0.0   1   1   1.5e-43     2e-39  135.0   0.0     2   230    14   242    13   243 0.92 Uroporphyrinogen-III synthase HemD
Band_7               PF01145.20   179 seq661_BIOID40265    -            553   4.6e-19   68.9   2.1   1   1   3.3e-23   4.6e-19   68.9   1.5     5   148    38   188    34   220 0.85 SPFH domain / Band 7 family
FeoB_N               PF02421.13   189 seq665_BIOID40265    -            773   2.6e-71  238.6   0.1   1   1   2.2e-74   4.9e-71  237.7   0.0     2   187     5   192     4   194 0.94 Ferrous iron transport protein B
Gate                 PF07670.9    109 seq665_BIOID40265    -            773   7.3e-48  160.8  20.5   1   2   5.2e-18   1.2e-14   54.0   2.5     3   106   352   443   350   450 0.94 Nucleoside recognition
Gate                 PF07670.9    109 seq665_BIOID40265    -            773   7.3e-48  160.8  20.5   2   2   2.7e-38   6.2e-35  119.2   0.3     1   107   512   689   512   691 0.99 Nucleoside recognition
FeoB_C               PF07664.7     54 seq665_BIOID40265    -            773   3.2e-21   74.3   2.1   1   1   1.4e-24   3.2e-21   74.3   1.5     1    54   454   507   454   507 0.99 Ferrous iron transport protein B C terminus
MMR_HSR1             PF01926.18   114 seq665_BIOID40265    -            773     2e-17   63.1   0.0   1   1   1.6e-20   3.7e-17   62.2   0.0     2   113     6   120     5   121 0.68 50S ribosome-binding GTPase
SRPRB                PF09439.5    181 seq665_BIOID40265    -            773   3.1e-06   26.4   0.0   1   1   2.2e-09     5e-06   25.7   0.0     5    71     5    72     1   126 0.67 Signal recognition particle receptor beta subunit
Peptidase_M48        PF01435.13   226 seq667_BIOID40265    -            262   1.4e-25   90.0   0.0   1   1   1.4e-29     2e-25   89.6   0.0    28   226    80   253    48   253 0.78 Peptidase family M48
Bac_luciferase       PF00296.15   307 seq668_BIOID40265    -            364   2.6e-69  233.5   0.5   1   1   2.3e-73   3.1e-69  233.3   0.3     1   302     2   321     2   326 0.93 Luciferase-like monooxygenase
UPF0253              PF06786.7     66 seq669_BIOID40265    -             72   1.7e-34  117.6   1.8   1   1   1.4e-38   1.9e-34  117.4   1.3     2    66     8    72     7    72 0.98 Uncharacterised protein family (UPF0253)
LamB_YcsF            PF03746.11   242 seq670_BIOID40265    -            244  1.7e-102  341.5   1.1   1   1  1.4e-106  1.9e-102  341.3   0.8     1   241     2   237     2   238 0.99 LamB/YcsF family
PHP                  PF02811.14   175 seq674_BIOID40265    -            293   6.9e-33  113.7   0.1   1   1   6.7e-37   9.1e-33  113.3   0.1     1   169    10   233    10   239 0.92 PHP domain
Antirestrict         PF03230.8     94 seq675_BIOID40265    -            141   1.3e-30  105.1   0.0   1   1   1.2e-34   1.6e-30  104.8   0.0     1    94    42   141    42   141 0.93 Antirestriction protein
DDE_Tnp_IS66         PF03050.9    271 seq678_BIOID40265    -            512  2.8e-101  338.1   0.1   1   1  8.2e-105  2.8e-101  338.1   0.0     1   271   175   462   175   462 0.98 Transposase IS66 family
DDE_Tnp_IS66_C       PF13817.1     39 seq678_BIOID40265    -            512   1.7e-19   69.4   0.0   1   1   1.3e-22   4.5e-19   68.0   0.0     1    39   468   506   468   506 0.98 IS66 C-terminal element
HTH_Tnp_IS66         PF13005.2     59 seq678_BIOID40265    -            512   4.9e-17   61.4   0.9   1   1   2.7e-20   9.1e-17   60.5   0.6     3    59   115   169   113   169 0.96 putative Helix-turn-helix domain of transposase IS66
LZ_Tnp_IS66          PF13007.2     78 seq678_BIOID40265    -            512   1.1e-13   51.5   4.9   1   1   3.1e-17   1.1e-13   51.5   3.4     1    77    38   110    38   111 0.91 Transposase C of IS166 homeodomain
Glyco_hydro_31       PF01055.21   451 seq679_BIOID40265    -            678   3.7e-95  319.0   3.2   1   1   3.6e-99   4.9e-95  318.6   2.2     5   449   229   666   225   668 0.93 Glycosyl hydrolases family 31
ROF                  PF07073.7     80 seq680_BIOID40265    -             86   5.8e-25   86.9   0.1   1   1   4.8e-29   6.5e-25   86.8   0.0     1    80     9    83     9    83 0.97 Modulator of Rho-dependent transcription termination (ROF)
Phage_NinH           PF06322.6     64 seq682_BIOID40265    -             66   1.9e-42  142.5   0.4   1   1     3e-46   2.1e-42  142.4   0.3     1    64     1    64     1    64 0.99 Phage NinH protein
NUMOD1               PF07453.8     37 seq682_BIOID40265    -             66   1.4e-05   24.5   0.0   1   1   3.1e-09   2.1e-05   24.0   0.0    10    37    10    37     6    37 0.89 NUMOD1 domain
Lysis_S              PF04971.7     68 seq683_BIOID40265    -             71   2.5e-47  158.3   0.6   1   1     2e-51   2.8e-47  158.1   0.4     1    68     4    71     4    71 1.00 Lysis protein S
Macro                PF01661.16   118 seq686_BIOID40265    -            177     3e-41  139.8   0.0   1   1   2.8e-45   3.8e-41  139.5   0.0     1   118    21   137    21   137 0.99 Macro domain
DUF21                PF01595.15   183 seq689_BIOID40265    -            420   3.5e-55  186.0   4.7   1   1   1.1e-58   4.9e-55  185.5   3.3     3   175     2   175     1   180 0.98 Domain of unknown function DUF21
CorC_HlyC            PF03471.12    81 seq689_BIOID40265    -            420   2.9e-20   71.7   0.2   1   1     2e-23   9.2e-20   70.1   0.1     2    79   335   410   334   412 0.95 Transporter associated domain
CBS                  PF00571.23    57 seq689_BIOID40265    -            420   9.6e-06   25.0   0.2   1   1   8.6e-08   0.00039   19.9   0.0     8    56   270   318   249   319 0.87 CBS domain
ATP-grasp_2          PF08442.5    202 seq690_BIOID40265    -            388   1.4e-82  275.8   0.0   1   1   5.7e-86   1.9e-82  275.4   0.0     1   202     2   203     2   203 1.00 ATP-grasp domain
Ligase_CoA           PF00549.14   153 seq690_BIOID40265    -            388     1e-24   86.7   3.4   1   1   5.1e-28   1.8e-24   86.0   2.4     1   153   262   382   262   382 0.98 CoA-ligase
ATP-grasp_5          PF13549.1    222 seq690_BIOID40265    -            388   1.5e-13   50.3   0.1   1   1   1.2e-16     4e-13   48.9   0.1    10   219     3   215     1   217 0.83 ATP-grasp domain
ATP-grasp_4          PF13535.1    184 seq690_BIOID40265    -            388   7.1e-08   32.2   0.1   1   1   5.1e-11   1.7e-07   31.0   0.0     7   110     7   126     4   200 0.77 ATP-grasp domain
Phage_antitermQ      PF06530.7    126 seq692_BIOID40265    -            141   5.5e-52  174.5   0.1   1   1   4.5e-56   6.2e-52  174.3   0.1     1   125     1   125     1   126 0.99 Phage antitermination protein Q
Phage_lysozyme       PF00959.14   110 seq693_BIOID40265    -            165   3.5e-32  110.8   0.2   1   1   3.1e-36   4.3e-32  110.5   0.1     1   109    48   154    48   155 0.98 Phage lysozyme
Molybdopterin        PF00384.17   432 seq695_BIOID40265    -            803   8.6e-25   87.2   0.0   1   1   2.8e-25   1.9e-21   76.2   0.0   103   379     2   377     1   381 0.85 Molybdopterin oxidoreductase
Molydop_binding      PF01568.16   109 seq695_BIOID40265    -            803   5.6e-17   61.4   0.1   1   1     3e-20     2e-16   59.6   0.1     4   108   681   796   678   797 0.93 Molydopterin dinucleotide binding domain
OKR_DC_1             PF01276.15   417 seq698_BIOID40265    -            732  3.3e-199  661.5   0.0   1   1  8.7e-203    4e-199  661.2   0.0     1   417   109   551   109   551 0.99 Orn/Lys/Arg decarboxylase, major domain
OKR_DC_1_C           PF03711.10   137 seq698_BIOID40265    -            732     2e-53  180.0   0.2   1   1   1.2e-56   5.5e-53  178.5   0.1     1   135   576   707   576   709 0.98 Orn/Lys/Arg decarboxylase, C-terminal domain
OKR_DC_1_N           PF03709.10   115 seq698_BIOID40265    -            732   1.1e-22   80.1   0.0   1   1   4.4e-26     2e-22   79.2   0.0     1   115     4   103     4   103 0.99 Orn/Lys/Arg decarboxylase, N-terminal domain
Alpha-amylase        PF00128.19   316 seq699_BIOID40265    -            263   1.8e-05   24.2   0.4   1   1   1.8e-09   2.4e-05   23.7   0.3   112   303    31   238     5   242 0.68 Alpha amylase, catalytic domain
DUF1380              PF07128.7    139 seq700_BIOID40265    -            140   1.5e-07   31.1   0.3   1   1   1.2e-11   1.7e-07   31.0   0.2     1   103     1   100     1   131 0.83 Protein of unknown function (DUF1380)
HATPase_c            PF02518.21   111 seq701_BIOID40265    -            433   1.9e-22   78.9   0.0   1   1   8.1e-26   3.7e-22   78.0   0.0     6   110   320   423   316   424 0.96 Histidine kinase-, DNA gyrase B-, and HSP90-like ATPase
HisKA                PF00512.20    68 seq701_BIOID40265    -            433   6.2e-08   32.3   1.3   1   1   3.7e-11   1.7e-07   30.9   0.9     1    67   211   270   211   271 0.90 His Kinase A (phospho-acceptor) domain
HAMP                 PF00672.20    70 seq701_BIOID40265    -            433     3e-07   30.4   0.0   1   1   6.6e-11     3e-07   30.4   0.0     3    69   140   206   139   207 0.90 HAMP domain
UvrB                 PF12344.3     44 seq703_BIOID40265    -            673   6.7e-23   79.8   0.9   1   1   1.3e-25   2.9e-22   77.7   0.1     1    43   552   594   552   595 0.97 Ultra-violet resistance protein B
Helicase_C           PF00271.26    78 seq703_BIOID40265    -            673   1.2e-15   57.0   0.0   1   1   1.2e-18   2.8e-15   55.8   0.0     2    77   465   545   464   546 0.98 Helicase conserved C-terminal domain
ResIII               PF04851.10   184 seq703_BIOID40265    -            673   1.1e-11   44.8   0.0   1   1     3e-14   6.9e-11   42.1   0.0     4    94    13   101    10   134 0.79 Type III restriction enzyme, res subunit
UVR                  PF02151.14    36 seq703_BIOID40265    -            673   5.2e-07   28.8   1.1   1   1     7e-10   1.6e-06   27.3   0.8     2    35   634   667   633   668 0.93 UvrB/uvrC motif
HemX                 PF04375.9    372 seq704_BIOID40265    -            397  6.2e-153  508.6  33.2   1   1  5.5e-157  7.6e-153  508.3  23.0     1   370     8   370     8   375 0.98 HemX
Aldedh               PF00171.17   462 seq705_BIOID40265    -            479  2.9e-164  546.6   1.0   1   1  4.8e-168  3.3e-164  546.5   0.7     8   462    22   475    15   475 0.98 Aldehyde dehydrogenase family
LuxC                 PF05893.9    400 seq705_BIOID40265    -            479   0.00013   20.7   0.0   1   1   3.6e-08   0.00025   19.8   0.0    88   285   142   335   136   357 0.81 Acyl-CoA reductase (LuxC)
DDE_Tnp_IS1          PF03400.8    131 seq709_BIOID40265    -            167   3.3e-74  247.0   1.7   1   1   2.8e-78   3.9e-74  246.8   1.2     1   131    37   167    37   167 0.99 IS1 transposase
H2TH                 PF06831.9     93 seq710_BIOID40265    -            263   3.4e-18   65.0   0.0   1   1   1.4e-21   6.4e-18   64.1   0.0     1    77   126   205   126   215 0.85 Formamidopyrimidine-DNA glycosylase H2TH domain
Fapy_DNA_glyco       PF01149.19   116 seq710_BIOID40265    -            263   7.2e-15   55.2   0.0   1   1   2.7e-18   1.3e-14   54.4   0.0     1   106     2   104     2   111 0.90 Formamidopyrimidine-DNA glycosylase N-terminal domain
zf-FPG_IleRS         PF06827.9     30 seq710_BIOID40265    -            263   1.4e-07   30.8   3.6   1   1   5.7e-11   2.6e-07   30.0   2.5     1    29   235   263   235   263 0.98 Zinc finger found in FPG and IleRS
PLDc_2               PF13091.1    126 seq713_BIOID40265    -            493   5.5e-35  119.7   0.0   1   2   1.1e-13   7.8e-10   38.4   0.0     6   126    59   204    55   204 0.68 PLD-like domain
PLDc_2               PF13091.1    126 seq713_BIOID40265    -            493   5.5e-35  119.7   0.0   2   2   2.6e-26   1.8e-22   79.3   0.0     5   123   295   437   291   440 0.92 PLD-like domain
UDPG_MGDP_dh_N       PF03721.9    185 seq715_BIOID40265    -            388   1.4e-41  141.7   0.1   1   1   4.8e-45   2.2e-41  141.1   0.1     1   182     1   170     1   175 0.93 UDP-glucose/GDP-mannose dehydrogenase family, NAD binding domain
UDPG_MGDP_dh         PF00984.14    96 seq715_BIOID40265    -            388   7.3e-26   90.1   0.0   1   1   3.4e-29   1.6e-25   89.0   0.0     2    94   191   281   190   283 0.92 UDP-glucose/GDP-mannose dehydrogenase family, central domain
UDPG_MGDP_dh_C       PF03720.10   106 seq715_BIOID40265    -            388   4.7e-08   33.0   0.6   1   1   1.7e-10   7.9e-07   29.0   0.0     2    79   301   372   300   383 0.87 UDP-glucose/GDP-mannose dehydrogenase family, UDP binding domain
HTH_Tnp_1            PF01527.15    76 seq716_BIOID40265    -            134   2.4e-16   59.3   0.0   1   1   2.3e-20   3.2e-16   58.9   0.0     2    58     9    72     8   101 0.84 Transposase
Cytidylate_kin       PF02224.13   158 seq717_BIOID40265    -            227     5e-62  207.8   0.4   1   1   1.3e-65     6e-62  207.6   0.2     3   158    63   218    61   218 0.97 Cytidylate kinase
AAA_17               PF13207.1    121 seq717_BIOID40265    -            227   1.9e-13   51.1   0.0   1   1   1.7e-16   7.9e-13   49.1   0.0     1   120     7   134     7   135 0.85 AAA domain
Cytidylate_kin2      PF13189.1    179 seq717_BIOID40265    -            227   1.9e-07   31.0   0.0   1   1   1.1e-10   4.9e-07   29.7   0.0     1   155     7   187     7   191 0.78 Cytidylate kinase-like family
HTH_Tnp_1            PF01527.15    76 seq719_BIOID40265    -            134   2.4e-16   59.3   0.0   1   1   2.3e-20   3.2e-16   58.9   0.0     2    58     9    72     8   101 0.84 Transposase
Sua5_yciO_yrdC       PF01300.13   179 seq721_BIOID40265    -            206   1.2e-47  161.3   0.0   1   1   1.1e-51   1.4e-47  161.0   0.0     2   179    23   198    22   198 0.95 Telomere recombination
Phage_lysis          PF03245.8    125 seq722_BIOID40265    -            155     3e-41  140.2   2.6   1   1   2.5e-45   3.4e-41  140.0   1.8     1   125    29   154    29   154 0.98 Bacteriophage lysis protein
Isochorismatase      PF00857.15   174 seq727_BIOID40265    -            244   1.1e-41  142.5   0.0   1   1   1.1e-45   1.5e-41  142.1   0.0     1   173    32   229    32   230 0.96 Isochorismatase family
HOK_GEF              PF01848.11    43 seq728_BIOID40265    -             51   1.8e-17   62.2   3.2   1   1   1.4e-21   1.9e-17   62.1   2.2     1    43     5    47     5    47 0.97 Hok/gef family
Phage_Mu_Gam         PF07352.7    149 seq730_BIOID40265    -            176   4.1e-50  169.0   0.2   1   1   3.5e-54   4.8e-50  168.8   0.2     1   149    18   167    18   167 0.99 Bacteriophage Mu Gam like protein
MipA                 PF06629.7    226 seq731_BIOID40265    -            164   4.6e-53  179.8   0.7   1   1   3.7e-57   5.1e-53  179.6   0.5    62   226     2   164     1   164 0.99 MltA-interacting protein MipA
TnpB_IS66            PF05717.8    108 seq734_BIOID40265    -            115   2.7e-42  142.4   0.0   1   1   2.2e-46   2.9e-42  142.3   0.0     2   104     7   107     6   111 0.97 IS66 Orf2 like protein
TnpB_IS66            PF05717.8    108 seq735_BIOID40265    -            115   2.9e-42  142.3   0.0   1   1   2.3e-46   3.2e-42  142.2   0.0     2   104     7   107     6   111 0.97 IS66 Orf2 like protein
Resolvase            PF00239.16   141 seq738_BIOID40265    -            152   9.8e-43  145.2   2.5   1   1     8e-47   1.1e-42  145.1   1.7     1   140     3   138     3   139 0.97 Resolvase, N terminal domain
HD                   PF01966.17   122 seq740_BIOID40265    -            231   6.5e-16   58.3   0.9   1   1     1e-19   1.4e-15   57.2   0.6     3   121    28   131    27   132 0.92 HD domain
Band_7               PF01145.20   179 seq742_BIOID40265    -            275   5.2e-24   84.9   1.3   1   1   8.3e-28   1.1e-23   83.9   0.9     2   179    22   208    21   239 0.89 SPFH domain / Band 7 family
CoA_binding          PF02629.14    96 seq743_BIOID40265    -            289   1.7e-30  105.2   0.7   1   1   4.9e-34   1.7e-30  105.2   0.5     1    96     6    99     6    99 0.99 CoA binding domain
Ligase_CoA           PF00549.14   153 seq743_BIOID40265    -            289   2.4e-20   72.5   0.6   1   1   1.2e-23     4e-20   71.8   0.4     1   152   151   271   151   272 0.96 CoA-ligase
Succ_CoA_lig         PF13607.1    138 seq743_BIOID40265    -            289   8.7e-12   44.7   0.0   1   1   4.4e-15   1.5e-11   43.9   0.0     1   138   145   284   145   287 0.83 Succinyl-CoA ligase like flavodoxin domain
DUF2207              PF09972.4    511 seq744_BIOID40265    -            631     2e-91  307.0   0.0   1   1   1.7e-95   2.3e-91  306.7   0.0     2   508    33   573    32   576 0.97 Predicted membrane protein (DUF2207)
PulS_OutS            PF09691.5    109 seq745_BIOID40265    -            115   2.3e-08   33.8   0.0   1   1     2e-12   2.8e-08   33.6   0.0    21   102    26   106    14   113 0.89 Bacterial chaperone lipoprotein (PulS_OutS)
Ibs_toxin            PF13956.1     19 seq747_BIOID40265    -             67     2e-09   36.8   8.7   1   1   1.9e-13   2.6e-09   36.4   6.0     1    19    49    67    49    67 1.00 Toxin Ibs, type I toxin-antitoxin system
DDE_Tnp_IS66         PF03050.9    271 seq749_BIOID40265    -            512    8e-102  339.9   0.0   1   1  2.3e-105    8e-102  339.9   0.0     1   271   175   462   175   462 0.98 Transposase IS66 family
DDE_Tnp_IS66_C       PF13817.1     39 seq749_BIOID40265    -            512   1.8e-19   69.3   0.0   1   1   1.3e-22   4.5e-19   68.0   0.0     1    39   468   506   468   506 0.98 IS66 C-terminal element
HTH_Tnp_IS66         PF13005.2     59 seq749_BIOID40265    -            512   4.1e-17   61.6   0.8   1   1   2.3e-20   7.7e-17   60.7   0.5     3    59   115   169   113   169 0.96 putative Helix-turn-helix domain of transposase IS66
LZ_Tnp_IS66          PF13007.2     78 seq749_BIOID40265    -            512   1.1e-13   51.5   4.9   1   1   3.1e-17   1.1e-13   51.5   3.4     1    77    38   110    38   111 0.91 Transposase C of IS166 homeodomain
S1                   PF00575.18    74 seq750_BIOID40265    -            557  3.9e-117  382.3  33.3   1   6   7.7e-16     1e-11   44.5   0.6     3    73    19    86    17    87 0.95 S1 RNA binding domain
S1                   PF00575.18    74 seq750_BIOID40265    -            557  3.9e-117  382.3  33.3   2   6   1.4e-17   1.9e-13   50.1   0.5     3    74   103   171   101   171 0.96 S1 RNA binding domain
S1                   PF00575.18    74 seq750_BIOID40265    -            557  3.9e-117  382.3  33.3   3   6   3.3e-28   4.6e-24   84.1   0.2     2    74   189   260   188   260 0.97 S1 RNA binding domain
S1                   PF00575.18    74 seq750_BIOID40265    -            557  3.9e-117  382.3  33.3   4   6   4.2e-26   5.8e-22   77.4   0.2     2    74   274   347   273   347 0.97 S1 RNA binding domain
S1                   PF00575.18    74 seq750_BIOID40265    -            557  3.9e-117  382.3  33.3   5   6   1.2e-24   1.7e-20   72.7   0.5     2    74   361   434   360   434 0.98 S1 RNA binding domain
S1                   PF00575.18    74 seq750_BIOID40265    -            557  3.9e-117  382.3  33.3   6   6   1.5e-25   2.1e-21   75.6   0.4     3    74   449   520   447   520 0.98 S1 RNA binding domain
DDE_Tnp_IS66         PF03050.9    271 seq751_BIOID40265    -            512  8.4e-102  339.8   0.0   1   1  2.5e-105  8.4e-102  339.8   0.0     1   271   175   462   175   462 0.98 Transposase IS66 family
DDE_Tnp_IS66_C       PF13817.1     39 seq751_BIOID40265    -            512   1.6e-19   69.4   0.0   1   1   1.3e-22   4.5e-19   68.0   0.0     1    39   468   506   468   506 0.98 IS66 C-terminal element
HTH_Tnp_IS66         PF13005.2     59 seq751_BIOID40265    -            512     4e-17   61.6   0.8   1   1   2.3e-20   7.7e-17   60.7   0.5     3    59   115   169   113   169 0.96 putative Helix-turn-helix domain of transposase IS66
LZ_Tnp_IS66          PF13007.2     78 seq751_BIOID40265    -            512   1.1e-10   41.8   2.6   1   1   3.2e-14   1.1e-10   41.8   1.8     1    77    38   110    38   111 0.91 Transposase C of IS166 homeodomain
N6_Mtase             PF02384.11   311 seq752_BIOID40265    -            653   8.9e-21   74.1   0.0   1   2   1.4e-15     2e-11   43.4   0.0    25   138   331   463   309   468 0.86 N-6 DNA Methylase
N6_Mtase             PF02384.11   311 seq752_BIOID40265    -            653   8.9e-21   74.1   0.0   2   2   4.8e-11   6.6e-07   28.5   0.2   163   278   467   582   463   591 0.79 N-6 DNA Methylase
Ribonuc_L-PSP        PF01042.16   121 seq754_BIOID40265    -            128   7.3e-33  112.7   0.0   1   1   6.5e-37   8.9e-33  112.5   0.0     4   120    13   125    10   126 0.97 Endoribonuclease L-PSP
HemY_N               PF07219.8    108 seq757_BIOID40265    -            398   1.4e-37  127.4   1.8   1   1     2e-41   1.4e-37  127.4   1.3     1   108    26   133    26   133 1.00 HemY protein N-terminus
TPR_2                PF07719.12    34 seq757_BIOID40265    -            398     7e-07   28.5  16.9   1   1   2.2e-09   1.5e-05   24.4   0.0     2    33   329   360   328   361 0.94 Tetratricopeptide repeat
Molybdopterin        PF00384.17   432 seq760_BIOID40265    -            808   1.8e-88  297.0   0.0   1   1   4.8e-92   2.2e-88  296.7   0.0     1   432   115   566   115   566 0.93 Molybdopterin oxidoreductase
Molydop_binding      PF01568.16   109 seq760_BIOID40265    -            808   5.3e-27   93.6   0.0   1   1   2.2e-30     1e-26   92.7   0.0     1   107   687   800   687   802 0.97 Molydopterin dinucleotide binding domain
Molybdop_Fe4S4       PF04879.11    55 seq760_BIOID40265    -            808   2.7e-13   49.4   0.9   1   1     1e-16   4.7e-13   48.6   0.6     1    55    53   112    53   112 0.96 Molybdopterin oxidoreductase Fe4S4 domain
DUF3313              PF11769.3    201 seq765_BIOID40265    -            129     9e-38  129.5   0.4   1   1   7.2e-42   9.8e-38  129.4   0.2    79   199     2   121     1   123 0.98 Protein of unknown function (DUF3313)
Ter                  PF05472.6    290 seq766_BIOID40265    -            309  3.7e-114  380.6   6.8   1   1    3e-118  4.1e-114  380.4   4.7     2   290     9   307     8   307 0.99 DNA replication terminus site-binding protein (Ter protein)
CsiD                 PF08943.5    297 seq767_BIOID40265    -            360  2.1e-149  496.2   0.3   1   1  4.6e-153  3.1e-149  495.6   0.0     1   297    55   350    55   350 1.00 CsiD
TauD                 PF02668.11   258 seq767_BIOID40265    -            360   5.5e-11   42.4   0.1   1   1   1.2e-14   8.1e-11   41.9   0.0    34   256   125   344    98   346 0.80 Taurine catabolism dioxygenase TauD, TfdA family
Spermine_synth       PF01564.12   246 seq771_BIOID40265    -            288     7e-89  296.8   0.1   1   1   1.5e-92     1e-88  296.3   0.1     5   238     6   239     3   247 0.97 Spermine/spermidine synthase
Methyltransf_18      PF12847.2    112 seq771_BIOID40265    -            288   5.4e-07   30.0   0.0   1   1   1.5e-10   1.1e-06   29.1   0.0     3   110    79   191    77   193 0.79 Methyltransferase domain
HTH_Tnp_1            PF01527.15    76 seq773_BIOID40265    -            110   4.8e-11   42.3   0.8   1   1   8.7e-15   5.9e-11   42.0   0.5     3    76    12    86    10    86 0.94 Transposase
Beta-lactamase2      PF13354.1    197 seq774_BIOID40265    -            286   2.7e-39  134.5   0.0   1   1   7.2e-43   3.3e-39  134.2   0.0     1   196    49   257    49   259 0.92 Beta-lactamase enzyme family
Beta-lactamase       PF00144.19   330 seq774_BIOID40265    -            286   1.6e-30  106.2   0.0   1   1   6.5e-34     3e-30  105.2   0.0     4   328    34   278    31   280 0.87 Beta-lactamase
Peptidase_S11        PF00768.15   241 seq774_BIOID40265    -            286   1.6e-08   34.0   0.0   1   1   6.6e-12     3e-08   33.1   0.0    14   133    43   160    29   193 0.90 D-alanyl-D-alanine carboxypeptidase
HTH_28               PF13518.1     52 seq776_BIOID40265    -            167   5.6e-17   61.2   0.2   1   2   5.8e-10   1.6e-06   27.8   0.1     2    44    22    65    21    74 0.95 Helix-turn-helix domain
HTH_28               PF13518.1     52 seq776_BIOID40265    -            167   5.6e-17   61.2   0.2   2   2   3.7e-11     1e-07   31.6   0.0     1    51    76   129    76   130 0.87 Helix-turn-helix domain
Abhydrolase_6        PF12697.2    228 seq777_BIOID40265    -            266   1.2e-35  123.3   4.3   1   1   3.1e-39   1.4e-35  123.1   3.0     1   227    16   249    16   250 0.79 Alpha/beta hydrolase family
Abhydrolase_1        PF00561.15   230 seq777_BIOID40265    -            266   5.1e-17   62.0   0.3   1   1   1.1e-18   4.8e-15   55.6   0.2     1   228    40   251    40   253 0.79 alpha/beta hydrolase fold
Abhydrolase_5        PF12695.2    142 seq777_BIOID40265    -            266   2.7e-16   59.5   1.5   1   1   2.8e-19   1.3e-15   57.3   1.0     1   141    15   237    15   238 0.74 Alpha/beta hydrolase family
DNA_methylase        PF00145.12   335 seq779_BIOID40265    -            472   3.7e-76  256.3   0.0   1   1   4.1e-80   5.7e-76  255.6   0.0     1   331    87   448    87   451 0.88 C-5 cytosine-specific DNA methylase
DUF1441              PF07278.6    152 seq781_BIOID40265    -            164   2.3e-62  209.0   0.1   1   1   1.9e-66   2.7e-62  208.8   0.1     2   152    10   155     9   155 0.99 Protein of unknown function (DUF1441)
FeoC                 PF09012.5     69 seq782_BIOID40265    -             78   1.9e-15   56.1   0.4   1   1   3.3e-19   2.3e-15   55.9   0.3     1    65     3    69     3    75 0.92 FeoC like transcriptional regulator
TrmB                 PF01978.14    68 seq782_BIOID40265    -             78   2.2e-06   27.1   0.0   1   1   4.3e-10   2.9e-06   26.7   0.0    17    59    10    53     7    56 0.92 Sugar-specific transcriptional regulator TrmB
MFS_2                PF13347.1    427 seq783_BIOID40265    -            468  2.5e-102  342.3  27.0   1   1  4.1e-106  2.8e-102  342.1  18.7     2   427    25   451    24   451 0.97 MFS/sugar transport protein
MFS_1                PF07690.11   354 seq783_BIOID40265    -            468   2.2e-11   43.0  48.4   1   1   3.6e-14   2.5e-10   39.5  21.3    70   352   108   396   105   398 0.76 Major Facilitator Superfamily
N6_N4_Mtase          PF01555.13   231 seq787_BIOID40265    -            227   1.7e-34  119.1   0.0   1   2   2.6e-15   1.8e-11   43.8   0.0     1   114    21   124    21   138 0.88 DNA methylase
N6_N4_Mtase          PF01555.13   231 seq787_BIOID40265    -            227   1.7e-34  119.1   0.0   2   2   1.8e-24   1.2e-20   73.8   0.0   169   228   141   200   126   203 0.90 DNA methylase
NAD_kinase           PF01513.16   285 seq789_BIOID40265    -            292   6.2e-73  244.9   0.0   1   1   5.2e-77     7e-73  244.7   0.0     2   284     8   271     7   272 0.98 ATP-NAD kinase
DUF3560              PF12083.3    126 seq792_BIOID40265    -            453   5.5e-44  149.1   8.5   1   1   9.2e-48   1.3e-43  147.9   5.9     3   126    88   212    86   212 0.98 Domain of unknown function (DUF3560)
Transposase_31       PF04754.7    205 seq795_BIOID40265    -            292   5.7e-84  280.4   0.0   1   1   5.7e-88   7.8e-84  280.0   0.0     1   204     8   209     8   210 0.99 Putative transposase, YhgA-like
AA_permease_2        PF13520.1    426 seq796_BIOID40265    -            439   2.2e-50  171.3  53.8   1   1   3.7e-54   2.6e-50  171.1  37.3     2   415    10   415     9   428 0.91 Amino acid permease
AA_permease          PF00324.16   479 seq796_BIOID40265    -            439   2.4e-20   72.2  46.2   1   1   4.7e-24   3.2e-20   71.8  32.0     5   419    17   403    12   425 0.88 Amino acid permease
Terminase_GpA        PF05876.7    557 seq798_BIOID40265    -            700  1.3e-184  614.6   0.0   1   1  1.1e-188  1.5e-184  614.3   0.0     1   557    34   644    34   644 0.97 Phage terminase large subunit (GpA)
DUF4222              PF13973.1     53 seq800_BIOID40265    -             38   5.4e-10   38.3   0.0   1   1   4.2e-14   5.8e-10   38.3   0.0     2    31     4    33     3    36 0.95 Domain of unknown function (DUF4222)
OrfB_IS605           PF01385.14   227 seq801_BIOID40265    -            402   3.9e-51  173.5   3.5   1   1   1.2e-54   5.3e-51  173.0   2.4     1   224    69   275    69   278 0.98 Probable transposase
OrfB_Zn_ribbon       PF07282.6     69 seq801_BIOID40265    -            402   1.2e-24   85.6   0.3   1   1   8.1e-28   3.7e-24   84.0   0.2     1    67   304   371   304   373 0.98 Putative transposase DNA-binding domain
HTH_OrfB_IS605       PF12323.3     46 seq801_BIOID40265    -            402   4.2e-13   48.2   0.8   1   1   9.3e-17   4.2e-13   48.2   0.5     1    46     1    48     1    48 0.95 Helix-turn-helix domain
rve_2                PF13333.1     52 seq802_BIOID40265    -            211   1.8e-23   82.2   0.7   1   1   9.3e-27   3.2e-23   81.4   0.5     1    52   153   208   153   208 0.96 Integrase core domain
rve                  PF00665.21   120 seq802_BIOID40265    -            211   5.8e-22   77.9   0.0   1   1   2.5e-25   8.7e-22   77.3   0.0     3   120    48   163    47   163 0.96 Integrase core domain
rve_3                PF13683.1     67 seq802_BIOID40265    -            211     7e-16   57.3   0.0   1   1   3.6e-19   1.2e-15   56.5   0.0     1    67   134   200   134   200 0.94 Integrase core domain
DDE_Tnp_IS240        PF13610.1    140 seq802_BIOID40265    -            211     2e-08   34.1   0.0   1   1   8.8e-12     3e-08   33.6   0.0     2   136    52   189    51   192 0.86 DDE domain
Fer4_11              PF13247.1     99 seq804_BIOID40265    -            294   1.2e-29  101.9  13.1   1   1   1.8e-32   2.2e-29  101.1   5.5     2    98    92   188    91   189 0.94 4Fe-4S dicluster domain
Form-deh_trans       PF09163.6     44 seq804_BIOID40265    -            294   7.8e-20   69.9   0.0   1   1   1.1e-22   1.4e-19   69.1   0.0     1    44   246   289   246   290 0.96 Formate dehydrogenase N, transmembrane
Fer4_7               PF12838.2     52 seq804_BIOID40265    -            294   4.9e-15   55.5  25.2   1   1   8.3e-11     1e-07   32.0   5.6     1    50    38   114    38   117 0.90 4Fe-4S dicluster domain
Fer4_9               PF13187.1     55 seq804_BIOID40265    -            294   3.3e-13   49.5  27.2   1   1   4.6e-11   5.7e-08   32.7   7.7     1    55   132   184   132   184 0.97 4Fe-4S dicluster domain
Fer4_10              PF13237.1     52 seq804_BIOID40265    -            294   2.6e-12   46.2  27.8   1   1   3.4e-11   4.2e-08   32.7   7.1     2    52    93   144    92   144 0.86 4Fe-4S dicluster domain
Fer4_2               PF12797.2     22 seq804_BIOID40265    -            294   3.3e-10   39.1  34.5   1   1   6.4e-09     8e-06   25.3   2.4     4    20    33    49    31    51 0.91 4Fe-4S binding domain
Fer4_3               PF12798.2     15 seq804_BIOID40265    -            294   9.7e-08   31.9  41.1   1   3   0.00035      0.43   11.1   3.8     1    15   100   117   100   117 0.89 4Fe-4S binding domain
Fer4_3               PF12798.2     15 seq804_BIOID40265    -            294   9.7e-08   31.9  41.1   2   3   6.7e-05     0.083   13.3   2.9     1    14   133   146   133   147 0.94 4Fe-4S binding domain
Fer4_3               PF12798.2     15 seq804_BIOID40265    -            294   9.7e-08   31.9  41.1   3   3   3.4e-06    0.0042   17.4   2.5     1    15   160   183   160   183 0.98 4Fe-4S binding domain
Fer4_4               PF12800.2     17 seq804_BIOID40265    -            294   3.1e-07   30.0  31.6   1   2   4.7e-05     0.059   13.6   1.8     3    15    38    50    36    56 0.91 4Fe-4S binding domain
Fer4_4               PF12800.2     17 seq804_BIOID40265    -            294   3.1e-07   30.0  31.6   2   2     1e-07   0.00013   21.9   1.8     1    17   130   146   130   146 0.92 4Fe-4S binding domain
Fer4                 PF00037.22    24 seq804_BIOID40265    -            294   3.1e-07   29.6  37.3   1   1   4.1e-08   5.1e-05   22.5   2.0     5    22   130   147   126   149 0.87 4Fe-4S binding domain
DUF1233              PF06806.7     72 seq805_BIOID40265    -             84   2.7e-34  116.4   0.5   1   1   2.3e-38   3.2e-34  116.1   0.3     1    72     4    76     4    76 0.97 Putative excisionase (DUF1233)
AdoMet_dc            PF02675.10   106 seq806_BIOID40265    -            264   1.8e-35  120.8   0.0   1   1   3.4e-39   4.7e-35  119.5   0.0    11   106    39   169    32   169 0.98 S-adenosylmethionine decarboxylase
Nitroreductase       PF00881.19   165 seq808_BIOID40265    -            196   1.1e-16   60.9   0.0   1   1   9.4e-21   1.3e-16   60.7   0.0     5   165    18   174    14   174 0.89 Nitroreductase family
DAO                  PF01266.19   358 seq809_BIOID40265    -            444   7.9e-63  212.3   0.0   1   1   6.9e-67   9.4e-63  212.1   0.0     1   356    25   412    25   414 0.86 FAD dependent oxidoreductase
DUF3596              PF12167.3     88 seq814_BIOID40265    -            428   5.5e-30  102.6   0.0   1   1   1.9e-33   1.3e-29  101.5   0.0     1    88     7    93     7    93 0.98 Domain of unknown function (DUF3596)
Phage_integrase      PF00589.17   173 seq814_BIOID40265    -            428   1.8e-19   69.9   0.4   1   1   5.5e-23   3.8e-19   68.9   0.1     3   166   203   396   201   402 0.86 Phage integrase family
Abi                  PF02517.11    92 seq815_BIOID40265    -            132   1.4e-16   60.2   5.9   1   1   1.5e-20     2e-16   59.7   4.1     5    87    36   122    32   127 0.89 CAAX protease self-immunity
DUF1380              PF07128.7    139 seq816_BIOID40265    -            144   3.3e-76  253.6   1.0   1   1   2.7e-80   3.7e-76  253.4   0.7     1   139     1   138     1   138 1.00 Protein of unknown function (DUF1380)
PTS_EIIA_2           PF00359.17   142 seq818_BIOID40265    -            658   2.4e-31  108.2   0.0   1   1   8.9e-35     4e-31  107.5   0.0     5   141    29   170    25   171 0.95 Phosphoenolpyruvate-dependent sugar phosphotransferase system, EIIA 2
PTS_IIB              PF02302.12    90 seq818_BIOID40265    -            658   1.4e-15   57.3   0.1   1   1   5.6e-19   2.6e-15   56.5   0.1     2    90   188   279   187   279 0.95 PTS system, Lactose/Cellobiose specific IIB subunit
PTS_EIIC             PF02378.13   321 seq818_BIOID40265    -            658   3.4e-11   42.4  34.9   1   1   5.3e-14   2.4e-10   39.6  23.8     2   268   312   562   311   632 0.72 Phosphotransferase system, EIIC
SMC_N                PF02463.14   220 seq819_BIOID40265    -            553   8.4e-19   67.5   0.0   1   1   2.4e-22   1.6e-18   66.5   0.0     1   217     1   511     1   514 0.94 RecF/RecN/SMC N terminal domain
AAA_23               PF13476.1    202 seq819_BIOID40265    -            553     2e-18   67.3   4.3   1   1   1.5e-19   9.9e-16   58.5   3.0     1   195     4   215     4   381 0.48 AAA domain
Pyr_redox_2          PF07992.9    200 seq821_BIOID40265    -            472   2.2e-14   53.7   0.5   1   1   7.4e-09   8.4e-06   25.6   0.0     1    47   148   195   148   270 0.80 Pyridine nucleotide-disulphide oxidoreductase
Pyr_redox            PF00070.22    80 seq821_BIOID40265    -            472   5.6e-12   45.7   4.0   1   1   1.6e-08   1.8e-05   24.9   0.2     1    77   289   364   289   369 0.87 Pyridine nucleotide-disulphide oxidoreductase
NAD_binding_8        PF13450.1     68 seq821_BIOID40265    -            472   1.1e-08   34.7   0.2   1   1   2.6e-11   2.9e-08   33.4   0.2     1    35   151   185   151   189 0.96 NAD(P)-binding Rossmann-like domain
Thi4                 PF01946.12   230 seq821_BIOID40265    -            472   8.8e-07   28.1   1.0   1   1   1.2e-09   1.3e-06   27.5   0.1    18    83   147   213   138   223 0.80 Thi4 family
FAD_binding_3        PF01494.14   356 seq821_BIOID40265    -            472   1.2e-06   27.7   0.1   1   1   1.9e-09   2.1e-06   26.9   0.0     3    34   148   179   147   182 0.95 FAD binding domain
Bac_DNA_binding      PF00216.16    90 seq824_BIOID40265    -             94   2.1e-30  104.4   0.0   1   1   1.7e-34   2.3e-30  104.3   0.0     1    90     1    91     1    91 0.97 Bacterial DNA-binding protein
Flavin_Reduct        PF01613.13   154 seq825_BIOID40265    -            158   1.3e-26   93.1   0.4   1   1   1.2e-30   1.6e-26   92.9   0.3     1   131    13   139    13   149 0.92 Flavin reductase like domain
Vsr                  PF03852.10    75 seq826_BIOID40265    -            156   1.9e-34  116.9   0.1   1   1   2.3e-38   3.1e-34  116.2   0.1     1    73     2    74     2    76 0.98 DNA mismatch endonuclease Vsr
PseudoU_synth_2      PF00849.17   164 seq831_BIOID40265    -            291   3.3e-16   59.4   0.0   1   1   2.9e-19     2e-15   56.9   0.0     2   161    69   199    68   202 0.83 RNA pseudouridylate synthase
S4                   PF01479.20    48 seq831_BIOID40265    -            291     1e-11   43.9   0.2   1   1     4e-15   2.8e-11   42.5   0.1     2    43     4    43     3    57 0.93 S4 domain
Sulfatase            PF00884.18   379 seq832_BIOID40265    -            551   5.8e-98  328.2   2.0   1   1  1.5e-101   6.8e-98  328.0   1.4     1   377    86   514    86   516 0.96 Sulfatase
Antitoxin-MazE       PF04014.13    47 seq833_BIOID40265    -             85   4.3e-05   23.0   0.0   1   1     4e-09   5.4e-05   22.6   0.0     1    46     7    51     7    52 0.95 Antidote-toxin recognition MazE
MFS_2                PF13347.1    427 seq834_BIOID40265    -            467  4.3e-103  344.8  36.7   1   1  7.1e-107  4.8e-103  344.7  25.4     2   426    16   437    14   438 0.97 MFS/sugar transport protein
Cytochrom_B_N        PF00033.14   188 seq836_BIOID40265    -            217   1.4e-20   73.3  19.2   1   1   2.5e-24   1.7e-20   73.0  13.3     4   188    10   186     7   186 0.92 Cytochrome b(N-terminal)/b6/petB
Ni_hydr_CYTB         PF01292.15   182 seq836_BIOID40265    -            217   1.4e-18   66.8  17.8   1   1   2.5e-22   1.7e-18   66.5  12.3     5   182    13   186     9   186 0.89 Prokaryotic cytochrome b561
DDE_Tnp_1            PF01609.16   211 seq838_BIOID40265    -            316   1.6e-29  102.9   0.0   1   1   1.4e-33   1.9e-29  102.6   0.0     2   211    53   294    52   294 0.96 Transposase DDE domain
MdoG                 PF04349.7    484 seq840_BIOID40265    -            517  1.1e-262  871.3   1.2   1   1  9.2e-267  1.3e-262  871.1   0.8     1   483    29   514    29   515 1.00 Periplasmic glucan biosynthesis protein, MdoG
Methyltransf_26      PF13659.1    117 seq841_BIOID40265    -            187   4.1e-12   46.0   0.0   1   1   2.1e-15   7.2e-12   45.2   0.0     2   114    52   147    51   150 0.90 Methyltransferase domain
Methyltransf_18      PF12847.2    112 seq841_BIOID40265    -            187   4.6e-08   33.5   0.0   1   1   2.5e-11   8.4e-08   32.6   0.0     4   109    53   146    50   148 0.89 Methyltransferase domain
MTS                  PF05175.9    170 seq841_BIOID40265    -            187   9.8e-08   31.4   0.0   1   1   3.9e-11   1.3e-07   31.0   0.0    31   141    50   149    41   166 0.84 Methyltransferase small domain
RrnaAD               PF00398.15   262 seq841_BIOID40265    -            187   4.6e-07   29.0   0.0   1   1   1.7e-10   5.9e-07   28.6   0.0     9   113    29   128    24   148 0.89 Ribosomal RNA adenine dimethylase
Competence           PF03772.11   271 seq842_BIOID40265    -            780   5.3e-54  182.9  38.5   1   1   7.8e-58   5.3e-54  182.9  26.7     3   266   228   493   226   516 0.90 Competence protein
Lactamase_B          PF00753.22   194 seq842_BIOID40265    -            780   1.5e-12   47.4   0.0   1   1   3.6e-16   2.4e-12   46.7   0.0     4   176   533   697   530   714 0.89 Metallo-beta-lactamase superfamily
PemK                 PF02452.12   110 seq845_BIOID40265    -            110   6.4e-25   87.3   0.0   1   1   5.1e-29     7e-25   87.2   0.0     1   109     2   108     2   109 0.92 PemK-like protein
Xan_ur_permease      PF00860.15   389 seq846_BIOID40265    -            464    3e-104  348.5  54.5   1   1  2.2e-108    3e-104  348.5  37.8     2   386    53   423    52   426 0.97 Permease family
Mob_synth_C          PF06463.8    128 seq847_BIOID40265    -            352   7.1e-36  122.6   0.0   1   1   3.6e-39   1.2e-35  121.8   0.0     1   127   209   335   209   336 0.98 Molybdenum Cofactor Synthesis C
Radical_SAM          PF04055.16   166 seq847_BIOID40265    -            352   6.6e-27   94.5   0.0   1   1   2.6e-30     9e-27   94.1   0.0     2   166    42   204    41   204 0.97 Radical SAM superfamily
Fer4_12              PF13353.1    139 seq847_BIOID40265    -            352     2e-07   31.0   0.0   1   1   1.2e-10   3.9e-07   30.1   0.0    15   116    47   148    36   153 0.83 4Fe-4S single cluster domain
Fer4_14              PF13394.1    117 seq847_BIOID40265    -            352   6.4e-07   29.3   0.0   1   1   6.3e-10   2.1e-06   27.6   0.0     6    90    45   127    38   148 0.71 4Fe-4S single cluster domain
Trans_reg_C          PF00486.23    77 seq851_BIOID40265    -             30   1.8e-05   24.4   0.0   1   1   1.4e-09   1.9e-05   24.3   0.0    51    77     2    28     1    28 0.95 Transcriptional regulatory protein, C terminal
DUF2625              PF10946.3    208 seq853_BIOID40265    -            252   3.8e-89  296.9   0.1   1   1   3.4e-93   4.6e-89  296.7   0.1     1   208    40   240    40   240 0.98 Protein of unknown function DUF2625
Fer4_11              PF13247.1     99 seq854_BIOID40265    -            205   1.2e-31  108.4  10.9   1   1   8.5e-35   1.2e-31  108.4   7.5     3    97    60   153    58   155 0.97 4Fe-4S dicluster domain
Fer4_2               PF12797.2     22 seq854_BIOID40265    -            205   1.1e-13   50.0  30.8   1   1   6.7e-10   9.1e-07   28.3   0.6     2    20     6    24     5    33 0.89 4Fe-4S binding domain
Fer4                 PF00037.22    24 seq854_BIOID40265    -            205   9.1e-13   47.1  35.1   1   1   8.5e-11   1.2e-07   30.9   3.3     1    23    92   114    92   115 0.94 4Fe-4S binding domain
Fer4_7               PF12838.2     52 seq854_BIOID40265    -            205   2.4e-12   46.9  28.1   1   1   9.2e-10   1.3e-06   28.6   7.3     2    50    99   147    98   149 0.87 4Fe-4S dicluster domain
Fer4_9               PF13187.1     55 seq854_BIOID40265    -            205   8.2e-12   45.0  26.6   1   1   5.5e-10   7.5e-07   29.2   7.4     2    53    99   148    98   150 0.95 4Fe-4S dicluster domain
Fer4_10              PF13237.1     52 seq854_BIOID40265    -            205   4.5e-11   42.2  30.2   1   1   8.2e-09   1.1e-05   24.9   8.0     2    52    92   146    91   146 0.76 4Fe-4S dicluster domain
Fer4_4               PF12800.2     17 seq854_BIOID40265    -            205   1.7e-10   40.2  32.5   1   3     3e-05      0.04   14.1   2.3     1    15    11    25    11    29 0.90 4Fe-4S binding domain
Fer4_4               PF12800.2     17 seq854_BIOID40265    -            205   1.7e-10   40.2  32.5   2   3   3.3e-05     0.045   13.9   2.0     2    16    65    81    64    85 0.86 4Fe-4S binding domain
Fer4_4               PF12800.2     17 seq854_BIOID40265    -            205   1.7e-10   40.2  32.5   3   3   2.9e-07    0.0004   20.3   2.0     2    17    97   112    96   112 0.91 4Fe-4S binding domain
Fer4_6               PF12837.2     24 seq854_BIOID40265    -            205   2.4e-10   39.7  39.6   1   1   3.1e-09   4.2e-06   26.2   3.2     1    23    91   113    91   114 0.95 4Fe-4S binding domain
Fer4_3               PF12798.2     15 seq854_BIOID40265    -            205   7.3e-07   29.1  40.1   1   2   9.4e-06     0.013   15.9   4.2     1    15    67    83    67    83 0.98 4Fe-4S binding domain
Fer4_3               PF12798.2     15 seq854_BIOID40265    -            205   7.3e-07   29.1  40.1   2   2   4.8e-05     0.065   13.7   1.6     1    13   126   147   126   149 0.94 4Fe-4S binding domain
Phage_AlpA           PF05930.7     51 seq856_BIOID40265    -             65   1.5e-17   62.9   0.2   1   1   1.3e-21   1.8e-17   62.6   0.1     3    50    18    64    16    65 0.96 Prophage CP4-57 regulatory protein (AlpA)
Aldedh               PF00171.17   462 seq857_BIOID40265    -            482  1.8e-175  583.6   0.1   1   1  1.4e-179    2e-175  583.4   0.1     1   461    19   477    19   478 0.99 Aldehyde dehydrogenase family
Pribosyltran         PF00156.22   125 seq858_BIOID40265    -            227   2.4e-09   36.8   0.0   1   1   2.9e-13     4e-09   36.1   0.0    45   124   141   223   136   224 0.82 Phosphoribosyl transferase domain
RepB-RCR_reg         PF10723.4     85 seq860_BIOID40265    -             85   7.1e-37  124.9   1.2   1   1   5.6e-41   7.7e-37  124.7   0.9     1    84     1    84     1    85 0.99 Replication regulatory protein RepB
DUF1018              PF06252.7    119 seq862_BIOID40265    -            170   9.6e-31  106.6   0.3   1   1   8.7e-35   1.2e-30  106.3   0.2     1   119    19   142    19   142 0.92 Protein of unknown function (DUF1018)
MerR_1               PF13411.1     69 seq863_BIOID40265    -            215   3.9e-09   36.0   0.2   1   1   2.7e-12   3.6e-08   32.9   0.0    26    68     2    44     1    45 0.96 MerR HTH family regulatory protein
DUF262               PF03235.9    221 seq864_BIOID40265    -            436   2.8e-15   56.7   1.6   1   1     2e-19   2.8e-15   56.7   1.1    16   218    30   165    14   166 0.75 Protein of unknown function DUF262
DmsC                 PF04976.7    276 seq867_BIOID40265    -            364  1.7e-115  384.9  19.9   1   1  1.5e-119  2.1e-115  384.6  13.8     1   276    81   354    81   354 0.99 DMSO reductase anchor subunit (DmsC)
RVT_1                PF00078.22   214 seq870_BIOID40265    -            448   2.5e-54  183.7   0.0   1   1   5.5e-58   3.8e-54  183.1   0.0     1   214    32   278    32   278 0.97 Reverse transcriptase (RNA-dependent DNA polymerase)
GIIM                 PF08388.6     80 seq870_BIOID40265    -            448     6e-12   45.0   4.5   1   1   1.2e-15   7.9e-12   44.6   1.3     3    69   301   367   299   389 0.85 Group II intron, maturase-specific domain
IncFII_repA          PF02387.10   281 seq874_BIOID40265    -            289   8.7e-96  320.2   0.0   1   1  8.4e-100   1.2e-95  319.8   0.0     3   271     9   269     3   276 0.98 IncFII RepA protein family
Phage_portal_2       PF05136.8    355 seq875_BIOID40265    -            502  3.4e-102  341.4   0.8   1   1    3e-106  4.2e-102  341.2   0.6     3   355    33   373    31   373 0.98 Phage portal protein, lambda family
Mor                  PF08765.6    108 seq878_BIOID40265    -            140   3.6e-30  103.8   0.1   1   1   3.3e-34   4.6e-30  103.4   0.1     2   108    33   139    32   139 0.98 Mor transcription activator family
MoCF_biosynth        PF00994.19   144 seq879_BIOID40265    -            170   5.6e-31  106.7   0.0   1   1   5.1e-35     7e-31  106.4   0.0     1   143    14   156    12   157 0.92 Probable molybdopterin binding domain
Fe-S_biosyn          PF01521.15    91 seq881_BIOID40265    -            191   2.1e-23   81.7   0.0   1   1   1.6e-26   1.1e-22   79.4   0.0     1    91     2    94     2    94 0.98 Iron-sulphur cluster biosynthesis
NifU                 PF01106.12    68 seq881_BIOID40265    -            191     2e-10   40.1   0.0   1   1   4.4e-14     3e-10   39.5   0.0     2    65   112   177   111   180 0.90 NifU-like domain
DUF808               PF05661.7    295 seq884_BIOID40265    -            305  7.9e-134  444.9  16.0   1   1  6.9e-138  9.4e-134  444.7  11.1     1   293     3   292     3   294 0.95 Protein of unknown function (DUF808)
KdgM                 PF06178.8    218 seq885_BIOID40265    -            230   1.5e-87  292.6  10.8   1   1   2.4e-91   1.7e-87  292.4   7.5     2   218    15   230    14   230 0.99 Oligogalacturonate-specific porin protein (KdgM)
DUF1597              PF07642.6    344 seq885_BIOID40265    -            230   2.5e-07   29.9   8.9   1   1   1.2e-10   8.4e-07   28.2   6.2   152   326    50   219    13   229 0.78 Outer membrane protein family (DUF1597)
HTH_18               PF12833.2     81 seq886_BIOID40265    -            278   5.5e-26   90.3   2.2   1   1     2e-29   6.7e-26   90.0   0.8     1    80   193   271   193   272 0.97 Helix-turn-helix domain
AraC_binding         PF02311.14   136 seq886_BIOID40265    -            278   2.1e-23   82.3   2.1   1   1   6.2e-27   2.1e-23   82.3   1.4     4   136    16   154    14   154 0.96 AraC-like ligand binding domain
HTH_AraC             PF00165.18    42 seq886_BIOID40265    -            278   8.5e-21   73.0   0.1   1   2   1.9e-11   6.5e-08   32.0   0.0     1    42   180   221   180   221 0.97 Bacterial regulatory helix-turn-helix proteins, AraC family
HTH_AraC             PF00165.18    42 seq886_BIOID40265    -            278   8.5e-21   73.0   0.1   2   2   1.3e-13   4.5e-10   38.9   0.0     1    42   232   271   232   271 0.93 Bacterial regulatory helix-turn-helix proteins, AraC family
Cupin_2              PF07883.6     71 seq886_BIOID40265    -            278   7.1e-06   25.3   2.6   1   1   3.5e-09   1.2e-05   24.5   1.8     7    61    24    77    22    84 0.94 Cupin domain
SmpA_OmlA            PF04355.8     71 seq887_BIOID40265    -            113   5.7e-27   93.0   0.3   1   1   5.1e-31     7e-27   92.7   0.2     1    70    35   104    35   105 0.98 SmpA / OmlA family
DUF1205              PF06722.7     97 seq889_BIOID40265    -            374   1.7e-26   92.1   0.0   1   1   6.3e-30   4.3e-26   90.8   0.0     1    97   164   259   164   259 0.96 Protein of unknown function (DUF1205)
UDPGT                PF00201.13   500 seq889_BIOID40265    -            374   7.4e-07   27.9   0.0   1   1   4.3e-10     3e-06   25.9   0.0   319   397   252   328   195   337 0.81 UDP-glucoronosyl and UDP-glucosyl transferase
SSB                  PF00436.20   104 seq892_BIOID40265    -            175   1.2e-38  131.0   0.3   1   1   1.1e-42   1.5e-38  130.6   0.2     1   101     6   109     6   112 0.95 Single-strand binding protein family
HTH_3                PF01381.17    55 seq893_BIOID40265    -            178     6e-17   61.1   0.0   1   1   3.7e-20   8.5e-17   60.6   0.0     1    53    12    64    12    66 0.97 Helix-turn-helix
HTH_31               PF13560.1     64 seq893_BIOID40265    -            178   1.2e-10   41.2   0.0   1   1   8.8e-14     2e-10   40.5   0.0     4    57    10    62     8    74 0.94 Helix-turn-helix domain
HTH_19               PF12844.2     64 seq893_BIOID40265    -            178   9.9e-10   38.2   0.0   1   1   6.5e-13   1.5e-09   37.6   0.0     3    59    11    67     9    71 0.95 Helix-turn-helix domain
Cupin_2              PF07883.6     71 seq893_BIOID40265    -            178   8.4e-10   37.9   0.3   1   1   6.6e-13   1.5e-09   37.0   0.2     4    69   105   171   102   173 0.92 Cupin domain
HTH_26               PF13443.1     63 seq893_BIOID40265    -            178   5.3e-06   26.4   0.0   1   1   3.5e-09     8e-06   25.8   0.0     2    59    12    68    11    72 0.93 Cro/C1-type HTH DNA-binding domain
HTH_25               PF13413.1     62 seq893_BIOID40265    -            178   4.6e-06   26.0   0.0   1   1   3.4e-09   7.9e-06   25.3   0.0     2    35    12    45    11    49 0.94 Helix-turn-helix domain
Glyco_hydro_38       PF01074.17   277 seq895_BIOID40265    -            877   8.8e-44  149.7   0.0   1   1   2.9e-47   1.3e-43  149.1   0.0     2   263     7   263     6   274 0.88 Glycosyl hydrolases family 38 N-terminal domain
Glyco_hydro_38C      PF07748.8    458 seq895_BIOID40265    -            877   8.5e-29  100.4   0.0   1   1   2.8e-32   1.3e-28   99.9   0.0     2   417   386   843   385   862 0.75 Glycosyl hydrolases family 38 C-terminal domain
Alpha-mann_mid       PF09261.6     80 seq895_BIOID40265    -            877   1.2e-06   28.4   0.0   1   1   6.3e-10   2.9e-06   27.2   0.0     2    79   280   356   279   357 0.88 Alpha mannosidase, middle domain
Glycos_transf_2      PF00535.21   169 seq896_BIOID40265    -            847   1.4e-19   70.2   0.0   1   1   6.3e-23   2.2e-19   69.6   0.0     2   168   246   429   245   430 0.98 Glycosyl transferase family 2
Glyco_tranf_2_3      PF13641.1    230 seq896_BIOID40265    -            847   3.3e-15   56.4   0.3   1   1     3e-18     1e-14   54.8   0.0     2   230   243   493   242   493 0.84 Glycosyltransferase like family 2
Glyco_trans_2_3      PF13632.1    192 seq896_BIOID40265    -            847   2.9e-13   49.8  14.5   1   1   8.6e-17   2.9e-13   49.8  10.1     1   185   341   533   341   708 0.82 Glycosyl transferase family group 2
Glyco_transf_21      PF13506.1    174 seq896_BIOID40265    -            847   4.5e-08   32.5   0.0   1   1   4.7e-11   1.6e-07   30.6   0.0     6   147   312   468   308   492 0.77 Glycosyl transferase family 21
AsnC_trans_reg       PF01037.16    74 seq899_BIOID40265    -            164   1.9e-24   85.0   0.1   1   1   1.4e-27   6.5e-24   83.3   0.0     1    74    78   152    78   152 0.98 AsnC family
HTH_24               PF13412.1     48 seq899_BIOID40265    -            164   2.3e-21   74.8   0.2   1   1   1.1e-24     5e-21   73.7   0.1     1    48    12    59    12    59 0.98 Winged helix-turn-helix DNA-binding
HTH_AsnC-type        PF13404.1     42 seq899_BIOID40265    -            164   2.6e-20   71.5   0.4   1   1     9e-24   4.1e-20   70.9   0.2     1    42    12    53    12    53 0.99 AsnC-type helix-turn-helix domain
Phage_lysozyme       PF00959.14   110 seq902_BIOID40265    -            166   1.6e-20   73.2   0.0   1   1   1.5e-24   2.1e-20   72.9   0.0     2   109    48   153    47   154 0.98 Phage lysozyme
MoaC                 PF01967.16   136 seq903_BIOID40265    -            161   1.5e-60  202.6   1.3   1   1   1.3e-64   1.7e-60  202.4   0.9     1   136    15   150    15   150 1.00 MoaC family
Fe-ADH               PF00465.14   366 seq904_BIOID40265    -            891  4.1e-112  374.3   0.3   1   1  1.4e-115  6.4e-112  373.7   0.2     1   361   457   849   457   854 0.93 Iron-containing alcohol dehydrogenase
Aldedh               PF00171.17   462 seq904_BIOID40265    -            891   1.6e-27   95.8   2.6   1   1   2.2e-30     1e-26   93.2   1.8    26   426     4   399     1   406 0.78 Aldehyde dehydrogenase family
Fe-ADH_2             PF13685.1    250 seq904_BIOID40265    -            891   1.3e-18   67.0   1.2   1   2   2.8e-12   1.3e-08   34.3   0.0    12    94   473   555   464   562 0.92 Iron-containing alcohol dehydrogenase
Fe-ADH_2             PF13685.1    250 seq904_BIOID40265    -            891   1.3e-18   67.0   1.2   2   2   8.6e-11   3.9e-07   29.5   0.9    98   247   588   739   580   741 0.93 Iron-containing alcohol dehydrogenase
TerB                 PF05099.8    140 seq905_BIOID40265    -            143   1.2e-14   54.1   7.6   1   1   3.1e-18   2.1e-14   53.2   5.3     8   131    10   138     3   141 0.81 Tellurite resistance protein TerB
Nitrate_red_del      PF02613.10   136 seq908_BIOID40265    -            204     4e-31  107.5   1.1   1   1   4.1e-35   5.6e-31  107.0   0.7     7   134    41   164    19   166 0.93 Nitrate reductase delta subunit
Aminotran_3          PF00202.16   339 seq909_BIOID40265    -            428  2.5e-121  404.5   0.1   1   1  2.2e-125  2.9e-121  404.3   0.1     2   338    29   362    28   363 0.98 Aminotransferase class-III
DUF905               PF06006.7     71 seq912_BIOID40265    -             79     7e-40  134.1   0.1   1   1   5.7e-44   7.8e-40  133.9   0.0     2    71    11    79    10    79 0.98 Bacterial protein of unknown function (DUF905)
HTH_Tnp_IS1          PF12759.2     50 seq914_BIOID40265    -             91   2.2e-32  110.1   0.1   1   1   4.8e-36   3.3e-32  109.6   0.1     1    50    39    88    39    88 0.99 InsA C-terminal domain
Zn_Tnp_IS1           PF03811.8     36 seq914_BIOID40265    -             91   1.1e-21   75.9   4.5   1   1   3.1e-25   2.1e-21   74.9   3.1     1    36     1    36     1    36 0.99 InsA N-terminal domain
Peptidase_U32        PF01136.14   233 seq916_BIOID40265    -            667   1.2e-70  237.0   0.1   1   1   3.2e-71   2.2e-67  226.2   0.0     2   231    93   319    92   321 0.90 Peptidase family U32
DUF3656              PF12392.3    122 seq916_BIOID40265    -            667   2.4e-26   92.0   0.0   1   1   6.9e-30   4.7e-26   91.1   0.0     2   122   405   522   404   522 0.97 Collagenase
Transposase_31       PF04754.7    205 seq917_BIOID40265    -            319     2e-80  268.8   0.4   1   1   2.5e-84   3.4e-80  268.1   0.3     1   200    30   227    30   231 0.97 Putative transposase, YhgA-like
AraC_binding         PF02311.14   136 seq918_BIOID40265    -            312   7.8e-23   80.5   1.3   1   1   3.5e-26   1.2e-22   79.9   0.2     7   120    52   170    48   186 0.89 AraC-like ligand binding domain
HTH_18               PF12833.2     81 seq918_BIOID40265    -            312     9e-22   76.8   0.1   1   1   5.5e-25   1.9e-21   75.8   0.1     2    79   229   305   228   307 0.97 Helix-turn-helix domain
HTH_AraC             PF00165.18    42 seq918_BIOID40265    -            312   1.5e-20   72.2   0.2   1   2   3.2e-10   1.1e-06   28.1   0.0     2    42   216   256   215   256 0.93 Bacterial regulatory helix-turn-helix proteins, AraC family
HTH_AraC             PF00165.18    42 seq918_BIOID40265    -            312   1.5e-20   72.2   0.2   2   2   1.6e-14   5.3e-11   41.8   0.0     2    42   268   306   267   306 0.94 Bacterial regulatory helix-turn-helix proteins, AraC family
Cupin_2              PF07883.6     71 seq918_BIOID40265    -            312   1.4e-06   27.5   0.0   1   1   8.3e-10   2.8e-06   26.6   0.0     7    60    57   109    53   116 0.92 Cupin domain
GntP_permease        PF02447.11   441 seq919_BIOID40265    -            438  2.1e-188  626.2  45.8   1   1  5.2e-192  2.4e-188  626.0  31.7     1   441     1   437     1   437 0.99 GntP family permease
CitMHS               PF03600.11   349 seq919_BIOID40265    -            438   5.3e-09   35.0  40.0   1   1   1.6e-12   7.2e-09   34.5  27.5     5   348     8   386     3   387 0.78 Citrate transporter
Na_H_antiporter      PF03553.9    303 seq919_BIOID40265    -            438   3.8e-06   26.0  19.5   1   1   8.3e-10   3.8e-06   26.0  13.5    67   257   215   393   160   394 0.69 Na+/H+ antiporter family
FtsK_SpoIIIE         PF01580.13   205 seq920_BIOID40265    -           1329   3.9e-74  248.4   0.1   1   1   1.8e-77   6.1e-74  247.8   0.1     2   205   948  1161   947  1161 0.98 FtsK/SpoIIIE family
DUF4117              PF13491.1    171 seq920_BIOID40265    -           1329   3.4e-41  140.4  17.3   1   1   1.4e-44   4.8e-41  139.9  12.0     2   171    20   191    19   191 0.95 Domain of unknown function (DUF4117)
Ftsk_gamma           PF09397.5     67 seq920_BIOID40265    -           1329     4e-30  103.2   0.0   1   1   2.6e-33   8.8e-30  102.1   0.0     2    65  1262  1325  1261  1327 0.96 Ftsk gamma domain
ThiS                 PF02597.15    78 seq921_BIOID40265    -             81     5e-22   77.9   0.0   1   1   4.1e-26   5.6e-22   77.8   0.0     1    78     4    81     4    81 0.99 ThiS family
DUF3927              PF13064.1     46 seq922_BIOID40265    -             55   2.8e-24   84.2  10.9   1   1   2.2e-28   3.1e-24   84.0   7.6     1    46     3    48     3    48 0.98 Protein of unknown function (DUF3927)
DUF2158              PF09926.4     53 seq924_BIOID40265    -             60   8.5e-19   66.6   0.4   1   1   7.3e-23     1e-18   66.3   0.3     1    53     3    49     3    49 0.98 Uncharacterized small protein (DUF2158)
Peptidase_S49_N      PF08496.5    155 seq925_BIOID40265    -            349   2.9e-64  215.4   3.5   1   1   6.3e-68   2.9e-64  215.4   2.4     1   155     1   158     1   158 0.98 Peptidase family S49 N-terminal
Peptidase_S49        PF01343.13   154 seq925_BIOID40265    -            349   1.2e-50  171.1   2.2   1   1   3.1e-54   1.4e-50  170.9   0.0     2   153   161   310   160   311 0.98 Peptidase family S49
SDH_sah              PF01972.11   286 seq925_BIOID40265    -            349   1.7e-05   23.6   1.8   1   1   5.1e-09   2.3e-05   23.2   0.0    89   163   133   208   119   225 0.81 Serine dehydrogenase proteinase
PMI_typeI            PF01238.16   373 seq926_BIOID40265    -            417  4.8e-125  417.2   0.1   1   1  5.4e-128  3.7e-124  414.3   0.0     1   373    27   383    27   383 0.99 Phosphomannose isomerase type I
ParBc                PF02195.13    90 seq928_BIOID40265    -            654   3.9e-22   78.0   0.0   1   1   6.2e-26   8.5e-22   76.9   0.0     1    89    38   133    38   134 0.98 ParB-like nuclease domain
FMN_red              PF03358.10   152 seq930_BIOID40265    -            198   8.1e-15   54.5   0.0   1   1   3.1e-18   1.1e-14   54.1   0.0    14   144    13   143     2   149 0.85 NADPH-dependent FMN reductase
Flavodoxin_1         PF00258.20   143 seq930_BIOID40265    -            198   2.8e-11   43.4   0.1   1   1   1.4e-14   4.8e-11   42.7   0.0     1   138     6   130     6   135 0.81 Flavodoxin
Flavodoxin_2         PF02525.12   199 seq930_BIOID40265    -            198     1e-05   25.0   0.0   1   1   3.9e-09   1.3e-05   24.6   0.0     2   138     3   117     2   147 0.74 Flavodoxin-like fold
DDE_Tnp_IS1          PF03400.8    131 seq932_BIOID40265    -            125   4.5e-74  246.6   1.5   1   1   3.6e-78   4.9e-74  246.4   1.1     7   131     1   125     1   125 1.00 IS1 transposase
DUF1120              PF06551.7    116 seq933_BIOID40265    -            254     1e-40  138.5   2.2   1   1   7.5e-45     1e-40  138.5   1.5     1   116    33   146    33   146 0.97 Protein of unknown function (DUF1120)
ABC_membrane         PF00664.18   275 seq937_BIOID40265    -            582   2.7e-55  187.6  14.5   1   1   1.1e-58   3.9e-55  187.0  10.0     6   275    29   298    24   298 0.94 ABC transporter transmembrane region
ABC_tran             PF00005.22   118 seq937_BIOID40265    -            582   2.2e-22   79.5   0.3   1   1   1.8e-25   6.1e-22   78.0   0.0     1   118   383   509   383   509 0.98 ABC transporter
MoaE                 PF02391.12   117 seq938_BIOID40265    -            150   3.4e-40  136.3   0.0   1   1   2.9e-44     4e-40  136.1   0.0     2   116     6   121     5   122 0.97 MoaE protein
CLP_protease         PF00574.18   182 seq940_BIOID40265    -            675   1.5e-44  151.7   0.2   1   1   5.8e-48   2.6e-44  150.9   0.1    29   179    46   191    17   194 0.93 Clp protease
Mu-like_gpT          PF10124.4    291 seq940_BIOID40265    -            675   1.1e-08   34.3   0.1   1   1   1.6e-09   7.4e-06   25.0   0.0   220   289   534   607   526   609 0.81 Mu-like prophage major head subunit gpT
SDH_sah              PF01972.11   286 seq940_BIOID40265    -            675   1.1e-06   27.5   0.8   1   1   3.2e-09   1.5e-05   23.8   0.1    92   152    61   121    34   130 0.91 Serine dehydrogenase proteinase
SmpB                 PF01668.13    68 seq941_BIOID40265    -            160   1.3e-29  101.6   0.0   1   1   1.5e-33   2.1e-29  100.9   0.0     2    67    13    78    12    80 0.96 SmpB protein
Voltage_CLC          PF00654.15   355 seq944_BIOID40265    -            438   1.1e-72  244.9  33.6   1   1   7.9e-77   1.1e-72  244.9  23.3     5   354    83   422    79   423 0.91 Voltage gated chloride channel
DUF303               PF03629.13   255 seq948_BIOID40265    -            617   3.8e-29  101.5   0.0   1   1   7.8e-33   5.4e-29  101.0   0.0     1   200    64   295    64   338 0.78 Domain of unknown function (DUF303)
DUF1737              PF08410.5     54 seq948_BIOID40265    -            617   3.6e-18   64.9   0.0   1   1   1.2e-21   7.9e-18   63.8   0.0     1    53     1    50     1    51 0.98 Domain of unknown function (DUF1737)
zf-dskA_traR         PF01258.12    36 seq949_BIOID40265    -             97   8.4e-12   44.4   2.5   1   1   6.1e-16   8.4e-12   44.4   1.7     4    35    58    89    53    90 0.88 Prokaryotic dksA/traR C4-type zinc finger
YccJ                 PF13993.1     69 seq951_BIOID40265    -             75   3.5e-42  142.2   2.1   1   1   2.9e-46   3.9e-42  142.0   1.5     1    69     7    75     7    75 0.99 YccJ-like protein
Bax1-I               PF01027.15   205 seq953_BIOID40265    -            234   3.6e-59  199.6  36.8   1   1     3e-63   4.1e-59  199.5  25.5     2   205    19   230    18   230 0.92 Inhibitor of apoptosis-promoting Bax1
DUF2730              PF10805.3    106 seq957_BIOID40265    -            103   1.2e-34  118.1   0.3   1   1   9.8e-39   1.3e-34  117.9   0.2     1   105     1    99     1   101 0.98 Protein of unknown function (DUF2730)
Pili_assembly_N      PF00345.15   122 seq961_BIOID40265    -            224     2e-22   79.1   1.3   1   1   6.8e-26   3.1e-22   78.5   0.3     2   121    22   135    21   136 0.94 Gram-negative pili assembly chaperone, N-terminal domain
Pili_assembly_C      PF02753.12    68 seq961_BIOID40265    -            224   1.3e-05   24.8   1.7   1   1   4.5e-09   2.1e-05   24.1   0.6     1    64   154   216   154   220 0.91 Gram-negative pili assembly chaperone, C-terminal domain
MerT                 PF02411.10   116 seq962_BIOID40265    -            116   1.4e-64  214.9   6.7   1   1   1.1e-68   1.5e-64  214.8   4.7     1   116     1   116     1   116 1.00 MerT mercuric transport protein
DUF3300              PF11737.3    228 seq963_BIOID40265    -            617     3e-78  262.1   4.9   1   1   2.2e-82     3e-78  262.1   3.4     1   228    73   334    73   334 0.94 Protein of unknown function (DUF3300)
AA_permease          PF00324.16   479 seq964_BIOID40265    -            487  4.2e-122  407.8  48.2   1   1    7e-126  4.8e-122  407.6  33.4     1   476    39   476    39   479 0.98 Amino acid permease
AA_permease_2        PF13520.1    426 seq964_BIOID40265    -            487   1.9e-42  145.2  48.0   1   1   3.3e-46   2.3e-42  144.9  33.3     5   424    39   460    35   466 0.86 Amino acid permease
DUF1391              PF07151.7     49 seq968_BIOID40265    -             78   1.7e-34  116.8   0.9   1   1   1.7e-38   2.3e-34  116.5   0.6     1    48    29    76    29    77 0.97 Protein of unknown function (DUF1391)
GGDEF                PF00990.16   161 seq970_BIOID40265    -            251   5.9e-47  159.1   0.0   1   1   5.2e-51   7.2e-47  158.8   0.0     1   161    85   244    85   244 0.97 GGDEF domain
DLH                  PF01738.13   218 seq972_BIOID40265    -            289   1.4e-76  256.4   0.0   1   1   6.4e-80   1.8e-76  256.1   0.0     1   217    60   283    60   284 0.99 Dienelactone hydrolase family
Abhydrolase_5        PF12695.2    142 seq972_BIOID40265    -            289   3.5e-15   55.8   0.1   1   1   1.9e-18   5.3e-15   55.3   0.0     2   142    77   255    76   255 0.76 Alpha/beta hydrolase family
Abhydrolase_6        PF12697.2    228 seq972_BIOID40265    -            289   4.7e-12   46.1   1.9   1   1   3.4e-09   9.3e-06   25.5   0.0   163   221   198   260   182   267 0.74 Alpha/beta hydrolase family
BAAT_C               PF08840.6    213 seq972_BIOID40265    -            289   5.6e-09   35.9   0.1   1   1   5.9e-09   1.6e-05   24.6   0.0   109   175   204   268   191   270 0.82 BAAT / Acyl-CoA thioester hydrolase C terminal
Peptidase_S9         PF00326.16   213 seq972_BIOID40265    -            289   1.1e-06   27.9   0.0   1   1   1.5e-08   4.2e-05   22.7   0.0   136   210   202   284   186   287 0.79 Prolyl oligopeptidase family
DUF945               PF06097.6    459 seq973_BIOID40265    -            502    4e-149  497.1  19.0   1   1  3.3e-153  4.5e-149  496.9  13.2     1   459     1   482     1   482 0.99 Bacterial protein of unknown function (DUF945)
DUF3486              PF11985.3    180 seq975_BIOID40265    -            193   1.6e-43  148.7  13.2   1   1   1.3e-47   1.8e-43  148.5   9.2     1   180     6   191     6   191 0.98 Protein of unknown function (DUF3486)
rve                  PF00665.21   120 seq979_BIOID40265    -            513   1.2e-16   60.7   0.0   1   1   1.9e-20   2.6e-16   59.7   0.0     2   119   137   268   136   269 0.96 Integrase core domain
Topoisom_bac         PF01131.15   403 seq982_BIOID40265    -            879  4.3e-131  437.3   0.7   1   1  2.2e-134  7.7e-131  436.5   0.5     2   403   171   579   170   579 0.93 DNA topoisomerase
Topo_Zn_Ribbon       PF08272.6     42 seq982_BIOID40265    -            879   1.1e-39  133.3   0.7   1   2   1.5e-19   5.2e-16   57.6   0.0     2    42   772   811   771   811 0.96 Topoisomerase I zinc-ribbon-like
Topo_Zn_Ribbon       PF08272.6     42 seq982_BIOID40265    -            879   1.1e-39  133.3   0.7   2   2   7.4e-24   2.5e-20   71.4   1.8     1    42   838   879   838   879 0.98 Topoisomerase I zinc-ribbon-like
Toprim               PF01751.17    88 seq982_BIOID40265    -            879   3.4e-26   90.8   0.0   1   1   2.1e-29   7.1e-26   89.7   0.0     2    88    19   156    18   156 0.98 Toprim domain
zf-C4_Topoisom       PF01396.14    39 seq982_BIOID40265    -            879   4.1e-19   67.6  16.9   1   2   3.6e-09   1.2e-05   24.5   0.3     3    27   612   636   610   653 0.84 Topoisomerase DNA binding C4 zinc finger
zf-C4_Topoisom       PF01396.14    39 seq982_BIOID40265    -            879   4.1e-19   67.6  16.9   2   2   6.9e-15   2.4e-11   42.8   1.9     2    38   723   758   722   759 0.94 Topoisomerase DNA binding C4 zinc finger
MerC                 PF03203.9    116 seq983_BIOID40265    -            153   7.7e-23   80.9   8.2   1   1   6.6e-27     9e-23   80.7   5.7     1   114    21   134    21   136 0.96 MerC mercury resistance protein
Bax1-I               PF01027.15   205 seq984_BIOID40265    -            178     1e-07   31.6  25.0   1   1   8.5e-12   1.2e-07   31.4  17.3     3   163    19   174    17   178 0.83 Inhibitor of apoptosis-promoting Bax1
Usher                PF00577.15   552 seq985_BIOID40265    -            793  3.8e-132  441.7  22.6   1   1    1e-135  4.5e-132  441.4  15.7     2   552   176   706   175   706 0.96 Type VII secretion system (T7SS), usher protein
PapC_N               PF13954.1    146 seq985_BIOID40265    -            793   1.7e-20   72.9   0.0   1   1   7.7e-24   3.5e-20   71.9   0.0     2   145    30   161    29   162 0.89 PapC N-terminal domain
PapC_C               PF13953.1     68 seq985_BIOID40265    -            793   5.2e-10   38.7   0.0   1   1     1e-12   4.6e-09   35.6   0.0     1    66   716   778   716   780 0.96 PapC C-terminal domain
DUF3521              PF12035.3     35 seq987_BIOID40265    -             57   3.6e-19   68.1   1.8   1   1   3.4e-23   4.6e-19   67.8   1.3     1    35     1    35     1    35 0.99 Protein of unknown function (DUF3521)
LpxK                 PF02606.9    326 seq993_BIOID40265    -            328  7.8e-111  370.0   0.0   1   1  6.8e-115  9.3e-111  369.7   0.0     2   322    13   318    12   323 0.95 Tetraacyldisaccharide-1-P 4'-kinase
DUF1375              PF07119.7     76 seq996_BIOID40265    -             75   8.9e-21   73.3   0.2   1   1   9.2e-25   1.3e-20   72.9   0.1     6    75     8    69     3    70 0.91 Protein of unknown function (DUF1375)
Abhydrolase_6        PF12697.2    228 seq997_BIOID40265    -            254   5.7e-34  117.8   5.1   1   1   2.4e-37   6.6e-34  117.6   3.5     1   227    19   246    19   247 0.79 Alpha/beta hydrolase family
Abhydrolase_1        PF00561.15   230 seq997_BIOID40265    -            254   1.4e-18   67.1   0.8   1   2   4.2e-14   1.1e-10   41.3   0.3     3    80    45   124    43   184 0.79 alpha/beta hydrolase fold
Abhydrolase_1        PF00561.15   230 seq997_BIOID40265    -            254   1.4e-18   67.1   0.8   2   2   5.8e-09   1.6e-05   24.4   0.0   173   228   193   248   187   250 0.93 alpha/beta hydrolase fold
Abhydrolase_5        PF12695.2    142 seq997_BIOID40265    -            254   4.5e-16   58.7   0.3   1   1   3.8e-19     1e-15   57.6   0.2     1   141    18   234    18   235 0.85 Alpha/beta hydrolase family
PGAP1                PF07819.8    225 seq997_BIOID40265    -            254   1.3e-09   37.8   0.2   1   1   1.1e-11   3.1e-08   33.3   0.1     3   144    15   138    13   159 0.80 PGAP1-like protein
DUF676               PF05057.9    218 seq997_BIOID40265    -            254   7.7e-05   21.9   0.0   1   1   4.2e-08   0.00011   21.3   0.0     8   104    19   106    12   122 0.83 Putative serine esterase (DUF676)
PsiB                 PF06290.6    143 seq999_BIOID40265    -            144     3e-72  240.6   0.0   1   1   2.4e-76   3.3e-72  240.4   0.0     1   143     1   143     1   143 0.99 Plasmid SOS inhibition protein (PsiB)
SH3_3                PF08239.6     52 seq1001_BIOID40265   -            206   9.6e-06   25.0   0.1   1   1   1.4e-09   1.9e-05   24.0   0.0     5    46    36    80    30    86 0.91 Bacterial SH3 domain
Sod_Fe_C             PF02777.13   106 seq1005_BIOID40265   -            208   5.1e-40  135.4   0.6   1   1   1.1e-43   7.5e-40  134.9   0.1     4   106    98   204    95   204 0.91 Iron/manganese superoxide dismutases, C-terminal domain
Sod_Fe_N             PF00081.17    82 seq1005_BIOID40265   -            208   9.5e-34  115.4   2.3   1   1   2.3e-37   1.5e-33  114.7   1.6     1    81     4    91     4    92 0.97 Iron/manganese superoxide dismutases, alpha-hairpin domain
Pyr_redox_2          PF07992.9    200 seq1007_BIOID40265   -            538   3.8e-33  114.9   0.0   1   1   6.6e-36   1.8e-32  112.7   0.0    23   198    98   384    91   386 0.95 Pyridine nucleotide-disulphide oxidoreductase
Pyr_redox_dim        PF02852.17   110 seq1007_BIOID40265   -            538   1.1e-30  105.7   0.0   1   1   9.4e-34   2.6e-30  104.5   0.0     1   109   414   522   414   523 0.98 Pyridine nucleotide-disulphide oxidoreductase, dimerisation domain
Pyr_redox            PF00070.22    80 seq1007_BIOID40265   -            538   1.2e-14   54.3   1.7   1   1   2.4e-17   6.5e-14   51.9   0.1     1    74   245   319   245   328 0.89 Pyridine nucleotide-disulphide oxidoreductase
HMA                  PF00403.21    62 seq1007_BIOID40265   -            538   6.3e-10   38.9   0.1   1   1   4.4e-13   1.2e-09   38.0   0.0     1    61     3    62     3    63 0.82 Heavy-metal-associated domain
Terminase_6          PF03237.10   384 seq1009_BIOID40265   -            554     2e-16   59.6   0.0   1   1   2.1e-20   2.8e-16   59.1   0.0     2   261    63   381    62   419 0.83 Terminase-like family
Nterm_IS4            PF13006.2     98 seq1010_BIOID40265   -            442   1.5e-31  108.1   0.1   1   1     6e-35   4.1e-31  106.7   0.1     3    97    17   109    15   110 0.97 Insertion element 4 transposase N-terminal
DDE_Tnp_1            PF01609.16   211 seq1010_BIOID40265   -            442   6.9e-27   94.2   0.0   1   1   1.4e-30   9.2e-27   93.8   0.0     4   211   127   352   124   352 0.85 Transposase DDE domain
NUDIX                PF00293.23   135 seq1011_BIOID40265   -            257   1.9e-21   75.9   0.1   1   1   1.3e-24     6e-21   74.3   0.0     6   125   132   240   127   249 0.90 NUDIX domain
zf-NADH-PPase        PF09297.6     32 seq1011_BIOID40265   -            257   2.8e-10   39.4   5.4   1   1     1e-13   4.8e-10   38.6   3.8     1    32    93   124    93   124 0.98 NADH pyrophosphatase zinc ribbon domain
NUDIX-like           PF09296.6     98 seq1011_BIOID40265   -            257   3.7e-06   27.0   0.1   1   1   1.6e-09   7.3e-06   26.1   0.1     2    97    11    90    10    91 0.96 NADH pyrophosphatase-like rudimentary NUDIX domain
YcfA                 PF07927.7     58 seq1012_BIOID40265   -             58   4.5e-11   42.4   0.0   1   1   3.7e-15   5.1e-11   42.2   0.0     2    58     4    57     3    57 0.92 YcfA-like protein
DUF2190              PF09956.4    106 seq1016_BIOID40265   -            107     1e-34  118.3   1.3   1   1   8.5e-39   1.2e-34  118.1   0.9     1   106     2   106     2   106 0.98 Uncharacterized conserved protein (DUF2190)
PsiA                 PF06952.6    238 seq1017_BIOID40265   -            239  6.3e-114  378.8   8.1   1   1  5.2e-118  7.1e-114  378.6   5.6     1   237     1   236     1   237 1.00 PsiA protein
UPF0150              PF03681.10    48 seq1019_BIOID40265   -            145   1.2e-12   47.0   0.1   1   1   2.8e-16   1.9e-12   46.4   0.1     1    45     9    53     9    56 0.95 Uncharacterised protein family (UPF0150)
HTH_3                PF01381.17    55 seq1019_BIOID40265   -            145   2.1e-07   30.5   0.1   1   1   4.7e-11   3.2e-07   29.9   0.1     7    53    95   141    89   143 0.93 Helix-turn-helix
Lysis_S              PF04971.7     68 seq1020_BIOID40265   -             71   7.2e-47  156.8   0.6   1   1   5.8e-51   7.9e-47  156.7   0.4     1    68     4    71     4    71 1.00 Lysis protein S
FCD                  PF07729.7    125 seq1021_BIOID40265   -            220   5.2e-18   65.4  11.5   1   1   1.2e-21   8.1e-18   64.8   8.0     1   124    76   207    76   208 0.85 FCD domain
GntR                 PF00392.16    64 seq1021_BIOID40265   -            220   9.6e-13   47.2   0.0   1   1   3.1e-16   2.1e-12   46.1   0.0     7    64    10    66     6    66 0.96 Bacterial regulatory proteins, gntR family
HTH_Tnp_1            PF01527.15    76 seq1023_BIOID40265   -            141   6.5e-17   61.1   0.2   1   1   1.7e-20   1.2e-16   60.3   0.0     3    53    10    61     8    99 0.78 Transposase
HTH_23               PF13384.1     50 seq1023_BIOID40265   -            141   3.7e-07   29.4   0.0   1   1     1e-10   6.8e-07   28.6   0.0     5    45    17    58    13    64 0.89 Homeodomain-like domain
Bac_Ubq_Cox          PF01654.12   436 seq1025_BIOID40265   -            523  1.2e-183  610.3  21.3   1   1    1e-187  1.4e-183  610.1  14.7     1   435     8   503     8   504 0.98 Bacterial Cytochrome Ubiquinol Oxidase
OsmC                 PF02566.14   100 seq1026_BIOID40265   -            143   1.5e-19   69.9   0.1   1   1   1.4e-23   1.9e-19   69.5   0.0     2    99    42   139    41   140 0.89 OsmC-like protein
PolyA_pol            PF01743.15   126 seq1027_BIOID40265   -            412   2.6e-28   98.6   0.0   1   1   1.3e-31   6.1e-28   97.4   0.0     1   126     3   122     3   122 0.88 Poly A polymerase head domain
PolyA_pol_RNAbd      PF12627.2     64 seq1027_BIOID40265   -            412     2e-17   62.3   0.1   1   1   1.2e-20   5.6e-17   60.9   0.1     1    62   149   212   149   214 0.97 Probable RNA and SrmB- binding site of polymerase A
HD                   PF01966.17   122 seq1027_BIOID40265   -            412   4.1e-13   49.3   0.1   1   1   5.7e-16   2.6e-12   46.6   0.0     2   121   229   328   228   329 0.96 HD domain
Gifsy-2              PF13856.1     95 seq1029_BIOID40265   -             91   1.8e-29  101.6   0.0   1   1   1.4e-33   1.9e-29  101.5   0.0     1    95     1    90     1    90 0.99 ATP-binding sugar transporter from pro-phage
DUF1327              PF07041.6    113 seq1031_BIOID40265   -            115   1.1e-61  205.6   0.0   1   1   8.9e-66   1.2e-61  205.4   0.0     1   112     2   113     2   114 0.99 Protein of unknown function (DUF1327)
RHH_1                PF01402.16    39 seq1032_BIOID40265   -            120   3.8e-09   35.9   2.0   1   1     5e-13   6.8e-09   35.1   1.4     1    37    75   111    75   113 0.95 Ribbon-helix-helix protein, copG family
DUF1006              PF06224.7    348 seq1033_BIOID40265   -            410   1.2e-87  294.3  13.9   1   1     1e-91   1.4e-87  294.0   9.6     4   348    16   381     6   381 0.92 Protein of unknown function (DUF1006)
DUF3521              PF12035.3     35 seq1035_BIOID40265   -             31   7.3e-07   28.8   0.0   1   1     6e-11   8.1e-07   28.6   0.0     6    35     1    29     1    29 0.91 Protein of unknown function (DUF3521)
KdgT                 PF03812.8    314 seq1036_BIOID40265   -            329  9.4e-181  599.7  30.6   1   1  7.8e-185  1.1e-180  599.6  21.2     1   314     3   316     3   316 1.00 2-keto-3-deoxygluconate permease
Aminotran_1_2        PF00155.16   363 seq1038_BIOID40265   -            469   5.4e-32  111.0   0.0   1   1   1.3e-35   8.6e-32  110.3   0.0    44   348   145   445   120   458 0.88 Aminotransferase class I and II
GntR                 PF00392.16    64 seq1038_BIOID40265   -            469     6e-15   54.3   0.1   1   1   2.9e-18     2e-14   52.6   0.0     1    64     3    66     3    66 0.98 Bacterial regulatory proteins, gntR family
Minor_tail_Z         PF06763.6    189 seq1039_BIOID40265   -            192   9.4e-90  299.2   5.7   1   1   7.7e-94   1.1e-89  299.0   4.0     1   189     1   192     1   192 0.99 Prophage minor tail protein Z (GPZ)
TnpB_IS66            PF05717.8    108 seq1040_BIOID40265   -            116   2.2e-41  139.5   0.0   1   1   1.8e-45   2.4e-41  139.3   0.0     2   105     7   108     6   111 0.96 IS66 Orf2 like protein
IstB_IS21            PF01695.12   178 seq1041_BIOID40265   -            249     1e-59  200.8   0.0   1   1   2.8e-63   1.3e-59  200.5   0.0     2   176    54   228    53   230 0.98 IstB-like ATP binding protein
IstB_IS21_ATP        PF08483.6     30 seq1041_BIOID40265   -            249   2.5e-13   49.3   0.1   1   1   1.3e-16   5.9e-13   48.1   0.1     1    30    22    52    22    52 0.97 IstB-like ATP binding N-terminal
Bac_DnaA             PF00308.13   219 seq1041_BIOID40265   -            249   4.6e-05   23.0   0.0   1   1   1.6e-08   7.1e-05   22.4   0.0    37   136   102   199    84   205 0.88 Bacterial dnaA  protein
URO-D                PF01208.12   343 seq1043_BIOID40265   -            354  1.7e-140  467.7   0.0   1   1  1.4e-144  1.9e-140  467.5   0.0     2   342     5   347     4   348 0.98 Uroporphyrinogen decarboxylase (URO-D)
Phage_lysozyme       PF00959.14   110 seq1045_BIOID40265   -            177   1.8e-29  102.1   0.0   1   1   1.7e-33   2.3e-29  101.7   0.0     1   110    48   166    48   166 0.97 Phage lysozyme
Flavodoxin_1         PF00258.20   143 seq1049_BIOID40265   -            176   3.1e-33  114.6   0.1   1   1     1e-36   3.6e-33  114.4   0.0     1   143     6   160     6   160 0.95 Flavodoxin
Flavodoxin_3         PF12641.2    160 seq1049_BIOID40265   -            176   1.1e-11   44.3   0.0   1   1   3.6e-15   1.2e-11   44.1   0.0     2   110     6   124     5   164 0.85 Flavodoxin domain
Flavodoxin_5         PF12724.2    143 seq1049_BIOID40265   -            176   4.1e-08   33.2   0.0   1   1   1.7e-11   5.7e-08   32.7   0.0     2    84     6    89     5   108 0.83 Flavodoxin domain
LZ_Tnp_IS66          PF13007.2     78 seq1053_BIOID40265   -            100   7.2e-07   29.6   4.0   1   1   5.3e-11   7.2e-07   29.6   2.8     1    37    59    91    59   100 0.78 Transposase C of IS166 homeodomain
Phage_CI_repr        PF07022.8     66 seq1054_BIOID40265   -            210     1e-32  111.8   0.0   1   1   1.2e-36   1.7e-32  111.1   0.0     2    65    15    77    14    78 0.97 Bacteriophage CI repressor helix-turn-helix domain
DSRB                 PF10781.4     62 seq1055_BIOID40265   -             62   3.6e-41  138.3   0.2   1   1   2.8e-45   3.9e-41  138.2   0.1     1    61     1    61     1    62 0.98 Dextransucrase DSRB
Phage_tail_U         PF06141.6    133 seq1056_BIOID40265   -            137   6.4e-68  226.7   0.2   1   1   5.2e-72   7.2e-68  226.5   0.2     1   133     5   137     5   137 0.99 Phage minor tail protein U
HTH_Tnp_IS66         PF13005.2     59 seq1060_BIOID40265   -             94   3.4e-16   58.7   4.2   1   1   3.7e-20     5e-16   58.1   2.9     1    59    21    77    21    77 0.98 putative Helix-turn-helix domain of transposase IS66
MerR_1               PF13411.1     69 seq1062_BIOID40265   -            120   6.9e-12   44.8   0.0   1   1   8.2e-16   1.1e-11   44.1   0.0     1    68     4    72     4    73 0.97 MerR HTH family regulatory protein
DUF935               PF06074.7    516 seq1064_BIOID40265   -            532  4.8e-173  576.4   0.0   1   1  3.9e-177  5.3e-173  576.3   0.0     4   515     7   528     1   529 0.95 Protein of unknown function (DUF935)
P22_AR_N             PF10547.4    120 seq1065_BIOID40265   -            189   5.6e-55  184.2   0.1   1   1   1.3e-58   8.6e-55  183.6   0.0     1   120     1   119     1   119 0.99 P22_AR N-terminal domain
ORF11CD3             PF10549.4     57 seq1065_BIOID40265   -            189   6.9e-25   86.4   0.5   1   1   1.5e-27     1e-23   82.6   0.2     1    56   120   175   120   176 0.98 ORF11CD3 domain
DnaJ_C               PF01556.13    81 seq1066_BIOID40265   -            306   8.6e-28   95.9   0.6   1   1     4e-22   2.7e-18   65.5   0.0     1    75   210   280   210   286 0.89 DnaJ C terminal domain
DnaJ                 PF00226.26    64 seq1066_BIOID40265   -            306     6e-25   86.6   0.9   1   1   1.9e-28   1.3e-24   85.5   0.6     1    64     5    66     5    66 0.99 DnaJ domain
Big_2                PF02368.13    79 seq1067_BIOID40265   -            247   2.3e-09   36.8  10.4   1   1   1.7e-13   2.3e-09   36.8   7.2     2    71   161   232   160   240 0.90 Bacterial Ig-like domain (group 2)
DDE_Tnp_IS66         PF03050.9    271 seq1068_BIOID40265   -            331   1.1e-92  310.0   0.1   1   1   1.8e-96   1.2e-92  309.8   0.1    13   271     2   281     1   281 0.98 Transposase IS66 family
DDE_Tnp_IS66_C       PF13817.1     39 seq1068_BIOID40265   -            331   3.3e-20   71.6   0.2   1   1   1.1e-23   7.6e-20   70.5   0.1     2    39   288   325   287   325 0.99 IS66 C-terminal element
LolA                 PF03548.10   165 seq1069_BIOID40265   -            204   3.3e-57  192.5   4.4   1   1   2.8e-61   3.8e-57  192.3   3.0     2   165    34   192    33   192 0.99 Outer membrane lipoprotein carrier protein LolA
Phage_integrase      PF00589.17   173 seq1071_BIOID40265   -            343   8.1e-35  119.9   0.1   1   1   2.3e-38   3.2e-34  117.9   0.1     2   172   175   323   174   324 0.93 Phage integrase family
HTH_5                PF01022.15    47 seq1072_BIOID40265   -             99   1.2e-14   53.5   0.1   1   1   7.3e-18     2e-14   52.8   0.1     1    47    23    70    23    70 0.97 Bacterial regulatory protein, arsR family
HTH_20               PF12840.2     61 seq1072_BIOID40265   -             99   2.4e-11   43.1   0.4   1   1   1.3e-14   3.5e-11   42.6   0.3     2    58    16    72    15    75 0.96 Helix-turn-helix domain
MarR_2               PF12802.2     62 seq1072_BIOID40265   -             99     2e-09   36.8   0.1   1   1   1.2e-12   3.3e-09   36.1   0.1     5    60    24    75    19    77 0.89 MarR family
HTH_24               PF13412.1     48 seq1072_BIOID40265   -             99     2e-08   33.3   0.0   1   1   1.9e-11   5.1e-08   32.0   0.0     5    47    26    68    24    69 0.96 Winged helix-turn-helix DNA-binding
MarR                 PF01047.17    59 seq1072_BIOID40265   -             99   6.7e-06   25.6   0.0   1   1   4.6e-09   1.3e-05   24.7   0.0     5    53    26    74    23    75 0.95 MarR family
MOSC                 PF03473.12   133 seq1073_BIOID40265   -            224   3.1e-27   94.5   0.0   1   1   6.2e-31   4.2e-27   94.1   0.0     2   132    38   161    37   162 0.97 MOSC domain
3-alpha              PF03475.9     47 seq1073_BIOID40265   -            224   1.7e-16   59.5   0.1   1   1   4.6e-20   3.1e-16   58.6   0.0     1    47   168   214   168   214 0.97 3-alpha domain
FUR                  PF01475.14   120 seq1074_BIOID40265   -            148   4.9e-49  165.1   0.2   1   1   4.3e-53   5.8e-49  164.8   0.1     1   120    10   130    10   130 0.99 Ferric uptake regulator family
IclR                 PF01614.13   129 seq1075_BIOID40265   -            282   2.1e-44  150.1   0.0   1   1   4.7e-48   3.2e-44  149.6   0.0     2   128   143   268   142   269 0.97 Bacterial transcriptional regulator
HTH_IclR             PF09339.5     52 seq1075_BIOID40265   -            282   1.8e-14   52.9   0.0   1   1   5.2e-18   3.5e-14   51.9   0.0     1    50    25    74    25    76 0.96 IclR helix-turn-helix domain
Endonuclease_5       PF04493.9    206 seq1077_BIOID40265   -            223   1.1e-70  237.0   0.0   1   1   9.3e-75   1.3e-70  236.8   0.0     1   205     9   208     9   209 0.99 Endonuclease V
MerE                 PF05052.7     75 seq1078_BIOID40265   -             78   2.5e-43  145.8   2.4   1   1   2.2e-47   2.9e-43  145.5   1.6     1    74     1    74     1    75 0.99 MerE protein
Trm112p              PF03966.11    68 seq1079_BIOID40265   -             60   5.7e-09   36.1   0.4   1   1   9.5e-13   1.3e-08   34.9   0.3     1    68     2    41     2    41 0.97 Trm112p-like protein
Cyto_ox_2            PF02322.10   328 seq1082_BIOID40265   -            379  7.9e-121  403.1  36.0   1   1  6.7e-125  9.2e-121  402.8  25.0     2   327     7   362     6   363 0.99 Cytochrome oxidase subunit II
CTP_transf_3         PF02348.14   217 seq1083_BIOID40265   -            248   8.8e-70  234.5   0.0   1   1   1.5e-73     1e-69  234.3   0.0     1   217     4   221     4   221 0.98 Cytidylyltransferase
NTP_transf_3         PF12804.2    179 seq1083_BIOID40265   -            248     2e-14   54.0   0.6   1   1   6.5e-18   4.4e-14   52.9   0.4    16   179    19   240    10   240 0.80 MobA-like NTP transferase domain
Methyltransf_27      PF13708.1    194 seq1084_BIOID40265   -            283   2.1e-63  213.2   0.0   1   1   2.1e-67   2.8e-63  212.8   0.0     2   194    86   279    85   279 0.96 Methyltransferase domain
Rhodanese            PF00581.15   113 seq1085_BIOID40265   -            174     3e-11   43.5   0.0   1   1   6.7e-15   4.6e-11   42.9   0.0     2   112     8    98     7    99 0.79 Rhodanese-like domain
DUF2892              PF11127.3     66 seq1085_BIOID40265   -            174   3.7e-11   42.5   3.5   1   1   8.3e-15   5.7e-11   41.9   2.4    10    60   115   170   112   174 0.88 Protein of unknown function (DUF2892)
EAL                  PF00563.15   236 seq1086_BIOID40265   -            235   5.9e-50  169.8   0.0   1   1     5e-54   6.8e-50  169.6   0.0     3   209    13   218    11   219 0.93 EAL domain
LysR_substrate       PF03466.15   209 seq1090_BIOID40265   -            324   1.8e-44  151.2   0.0   1   1   3.5e-48   2.4e-44  150.8   0.0     5   206    92   293    90   296 0.96 LysR substrate binding domain
HTH_1                PF00126.22    60 seq1090_BIOID40265   -            324   5.4e-16   57.9   0.0   1   1   1.4e-19   9.6e-16   57.1   0.0     1    60     3    64     3    64 0.97 Bacterial regulatory helix-turn-helix protein, lysR family
DUF1120              PF06551.7    116 seq1091_BIOID40265   -            136   5.9e-36  123.1   3.1   1   1   1.1e-39   7.7e-36  122.8   2.2     1   111    28   133    26   134 0.96 Protein of unknown function (DUF1120)
Fimbrial             PF00419.15   145 seq1091_BIOID40265   -            136   1.6e-05   25.0   1.5   1   1   2.8e-09   1.9e-05   24.7   1.0     3    86    28   110    24   132 0.69 Fimbrial protein
SBP_bac_8            PF13416.1    281 seq1092_BIOID40265   -            381   1.3e-26   93.8   4.0   1   1   3.8e-30   1.7e-26   93.4   2.7     2   265    56   326    55   333 0.83 Bacterial extracellular solute-binding protein
SBP_bac_1            PF01547.20   314 seq1092_BIOID40265   -            381   1.6e-20   73.9   5.9   1   1   4.9e-24   2.2e-20   73.4   4.1    14   313    56   312    45   313 0.83 Bacterial extracellular solute-binding protein
SBP_bac_6            PF13343.1    242 seq1092_BIOID40265   -            381     6e-17   61.6   1.7   1   1   1.5e-15     7e-12   45.0   0.1   107   216   215   325   179   350 0.85 Bacterial extracellular solute-binding protein
Phage_lysis          PF03245.8    125 seq1093_BIOID40265   -            155   1.7e-48  163.5   6.7   1   1   1.4e-52     2e-48  163.4   4.6     1   124    29   153    29   154 0.99 Bacteriophage lysis protein
MgsA_C               PF12002.3    168 seq1094_BIOID40265   -            447   7.4e-68  227.3   0.9   1   1     1e-70   1.3e-67  226.6   0.6     1   167   268   435   268   436 0.99 MgsA AAA+ ATPase C terminal
AAA                  PF00004.24   132 seq1094_BIOID40265   -            447   2.4e-18   66.4   0.1   1   1   2.3e-20   2.8e-17   63.0   0.0     1   126    53   159    53   165 0.91 ATPase family associated with various cellular activities (AAA)
RuvB_N               PF05496.7    234 seq1094_BIOID40265   -            447   3.5e-16   58.8   0.1   1   1   1.6e-18     2e-15   56.3   0.0    15   133    17   138     7   155 0.79 Holliday junction DNA helicase ruvB N-terminus
AAA_5                PF07728.9    139 seq1094_BIOID40265   -            447   8.9e-08   31.8   0.1   1   1   9.5e-10   1.2e-06   28.2   0.1     2   102    53   143    52   236 0.84 AAA domain (dynein-related subfamily)
AAA_19               PF13245.1     76 seq1094_BIOID40265   -            447   1.8e-07   30.6   0.4   1   1   1.3e-09   1.6e-06   27.6   0.0    10    62    51    95    43   134 0.65 Part of AAA domain
LysR_substrate       PF03466.15   209 seq1097_BIOID40265   -            317   2.2e-43  147.6   1.4   1   1   4.6e-47   3.1e-43  147.1   1.0     3   207    86   288    84   290 0.97 LysR substrate binding domain
HTH_1                PF00126.22    60 seq1097_BIOID40265   -            317   3.7e-17   61.6   1.4   1   1   1.4e-20   9.5e-17   60.3   1.0     2    60     5    63     4    63 0.97 Bacterial regulatory helix-turn-helix protein, lysR family
MFS_1                PF07690.11   354 seq1098_BIOID40265   -            417     9e-39  133.0  62.7   1   2   3.2e-31   2.2e-27   95.6  18.9     1   224    41   261    40   270 0.82 Major Facilitator Superfamily
MFS_1                PF07690.11   354 seq1098_BIOID40265   -            417     9e-39  133.0  62.7   2   2   1.4e-14   9.8e-11   40.8  23.1     7   168   249   407   247   415 0.82 Major Facilitator Superfamily
Sugar_tr             PF00083.19   451 seq1098_BIOID40265   -            417   1.4e-14   53.4  34.5   1   1   9.1e-18   6.2e-14   51.2   7.0    46   197    71   217    11   223 0.90 Sugar (and other) transporter
Phage_lambd_GpG      PF06894.6    127 seq1099_BIOID40265   -            129   3.6e-46  155.7   0.4   1   1   3.2e-50   4.3e-46  155.5   0.3     1   116     2   115     2   123 0.95 Bacteriophage lambda minor tail protein (GpG)
MerR_2               PF13591.1     84 seq1102_BIOID40265   -            101   6.9e-30  102.3   0.3   1   1   5.7e-34   7.9e-30  102.1   0.2     1    84     8    92     8    92 0.95 MerR HTH family regulatory protein
DUF416               PF04222.7    191 seq1103_BIOID40265   -            196   2.2e-87  291.0   0.1   1   1   1.8e-91   2.5e-87  290.8   0.0     1   189     4   192     4   194 0.99 Protein of unknown function (DUF416)
Rz1                  PF06085.6     40 seq1104_BIOID40265   -             68   8.3e-22   76.1   7.6   1   1   7.7e-26   1.1e-21   75.8   5.3     1    40    20    61    20    61 0.99 Lipoprotein Rz1 precursor
HTH_Tnp_IS1          PF12759.2     50 seq1114_BIOID40265   -             75   1.4e-32  110.7   0.1   1   1   2.7e-36   1.9e-32  110.3   0.1     1    50    23    72    23    72 0.99 InsA C-terminal domain
Zn_Tnp_IS1           PF03811.8     36 seq1114_BIOID40265   -             75   3.6e-09   35.8   2.2   1   1   1.2e-12   7.9e-09   34.7   1.5    18    36     2    20     1    20 0.96 InsA N-terminal domain
Fer4_11              PF13247.1     99 seq1115_BIOID40265   -            157   3.9e-17   61.8  25.1   1   1   1.1e-19   1.9e-16   59.6  13.5     7    98    55   143    49   144 0.88 4Fe-4S dicluster domain
Fer4_7               PF12838.2     52 seq1115_BIOID40265   -            157   2.4e-12   46.9  61.4   1   1   2.5e-10   4.3e-07   30.1   8.1     1    52    88   138    88   138 0.85 4Fe-4S dicluster domain
Fer4                 PF00037.22    24 seq1115_BIOID40265   -            157   1.1e-12   46.8  44.1   1   1     2e-10   3.4e-07   29.4   0.9     3    23    84   104    82   105 0.89 4Fe-4S binding domain
Fer4_9               PF13187.1     55 seq1115_BIOID40265   -            157   1.8e-11   44.0  34.2   1   1   5.4e-11   9.2e-08   32.1   6.3     1    54    88   138    88   139 0.88 4Fe-4S dicluster domain
Fer4_2               PF12797.2     22 seq1115_BIOID40265   -            157   1.5e-09   37.0  13.1   1   1   1.7e-09     3e-06   26.7   1.0     2    21    81   100    80   101 0.93 4Fe-4S binding domain
Fer4_10              PF13237.1     52 seq1115_BIOID40265   -            157     2e-09   36.9  34.4   1   1   2.8e-10   4.8e-07   29.3   7.3     2    52    82   135    81   135 0.83 4Fe-4S dicluster domain
Fer4_3               PF12798.2     15 seq1115_BIOID40265   -            157   1.5e-08   34.4  48.1   1   2   1.7e-06     0.003   17.8   2.9     1    15    89   103    89   103 0.98 4Fe-4S binding domain
Fer4_3               PF12798.2     15 seq1115_BIOID40265   -            157   1.5e-08   34.4  48.1   2   2   1.7e-07    0.0003   21.0   2.7     1    15   118   138   118   138 0.98 4Fe-4S binding domain
Histone_HNS          PF00816.16    93 seq1116_BIOID40265   -            137   1.1e-19   70.5   6.3   1   1     1e-23   1.4e-19   70.2   3.8     2    91    25   127    24   130 0.91 H-NS histone family
DUF1482              PF07358.6     57 seq1117_BIOID40265   -             66   2.1e-28   97.5   0.1   1   1   1.7e-32   2.3e-28   97.4   0.1     1    57     7    65     7    65 0.98 Protein of unknown function (DUF1482)
Rhodanese            PF00581.15   113 seq1118_BIOID40265   -            350   4.8e-17   62.2   0.1   1   1   9.6e-21   1.3e-16   60.8   0.0     2   112   138   233   137   234 0.94 Rhodanese-like domain
HTH_28               PF13518.1     52 seq1119_BIOID40265   -            247   8.9e-07   28.6   0.9   1   1   1.2e-10   1.7e-06   27.7   0.1     1    46    38    90    38    99 0.76 Helix-turn-helix domain
HNH_2                PF13391.1     68 seq1121_BIOID40265   -            331   1.5e-09   37.4   0.2   1   1     3e-13   4.1e-09   35.9   0.1     1    68   232   280   232   280 0.91 HNH endonuclease
Phage_tail_T         PF06223.7    103 seq1122_BIOID40265   -            109   1.3e-54  182.8   0.3   1   1     1e-58   1.4e-54  182.6   0.2     1   103     6   108     6   108 0.99 Minor tail protein T
DDE_Tnp_IS1          PF03400.8    131 seq1125_BIOID40265   -            167   5.4e-78  259.3   1.0   1   1   4.7e-82   6.5e-78  259.0   0.7     1   131    37   167    37   167 0.99 IS1 transposase
POTRA_2              PF08479.6     76 seq1126_BIOID40265   -            244   6.7e-12   44.7   0.0   1   1   1.1e-15   1.5e-11   43.6   0.0    40    76     1    37     1    37 0.97 POTRA domain, ShlB-type
Gln-synt_C           PF00120.19   259 seq1127_BIOID40265   -            469  1.5e-106  355.2   0.0   1   1  2.8e-110  1.9e-106  354.8   0.0     2   259   103   379   102   379 0.98 Glutamine synthetase, catalytic domain
Gln-synt_N           PF03951.14    84 seq1127_BIOID40265   -            469   2.1e-31  107.1   0.1   1   1   6.2e-35   4.2e-31  106.2   0.1     1    84    14    95    14    95 0.98 Glutamine synthetase, beta-Grasp domain
NAD_binding_10       PF13460.1    183 seq1130_BIOID40265   -            274   3.2e-15   56.5   0.0   1   1   1.5e-18   5.2e-15   55.8   0.0     1   181     4   201     4   203 0.82 NADH(P)-binding
Epimerase            PF01370.16   236 seq1130_BIOID40265   -            274   2.9e-11   43.1   0.0   1   1   5.7e-13   1.9e-09   37.1   0.0     8   236    10   213     4   213 0.74 NAD dependent epimerase/dehydratase family
UDPG_MGDP_dh_N       PF03721.9    185 seq1130_BIOID40265   -            274   4.3e-07   29.3   0.0   1   1     5e-10   1.7e-06   27.4   0.0     1   133     2   125     2   136 0.76 UDP-glucose/GDP-mannose dehydrogenase family, NAD binding domain
NAD_binding_2        PF03446.10   162 seq1130_BIOID40265   -            274   8.9e-06   25.5   0.0   1   1   3.8e-09   1.3e-05   25.0   0.0     1   101     1   120     1   131 0.69 NAD binding domain of 6-phosphogluconate dehydrogenase
YbgT_YccB            PF08173.6     28 seq1131_BIOID40265   -             37   6.1e-16   57.8   4.2   1   1   4.9e-20   6.7e-16   57.6   2.9     1    28     1    28     1    28 0.97 Membrane bound YbgT-like protein
Phage_Mu_F           PF04233.9    112 seq1137_BIOID40265   -            443   9.4e-36  122.6   0.0   1   1   1.5e-39     2e-35  121.5   0.0     2   111    58   187    57   188 0.96 Phage Mu protein F like protein
TMP_2                PF06791.8    210 seq1138_BIOID40265   -           1021   4.2e-59  199.5   6.0   1   1   6.2e-63   4.2e-59  199.5   4.2     5   209   227   426   224   427 0.99 Prophage tail length tape measure protein
Tape_meas_lam_C      PF09718.5     78 seq1138_BIOID40265   -           1021   3.8e-27   93.8   5.9   1   1   5.6e-31   3.8e-27   93.8   4.1     1    78   810   887   810   887 0.98 Lambda phage tail tape-measure protein (Tape_meas_lam_C)
G3P_acyltransf       PF02660.10   178 seq1139_BIOID40265   -            205   3.4e-57  192.7  10.4   1   1   2.9e-61   3.9e-57  192.5   7.2     1   177    10   184    10   185 0.96 Glycerol-3-phosphate acyltransferase
Cyd_oper_YbgE        PF09600.5     82 seq1140_BIOID40265   -             97   1.5e-33  114.6   7.9   1   1   1.4e-37   1.9e-33  114.3   5.5     1    81    16    96    16    97 0.97 Cyd operon protein YbgE (Cyd_oper_YbgE)
Lact-deh-memb        PF09330.6    291 seq1141_BIOID40265   -            582  1.2e-153  510.4   1.9   1   1  1.8e-157  1.2e-153  510.4   1.3     1   291   289   578   289   578 1.00 D-lactate dehydrogenase, membrane binding
FAD_binding_4        PF01565.18   139 seq1141_BIOID40265   -            582   1.9e-08   33.7   0.0   1   1   4.6e-12   3.1e-08   33.0   0.0     2   115    58   177    57   197 0.85 FAD binding domain
Bac_DNA_binding      PF00216.16    90 seq1142_BIOID40265   -             90   3.2e-33  113.4   1.4   1   1   2.6e-37   3.6e-33  113.3   1.0     1    90     1    90     1    90 0.99 Bacterial DNA-binding protein
RHH_1                PF01402.16    39 seq1148_BIOID40265   -            139   3.3e-05   23.4   0.0   1   1   6.1e-09   8.3e-05   22.1   0.0     2    30    48    76    47    78 0.95 Ribbon-helix-helix protein, copG family
ABC_tran             PF00005.22   118 seq1149_BIOID40265   -            337   2.2e-22   79.5   0.0   1   1   2.5e-25   1.1e-21   77.2   0.0     1   117    44   162    44   163 0.88 ABC transporter
TOBE_2               PF08402.5     75 seq1149_BIOID40265   -            337   1.2e-16   60.3   0.0   1   1     6e-20   2.7e-16   59.1   0.0     2    73   257   331   256   333 0.92 TOBE domain
4HBT                 PF03061.17    79 seq1151_BIOID40265   -            134     8e-19   67.4   0.4   1   1   2.4e-22   1.1e-18   66.9   0.3     1    77    20   103    20   105 0.98 Thioesterase superfamily
4HBT_2               PF13279.1    121 seq1151_BIOID40265   -            134   2.7e-12   47.0   0.2   1   1   7.1e-16   3.2e-12   46.8   0.1     3   117    14   128    12   132 0.88 Thioesterase-like superfamily
Acyl-ACP_TE          PF01643.12   249 seq1151_BIOID40265   -            134   1.3e-05   24.2   0.1   1   1   3.1e-09   1.4e-05   24.0   0.0    31   132    33   132     4   134 0.79 Acyl-ACP thioesterase
EamA                 PF00892.15   126 seq1152_BIOID40265   -            260   7.6e-32  109.9  38.0   1   2   1.4e-13   9.8e-10   38.4  11.7    21   125     2   100     1   101 0.92 EamA-like transporter family
EamA                 PF00892.15   126 seq1152_BIOID40265   -            260   7.6e-32  109.9  38.0   2   2     1e-25   6.9e-22   77.7   9.1     1   123   120   242   120   244 0.92 EamA-like transporter family
DUF1481              PF07356.7    195 seq1154_BIOID40265   -            211   5.4e-71  237.9   0.6   1   1   4.5e-75   6.2e-71  237.7   0.4     1   195    22   207    22   207 0.99 Protein of unknown function (DUF1481)
HNH                  PF01844.18    47 seq1155_BIOID40265   -            121   5.4e-11   42.0   3.3   1   1   5.1e-15     7e-11   41.7   2.3     1    46    49    93    49    94 0.97 HNH endonuclease
DUF1144              PF06610.8    143 seq1156_BIOID40265   -            149   4.1e-71  237.2   7.6   1   1   3.3e-75   4.5e-71  237.0   5.3     4   143     3   142     1   142 0.98 Protein of unknown function (DUF1144)
tRNA-synt_2b         PF00587.20   173 seq1159_BIOID40265   -            430   2.9e-38  131.0   0.0   1   1   6.1e-42   4.2e-38  130.5   0.0     2   172   173   349   172   350 0.96 tRNA synthetase class II core domain (G, H, P, S and T)
Seryl_tRNA_N         PF02403.17   108 seq1159_BIOID40265   -            430   4.2e-34  116.6   3.5   1   1     1e-37   6.8e-34  116.0   2.4     1   108     1   107     1   107 0.99 Seryl-tRNA synthetase N-terminal domain
LysR_substrate       PF03466.15   209 seq1160_BIOID40265   -            316   1.8e-23   82.6   0.0   1   1   3.1e-27   2.1e-23   82.3   0.0     2   204    96   296    95   301 0.92 LysR substrate binding domain
HTH_1                PF00126.22    60 seq1160_BIOID40265   -            316   3.5e-13   48.9   0.0   1   1   1.4e-16   9.4e-13   47.5   0.0     3    59    14    70    12    71 0.95 Bacterial regulatory helix-turn-helix protein, lysR family
AAA_11               PF13086.1    241 seq1162_BIOID40265   -            893   3.9e-26   92.0   0.0   1   1   1.3e-28   2.5e-25   89.3   0.0     2   237   178   520   177   522 0.80 AAA domain
AAA_12               PF13087.1    199 seq1162_BIOID40265   -            893   1.2e-21   76.8   0.2   1   1   2.1e-16   4.1e-13   49.0   0.0   112   196   626   707   609   710 0.84 AAA domain
DUF2726              PF10881.3    126 seq1162_BIOID40265   -            893     7e-13   48.1   0.0   1   1   1.8e-15   3.6e-12   45.8   0.0    50   112   816   878   781   888 0.86 Protein of unknown function (DUF2726)
AAA_19               PF13245.1     76 seq1162_BIOID40265   -            893   4.5e-12   45.4   0.0   1   1   7.5e-15   1.5e-11   43.7   0.0     2    62   185   240   184   259 0.90 Part of AAA domain
Viral_helicase1      PF01443.13   226 seq1162_BIOID40265   -            893   1.6e-10   40.8   0.1   1   1   2.8e-08   5.5e-05   22.7   0.0    34   226   460   707   432   707 0.70 Viral (Superfamily 1) RNA helicase
AAA_30               PF13604.1    196 seq1162_BIOID40265   -            893   3.6e-08   33.1   0.1   1   1   9.4e-10   1.8e-06   27.5   0.0     2    66   178   240   177   269 0.85 AAA domain
DUF2075              PF09848.4    352 seq1162_BIOID40265   -            893   4.6e-07   29.0   0.1   1   1   7.1e-10   1.4e-06   27.4   0.0     2    59   193   251   192   286 0.80 Uncharacterized conserved protein (DUF2075)
Relaxase             PF03432.9    242 seq1163_BIOID40265   -            903   1.2e-59  201.5   0.0   1   1   2.1e-59   2.9e-55  187.1   0.0     2   242    62   315    61   315 0.98 Relaxase/Mobilisation nuclease domain
DUF1016              PF06250.6    320 seq1165_BIOID40265   -            375  2.6e-136  453.7   0.2   1   2   2.9e-38     4e-34  117.9   0.0     1    97    15   112    15   118 0.98 Protein of unknown function (DUF1016)
DUF1016              PF06250.6    320 seq1165_BIOID40265   -            375  2.6e-136  453.7   0.2   2   2  4.2e-104  5.7e-100  334.2   0.0    81   319   122   363   117   364 0.97 Protein of unknown function (DUF1016)
YbhQ                 PF11076.3    135 seq1166_BIOID40265   -            136   4.3e-79  262.5  13.2   1   1   3.7e-83   5.1e-79  262.3   9.1     1   134     1   132     1   134 0.98 Putative inner membrane protein YbhQ
MotA_ExbB            PF01618.11   139 seq1168_BIOID40265   -            230   6.2e-47  158.6   0.2   1   1     6e-51   8.1e-47  158.2   0.1     2   138    74   210    73   211 0.98 MotA/TolQ/ExbB proton channel family
GerE                 PF00196.14    58 seq1171_BIOID40265   -            901   2.3e-20   71.5   0.0   1   1   6.8e-24   9.3e-20   69.5   0.0     2    58   834   890   833   890 0.97 Bacterial regulatory proteins, luxR family
Asr                  PF06392.6     19 seq1172_BIOID40265   -            111   7.1e-07   29.3  23.9   1   1   5.2e-11   7.1e-07   29.3  16.6     1    19    53    71    53    71 0.99 Acid shock protein repeat
Aconitase            PF00330.15   465 seq1173_BIOID40265   -            891  1.3e-186  620.5   0.0   1   1  2.3e-190  1.6e-186  620.2   0.0     1   465    57   562    57   562 0.99 Aconitase family (aconitate hydratase)
Aconitase_C          PF00694.14   131 seq1173_BIOID40265   -            891   1.3e-48  164.2   0.0   1   1   4.3e-52   2.9e-48  163.1   0.0     3   130   691   818   689   819 0.98 Aconitase C-terminal domain
DUF4102              PF13356.1     89 seq1175_BIOID40265   -            199   2.9e-22   78.2   0.5   1   1   3.6e-26     5e-22   77.4   0.1     1    86     8    94     8    99 0.91 Domain of unknown function (DUF4102)
Terminase_2          PF03592.11   144 seq1178_BIOID40265   -            187   9.7e-10   38.7   2.4   1   1   1.1e-13   1.5e-09   38.1   1.6     1    58     2    59     2   170 0.91 Terminase small subunit
BPD_transp_1         PF00528.17   185 seq1183_BIOID40265   -            313   1.3e-16   60.5  19.0   1   1   9.7e-21   1.3e-16   60.5  13.2     2   179   106   307   105   310 0.90 Binding-protein-dependent transport system inner membrane component
Phage_tail_S         PF05069.8    148 seq1188_BIOID40265   -            157     2e-36  124.8   0.0   1   1   1.7e-40   2.3e-36  124.6   0.0     2   147    11   150    10   151 0.94 Phage virion morphogenesis family
HATPase_c            PF02518.21   111 seq1189_BIOID40265   -            349   7.9e-20   70.5   0.0   1   1   3.2e-23   1.5e-19   69.6   0.0     2   109   234   346   233   348 0.91 Histidine kinase-, DNA gyrase B-, and HSP90-like ATPase
HisKA                PF00512.20    68 seq1189_BIOID40265   -            349   4.1e-13   49.0   3.7   1   1     1e-16   4.6e-13   48.8   0.1     3    60   131   186   129   189 0.97 His Kinase A (phospho-acceptor) domain
PAS                  PF00989.19   113 seq1189_BIOID40265   -            349   7.3e-08   32.0   0.0   1   1   5.4e-11   2.4e-07   30.3   0.0     5    96    11    99    10   108 0.91 PAS fold
DUF883               PF05957.8     94 seq1191_BIOID40265   -            113   6.8e-27   93.5   1.2   1   1   5.9e-31   8.1e-27   93.3   0.9     1    94    19   111    19   111 0.97 Bacterial protein of unknown function (DUF883)
Methyltransf_31      PF13847.1    152 seq1192_BIOID40265   -            230   2.3e-20   72.6   0.0   1   1   2.6e-23     3e-20   72.2   0.0     4   112    45   151    43   199 0.85 Methyltransferase domain
Methyltransf_23      PF13489.1    162 seq1192_BIOID40265   -            230   5.1e-19   68.4   0.0   1   1   5.6e-22   6.4e-19   68.0   0.0    11   120    32   153    22   191 0.79 Methyltransferase domain
Methyltransf_18      PF12847.2    112 seq1192_BIOID40265   -            230     2e-17   63.6   0.1   1   1   2.8e-20   3.2e-17   62.9   0.0     3   108    46   146    44   149 0.93 Methyltransferase domain
Methyltransf_11      PF08241.7     95 seq1192_BIOID40265   -            230   2.5e-17   63.0   0.0   1   1   4.2e-20   4.7e-17   62.1   0.0     1    94    49   146    49   147 0.95 Methyltransferase domain
Methyltransf_12      PF08242.7     99 seq1192_BIOID40265   -            230   1.8e-15   57.0   0.0   1   1   2.6e-18     3e-15   56.3   0.0     1    99    49   145    49   145 0.83 Methyltransferase domain
Methyltransf_26      PF13659.1    117 seq1192_BIOID40265   -            230   7.9e-11   41.9   0.1   1   1   3.7e-13   4.2e-10   39.5   0.1     2   114    46   148    45   151 0.92 Methyltransferase domain
Ubie_methyltran      PF01209.13   233 seq1192_BIOID40265   -            230     7e-11   41.5   0.0   1   1   7.5e-14   8.5e-11   41.2   0.0    31   152    27   148     6   175 0.83 ubiE/COQ5 methyltransferase family
Methyltransf_25      PF13649.1    101 seq1192_BIOID40265   -            230   7.7e-10   38.9   0.0   1   1   1.1e-12   1.3e-09   38.2   0.0     1   101    48   143    48   143 0.90 Methyltransferase domain
Methyltransf_15      PF09445.5    164 seq1192_BIOID40265   -            230   8.1e-08   31.8   0.0   1   1   1.1e-10   1.2e-07   31.3   0.0     3    74    47   116    45   121 0.90 RNA cap guanine-N2 methyltransferase
MTS                  PF05175.9    170 seq1192_BIOID40265   -            230   6.6e-07   28.7   0.1   1   1   8.6e-10   9.8e-07   28.1   0.1    23   137    38   146    28   178 0.77 Methyltransferase small domain
DREV                 PF05219.7    265 seq1192_BIOID40265   -            230   5.3e-05   22.1   0.0   1   1   8.3e-08   9.5e-05   21.2   0.0    93   185    43   144    24   159 0.77 DREV methyltransferase
CMAS                 PF02353.15   273 seq1192_BIOID40265   -            230   0.00015   20.8   0.0   1   1   1.6e-07   0.00019   20.5   0.0    64   164    46   147     5   170 0.81 Mycolic acid cyclopropane synthetase
ExbD                 PF02472.11   130 seq1193_BIOID40265   -            142     5e-23   81.3   0.1   1   1   4.1e-27   5.6e-23   81.2   0.1     2   129    10   141     9   142 0.89 Biopolymer transport protein ExbD/TolR
Trypsin              PF00089.21   220 seq1194_BIOID40265   -            273   1.1e-11   44.6   0.0   1   1   4.4e-15     3e-11   43.2   0.0     9   198    50   244    44   266 0.72 Trypsin
Trypsin_2            PF13365.1    120 seq1194_BIOID40265   -            273   1.5e-07   31.2   0.0   1   1   3.8e-11   2.6e-07   30.5   0.0     1   120    69   240    69   240 0.66 Trypsin-like peptidase domain
LTXXQ                PF07813.7    100 seq1197_BIOID40265   -            167     4e-20   72.0  12.1   1   1   5.8e-24     4e-20   72.0   8.4     4   100    41   137    38   137 0.96 LTXXQ motif family protein
Metal_resist         PF13801.1    125 seq1197_BIOID40265   -            167   1.5e-09   37.7   9.4   1   1   2.2e-13   1.5e-09   37.7   6.5    19   124    30   131     8   132 0.85 Heavy-metal resistance
Fumerase             PF05681.9    271 seq1199_BIOID40265   -            321     1e-81  273.8   0.0   1   1   9.4e-86   1.3e-81  273.5   0.0     1   268    32   302    32   305 0.96 Fumarate hydratase (Fumerase)
Terminase_1          PF03354.10   477 seq1200_BIOID40265   -            553   1.6e-36  125.6   0.0   1   1   1.5e-40     2e-36  125.3   0.0     6   469    64   534    59   539 0.83 Phage Terminase
HATPase_c            PF02518.21   111 seq1201_BIOID40265   -            465   3.6e-28   97.3   0.6   1   1   1.2e-31   8.3e-28   96.2   0.1     2   110   353   456   352   457 0.98 Histidine kinase-, DNA gyrase B-, and HSP90-like ATPase
HisKA                PF00512.20    68 seq1201_BIOID40265   -            465   1.5e-14   53.6   0.4   1   1   8.2e-18   5.6e-14   51.7   0.0     2    65   245   307   244   309 0.91 His Kinase A (phospho-acceptor) domain
AA_permease          PF00324.16   479 seq1204_BIOID40265   -            454     2e-38  131.8  38.0   1   1   3.6e-42   2.4e-38  131.5  26.4     2   427    25   418    24   440 0.83 Amino acid permease
AA_permease_2        PF13520.1    426 seq1204_BIOID40265   -            454   1.9e-35  122.1  36.0   1   1   5.5e-39   3.8e-35  121.1  25.0    34   399    55   413    25   440 0.81 Amino acid permease
TolA                 PF06519.6     96 seq1206_BIOID40265   -            421   2.2e-38  129.9   0.0   1   1   3.3e-42   2.2e-38  129.9   0.0     1    96   325   419   325   419 0.98 TolA C-terminal
TonB_2               PF13103.1     85 seq1206_BIOID40265   -            421   3.2e-05   23.7   0.0   1   1   1.4e-08   9.4e-05   22.2   0.0     2    73   338   405   337   414 0.86 TonB C terminal
Mu-like_Pro          PF10123.4    326 seq1208_BIOID40265   -            377  3.6e-101  338.7   3.1   1   1    3e-105  4.1e-101  338.5   2.2     1   326    31   371    31   371 0.98 Mu-like prophage I protein
Glutaredoxin         PF00462.19    60 seq1209_BIOID40265   -             81   7.9e-14   51.2   0.0   1   1   6.6e-18     9e-14   51.0   0.0     1    57     3    58     3    61 0.95 Glutaredoxin
Molybdopterin        PF00384.17   432 seq1210_BIOID40265   -            814  9.8e-114  380.3   0.0   1   1  2.6e-117  1.2e-113  380.0   0.0     1   432   119   576   119   576 0.96 Molybdopterin oxidoreductase
Molydop_binding      PF01568.16   109 seq1210_BIOID40265   -            814   4.6e-29  100.2   0.0   1   1   2.4e-32   1.1e-28   99.0   0.0     1   107   695   806   695   808 0.97 Molydopterin dinucleotide binding domain
Molybdop_Fe4S4       PF04879.11    55 seq1210_BIOID40265   -            814   8.6e-18   63.7   0.9   1   1   3.4e-21   1.5e-17   62.9   0.6     1    55    56   116    56   116 0.98 Molybdopterin oxidoreductase Fe4S4 domain
Cation_efflux        PF01545.16   285 seq1212_BIOID40265   -            300   2.3e-65  220.4   5.4   1   1   1.9e-69   2.5e-65  220.2   3.7     2   283    14   289    13   291 0.97 Cation efflux family
BPD_transp_1         PF00528.17   185 seq1213_BIOID40265   -            264   4.4e-13   49.0  14.3   1   1   3.2e-17   4.4e-13   49.0   9.9     2   167    80   247    79   258 0.78 Binding-protein-dependent transport system inner membrane component
KicB                 PF03882.9    440 seq1214_BIOID40265   -            440  2.4e-269  893.0  10.9   1   1    2e-273  2.7e-269  892.8   7.6     1   440     1   440     1   440 1.00 KicB killing factor
Flavodoxin_NdrI      PF07972.6    122 seq1215_BIOID40265   -            136   5.1e-47  158.6   0.0   1   1   4.3e-51   5.8e-47  158.4   0.0     1   122     5   123     5   123 0.97 NrdI Flavodoxin like
Phage_integrase      PF00589.17   173 seq1216_BIOID40265   -            198   7.1e-32  110.3   0.0   1   1     6e-36   8.1e-32  110.1   0.0     2   171    13   178    12   180 0.91 Phage integrase family
Sigma54_activat      PF00158.21   168 seq1217_BIOID40265   -            489   4.7e-71  237.5   0.0   1   1   2.7e-74   7.4e-71  236.9   0.0     1   167   160   326   160   327 0.99 Sigma-54 interaction domain
Response_reg         PF00072.19   112 seq1217_BIOID40265   -            489   1.3e-32  111.9   0.0   1   1     1e-35   2.9e-32  110.8   0.0     1   111    26   135    26   136 0.97 Response regulator receiver domain
HTH_8                PF02954.14    42 seq1217_BIOID40265   -            489   2.2e-15   55.8   3.9   1   1   1.7e-18   4.5e-15   54.7   1.0     3    42   447   486   445   486 0.96 Bacterial regulatory protein, Fis family
AAA_5                PF07728.9    139 seq1217_BIOID40265   -            489   3.1e-08   33.3   0.0   1   1   2.5e-11   6.9e-08   32.2   0.0     2   125   184   304   183   321 0.86 AAA domain (dynein-related subfamily)
AAA_2                PF07724.9    171 seq1217_BIOID40265   -            489   2.7e-05   24.0   0.0   1   1   1.8e-08     5e-05   23.1   0.0     2   125   180   299   179   336 0.79 AAA domain (Cdc48 subfamily)
TetR_C               PF02909.12   139 seq1219_BIOID40265   -            225   4.8e-48  162.2   0.0   1   1   9.8e-52   6.7e-48  161.7   0.0     1   138    77   210    77   211 0.93 Tetracyclin repressor, C-terminal all-alpha domain
TetR_N               PF00440.18    47 seq1219_BIOID40265   -            225   4.8e-18   64.4   0.1   1   1   1.4e-20   9.3e-17   60.2   0.0     2    47    19    64    18    64 0.97 Bacterial regulatory proteins, tetR family
Fumerase_C           PF05683.7    206 seq1223_BIOID40265   -            201   1.8e-48  164.3   0.0   1   1   1.5e-52     2e-48  164.1   0.0    31   203     5   178     1   181 0.97 Fumarase C-terminus
Ribonuc_red_lgC      PF02867.10   537 seq1224_BIOID40265   -            714  9.2e-152  506.2   0.0   1   1  9.3e-154  4.2e-150  500.7   0.0     1   537   175   694   175   694 0.97 Ribonucleotide reductase, barrel domain
RNR_N                PF08343.5     82 seq1224_BIOID40265   -            714     3e-29  100.5   0.1   1   1   1.7e-32   7.8e-29   99.2   0.1     1    82    16    97    16    97 0.99 Ribonucleotide reductase N-terminal
Ribonuc_red_lgN      PF00317.16    83 seq1224_BIOID40265   -            714   3.1e-12   45.9   0.0   1   1   1.8e-15     8e-12   44.6   0.0     2    82    99   171    98   172 0.95 Ribonucleotide reductase, all-alpha domain
LysE                 PF01810.13   191 seq1227_BIOID40265   -            206   7.4e-46  155.7  14.2   1   1   6.3e-50   8.6e-46  155.5   9.9     1   189    14   202    14   204 0.98 LysE type translocator
Phage_min_tail       PF05939.8    109 seq1228_BIOID40265   -            109   7.2e-40  135.2   0.0   1   1   5.8e-44   7.9e-40  135.0   0.0     1   108     1   108     1   109 0.99 Phage minor tail protein
Aldedh               PF00171.17   462 seq1229_BIOID40265   -            474    3e-166  553.2   0.1   1   1  2.5e-170  3.4e-166  553.0   0.1     3   462    13   470    11   470 0.97 Aldehyde dehydrogenase family
Sigma54_activat      PF00158.21   168 seq1231_BIOID40265   -            441   3.7e-72  241.1   0.1   1   1   2.2e-75     6e-72  240.4   0.1     1   168   141   308   141   308 0.99 Sigma-54 interaction domain
Response_reg         PF00072.19   112 seq1231_BIOID40265   -            441   7.2e-30  103.1   0.2   1   1   5.4e-33   1.5e-29  102.1   0.1     1   111     8   117     8   118 0.98 Response regulator receiver domain
HTH_8                PF02954.14    42 seq1231_BIOID40265   -            441     2e-14   52.7   0.6   1   1   7.2e-18     2e-14   52.7   0.4     3    39   403   439   401   441 0.93 Bacterial regulatory protein, Fis family
AAA_5                PF07728.9    139 seq1231_BIOID40265   -            441   1.4e-07   31.1   0.0   1   1     1e-10   2.8e-07   30.2   0.0     2   123   165   283   164   301 0.84 AAA domain (dynein-related subfamily)
AAA                  PF00004.24   132 seq1231_BIOID40265   -            441   1.7e-05   24.9   0.0   1   1   1.3e-08   3.5e-05   23.9   0.0     1   126   165   296   165   302 0.72 ATPase family associated with various cellular activities (AAA)
Mu-like_gpT          PF10124.4    291 seq1232_BIOID40265   -            315  1.6e-131  437.5   0.0   1   1  1.3e-135  1.8e-131  437.3   0.0     1   291    10   315    10   315 0.98 Mu-like prophage major head subunit gpT
PFK                  PF00365.15   282 seq1234_BIOID40265   -            340  1.5e-129  430.8   2.2   1   1  1.3e-133  1.8e-129  430.5   1.6     1   281    23   297    23   298 0.98 Phosphofructokinase
Na_sulph_symp        PF00939.14   471 seq1239_BIOID40265   -            487  1.1e-182  608.0  40.2   1   1  8.7e-187  1.2e-182  607.9  27.9     2   468     5   485     4   487 0.99 Sodium:sulfate symporter transmembrane region
SEC-C                PF02810.10    21 seq1241_BIOID40265   -            152   1.2e-18   66.0  20.2   1   2   3.8e-11   5.3e-07   28.9   0.5     1    20     1    20     1    21 0.94 SEC-C motif
SEC-C                PF02810.10    21 seq1241_BIOID40265   -            152   1.2e-18   66.0  20.2   2   2   3.9e-15   5.4e-11   41.6   8.9     1    19   134   152   134   152 0.96 SEC-C motif
Phage_tail_L         PF05100.7    206 seq1242_BIOID40265   -            232     9e-97  322.0   0.2   1   1  7.6e-101     1e-96  321.8   0.1     1   206    29   230    29   230 0.99 Phage minor tail protein L
Sulf_transp          PF04143.9     43 seq1243_BIOID40265   -            352   9.8e-18   63.8  36.8   1   2   2.2e-15     3e-11   43.0   8.5     1    41    74   114    74   116 0.96 Sulphur transport
Sulf_transp          PF04143.9     43 seq1243_BIOID40265   -            352   9.8e-18   63.8  36.8   2   2   1.1e-12   1.5e-08   34.3  11.4     2    43   283   325   282   325 0.97 Sulphur transport
PD40                 PF07676.7     39 seq1244_BIOID40265   -            431   1.2e-35  120.5   5.0   1   4   2.5e-08   8.6e-05   21.9   0.0    11    34   203   224   198   227 0.82 WD40-like Beta Propeller Repeat
PD40                 PF07676.7     39 seq1244_BIOID40265   -            431   1.2e-35  120.5   5.0   2   4   8.4e-13   2.9e-09   36.2   0.0     2    39   238   273   237   273 0.95 WD40-like Beta Propeller Repeat
PD40                 PF07676.7     39 seq1244_BIOID40265   -            431   1.2e-35  120.5   5.0   3   4   6.4e-13   2.2e-09   36.6   0.1     2    38   282   316   281   317 0.96 WD40-like Beta Propeller Repeat
PD40                 PF07676.7     39 seq1244_BIOID40265   -            431   1.2e-35  120.5   5.0   4   4   4.2e-07    0.0014   18.0   0.0     3    30   370   397   368   403 0.93 WD40-like Beta Propeller Repeat
TolB_N               PF04052.8    105 seq1244_BIOID40265   -            431   9.2e-32  109.1   0.0   1   1   7.2e-35   2.5e-31  107.7   0.0     1    99    24   122    24   127 0.97 TolB amino-terminal domain
DPPIV_N              PF00930.16   353 seq1244_BIOID40265   -            431   1.6e-13   49.8   0.0   1   1   2.3e-13     8e-10   37.7   0.0   239   348   249   353   220   358 0.87 Dipeptidyl peptidase IV (DPP IV) N-terminal region
Peptidase_U35        PF04586.12   163 seq1247_BIOID40265   -            645   4.3e-30  104.7   0.0   1   1   1.2e-33     8e-30  103.8   0.0     5   159    12   157     8   161 0.91 Caudovirus prohead protease
Phage_capsid         PF05065.8    276 seq1247_BIOID40265   -            645   2.5e-26   92.4   0.2   1   1   6.2e-30   4.2e-26   91.6   0.2     8   275   353   635   351   636 0.79 Phage capsid family
TolA                 PF06519.6     96 seq1248_BIOID40265   -            143   3.8e-14   52.3   0.0   1   1   3.5e-18   4.8e-14   51.9   0.0    10    92    56   137    49   141 0.92 TolA C-terminal
MukE                 PF04288.8    235 seq1252_BIOID40265   -            243    5e-134  444.3   0.3   1   1  4.1e-138  5.6e-134  444.1   0.2     1   235    19   243    19   243 0.99 MukE-like family
SNARE_assoc          PF09335.6    123 seq1256_BIOID40265   -            192   3.1e-18   66.0   1.9   1   1   2.3e-22   3.1e-18   66.0   1.3     3   122    23   143    21   144 0.92 SNARE associated Golgi protein
Formyl_trans_N       PF00551.14   181 seq1259_BIOID40265   -            280   5.8e-55  185.5   0.0   1   1   1.1e-58   7.3e-55  185.2   0.0     2   181    86   262    85   262 0.99 Formyl transferase
ACT                  PF01842.20    66 seq1259_BIOID40265   -            280   1.1e-07   31.0   0.0   1   1   3.3e-11   2.2e-07   30.0   0.0     2    63     8    69     7    72 0.91 ACT domain
DUF3440              PF11922.3    181 seq1260_BIOID40265   -            410   1.2e-56  191.0   1.1   1   2   3.6e-46   1.6e-42  144.9   0.1     2   108   243   354   242   359 0.95 Domain of unknown function (DUF3440)
DUF3440              PF11922.3    181 seq1260_BIOID40265   -            410   1.2e-56  191.0   1.1   2   2   8.6e-16   3.9e-12   45.9   0.1   138   181   355   395   352   395 0.90 Domain of unknown function (DUF3440)
PAPS_reduct          PF01507.14   174 seq1260_BIOID40265   -            410   1.3e-17   64.0   0.2   1   2   4.2e-11   1.9e-07   30.9   0.0     3    52    35    89    33    98 0.89 Phosphoadenosine phosphosulfate reductase family
PAPS_reduct          PF01507.14   174 seq1260_BIOID40265   -            410   1.3e-17   64.0   0.2   2   2   4.7e-11   2.1e-07   30.7   0.0   101   164   165   240   158   241 0.84 Phosphoadenosine phosphosulfate reductase family
HTH_Tnp_IS1          PF12759.2     50 seq1263_BIOID40265   -             75   9.3e-31  104.9   0.1   1   1   1.8e-34   1.2e-30  104.5   0.0     1    50    23    72    23    72 0.99 InsA C-terminal domain
Zn_Tnp_IS1           PF03811.8     36 seq1263_BIOID40265   -             75   7.9e-09   34.7   2.2   1   1   1.2e-12   7.9e-09   34.7   1.5    18    36     2    20     1    20 0.96 InsA N-terminal domain
Glucosaminidase      PF01832.15   134 seq1264_BIOID40265   -            274   1.9e-24   86.2   1.6   1   1   1.4e-28   1.9e-24   86.2   1.1     8   133   142   267   136   268 0.82 Mannosyl-glycoprotein endo-beta-N-acetylglucosaminidase
DDE_Tnp_IS1          PF03400.8    131 seq1268_BIOID40265   -             97     2e-30  105.4   0.2   1   1   1.8e-34   2.5e-30  105.1   0.1     1    61    37    97    37    97 0.98 IS1 transposase
NLPC_P60             PF00877.14   105 seq1273_BIOID40265   -            199   4.3e-14   52.0   0.0   1   1   8.4e-18   5.8e-14   51.6   0.0     1   104    63   175    63   176 0.93 NlpC/P60 family
Prok-JAB             PF14464.1    105 seq1273_BIOID40265   -            199   3.7e-08   32.7   0.1   1   1     1e-11   7.1e-08   31.8   0.1    55    96     9    50     2    62 0.88 Prokaryotic homologs of the JAB domain
Response_reg         PF00072.19   112 seq1274_BIOID40265   -            230   9.9e-27   93.0   0.1   1   1   3.5e-30   2.4e-26   91.8   0.1     1   112     5   114     5   114 0.98 Response regulator receiver domain
Trans_reg_C          PF00486.23    77 seq1274_BIOID40265   -            230   1.4e-16   60.0   0.2   1   1   4.4e-20     3e-16   58.9   0.1     1    77   153   225   153   225 0.97 Transcriptional regulatory protein, C terminal
MukB                 PF04310.7    227 seq1275_BIOID40265   -           1486  1.2e-145  482.6   0.8   1   1    5e-149  2.3e-145  481.7   0.1     1   227     1   227     1   227 1.00 MukB N-terminal
SbcCD_C              PF13558.1     90 seq1275_BIOID40265   -           1486   5.1e-14   51.8   0.3   1   1   4.7e-17   2.2e-13   49.8   0.0     1    89  1335  1424  1335  1425 0.88 Putative exonuclease SbcCD, C subunit
AAA_29               PF13555.1     62 seq1275_BIOID40265   -           1486   5.2e-13   48.2   0.2   1   1   2.7e-16   1.2e-12   47.0   0.2     2    61     8    66     7    67 0.90 P-loop containing region of AAA domain
DUF3296              PF11726.3    180 seq1276_BIOID40265   -            201   1.3e-55  187.6   0.0   1   1     1e-59   1.4e-55  187.5   0.0     1   180    23   200    23   200 0.97 Protein of unknown function (DUF3296)
DDE_Tnp_IS1          PF03400.8    131 seq1277_BIOID40265   -             69   1.3e-35  122.2   0.7   1   1     1e-39   1.4e-35  122.1   0.5    63   131     1    69     1    69 0.99 IS1 transposase
PAP2                 PF01569.16   129 seq1279_BIOID40265   -            254   1.8e-28   98.6   1.2   1   1   1.3e-32   1.8e-28   98.6   0.8     6   126    78   232    73   234 0.89 PAP2 superfamily
SirA                 PF01206.12    70 seq1280_BIOID40265   -             75   2.3e-18   65.4   0.0   1   1   1.8e-22   2.5e-18   65.3   0.0     1    70     4    74     4    74 0.97 SirA-like protein
HTH_Tnp_1            PF01527.15    76 seq1281_BIOID40265   -            215   1.8e-20   72.5   0.0   1   1   1.2e-23   5.3e-20   71.0   0.0     2    69    91   162    90   169 0.87 Transposase
DUF1320              PF07030.7    130 seq1282_BIOID40265   -            139   4.7e-39  132.9   0.8   1   1   3.8e-43   5.3e-39  132.8   0.5     1   128     3   127     3   129 0.96 Protein of unknown function (DUF1320)
Fer4_11              PF13247.1     99 seq1283_BIOID40265   -            205   4.6e-32  109.7  10.9   1   1     3e-35   4.6e-32  109.7   7.5     3    97    60   153    58   155 0.97 4Fe-4S dicluster domain
Fer4_7               PF12838.2     52 seq1283_BIOID40265   -            205   3.9e-13   49.4  26.7   1   1   9.8e-11   1.5e-07   31.5   5.9     2    50    99   147    98   157 0.89 4Fe-4S dicluster domain
Fer4_2               PF12797.2     22 seq1283_BIOID40265   -            205   4.1e-13   48.3  31.6   1   1   6.2e-10   9.5e-07   28.2   0.6     2    20     6    24     5    33 0.89 4Fe-4S binding domain
Fer4                 PF00037.22    24 seq1283_BIOID40265   -            205   5.6e-13   47.7  34.4   1   1   7.7e-11   1.2e-07   30.9   3.3     1    23    92   114    92   115 0.94 4Fe-4S binding domain
Fer4_9               PF13187.1     55 seq1283_BIOID40265   -            205   2.7e-12   46.6  26.8   1   1   2.3e-10   3.6e-07   30.2   7.6     2    53    99   148    98   150 0.95 4Fe-4S dicluster domain
Fer4_6               PF12837.2     24 seq1283_BIOID40265   -            205   7.7e-11   41.2  39.9   1   1   2.7e-09   4.2e-06   26.2   3.2     1    23    91   113    91   114 0.95 4Fe-4S binding domain
Fer4_4               PF12800.2     17 seq1283_BIOID40265   -            205   1.9e-08   33.8  35.8   1   3   1.6e-05     0.025   14.7   1.8     1    15    11    25    11    31 0.91 4Fe-4S binding domain
Fer4_4               PF12800.2     17 seq1283_BIOID40265   -            205   1.9e-08   33.8  35.8   2   3   8.3e-05      0.13   12.5   1.9     2    16    65    81    64    85 0.86 4Fe-4S binding domain
Fer4_4               PF12800.2     17 seq1283_BIOID40265   -            205   1.9e-08   33.8  35.8   3   3   2.6e-07    0.0004   20.3   2.0     2    17    97   112    96   112 0.91 4Fe-4S binding domain
Fer4_3               PF12798.2     15 seq1283_BIOID40265   -            205   9.2e-07   28.8  40.4   1   2   8.7e-06     0.013   15.8   4.2     1    15    67    83    67    83 0.98 4Fe-4S binding domain
Fer4_3               PF12798.2     15 seq1283_BIOID40265   -            205   9.2e-07   28.8  40.4   2   2     4e-05     0.061   13.7   1.6     1    13   126   147   126   149 0.94 4Fe-4S binding domain
SBP_bac_11           PF13531.1    231 seq1285_BIOID40265   -            329   1.4e-44  152.3   0.2   1   1     5e-48   1.7e-44  152.0   0.1     4   231    28   280    25   280 0.87 Bacterial extracellular solute-binding protein
SBP_bac_1            PF01547.20   314 seq1285_BIOID40265   -            329   1.5e-18   67.5   2.8   1   1   5.5e-22   1.9e-18   67.1   2.0     4   314    32   272    29   272 0.88 Bacterial extracellular solute-binding protein
SBP_bac_8            PF13416.1    281 seq1285_BIOID40265   -            329   1.8e-13   50.7   1.2   1   1     9e-17   3.1e-13   49.9   0.8    85   262   108   281    34   300 0.75 Bacterial extracellular solute-binding protein
SBP_bac_6            PF13343.1    242 seq1285_BIOID40265   -            329   3.7e-13   49.2   1.1   1   1     2e-16   6.8e-13   48.3   0.8    53   235   112   303    77   306 0.83 Bacterial extracellular solute-binding protein
OmpA                 PF00691.15    97 seq1287_BIOID40265   -            173   1.1e-19   70.5   0.0   1   1   1.4e-23     2e-19   69.6   0.0     1    97    72   167    72   167 0.95 OmpA family
DUF2566              PF10753.4     55 seq1288_BIOID40265   -             82   3.4e-29  100.3   5.3   1   1   3.3e-33   4.5e-29  100.0   3.7     1    55    28    82    28    82 0.99 Protein of unknown function (DUF2566)
Lambda_tail_I        PF06805.7     82 seq1289_BIOID40265   -            182   1.3e-14   53.6   0.0   1   1   1.7e-18   2.3e-14   52.8   0.0    25    82     2    64     1    64 0.98 Bacteriophage lambda tail assembly protein I
Ribonuc_red_sm       PF00268.16   281 seq1290_BIOID40265   -            319   1.1e-80  270.5   0.1   1   1   9.6e-85   1.3e-80  270.2   0.0     1   280     1   280     1   281 0.97 Ribonucleotide reductase, small chain
DUF1834              PF08873.6    188 seq1291_BIOID40265   -            187   1.9e-44  151.4   0.0   1   1   1.6e-48   2.2e-44  151.2   0.0     1   171     1   162     1   176 0.95 Domain of unknown function (DUF1834)
DUF3279              PF11682.3    128 seq1294_BIOID40265   -            127     3e-50  168.9   3.2   1   1   2.6e-54   3.5e-50  168.7   2.2     1   124     1   123     1   126 0.98 Protein of unknown function (DUF3279)
ParBc                PF02195.13    90 seq1295_BIOID40265   -            212   2.8e-09   36.8   0.0   1   1   3.3e-13   4.5e-09   36.1   0.0     2    89    54   148    53   149 0.87 ParB-like nuclease domain
PTS_EIIC             PF02378.13   321 seq1296_BIOID40265   -            598   8.9e-83  277.6  29.6   1   1   1.3e-86   8.9e-83  277.6  20.5     1   321    87   429    87   429 0.94 Phosphotransferase system, EIIC
PTS_EIIB             PF00367.15    35 seq1296_BIOID40265   -            598   1.4e-16   59.2   0.1   1   1   4.6e-20   3.1e-16   58.1   0.1     3    35   522   554   520   554 0.97 phosphotransferase system, EIIB
DUF2526              PF10735.4     77 seq1298_BIOID40265   -             77   3.1e-47  158.3   5.7   1   1   2.5e-51   3.4e-47  158.2   4.0     1    77     1    77     1    77 1.00 Protein of unknown function (DUF2526)
TnpB_IS66            PF05717.8    108 seq1299_BIOID40265   -            115   1.3e-44  149.9   0.0   1   1     1e-48   1.4e-44  149.8   0.0     2   107     7   110     6   111 0.96 IS66 Orf2 like protein
DmsC                 PF04976.7    276 seq1301_BIOID40265   -            287  1.4e-117  391.7  22.9   1   1  1.1e-121  1.5e-117  391.6  15.9     1   276     1   277     1   277 1.00 DMSO reductase anchor subunit (DmsC)
AA_permease          PF00324.16   479 seq1303_BIOID40265   -            457  7.6e-127  423.4  47.5   1   1  1.2e-130  8.5e-127  423.2  32.9     1   476    19   454    19   457 0.98 Amino acid permease
AA_permease_2        PF13520.1    426 seq1303_BIOID40265   -            457   1.5e-44  152.1  50.8   1   1   2.8e-48   1.9e-44  151.7  35.2     8   412    22   426    18   444 0.86 Amino acid permease
TPR_6                PF13174.1     33 seq1304_BIOID40265   -            263   1.8e-22   78.1   1.7   1   3   2.8e-07   0.00047   20.3   0.0     4    33   146   176   145   176 0.86 Tetratricopeptide repeat
TPR_6                PF13174.1     33 seq1304_BIOID40265   -            263   1.8e-22   78.1   1.7   2   3   2.2e-08   3.8e-05   23.7   0.1     3    33   183   213   181   213 0.95 Tetratricopeptide repeat
TPR_6                PF13174.1     33 seq1304_BIOID40265   -            263   1.8e-22   78.1   1.7   3   3   7.2e-11   1.2e-07   31.5   0.0     1    33   218   250   218   250 0.96 Tetratricopeptide repeat
TPR_16               PF13432.1     65 seq1304_BIOID40265   -            263   6.3e-12   45.7   0.0   1   1   1.6e-09   2.7e-06   27.7   0.0     2    65   147   214   146   214 0.92 Tetratricopeptide repeat
TPR_2                PF07719.12    34 seq1304_BIOID40265   -            263   1.2e-09   37.1   0.1   1   2   2.1e-06    0.0035   17.0   0.1     2    33   181   212   180   213 0.93 Tetratricopeptide repeat
TPR_2                PF07719.12    34 seq1304_BIOID40265   -            263   1.2e-09   37.1   0.1   2   2   5.3e-06    0.0091   15.7   0.0     1    33   217   249   217   250 0.95 Tetratricopeptide repeat
TPR_8                PF13181.1     34 seq1304_BIOID40265   -            263   2.8e-06   26.6   0.9   1   2   0.00027      0.46   10.2   0.2     2    29   181   208   180   213 0.89 Tetratricopeptide repeat
TPR_8                PF13181.1     34 seq1304_BIOID40265   -            263   2.8e-06   26.6   0.9   2   2   2.7e-05     0.046   13.3   0.0     5    29   221   245   217   250 0.85 Tetratricopeptide repeat
YmgB                 PF10798.3     61 seq1305_BIOID40265   -             97   1.1e-07   31.4   1.4   1   1   1.1e-11   1.5e-07   31.0   0.9     3    61    40    97    38    97 0.94 Biofilm development protein YmgB/AriR
DUF1049              PF06305.6     68 seq1307_BIOID40265   -            102   1.3e-25   88.5   0.7   1   1   9.6e-30   1.3e-25   88.5   0.5     1    66    22    87    22    89 0.97 Protein of unknown function (DUF1049)
Phage-tail_3         PF13550.1    164 seq1308_BIOID40265   -           1183   6.2e-40  136.5   1.2   1   1   2.8e-43   9.6e-40  135.9   0.0     1   160   348   514   348   518 0.94 Putative phage tail protein
DUF3672              PF12421.3    136 seq1308_BIOID40265   -           1183   1.8e-37  128.3   1.7   1   1   1.6e-40   5.4e-37  126.8   1.1     1   136   995  1145   995  1145 0.94 Fibronectin type III protein
DUF1983              PF09327.6     81 seq1308_BIOID40265   -           1183   2.5e-27   94.4   1.5   1   1     2e-30   6.8e-27   93.1   1.1     1    81   891   971   891   971 0.99 Domain of unknown function (DUF1983)
DUF3279              PF11682.3    128 seq1313_BIOID40265   -            136   2.2e-48  162.9   1.1   1   1   1.8e-52   2.5e-48  162.7   0.8     2   128     3   123     2   123 0.98 Protein of unknown function (DUF3279)
DDE_Tnp_IS66         PF03050.9    271 seq1314_BIOID40265   -            523    9e-103  343.0   0.4   1   1  2.6e-106    9e-103  343.0   0.2     1   270   186   472   186   473 0.99 Transposase IS66 family
DDE_Tnp_IS66_C       PF13817.1     39 seq1314_BIOID40265   -            523   3.1e-19   68.5   0.4   1   1   3.6e-22   1.2e-18   66.6   0.3     1    39   479   517   479   517 0.98 IS66 C-terminal element
HTH_Tnp_IS66         PF13005.2     59 seq1314_BIOID40265   -            523   8.2e-18   63.8   6.7   1   1     5e-21   1.7e-17   62.8   4.7     2    59   125   180   124   180 0.98 putative Helix-turn-helix domain of transposase IS66
LZ_Tnp_IS66          PF13007.2     78 seq1314_BIOID40265   -            523   3.3e-11   43.5   7.4   1   1   2.5e-14   8.6e-11   42.2   5.1     2    77    46   121    45   122 0.83 Transposase C of IS166 homeodomain
DUF2635              PF10948.3     47 seq1315_BIOID40265   -             92   5.9e-22   76.5   0.0   1   1   6.9e-26   9.4e-22   75.9   0.0     1    47     6    52     6    52 0.97 Protein of unknown function (DUF2635)
CDH                  PF02611.10   222 seq1316_BIOID40265   -            300   9.7e-96  319.1   0.0   1   1  8.4e-100   1.1e-95  318.9   0.0     2   221    80   299    79   300 0.99 CDP-diacylglycerol pyrophosphatase
Phage_portal         PF04860.7    347 seq1318_BIOID40265   -            454   7.3e-86  287.8   0.0   1   1   6.8e-90   9.3e-86  287.5   0.0     4   347    39   382    36   382 0.96 Phage portal protein
Glucosamine_iso      PF01182.15   199 seq1320_BIOID40265   -            266   9.1e-25   87.4   0.0   1   1   8.8e-29   1.2e-24   87.0   0.0     4   198    15   216    12   217 0.85 Glucosamine-6-phosphate isomerases/6-phosphogluconolactonase
TPR_7                PF13176.1     36 seq1321_BIOID40265   -            389     1e-13   49.8  11.5   1   1   1.8e-05     0.025   14.2   0.0     1    27    71    97    71   106 0.82 Tetratricopeptide repeat
TPR_2                PF07719.12    34 seq1321_BIOID40265   -            389   1.8e-12   46.0   7.2   1   1   1.4e-05     0.019   14.7   0.0     5    32   218   245   214   247 0.88 Tetratricopeptide repeat
Apc3                 PF12895.2     84 seq1321_BIOID40265   -            389   7.3e-10   38.7   1.4   1   1   1.3e-09   1.8e-06   27.8   0.1     4    83   156   239   153   240 0.89 Anaphase-promoting complex, cyclosome, subunit 3
TPR_1                PF00515.23    34 seq1321_BIOID40265   -            389   4.6e-09   35.3   2.5   1   1   2.6e-05     0.035   13.5   0.0     7    32   220   245   214   247 0.89 Tetratricopeptide repeat
TPR_8                PF13181.1     34 seq1321_BIOID40265   -            389   1.4e-07   30.6   1.1   1   1   1.7e-05     0.024   14.3   0.0     5    29   218   242   214   246 0.89 Tetratricopeptide repeat
Phage_sheath_1       PF04984.9    464 seq1324_BIOID40265   -            500   3.2e-85  286.2   0.0   1   1   2.6e-89   3.6e-85  286.0   0.0     2   463     7   498     1   499 0.95 Phage tail sheath protein
PerC                 PF06069.6     90 seq1325_BIOID40265   -             89   2.2e-36  123.6   0.0   1   1   1.8e-40   2.4e-36  123.5   0.0     6    89     2    87     1    88 0.98 PerC transcriptional activator
ABC_tran             PF00005.22   118 seq1326_BIOID40265   -            491   5.9e-26   91.0   0.0   1   1   2.7e-29   1.2e-25   90.0   0.0     1   117   159   283   159   284 0.97 ABC transporter
CBS                  PF00571.23    57 seq1326_BIOID40265   -            491   3.2e-06   26.5   0.0   1   1   3.4e-07    0.0015   18.0   0.0    32    55   460   483   437   485 0.86 CBS domain
Ribosomal_S21        PF01165.15    57 seq1327_BIOID40265   -             71   3.2e-24   84.0   8.1   1   1   2.3e-28   3.2e-24   84.0   5.6     2    57     3    58     2    59 0.97 Ribosomal protein S21
RtcR                 PF06956.6    183 seq1328_BIOID40265   -            532   7.3e-89  295.8   0.0   1   1   4.8e-92   1.1e-88  295.2   0.0     1   183     1   185     1   185 0.99 Regulator of RNA terminal phosphate cyclase
Sigma54_activat      PF00158.21   168 seq1328_BIOID40265   -            532   1.3e-51  174.3   0.1   1   1   9.9e-55   2.3e-51  173.5   0.0     2   166   187   355   186   357 0.93 Sigma-54 interaction domain
AAA                  PF00004.24   132 seq1328_BIOID40265   -            532   5.7e-08   32.9   0.0   1   1   6.6e-11   1.5e-07   31.5   0.0     1   100   211   321   211   345 0.81 ATPase family associated with various cellular activities (AAA)
AAA_5                PF07728.9    139 seq1328_BIOID40265   -            532   5.3e-07   29.3   0.0   1   1   1.3e-09     3e-06   26.8   0.0     2   119   211   328   210   344 0.78 AAA domain (dynein-related subfamily)
Mg_chelatase         PF01078.16   207 seq1328_BIOID40265   -            532     2e-06   26.9   0.2   1   1   2.2e-08     5e-05   22.4   0.2    16   135   202   311   194   330 0.71 Magnesium chelatase, subunit ChlI
NACHT                PF05729.7    167 seq1328_BIOID40265   -            532   2.5e-05   23.8   0.0   1   1   2.3e-08   5.3e-05   22.7   0.0     2   109   210   301   209   316 0.83 NACHT domain
Peptidase_S11        PF00768.15   241 seq1335_BIOID40265   -            390   7.8e-97  323.1   0.0   1   1  2.1e-100   9.7e-97  322.8   0.0     4   240    30   264    27   265 0.99 D-alanyl-D-alanine carboxypeptidase
PBP5_C               PF07943.8     91 seq1335_BIOID40265   -            390   1.1e-22   79.7   0.0   1   1   3.7e-26   1.7e-22   79.1   0.0     1    90   284   374   284   375 0.99 Penicillin-binding protein 5, C-terminal domain
Beta-lactamase2      PF13354.1    197 seq1335_BIOID40265   -            390   5.9e-11   42.0   0.1   1   1   1.7e-14   7.8e-11   41.6   0.0     2   175    47   241    46   266 0.74 Beta-lactamase enzyme family
Toprim_N             PF08275.6    128 seq1338_BIOID40265   -            581   1.5e-43  147.6   0.0   1   1   1.3e-46   2.5e-43  146.9   0.0     1   127   126   251   126   252 0.98 DNA primase catalytic core, N-terminal domain
zf-CHC2              PF01807.15    98 seq1338_BIOID40265   -            581   1.8e-40  136.2   0.1   1   1   1.7e-43   3.4e-40  135.4   0.1     3    96     7   100     5   102 0.96 CHC2 zinc finger
DnaG_DnaB_bind       PF08278.6    127 seq1338_BIOID40265   -            581   2.2e-39  134.4   1.3   1   1   2.7e-42   5.3e-39  133.2   0.9     1   127   450   575   450   575 0.99 DNA primase DnaG DnaB-binding
DnaB_bind            PF10410.4     59 seq1338_BIOID40265   -            581   7.1e-18   64.2   0.0   1   1     1e-20     2e-17   62.8   0.0     1    58   368   425   368   426 0.97 DnaB-helicase binding domain of primase
Toprim_4             PF13662.1     81 seq1338_BIOID40265   -            581   5.4e-16   58.2   0.0   1   1   6.5e-19   1.3e-15   57.0   0.0     2    70   260   325   259   335 0.90 Toprim domain
Toprim_2             PF13155.1     95 seq1338_BIOID40265   -            581   3.8e-12   46.2   0.0   1   1   4.4e-15   8.6e-12   45.0   0.0     2    93   263   348   262   350 0.86 Toprim-like
Toprim               PF01751.17    88 seq1338_BIOID40265   -            581     1e-11   44.4   0.0   1   1     1e-14     2e-11   43.4   0.0     2    78   261   331   260   339 0.93 Toprim domain
Amidohydro_1         PF01979.15   333 seq1342_BIOID40265   -            382   1.6e-39  136.4   0.3   1   1   5.3e-43   1.8e-39  136.2   0.2     1   332    50   363    50   364 0.94 Amidohydrolase family
Amidohydro_4         PF13147.1    304 seq1342_BIOID40265   -            382   1.2e-12   48.3   0.1   1   1   4.6e-15   1.6e-11   44.7   0.1     2   304    46   361    45   361 0.64 Amidohydrolase
Amidohydro_3         PF07969.6    404 seq1342_BIOID40265   -            382   1.5e-05   24.2   0.1   1   1   9.1e-09   3.1e-05   23.2   0.0   368   403   326   361   305   362 0.90 Amidohydrolase family
OMPdecase            PF00215.19   226 seq1349_BIOID40265   -            291     3e-54  183.6   0.0   1   1   2.6e-58   3.6e-54  183.4   0.0     1   226    61   283    61   283 0.96 Orotidine 5'-phosphate decarboxylase / HUMPS family
Aminotran_1_2        PF00155.16   363 seq1350_BIOID40265   -            390     4e-60  203.5   0.0   1   1   3.3e-64   4.5e-60  203.4   0.0     3   360    30   379    28   382 0.94 Aminotransferase class I and II
MMR_HSR1             PF01926.18   114 seq1353_BIOID40265   -            210   5.6e-18   64.8   0.0   1   1   2.1e-21   7.3e-18   64.5   0.0     1   114    28   146    28   165 0.86 50S ribosome-binding GTPase
FeoB_N               PF02421.13   189 seq1353_BIOID40265   -            210   4.6e-06   25.8   0.1   1   1   2.5e-09   8.4e-06   25.0   0.1     1   163    27   200    27   208 0.72 Ferrous iron transport protein B
DEAD                 PF00270.24   173 seq1354_BIOID40265   -            454   2.3e-49  167.0   0.1   1   1   5.9e-52   2.7e-48  163.5   0.0     1   172    25   196    25   197 0.94 DEAD/DEAH box helicase
Helicase_C           PF00271.26    78 seq1354_BIOID40265   -            454   8.2e-26   89.5   0.0   1   1   4.8e-29   2.2e-25   88.2   0.0     2    77   264   339   263   340 0.98 Helicase conserved C-terminal domain
MFS_1                PF07690.11   354 seq1355_BIOID40265   -            382   3.2e-28   98.3  52.3   1   2   3.2e-19   2.2e-15   56.1  19.3     2   238    12   230    11   233 0.79 Major Facilitator Superfamily
MFS_1                PF07690.11   354 seq1355_BIOID40265   -            382   3.2e-28   98.3  52.3   2   2     1e-17   6.8e-14   51.2  13.5     6   174   210   371   206   381 0.89 Major Facilitator Superfamily
Sugar_tr             PF00083.19   451 seq1355_BIOID40265   -            382   1.8e-07   29.9  17.2   1   1   2.7e-11   1.8e-07   29.9  11.9    44   176    39   167    19   184 0.85 Sugar (and other) transporter
HTH_32               PF13565.1     77 seq1358_BIOID40265   -             99   5.4e-11   43.0   1.4   1   1   4.9e-15   6.7e-11   42.7   0.9     4    77    23    94    21    94 0.77 Homeodomain-like domain
ABC_tran             PF00005.22   118 seq1359_BIOID40265   -            511   2.6e-30  105.0   0.1   1   2   1.5e-21     1e-17   64.4   0.0     1   118    51   169    51   169 0.95 ABC transporter
ABC_tran             PF00005.22   118 seq1359_BIOID40265   -            511   2.6e-30  105.0   0.1   2   2   1.8e-13   1.2e-09   38.4   0.0     3   117   305   431   303   432 0.77 ABC transporter
Tail_tube            PF10618.4    119 seq1360_BIOID40265   -            121   5.5e-37  126.0   0.3   1   1   4.4e-41     6e-37  125.8   0.2     2   119     3   120     1   120 0.96 Phage tail tube protein
4HBT                 PF03061.17    79 seq1361_BIOID40265   -            155   8.5e-19   67.3   0.1   1   1   1.7e-22   1.1e-18   66.9   0.1     2    78    57   145    56   146 0.97 Thioesterase superfamily
4HBT_3               PF13622.1    256 seq1361_BIOID40265   -            155   7.1e-07   29.1   0.3   1   1   1.4e-10   9.4e-07   28.7   0.2     3    85    52   153    47   154 0.85 Thioesterase-like superfamily
BPD_transp_1         PF00528.17   185 seq1362_BIOID40265   -            354   2.5e-26   92.2  16.2   1   1   1.8e-30   2.5e-26   92.2  11.2     1   176   163   324   163   332 0.91 Binding-protein-dependent transport system inner membrane component
ParA                 PF10609.4     81 seq1365_BIOID40265   -            379     4e-36  122.6   0.4   1   1     3e-39   8.2e-36  121.6   0.3     1    81   226   306   226   306 0.99 ParA/MinD ATPase like
CbiA                 PF01656.18   195 seq1365_BIOID40265   -            379   4.6e-18   65.2   0.1   1   1   2.8e-21   7.5e-18   64.5   0.1     1   157   120   288   120   291 0.77 CobQ/CobB/MinD/ParA nucleotide binding domain
AAA_31               PF13614.1    157 seq1365_BIOID40265   -            379   1.1e-10   41.5   0.0   1   1   5.3e-13   1.4e-09   37.9   0.0     1    53   118   170   118   248 0.79 AAA domain
MipZ                 PF09140.6    261 seq1365_BIOID40265   -            379     2e-08   33.5   0.0   1   1   1.3e-11   3.7e-08   32.6   0.0     2   117   119   245   118   273 0.68 ATPase MipZ
Phage_AlpA           PF05930.7     51 seq1367_BIOID40265   -             88   2.6e-26   90.9   0.0   1   1   4.8e-30   3.3e-26   90.6   0.0     1    51    25    75    25    75 0.99 Prophage CP4-57 regulatory protein (AlpA)
HTH_17               PF12728.2     51 seq1367_BIOID40265   -             88   6.3e-10   39.0   0.0   1   1   1.1e-13   7.8e-10   38.7   0.0     2    50    28    78    27    79 0.87 Helix-turn-helix domain
ROK                  PF00480.15   179 seq1370_BIOID40265   -            406   1.5e-59  200.7   0.1   1   1   5.1e-63   3.5e-59  199.5   0.0     1   179    90   274    90   274 0.99 ROK family
MarR                 PF01047.17    59 seq1370_BIOID40265   -            406   8.3e-08   31.7   0.0   1   1     4e-11   2.8e-07   30.0   0.0    10    48    25    63    18    67 0.94 MarR family
GyrI-like            PF06445.10   155 seq1372_BIOID40265   -            157   4.3e-32  111.1   0.2   1   1   3.5e-36   4.8e-32  111.0   0.2     1   155     1   153     1   153 0.99 GyrI-like small molecule binding domain
FluMu_gp41           PF10109.4     82 seq1373_BIOID40265   -            158   2.5e-10   40.0   0.0   1   1   2.9e-14     4e-10   39.3   0.0     2    81    42   137    41   138 0.79 Mu-like prophage FluMu protein gp41
NadA                 PF02445.11   296 seq1375_BIOID40265   -            347  2.8e-105  351.2   0.0   1   1  2.3e-109  3.2e-105  351.0   0.0     2   295    31   340    30   341 0.98 Quinolinate synthetase A protein
SUI1                 PF01253.17    83 seq1376_BIOID40265   -            108   1.6e-22   78.9   1.9   1   1   1.4e-26   1.9e-22   78.7   1.3     2    82    28   104    27   105 0.95 Translation initiation factor SUI1
DcuC                 PF03606.10   463 seq1378_BIOID40265   -            455  4.1e-129  430.7  48.6   1   1  3.4e-133  4.6e-129  430.5  33.7     1   462     2   454     2   455 0.98 C4-dicarboxylate anaerobic carrier
Phage_ASH            PF10554.4    108 seq1379_BIOID40265   -            184   4.6e-36  123.3   0.1   1   1   4.5e-40   6.1e-36  122.9   0.1     1   108    22   131    22   131 0.97 Ash protein family
EamA                 PF00892.15   126 seq1380_BIOID40265   -            296   2.7e-17   62.8  33.8   1   2   3.4e-16   2.3e-12   46.9   8.4     1   123    18   142    18   145 0.90 EamA-like transporter family
EamA                 PF00892.15   126 seq1380_BIOID40265   -            296   2.7e-17   62.8  33.8   2   2   9.1e-09   6.2e-05   22.9   8.8     1   125   159   284   159   285 0.84 EamA-like transporter family
EmrE                 PF13536.1    113 seq1380_BIOID40265   -            296     3e-08   33.7  35.1   1   1   9.4e-12   6.4e-08   32.6   9.2     4   108    42   147    39   151 0.90 Multidrug resistance efflux transporter
DUF805               PF05656.9    117 seq1385_BIOID40265   -            146   2.4e-20   72.4  11.7   1   1   3.8e-24   5.2e-20   71.3   8.1     2   116     7   134     6   135 0.82 Protein of unknown function (DUF805)
QRPTase_C            PF01729.14   169 seq1386_BIOID40265   -            311   3.7e-65  218.4   0.1   1   1     7e-69   4.8e-65  218.0   0.1     1   169   145   309   145   309 0.99 Quinolinate phosphoribosyl transferase, C-terminal domain
QRPTase_N            PF02749.11    88 seq1386_BIOID40265   -            311   2.1e-27   94.6   0.1   1   1   1.1e-30   7.8e-27   92.8   0.0     4    88    57   143    55   143 0.98 Quinolinate phosphoribosyl transferase, N-terminal domain
A_deaminase          PF00962.17   330 seq1390_BIOID40265   -            333   1.3e-99  333.2   0.0   1   1  1.1e-103   1.5e-99  333.0   0.0     2   329     6   328     5   329 0.99 Adenosine/AMP deaminase
AA_permease_2        PF13520.1    426 seq1391_BIOID40265   -            540   1.9e-42  145.2  47.0   1   1   3.9e-46   2.7e-42  144.6  32.6     2   422    75   515    74   526 0.85 Amino acid permease
AA_permease          PF00324.16   479 seq1391_BIOID40265   -            540   1.2e-15   56.7  40.4   1   1   2.4e-19   1.7e-15   56.2  28.0    28   446    99   513    76   536 0.76 Amino acid permease
FUSC                 PF04632.7    650 seq1395_BIOID40265   -            352   1.6e-16   59.7   2.3   1   1   2.9e-20     2e-16   59.5   1.6     3   285    21   310    19   347 0.78 Fusaric acid resistance protein family
FUSC_2               PF13515.1    128 seq1395_BIOID40265   -            352   2.8e-13   49.7  12.8   1   1   6.3e-17   4.3e-13   49.1   8.8     2   128    33   158    28   158 0.83 Fusaric acid resistance protein-like
Sigma70_ner          PF04546.8    211 seq1396_BIOID40265   -            613   2.7e-81  272.0   6.8   1   1   1.2e-84   2.7e-81  272.0   4.7     1   211   137   348   137   348 0.96 Sigma-70, non-essential region
Sigma70_r1_1         PF03979.9     82 seq1396_BIOID40265   -            613   4.2e-30  103.4   5.1   1   1   1.8e-33   4.2e-30  103.4   3.5     2    81     2    80     1    81 0.96 Sigma-70 factor, region 1.1
Sigma70_r3           PF04539.11    78 seq1396_BIOID40265   -            613     7e-29   99.4   1.1   1   1   3.1e-32     7e-29   99.4   0.7     1    77   458   534   458   535 0.97 Sigma-70 region 3
Sigma70_r2           PF04542.9     71 seq1396_BIOID40265   -            613   1.8e-23   81.8   0.3   1   1   2.3e-26   5.3e-23   80.3   0.2     1    71   379   449   379   449 0.98 Sigma-70 region 2
Sigma70_r4           PF04545.11    50 seq1396_BIOID40265   -            613   3.5e-19   67.7   0.8   1   1   1.5e-22   3.5e-19   67.7   0.6     1    50   547   600   547   600 0.98 Sigma-70, region 4
Sigma70_r1_2         PF00140.15    37 seq1396_BIOID40265   -            613   7.8e-15   54.1   0.7   1   1   2.2e-17   4.9e-14   51.5   0.1     1    32    95   126    95   130 0.96 Sigma-70 factor, region 1.2
Acetyltransf_3       PF13302.1    142 seq1397_BIOID40265   -            194   8.5e-20   71.3   0.1   1   1     3e-23     1e-19   71.1   0.0     1   142    17   162    17   162 0.87 Acetyltransferase (GNAT) domain
Acetyltransf_4       PF13420.1    155 seq1397_BIOID40265   -            194   6.1e-14   52.1   0.2   1   1   2.4e-17   8.2e-14   51.7   0.1     2   154    21   181    20   182 0.78 Acetyltransferase (GNAT) domain
Acetyltransf_1       PF00583.19    83 seq1397_BIOID40265   -            194   1.9e-08   34.0   0.1   1   1   8.7e-12     3e-08   33.4   0.0     2    83    83   162    82   162 0.96 Acetyltransferase (GNAT) family
Acetyltransf_8       PF13523.1    152 seq1397_BIOID40265   -            194   1.5e-06   28.1   0.1   1   1   5.7e-10   1.9e-06   27.6   0.1    61   141    76   166    20   170 0.80 Acetyltransferase (GNAT) domain
OpuAC                PF04069.7    257 seq1401_BIOID40265   -            344   4.2e-56  190.0   3.9   1   1   3.8e-60   5.2e-56  189.7   2.7     2   256    44   326    43   327 0.94 Substrate binding domain of ABC-type glycine betaine transport system
BOF                  PF04076.8    103 seq1403_BIOID40265   -            127     3e-40  136.0   0.0   1   1   2.7e-44   3.8e-40  135.7   0.0     2   102    24   124    23   125 0.97 Bacterial OB fold (BOF) protein
HTH_Tnp_1            PF01527.15    76 seq1406_BIOID40265   -            141   6.5e-17   61.1   0.2   1   1   1.7e-20   1.2e-16   60.3   0.0     3    53    10    61     8    99 0.78 Transposase
HTH_23               PF13384.1     50 seq1406_BIOID40265   -            141   3.7e-07   29.4   0.0   1   1     1e-10   6.8e-07   28.6   0.0     5    45    17    58    13    64 0.89 Homeodomain-like domain
DUF406               PF04175.7     94 seq1408_BIOID40265   -             99   2.1e-28   98.5   3.1   1   1   1.6e-32   2.3e-28   98.4   2.2     4    94     3    96     1    96 0.96 Protein of unknown function (DUF406)
BPD_transp_2         PF02653.11   267 seq1411_BIOID40265   -            342   2.7e-44  151.0  41.9   1   1   2.8e-48   3.9e-44  150.5  29.1     5   267    40   301    36   301 0.96 Branched-chain amino acid transport system / permease component
NMN_transporter      PF04973.7    182 seq1412_BIOID40265   -            239   1.6e-46  157.9  27.1   1   1   1.3e-48   1.8e-44  151.2  18.8     1   180    23   227    23   229 0.94 Nicotinamide mononucleotide transporter
DUF2574              PF10836.3     93 seq1414_BIOID40265   -             93   4.8e-53  176.7   0.2   1   1   3.9e-57   5.3e-53  176.5   0.1     1    93     1    93     1    93 1.00 Protein of unknown function (DUF2574)
Hydrolase_6          PF13344.1    101 seq1415_BIOID40265   -            250   5.2e-23   80.7   0.0   1   1     3e-26     1e-22   79.7   0.0     1   101     6   105     6   105 0.98 Haloacid dehalogenase-like hydrolase
Hydrolase_like       PF13242.1     75 seq1415_BIOID40265   -            250   2.4e-19   68.6   0.0   1   1   2.4e-22   8.1e-19   67.0   0.0     2    74   174   246   173   247 0.97 HAD-hyrolase-like
HAD_2                PF13419.1    176 seq1415_BIOID40265   -            250   2.8e-10   40.6   0.0   1   1   3.2e-08   0.00011   22.4   0.0   131   176   174   220   136   220 0.90 Haloacid dehalogenase-like hydrolase
Hydrolase            PF00702.21   204 seq1415_BIOID40265   -            250   1.7e-09   38.4   0.0   1   1   4.2e-11   1.4e-07   32.1   0.0     1   204     3   214     3   214 0.62 haloacid dehalogenase-like hydrolase
DUF480               PF04337.7    148 seq1416_BIOID40265   -            215   8.6e-65  216.9   0.5   1   1   1.1e-68   1.5e-64  216.2   0.3     1   148     5   158     5   158 0.99 Protein of unknown function, DUF480
YkuD                 PF03734.9    146 seq1419_BIOID40265   -            615   6.1e-30  104.2   0.1   1   1   1.4e-33   9.7e-30  103.6   0.0     4   140   377   543   374   572 0.94 L,D-transpeptidase catalytic domain
PG_binding_1         PF01471.13    57 seq1419_BIOID40265   -            615   1.2e-09   37.9   0.2   1   1   9.3e-11   6.4e-07   29.1   0.0    25    57   316   348   307   348 0.92 Putative peptidoglycan binding domain
Usp                  PF00582.21   140 seq1420_BIOID40265   -            142   3.2e-17   62.8   0.0   1   1   2.7e-21   3.7e-17   62.7   0.0     2   140     3   138     2   138 0.95 Universal stress protein family
TnpB_IS66            PF05717.8    108 seq1421_BIOID40265   -            116   2.2e-41  139.5   0.0   1   1   1.8e-45   2.4e-41  139.3   0.0     2   105     7   108     6   111 0.96 IS66 Orf2 like protein
Helicase_C_2         PF13307.1    167 seq1422_BIOID40265   -            761   4.9e-26   91.5   0.0   1   1   2.3e-29   7.7e-26   90.9   0.0     8   165   578   733   571   735 0.93 Helicase C-terminal domain
DEAD                 PF00270.24   173 seq1422_BIOID40265   -            761   3.5e-09   36.2   0.1   1   1     2e-09   6.8e-06   25.5   0.0    12    78    88   153    73   171 0.74 DEAD/DEAH box helicase
DEAD_2               PF06733.10   174 seq1422_BIOID40265   -            761   1.3e-08   34.3   0.0   1   1   6.7e-12   2.3e-08   33.5   0.0   103   167   245   308   195   314 0.87 DEAD_2
DUF2628              PF10947.3    108 seq1424_BIOID40265   -            126   1.2e-18   66.7   6.8   1   1     1e-22   1.4e-18   66.5   4.7     3   106    18   117    16   119 0.92 Protein of unknown function (DUF2628)
N_methyl_2           PF13544.1     31 seq1425_BIOID40265   -            146   3.3e-09   35.7   0.6   1   1   8.6e-13   5.9e-09   34.8   0.4    11    31     2    22     1    22 0.94 Type IV pilin N-term methylation site GFxxxE
N_methyl             PF07963.7     20 seq1425_BIOID40265   -            146   3.3e-07   29.5   3.6   1   1   9.3e-11   6.4e-07   28.6   2.5     1    20     5    24     5    24 0.95 Prokaryotic N-terminal methylation motif
DDE_Tnp_IS66         PF03050.9    271 seq1427_BIOID40265   -            537   5.9e-97  323.9   0.0   1   1  1.7e-100   5.9e-97  323.9   0.0     1   271   196   487   196   487 0.98 Transposase IS66 family
DDE_Tnp_IS66_C       PF13817.1     39 seq1427_BIOID40265   -            537   4.7e-20   71.2   0.2   1   1   4.2e-23   1.5e-19   69.6   0.1     2    39   494   531   493   531 0.99 IS66 C-terminal element
HTH_Tnp_IS66         PF13005.2     59 seq1427_BIOID40265   -            537   1.4e-14   53.5   4.2   1   1   4.1e-18   1.4e-14   53.5   2.9     1    59   134   190   134   190 0.98 putative Helix-turn-helix domain of transposase IS66
LZ_Tnp_IS66          PF13007.2     78 seq1427_BIOID40265   -            537   1.4e-12   47.9   9.6   1   1   4.2e-16   1.4e-12   47.9   6.7     1    77    59   131    59   132 0.75 Transposase C of IS166 homeodomain
Fimbrial             PF00419.15   145 seq1428_BIOID40265   -            180     2e-13   50.6   1.5   1   1   1.9e-17   2.6e-13   50.3   1.0     2   143    31   178    30   180 0.79 Fimbrial protein
DUF496               PF04363.7     95 seq1430_BIOID40265   -            109   1.8e-46  155.7   6.3   1   1   1.6e-50   2.1e-46  155.5   4.4     1    93     8   100     8   102 0.98 Protein of unknown function (DUF496)
RHH_1                PF01402.16    39 seq1431_BIOID40265   -             55   5.4e-08   32.2   0.0   1   1   4.9e-12   6.6e-08   32.0   0.0     2    33    14    45    13    46 0.96 Ribbon-helix-helix protein, copG family
GFO_IDH_MocA         PF01408.17   120 seq1432_BIOID40265   -            307   9.4e-26   90.5   0.0   1   1   2.2e-29   1.5e-25   89.9   0.0     1   120     4   121     4   121 0.98 Oxidoreductase family, NAD-binding Rossmann fold
GFO_IDH_MocA_C       PF02894.12   115 seq1432_BIOID40265   -            307   2.7e-07   30.2   0.1   1   1   9.2e-11   6.3e-07   29.0   0.0    19   114   141   226   132   227 0.92 Oxidoreductase family, C-terminal alpha/beta domain
MFS_1                PF07690.11   354 seq1433_BIOID40265   -            394   6.5e-37  126.9  54.8   1   2   8.2e-30   5.6e-26   91.0  17.0     2   188    17   198    16   220 0.87 Major Facilitator Superfamily
MFS_1                PF07690.11   354 seq1433_BIOID40265   -            394   6.5e-37  126.9  54.8   2   2   1.1e-14   7.4e-11   41.2  16.1     3   175   218   387   216   394 0.89 Major Facilitator Superfamily
Sugar_tr             PF00083.19   451 seq1433_BIOID40265   -            394   3.5e-13   48.8  16.6   1   1     5e-17   3.5e-13   48.8  11.5    43   188    39   181    11   184 0.88 Sugar (and other) transporter
T2SE                 PF00437.15   272 seq1434_BIOID40265   -            461   1.1e-83  280.2   0.4   1   1   3.2e-87   1.5e-83  279.7   0.3     4   271    89   353    86   354 0.98 Type II/IV secretion system protein
T2SE_Nter            PF05157.10   109 seq1434_BIOID40265   -            461   8.3e-06   25.6   0.0   1   1   5.4e-09   2.5e-05   24.1   0.0    43   104     8    68     6    73 0.92 Type II secretion system (T2SS), protein E, N-terminal domain
DAO                  PF01266.19   358 seq1439_BIOID40265   -            501   3.4e-44  151.0   0.1   1   1   7.1e-48   9.7e-44  149.6   0.1     1   356     5   357     5   359 0.82 FAD dependent oxidoreductase
BPD_transp_2         PF02653.11   267 seq1440_BIOID40265   -            330   4.7e-47  160.0  43.0   1   1   4.2e-51   5.8e-47  159.7  29.8     3   267    36   305    34   305 0.94 Branched-chain amino acid transport system / permease component
LrgA                 PF03788.9     96 seq1443_BIOID40265   -            132   4.4e-29   99.9  10.2   1   1     4e-33   5.4e-29   99.6   7.1     1    94    21   114    21   116 0.98 LrgA family
FliE                 PF02049.13    97 seq1444_BIOID40265   -            106   1.4e-27   95.3   4.3   1   1   1.2e-31   1.7e-27   95.1   2.9     6    97    14   106     7   106 0.95 Flagellar hook-basal body complex protein FliE
HTH_Tnp_1            PF01527.15    76 seq1445_BIOID40265   -            116     1e-15   57.3   0.2   1   1   9.6e-20   1.3e-15   56.9   0.1     2    75     3    75     2    76 0.95 Transposase
Pili_assembly_N      PF00345.15   122 seq1447_BIOID40265   -            240   3.4e-39  133.2   1.8   1   1   1.5e-42   9.9e-39  131.7   0.2     1   121    35   157    35   158 0.94 Gram-negative pili assembly chaperone, N-terminal domain
Pili_assembly_C      PF02753.12    68 seq1447_BIOID40265   -            240   7.7e-11   41.5   2.4   1   1   3.3e-14   2.2e-10   40.0   1.6     1    65   177   237   177   240 0.94 Gram-negative pili assembly chaperone, C-terminal domain
Asn_synthase         PF00733.16   255 seq1448_BIOID40265   -            554   1.6e-76  257.0   0.1   1   1   1.3e-79   3.5e-76  255.9   0.0     1   255   211   450   211   450 0.99 Asparagine synthase
GATase_7             PF13537.1    124 seq1448_BIOID40265   -            554   3.5e-42  142.9   0.0   1   1   2.7e-45   7.4e-42  141.9   0.0     1   123    48   166    48   167 0.96 Glutamine amidotransferase domain
GATase_6             PF13522.1    133 seq1448_BIOID40265   -            554   4.8e-37  126.7   0.0   1   1     5e-40   1.4e-36  125.3   0.0     1   133    33   161    33   161 0.98 Glutamine amidotransferase domain
DUF3700              PF12481.3    228 seq1448_BIOID40265   -            554     6e-11   41.8   0.0   1   1   4.1e-14   1.1e-10   40.9   0.0    83   204    76   193    59   203 0.80 Aluminium induced protein
LrgB                 PF04172.11   215 seq1452_BIOID40265   -            231   1.2e-82  276.2  15.2   1   1   9.7e-87   1.3e-82  276.0  10.6     1   215    12   226    12   226 0.99 LrgB-like family
DNA_circ_N           PF07157.7     93 seq1455_BIOID40265   -            452   7.8e-33  112.3   0.0   1   1   1.4e-36   1.9e-32  111.1   0.0     4    93     6    96     3    96 0.96 DNA circulation protein N-terminus
AP_endonuc_2         PF01261.19   211 seq1456_BIOID40265   -            444   6.7e-20   71.1   0.2   1   1   8.2e-23   1.1e-18   67.1   0.1    25   200   107   312    90   318 0.79 Xylose isomerase-like TIM barrel
MVIN                 PF03023.9    452 seq1462_BIOID40265   -            511  3.6e-161  536.4  32.4   1   1  3.2e-165  4.4e-161  536.1  22.4     1   450    28   478    28   480 0.99 MviN-like protein
Usher                PF00577.15   552 seq1465_BIOID40265   -            826  1.2e-181  605.0  29.2   1   1  3.5e-185  1.6e-181  604.6  20.3     1   552   177   743   177   743 0.98 Type VII secretion system (T7SS), usher protein
PapC_N               PF13954.1    146 seq1465_BIOID40265   -            826     1e-33  115.8   0.1   1   1   4.5e-37   2.1e-33  114.8   0.1     2   145    26   162    25   163 0.92 PapC N-terminal domain
PapC_C               PF13953.1     68 seq1465_BIOID40265   -            826   2.9e-09   36.3   0.0   1   1   2.1e-12   9.7e-09   34.6   0.0     4    61   756   813   753   820 0.93 PapC C-terminal domain
Peripla_BP_4         PF13407.1    258 seq1467_BIOID40265   -            340     6e-54  182.9   4.4   1   1   1.1e-57   7.6e-54  182.6   3.1     1   256    30   285    30   287 0.95 Periplasmic binding protein domain
HHA                  PF05321.6     57 seq1468_BIOID40265   -             71   3.8e-25   87.6   0.0   1   1   3.2e-29   4.3e-25   87.4   0.0     1    57     8    68     8    68 0.97 Haemolysin expression modulating protein
AzlC                 PF03591.9    143 seq1472_BIOID40265   -            245   1.3e-41  141.7  10.1   1   1   9.5e-46   1.3e-41  141.7   7.0     1   141    23   165    23   167 0.97 AzlC protein
Peptidase_M15_2      PF05951.8    153 seq1474_BIOID40265   -            182   1.2e-61  206.5   0.0   1   1   2.1e-65   1.4e-61  206.3   0.0     3   153    34   182    32   182 0.99 Bacterial protein of unknown function (DUF882)
Peptidase_M15_3      PF08291.6    110 seq1474_BIOID40265   -            182   8.5e-12   44.7   0.0   1   1   1.7e-15   1.1e-11   44.3   0.0    28   110    86   175    62   175 0.84 Peptidase M15
T2SF                 PF00482.18   124 seq1475_BIOID40265   -            400   1.1e-54  183.5   1.5   1   2   1.8e-31   2.4e-27   95.1   0.2     2   124    64   186    63   186 0.98 Type II secretion system (T2SS), protein F
T2SF                 PF00482.18   124 seq1475_BIOID40265   -            400   1.1e-54  183.5   1.5   2   2   3.8e-29   5.2e-25   87.6   0.0     3   124   268   388   266   388 0.98 Type II secretion system (T2SS), protein F
dCMP_cyt_deam_2      PF08211.6    124 seq1476_BIOID40265   -            294   2.3e-50  169.6   0.2   1   1   6.8e-52   4.7e-48  162.1   0.0     1   123   157   278   157   279 0.98 Cytidine and deoxycytidylate deaminase zinc-binding region
dCMP_cyt_deam_1      PF00383.17   102 seq1476_BIOID40265   -            294   1.3e-17   63.2   0.0   1   1   4.4e-18     3e-14   52.3   0.0    10    93    56   139    47   143 0.86 Cytidine and deoxycytidylate deaminase zinc-binding region
Acyltransferase      PF01553.16   132 seq1477_BIOID40265   -            310   2.7e-14   52.6   0.0   1   1   2.8e-18   3.8e-14   52.1   0.0     3   119    84   220    82   238 0.82 Acyltransferase
DUF2569              PF10754.4    149 seq1479_BIOID40265   -            146   1.5e-47  161.3  10.4   1   1   1.3e-51   1.7e-47  161.2   7.2     2   149     4   145     3   145 0.99 Protein of unknown function (DUF2569)
DAHP_synth_1         PF00793.15   272 seq1481_BIOID40265   -            350  1.3e-105  351.8   0.0   1   1  1.1e-109  1.5e-105  351.6   0.0     8   271    40   338    25   339 0.96 DAHP synthetase I family
Glycos_trans_3N      PF02885.12    66 seq1483_BIOID40265   -            320   2.8e-15   55.5   0.0   1   1   3.6e-19     5e-15   54.7   0.0     2    65     3    70     2    71 0.97 Glycosyl transferase family, helical bundle domain
Lactamase_B          PF00753.22   194 seq1488_BIOID40265   -            215   2.7e-33  115.1   0.6   1   1   4.4e-37     3e-33  114.9   0.4     4   194    11   192     8   192 0.94 Metallo-beta-lactamase superfamily
Lactamase_B_2        PF12706.2    194 seq1488_BIOID40265   -            215   9.7e-08   31.6   0.1   1   1   1.7e-11   1.2e-07   31.3   0.1     4   153    28   189    25   194 0.59 Beta-lactamase superfamily domain
Transposase_31       PF04754.7    205 seq1489_BIOID40265   -            313   1.6e-73  246.3   0.4   1   1   1.6e-77   2.2e-73  245.8   0.3     1   201    11   209    11   213 0.97 Putative transposase, YhgA-like
Phage_GPD            PF05954.6    292 seq1490_BIOID40265   -            374   3.2e-30  105.2   3.9   1   1     3e-34   4.1e-30  104.8   2.7     1   290    23   324    23   326 0.84 Phage late control gene D protein (GPD)
AzlD                 PF05437.7     99 seq1491_BIOID40265   -            111   1.8e-12   46.9   5.7   1   1   1.5e-16   2.1e-12   46.7   4.0     1    98     5   104     5   105 0.92 Branched-chain amino acid transport protein (AzlD)
Rnf-Nqr              PF02508.9    190 seq1492_BIOID40265   -            193   2.6e-71  239.0  21.0   1   1   2.1e-75   2.9e-71  238.8  14.6     1   189     1   191     1   192 0.99 Rnf-Nqr subunit, membrane protein
FGGY_N               PF00370.16   245 seq1493_BIOID40265   -            484     4e-90  301.3   0.0   1   1   8.2e-94   5.6e-90  300.8   0.0     1   245     1   240     1   240 0.99 FGGY family of carbohydrate kinases, N-terminal domain
FGGY_C               PF02782.11   197 seq1493_BIOID40265   -            484     1e-33  116.5   1.5   1   1   2.3e-37   1.6e-33  115.9   1.1     1   196   249   435   249   436 0.92 FGGY family of carbohydrate kinases, C-terminal domain
DeoC                 PF01791.4    236 seq1496_BIOID40265   -            291   2.1e-16   59.8   0.1   1   1     2e-20   2.7e-16   59.4   0.0     1   235    51   258    51   259 0.90 DeoC/LacD family aldolase
PadR                 PF03551.9     75 seq1499_BIOID40265   -            207   6.7e-16   57.7   0.1   1   1   8.1e-20   1.1e-15   57.0   0.1     1    74    67   136    67   137 0.93 Transcriptional regulator PadR-like family
DUF218               PF02698.12   155 seq1501_BIOID40265   -            239   3.3e-21   75.2   0.0   1   1   3.3e-25   4.6e-21   74.8   0.0     4   132    47   172    45   186 0.93 DUF218 domain
Pox_D5               PF03288.11    86 seq1502_BIOID40265   -            777   6.5e-21   74.2   0.0   1   1   4.2e-24   1.1e-20   73.4   0.0     1    86   670   769   670   769 0.96 Poxvirus D5 protein-like
Prim_Zn_Ribbon       PF08273.7     40 seq1502_BIOID40265   -            777   1.3e-18   66.6   9.8   1   1   9.8e-22   2.7e-18   65.6   6.8     1    40    30    66    30    66 0.97 Zinc-binding domain of primase-helicase
Toprim_3             PF13362.1     96 seq1502_BIOID40265   -            777   8.8e-11   41.7   0.8   1   1   1.2e-13   3.3e-10   39.9   0.0     2    94   210   299   209   301 0.87 Toprim domain
D5_N                 PF08706.6    150 seq1502_BIOID40265   -            777   1.2e-10   41.6   0.0   1   1   9.4e-14   2.6e-10   40.4   0.0     2   148   337   468   336   470 0.77 D5 N terminal like
Toprim_4             PF13662.1     81 seq1502_BIOID40265   -            777     2e-08   33.9   0.1   1   1   2.7e-11   7.5e-08   32.1   0.0     1    68   208   276   208   285 0.85 Toprim domain
MarR                 PF01047.17    59 seq1503_BIOID40265   -            176   1.6e-17   62.8   2.8   1   1   1.3e-20     6e-17   60.9   0.1     1    58    53   112    53   113 0.98 MarR family
MarR_2               PF12802.2     62 seq1503_BIOID40265   -            176     1e-08   34.5   0.1   1   1   4.8e-12   2.2e-08   33.5   0.0     5    61    55   111    51   112 0.90 MarR family
HTH_27               PF13463.1     68 seq1503_BIOID40265   -            176   3.6e-07   30.3   0.1   1   1   1.8e-10   8.1e-07   29.1   0.0    17    68    70   121    54   121 0.86 Winged helix DNA-binding domain
FeS                  PF04060.8     35 seq1504_BIOID40265   -            192     1e-14   53.6   5.2   1   1   1.9e-17   2.8e-14   52.2   3.6     1    35    43    77    43    77 0.97 Putative Fe-S cluster
Fer4                 PF00037.22    24 seq1504_BIOID40265   -            192   8.5e-13   47.2  25.0   1   2     1e-10   1.5e-07   30.5   4.8     2    23   111   132   110   133 0.95 4Fe-4S binding domain
Fer4                 PF00037.22    24 seq1504_BIOID40265   -            192   8.5e-13   47.2  25.0   2   2   2.5e-09   3.8e-06   26.1   2.4     2    24   141   163   140   163 0.91 4Fe-4S binding domain
Fer4_9               PF13187.1     55 seq1504_BIOID40265   -            192   2.3e-10   40.4  32.0   1   1     1e-10   1.6e-07   31.3  10.2     1    55   116   162   116   162 0.95 4Fe-4S dicluster domain
Fer4_6               PF12837.2     24 seq1504_BIOID40265   -            192   2.9e-08   33.0  28.2   1   1   4.9e-10   7.5e-07   28.6   4.5     1    24   109   132   109   132 0.96 4Fe-4S binding domain
Fer4_10              PF13237.1     52 seq1504_BIOID40265   -            192   3.3e-08   33.0  25.8   1   1   1.2e-10   1.8e-07   30.7   9.6     3    52   111   158   109   158 0.86 4Fe-4S dicluster domain
Fer4_2               PF12797.2     22 seq1504_BIOID40265   -            192   1.6e-07   30.6  20.1   1   1   8.7e-09   1.3e-05   24.6   2.9     3    22   110   129   108   129 0.93 4Fe-4S binding domain
DEAD                 PF00270.24   173 seq1506_BIOID40265   -            421   3.7e-42  143.5   0.0   1   1   4.2e-43   2.8e-39  134.2   0.0     1   171    33   206    33   208 0.95 DEAD/DEAH box helicase
Helicase_C           PF00271.26    78 seq1506_BIOID40265   -            421   3.8e-25   87.4   0.0   1   1   1.6e-28   1.1e-24   85.9   0.0     3    78   276   351   274   351 0.97 Helicase conserved C-terminal domain
Ldh_2                PF02615.9    335 seq1509_BIOID40265   -            361  9.2e-139  461.7   0.0   1   1  7.6e-143    1e-138  461.5   0.0     1   334     5   340     5   341 0.99 Malate/L-lactate dehydrogenase
IucA_IucC            PF04183.7    252 seq1513_BIOID40265   -            574   2.7e-59  200.3   0.5   1   1     6e-63   4.1e-59  199.7   0.3     3   250   134   367   132   369 0.92 IucA / IucC family
FhuF                 PF06276.7    163 seq1513_BIOID40265   -            574   2.2e-30  105.6   0.7   1   1   6.8e-34   4.6e-30  104.6   0.5     2   162   398   554   397   555 0.97 Ferric iron reductase FhuF-like transporter
ABM                  PF03992.11    78 seq1514_BIOID40265   -             96   4.4e-16   58.5   0.1   1   1   3.6e-20   4.9e-16   58.4   0.1     1    77     1    76     1    77 0.95 Antibiotic biosynthesis monooxygenase
HlyD                 PF00529.15   306 seq1515_BIOID40265   -            390   5.6e-79  265.4  14.6   1   1     2e-82     7e-79  265.1  10.1     1   306    60   343    60   343 0.99 HlyD family secretion protein
HlyD_2               PF12700.2    328 seq1515_BIOID40265   -            390   2.9e-17   62.7   1.2   1   1   1.2e-20   4.2e-17   62.1   0.9    20   234    60   290    51   316 0.77 HlyD family secretion protein
HlyD_3               PF13437.1    105 seq1515_BIOID40265   -            390   5.6e-16   58.6   3.2   1   1   1.9e-16   6.3e-13   48.8   0.1     2   105   218   338   217   338 0.79 HlyD family secretion protein
Biotin_lipoyl_2      PF13533.1     50 seq1515_BIOID40265   -            390   7.7e-09   34.9   1.4   1   1   5.4e-11   1.9e-07   30.5   0.1     2    49    61   108    60   109 0.91 Biotin-lipoyl like
Phage_Mu_Gp45        PF06890.7    162 seq1516_BIOID40265   -            203   3.9e-67  224.6   0.5   1   1   3.3e-71   4.5e-67  224.3   0.3     1   161    22   195    22   196 0.99 Bacteriophage Mu Gp45 protein
DUF2542              PF10808.3     79 seq1517_BIOID40265   -             79     5e-46  154.7   5.7   1   1     4e-50   5.5e-46  154.6   3.9     1    79     1    79     1    79 1.00 Protein of unknown function (DUF2542)
Complex1_51K         PF01512.12   151 seq1519_BIOID40265   -            740   1.7e-48  164.0   1.6   1   1   2.2e-51   2.4e-48  163.5   0.0     1   151   139   284   139   284 0.98 Respiratory-chain NADH dehydrogenase 51 Kd subunit
RnfC_N               PF13375.1    101 seq1519_BIOID40265   -            740   2.2e-34  117.0   0.2   1   1   7.2e-37   7.6e-34  115.3   0.0     1   101    14   115    14   115 0.96 RnfC Barrel sandwich hybrid domain
SLBB                 PF10531.4     59 seq1519_BIOID40265   -            740   1.8e-10   40.4   0.0   1   1   4.6e-13   4.8e-10   39.0   0.0     1    58   296   344   296   345 0.95 SLBB domain
Fer4_7               PF12838.2     52 seq1519_BIOID40265   -            740   1.6e-09   37.8   8.8   1   1   5.3e-12   5.6e-09   36.1   6.1     1    52   376   430   376   430 0.81 4Fe-4S dicluster domain
Fer4_8               PF13183.1     57 seq1519_BIOID40265   -            740   5.3e-09   35.8   5.2   1   1   1.5e-11   1.6e-08   34.3   3.6     3    57   375   430   372   460 0.79 4Fe-4S dicluster domain
Fer4_10              PF13237.1     52 seq1519_BIOID40265   -            740   6.1e-08   32.2  10.5   1   1   1.6e-10   1.7e-07   30.8   7.3     6    52   374   427   370   427 0.91 4Fe-4S dicluster domain
Fer4_9               PF13187.1     55 seq1519_BIOID40265   -            740   3.7e-07   30.2   8.6   1   1   1.3e-09   1.4e-06   28.3   5.9     2    53   377   429   376   430 0.71 4Fe-4S dicluster domain
Fer4_4               PF12800.2     17 seq1519_BIOID40265   -            740   5.2e-07   29.3  11.4   1   2   5.7e-06     0.006   16.7   2.0     2    16   375   389   374   395 0.90 4Fe-4S binding domain
Fer4_4               PF12800.2     17 seq1519_BIOID40265   -            740   5.2e-07   29.3  11.4   2   2   5.4e-06    0.0057   16.7   1.0     3    16   415   428   413   436 0.91 4Fe-4S binding domain
Fer4_17              PF13534.1     61 seq1519_BIOID40265   -            740   1.4e-06   28.4  10.3   1   1   1.2e-08   1.3e-05   25.3   6.9     2    61   377   431   376   431 0.82 4Fe-4S dicluster domain
Peptidase_M24        PF00557.19   205 seq1520_BIOID40265   -            264   2.2e-49  167.8   0.2   1   1   1.8e-53   2.5e-49  167.6   0.2     1   205    12   242    12   242 0.86 Metallopeptidase family M24
DUF1043              PF06295.7    128 seq1524_BIOID40265   -            134   2.2e-57  192.1   0.0   1   1   1.8e-61   2.4e-57  191.9   0.0     1   127     7   132     7   133 0.99 Protein of unknown function (DUF1043)
Methyltransf_23      PF13489.1    162 seq1525_BIOID40265   -            252   2.1e-18   66.3   0.0   1   1   2.2e-21   3.4e-18   65.7   0.0     3   159    14   176    10   178 0.82 Methyltransferase domain
Methyltransf_31      PF13847.1    152 seq1525_BIOID40265   -            252   3.2e-16   59.1   0.0   1   1   2.6e-19     4e-16   58.8   0.0     6   117    34   145    29   201 0.83 Methyltransferase domain
Methyltransf_18      PF12847.2    112 seq1525_BIOID40265   -            252   2.3e-15   57.0   0.0   1   1   1.3e-17     2e-14   54.0   0.0     5   111    35   130    32   131 0.91 Methyltransferase domain
Methyltransf_11      PF08241.7     95 seq1525_BIOID40265   -            252   3.4e-15   56.1   0.0   1   1   2.2e-17   3.3e-14   53.0   0.0     2    94    37   127    36   128 0.95 Methyltransferase domain
Methyltransf_12      PF08242.7     99 seq1525_BIOID40265   -            252   4.6e-11   42.9   0.0   1   1   5.1e-14   7.8e-11   42.2   0.0     2    99    37   126    36   126 0.92 Methyltransferase domain
Methyltransf_25      PF13649.1    101 seq1525_BIOID40265   -            252   1.3e-10   41.4   0.0   1   1   3.2e-13   4.8e-10   39.5   0.0     1   101    35   124    35   124 0.89 Methyltransferase domain
MTS                  PF05175.9    170 seq1525_BIOID40265   -            252   1.7e-05   24.1   0.0   1   1   1.7e-08   2.6e-05   23.5   0.0    11   106    12   101    11   135 0.82 Methyltransferase small domain
Fimbrial             PF00419.15   145 seq1528_BIOID40265   -            344   2.1e-13   50.5   5.9   1   1   1.5e-17   2.1e-13   50.5   4.1     2   145   182   344   181   344 0.82 Fimbrial protein
Pyr_redox_2          PF07992.9    200 seq1529_BIOID40265   -            412   8.5e-17   61.5   0.1   1   1   1.3e-18   1.4e-15   57.5   0.1     1   198   126   384   126   386 0.80 Pyridine nucleotide-disulphide oxidoreductase
Pyr_redox            PF00070.22    80 seq1529_BIOID40265   -            412   5.4e-14   52.2   1.4   1   1   1.6e-10   1.8e-07   31.3   0.1     2    77   256   329   255   332 0.79 Pyridine nucleotide-disulphide oxidoreductase
NAD_binding_8        PF13450.1     68 seq1529_BIOID40265   -            412   3.5e-09   36.4   0.0   1   1   7.6e-12   8.6e-09   35.1   0.0     1    37   129   165   129   185 0.91 NAD(P)-binding Rossmann-like domain
HI0933_like          PF03486.9    409 seq1529_BIOID40265   -            412   9.4e-07   27.5   0.8   1   1   1.2e-08   1.4e-05   23.6   0.0     2    36   126   160   125   164 0.94 HI0933-like protein
FAD_binding_3        PF01494.14   356 seq1529_BIOID40265   -            412   2.5e-05   23.4   0.5   1   1     1e-07   0.00012   21.1   0.0     3    34   126   157   125   169 0.93 FAD binding domain
Thi4                 PF01946.12   230 seq1529_BIOID40265   -            412   4.6e-05   22.5   0.1   1   1     1e-07   0.00012   21.1   0.0    20    59   127   166   121   211 0.89 Thi4 family
YiaAB                PF05360.9     53 seq1531_BIOID40265   -            117   7.1e-18   63.7  12.7   1   1   5.4e-20   7.4e-16   57.3   3.9     2    51     9    58     8    60 0.95 yiaA/B two helix domain
GP46                 PF07409.7    116 seq1532_BIOID40265   -            145   1.5e-41  140.2   0.0   1   1   1.2e-45   1.7e-41  140.0   0.0     1   114    26   140    26   142 0.97 Phage protein GP46
CoaE                 PF01121.15   180 seq1534_BIOID40265   -            206     1e-77  259.4   0.4   1   1   3.6e-81   1.2e-77  259.2   0.2     1   176     3   177     3   181 0.99 Dephospho-CoA kinase
AAA_17               PF13207.1    121 seq1534_BIOID40265   -            206   2.8e-08   34.4   0.4   1   1   1.6e-10   5.3e-07   30.3   0.3     1    77     4   114     4   191 0.61 AAA domain
YedD                 PF13987.1    111 seq1537_BIOID40265   -            138   1.9e-56  188.3   0.1   1   1   1.6e-60   2.2e-56  188.0   0.1     1   110    26   135    26   136 0.98 YedD-like protein
rve                  PF00665.21   120 seq1538_BIOID40265   -            499   7.7e-12   45.2   0.0   1   1     1e-15   1.4e-11   44.3   0.0     2   120   123   256   122   256 0.91 Integrase core domain
HTH_Tnp_IS1          PF12759.2     50 seq1539_BIOID40265   -             75   1.4e-32  110.7   0.1   1   1   2.7e-36   1.9e-32  110.3   0.1     1    50    23    72    23    72 0.99 InsA C-terminal domain
Zn_Tnp_IS1           PF03811.8     36 seq1539_BIOID40265   -             75   3.6e-09   35.8   2.2   1   1   1.2e-12   7.9e-09   34.7   1.5    18    36     2    20     1    20 0.96 InsA N-terminal domain
PDZ                  PF00595.19    81 seq1540_BIOID40265   -            455   5.7e-29   99.9   6.3   1   2   7.2e-19   2.5e-15   56.3   0.0     5    80   261   345   257   346 0.94 PDZ domain (Also known as DHR or GLGF)
PDZ                  PF00595.19    81 seq1540_BIOID40265   -            455   5.7e-29   99.9   6.3   2   2   5.6e-15   1.9e-11   43.8   0.8    12    80   376   443   366   444 0.87 PDZ domain (Also known as DHR or GLGF)
PDZ_2                PF13180.1     82 seq1540_BIOID40265   -            455   9.5e-29   99.0   0.6   1   2   3.1e-21   1.1e-17   63.5   0.0     7    82   273   358   267   358 0.89 PDZ domain
PDZ_2                PF13180.1     82 seq1540_BIOID40265   -            455   9.5e-29   99.0   0.6   2   2     1e-11   3.4e-08   33.1   0.1    13    59   389   435   375   451 0.86 PDZ domain
Trypsin_2            PF13365.1    120 seq1540_BIOID40265   -            455   6.1e-20   71.2   0.3   1   1   3.1e-23     1e-19   70.5   0.2     1   120    92   228    92   228 0.80 Trypsin-like peptidase domain
Trypsin              PF00089.21   220 seq1540_BIOID40265   -            455   1.1e-16   60.9   0.0   1   1   5.4e-20   1.9e-16   60.2   0.0    28   215    93   250    84   254 0.82 Trypsin
Ppx-GppA             PF02541.11   285 seq1544_BIOID40265   -            497  1.5e-103  345.7   0.6   1   1  1.7e-107  2.4e-103  345.1   0.4     1   283    24   304    24   306 0.99 Ppx/GppA phosphatase family
GlnD_UR_UTase        PF08335.6    142 seq1545_BIOID40265   -            890   7.7e-40  135.8   0.3   1   1   2.8e-43   7.7e-40  135.8   0.2     1   142   192   331   192   331 0.98 GlnD PII-uridylyltransferase
ACT                  PF01842.20    66 seq1545_BIOID40265   -            890   3.2e-20   71.0   0.2   1   2   5.9e-12   1.6e-08   33.7   0.0     1    55   708   763   708   766 0.92 ACT domain
ACT                  PF01842.20    66 seq1545_BIOID40265   -            890   3.2e-20   71.0   0.2   2   2   2.7e-12   7.4e-09   34.8   0.1     3    63   817   874   815   877 0.82 ACT domain
HD                   PF01966.17   122 seq1545_BIOID40265   -            890   4.2e-15   55.7   0.2   1   1   4.6e-18   1.3e-14   54.1   0.1     1   121   468   601   468   602 0.93 HD domain
NTP_transf_2         PF01909.18    93 seq1545_BIOID40265   -            890     7e-11   42.1   0.0   1   1   6.4e-14   1.8e-10   40.9   0.0    11    92    78   168    68   169 0.84 Nucleotidyltransferase domain
DUF294               PF03445.8    169 seq1545_BIOID40265   -            890   1.1e-05   24.8   0.1   1   1   4.1e-08   0.00011   21.5   0.0     3    88    43   124    41   139 0.84 Putative nucleotidyltransferase DUF294
YiaAB                PF05360.9     53 seq1546_BIOID40265   -            145   1.3e-45  152.5  15.1   1   2   8.4e-28   1.1e-23   82.3   1.5     1    53    12    64    12    64 0.99 yiaA/B two helix domain
YiaAB                PF05360.9     53 seq1546_BIOID40265   -            145   1.3e-45  152.5  15.1   2   2   6.5e-26   8.9e-22   76.2   3.7     1    53    75   127    75   127 0.99 yiaA/B two helix domain
DDE_Tnp_IS1          PF03400.8    131 seq1548_BIOID40265   -            167   5.4e-78  259.3   1.0   1   1   4.7e-82   6.5e-78  259.0   0.7     1   131    37   167    37   167 0.99 IS1 transposase
Flg_bb_rod           PF00460.15    31 seq1549_BIOID40265   -            138   8.6e-13   47.5   0.2   1   1   1.5e-16   2.1e-12   46.3   0.2     1    31     9    39     9    39 0.98 Flagella basal body rod protein
Baseplate_J          PF04865.9    243 seq1551_BIOID40265   -            360   1.4e-56  191.4   0.0   1   1   1.3e-60   1.8e-56  191.0   0.0     2   242    67   324    66   325 0.94 Baseplate J-like protein
MFS_1                PF07690.11   354 seq1552_BIOID40265   -            512   5.7e-55  186.3  38.3   1   1   4.2e-59   5.7e-55  186.3  26.5     1   353    19   413    19   414 0.89 Major Facilitator Superfamily
HTS                  PF04204.11   298 seq1555_BIOID40265   -            309  5.5e-131  435.5   0.0   1   1  4.5e-135  6.1e-131  435.4   0.0     1   298     2   299     2   299 1.00 Homoserine O-succinyltransferase
DUF1342              PF07072.6    211 seq1556_BIOID40265   -            247   6.4e-76  254.5   0.3   1   1   5.3e-80   7.3e-76  254.3   0.2     1   211    19   225    19   225 0.99 Protein of unknown function (DUF1342)
Flg_bbr_C            PF06429.8     74 seq1557_BIOID40265   -            134   1.5e-12   47.0   3.0   1   1   3.6e-16   2.5e-12   46.4   2.1    29    73    87   131    11   132 0.91 Flagellar basal body rod FlgEFG protein C-terminal
Flg_bb_rod           PF00460.15    31 seq1557_BIOID40265   -            134   2.7e-11   42.8   1.2   1   1   3.9e-15   2.7e-11   42.8   0.8     1    30     7    37     7    38 0.95 Flagella basal body rod protein
DUF904               PF06005.7     72 seq1558_BIOID40265   -             59   3.4e-16   59.1   1.1   1   1   2.6e-20   3.6e-16   59.1   0.7     1    36     3    38     3    51 0.91 Protein of unknown function (DUF904)
Radical_SAM          PF04055.16   166 seq1559_BIOID40265   -            474   4.8e-30  104.7   0.0   1   1   1.7e-33   7.9e-30  104.0   0.0     1   166   151   325   151   325 0.97 Radical SAM superfamily
UPF0004              PF00919.15    98 seq1559_BIOID40265   -            474   7.8e-29   99.2   0.0   1   1     3e-32   1.4e-28   98.4   0.0     1    98     4   104     4   104 0.95 Uncharacterized protein family UPF0004
TRAM                 PF01938.15    61 seq1559_BIOID40265   -            474   4.6e-20   71.0   0.1   1   1   2.3e-23   1.1e-19   69.9   0.1     1    61   378   440   378   440 0.96 TRAM domain
Acetyltransf_8       PF13523.1    152 seq1560_BIOID40265   -            315   1.7e-51  173.9   0.6   1   1   1.9e-55   2.6e-51  173.3   0.4     1   152   145   302   145   302 0.93 Acetyltransferase (GNAT) domain
DHO_dh               PF01180.16   293 seq1561_BIOID40265   -            411   6.9e-35  120.3   0.0   1   1   1.9e-38   8.7e-35  120.0   0.0     2   293     6   304     5   304 0.84 Dihydroorotate dehydrogenase
Dus                  PF01207.12   310 seq1561_BIOID40265   -            411   5.9e-08   31.7   0.1   1   1   2.4e-11   1.1e-07   30.9   0.1    43   153    91   198    80   203 0.83 Dihydrouridine synthase (Dus)
FlgD                 PF03963.9     82 seq1562_BIOID40265   -            231   9.9e-25   86.3   5.1   1   1   1.1e-27   4.8e-24   84.1   2.8     7    81     7    79     2    80 0.86 Flagellar hook capping protein - N-terminal region
FlgD_ig              PF13860.1     81 seq1562_BIOID40265   -            231   2.4e-21   75.1   2.5   1   1   5.2e-25   2.4e-21   75.1   1.8     9    81   119   189   105   189 0.91 FlgD Ig-like domain
FLgD_tudor           PF13861.1     61 seq1562_BIOID40265   -            231   4.4e-15   55.3   0.0   1   1   3.3e-18   1.5e-14   53.6   0.0     1    60    86   230    86   231 0.98 FlgD Tudor-like domain
Aminotran_3          PF00202.16   339 seq1563_BIOID40265   -            496  4.2e-103  344.6   0.0   1   1  4.6e-107  6.2e-103  344.0   0.0     8   338   111   433   105   434 0.95 Aminotransferase class-III
HisKA_3              PF07730.8     68 seq1566_BIOID40265   -            598   5.9e-19   68.0   0.9   1   1   1.7e-22   5.9e-19   68.0   0.6     1    64   390   453   390   457 0.97 Histidine kinase
PilJ                 PF13675.1    112 seq1566_BIOID40265   -            598   7.2e-19   68.0  14.0   1   1     3e-22     1e-18   67.5   1.3     2   108    34   131    33   135 0.91 Type IV pili methyl-accepting chemotaxis transducer N-term
HATPase_c            PF02518.21   111 seq1566_BIOID40265   -            598   1.7e-15   56.6   0.1   1   1   1.2e-18   4.1e-15   55.3   0.1     4   108   497   583   494   586 0.92 Histidine kinase-, DNA gyrase B-, and HSP90-like ATPase
HAMP                 PF00672.20    70 seq1566_BIOID40265   -            598   2.8e-11   43.3   3.2   1   1   8.1e-15   2.8e-11   43.3   2.2     4    69   159   224   158   225 0.93 HAMP domain
DUF2313              PF10076.4    179 seq1567_BIOID40265   -            186   6.2e-45  152.6   0.0   1   1   5.1e-49     7e-45  152.4   0.0     1   178    10   177    10   178 0.98 Uncharacterized protein conserved in bacteria (DUF2313)
DUF329               PF03884.9     57 seq1568_BIOID40265   -             65   2.2e-26   91.0   1.7   1   1     2e-30   2.7e-26   90.7   1.2     2    56     6    62     3    63 0.92 Domain of unknown function (DUF329)
NQR2_RnfD_RnfE       PF03116.10   314 seq1570_BIOID40265   -            352  1.2e-121  405.6  16.1   1   1  9.8e-126  1.3e-121  405.4  11.1     3   314     4   350     2   350 0.93 NQR2, RnfD, RnfE family
Trypsin              PF00089.21   220 seq1571_BIOID40265   -            355   6.1e-17   61.8   0.0   1   1   3.8e-20   1.3e-16   60.7   0.0    23   214    72   239    50   245 0.79 Trypsin
Trypsin_2            PF13365.1    120 seq1571_BIOID40265   -            355   9.9e-17   60.9   0.5   1   1   4.5e-20   1.5e-16   60.3   0.4     1   120    80   215    80   215 0.82 Trypsin-like peptidase domain
PDZ_2                PF13180.1     82 seq1571_BIOID40265   -            355   8.9e-14   51.0   0.5   1   1     1e-16   3.5e-13   49.1   0.1     3    82   259   348   257   348 0.87 PDZ domain
PDZ                  PF00595.19    81 seq1571_BIOID40265   -            355   4.3e-11   42.7   1.4   1   1   1.2e-14   4.3e-11   42.7   0.9    10    80   257   335   248   336 0.77 PDZ domain (Also known as DHR or GLGF)
IstB_IS21            PF01695.12   178 seq1572_BIOID40265   -            251   4.7e-53  179.1   0.0   1   1   1.3e-56   5.9e-53  178.8   0.0     3   176    56   230    54   232 0.98 IstB-like ATP binding protein
Bac_DnaA             PF00308.13   219 seq1572_BIOID40265   -            251   2.5e-07   30.4   0.0   1   1   7.8e-11   3.6e-07   29.9   0.0    37   138   104   202    80   209 0.89 Bacterial dnaA  protein
DUF815               PF05673.8    250 seq1572_BIOID40265   -            251   1.7e-05   23.7   0.0   1   1   4.8e-09   2.2e-05   23.4   0.0    38   124    89   179    53   203 0.68 Protein of unknown function (DUF815)
Malate_synthase      PF01274.17   523 seq1576_BIOID40265   -            539  1.4e-214  712.8   0.0   1   1  1.1e-218  1.6e-214  712.6   0.0     2   522    18   538    17   539 0.99 Malate synthase
FlaE                 PF07559.9    130 seq1578_BIOID40265   -            402   2.8e-22   79.6  11.7   1   1   6.2e-26   2.8e-22   79.6   8.1     1   130   170   283   170   283 0.92 Flagellar basal body protein FlaE
Flg_bbr_C            PF06429.8     74 seq1578_BIOID40265   -            402   4.1e-21   74.5   1.6   1   1   4.6e-24   2.1e-20   72.2   1.1     2    74   324   401   323   401 0.92 Flagellar basal body rod FlgEFG protein C-terminal
Flg_bb_rod           PF00460.15    31 seq1578_BIOID40265   -            402   9.7e-12   44.2   4.1   1   1   2.1e-15   9.7e-12   44.2   2.8     2    31     4    33     3    33 0.96 Flagella basal body rod protein
IucA_IucC            PF04183.7    252 seq1579_BIOID40265   -            580   2.3e-77  259.5   0.0   1   1   5.1e-81   3.5e-77  258.9   0.0    10   251   130   374   111   375 0.97 IucA / IucC family
FhuF                 PF06276.7    163 seq1579_BIOID40265   -            580   5.5e-32  110.8   0.2   1   1   1.9e-35   1.3e-31  109.6   0.2     2   149   395   546   394   565 0.93 Ferric iron reductase FhuF-like transporter
YsaB                 PF13983.1     77 seq1580_BIOID40265   -             99   5.4e-49  164.1   0.5   1   1   4.6e-53   6.2e-49  163.9   0.3     1    77    23    99    23    99 1.00 YsaB-like lipoprotein
NTP_transf_3         PF12804.2    179 seq1582_BIOID40265   -            194   4.4e-42  144.1   0.1   1   1   3.6e-46   4.9e-42  143.9   0.1     1   179     9   187     9   187 0.89 MobA-like NTP transferase domain
PhoH                 PF02562.11   205 seq1584_BIOID40265   -            359     8e-97  322.2   0.0   1   1  1.5e-100     1e-96  321.9   0.0     2   205   131   334   130   334 0.99 PhoH-like protein
AAA_30               PF13604.1    196 seq1584_BIOID40265   -            359   7.3e-08   32.1   0.0   1   1   5.1e-11   3.5e-07   29.8   0.0     4   133   136   287   134   289 0.84 AAA domain
tRNA-synt_2e         PF02091.10   284 seq1585_BIOID40265   -            303  2.2e-160  532.1   0.0   1   1  1.8e-164  2.5e-160  532.0   0.0     1   284     9   298     9   298 0.99 Glycyl-tRNA synthetase alpha subunit
Trns_repr_metal      PF02583.12    85 seq1586_BIOID40265   -             90   5.9e-24   83.9   2.8   1   1   4.7e-28   6.5e-24   83.8   2.0     2    85     6    88     5    88 0.96 Metal-sensitive transcriptional repressor
FMN_bind             PF04205.9     81 seq1588_BIOID40265   -            206   3.7e-18   65.3   0.1   1   1   5.6e-22   7.7e-18   64.3   0.0     1    77    99   187    99   191 0.98 FMN-binding domain
CobU                 PF02283.11   167 seq1590_BIOID40265   -            181   1.2e-62  210.0   0.2   1   1     1e-66   1.4e-62  209.8   0.1     1   167     3   180     3   180 0.97 Cobinamide kinase / cobinamide phosphate guanyltransferase
MobB                 PF03205.9    140 seq1591_BIOID40265   -            175   1.7e-36  124.8   0.0   1   1   1.5e-40     2e-36  124.6   0.0     1   120     8   129     8   157 0.93 Molybdopterin guanine dinucleotide synthesis protein B
HK                   PF02110.10   246 seq1592_BIOID40265   -            262    4e-104  347.0   0.8   1   1    1e-107  4.6e-104  346.8   0.6     1   246    15   259    15   259 0.99 Hydroxyethylthiazole kinase family
Phos_pyr_kin         PF08543.7    246 seq1592_BIOID40265   -            262   1.5e-07   30.8   0.6   1   1   6.6e-11     3e-07   29.8   0.4    66   241    71   241    25   245 0.74 Phosphomethylpyrimidine kinase
Carb_kinase          PF01256.12   242 seq1592_BIOID40265   -            262   2.3e-06   26.9   0.7   1   1   6.6e-10     3e-06   26.5   0.5    45   226    46   238     9   252 0.80 Carbohydrate kinase
PapB                 PF03333.8     91 seq1593_BIOID40265   -            101   2.6e-36  123.1   0.0   1   1   2.1e-40   2.9e-36  123.0   0.0     6    91     6    89     1    89 0.95 Adhesin biosynthesis transcription regulatory protein
Hexapep              PF00132.19    36 seq1594_BIOID40265   -            274   2.1e-14   52.1   9.5   1   2   2.5e-09   3.5e-05   23.0   1.3     1    36   131   166   131   166 0.96 Bacterial transferase hexapeptide (six repeats)
Hexapep              PF00132.19    36 seq1594_BIOID40265   -            274   2.1e-14   52.1   9.5   2   2   6.2e-12   8.5e-08   31.2   0.9     2    35   176   209   175   210 0.96 Bacterial transferase hexapeptide (six repeats)
Flg_bbr_C            PF06429.8     74 seq1595_BIOID40265   -            251     9e-21   73.4   3.2   1   1   1.7e-24   1.2e-20   73.0   0.5     2    74   170   247   169   247 0.89 Flagellar basal body rod FlgEFG protein C-terminal
Flg_bb_rod           PF00460.15    31 seq1595_BIOID40265   -            251   2.2e-10   39.9   3.3   1   1   3.2e-14   2.2e-10   39.9   2.3     1    31     5    35     5    35 0.97 Flagella basal body rod protein
Response_reg         PF00072.19   112 seq1597_BIOID40265   -            216   3.4e-31  107.4   0.1   1   1   1.5e-34   5.1e-31  106.8   0.0     1   111     9   120     9   121 0.98 Response regulator receiver domain
GerE                 PF00196.14    58 seq1597_BIOID40265   -            216   6.4e-23   79.7   0.4   1   1   3.8e-26   1.3e-22   78.7   0.3     2    57   154   209   153   210 0.97 Bacterial regulatory proteins, luxR family
Sigma70_r4_2         PF08281.7     54 seq1597_BIOID40265   -            216   3.3e-10   39.1   0.1   1   1     2e-13   6.7e-10   38.1   0.0     9    54   154   198   151   198 0.95 Sigma-70, region 4
Sigma70_r4           PF04545.11    50 seq1597_BIOID40265   -            216   1.1e-06   27.6   0.4   1   1   7.6e-10   2.6e-06   26.5   0.1     3    49   154   199   153   200 0.93 Sigma-70, region 4
CobS                 PF02654.10   235 seq1598_BIOID40265   -            247   1.4e-82  276.7  13.9   1   1   1.1e-86   1.5e-82  276.5   9.7     1   235     5   246     5   246 0.99 Cobalamin-5-phosphate synthase
tRNA_synt_2f         PF02092.12   549 seq1599_BIOID40265   -            689  1.5e-228  759.7   0.0   1   1  2.8e-232  1.9e-228  759.3   0.0     1   548     6   552     6   553 1.00 Glycyl-tRNA synthetase beta subunit
DALR_1               PF05746.10   119 seq1599_BIOID40265   -            689   7.6e-09   35.4   0.7   1   1   3.6e-12   2.5e-08   33.7   0.5     4   104   582   679   579   685 0.90 DALR anticodon binding domain
Peripla_BP_3         PF13377.1    160 seq1600_BIOID40265   -            327   3.5e-32  111.5   0.0   1   1   1.8e-35   8.3e-32  110.2   0.0     2   160   167   326   166   326 0.94 Periplasmic binding protein-like domain
LacI                 PF00356.16    46 seq1600_BIOID40265   -            327   3.4e-18   64.8   0.1   1   1   1.4e-21   6.3e-18   63.9   0.0     1    45     3    49     3    50 0.95 Bacterial regulatory proteins, lacI family
Peripla_BP_1         PF00532.16   279 seq1600_BIOID40265   -            327     1e-07   31.3   0.0   1   1   1.9e-10   8.8e-07   28.2   0.0     2   261    63   306    62   321 0.81 Periplasmic binding proteins and sugar binding domain of LacI family
Rnf-Nqr              PF02508.9    190 seq1601_BIOID40265   -            231   7.9e-59  198.3   9.5   1   1   6.7e-63   9.1e-59  198.1   6.6     1   189     1   200     1   201 0.98 Rnf-Nqr subunit, membrane protein
UPF0054              PF02130.12   145 seq1602_BIOID40265   -            155   1.6e-43  147.3   0.0   1   1   1.3e-47   1.8e-43  147.1   0.0    13   144    22   144     9   145 0.88 Uncharacterized protein family UPF0054
ICL                  PF00463.16   526 seq1603_BIOID40265   -            439  3.2e-200  665.6   1.7   1   2  4.6e-118  3.2e-114  381.9   0.0     1   255    12   262    12   264 0.99 Isocitrate lyase family
ICL                  PF00463.16   526 seq1603_BIOID40265   -            439  3.2e-200  665.6   1.7   2   2   1.5e-88     1e-84  284.5   1.0   353   526   262   439   260   439 0.98 Isocitrate lyase family
PEP_mutase           PF13714.1    238 seq1603_BIOID40265   -            439   4.8e-19   68.4   0.0   1   1   2.3e-22   1.6e-18   66.7   0.0    26   198    86   320    74   352 0.86 Phosphoenolpyruvate phosphomutase
Pili_assembly_N      PF00345.15   122 seq1604_BIOID40265   -            281   9.7e-36  122.1   0.0   1   1     2e-39   1.4e-35  121.6   0.0     2   121    66   194    65   195 0.91 Gram-negative pili assembly chaperone, N-terminal domain
Pili_assembly_C      PF02753.12    68 seq1604_BIOID40265   -            281     2e-21   75.4   0.1   1   1   9.3e-25   6.4e-21   73.8   0.0     1    67   214   275   214   276 0.96 Gram-negative pili assembly chaperone, C-terminal domain
K_oxygenase          PF13434.1    341 seq1606_BIOID40265   -            445  1.9e-115  385.3   0.0   1   1    5e-119  2.3e-115  385.0   0.0     2   340     4   333     3   334 0.96 L-lysine 6-monooxygenase (NADPH-requiring)
Pyr_redox_3          PF13738.1    203 seq1606_BIOID40265   -            445   1.4e-15   57.7   0.0   1   1   1.2e-15   5.5e-12   46.0   0.0    78   200    93   218    60   221 0.84 Pyridine nucleotide-disulphide oxidoreductase
Phos_pyr_kin         PF08543.7    246 seq1607_BIOID40265   -            266   9.1e-95  316.4   0.0   1   1   1.5e-98     1e-94  316.2   0.0     1   246    13   260    13   260 0.98 Phosphomethylpyrimidine kinase
PfkB                 PF00294.19   301 seq1607_BIOID40265   -            266   1.9e-07   30.4   0.0   1   1   3.3e-11   2.2e-07   30.1   0.0   136   282    80   237    39   251 0.84 pfkB family carbohydrate kinase
Metallophos          PF00149.23   201 seq1610_BIOID40265   -            270   2.3e-09   36.8   0.1   1   1   8.9e-13   6.1e-09   35.4   0.0     1   199    49   211    49   213 0.90 Calcineurin-like phosphoesterase
Metallophos_2        PF12850.2    156 seq1610_BIOID40265   -            270   1.3e-08   34.7   0.0   1   1   2.6e-12   1.8e-08   34.2   0.0     2   123    50   215    49   246 0.65 Calcineurin-like phosphoesterase superfamily domain
CorC_HlyC            PF03471.12    81 seq1613_BIOID40265   -            292   3.5e-24   84.3   0.4   1   1   1.6e-27   1.1e-23   82.7   0.0     2    79   206   281   205   283 0.94 Transporter associated domain
CBS                  PF00571.23    57 seq1613_BIOID40265   -            292   1.2e-21   75.9   3.1   1   2   4.4e-14     3e-10   39.5   0.1     1    52    69   123    69   128 0.96 CBS domain
CBS                  PF00571.23    57 seq1613_BIOID40265   -            292   1.2e-21   75.9   3.1   2   2   3.1e-13   2.1e-09   36.7   0.3     4    56   138   189   135   190 0.92 CBS domain
HhH-GPD              PF00730.20   121 seq1614_BIOID40265   -            211   9.8e-19   67.6   0.0   1   1   3.1e-22   1.4e-18   67.1   0.0     1   120    34   168    34   169 0.95 HhH-GPD superfamily base excision DNA repair protein
HHH                  PF00633.18    30 seq1614_BIOID40265   -            211   7.1e-08   31.6   0.0   1   1   3.7e-11   1.7e-07   30.4   0.0     2    29   100   127    99   128 0.94 Helix-hairpin-helix motif
EndIII_4Fe-2S        PF10576.4     17 seq1614_BIOID40265   -            211   9.7e-05   22.2   3.3   1   1   3.7e-08   0.00017   21.5   2.3     1    17   187   203   187   203 0.99 Iron-sulfur binding domain of endonuclease III
DBI_PRT              PF02277.12   327 seq1615_BIOID40265   -            359  1.2e-119  399.1  10.5   1   1  9.6e-124  1.3e-119  399.0   7.3     2   327     8   347     7   347 0.99 Phosphoribosyltransferase
Flg_bbr_C            PF06429.8     74 seq1617_BIOID40265   -            260   5.3e-27   93.4   3.1   1   1   1.6e-30   1.1e-26   92.4   1.3     2    74   183   260   182   260 0.91 Flagellar basal body rod FlgEFG protein C-terminal
Flg_bb_rod           PF00460.15    31 seq1617_BIOID40265   -            260   2.9e-14   52.2   1.2   1   1   1.1e-17   7.4e-14   50.9   0.8     1    31     5    35     5    35 0.98 Flagella basal body rod protein
Arg_repressor        PF01316.16    70 seq1619_BIOID40265   -            156   3.1e-26   90.5   0.1   1   1   7.1e-30   4.9e-26   89.9   0.0     2    69     6    74     5    75 0.97 Arginine repressor, DNA binding domain
Arg_repressor_C      PF02863.13    70 seq1619_BIOID40265   -            156   2.1e-24   84.6   0.1   1   1   5.1e-28   3.5e-24   83.9   0.1     2    69    82   150    81   151 0.96 Arginine repressor, C-terminal domain
Glyco_hydro_2_C      PF02836.12   298 seq1621_BIOID40265   -           1081  1.7e-115  384.9   2.4   1   1  8.2e-119  2.8e-115  384.2   1.6     1   298   371   655   371   655 0.98 Glycosyl hydrolases family 2, TIM barrel domain
Bgal_small_N         PF02929.12   276 seq1621_BIOID40265   -           1081   9.3e-87  290.4   0.1   1   1   4.7e-90   1.6e-86  289.6   0.1     1   275   778  1048   778  1049 0.99 Beta galactosidase small chain
Glyco_hydro_2_N      PF02837.13   167 seq1621_BIOID40265   -           1081   7.8e-51  171.8   0.2   1   1   4.5e-54   1.5e-50  170.8   0.1     4   164    92   255    89   258 0.94 Glycosyl hydrolases family 2, sugar binding domain
Glyco_hydro_2        PF00703.16   110 seq1621_BIOID40265   -           1081   2.5e-20   72.8   0.0   1   1   3.8e-23   1.3e-19   70.5   0.0     1   110   260   369   260   369 0.96 Glycosyl hydrolases family 2
Usher                PF00577.15   552 seq1622_BIOID40265   -            860  9.3e-202  671.4  14.9   1   1  2.4e-205  1.1e-201  671.2  10.3     2   552   210   768   209   768 0.97 Type VII secretion system (T7SS), usher protein
PapC_N               PF13954.1    146 seq1622_BIOID40265   -            860   8.1e-46  155.1   0.0   1   1   2.8e-49   1.3e-45  154.4   0.0     1   145    37   192    37   193 0.98 PapC N-terminal domain
PapC_C               PF13953.1     68 seq1622_BIOID40265   -            860   1.1e-20   72.9   0.0   1   1   5.3e-24   2.4e-20   71.8   0.0     3    67   780   847   778   848 0.88 PapC C-terminal domain
Glyco_hydro_25       PF01183.15   181 seq1623_BIOID40265   -            275   5.9e-51  172.7   0.2   1   1   5.8e-55   7.9e-51  172.3   0.2     1   181    73   248    73   248 0.96 Glycosyl hydrolases family 25
Rotamase             PF00639.16    95 seq1624_BIOID40265   -             93   1.1e-22   80.4   0.0   1   1     2e-26   1.4e-22   80.1   0.0     1    93     9    89     9    91 0.96 PPIC-type PPIASE domain
Rotamase_3           PF13616.1    117 seq1624_BIOID40265   -             93   5.6e-20   71.6   0.0   1   1   8.7e-24     6e-20   71.5   0.0    16   115     5    91     1    93 0.93 PPIC-type PPIASE domain
Transposase_20       PF02371.11    87 seq1626_BIOID40265   -            377   6.2e-27   93.4   0.0   1   1   5.6e-30   3.8e-26   90.8   0.0     3    76   226   299   224   312 0.93 Transposase IS116/IS110/IS902 family
DEDD_Tnp_IS110       PF01548.12   144 seq1626_BIOID40265   -            377   1.1e-22   80.1   0.0   1   1     3e-26   2.1e-22   79.2   0.0     1   138     9   145     9   151 0.94 Transposase
DUF3461              PF11944.3    125 seq1627_BIOID40265   -            128   6.5e-59  197.1   2.9   1   1   5.3e-63   7.2e-59  196.9   2.0     1   125     1   125     1   125 1.00 Protein of unknown function (DUF3461)
FlgH                 PF02107.11   180 seq1628_BIOID40265   -            232   3.4e-69  231.9   0.3   1   1   2.9e-73   3.9e-69  231.6   0.2     4   180    44   231    41   231 0.95 Flagellar L-ring protein
CN_hydrolase         PF00795.17   184 seq1629_BIOID40265   -            512   9.6e-27   93.4   0.0   1   1   1.2e-30   1.6e-26   92.6   0.0     2   184   224   412   223   412 0.89 Carbon-nitrogen hydrolase
DUF1471              PF07338.8     56 seq1631_BIOID40265   -            104     1e-22   79.3   0.2   1   1   1.2e-26   1.6e-22   78.7   0.1     2    56    51   104    50   104 0.97 Protein of unknown function (DUF1471)
TonB_dep_Rec         PF00593.19   276 seq1633_BIOID40265   -            732   1.1e-22   81.1  16.8   1   1   1.6e-26   1.1e-22   81.1  11.6     3   275   476   730   474   730 0.87 TonB dependent receptor
Plug                 PF07715.10   108 seq1633_BIOID40265   -            732   1.1e-18   67.4   0.9   1   1   3.8e-22   2.6e-18   66.1   0.4     3   107    44   145    42   146 0.95 TonB-dependent Receptor Plug Domain
AceK                 PF06315.6    562 seq1635_BIOID40265   -            578  6.2e-240  797.1   0.0   1   1  5.2e-244  7.1e-240  796.9   0.0     1   562     9   568     9   568 0.99 Isocitrate dehydrogenase kinase/phosphatase (AceK)
DUF3458              PF11940.3    367 seq1637_BIOID40265   -            870  1.8e-140  467.8   5.1   1   1  6.5e-144    3e-140  467.1   3.5     2   367   458   827   457   827 0.99 Domain of unknown function (DUF3458)
Peptidase_M1         PF01433.15   390 seq1637_BIOID40265   -            870   2.9e-66  224.0   0.0   1   1   1.5e-69   6.9e-66  222.8   0.0   122   390   112   384    19   384 0.88 Peptidase family M1
Peptidase_MA_2       PF13485.1    128 seq1637_BIOID40265   -            870   4.7e-18   65.3   0.1   1   1   3.2e-21   1.5e-17   63.7   0.0    16   128   282   407   262   407 0.80 Peptidase MA superfamily
YkuD                 PF03734.9    146 seq1638_BIOID40265   -            311   5.6e-20   71.9   0.1   1   1   6.3e-24   8.5e-20   71.3   0.0     2   146    97   231    96   231 0.81 L,D-transpeptidase catalytic domain
PTR2                 PF00854.16   373 seq1640_BIOID40265   -            500   3.8e-75  252.8  26.0   1   1   6.9e-79   4.7e-75  252.5  15.9     2   370    89   428    88   431 0.97 POT family
MFS_1                PF07690.11   354 seq1640_BIOID40265   -            500   2.6e-20   72.3  54.6   1   1   3.7e-21   2.5e-17   62.5  25.8    10   301    35   372    26   382 0.78 Major Facilitator Superfamily
DrsE                 PF02635.10   117 seq1643_BIOID40265   -            117   3.9e-23   81.6   0.0   1   1   3.2e-27   4.4e-23   81.5   0.0     2   117     3   117     2   117 0.94 DsrE/DsrF-like family
UTRA                 PF07702.8    141 seq1644_BIOID40265   -            248   1.1e-35  122.1   0.2   1   1   4.9e-39   1.7e-35  121.6   0.2     2   140   108   242   107   243 0.98 UTRA domain
GntR                 PF00392.16    64 seq1644_BIOID40265   -            248   1.7e-16   59.2   0.4   1   1   1.2e-19     4e-16   58.0   0.1     6    64    29    87    24    87 0.94 Bacterial regulatory proteins, gntR family
FlgI                 PF02119.11   342 seq1646_BIOID40265   -            366  3.2e-138  459.9  15.5   1   1  2.7e-142  3.6e-138  459.7  10.8     1   342    22   366    22   366 0.99 Flagellar P-ring protein
HTH_Tnp_IS1          PF12759.2     50 seq1650_BIOID40265   -             75   1.4e-32  110.7   0.1   1   1   2.7e-36   1.9e-32  110.3   0.1     1    50    23    72    23    72 0.99 InsA C-terminal domain
Zn_Tnp_IS1           PF03811.8     36 seq1650_BIOID40265   -             75   3.6e-09   35.8   2.2   1   1   1.2e-12   7.9e-09   34.7   1.5    18    36     2    20     1    20 0.96 InsA N-terminal domain
DDE_Tnp_IS1          PF03400.8    131 seq1651_BIOID40265   -            167   5.4e-78  259.3   1.0   1   1   4.7e-82   6.5e-78  259.0   0.7     1   131    37   167    37   167 0.99 IS1 transposase
Methyltransf_10      PF05971.7    299 seq1655_BIOID40265   -            335  6.4e-154  511.3   0.0   1   1  1.1e-157  7.6e-154  511.0   0.0     2   299    30   323    29   323 0.99 Protein of unknown function (DUF890)
LysR_substrate       PF03466.15   209 seq1656_BIOID40265   -            305   4.1e-33  114.1   0.3   1   1     8e-37   5.5e-33  113.7   0.2     2   207    87   290    86   292 0.95 LysR substrate binding domain
HTH_1                PF00126.22    60 seq1656_BIOID40265   -            305   5.2e-22   77.2   0.1   1   1   1.6e-25   1.1e-21   76.2   0.1     1    60     3    62     3    62 0.98 Bacterial regulatory helix-turn-helix protein, lysR family
Glucosaminidase      PF01832.15   134 seq1657_BIOID40265   -            323   9.4e-38  129.2   0.9   1   1   2.5e-41   1.7e-37  128.4   0.6     5   133   170   305   167   306 0.96 Mannosyl-glycoprotein endo-beta-N-acetylglucosaminidase
Rod-binding          PF10135.4     49 seq1657_BIOID40265   -            323   9.2e-20   70.2   2.8   1   1   3.3e-23   2.2e-19   69.0   1.9     1    49    60   107    60   107 0.99 Rod binding protein
LysR_substrate       PF03466.15   209 seq1658_BIOID40265   -            297   1.7e-39  135.0   0.1   1   1   3.8e-43   2.6e-39  134.3   0.1     3   205    88   294    86   297 0.94 LysR substrate binding domain
HTH_1                PF00126.22    60 seq1658_BIOID40265   -            297   3.1e-22   77.9   0.5   1   1   8.2e-26   5.6e-22   77.1   0.4     1    60     3    62     3    62 0.98 Bacterial regulatory helix-turn-helix protein, lysR family
SBP_bac_3            PF00497.15   225 seq1660_BIOID40265   -            302   3.1e-47  160.6   0.7   1   1   2.8e-51   3.8e-47  160.2   0.5     1   224    42   271    42   272 0.93 Bacterial extracellular solute-binding proteins, family 3
GST_C                PF00043.20    95 seq1661_BIOID40265   -            201   3.2e-15   55.7   0.1   1   1   1.9e-18   5.3e-15   55.0   0.1     5    95   104   189   100   189 0.94 Glutathione S-transferase, C-terminal domain
GST_N_2              PF13409.1     70 seq1661_BIOID40265   -            201   9.7e-12   44.6   0.0   1   1   1.4e-14   3.7e-11   42.7   0.0     5    69    11    75     9    76 0.95 Glutathione S-transferase, N-terminal domain
GST_N_3              PF13417.1     75 seq1661_BIOID40265   -            201   3.7e-11   42.9   0.0   1   1   2.8e-14   7.6e-11   41.9   0.0    15    73    16    79    11    81 0.89 Glutathione S-transferase, N-terminal domain
GST_C_2              PF13410.1     69 seq1661_BIOID40265   -            201   7.1e-10   38.5   0.1   1   1   3.8e-13   1.1e-09   37.9   0.0     7    69   125   184    71   184 0.90 Glutathione S-transferase, C-terminal domain
GST_N                PF02798.15    76 seq1661_BIOID40265   -            201   8.4e-09   35.3   0.0   1   1     9e-12   2.5e-08   33.8   0.0     3    76     1    75     1    75 0.94 Glutathione S-transferase, N-terminal domain
AfaD                 PF05775.7    111 seq1663_BIOID40265   -            147   4.2e-48  161.8   0.6   1   1     4e-52   5.5e-48  161.4   0.4     1   111    34   143    34   143 0.98 Enterobacteria AfaD invasin protein
DUF2592              PF10766.4     41 seq1664_BIOID40265   -             49     1e-26   91.8   4.7   1   1   8.2e-31   1.1e-26   91.7   3.3     1    41     4    44     4    44 0.98 Protein of unknown function (DUF2592)
Na_Ca_ex             PF01699.19   139 seq1666_BIOID40265   -            395   2.6e-08   33.4  11.9   1   1   1.9e-12   2.6e-08   33.4   8.3     3   138   263   392   261   393 0.78 Sodium/calcium exchanger protein
LysR_substrate       PF03466.15   209 seq1667_BIOID40265   -            293   3.7e-45  153.5   0.0   1   1   8.4e-49   5.7e-45  152.8   0.0     2   204    85   282    84   284 0.98 LysR substrate binding domain
HTH_1                PF00126.22    60 seq1667_BIOID40265   -            293   2.5e-18   65.4   0.9   1   1   6.9e-22   4.7e-18   64.5   0.6     1    60     3    62     3    62 0.97 Bacterial regulatory helix-turn-helix protein, lysR family
SBP_bac_11           PF13531.1    231 seq1669_BIOID40265   -            257   1.6e-55  188.1   4.9   1   1   2.7e-59   1.8e-55  187.9   3.4     1   231    29   255    29   255 0.95 Bacterial extracellular solute-binding protein
SBP_bac_1            PF01547.20   314 seq1669_BIOID40265   -            257   3.8e-17   62.8   6.9   1   1   7.1e-21   4.9e-17   62.5   4.8     1   313    34   246    34   247 0.89 Bacterial extracellular solute-binding protein
IstB_IS21            PF01695.12   178 seq1671_BIOID40265   -            695   3.1e-55  186.2   0.0   1   1   1.9e-58   5.2e-55  185.4   0.0     3   178   499   674   497   674 0.99 IstB-like ATP binding protein
rve                  PF00665.21   120 seq1671_BIOID40265   -            695     5e-13   49.0   0.0   1   1   4.1e-16   1.1e-12   47.9   0.0     2   118    57   187    56   189 0.95 Integrase core domain
IstB_IS21_ATP        PF08483.6     30 seq1671_BIOID40265   -            695   1.3e-08   34.2   4.4   1   1   1.7e-11   4.5e-08   32.4   3.0     2    30   467   496   467   496 0.97 IstB-like ATP binding N-terminal
DUF386               PF04074.7    153 seq1673_BIOID40265   -            149   1.3e-39  135.0   1.4   1   1     1e-43   1.4e-39  134.9   1.0     1   153     1   142     1   142 0.98 Domain of unknown function (DUF386)
LysR_substrate       PF03466.15   209 seq1674_BIOID40265   -            316   4.9e-42  143.3   0.1   1   1   1.1e-45   7.7e-42  142.6   0.1     3   206    90   293    88   296 0.96 LysR substrate binding domain
HTH_1                PF00126.22    60 seq1674_BIOID40265   -            316   9.4e-14   50.7   0.0   1   1   2.5e-17   1.7e-13   49.9   0.0     1    59     3    63     3    64 0.95 Bacterial regulatory helix-turn-helix protein, lysR family
Flg_bbr_C            PF06429.8     74 seq1675_BIOID40265   -            547     6e-08   32.3   2.6   1   1   8.8e-12     6e-08   32.3   1.8    23    74   491   546   469   546 0.81 Flagellar basal body rod FlgEFG protein C-terminal
Flg_bb_rod           PF00460.15    31 seq1675_BIOID40265   -            547   2.8e-05   23.5  11.0   1   1   4.2e-09   2.8e-05   23.5   7.6     1    31     5    35     5    35 0.97 Flagella basal body rod protein
HOK_GEF              PF01848.11    43 seq1677_BIOID40265   -             50   2.9e-23   80.8   2.7   1   1   2.3e-27   3.1e-23   80.6   1.9     1    43     4    46     4    46 0.99 Hok/gef family
BPD_transp_1         PF00528.17   185 seq1678_BIOID40265   -            246   3.6e-27   94.9   8.0   1   1   2.6e-31   3.6e-27   94.9   5.6     4   184    46   238    43   239 0.96 Binding-protein-dependent transport system inner membrane component
AA_permease_2        PF13520.1    426 seq1679_BIOID40265   -            477   5.9e-37  127.0  63.2   1   1     1e-40   7.1e-37  126.8  43.8     2   418    10   434     9   449 0.85 Amino acid permease
AA_permease          PF00324.16   479 seq1679_BIOID40265   -            477   1.1e-19   70.1  50.4   1   1   2.2e-23   1.5e-19   69.6  34.9    25   466    34   448    21   470 0.84 Amino acid permease
BPD_transp_1         PF00528.17   185 seq1680_BIOID40265   -            229     4e-22   78.5  13.4   1   1   3.7e-26     5e-22   78.1   9.3     2   175    26   215    25   227 0.78 Binding-protein-dependent transport system inner membrane component
Adhesin_Dr           PF04619.7    139 seq1683_BIOID40265   -            161   1.9e-56  189.5   4.3   1   1   3.2e-60   2.2e-56  189.3   3.0     1   139    22   161    22   161 0.99 Dr-family adhesin
Dr_adhesin           PF12393.3     21 seq1683_BIOID40265   -            161   1.5e-08   34.1   8.4   1   1   4.9e-12   3.4e-08   33.0   5.9     1    21     1    21     1    21 0.99 Dr family adhesin
MatE                 PF01554.13   162 seq1686_BIOID40265   -            546   5.2e-66  221.1  36.1   1   2   2.5e-38   3.4e-34  117.6   6.6     1   160    99   259    99   261 0.97 MatE
MatE                 PF01554.13   162 seq1686_BIOID40265   -            546   5.2e-66  221.1  36.1   2   2   3.1e-37   4.2e-33  114.1   9.0     1   162   329   490   329   490 1.00 MatE
BPD_transp_1         PF00528.17   185 seq1687_BIOID40265   -            224   1.2e-18   67.2  19.4   1   1   1.1e-22   1.5e-18   66.8  13.5     1   183    34   223    12   224 0.92 Binding-protein-dependent transport system inner membrane component
Ldr_toxin            PF13940.1     35 seq1688_BIOID40265   -             44   3.1e-23   81.1   4.6   1   1   2.6e-27   3.6e-23   80.9   3.2     1    35    10    44    10    44 1.00 Toxin Ldr, type I toxin-antitoxin system
ABC_tran             PF00005.22   118 seq1689_BIOID40265   -            352   4.2e-26   91.5   0.0   1   1     2e-29     9e-26   90.4   0.0     1   117    38   156    38   157 0.91 ABC transporter
TOBE                 PF03459.12    64 seq1689_BIOID40265   -            352   3.5e-19   68.5   0.0   1   1     2e-20   9.2e-17   60.7   0.0     1    62   290   350   290   352 0.97 TOBE domain
LysR_substrate       PF03466.15   209 seq1692_BIOID40265   -            309     7e-38  129.7   0.0   1   1   1.3e-41   9.1e-38  129.3   0.0     4   207    90   291    87   293 0.95 LysR substrate binding domain
HTH_1                PF00126.22    60 seq1692_BIOID40265   -            309   2.1e-20   72.0   0.7   1   1   5.1e-24   3.5e-20   71.3   0.5     1    60     4    63     4    63 0.97 Bacterial regulatory helix-turn-helix protein, lysR family
Flagellin_N          PF00669.15   139 seq1693_BIOID40265   -            428   1.3e-42  144.7  19.8   1   1   1.9e-46   1.3e-42  144.7  13.7     1   137     5   141     5   143 0.99 Bacterial flagellin N-terminal helical region
Flagellin_C          PF00700.16    86 seq1693_BIOID40265   -            428   2.2e-29  101.3   7.9   1   1   3.2e-33   2.2e-29  101.3   5.5     2    86   342   426   341   426 0.98 Bacterial flagellin C-terminal helical region
Ldr_toxin            PF13940.1     35 seq1696_BIOID40265   -             44   5.4e-21   73.9   3.3   1   1   4.5e-25   6.2e-21   73.7   2.3     1    35    10    44    10    44 1.00 Toxin Ldr, type I toxin-antitoxin system
Ribosomal_L31        PF01197.13    69 seq1697_BIOID40265   -             70   1.4e-30  104.9   0.2   1   1   1.1e-34   1.5e-30  104.8   0.1     1    67     1    65     1    67 0.98 Ribosomal protein L31
DUF3053              PF11254.3    229 seq1698_BIOID40265   -            276   1.6e-97  325.1   2.3   1   1  1.3e-101   1.8e-97  324.9   1.6     1   228    48   274    48   275 0.99 Protein of unknown function (DUF3053)
ABC_tran             PF00005.22   118 seq1699_BIOID40265   -            241   2.8e-27   95.3   0.0   1   1   5.6e-31   3.9e-27   94.8   0.0     1   118    41   165    41   165 0.95 ABC transporter
MFS_1                PF07690.11   354 seq1700_BIOID40265   -            396   3.6e-34  117.9  59.3   1   1   2.6e-38   3.6e-34  117.9  41.1     2   353    19   349    18   350 0.89 Major Facilitator Superfamily
Flagellin_N          PF00669.15   139 seq1701_BIOID40265   -            317   4.4e-34  117.1   9.6   1   1   3.2e-38   4.4e-34  117.1   6.7     2   139     4   141     3   141 0.99 Bacterial flagellin N-terminal helical region
MarC                 PF01914.12   203 seq1702_BIOID40265   -            197   6.1e-63  211.4  18.6   1   1     1e-66   6.8e-63  211.3  12.9     1   203     1   195     1   195 0.97 MarC family integral membrane protein
TerC                 PF03741.11   184 seq1702_BIOID40265   -            197   3.6e-05   23.1   1.0   1   1   5.3e-09   3.6e-05   23.1   0.7    14    82    20    92     6   107 0.89 Integral membrane protein TerC family
DeoC                 PF01791.4    236 seq1705_BIOID40265   -            374   6.6e-67  225.1   0.0   1   1   5.8e-71   7.9e-67  224.8   0.0     2   236    93   350    92   350 0.98 DeoC/LacD family aldolase
HTH_28               PF13518.1     52 seq1707_BIOID40265   -            137   2.9e-23   81.3   0.3   1   2   1.6e-13   3.7e-10   39.4   0.0     1    50    10    60    10    61 0.93 Helix-turn-helix domain
HTH_28               PF13518.1     52 seq1707_BIOID40265   -            137   2.9e-23   81.3   0.3   2   2   9.9e-14   2.3e-10   40.1   0.1     2    47    68   115    67   121 0.93 Helix-turn-helix domain
HTH_23               PF13384.1     50 seq1707_BIOID40265   -            137   2.5e-11   42.7   0.7   1   1   1.1e-09   2.5e-06   26.8   0.0     5    49     9    54     6    55 0.89 Homeodomain-like domain
Esterase             PF00756.15   251 seq1709_BIOID40265   -            243   5.9e-66  222.3   0.0   1   1   1.5e-69   6.8e-66  222.1   0.0     1   213    21   242    21   243 0.99 Putative esterase
Abhydrolase_5        PF12695.2    142 seq1709_BIOID40265   -            243   4.8e-07   29.5   0.0   1   1   1.4e-10   6.2e-07   29.1   0.0     6   125    50   236    44   243 0.63 Alpha/beta hydrolase family
PNP_UDP_1            PF01048.15   234 seq1710_BIOID40265   -            232   4.8e-50  169.5   2.1   1   1     4e-54   5.5e-50  169.4   1.4     1   233     2   226     2   227 0.94 Phosphorylase superfamily
Nterm_IS4            PF13006.2     98 seq1713_BIOID40265   -            442   1.5e-31  108.1   0.1   1   1     6e-35   4.1e-31  106.7   0.1     3    97    17   109    15   110 0.97 Insertion element 4 transposase N-terminal
DDE_Tnp_1            PF01609.16   211 seq1713_BIOID40265   -            442   6.9e-27   94.2   0.0   1   1   1.4e-30   9.2e-27   93.8   0.0     4   211   127   352   124   352 0.85 Transposase DDE domain
TnpB_IS66            PF05717.8    108 seq1714_BIOID40265   -             72   3.4e-26   90.6   0.0   1   1   2.6e-30   3.6e-26   90.5   0.0     3    69     5    71     3    72 0.97 IS66 Orf2 like protein
IU_nuc_hydro         PF01156.14   314 seq1715_BIOID40265   -            311    4e-102  341.5   0.1   1   1  3.2e-106  4.4e-102  341.4   0.1     3   311     4   308     2   311 0.95 Inosine-uridine preferring nucleoside hydrolase
S-methyl_trans       PF02574.11   305 seq1716_BIOID40265   -           1227  1.3e-104  349.6   0.1   1   1  9.1e-108  2.5e-104  348.7   0.1     1   304    16   326    16   327 0.98 Homocysteine S-methyltransferase
Met_synt_B12         PF02965.12   136 seq1716_BIOID40265   -           1227   9.5e-54  180.5   0.0   1   1   8.9e-57   2.4e-53  179.2   0.0     1   136  1055  1192  1055  1192 0.99 Vitamin B12 dependent methionine synthase, activation domain
Pterin_bind          PF00809.17   210 seq1716_BIOID40265   -           1227   1.5e-48  164.8   0.4   1   1   1.7e-51   4.6e-48  163.2   0.3     1   210   356   568   356   568 0.98 Pterin binding enzyme
B12-binding_2        PF02607.12    79 seq1716_BIOID40265   -           1227   4.4e-21   74.5   0.0   1   1   6.4e-24   1.8e-20   72.6   0.0     4    79   659   734   657   734 0.96 B12 binding domain
B12-binding          PF02310.14   121 seq1716_BIOID40265   -           1227   6.7e-20   71.0   0.2   1   1   1.8e-22     5e-19   68.2   0.1     2    94   748   840   747   851 0.93 B12 binding domain
Peripla_BP_2         PF01497.13   238 seq1720_BIOID40265   -            266   1.7e-27   95.9   0.1   1   1   1.6e-31   2.1e-27   95.6   0.1     1   203    26   217    26   231 0.93 Periplasmic binding protein
Sigma70_r3           PF04539.11    78 seq1723_BIOID40265   -            239   9.3e-20   70.1   1.5   1   1   5.4e-23   1.8e-19   69.2   0.4     2    72    96   166    95   171 0.95 Sigma-70 region 3
Sigma70_r4           PF04545.11    50 seq1723_BIOID40265   -            239     7e-18   63.5   4.4   1   1   1.1e-20   3.6e-17   61.2   1.0     1    49   185   233   185   234 0.98 Sigma-70, region 4
Sigma70_r2           PF04542.9     71 seq1723_BIOID40265   -            239   2.2e-17   62.2   0.5   1   1   1.4e-20   4.7e-17   61.2   0.3     1    70    16    88    16    89 0.98 Sigma-70 region 2
Sigma70_r4_2         PF08281.7     54 seq1723_BIOID40265   -            239   3.7e-10   38.9   2.9   1   1   6.9e-13   2.4e-09   36.4   0.9     1    54   179   232   179   232 0.98 Sigma-70, region 4
Trehalase            PF01204.13   512 seq1726_BIOID40265   -            783   6.5e-13   47.9   0.3   1   1   3.2e-16   2.2e-12   46.2   0.2   179   488   414   764   408   770 0.83 Trehalase
Cys_Met_Meta_PP      PF01053.15   386 seq1728_BIOID40265   -            445  9.2e-140  465.1   0.0   1   1  2.3e-143  1.1e-139  464.9   0.0     1   385    65   439    65   440 0.99 Cys/Met metabolism PLP-dependent enzyme
Aminotran_1_2        PF00155.16   363 seq1728_BIOID40265   -            445   1.2e-07   30.9   0.0   1   1   3.8e-11   1.7e-07   30.3   0.0    49   192   116   237   102   270 0.84 Aminotransferase class I and II
Aminotran_5          PF00266.14   371 seq1728_BIOID40265   -            445   0.00011   20.9   0.0   1   1     4e-08   0.00018   20.2   0.0    68   201   132   257   103   273 0.84 Aminotransferase class-V
Lactonase            PF10282.4    344 seq1729_BIOID40265   -            331   4.7e-87  292.1   0.0   1   1   1.3e-90     6e-87  291.7   0.0     2   343     5   327     4   328 0.95 Lactonase, 7-bladed beta-propeller
F_bP_aldolase        PF01116.15   287 seq1730_BIOID40265   -            286  7.2e-107  356.6   1.2   1   1    6e-111  8.1e-107  356.4   0.9     2   287     5   286     4   286 0.99 Fructose-bisphosphate aldolase class-II
HSP70                PF00012.15   602 seq1733_BIOID40265   -            556  2.4e-115  385.6   0.0   1   2   8.6e-20   5.9e-16   57.3   0.0     1    74     7    81     7    87 0.95 Hsp70 protein
HSP70                PF00012.15   602 seq1733_BIOID40265   -            556  2.4e-115  385.6   0.0   2   2  2.4e-101   1.7e-97  326.7   0.0   108   553    87   539    80   551 0.90 Hsp70 protein
FGGY_C               PF02782.11   197 seq1733_BIOID40265   -            556   0.00012   21.7   0.0   1   1   2.9e-08    0.0002   20.9   0.0   145   194   293   343   257   346 0.88 FGGY family of carbohydrate kinases, C-terminal domain
UPF0126              PF03458.8     81 seq1735_BIOID40265   -            207   5.3e-49  163.6  19.4   1   2   3.4e-30   4.7e-26   90.1   2.7     2    78     4    80     3    83 0.97 UPF0126 domain
UPF0126              PF03458.8     81 seq1735_BIOID40265   -            207   5.3e-49  163.6  19.4   2   2   7.9e-27   1.1e-22   79.3   5.3     3    76    92   164    90   169 0.94 UPF0126 domain
Phage_integr_N       PF02899.12    84 seq1737_BIOID40265   -            195     4e-14   52.4   0.2   1   1   9.3e-17   1.3e-12   47.6   0.0     2    81   102   176   101   178 0.93 Phage integrase, N-terminal SAM-like domain
MarR                 PF01047.17    59 seq1739_BIOID40265   -            144   5.8e-18   64.2   0.0   1   1   1.9e-21   8.8e-18   63.6   0.0     1    59    38    96    38    96 0.98 MarR family
MarR_2               PF12802.2     62 seq1739_BIOID40265   -            144   1.4e-13   50.1   0.0   1   1   5.2e-17   2.4e-13   49.4   0.0     1    62    36    95    36    95 0.98 MarR family
HTH_27               PF13463.1     68 seq1739_BIOID40265   -            144   4.1e-09   36.5   0.0   1   1   2.9e-12   1.3e-08   34.9   0.0     1    68    38   104    38   104 0.92 Winged helix DNA-binding domain
rve                  PF00665.21   120 seq1742_BIOID40265   -            283   3.1e-28   98.1   0.0   1   1   1.8e-31   4.8e-28   97.5   0.0     2   120   118   234   117   234 0.97 Integrase core domain
rve_2                PF13333.1     52 seq1742_BIOID40265   -            283   2.5e-21   75.3   1.1   1   1   2.3e-24   6.2e-21   74.1   0.8     1    51   224   278   224   279 0.96 Integrase core domain
rve_3                PF13683.1     67 seq1742_BIOID40265   -            283   5.6e-16   57.7   0.0   1   1   7.2e-19     2e-15   55.9   0.0     1    67   205   271   205   271 0.98 Integrase core domain
HTH_21               PF13276.1     60 seq1742_BIOID40265   -            283   5.9e-15   54.9   4.2   1   1   2.1e-18   5.9e-15   54.9   2.9     6    60    43    96    38    97 0.90 HTH-like domain
DDE_Tnp_IS240        PF13610.1    140 seq1742_BIOID40265   -            283   7.5e-10   38.8   0.0   1   1   4.9e-13   1.3e-09   37.9   0.0     2   137   123   261   122   264 0.92 DDE domain
HTH_18               PF12833.2     81 seq1744_BIOID40265   -            129   1.1e-19   70.2   0.3   1   1   2.1e-23   1.4e-19   69.8   0.2     2    79    34   110    33   112 0.96 Helix-turn-helix domain
HTH_AraC             PF00165.18    42 seq1744_BIOID40265   -            129   5.4e-18   64.0   0.2   1   2     2e-09   1.4e-05   24.6   0.0     1    42    20    61    20    61 0.97 Bacterial regulatory helix-turn-helix proteins, AraC family
HTH_AraC             PF00165.18    42 seq1744_BIOID40265   -            129   5.4e-18   64.0   0.2   2   2     2e-13   1.4e-09   37.3   0.0     2    41    73   110    68   111 0.93 Bacterial regulatory helix-turn-helix proteins, AraC family
Tagatose_6_P_K       PF08013.6    424 seq1746_BIOID40265   -            272  1.1e-129  432.5   2.0   1   1    9e-134  1.2e-129  432.3   1.4     4   270     1   266     1   269 0.99 Tagatose 6 phosphate kinase
SBP_bac_3            PF00497.15   225 seq1749_BIOID40265   -            285   4.4e-72  241.8   0.7   1   1   3.8e-76   5.3e-72  241.6   0.5     2   224    63   280    62   281 0.97 Bacterial extracellular solute-binding proteins, family 3
Molybdopterin        PF00384.17   432 seq1750_BIOID40265   -            777  5.7e-113  377.7   0.0   1   1    1e-116  6.9e-113  377.5   0.0     1   432    56   517    56   517 0.98 Molybdopterin oxidoreductase
Molydop_binding      PF01568.16   109 seq1750_BIOID40265   -            777     2e-23   82.1   0.0   1   1     8e-27   5.5e-23   80.7   0.0     2    95   637   740   636   754 0.92 Molydopterin dinucleotide binding domain
Homoserine_dh        PF00742.14   179 seq1751_BIOID40265   -            810   6.9e-51  172.3   0.0   1   1   2.3e-54   1.1e-50  171.7   0.0     1   178   608   803   608   804 0.99 Homoserine dehydrogenase
AA_kinase            PF00696.23   241 seq1751_BIOID40265   -            810   1.8e-42  145.4   0.0   1   1   8.3e-46   3.8e-42  144.3   0.0     2   238    12   284    11   287 0.89 Amino acid kinase family
NAD_binding_3        PF03447.11   117 seq1751_BIOID40265   -            810   3.5e-24   85.3   0.0   1   1   1.8e-27   8.4e-24   84.1   0.0     1   116   465   599   465   600 0.98 Homoserine dehydrogenase, NAD binding domain
MarB                 PF13999.1     66 seq1755_BIOID40265   -             72   1.5e-34  117.2   0.5   1   1   1.3e-38   1.7e-34  117.0   0.3     2    66     6    70     5    70 0.98 MarB protein
Fimbrial             PF00419.15   145 seq1756_BIOID40265   -            182   1.9e-14   54.0  14.8   1   1   1.7e-18   2.3e-14   53.7  10.3     1   144    35   181    35   182 0.86 Fimbrial protein
Ldr_toxin            PF13940.1     35 seq1757_BIOID40265   -             44   4.4e-22   77.4   5.0   1   1   3.6e-26     5e-22   77.2   3.5     1    35    10    44    10    44 1.00 Toxin Ldr, type I toxin-antitoxin system
Peptidase_C26        PF07722.8    217 seq1758_BIOID40265   -            254   3.3e-69  232.5   0.0   1   1   5.6e-73   3.8e-69  232.3   0.0     1   217     8   224     8   224 0.96 Peptidase C26
GATase               PF00117.23   192 seq1758_BIOID40265   -            254   8.2e-12   44.8   0.0   1   1   1.6e-15   1.1e-11   44.4   0.0    43   190    62   241    31   243 0.69 Glutamine amidotransferase class-I
HTH_Tnp_IS1          PF12759.2     50 seq1762_BIOID40265   -             75   1.4e-32  110.7   0.1   1   1   2.7e-36   1.9e-32  110.3   0.1     1    50    23    72    23    72 0.99 InsA C-terminal domain
Zn_Tnp_IS1           PF03811.8     36 seq1762_BIOID40265   -             75   3.6e-09   35.8   2.2   1   1   1.2e-12   7.9e-09   34.7   1.5    18    36     2    20     1    20 0.96 InsA N-terminal domain
PALP                 PF00291.20   307 seq1764_BIOID40265   -            360     3e-39  134.9   0.1   1   1   2.6e-43   3.5e-39  134.7   0.1     5   307    48   348    44   348 0.81 Pyridoxal-phosphate dependent enzyme
DDE_Tnp_IS1          PF03400.8    131 seq1767_BIOID40265   -            167   5.4e-78  259.3   1.0   1   1   4.7e-82   6.5e-78  259.0   0.7     1   131    37   167    37   167 0.99 IS1 transposase
PrpF                 PF04303.8    371 seq1768_BIOID40265   -            350    7e-162  538.2   1.9   1   1  1.1e-165  7.8e-162  538.1   1.3     1   371     1   350     1   350 0.99 PrpF protein
Pili_assembly_N      PF00345.15   122 seq1769_BIOID40265   -            233   1.1e-36  125.2   0.0   1   1   2.2e-40   1.5e-36  124.7   0.0     1   122    31   149    31   149 0.93 Gram-negative pili assembly chaperone, N-terminal domain
Pili_assembly_C      PF02753.12    68 seq1769_BIOID40265   -            233   2.9e-21   74.9   1.2   1   1   7.4e-25   5.1e-21   74.1   0.9     2    66   169   228   168   230 0.96 Gram-negative pili assembly chaperone, C-terminal domain
Rick_17kDa_Anti      PF05433.10    42 seq1772_BIOID40265   -            155   1.4e-07   30.9  26.2   1   1   1.8e-11   2.5e-07   30.1  18.2     1    42    62   103    62   103 0.96 Glycine zipper 2TM domain
EII-GUT              PF03608.8    168 seq1774_BIOID40265   -            187     7e-77  256.8   0.7   1   1   5.9e-81     8e-77  256.6   0.5     2   168     5   171     4   171 0.99 PTS system enzyme II sorbitol-specific factor
Cupin_2              PF07883.6     71 seq1775_BIOID40265   -            185     9e-18   63.4   0.1   1   1   5.2e-21   1.4e-17   62.8   0.1     2    69   111   178   110   180 0.94 Cupin domain
HTH_3                PF01381.17    55 seq1775_BIOID40265   -            185   1.1e-14   53.9   0.4   1   1   5.9e-18   1.6e-14   53.3   0.2     2    55    13    66    12    66 0.97 Helix-turn-helix
HTH_31               PF13560.1     64 seq1775_BIOID40265   -            185     1e-10   41.4   0.0   1   1     6e-14   1.6e-10   40.8   0.0     3    60     9    65     7    68 0.95 Helix-turn-helix domain
HTH_19               PF12844.2     64 seq1775_BIOID40265   -            185   1.7e-10   40.6   0.0   1   1     1e-13   2.7e-10   40.0   0.0     1    62     9    70     9    72 0.96 Helix-turn-helix domain
EIIC-GAT             PF03611.9    415 seq1776_BIOID40265   -            305   1.4e-45  155.7  15.6   1   1   9.9e-50   1.4e-45  155.7  10.8   149   414     2   252     1   253 0.98 PTS system sugar-specific permease component
Oxidored_FMN         PF00724.15   341 seq1777_BIOID40265   -            672  1.9e-104  349.2   0.0   1   1  1.4e-107  2.4e-104  348.8   0.0     1   341     5   331     5   331 0.97 NADH:flavin oxidoreductase / NADH oxidase family
Pyr_redox_3          PF13738.1    203 seq1777_BIOID40265   -            672   1.1e-13   51.5   0.5   1   1   1.6e-09   2.8e-06   27.4   0.3     1    40   378   416   378   421 0.93 Pyridine nucleotide-disulphide oxidoreductase
Pyr_redox_2          PF07992.9    200 seq1777_BIOID40265   -            672   7.2e-13   48.7   0.1   1   1   6.6e-13   1.1e-09   38.3   0.0     2   159   377   541   376   591 0.69 Pyridine nucleotide-disulphide oxidoreductase
NAD_binding_8        PF13450.1     68 seq1777_BIOID40265   -            672   2.5e-09   36.9   0.8   1   1   4.9e-12   8.4e-09   35.2   0.0     1    35   379   413   379   431 0.92 NAD(P)-binding Rossmann-like domain
HI0933_like          PF03486.9    409 seq1777_BIOID40265   -            672   4.8e-07   28.4   1.6   1   1   5.2e-10     9e-07   27.5   0.2     2    42   376   416   375   418 0.93 HI0933-like protein
FAD_binding_2        PF00890.19   421 seq1777_BIOID40265   -            672   3.5e-05   22.7   1.0   1   1   5.1e-08   8.7e-05   21.4   0.7     3    41   378   416   376   419 0.91 FAD binding domain
MFS_1                PF07690.11   354 seq1779_BIOID40265   -            395     2e-29  102.3  51.1   1   1   3.1e-33   2.1e-29  102.2  26.2     2   344    13   341    12   343 0.82 Major Facilitator Superfamily
OKR_DC_1             PF01276.15   417 seq1781_BIOID40265   -            731  2.5e-202  671.8   0.0   1   1  6.8e-206  3.1e-202  671.5   0.0     1   417   121   563   121   563 1.00 Orn/Lys/Arg decarboxylase, major domain
OKR_DC_1_C           PF03711.10   137 seq1781_BIOID40265   -            731   1.4e-51  174.0   0.0   1   1   1.2e-54   5.3e-51  172.1   0.0     1   135   588   719   588   721 0.98 Orn/Lys/Arg decarboxylase, C-terminal domain
OKR_DC_1_N           PF03709.10   115 seq1781_BIOID40265   -            731   4.1e-14   52.4   0.0   1   1   1.9e-17   8.5e-14   51.4   0.0     1   114    24   114    24   115 0.89 Orn/Lys/Arg decarboxylase, N-terminal domain
Usher                PF00577.15   552 seq1782_BIOID40265   -            606  1.1e-155  519.3  18.6   1   1  2.2e-159  1.5e-155  518.9  12.9     1   389   200   599   200   604 0.98 Type VII secretion system (T7SS), usher protein
PapC_N               PF13954.1    146 seq1782_BIOID40265   -            606   4.1e-47  159.3   0.0   1   1   1.2e-50   8.2e-47  158.3   0.0     2   145    38   183    37   184 0.98 PapC N-terminal domain
DUF2655              PF10848.3     82 seq1783_BIOID40265   -            106   1.4e-57  191.3   1.3   1   1   1.3e-61   1.8e-57  191.0   0.9     1    82     1    82     1    82 1.00 Protein of unknown function (DUF2655)
EIIBC-GUT_N          PF03612.9    183 seq1784_BIOID40265   -            319   9.6e-72  240.3   1.9   1   1   2.7e-75   1.8e-71  239.3   1.3     2   183     3   171     2   171 0.95 Sorbitol phosphotransferase enzyme II N-terminus
EIIBC-GUT_C          PF07663.6     93 seq1784_BIOID40265   -            319   6.4e-48  160.7   5.0   1   1   9.3e-52   6.4e-48  160.7   3.5     1    93   226   318   226   318 0.99 Sorbitol phosphotransferase enzyme II C-terminus
BPD_transp_1         PF00528.17   185 seq1785_BIOID40265   -            222   1.8e-25   89.4  10.8   1   1   1.7e-29   2.4e-25   89.0   7.5     1   183    33   214    33   216 0.97 Binding-protein-dependent transport system inner membrane component
Aminotran_3          PF00202.16   339 seq1787_BIOID40265   -            426   8.1e-75  251.6   0.0   1   1     7e-79   9.6e-75  251.4   0.0     1   338    35   360    35   361 0.92 Aminotransferase class-III
Na_sulph_symp        PF00939.14   471 seq1788_BIOID40265   -            477  2.2e-177  590.5  46.1   1   1  1.8e-181  2.5e-177  590.3  32.0     2   471     4   474     3   474 0.99 Sodium:sulfate symporter transmembrane region
Na_Pi_cotrans        PF02690.10   142 seq1790_BIOID40265   -            543   1.6e-44  150.9  30.2   1   2   1.4e-39   9.5e-36  122.5   7.0     1   140    13   148    13   150 0.98 Na+/Pi-cotransporter
Na_Pi_cotrans        PF02690.10   142 seq1790_BIOID40265   -            543   1.6e-44  150.9  30.2   2   2   1.6e-13   1.1e-09   38.0  10.2     1   123   139   265   139   284 0.90 Na+/Pi-cotransporter
PseudoU_synth_2      PF00849.17   164 seq1791_BIOID40265   -            319   2.6e-30  105.3   0.1   1   1   6.1e-34   4.2e-30  104.6   0.0     1   163   101   249   101   250 0.90 RNA pseudouridylate synthase
S4                   PF01479.20    48 seq1791_BIOID40265   -            319   1.7e-10   40.0   0.2   1   1   4.7e-14   3.2e-10   39.1   0.2     1    48    20    66    20    66 0.96 S4 domain
DUF1656              PF07869.7     58 seq1792_BIOID40265   -             78   3.3e-18   65.1   9.6   1   1   2.4e-22   3.3e-18   65.1   6.7     3    57    16    70    14    72 0.95 Protein of unknown function (DUF1656)
Aldedh               PF00171.17   462 seq1793_BIOID40265   -            495  1.6e-169  564.0   0.0   1   1  2.6e-173  1.8e-169  563.8   0.0     4   462    31   489    28   489 0.97 Aldehyde dehydrogenase family
ADH_N                PF08240.7    109 seq1796_BIOID40265   -            346   7.4e-30  102.8   0.0   1   1   2.8e-33   1.3e-29  102.0   0.0     2   108    26   130    25   131 0.95 Alcohol dehydrogenase GroES-like domain
ADH_zinc_N           PF00107.21   130 seq1796_BIOID40265   -            346   4.7e-22   77.8   0.0   1   1   2.2e-25   9.9e-22   76.7   0.0     2   128   172   306   171   308 0.90 Zinc-binding dehydrogenase
AlaDh_PNT_C          PF01262.16   168 seq1796_BIOID40265   -            346   0.00014   21.3   0.0   1   1   5.7e-08   0.00026   20.4   0.0    14    69   155   211   150   228 0.86 Alanine dehydrogenase/PNT, C-terminal domain
Mg_chelatase         PF01078.16   207 seq1797_BIOID40265   -            516   1.6e-89  298.4   0.0   1   1   1.4e-92   2.8e-89  297.6   0.0     1   200   199   396   199   401 0.98 Magnesium chelatase, subunit ChlI
ChlI                 PF13541.1    121 seq1797_BIOID40265   -            516   6.1e-45  151.5   0.1   1   1   5.3e-48     1e-44  150.7   0.1     1   121    31   152    31   152 0.96 Subunit ChlI of Mg-chelatase
Mg_chelatase_2       PF13335.1     96 seq1797_BIOID40265   -            516   3.2e-32  110.6   0.3   1   1   4.2e-35   8.2e-32  109.3   0.2     2    96   410   502   409   502 0.99 Magnesium chelatase, subunit ChlI
AAA_5                PF07728.9    139 seq1797_BIOID40265   -            516   1.2e-12   47.6   0.0   1   1   1.1e-15   2.2e-12   46.7   0.0     1   126   222   362   222   372 0.90 AAA domain (dynein-related subfamily)
MCM                  PF00493.18   332 seq1797_BIOID40265   -            516   1.1e-12   47.2   0.0   1   1   5.2e-12     1e-08   34.2   0.0   114   201   297   392   281   407 0.85 MCM2/3/5 family
Sigma54_activat      PF00158.21   168 seq1797_BIOID40265   -            516   4.2e-06   26.2   0.0   1   1   2.1e-08   4.1e-05   23.0   0.0    18   145   216   358   205   368 0.71 Sigma-54 interaction domain
HlyD                 PF00529.15   306 seq1798_BIOID40265   -            285   2.2e-46  158.4   6.4   1   2   1.4e-22   3.8e-19   69.0   1.7     1    78    43   120    43   128 0.92 HlyD family secretion protein
HlyD                 PF00529.15   306 seq1798_BIOID40265   -            285   2.2e-46  158.4   6.4   2   2     1e-29   2.8e-26   92.4   0.2   139   302   127   278   116   282 0.91 HlyD family secretion protein
HlyD_2               PF12700.2    328 seq1798_BIOID40265   -            285     1e-21   77.3   0.3   1   1   5.1e-25   1.4e-21   76.9   0.2    15   239    38   229    31   242 0.86 HlyD family secretion protein
HlyD_3               PF13437.1    105 seq1798_BIOID40265   -            285   9.2e-19   67.6   0.1   1   1   2.1e-15   5.7e-12   45.7   0.0     1    82   153   232   153   248 0.90 HlyD family secretion protein
Biotin_lipoyl_2      PF13533.1     50 seq1798_BIOID40265   -            285     4e-18   64.7   2.2   1   1   1.9e-18   5.1e-15   54.7   0.7     1    50    43    92    43   103 0.89 Biotin-lipoyl like
OMP_b-brl            PF13505.1    176 seq1799_BIOID40265   -            171   3.9e-27   95.2  13.5   1   1   6.8e-31   4.7e-27   94.9   9.3     2   176     9   171     6   171 0.87 Outer membrane protein beta-barrel domain
Ail_Lom              PF06316.6    199 seq1799_BIOID40265   -            171   1.5e-23   83.2   4.7   1   2   2.2e-18   1.5e-14   53.8   0.9     1   126     1   115     1   127 0.77 Enterobacterial Ail/Lom protein
Ail_Lom              PF06316.6    199 seq1799_BIOID40265   -            171   1.5e-23   83.2   4.7   2   2   2.2e-11   1.5e-07   31.0   0.1   154   199   126   171   120   171 0.93 Enterobacterial Ail/Lom protein
ABC_tran             PF00005.22   118 seq1800_BIOID40265   -            250   6.4e-27   94.1   0.0   1   1   5.1e-30     1e-26   93.5   0.0     1   118    43   173    43   173 0.88 ABC transporter
AAA_21               PF13304.1    303 seq1800_BIOID40265   -            250   1.6e-15   57.7   0.0   1   1   1.6e-11   3.1e-08   33.8   0.0   234   299   142   204   135   207 0.94 AAA domain
AAA_22               PF13401.1    131 seq1800_BIOID40265   -            250   1.3e-08   34.8   0.1   1   1     8e-11   1.6e-07   31.4   0.1     5   121    30   200    26   207 0.83 AAA domain
AAA_16               PF13191.1    166 seq1800_BIOID40265   -            250   7.1e-08   32.8   0.3   1   1   7.7e-11   1.5e-07   31.8   0.2    19   104    26   130    19   215 0.60 AAA ATPase domain
AAA_10               PF12846.2    328 seq1800_BIOID40265   -            250   2.7e-07   30.0   0.0   1   1   1.9e-10   3.7e-07   29.6   0.0     4   191    32   236    30   243 0.65 AAA-like domain
PTSIIA_gutA          PF03829.8    117 seq1803_BIOID40265   -            123   6.9e-44  148.1   0.0   1   1   6.1e-48   8.4e-44  147.8   0.0     1   116     1   116     1   118 0.98 PTS system glucitol/sorbitol-specific IIA component
MTHFR                PF02219.12   287 seq1804_BIOID40265   -            296  3.9e-109  364.0   0.0   1   1  3.2e-113  4.4e-109  363.8   0.0     4   287    14   291    11   291 0.97 Methylenetetrahydrofolate reductase
Glyco_transf_9       PF01075.12   247 seq1807_BIOID40265   -            350   8.5e-08   31.5   0.0   1   1   1.3e-11   1.8e-07   30.5   0.0   106   221   207   319   166   342 0.75 Glycosyltransferase family 9 (heptosyltransferase)
Sel1                 PF08238.7     39 seq1808_BIOID40265   -            184   9.5e-30  102.2   8.5   1   3   2.3e-13   3.2e-09   37.0   0.1     3    38    65    98    63    99 0.86 Sel1 repeat
Sel1                 PF08238.7     39 seq1808_BIOID40265   -            184   9.5e-30  102.2   8.5   2   3   2.7e-14   3.6e-10   40.0   0.1     1    39   100   135   100   135 0.96 Sel1 repeat
Sel1                 PF08238.7     39 seq1808_BIOID40265   -            184   9.5e-30  102.2   8.5   3   3   9.5e-11   1.3e-06   28.7   0.2     1    38   136   170   136   171 0.91 Sel1 repeat
adh_short            PF00106.20   167 seq1810_BIOID40265   -            259     4e-26   91.7   1.6   1   1   1.1e-29   4.9e-26   91.5   1.1     2   166     4   172     3   173 0.94 short chain dehydrogenase
adh_short_C2         PF13561.1    243 seq1810_BIOID40265   -            259   2.6e-16   60.0   0.0   1   1   8.4e-20   3.8e-16   59.4   0.0     7   241    13   255     9   256 0.87 Enoyl-(Acyl carrier protein) reductase
FUSC                 PF04632.7    650 seq1812_BIOID40265   -            670  5.1e-163  543.8  47.2   1   1  8.4e-167  5.8e-163  543.6  32.7     1   649    20   662    20   663 0.97 Fusaric acid resistance protein family
FUSC_2               PF13515.1    128 seq1812_BIOID40265   -            670   2.7e-16   59.5  13.2   1   1     4e-20   2.7e-16   59.5   9.2     1   125    33   163    31   166 0.86 Fusaric acid resistance protein-like
Acetyltransf_8       PF13523.1    152 seq1813_BIOID40265   -            188   3.1e-15   56.2   0.2   1   1     2e-18   3.9e-15   55.9   0.1     1   141    32   167    32   174 0.87 Acetyltransferase (GNAT) domain
Acetyltransf_1       PF00583.19    83 seq1813_BIOID40265   -            188   3.8e-15   55.5   0.0   1   1   3.2e-18   6.3e-15   54.8   0.0     2    83    83   163    79   163 0.93 Acetyltransferase (GNAT) family
Acetyltransf_4       PF13420.1    155 seq1813_BIOID40265   -            188   6.1e-15   55.3   0.0   1   1   3.8e-18   7.4e-15   55.1   0.0     1   152    32   180    32   183 0.89 Acetyltransferase (GNAT) domain
Acetyltransf_3       PF13302.1    142 seq1813_BIOID40265   -            188   1.7e-12   47.7   0.0   1   1   1.1e-15   2.1e-12   47.3   0.0     2   142    30   163    29   163 0.80 Acetyltransferase (GNAT) domain
Acetyltransf_10      PF13673.1    117 seq1813_BIOID40265   -            188   1.2e-09   38.1   0.0   1   1   8.7e-13   1.7e-09   37.6   0.0     1   117    39   162    39   162 0.79 Acetyltransferase (GNAT) domain
Acetyltransf_7       PF13508.1     79 seq1813_BIOID40265   -            188   3.1e-08   33.5   0.0   1   1   2.6e-11     5e-08   32.8   0.0     6    78    80   163    76   164 0.80 Acetyltransferase (GNAT) domain
FR47                 PF08445.5     86 seq1813_BIOID40265   -            188     8e-06   25.4   0.0   1   1   6.9e-09   1.4e-05   24.6   0.0    26    79   109   164    99   171 0.94 FR47-like protein
Cons_hypoth698       PF03601.9    305 seq1815_BIOID40265   -            349  3.8e-117  390.1  25.3   1   1  3.3e-121  4.4e-117  389.9  17.5     1   305    18   326    18   326 0.98 Conserved hypothetical protein 698
Autotransporter      PF03797.14   265 seq1817_BIOID40265   -            232   1.1e-08   34.6   3.4   1   1   1.3e-12   1.7e-08   33.9   2.4   125   259    89   215    86   223 0.86 Autotransporter beta-domain
Usher                PF00577.15   552 seq1818_BIOID40265   -            260   2.4e-52  178.3   6.2   1   1   4.1e-56   2.8e-52  178.0   4.3   385   552     2   171     1   171 0.98 Type VII secretion system (T7SS), usher protein
PapC_C               PF13953.1     68 seq1818_BIOID40265   -            260   2.8e-19   68.4   0.0   1   1   8.2e-23   5.6e-19   67.4   0.0     5    67   184   247   181   248 0.91 PapC C-terminal domain
DeoRC                PF00455.17   162 seq1820_BIOID40265   -            259   1.2e-51  174.4   3.3   1   1     5e-55   1.7e-51  173.9   2.3     4   161    83   239    80   240 0.98 DeoR C terminal sensor domain
HTH_DeoR             PF08220.7     57 seq1820_BIOID40265   -            259   1.3e-16   59.7   0.1   1   1   8.1e-20   2.8e-16   58.6   0.1     1    53     8    60     8    63 0.96 DeoR-like helix-turn-helix domain
GntR                 PF00392.16    64 seq1820_BIOID40265   -            259   1.2e-05   24.5   0.2   1   1   9.7e-09   3.3e-05   23.1   0.1    10    63     9    60     9    61 0.95 Bacterial regulatory proteins, gntR family
HTH_11               PF08279.7     55 seq1820_BIOID40265   -            259   2.6e-05   23.6   0.0   1   1   1.6e-08   5.5e-05   22.6   0.0     1    44     8    50     8    63 0.92 HTH domain
Autoind_bind         PF03472.10   149 seq1821_BIOID40265   -            240   3.7e-31  107.2   0.1   1   1   7.5e-35   5.1e-31  106.8   0.1     2   141    23   157    22   165 0.91 Autoinducer binding domain
GerE                 PF00196.14    58 seq1821_BIOID40265   -            240   1.5e-23   81.6   0.5   1   1   4.2e-27   2.9e-23   80.8   0.3     2    58   178   234   177   234 0.97 Bacterial regulatory proteins, luxR family
Aconitase            PF00330.15   465 seq1824_BIOID40265   -            753   1.7e-47  161.8   0.1   1   1   3.6e-51   2.4e-47  161.3   0.0    91   450   113   456    38   471 0.87 Aconitase family (aconitate hydratase)
Aconitase_C          PF00694.14   131 seq1824_BIOID40265   -            753   6.7e-06   26.1   0.0   1   1     2e-09   1.4e-05   25.1   0.0    84   129   637   683   624   685 0.89 Aconitase C-terminal domain
DAO                  PF01266.19   358 seq1826_BIOID40265   -            426   4.7e-71  239.4   0.1   1   1   2.4e-74   5.4e-71  239.2   0.1     1   358    29   381    29   381 0.96 FAD dependent oxidoreductase
Thi4                 PF01946.12   230 seq1826_BIOID40265   -            426   1.5e-07   30.6   0.2   1   1   1.4e-10   3.1e-07   29.6   0.1     9    64    19    75    12   102 0.91 Thi4 family
NAD_binding_8        PF13450.1     68 seq1826_BIOID40265   -            426   2.3e-06   27.4   0.7   1   1   3.9e-09   8.8e-06   25.5   0.5     1    42    32    71    32    88 0.82 NAD(P)-binding Rossmann-like domain
FAD_binding_3        PF01494.14   356 seq1826_BIOID40265   -            426   6.4e-06   25.3   0.6   1   1   2.8e-09   6.4e-06   25.3   0.4     2    33    28    59    27    68 0.94 FAD binding domain
FAD_binding_2        PF00890.19   421 seq1826_BIOID40265   -            426   2.4e-05   23.2   0.8   1   1   1.7e-08     4e-05   22.5   0.6     1    43    29    71    29    81 0.85 FAD binding domain
DDE_Tnp_IS1          PF03400.8    131 seq1827_BIOID40265   -            167   5.5e-78  259.2   1.0   1   1   4.7e-82   6.5e-78  259.0   0.7     1   131    37   167    37   167 0.99 IS1 transposase
peroxidase           PF00141.18   229 seq1832_BIOID40265   -            739   6.7e-87  290.6   0.0   1   2   4.1e-53   5.6e-49  166.5   0.0     3   229    89   409    87   409 0.87 Peroxidase
peroxidase           PF00141.18   229 seq1832_BIOID40265   -            739   6.7e-87  290.6   0.0   2   2   1.9e-39   2.6e-35  121.8   0.0     3   229   416   713   414   713 0.88 Peroxidase
GutM                 PF06923.6    109 seq1833_BIOID40265   -            119   6.1e-37  125.5   0.0   1   1   5.1e-41   6.9e-37  125.3   0.0     2   109     3   110     2   110 0.98 Glucitol operon activator protein (GutM)
DUF177               PF02620.12   119 seq1834_BIOID40265   -            173   4.8e-23   81.3   0.7   1   1   5.4e-27   7.4e-23   80.7   0.5     1   119    61   171    61   171 0.90 Uncharacterized ACR, COG1399
DUF796               PF05638.7    134 seq1835_BIOID40265   -            392   6.5e-22   77.8   0.1   1   1   1.5e-25     1e-21   77.2   0.0     1   133     6   139     6   140 0.91 Protein of unknown function (DUF796)
Colicin-DNase        PF12639.2    110 seq1835_BIOID40265   -            392     4e-05   23.7   0.1   1   1   2.4e-08   0.00016   21.7   0.0    39   104   271   349   245   355 0.78 DNase/tRNase domain of colicin-like bacteriocin
Fimbrial             PF00419.15   145 seq1836_BIOID40265   -            356     5e-20   72.0   3.3   1   1   6.9e-23   9.4e-19   67.9   0.7     3   144   211   355   209   356 0.90 Fimbrial protein
Mannitol_dh_C        PF08125.8    245 seq1837_BIOID40265   -            486   4.2e-98  327.2   0.0   1   1  1.4e-101   9.4e-98  326.1   0.0     1   244   213   459   213   460 0.98 Mannitol dehydrogenase C-terminal domain
Mannitol_dh          PF01232.18   151 seq1837_BIOID40265   -            486   2.8e-52  176.5   0.0   1   1   6.6e-56   4.5e-52  175.8   0.0     2   151    23   185    22   185 0.99 Mannitol dehydrogenase Rossmann domain
MFS_1                PF07690.11   354 seq1839_BIOID40265   -            402   2.4e-34  118.5  43.4   1   2   1.3e-23   1.8e-19   69.6  10.4    14   226    28   231    13   237 0.80 Major Facilitator Superfamily
MFS_1                PF07690.11   354 seq1839_BIOID40265   -            402   2.4e-34  118.5  43.4   2   2   7.4e-19     1e-14   53.9  18.0     4   176   221   388   218   400 0.81 Major Facilitator Superfamily
DeoRC                PF00455.17   162 seq1841_BIOID40265   -            257   8.3e-53  178.2   0.7   1   1   2.8e-56   1.3e-52  177.6   0.3     3   161    74   232    72   233 0.97 DeoR C terminal sensor domain
HTH_DeoR             PF08220.7     57 seq1841_BIOID40265   -            257     9e-22   76.2   0.1   1   1   3.8e-25   1.7e-21   75.3   0.1     1    56     6    61     6    62 0.98 DeoR-like helix-turn-helix domain
HTH_11               PF08279.7     55 seq1841_BIOID40265   -            257   5.3e-09   35.4   0.1   1   1   3.9e-12   1.8e-08   33.8   0.0     1    46     6    50     6    56 0.92 HTH domain
HTH_1                PF00126.22    60 seq1842_BIOID40265   -            279   2.8e-21   74.8   1.5   1   1   7.6e-25   5.2e-21   74.0   1.0     2    60     4    62     3    62 0.96 Bacterial regulatory helix-turn-helix protein, lysR family
LysR_substrate       PF03466.15   209 seq1842_BIOID40265   -            279   2.3e-15   56.1   0.0   1   1   1.1e-18   7.7e-15   54.4   0.0     5   201    88   270    84   272 0.90 LysR substrate binding domain
AP_endonuc_2         PF01261.19   211 seq1843_BIOID40265   -            285     8e-39  133.0   0.3   1   1     8e-43   1.1e-38  132.5   0.2     3   211    20   239    19   239 0.93 Xylose isomerase-like TIM barrel
DDE_Tnp_IS1          PF03400.8    131 seq1844_BIOID40265   -            167   3.3e-74  247.0   1.7   1   1   2.8e-78   3.9e-74  246.8   1.2     1   131    37   167    37   167 0.99 IS1 transposase
Ribosomal_L32p       PF01783.18    56 seq1846_BIOID40265   -             57   4.1e-19   68.3   0.9   1   1   3.3e-23   4.4e-19   68.2   0.7     1    56     2    57     2    57 0.98 Ribosomal L32p protein family
PseudoU_synth_2      PF00849.17   164 seq1848_BIOID40265   -            290   1.1e-15   57.7   0.1   1   1   7.1e-18   4.9e-14   52.3   0.1     2   164    69   195    68   195 0.85 RNA pseudouridylate synthase
S4                   PF01479.20    48 seq1848_BIOID40265   -            290   2.7e-14   52.2   1.5   1   1   1.1e-17   7.6e-14   50.7   0.0     1    48     7    52     7    52 0.98 S4 domain
FA_synthesis         PF02504.10   323 seq1850_BIOID40265   -            346  4.2e-124  413.5   0.0   1   1  3.4e-128  4.7e-124  413.3   0.0     8   323     1   321     1   321 0.99 Fatty acid synthesis protein
Response_reg         PF00072.19   112 seq1851_BIOID40265   -            218   3.8e-30  104.0   0.1   1   1   1.4e-33   6.2e-30  103.3   0.1     1   111     4   115     4   116 0.98 Response regulator receiver domain
GerE                 PF00196.14    58 seq1851_BIOID40265   -            218   3.4e-22   77.3   2.1   1   1   9.9e-26   4.5e-22   77.0   0.1     2    58   148   204   147   204 0.98 Bacterial regulatory proteins, luxR family
Sigma70_r4_2         PF08281.7     54 seq1851_BIOID40265   -            218   1.6e-06   27.3   0.3   1   1   7.2e-10   3.3e-06   26.3   0.1     9    50   148   188   147   192 0.92 Sigma-70, region 4
Aminotran_3          PF00202.16   339 seq1852_BIOID40265   -            421    4e-108  361.1   0.6   1   1  7.2e-112  4.9e-108  360.8   0.4     3   338    27   359    25   360 0.97 Aminotransferase class-III
Aminotran_1_2        PF00155.16   363 seq1852_BIOID40265   -            421   4.1e-05   22.5   0.1   1   1   2.9e-08    0.0002   20.3   0.0   125   271   159   317    40   381 0.61 Aminotransferase class I and II
SIS                  PF01380.17   131 seq1854_BIOID40265   -            321   3.9e-27   94.3   0.0   1   1   9.9e-31   6.8e-27   93.5   0.0     2   130    39   169    38   170 0.98 SIS domain
CBS                  PF00571.23    57 seq1854_BIOID40265   -            321   7.1e-15   54.3   0.0   1   2   1.9e-08   0.00013   21.4   0.0     1    56   199   256   199   257 0.92 CBS domain
CBS                  PF00571.23    57 seq1854_BIOID40265   -            321   7.1e-15   54.3   0.0   2   2   4.7e-10   3.2e-06   26.5   0.0     8    51   272   315   265   318 0.82 CBS domain
Fe_dep_repr_C        PF02742.10    71 seq1855_BIOID40265   -            155   1.4e-13   50.2   0.9   1   1   1.5e-16   2.9e-13   49.1   0.6     1    57    95   150    95   154 0.95 Iron dependent repressor, metal binding and dimerisation domain
Fe_dep_repress       PF01325.14    60 seq1855_BIOID40265   -            155   6.9e-11   41.8   0.0   1   1   6.3e-14   1.2e-10   40.9   0.0     6    60    38    92    35    92 0.95 Iron dependent repressor, N-terminal DNA binding domain
HTH_24               PF13412.1     48 seq1855_BIOID40265   -            155   1.2e-07   30.9   0.0   1   1     9e-11   1.8e-07   30.3   0.0     3    48    40    85    38    85 0.90 Winged helix-turn-helix DNA-binding
MarR                 PF01047.17    59 seq1855_BIOID40265   -            155   1.7e-06   27.4   0.0   1   1   1.6e-09   3.1e-06   26.6   0.0    11    48    48    85    47    87 0.95 MarR family
Fimbrial             PF00419.15   145 seq1858_BIOID40265   -            180   4.2e-14   52.8   2.5   1   1   3.6e-18     5e-14   52.6   1.8     2   145    32   180    31   180 0.85 Fimbrial protein
PfkB                 PF00294.19   301 seq1860_BIOID40265   -            362   2.7e-59  200.6   0.0   1   1   7.4e-63   3.4e-59  200.3   0.0     2   293    58   344    57   352 0.92 pfkB family carbohydrate kinase
HTH_24               PF13412.1     48 seq1860_BIOID40265   -            362   4.6e-09   35.4   1.6   1   1   1.9e-12   8.8e-09   34.5   1.1     1    48     1    48     1    48 0.97 Winged helix-turn-helix DNA-binding
UvrC_HhH_N           PF08459.6    155 seq1862_BIOID40265   -            610   3.5e-52  175.9   0.0   1   1   2.1e-55   7.1e-52  174.9   0.0     1   155   383   542   383   542 0.96 UvrC Helix-hairpin-helix N-terminal
GIY-YIG              PF01541.19    80 seq1862_BIOID40265   -            610   2.9e-12   46.6   0.1   1   1   1.8e-15   6.2e-12   45.6   0.1     2    80    18    93    17    93 0.83 GIY-YIG catalytic domain
HHH                  PF00633.18    30 seq1862_BIOID40265   -            610   1.1e-10   40.4   0.0   1   1     1e-09   3.5e-06   26.2   0.0     2    29   579   606   578   607 0.94 Helix-hairpin-helix motif
UVR                  PF02151.14    36 seq1862_BIOID40265   -            610   1.9e-10   39.7   1.0   1   1   1.2e-13   4.3e-10   38.6   0.7     1    34   204   237   204   239 0.94 UvrB/uvrC motif
CitMHS               PF03600.11   349 seq1863_BIOID40265   -            372   3.2e-28   98.2  21.5   1   1   4.7e-32   3.2e-28   98.2  14.9    41   321    32   306    12   330 0.89 Citrate transporter
Na_sulph_symp        PF00939.14   471 seq1863_BIOID40265   -            372   1.3e-07   30.8   6.0   1   1   1.8e-11   1.3e-07   30.8   4.1   320   448    41   165    35   183 0.80 Sodium:sulfate symporter transmembrane region
DUF45                PF01863.12   205 seq1865_BIOID40265   -            167   1.7e-11   44.1   0.3   1   1   2.7e-15   1.8e-11   44.1   0.2   143   198    94   149    17   156 0.87 Protein of unknown function DUF45
WLM                  PF08325.5    186 seq1865_BIOID40265   -            167   7.7e-06   25.7   3.0   1   1   1.6e-09   1.1e-05   25.2   1.8    80   118   113   151    96   166 0.83 WLM domain
Fimbrial             PF00419.15   145 seq1866_BIOID40265   -            187   2.4e-17   63.3   0.3   1   1   2.2e-21     3e-17   63.0   0.2     1   144    43   186    43   187 0.88 Fimbrial protein
Sulfatase            PF00884.18   379 seq1867_BIOID40265   -            574   4.1e-52  177.3   0.1   1   1   7.9e-56   5.4e-52  176.9   0.0     3   314   261   560   259   571 0.86 Sulfatase
DUF1705              PF08019.7    156 seq1867_BIOID40265   -            574   8.5e-13   47.9   7.4   1   1   1.2e-16   8.5e-13   47.9   5.1     2   112    69   180    65   191 0.78 Domain of unknown function (DUF1705)
ACP_syn_III_C        PF08541.5     90 seq1871_BIOID40265   -            317   2.8e-37  126.5   0.0   1   1   2.8e-40   9.5e-37  124.7   0.0     1    90   228   317   228   317 0.98 3-Oxoacyl-[acyl-carrier-protein (ACP)] synthase III C terminal
ACP_syn_III          PF08545.5     80 seq1871_BIOID40265   -            317   4.2e-30  103.1   1.3   1   1   2.3e-33     8e-30  102.2   0.9     1    80   106   183   106   183 0.99 3-Oxoacyl-[acyl-carrier-protein (ACP)] synthase III
HMG_CoA_synt_N       PF01154.12   174 seq1871_BIOID40265   -            317   1.2e-05   24.8   0.1   1   1   5.7e-09     2e-05   24.1   0.1     7   150     5   143     2   167 0.85 Hydroxymethylglutaryl-coenzyme A synthase N terminal
Chal_sti_synt_N      PF00195.14   227 seq1871_BIOID40265   -            317   2.5e-05   23.5   0.7   1   1   1.3e-08   4.5e-05   22.6   0.5    98   225    48   168    21   170 0.81 Chalcone and stilbene synthases, N-terminal domain
EamA                 PF00892.15   126 seq1877_BIOID40265   -            312     1e-47  161.1  36.0   1   2   2.4e-25   1.7e-21   76.4  11.3     1   125    31   152    31   153 0.93 EamA-like transporter family
EamA                 PF00892.15   126 seq1877_BIOID40265   -            312     1e-47  161.1  36.0   2   2   8.1e-30   5.5e-26   90.9   8.2     1   125   173   300   173   301 0.98 EamA-like transporter family
DUF218               PF02698.12   155 seq1878_BIOID40265   -            230   5.3e-23   81.1   0.0   1   1   5.5e-27   7.5e-23   80.6   0.0    17   130    68   177    58   200 0.89 DUF218 domain
[truncated: 1,449,949 more chars]
