# Supplementary material for: A domain sequence approach to pangenomics: applications to Escherichia coli
Source: F1000Res. 2013 May 29;1:19. Originally published 2012 Oct 1. [Version 2] doi: 10.12688/f1000research.1-19.v2 (PMC3901455; doi:10.12688/f1000research.1-19.v2)
Supplement: The 347 text files show the results from scanning each of the fasta-files against the Pfam-A database [file f1000research-1-1101-s0002.tgz › Escherichia_coli_40522_BIOID51109.txt]

#                                                                            --- full sequence --- -------------- this domain -------------   hmm coord   ali coord   env coord
# target name        accession   tlen query name           accession   qlen   E-value  score  bias   #  of  c-Evalue  i-Evalue  score  bias  from    to  from    to  from    to  acc description of target
#------------------- ---------- ----- -------------------- ---------- ----- --------- ------ ----- --- --- --------- --------- ------ ----- ----- ----- ----- ----- ----- ----- ---- ---------------------
HTH_21               PF13276.1     60 seq1_BIOID51109      -             79   3.1e-15   55.8   0.8   1   1   2.6e-19   3.6e-15   55.6   0.5     6    52    11    56     7    67 0.88 HTH-like domain
Aldolase_II          PF00596.16   183 seq4_BIOID51109      -            231   4.7e-48  163.1   0.3   1   1   4.2e-52   5.7e-48  162.8   0.2     2   181     8   196     7   198 0.90 Class II Aldolase and Adducin N-terminal domain
Y2_Tnp               PF04986.8    183 seq6_BIOID51109      -            126   5.1e-15   55.5   0.1   1   1   5.6e-19   7.7e-15   54.9   0.1   120   181     2    64     1    66 0.93 Putative transposase
SSB                  PF00436.20   104 seq7_BIOID51109      -            231   1.6e-38  130.6   0.4   1   1   1.8e-42   2.4e-38  130.0   0.3     1   100     6   108     6   112 0.96 Single-strand binding protein family
DUF3330              PF11809.3     70 seq9_BIOID51109      -            132   4.5e-37  125.6   7.3   1   1     1e-40   6.9e-37  125.0   5.1     2    70    65   132    64   132 0.97 Domain of unknown function (DUF3330)
EAL                  PF00563.15   236 seq9_BIOID51109      -            132   6.3e-09   35.5   0.0   1   1   1.2e-12   8.5e-09   35.1   0.0   203   236    16    49     8    49 0.93 EAL domain
Fe-S_biosyn          PF01521.15    91 seq11_BIOID51109     -            122   2.2e-25   88.1   0.0   1   1   1.9e-29   2.6e-25   87.8   0.0     1    91    18   108    18   108 0.99 Iron-sulphur cluster biosynthesis
DUF3560              PF12083.3    126 seq12_BIOID51109     -            453   4.8e-44  149.3   8.6   1   1   8.1e-48   1.1e-43  148.1   6.0     3   126    88   212    86   212 0.98 Domain of unknown function (DUF3560)
rve                  PF00665.21   120 seq18_BIOID51109     -            212   3.7e-26   91.4   0.0   1   1   1.7e-29   5.7e-26   90.8   0.0     2   119    42   156    41   157 0.97 Integrase core domain
rve_3                PF13683.1     67 seq18_BIOID51109     -            212   2.2e-11   43.0   0.0   1   1   9.8e-15   3.3e-11   42.4   0.0     6    67   133   194   128   194 0.92 Integrase core domain
rve_2                PF13333.1     52 seq18_BIOID51109     -            212   1.8e-06   27.8   0.0   1   1   9.3e-10   3.2e-06   27.0   0.0     1    44   147   193   147   200 0.88 Integrase core domain
ANT                  PF03374.9    112 seq19_BIOID51109     -            347   2.6e-32  111.0   0.0   1   1   3.6e-36   4.9e-32  110.1   0.0     1   111   233   341   233   342 0.97 Phage antirepressor protein KilAC domain
Phage_pRha           PF09669.5     92 seq21_BIOID51109     -            313   7.1e-18   64.6   0.0   1   1   3.2e-21   2.2e-17   63.0   0.0     1    90    10    98    10   100 0.82 Phage regulatory protein Rha (Phage_pRha)
MethyltransfD12      PF02086.10   260 seq24_BIOID51109     -           1030   7.1e-54  182.8   0.0   1   1   2.3e-57   1.1e-53  182.3   0.0     1   259   767  1011   767  1012 0.91 D12 class N6 adenine-specific DNA methyltransferase
DNA_methylase        PF00145.12   335 seq24_BIOID51109     -           1030   1.2e-21   77.0   0.0   1   2   5.8e-10   2.6e-06   26.6   0.0    71   119   349   406   345   416 0.90 C-5 cytosine-specific DNA methylase
DNA_methylase        PF00145.12   335 seq24_BIOID51109     -           1030   1.2e-21   77.0   0.0   2   2   8.4e-15   3.8e-11   42.5   0.0   136   304   463   691   458   735 0.55 C-5 cytosine-specific DNA methylase
Hint_2               PF13403.1    147 seq24_BIOID51109     -           1030   1.7e-06   27.9   0.0   1   1   8.4e-10   3.8e-06   26.7   0.0     1    45     7    51     7    70 0.89 Hint domain
SSB                  PF00436.20   104 seq29_BIOID51109     -            175   1.2e-38  131.0   0.3   1   1   1.1e-42   1.5e-38  130.6   0.2     1   101     6   109     6   112 0.95 Single-strand binding protein family
N6_N4_Mtase          PF01555.13   231 seq30_BIOID51109     -            123   1.2e-05   24.7   0.0   1   1     1e-09   1.4e-05   24.5   0.0     1    84    21    97    21   115 0.75 DNA methylase
Band_7               PF01145.20   179 seq35_BIOID51109     -            194     2e-21   76.5   0.0   1   1   1.8e-25   2.4e-21   76.3   0.0     2   164    22   191    21   193 0.89 SPFH domain / Band 7 family
HOK_GEF              PF01848.11    43 seq37_BIOID51109     -             41   1.1e-21   75.7   0.9   1   1   8.8e-26   1.2e-21   75.6   0.6     7    43     1    37     1    37 0.98 Hok/gef family
N6_N4_Mtase          PF01555.13   231 seq38_BIOID51109     -            227   1.5e-34  119.3   0.0   1   1   4.7e-36   3.2e-32  111.7   0.0     1   228    21   200    21   203 0.91 DNA methylase
Phage_fiber_C        PF06820.7     64 seq39_BIOID51109     -             82   7.1e-37  125.2   0.7   1   1   6.7e-41   9.1e-37  124.9   0.5     1    64    21    82    21    82 0.99 Putative prophage tail fibre C-terminus
DUF2190              PF09956.4    106 seq40_BIOID51109     -            108     4e-29  100.3   7.0   1   1   3.3e-33   4.6e-29  100.1   4.8     1   106     2   107     2   107 0.94 Uncharacterized conserved protein (DUF2190)
peroxidase           PF00141.18   229 seq52_BIOID51109     -            294   4.2e-36  124.4   0.1   1   1   5.3e-40   7.3e-36  123.6   0.1    17   229    22   266     5   266 0.87 Peroxidase
HTH_Tnp_1            PF01527.15    76 seq55_BIOID51109     -            141   6.5e-17   61.1   0.2   1   1   1.7e-20   1.2e-16   60.3   0.0     3    53    10    61     8    99 0.78 Transposase
HTH_23               PF13384.1     50 seq55_BIOID51109     -            141   3.7e-07   29.4   0.0   1   1     1e-10   6.8e-07   28.6   0.0     5    45    17    58    13    64 0.89 Homeodomain-like domain
Prok-JAB             PF14464.1    105 seq61_BIOID51109     -            101   3.6e-21   74.5   0.1   1   1   2.8e-25   3.8e-21   74.5   0.1     3    96     3    98     1   101 0.93 Prokaryotic homologs of the JAB domain
RIP                  PF00161.14   206 seq64_BIOID51109     -            315   3.9e-40  137.1   0.0   1   1   3.3e-44   4.6e-40  136.9   0.0     1   203    24   232    24   235 0.95 Ribosome inactivating protein
Gifsy-2              PF13856.1     95 seq67_BIOID51109     -             93   1.7e-26   92.0   0.0   1   1   1.3e-30   1.8e-26   91.9   0.0     1    94     1    89     1    90 0.99 ATP-binding sugar transporter from pro-phage
Resolvase            PF00239.16   141 seq71_BIOID51109     -            186   2.6e-41  140.6   0.3   1   1   3.8e-45   2.6e-41  140.6   0.2     2   141     6   139     5   139 0.94 Resolvase, N terminal domain
HTH_7                PF02796.10    45 seq71_BIOID51109     -            186   1.6e-14   53.3   0.3   1   1   4.7e-18   3.2e-14   52.3   0.2     1    44   141   184   141   185 0.98 Helix-turn-helix domain of resolvase
ASCH                 PF04266.9    104 seq74_BIOID51109     -             93   9.1e-05   22.6   0.1   1   1   7.5e-09    0.0001   22.5   0.0     1    37     6    45     6    91 0.70 ASCH domain
SopA                 PF13981.1    135 seq76_BIOID51109     -            583   2.9e-43  147.0   2.6   1   1   9.6e-46   3.3e-42  143.5   0.3     1   135   376   512   376   512 0.98 SopA-like central domain
Pentapeptide         PF00805.17    40 seq76_BIOID51109     -            583   1.5e-14   52.7  16.1   1   2   7.8e-09   2.7e-05   23.1   0.5     4    40   204   240   204   240 0.93 Pentapeptide repeats (8 copies)
Pentapeptide         PF00805.17    40 seq76_BIOID51109     -            583   1.5e-14   52.7  16.1   2   2   9.8e-09   3.4e-05   22.8   0.2     7    38   237   268   236   270 0.95 Pentapeptide repeats (8 copies)
Pentapeptide_4       PF13599.1     78 seq76_BIOID51109     -            583   7.1e-14   51.2  17.9   1   2   2.9e-12   9.8e-09   34.8   1.6     9    76   199   266   194   268 0.89 Pentapeptide repeats (9 copies)
Pentapeptide_4       PF13599.1     78 seq76_BIOID51109     -            583   7.1e-14   51.2  17.9   2   2   6.3e-11   2.1e-07   30.5   5.5     2    53   242   291   241   309 0.92 Pentapeptide repeats (9 copies)
Y2_Tnp               PF04986.8    183 seq77_BIOID51109     -            410   6.8e-47  159.4   2.0   1   1   1.4e-50   9.9e-47  158.9   1.4     1   181   157   337   157   339 0.96 Putative transposase
Zn_Tnp_IS91          PF14319.1    111 seq77_BIOID51109     -            410   4.2e-28   96.9   3.1   1   1     1e-31   6.8e-28   96.2   2.1     2   109    22   133    21   136 0.92 Transposase zinc-binding domain
P63C                 PF10546.4     94 seq79_BIOID51109     -            294   4.6e-36  122.5   0.2   1   1   6.2e-40   8.5e-36  121.6   0.1     1    94   160   250   160   250 0.98 P63C domain
DUF905               PF06006.7     71 seq81_BIOID51109     -             77   6.4e-40  134.2   0.1   1   1   5.2e-44   7.1e-40  134.1   0.0     2    71     9    77     8    77 0.98 Bacterial protein of unknown function (DUF905)
MFS_1                PF07690.11   354 seq82_BIOID51109     -            424   6.6e-47  159.8  47.0   1   2   7.4e-36   1.7e-32  112.4  13.1     3   227    37   250    35   257 0.82 Major Facilitator Superfamily
MFS_1                PF07690.11   354 seq82_BIOID51109     -            424   6.6e-47  159.8  47.0   2   2   3.4e-17   7.7e-14   51.0  17.8     3   167   240   407   238   415 0.81 Major Facilitator Superfamily
MFS_2                PF13347.1    427 seq82_BIOID51109     -            424   3.1e-15   55.4  16.6   1   1   1.4e-13   3.1e-10   38.9   1.9   220   377    26   180    22   185 0.90 MFS/sugar transport protein
Sugar_tr             PF00083.19   451 seq82_BIOID51109     -            424   3.1e-11   42.3  29.5   1   1     2e-14   4.6e-11   41.8   5.1    44   194    66   209    46   225 0.79 Sugar (and other) transporter
DNA_pol_B            PF00136.16   467 seq84_BIOID51109     -            783   5.4e-49  167.1   0.0   1   2   9.1e-11   6.2e-07   28.4   0.1    42    73   400   430   373   440 0.90 DNA polymerase family B
DNA_pol_B            PF00136.16   467 seq84_BIOID51109     -            783   5.4e-49  167.1   0.0   2   2   1.5e-43     1e-39  136.4   0.0   159   451   490   771   444   779 0.85 DNA polymerase family B
DNA_pol_B_exo1       PF03104.14   317 seq84_BIOID51109     -            783   1.2e-16   60.4   0.0   1   1     3e-19     2e-15   56.3   0.0    65   317    74   296    49   296 0.91 DNA polymerase family B, exonuclease domain
NusG                 PF02357.14    92 seq85_BIOID51109     -            213   4.8e-08   33.0   0.0   1   1   5.4e-12   7.4e-08   32.4   0.0     2    92    55   148    54   148 0.86 Transcription termination factor nusG
NLPC_P60             PF00877.14   105 seq87_BIOID51109     -            130     1e-13   50.9   0.0   1   1   8.9e-18   1.2e-13   50.6   0.0    14   105     2   107     1   107 0.93 NlpC/P60 family
Minor_tail_Z         PF06763.6    189 seq91_BIOID51109     -            209   3.7e-84  280.9  10.2   1   1   3.1e-88   4.2e-84  280.7   7.0     1   189     5   208     5   208 1.00 Prophage minor tail protein Z (GPZ)
Caudo_TAP            PF02413.12   130 seq93_BIOID51109     -            177   4.7e-34  117.2   1.6   1   1   3.5e-38   4.7e-34  117.2   1.1     1   130    39   177    39   177 0.99 Caudovirales tail fibre assembly protein
TnpB_IS66            PF05717.8    108 seq95_BIOID51109     -            116   2.2e-41  139.5   0.0   1   1   1.8e-45   2.4e-41  139.3   0.0     2   105     7   108     6   111 0.96 IS66 Orf2 like protein
Polysacc_deac_1      PF01522.16   124 seq97_BIOID51109     -            273   1.1e-35  121.7   0.0   1   1   1.1e-39   1.6e-35  121.3   0.0     2   123    56   214    55   215 0.98 Polysaccharide deacetylase
Lambda_CIII          PF02061.11    45 seq98_BIOID51109     -             74   2.3e-30  104.2   0.1   1   1   2.1e-34   2.8e-30  103.9   0.1     1    45    21    63    21    63 1.00 Lambda Phage CIII
GCS2                 PF04107.8    288 seq102_BIOID51109    -            372   4.5e-94  314.6   0.0   1   1   9.1e-98   1.3e-93  313.2   0.0     1   288    14   292    14   292 0.99 Glutamate-cysteine ligase family 2(GCS2)
Lambda_Kil           PF06301.6     43 seq104_BIOID51109    -             89   2.5e-29  100.2   1.3   1   1   2.4e-33   3.3e-29   99.9   0.9     1    43    43    85    43    85 0.99 Bacteriophage lambda Kil protein
Terminase_6          PF03237.10   384 seq109_BIOID51109    -            502   5.6e-09   35.1   0.0   1   1   6.8e-13   9.2e-09   34.4   0.0     5   352    62   438    60   453 0.80 Terminase-like family
ParBc                PF02195.13    90 seq112_BIOID51109    -            654   7.9e-23   80.2   0.0   1   1   1.3e-26   1.7e-22   79.1   0.0     1    89    38   133    38   134 0.97 ParB-like nuclease domain
Lactamase_B          PF00753.22   194 seq114_BIOID51109    -            665   1.5e-32  112.7   0.1   1   1   1.7e-36   2.3e-32  112.1   0.0     2   194   134   359   133   359 0.99 Metallo-beta-lactamase superfamily
DUF1378              PF07125.6     59 seq115_BIOID51109    -             59   1.1e-39  134.0   0.0   1   1   8.7e-44   1.2e-39  133.9   0.0     1    59     1    59     1    59 0.99 Protein of unknown function (DUF1378)
Lambda_tail_I        PF06805.7     82 seq117_BIOID51109    -            226   9.7e-22   76.4   0.0   1   1   1.1e-25   1.5e-21   75.8   0.0     2    82    14    97    13    97 0.98 Bacteriophage lambda tail assembly protein I
Tra_M                PF05261.6    127 seq118_BIOID51109    -            127     1e-59  200.0   1.9   1   1   8.3e-64   1.1e-59  199.8   1.3     1   127     1   127     1   127 1.00 TraM protein
DDE_Tnp_Tn3          PF01526.12   388 seq122_BIOID51109    -            988  3.2e-161  536.1   0.0   1   1  7.8e-165  5.3e-161  535.4   0.0     1   388   580   966   580   966 1.00 Tn3 transposase DDE domain
DUF4158              PF13700.1    166 seq122_BIOID51109    -            988   1.4e-59  200.1   0.1   1   1   4.7e-63   3.2e-59  199.0   0.0     1   166     6   170     6   170 0.99 Domain of unknown function (DUF4158)
DUF1380              PF07128.7    139 seq123_BIOID51109    -            144   6.9e-77  255.8   1.0   1   1   5.7e-81   7.8e-77  255.6   0.7     1   139     1   138     1   138 1.00 Protein of unknown function (DUF1380)
DDE_Tnp_IS66         PF03050.9    271 seq128_BIOID51109    -            537   5.7e-97  324.0   0.1   1   1  1.7e-100   5.7e-97  324.0   0.0     1   271   196   487   196   487 0.98 Transposase IS66 family
DDE_Tnp_IS66_C       PF13817.1     39 seq128_BIOID51109    -            537   8.7e-19   67.1   0.1   1   1   8.5e-22   2.9e-18   65.4   0.1     2    39   494   531   493   531 0.97 IS66 C-terminal element
HTH_Tnp_IS66         PF13005.2     59 seq128_BIOID51109    -            537   1.4e-14   53.5   4.2   1   1   4.1e-18   1.4e-14   53.5   2.9     1    59   134   190   134   190 0.98 putative Helix-turn-helix domain of transposase IS66
LZ_Tnp_IS66          PF13007.2     78 seq128_BIOID51109    -            537   1.4e-12   47.9   9.6   1   1   4.2e-16   1.4e-12   47.9   6.7     1    77    59   131    59   132 0.75 Transposase C of IS166 homeodomain
Peptidase_S6         PF02395.11   769 seq129_BIOID51109    -           1321  1.2e-187  625.3  48.3   1   1  2.7e-191  1.2e-187  625.3  33.5     5   764    52   748    48   753 0.96 Immunoglobulin A1 protease
Autotransporter      PF03797.14   265 seq129_BIOID51109    -           1321     1e-43  149.5  13.3   1   1   2.2e-47     1e-43  149.5   9.2     4   260  1059  1302  1057  1311 0.90 Autotransporter beta-domain
ESPR                 PF13018.1     24 seq129_BIOID51109    -           1321   8.1e-06   25.0   0.0   1   1   5.2e-09   2.4e-05   23.6   0.0     1    22     1    22     1    23 0.97 Extended Signal Peptide of Type V secretion system
DDE_Tnp_IS240        PF13610.1    140 seq130_BIOID51109    -            238   2.4e-50  170.0   0.0   1   1   7.5e-54   3.4e-50  169.5   0.0     4   139    79   216    77   217 0.99 DDE domain
rve                  PF00665.21   120 seq130_BIOID51109    -            238   2.4e-11   43.6   0.1   1   1   9.7e-14   4.4e-10   39.5   0.0     9   119    79   186    74   187 0.89 Integrase core domain
DDE_Tnp_IS66         PF03050.9    271 seq130_BIOID51109    -            238   1.5e-10   40.6   0.3   1   1   4.3e-14   1.9e-10   40.2   0.2     5   132    14   148    10   178 0.87 Transposase IS66 family
DUF826               PF05696.6     78 seq134_BIOID51109    -             90   7.3e-42  141.2   4.1   1   1   6.1e-46   8.3e-42  141.0   2.9     1    78     1    84     1    84 0.99 Protein of unknown function (DUF826)
Gam                  PF06064.6     98 seq135_BIOID51109    -             98   5.5e-63  209.0   5.4   1   1   4.4e-67     6e-63  208.9   3.8     1    98     1    98     1    98 0.99 Host-nuclease inhibitor protein Gam
ANT                  PF03374.9    112 seq136_BIOID51109    -            266   2.3e-34  117.6   0.0   1   1   6.6e-38   4.5e-34  116.7   0.0     1   111   151   259   151   260 0.97 Phage antirepressor protein KilAC domain
KilA-N               PF04383.8    111 seq136_BIOID51109    -            266   3.6e-18   65.0   0.0   1   1   9.4e-22   6.4e-18   64.2   0.0     6   109    28   122    25   124 0.91 KilA-N domain
Phage_min_tail       PF05939.8    109 seq144_BIOID51109    -            109   9.3e-37  125.2   0.1   1   1   7.5e-41     1e-36  125.0   0.1     1   109     1   109     1   109 0.99 Phage minor tail protein
DnaB_C               PF03796.10   265 seq145_BIOID51109    -            499   8.5e-99  329.5   0.1   1   1  2.6e-102   1.2e-98  329.0   0.0     1   248   188   430   188   448 0.95 DnaB-like helicase C terminal domain
DnaB                 PF00772.16   103 seq145_BIOID51109    -            499   4.3e-35  119.5   0.0   1   1   3.6e-38   1.6e-34  117.6   0.0     2   103     9   110     8   110 0.99 DnaB-like helicase N terminal domain
AAA_25               PF13481.1    194 seq145_BIOID51109    -            499   1.2e-12   47.4   0.1   1   1     5e-16   2.3e-12   46.6   0.1    13   190   187   368   174   372 0.82 AAA domain
Phage_tail_U         PF06141.6    133 seq149_BIOID51109    -            132   1.1e-63  213.0   0.2   1   1   8.8e-68   1.2e-63  212.9   0.2     1   133     1   132     1   132 0.99 Phage minor tail protein U
Methyltransf_26      PF13659.1    117 seq150_BIOID51109    -            148   1.3e-10   41.1   0.0   1   1   7.6e-14   2.6e-10   40.2   0.0     2   111    52   144    51   146 0.90 Methyltransferase domain
RrnaAD               PF00398.15   262 seq150_BIOID51109    -            148   6.3e-07   28.5   0.0   1   1   2.2e-10   7.4e-07   28.3   0.0     9   103    29   118    23   141 0.86 Ribosomal RNA adenine dimethylase
MTS                  PF05175.9    170 seq150_BIOID51109    -            148     7e-06   25.4   0.0   1   1   2.8e-09   9.5e-06   24.9   0.0    31   115    50   129    41   140 0.85 Methyltransferase small domain
SLT_beta             PF02258.11    70 seq151_BIOID51109    -             89     1e-48  162.8   0.5   1   1   9.3e-53   1.3e-48  162.5   0.4     1    70    20    89    20    89 0.99 Shiga-like toxin beta subunit
Beta_protein         PF14350.1    347 seq152_BIOID51109    -            365   9.8e-89  297.8   0.1   1   1   8.3e-93   1.1e-88  297.6   0.1     1   347     5   359     5   359 0.97 Beta protein
DUF2628              PF10947.3    108 seq154_BIOID51109    -            119   1.2e-06   28.1   5.3   1   1   1.2e-10   1.6e-06   27.7   3.6    34    90    24    75     6    85 0.84 Protein of unknown function (DUF2628)
Ala_racemase_N       PF01168.15   217 seq155_BIOID51109    -            387     5e-23   81.7   0.1   1   1   4.5e-27   6.1e-23   81.4   0.0     1   216    33   263    33   264 0.87 Alanine racemase, N-terminal domain
DUF932               PF06067.6    239 seq157_BIOID51109    -            310   3.9e-69  232.4   0.0   1   1   3.6e-73     5e-69  232.1   0.0     1   239    73   299    73   299 0.99 Domain of unknown function (DUF932)
DUF2913              PF11140.3    207 seq158_BIOID51109    -            221     1e-39  135.8   0.0   1   1   8.7e-44   1.2e-39  135.6   0.0     2   207     6   200     5   200 0.98 Protein of unknown function (DUF2913)
Peptidase_S24        PF00717.18    70 seq162_BIOID51109    -            215   4.9e-14   51.5   0.2   1   1   3.1e-17   8.5e-14   50.8   0.1     2    67   125   189   124   192 0.85 Peptidase S24-like
HTH_26               PF13443.1     63 seq162_BIOID51109    -            215     2e-07   30.9   0.0   1   1   2.3e-10   6.2e-07   29.3   0.0    11    59     1    49     1    51 0.97 Cro/C1-type HTH DNA-binding domain
HTH_31               PF13560.1     64 seq162_BIOID51109    -            215   8.3e-07   28.9   0.0   1   1     5e-10   1.4e-06   28.2   0.0    17    59     3    45     1    50 0.93 Helix-turn-helix domain
HTH_3                PF01381.17    55 seq162_BIOID51109    -            215   4.2e-06   26.3   0.0   1   1   2.6e-09   7.2e-06   25.6   0.0    11    55     2    47     1    47 0.95 Helix-turn-helix
RecT                 PF03837.9    199 seq165_BIOID51109    -            261   1.1e-28   99.8   0.0   1   1   1.6e-30   2.2e-26   92.2   0.0     5   195    24   182    22   190 0.91 RecT family
Lysis_S              PF04971.7     68 seq169_BIOID51109    -             71   1.6e-47  158.9   0.5   1   1   1.3e-51   1.8e-47  158.7   0.3     1    68     4    71     4    71 1.00 Lysis protein S
Glycos_transf_1      PF00534.15   172 seq172_BIOID51109    -            368   1.1e-30  106.1   0.0   1   1     8e-34   1.8e-30  105.4   0.0    13   171   183   340   176   341 0.95 Glycosyl transferases group 1
Glyco_trans_1_4      PF13692.1    135 seq172_BIOID51109    -            368   1.5e-13   50.9   0.0   1   1   5.8e-16   1.3e-12   47.8   0.0     2   133   185   325   184   327 0.82 Glycosyl transferases group 1
Glyco_trans_4_4      PF13579.1    160 seq172_BIOID51109    -            368   1.7e-12   47.6   1.2   1   1   7.6e-14   1.7e-10   41.1   0.0     1   160    14   157    14   157 0.84 Glycosyl transferase 4-like domain
Glyco_transf_4       PF13439.1    177 seq172_BIOID51109    -            368   1.1e-11   44.6   0.0   1   1   9.4e-15   2.1e-11   43.7   0.0     4   172     6   159     3   160 0.72 Glycosyltransferase Family 4
Glyco_trans_1_2      PF13524.1     92 seq172_BIOID51109    -            368   3.1e-09   36.8   0.0   1   1   2.5e-12   5.6e-09   36.0   0.0     1    89   264   354   264   357 0.94 Glycosyl transferases group 1
Glyco_trans_4_2      PF13477.1    139 seq172_BIOID51109    -            368   5.3e-09   35.9   0.0   1   1   4.3e-12   9.9e-09   35.0   0.0    15   102    22   106     3   132 0.76 Glycosyl transferase 4-like
ANT                  PF03374.9    112 seq174_BIOID51109    -            242   1.7e-35  121.3   0.0   1   1     4e-39   2.8e-35  120.6   0.0     1   111   127   235   127   236 0.97 Phage antirepressor protein KilAC domain
Phage_pRha           PF09669.5     92 seq174_BIOID51109    -            242   2.3e-15   56.6   0.0   1   1   6.3e-19   4.3e-15   55.7   0.0     2    90    14   101    13   103 0.80 Phage regulatory protein Rha (Phage_pRha)
Phage_tail_L         PF05100.7    206 seq176_BIOID51109    -            335   1.2e-81  272.6   0.0   1   1   1.1e-85   1.6e-81  272.2   0.0     1   179    29   207    29   218 0.95 Phage minor tail protein L
Phage_tail_L         PF05100.7    206 seq177_BIOID51109    -            115   3.3e-30  104.6   0.0   1   1   2.9e-34     4e-30  104.3   0.0     1    74    29   102    29   109 0.96 Phage minor tail protein L
Phage_lysozyme       PF00959.14   110 seq179_BIOID51109    -            177     6e-29  100.4   0.0   1   1     6e-33   8.3e-29   99.9   0.0     1   110    48   166    48   166 0.97 Phage lysozyme
Big_2                PF02368.13    79 seq181_BIOID51109    -            250     3e-12   46.1  10.6   1   1   4.4e-16     3e-12   46.1   7.4     2    75   161   237   160   243 0.93 Bacterial Ig-like domain (group 2)
Phage_pRha           PF09669.5     92 seq182_BIOID51109    -            235   2.2e-18   66.2   0.1   1   1   1.3e-21   9.1e-18   64.2   0.0     2    91    11    99    10   100 0.84 Phage regulatory protein Rha (Phage_pRha)
DNA_methylase        PF00145.12   335 seq191_BIOID51109    -            383   1.7e-61  208.0   0.0   1   1   1.6e-65   2.1e-61  207.7   0.0     1   333     1   361     1   363 0.71 C-5 cytosine-specific DNA methylase
Hexapep              PF00132.19    36 seq194_BIOID51109    -            456   3.8e-30  101.9  14.0   1   3   1.3e-09   4.3e-06   25.8   2.5     4    36   268   300   266   300 0.94 Bacterial transferase hexapeptide (six repeats)
Hexapep              PF00132.19    36 seq194_BIOID51109    -            456   3.8e-30  101.9  14.0   2   3   4.3e-08   0.00015   21.0   0.1     2    32   353   382   352   384 0.94 Bacterial transferase hexapeptide (six repeats)
Hexapep              PF00132.19    36 seq194_BIOID51109    -            456   3.8e-30  101.9  14.0   3   3   2.8e-12   9.7e-09   34.2   0.2     2    36   395   429   394   429 0.96 Bacterial transferase hexapeptide (six repeats)
NTP_transf_3         PF12804.2    179 seq194_BIOID51109    -            456   3.4e-20   72.8   0.6   1   1   2.2e-23   7.6e-20   71.7   0.4     1   112     8   122     8   252 0.91 MobA-like NTP transferase domain
NTP_transferase      PF00483.18   248 seq194_BIOID51109    -            456   1.2e-13   50.8   0.0   1   1   5.2e-17   1.8e-13   50.2   0.0     3   220     9   214     7   220 0.85 Nucleotidyl transferase
IspD                 PF01128.14   221 seq194_BIOID51109    -            456   1.4e-06   27.8   0.1   1   1   8.5e-10   2.9e-06   26.8   0.0     1    45     6    50     6    78 0.83 Uncharacterized protein family UPF0007
VRR_NUC              PF08774.6    100 seq195_BIOID51109    -             81   4.1e-07   29.8   0.0   1   1   4.2e-11   5.8e-07   29.3   0.0    62   100    11    50     3    50 0.91 VRR-NUC domain
Phage_tail_L         PF05100.7    206 seq196_BIOID51109    -            218     9e-45  152.2   0.2   1   1   8.7e-49   1.2e-44  151.8   0.1    92   200     2   106     1   112 0.94 Phage minor tail protein L
HTH_Tnp_1            PF01527.15    76 seq197_BIOID51109    -            108   5.5e-11   42.1   1.3   1   1   1.6e-14   2.2e-10   40.2   0.9     1    74     1    87     1    88 0.86 Transposase
DUF1158              PF06643.6     82 seq198_BIOID51109    -             82     1e-47  160.2   9.6   1   1   8.2e-52   1.1e-47  160.0   6.7     1    82     1    82     1    82 0.99 Protein of unknown function (DUF1158)
StbA                 PF06406.6    318 seq202_BIOID51109    -            162   2.2e-80  269.8   0.1   1   1   1.8e-84   2.5e-80  269.7   0.1     1   160     2   161     2   162 0.99 StbA protein
Phage_connect_1      PF05135.8    102 seq205_BIOID51109    -            108   2.4e-08   33.8   0.0   1   1   2.1e-12   2.9e-08   33.6   0.0     1    98     1   101     1   104 0.86 Phage gp6-like head-tail connector protein
AAA_10               PF12846.2    328 seq208_BIOID51109    -           1014   4.1e-43  147.7   0.0   1   1   6.8e-47   9.3e-43  146.6   0.0     8   327   502   898   496   899 0.93 AAA-like domain
Phage_min_tail       PF05939.8    109 seq209_BIOID51109    -            113     7e-36  122.3   0.0   1   1   5.7e-40   7.7e-36  122.2   0.0     1   109     4   113     4   113 0.98 Phage minor tail protein
YqaJ                 PF09588.5    152 seq215_BIOID51109    -            226   2.2e-24   86.0   0.0   1   1   2.4e-28   3.2e-24   85.5   0.0     2   150    24   166    23   168 0.85 YqaJ-like viral recombinase domain
DUF419               PF04237.8     92 seq218_BIOID51109    -            122   1.9e-26   92.1   0.0   1   1   1.7e-30   2.3e-26   91.8   0.0     1    92    14   107    14   107 0.97 Protein of unknown function (DUF419)
rve                  PF00665.21   120 seq219_BIOID51109    -            296   4.9e-26   91.0   0.1   1   1   3.8e-29   1.3e-25   89.7   0.0     2   119   126   240   125   241 0.97 Integrase core domain
HTH_21               PF13276.1     60 seq219_BIOID51109    -            296   1.6e-16   59.9   2.9   1   1   1.1e-19   3.9e-16   58.7   2.0     3    60    48   104    45   104 0.93 HTH-like domain
rve_3                PF13683.1     67 seq219_BIOID51109    -            296   2.7e-11   42.7   0.0   1   1   1.8e-14   6.1e-11   41.5   0.0     6    67   217   278   212   278 0.92 Integrase core domain
rve_2                PF13333.1     52 seq219_BIOID51109    -            296   2.6e-06   27.2   0.0   1   1   1.6e-09   5.5e-06   26.2   0.0     1    44   231   277   231   284 0.88 Integrase core domain
SopA_C               PF13979.1    172 seq220_BIOID51109    -            199   9.1e-69  230.3   0.0   1   1   7.8e-73   1.1e-68  230.1   0.0     2   172    34   199    33   199 0.99 SopA-like catalytic domain
Prok-JAB             PF14464.1    105 seq221_BIOID51109    -            247     5e-20   70.9   0.2   1   1   1.3e-23   9.2e-20   70.0   0.2     3    99     3    99     1   108 0.91 Prokaryotic homologs of the JAB domain
NLPC_P60             PF00877.14   105 seq221_BIOID51109    -            247   3.2e-14   52.4   0.0   1   1   6.7e-18   4.6e-14   52.0   0.0     1   105   111   224   111   224 0.92 NlpC/P60 family
TraY                 PF05509.6     49 seq222_BIOID51109    -            131   4.4e-38  128.7   0.1   1   2   1.9e-18   2.6e-14   52.5   0.0     2    45    15    58    14    62 0.92 TraY domain
TraY                 PF05509.6     49 seq222_BIOID51109    -            131   4.4e-38  128.7   0.1   2   2   2.7e-25   3.6e-21   74.5   0.0     1    48    70   117    70   118 0.97 TraY domain
Antirestrict         PF03230.8     94 seq223_BIOID51109    -            141   2.3e-30  104.3   0.1   1   1   2.1e-34   2.9e-30  104.0   0.0     1    94    42   141    42   141 0.93 Antirestriction protein
NinG                 PF05766.7    189 seq226_BIOID51109    -            201     9e-76  253.7  16.7   1   1   7.7e-80     1e-75  253.5  11.6     1   186     1   195     1   201 0.95 Bacteriophage Lambda NinG protein
DUF1449              PF07290.6    202 seq227_BIOID51109    -            206   2.9e-71  238.8   0.0   1   1   2.4e-75   3.3e-71  238.6   0.0     2   202     7   202     6   202 0.98 Protein of unknown function (DUF1449)
HTH_3                PF01381.17    55 seq228_BIOID51109    -             76   2.5e-06   27.1   0.0   1   1   2.6e-10   3.5e-06   26.6   0.0    11    49    16    53    15    57 0.94 Helix-turn-helix
Phage_lysis          PF03245.8    125 seq229_BIOID51109    -            155   5.4e-50  168.4  10.1   1   1   4.5e-54   6.2e-50  168.2   7.0     1   125    29   154    29   154 0.99 Bacteriophage lysis protein
Phage_H_T_join       PF05521.6     95 seq230_BIOID51109    -            116   1.6e-15   57.0   0.0   1   1   1.4e-19   1.9e-15   56.7   0.0     3    95    11   110     9   111 0.91 Phage head-tail joining protein
MerT                 PF02411.10   116 seq231_BIOID51109    -            116   1.4e-64  214.9   6.7   1   1   1.1e-68   1.5e-64  214.8   4.7     1   116     1   116     1   116 1.00 MerT mercuric transport protein
Phage-tail_3         PF13550.1    164 seq236_BIOID51109    -            530   8.7e-37  126.3   0.0   1   1     1e-40   1.4e-36  125.6   0.0     1   163   330   499   330   500 0.95 Putative phage tail protein
Phage_tail_L         PF05100.7    206 seq237_BIOID51109    -            232   6.6e-97  322.4   0.1   1   1  5.6e-101   7.6e-97  322.2   0.1     1   206    29   230    29   230 0.99 Phage minor tail protein L
P22_AR_N             PF10547.4    120 seq238_BIOID51109    -            189     9e-54  180.3   0.0   1   1   2.1e-57   1.5e-53  179.6   0.0     1   120     1   119     1   119 0.99 P22_AR N-terminal domain
ORF11CD3             PF10549.4     57 seq238_BIOID51109    -            189   5.8e-23   80.2   0.2   1   1   8.2e-26   5.6e-22   77.1   0.1     1    56   120   175   120   176 0.98 ORF11CD3 domain
Metalloenzyme        PF01676.13   262 seq244_BIOID51109    -            408   3.7e-55  186.9   0.0   1   1   6.7e-59   4.6e-55  186.6   0.0     2   261     3   396     2   397 0.94 Metalloenzyme superfamily
Phosphodiest         PF01663.17   364 seq244_BIOID51109    -            408   4.9e-06   26.0   0.0   1   1   9.1e-10   6.3e-06   25.6   0.0   161   248   269   350   185   384 0.71 Type I phosphodiesterase / nucleotide pyrophosphatase
Rz1                  PF06085.6     40 seq247_BIOID51109    -             61     8e-23   79.4  10.5   1   1   7.2e-27   9.8e-23   79.1   7.3     1    39    20    60    20    61 0.97 Lipoprotein Rz1 precursor
NLPC_P60             PF00877.14   105 seq248_BIOID51109    -            142   7.3e-15   54.5   0.0   1   1   6.7e-19   9.2e-15   54.2   0.0     1   105     6   119     6   119 0.92 NlpC/P60 family
StbA                 PF06406.6    318 seq249_BIOID51109    -            110   8.3e-37  126.6   0.0   1   1   6.6e-41   9.1e-37  126.5   0.0   207   317     1   109     1   110 0.98 StbA protein
Sulfatase            PF00884.18   379 seq253_BIOID51109    -            573   1.2e-43  149.4   4.8   1   1   1.2e-47   1.6e-43  149.0   3.3     2   321   238   534   237   567 0.91 Sulfatase
Nitroreductase       PF00881.19   165 seq254_BIOID51109    -            217   3.1e-30  105.0   0.0   1   1   2.6e-34   3.6e-30  104.8   0.0     2   165     8   193     7   193 0.97 Nitroreductase family
Phage_CII            PF05269.6     91 seq255_BIOID51109    -             98   4.7e-33  112.9   0.1   1   1   3.7e-37   5.1e-33  112.8   0.1     1    88     1    90     1    93 0.94 Bacteriophage CII protein
TraA                 PF05513.6    119 seq256_BIOID51109    -            119   1.2e-61  206.0  12.0   1   1   9.5e-66   1.3e-61  205.9   8.4     1   119     1   118     1   118 0.99 TraA
HMA                  PF00403.21    62 seq257_BIOID51109    -            103   1.8e-16   59.9   0.6   1   1   1.7e-20   2.3e-16   59.6   0.4     1    61    37    97    37    98 0.97 Heavy-metal-associated domain
DUF646               PF04883.7    106 seq259_BIOID51109    -            148     6e-21   75.0   0.0   1   1   5.7e-25   7.8e-21   74.7   0.0     2   105    13   131    12   132 0.87 Bacteriophage protein of unknown function (DUF646)
DUF1380              PF07128.7    139 seq263_BIOID51109    -            140   6.2e-07   29.2   0.3   1   1     5e-11   6.8e-07   29.0   0.2     1   103     1   100     1   131 0.82 Protein of unknown function (DUF1380)
PsiB                 PF06290.6    143 seq271_BIOID51109    -            145   1.8e-72  241.3   0.0   1   1   1.5e-76     2e-72  241.1   0.0     1   143     2   144     2   144 0.99 Plasmid SOS inhibition protein (PsiB)
DUF1317              PF07026.6     60 seq274_BIOID51109    -             60   3.2e-37  126.0   0.0   1   1   2.5e-41   3.5e-37  125.9   0.0     1    60     1    60     1    60 0.98 Protein of unknown function (DUF1317)
Phage_NinH           PF06322.6     64 seq275_BIOID51109    -             64   1.7e-41  139.5   0.3   1   1   1.3e-45   1.8e-41  139.4   0.2     1    63     1    63     1    64 0.99 Phage NinH protein
Lambda_tail_I        PF06805.7     82 seq278_BIOID51109    -            226   9.5e-22   76.5   0.0   1   1   1.1e-25   1.5e-21   75.8   0.0     2    82    14    97    13    97 0.98 Bacteriophage lambda tail assembly protein I
Plasmid_stab_B       PF10784.4     72 seq279_BIOID51109    -            131   3.1e-28   97.0   0.0   1   1   3.1e-32   4.3e-28   96.6   0.0     1    72    10    81    10    81 0.99 Plasmid stability protein
Band_7               PF01145.20   179 seq281_BIOID51109    -            564   2.3e-18   66.5   0.9   1   1   1.7e-22   2.3e-18   66.5   0.6     5   152    34   186    30   218 0.82 SPFH domain / Band 7 family
Lambda_tail_I        PF06805.7     82 seq284_BIOID51109    -             50   5.9e-06   25.9   0.0   1   1   4.7e-10   6.4e-06   25.7   0.0    25    53     2    35     1    42 0.90 Bacteriophage lambda tail assembly protein I
MerC                 PF03203.9    116 seq286_BIOID51109    -            153   7.7e-23   80.9   8.2   1   1   6.6e-27     9e-23   80.7   5.7     1   114    21   134    21   136 0.96 MerC mercury resistance protein
Phage_antitermQ      PF06530.7    126 seq288_BIOID51109    -            158   1.7e-60  202.0   0.1   1   1   1.4e-64   1.9e-60  201.8   0.1     1   125    15   139    15   140 0.99 Phage antitermination protein Q
DUF1382              PF07131.6     61 seq289_BIOID51109    -             63   5.7e-40  135.1   0.9   1   1   4.6e-44   6.2e-40  135.0   0.6     1    61     1    61     1    61 0.99 Protein of unknown function (DUF1382)
TraL                 PF07178.6     95 seq292_BIOID51109    -            103   1.3e-36  124.3   0.2   1   1   1.1e-40   1.5e-36  124.2   0.2     1    95     9   103     9   103 0.99 TraL protein
RapA_C               PF12137.3    362 seq293_BIOID51109    -            968  4.4e-161  535.5   1.0   1   1  2.3e-164  6.3e-161  535.0   0.7     1   362   604   966   604   966 1.00 RNA polymerase recycling family C-terminal
SNF2_N               PF00176.18   296 seq293_BIOID51109    -            968   1.7e-40  138.6   0.0   1   1     2e-43   5.4e-40  136.9   0.0     1   256   157   422   157   468 0.88 SNF2 family N-terminal domain
Helicase_C           PF00271.26    78 seq293_BIOID51109    -            968   1.3e-13   50.5   0.0   1   1   1.2e-16   3.1e-13   49.2   0.0     3    78   524   601   522   601 0.96 Helicase conserved C-terminal domain
ResIII               PF04851.10   184 seq293_BIOID51109    -            968   1.7e-08   34.4   0.0   1   1   2.4e-11   6.4e-08   32.5   0.0    24   183   169   317   151   318 0.75 Type III restriction enzyme, res subunit
DEAD                 PF00270.24   173 seq293_BIOID51109    -            968   4.3e-08   32.7   0.0   1   1   1.6e-10   4.5e-07   29.3   0.0    16   167   172   317   155   321 0.75 DEAD/DEAH box helicase
DUF3168              PF11367.3    121 seq296_BIOID51109    -            114   6.6e-15   55.2   0.2   1   1   6.2e-19   8.5e-15   54.8   0.1    12   121    10   110     4   110 0.85 Protein of unknown function (DUF3168)
DUF2303              PF10065.4    276 seq298_BIOID51109    -            274   1.1e-92  309.6   0.5   1   1   9.1e-97   1.3e-92  309.5   0.3     1   276     1   273     1   273 0.98 Uncharacterized conserved protein (DUF2303)
Phage_lysis          PF03245.8    125 seq299_BIOID51109    -            154   1.5e-48  163.7   8.7   1   1   1.3e-52   1.7e-48  163.5   6.0     1   125    29   154    29   154 0.99 Bacteriophage lysis protein
DEAD                 PF00270.24   173 seq300_BIOID51109    -            756   7.3e-19   67.7   0.0   1   1   5.3e-22   2.4e-18   66.0   0.0     4   168   227   386   224   391 0.83 DEAD/DEAH box helicase
Helicase_C           PF00271.26    78 seq300_BIOID51109    -            756   6.5e-11   41.8   0.0   1   1   1.8e-11   8.2e-08   31.8   0.0     8    78   529   613   524   613 0.79 Helicase conserved C-terminal domain
ResIII               PF04851.10   184 seq300_BIOID51109    -            756   3.6e-10   39.8   0.0   1   1   2.1e-13   9.7e-10   38.4   0.0     3   182   222   383   220   385 0.79 Type III restriction enzyme, res subunit
DUF1441              PF07278.6    152 seq302_BIOID51109    -            158   4.7e-69  230.7   0.4   1   1   3.9e-73   5.3e-69  230.5   0.3     1   152     9   155     9   155 0.99 Protein of unknown function (DUF1441)
DDE_Tnp_Tn3          PF01526.12   388 seq305_BIOID51109    -            598  1.3e-157  524.2   0.0   1   1  1.2e-161  1.6e-157  523.9   0.0     1   388   190   576   190   576 1.00 Tn3 transposase DDE domain
SNF2_N               PF00176.18   296 seq307_BIOID51109    -           2278   3.5e-15   55.5   0.0   1   1   3.4e-18   1.2e-14   53.8   0.0    21   265   840  1219   821  1234 0.75 SNF2 family N-terminal domain
Methyltransf_26      PF13659.1    117 seq307_BIOID51109    -           2278   4.1e-07   29.9   0.0   1   1   3.5e-10   1.2e-06   28.4   0.0     1   117   118   231   118   231 0.87 Methyltransferase domain
Helicase_C           PF00271.26    78 seq307_BIOID51109    -           2278   6.9e-05   22.5   0.0   1   1     9e-08   0.00031   20.4   0.0    24    78  1465  1520  1457  1520 0.88 Helicase conserved C-terminal domain
HOK_GEF              PF01848.11    43 seq308_BIOID51109    -             51   9.1e-19   66.4   5.0   1   1   7.3e-23     1e-18   66.2   3.5     1    43     5    47     5    47 0.99 Hok/gef family
HlyD                 PF00529.15   306 seq314_BIOID51109    -            343   2.9e-54  184.3   5.1   1   1   9.7e-58   3.3e-54  184.1   3.5     2   305    48   337    47   338 0.94 HlyD family secretion protein
Biotin_lipoyl_2      PF13533.1     50 seq314_BIOID51109    -            343   2.7e-20   71.6   0.0   1   1   6.2e-20   2.1e-16   59.1   0.0     3    49    49    95    47    96 0.94 Biotin-lipoyl like
HlyD_3               PF13437.1    105 seq314_BIOID51109    -            343   7.6e-20   71.1   0.0   1   1   6.3e-17   2.2e-13   50.3   0.0     1    85   210   293   210   333 0.91 HlyD family secretion protein
HlyD_2               PF12700.2    328 seq314_BIOID51109    -            343   9.1e-19   67.6   0.0   1   1   3.7e-22   1.3e-18   67.1   0.0    19   239    46   287    39   298 0.73 HlyD family secretion protein
TraE                 PF05309.6    187 seq315_BIOID51109    -            188   8.8e-74  246.5   0.5   1   1   7.3e-78     1e-73  246.3   0.4     1   187     1   187     1   187 0.99 TraE protein
SIS                  PF01380.17   131 seq316_BIOID51109    -            609   1.8e-64  215.0   0.1   1   2   4.2e-36   1.1e-32  112.2   0.0     2   130   290   418   289   419 0.97 SIS domain
SIS                  PF01380.17   131 seq316_BIOID51109    -            609   1.8e-64  215.0   0.1   2   2   1.2e-32   3.4e-29  100.9   0.0     2   130   462   591   461   592 0.97 SIS domain
GATase_2             PF00310.16   361 seq316_BIOID51109    -            609   5.2e-26   91.0   0.7   1   2   2.4e-08   6.5e-05   21.6   0.1     1    54     2    44     2    62 0.85 Glutamine amidotransferases class-II
GATase_2             PF00310.16   361 seq316_BIOID51109    -            609   5.2e-26   91.0   0.7   2   2   1.9e-22   5.2e-19   68.0   0.1   190   293    61   152    50   160 0.95 Glutamine amidotransferases class-II
GATase_6             PF13522.1    133 seq316_BIOID51109    -            609   2.1e-24   85.8   0.1   1   1   1.3e-27   3.6e-24   85.0   0.1    11   123    65   183    46   193 0.85 Glutamine amidotransferase domain
GATase_7             PF13537.1    124 seq316_BIOID51109    -            609   2.6e-17   62.6   0.0   1   1   1.7e-20   4.6e-17   61.8   0.0     1   118    72   194    72   199 0.85 Glutamine amidotransferase domain
GATase_4             PF13230.1    272 seq316_BIOID51109    -            609     2e-07   29.8   0.1   1   1   3.1e-10   8.6e-07   27.7   0.1    59   133    54   128    45   148 0.86 Glutamine amidotransferases class-II
Rz1                  PF06085.6     40 seq317_BIOID51109    -             61   5.6e-24   83.1   9.3   1   1   4.8e-28   6.5e-24   82.9   6.5     1    40    20    61    20    61 0.98 Lipoprotein Rz1 precursor
MS_channel           PF00924.13   206 seq319_BIOID51109    -            415   4.4e-74  248.1   0.3   1   1     7e-76   9.6e-72  240.5   0.2     1   205   142   396   142   397 0.99 Mechanosensitive ion channel
MTS                  PF05175.9    170 seq322_BIOID51109    -            378   3.5e-59  198.8   0.0   1   1   1.1e-59   1.6e-56  190.2   0.0     2   170   199   370   198   370 0.98 Methyltransferase small domain
Methyltransf_31      PF13847.1    152 seq322_BIOID51109    -            378     2e-13   50.0   0.0   1   1   5.3e-16   8.1e-13   48.1   0.0     6   117   231   347   227   371 0.83 Methyltransferase domain
Methyltransf_26      PF13659.1    117 seq322_BIOID51109    -            378   3.1e-11   43.2   0.0   1   1   5.4e-14   8.3e-11   41.8   0.0     3   115   231   340   229   342 0.86 Methyltransferase domain
Methyltransf_18      PF12847.2    112 seq322_BIOID51109    -            378   2.3e-10   40.8   0.0   1   1   4.6e-13     7e-10   39.3   0.0     3   110   230   339   229   341 0.78 Methyltransferase domain
Methyltransf_12      PF08242.7     99 seq322_BIOID51109    -            378   4.9e-08   33.2   0.0   1   1     2e-10     3e-07   30.7   0.0     1    99   233   336   233   336 0.91 Methyltransferase domain
PrmA                 PF06325.8    295 seq322_BIOID51109    -            378   1.1e-05   24.5   0.0   1   1   3.3e-08     5e-05   22.4   0.0   163   232   230   305   219   326 0.74 Ribosomal protein L11 methyltransferase (PrmA)
Pyr_redox_2          PF07992.9    200 seq323_BIOID51109    -            564   1.7e-41  142.2   0.0   1   1   4.4e-44   6.7e-41  140.2   0.0     2   198   100   410    99   412 0.96 Pyridine nucleotide-disulphide oxidoreductase
Pyr_redox_dim        PF02852.17   110 seq323_BIOID51109    -            564     1e-30  105.8   0.0   1   1   1.8e-33   2.8e-30  104.4   0.0     1   109   440   548   440   549 0.98 Pyridine nucleotide-disulphide oxidoreductase, dimerisation domain
Pyr_redox            PF00070.22    80 seq323_BIOID51109    -            564   3.5e-18   65.6   5.9   1   1   4.6e-17     7e-14   51.8   0.1     1    74   271   345   271   354 0.89 Pyridine nucleotide-disulphide oxidoreductase
Pyr_redox_3          PF13738.1    203 seq323_BIOID51109    -            564   8.7e-16   58.4   0.1   1   1   1.7e-13   2.6e-10   40.5   0.0     1   201   101   303   101   305 0.78 Pyridine nucleotide-disulphide oxidoreductase
HMA                  PF00403.21    62 seq323_BIOID51109    -            564   6.7e-10   38.8   0.1   1   1   8.4e-13   1.3e-09   37.9   0.0     1    61     3    62     3    63 0.82 Heavy-metal-associated domain
GIDA                 PF01134.17   392 seq323_BIOID51109    -            564   3.7e-06   25.9   6.7   1   1   3.2e-09   4.9e-06   25.5   2.3     2   187   100   279    99   302 0.72 Glucose inhibited division protein A
Arc                  PF03869.9     50 seq327_BIOID51109    -             57   7.6e-05   22.1   0.2   1   1   1.1e-08   0.00016   21.1   0.2     2    40     9    47     8    56 0.88 Arc-like DNA binding domain
zf-dskA_traR         PF01258.12    36 seq328_BIOID51109    -             73   9.2e-10   37.9   8.5   1   1     9e-14   1.2e-09   37.5   5.9     4    35    33    64    30    65 0.93 Prokaryotic dksA/traR C4-type zinc finger
IcmL                 PF11393.3    108 seq332_BIOID51109    -            231   6.7e-34  115.9   0.0   1   1   7.8e-38   1.1e-33  115.3   0.0     1   108    78   185    78   185 0.98 Macrophage killing protein with similarity to conjugation protein
Terminase_GpA        PF05876.7    557 seq334_BIOID51109    -            707  1.7e-191  637.2   0.0   1   1  1.5e-195  2.1e-191  636.9   0.0     1   557    38   648    38   648 0.96 Phage terminase large subunit (GpA)
P22_AR_N             PF10547.4    120 seq339_BIOID51109    -            228     3e-45  152.8   0.0   1   1   4.3e-49   5.8e-45  151.8   0.0     3   120    37   152    35   152 0.96 P22_AR N-terminal domain
PTE                  PF02126.13   308 seq340_BIOID51109    -            292  3.3e-128  426.9   0.3   1   1  2.7e-132  3.7e-128  426.7   0.2     1   308     1   292     1   292 0.99 Phosphotriesterase family
Phage_integrase      PF00589.17   173 seq342_BIOID51109    -            342   5.4e-18   65.1   0.8   1   1   9.2e-21   6.3e-17   61.6   0.1    11   167   150   326   145   329 0.88 Phage integrase family
Phage_integr_N       PF02899.12    84 seq342_BIOID51109    -            342     1e-05   25.4   0.1   1   1   3.6e-09   2.5e-05   24.2   0.0     2    73    26    96    25   101 0.93 Phage integrase, N-terminal SAM-like domain
DUF3672              PF12421.3    136 seq346_BIOID51109    -           1158   8.4e-45  152.1   2.2   1   1   5.7e-48   2.6e-44  150.5   1.5     1   136   975  1117   975  1117 0.93 Fibronectin type III protein
Phage-tail_3         PF13550.1    164 seq346_BIOID51109    -           1158   2.4e-36  124.8   0.0   1   1   1.2e-39   5.4e-36  123.7   0.0     1   163   330   499   330   500 0.95 Putative phage tail protein
DUF1983              PF09327.6     81 seq346_BIOID51109    -           1158     2e-24   85.1   0.0   1   1     2e-27     9e-24   83.1   0.0     1    81   871   951   871   951 0.99 Domain of unknown function (DUF1983)
DUF3672              PF12421.3    136 seq347_BIOID51109    -           1163   4.6e-37  127.0   1.1   1   1   3.2e-40   1.5e-36  125.4   0.7     1   135   975  1124   975  1125 0.94 Fibronectin type III protein
Phage-tail_3         PF13550.1    164 seq347_BIOID51109    -           1163     2e-36  125.1   0.2   1   1   1.2e-39   5.4e-36  123.7   0.0     1   163   330   499   330   500 0.95 Putative phage tail protein
DUF1983              PF09327.6     81 seq347_BIOID51109    -           1163     2e-27   94.8   1.5   1   1   1.5e-30   6.6e-27   93.1   1.1     1    81   871   951   871   951 0.99 Domain of unknown function (DUF1983)
Ead_Ea22             PF13935.1    139 seq348_BIOID51109    -            257   2.9e-36  124.7   7.4   1   1   7.6e-40     1e-35  122.9   1.4     1   126     2   136     2   140 0.96 Ead/Ea22-like protein
Glycos_transf_1      PF00534.15   172 seq349_BIOID51109    -            332   1.2e-05   24.6   0.0   1   1   1.4e-09     2e-05   23.9   0.0    85   159   231   304   226   318 0.83 Glycosyl transferases group 1
TraK                 PF06586.6    234 seq353_BIOID51109    -            242   4.3e-70  235.3   0.0   1   1   3.4e-74   4.7e-70  235.2   0.0     5   234    12   235     1   235 0.97 TraK protein
Caudo_TAP            PF02413.12   130 seq356_BIOID51109    -             78     2e-16   60.2   0.7   1   1   1.5e-20   2.1e-16   60.1   0.5    55   130     4    78     1    78 0.95 Caudovirales tail fibre assembly protein
GerE                 PF00196.14    58 seq358_BIOID51109    -            200     7e-22   76.4   1.3   1   1   3.1e-25   1.1e-21   75.8   0.9     2    57   140   195   139   196 0.97 Bacterial regulatory proteins, luxR family
Sigma70_r4_2         PF08281.7     54 seq358_BIOID51109    -            200   6.7e-09   34.9   0.2   1   1   3.8e-12   1.3e-08   34.0   0.1     8    47   139   177   139   184 0.93 Sigma-70, region 4
Sigma70_r4           PF04545.11    50 seq358_BIOID51109    -            200     1e-06   27.7   0.3   1   1   5.9e-10     2e-06   26.8   0.2     2    48   139   184   139   186 0.91 Sigma-70, region 4
DUF3672              PF12421.3    136 seq359_BIOID51109    -            613   1.7e-37  128.4   1.1   1   1   1.6e-40   5.3e-37  126.8   0.7     1   135   425   574   425   575 0.94 Fibronectin type III protein
DUF1983              PF09327.6     81 seq359_BIOID51109    -            613     1e-27   95.7   1.5   1   1   8.2e-31   2.8e-27   94.3   1.1     1    81   321   401   321   401 0.99 Domain of unknown function (DUF1983)
SRP54                PF00448.17   196 seq363_BIOID51109    -            527   2.3e-80  268.5   2.2   1   1   1.3e-83   5.9e-80  267.2   1.5     1   195   323   523   323   524 0.99 SRP54-type protein, GTPase domain
SRP54_N              PF02881.14    75 seq363_BIOID51109    -            527   1.1e-16   60.5   2.6   1   1   2.4e-20   1.1e-16   60.5   1.8     1    75   229   305   229   305 0.95 SRP54-type protein, helical bundle domain
Zeta_toxin           PF06414.7    201 seq363_BIOID51109    -            527   5.6e-07   28.7   0.1   1   1   1.2e-10   5.6e-07   28.7   0.1    10   131   317   442   309   446 0.80 Zeta toxin
HTH_3                PF01381.17    55 seq365_BIOID51109    -            142     1e-09   37.9   0.8   1   1   3.3e-13   2.3e-09   36.8   0.0    11    55    29    73    15    73 0.92 Helix-turn-helix
HTH_19               PF12844.2     64 seq365_BIOID51109    -            142   4.8e-08   32.8   0.0   1   1   1.3e-11   9.2e-08   31.9   0.0     2    62    13    77    12    79 0.94 Helix-turn-helix domain
DUF3625              PF12293.3    241 seq367_BIOID51109    -            359   3.9e-88  294.5   0.3   1   1   3.4e-92   4.7e-88  294.2   0.2     1   240   111   357   111   358 0.99 Protein of unknown function (DUF3625)
Phage_TAC            PF06222.6    127 seq369_BIOID51109    -            168   1.4e-57  192.5   0.3   1   1   1.3e-61   1.7e-57  192.3   0.2     1   126     1   123     1   124 0.99 Phage tail assembly chaperone
FUSC                 PF04632.7    650 seq370_BIOID51109    -            683     5e-56  190.3  34.1   1   1   6.1e-59   2.8e-55  187.8  23.4     8   617    36   643    30   672 0.79 Fusaric acid resistance protein family
FUSC_2               PF13515.1    128 seq370_BIOID51109    -            683   5.8e-09   35.8   9.9   1   1   1.3e-12   5.8e-09   35.8   6.8     2   127   364   495   359   496 0.75 Fusaric acid resistance protein-like
ALMT                 PF11744.3    406 seq370_BIOID51109    -            683   1.5e-05   23.7  10.9   1   1   5.7e-09   2.6e-05   22.9   1.7    27   194   362   525   348   583 0.82 Aluminium activated malate transporter
Lip_A_acyltrans      PF03279.8    295 seq372_BIOID51109    -            343  5.4e-111  370.0   0.0   1   1  4.5e-115  6.2e-111  369.8   0.0     2   295    42   334    41   334 0.99 Bacterial lipid A biosynthesis acyltransferase
ProQ                 PF04352.8    115 seq374_BIOID51109    -            200   2.6e-29  101.0   0.0   1   1   3.1e-33   4.2e-29  100.3   0.0     2   114    80   195    79   196 0.97 ProQ/FINO family
Lipase_GDSL_2        PF13472.1    179 seq375_BIOID51109    -            197   1.6e-28   99.9   0.0   1   1   2.9e-32     2e-28   99.6   0.0     1   175    20   177    20   180 0.89 GDSL-like Lipase/Acylhydrolase family
Lipase_GDSL          PF00657.17   234 seq375_BIOID51109    -            197   5.9e-22   78.5   0.0   1   1     1e-25     7e-22   78.2   0.0     2   233    20   184    19   185 0.90 GDSL-like Lipase/Acylhydrolase
DUF2620              PF10941.3    117 seq376_BIOID51109    -            117   1.1e-51  173.7   3.0   1   1   8.8e-56   1.2e-51  173.5   2.1     1   117     2   117     2   117 0.99 Protein of unknown function DUF2620
TrbI                 PF03743.9    187 seq378_BIOID51109    -            475   3.3e-40  137.4   1.3   1   1   8.8e-44   1.2e-39  135.6   0.3     2   187   213   409   212   409 0.95 Bacterial conjugation TrbI-like protein
PilI                 PF10623.4     83 seq381_BIOID51109    -             80     4e-44  148.3   0.3   1   1   3.2e-48   4.3e-44  148.2   0.2     1    83     1    80     1    80 0.98 Plasmid conjugative transfer protein PilI
DUF4035              PF13227.1     53 seq384_BIOID51109    -             69   3.4e-24   83.8   0.1   1   1   3.1e-28   4.2e-24   83.5   0.0     1    53     3    55     3    55 0.98 Protein of unknown function (DUF4035)
Prok-JAB             PF14464.1    105 seq385_BIOID51109    -            258   5.7e-20   70.7   0.1   1   1   1.6e-23   1.1e-19   69.8   0.1     5    99    16   110    14   119 0.91 Prokaryotic homologs of the JAB domain
NLPC_P60             PF00877.14   105 seq385_BIOID51109    -            258   3.5e-14   52.3   0.0   1   1   7.4e-18   5.1e-14   51.8   0.0     1   105   122   235   122   235 0.92 NlpC/P60 family
HTH_19               PF12844.2     64 seq390_BIOID51109    -            138     6e-08   32.5   0.0   1   1   3.2e-11   2.2e-07   30.6   0.0     4    56    84   134    82   138 0.92 Helix-turn-helix domain
HTH_3                PF01381.17    55 seq390_BIOID51109    -            138     2e-07   30.6   0.0   1   1   5.3e-11   3.6e-07   29.7   0.0     1    54    84   135    84   136 0.94 Helix-turn-helix
YhfT                 PF10797.4    420 seq393_BIOID51109    -            434    1e-181  604.2  32.0   1   1  8.5e-186  1.2e-181  604.1  22.2     1   420     5   431     5   431 0.99 Protein of unknown function
Methyltransf_25      PF13649.1    101 seq394_BIOID51109    -            157     1e-15   57.7   0.0   1   1   2.8e-19   1.3e-15   57.4   0.0     1   101     7   114     7   114 0.95 Methyltransferase domain
DUF1391              PF07151.7     49 seq396_BIOID51109    -             51   3.6e-36  122.2   0.6   1   1   2.8e-40   3.9e-36  122.1   0.4     1    48     2    49     2    50 0.97 Protein of unknown function (DUF1391)
DUF551               PF04448.7     69 seq398_BIOID51109    -            200     4e-20   72.2   0.0   1   1   9.5e-24   1.3e-19   70.5   0.0     1    69   128   195   128   195 0.98 Protein of unknown function (DUF551)
adh_short            PF00106.20   167 seq401_BIOID51109    -            269   5.9e-26   91.2   0.0   1   1   2.9e-29     8e-26   90.8   0.0     1   166    16   177    16   178 0.90 short chain dehydrogenase
adh_short_C2         PF13561.1    243 seq401_BIOID51109    -            269   4.2e-12   46.2   0.0   1   1   2.1e-15   5.6e-12   45.8   0.0     6   193    25   202    22   211 0.90 Enoyl-(Acyl carrier protein) reductase
KR                   PF08659.5    181 seq401_BIOID51109    -            269   4.6e-12   45.8   0.0   1   1   2.9e-15   8.1e-12   45.0   0.0     3   165    18   175    17   194 0.80 KR domain
NAD_binding_10       PF13460.1    183 seq401_BIOID51109    -            269   1.3e-09   38.2   0.0   1   1   6.9e-13   1.9e-09   37.6   0.0     1   146    18   192    18   214 0.81 NADH(P)-binding
MerR_1               PF13411.1     69 seq405_BIOID51109    -            120   6.9e-12   44.8   0.0   1   1   8.2e-16   1.1e-11   44.1   0.0     1    68     4    72     4    73 0.97 MerR HTH family regulatory protein
Colicin              PF01024.14   187 seq409_BIOID51109    -            463   1.1e-74  249.9   6.0   1   1   1.6e-78   1.1e-74  249.9   4.1     1   187   275   461   275   461 0.99 Colicin pore forming domain
Colicin_Ia           PF11504.3     72 seq409_BIOID51109    -            463   2.2e-51  171.5   1.5   1   1   6.3e-55   4.3e-51  170.6   1.0     1    72   119   190   119   190 1.00 Colicin Ia
Fimbrial             PF00419.15   145 seq413_BIOID51109    -            190   1.4e-18   67.4   4.8   1   1   1.2e-22   1.7e-18   67.1   3.3     1   145    28   189    28   189 0.88 Fimbrial protein
Lambda_tail_I        PF06805.7     82 seq414_BIOID51109    -            193   6.5e-13   48.2   0.0   1   1   7.8e-17   1.1e-12   47.5   0.0    25    82     2    64     1    64 0.97 Bacteriophage lambda tail assembly protein I
TcpQ                 PF10671.4     85 seq415_BIOID51109    -            356   2.8e-25   87.9   0.0   1   1   3.9e-29   5.3e-25   87.0   0.0     2    83   269   355   268   356 0.97 Toxin co-regulated pilus biosynthesis protein Q
Peripla_BP_3         PF13377.1    160 seq418_BIOID51109    -            343   2.5e-44  150.9   0.0   1   1   1.4e-47   4.9e-44  150.0   0.0     1   160   178   339   178   339 0.95 Periplasmic binding protein-like domain
Peripla_BP_1         PF00532.16   279 seq418_BIOID51109    -            343   2.1e-36  125.4   0.0   1   1   8.3e-40   2.8e-36  125.0   0.0     2   259    70   317    69   335 0.91 Periplasmic binding proteins and sugar binding domain of LacI family
LacI                 PF00356.16    46 seq418_BIOID51109    -            343   1.6e-19   69.0   0.9   1   1     8e-23   2.7e-19   68.3   0.6     1    46    13    58    13    58 0.98 Bacterial regulatory proteins, lacI family
Peripla_BP_4         PF13407.1    258 seq418_BIOID51109    -            343   3.5e-14   52.6   0.0   1   1   5.9e-17     2e-13   50.1   0.0     1   257    72   320    72   321 0.86 Periplasmic binding protein domain
dUTPase              PF00692.14   129 seq423_BIOID51109    -            164   1.5e-13   50.1   0.0   1   1   1.8e-17   2.4e-13   49.5   0.0     6   128    16   147    12   148 0.78 dUTPase
DUF1382              PF07131.6     61 seq424_BIOID51109    -             51   7.8e-11   41.8   0.0   1   1   6.3e-15   8.6e-11   41.6   0.0    16    51     2    38     1    48 0.83 Protein of unknown function (DUF1382)
ABC_tran             PF00005.22   118 seq425_BIOID51109    -            222   1.2e-28   99.7   0.0   1   1     4e-32   2.8e-28   98.5   0.0     1   117    42   165    42   166 0.97 ABC transporter
AAA_21               PF13304.1    303 seq425_BIOID51109    -            222   3.8e-11   43.3   0.0   1   1   1.6e-10   1.1e-06   28.7   0.0   181   302   101   200    58   201 0.76 AAA domain
priB_priC            PF07445.7    173 seq427_BIOID51109    -             78   0.00017   21.0   0.2   1   1   1.4e-08   0.00019   20.8   0.1   100   129    38    68     4    72 0.77 Primosomal replication protein priB and priC
DUF1367              PF07105.6    196 seq428_BIOID51109    -            199     3e-87  290.9   0.1   1   1   2.5e-91   3.4e-87  290.8   0.1     1   196     1   199     1   199 0.98 Protein of unknown function (DUF1367)
Ail_Lom              PF06316.6    199 seq435_BIOID51109    -            199  6.6e-118  391.1   5.3   1   1  1.1e-121  7.4e-118  391.0   3.7     1   199     1   199     1   199 1.00 Enterobacterial Ail/Lom protein
OMP_b-brl            PF13505.1    176 seq435_BIOID51109    -            199   5.8e-26   91.3   6.2   1   1     1e-29   7.1e-26   91.0   4.3     2   176    11   199     9   199 0.87 Outer membrane protein beta-barrel domain
PseudoU_synth_2      PF00849.17   164 seq436_BIOID51109    -            219   8.6e-30  103.6   0.0   1   1   7.7e-34   1.1e-29  103.3   0.0     1   163    22   169    22   170 0.92 RNA pseudouridylate synthase
Thioredoxin          PF00085.15   104 seq438_BIOID51109    -            296   7.3e-19   67.2   0.0   1   1     2e-22   1.4e-18   66.3   0.0     3   103    19   120    17   121 0.94 Thioredoxin
Phage_portal_2       PF05136.8    355 seq439_BIOID51109    -            500   3.8e-98  328.1   0.6   1   1  3.5e-102   4.8e-98  327.8   0.4     3   355    33   371    31   371 0.97 Phage portal protein, lambda family
TraP                 PF07296.6    202 seq443_BIOID51109    -            196   6.3e-93  309.2   0.2   1   1   5.2e-97   7.1e-93  309.0   0.1     1   202     1   196     1   196 1.00 TraP protein
Pili_assembly_N      PF00345.15   122 seq447_BIOID51109    -            243     9e-39  131.9   0.2   1   1   1.7e-42   1.2e-38  131.5   0.2     1   121    38   158    38   159 0.92 Gram-negative pili assembly chaperone, N-terminal domain
Pili_assembly_C      PF02753.12    68 seq447_BIOID51109    -            243   5.4e-14   51.6   0.0   1   1     2e-17   1.4e-13   50.3   0.0     2    65   179   237   178   240 0.95 Gram-negative pili assembly chaperone, C-terminal domain
DUF2829              PF11195.3     75 seq449_BIOID51109    -            216     1e-13   51.4   0.2   1   1   1.5e-17     2e-13   50.4   0.2     2    75   141   215   140   215 0.88 Protein of unknown function (DUF2829)
DUF551               PF04448.7     69 seq451_BIOID51109    -            244   7.8e-20   71.2   0.0   1   1   1.2e-23   1.6e-19   70.2   0.0     1    69   174   241   174   241 0.98 Protein of unknown function (DUF551)
Aminotran_1_2        PF00155.16   363 seq452_BIOID51109    -            361   2.3e-09   36.5   0.1   1   1   1.2e-12   5.2e-09   35.3   0.1    48   259    54   232    45   236 0.85 Aminotransferase class I and II
Cys_Met_Meta_PP      PF01053.15   386 seq452_BIOID51109    -            361   3.5e-06   25.4   0.1   1   1   1.1e-09     5e-06   24.9   0.1    59   250    54   239    48   251 0.77 Cys/Met metabolism PLP-dependent enzyme
Aminotran_5          PF00266.14   371 seq452_BIOID51109    -            361   1.1e-05   24.2   0.1   1   1   3.6e-09   1.7e-05   23.6   0.1    44   229    51   224    44   236 0.81 Aminotransferase class-V
DUF3672              PF12421.3    136 seq454_BIOID51109    -           1159   7.1e-45  152.3   2.2   1   1   5.7e-48   2.6e-44  150.5   1.5     1   136   976  1118   976  1118 0.93 Fibronectin type III protein
Phage-tail_3         PF13550.1    164 seq454_BIOID51109    -           1159     2e-36  125.1   0.0   1   1   1.2e-39   5.4e-36  123.7   0.0     1   163   330   499   330   500 0.95 Putative phage tail protein
DUF1983              PF09327.6     81 seq454_BIOID51109    -           1159   2.2e-24   85.0   0.0   1   1     2e-27     9e-24   83.1   0.0     1    81   872   952   872   952 0.99 Domain of unknown function (DUF1983)
RPAP2_Rtr1           PF04181.8     79 seq455_BIOID51109    -             58   0.00016   21.5   1.8   1   1   3.4e-08   0.00024   21.0   1.3    22    71     8    53     3    57 0.79 Rtr1/RPAP2 family
FtsX                 PF02687.16   121 seq457_BIOID51109    -            357   7.4e-12   44.9  13.8   1   1   9.8e-16   1.3e-11   44.1   7.4     2   116   232   346   230   352 0.81 FtsX-like permease family
OEP                  PF02321.13   188 seq459_BIOID51109    -            488   9.2e-20   70.9  16.0   1   2   3.2e-13   4.3e-09   36.1   3.4     1   188    69   268    69   268 0.89 Outer membrane efflux protein
OEP                  PF02321.13   188 seq459_BIOID51109    -            488   9.2e-20   70.9  16.0   2   2   1.3e-14   1.7e-10   40.6   2.3     6   188   295   476   290   476 0.89 Outer membrane efflux protein
DUF1364              PF07102.7     94 seq460_BIOID51109    -             96   2.4e-41  139.3   0.4   1   1   1.9e-45   2.6e-41  139.2   0.3     1    94     1    96     1    96 0.98 Protein of unknown function (DUF1364)
Plasmid_stabil       PF05016.9     90 seq467_BIOID51109    -             92     3e-15   56.2   0.1   1   1   2.4e-19   3.3e-15   56.1   0.1     1    90     4    91     4    91 0.86 Plasmid stabilisation system protein
PilM                 PF07419.7    136 seq468_BIOID51109    -            145   4.7e-50  168.4   0.1   1   1   4.1e-54   5.5e-50  168.2   0.1     1   136     9   145     9   145 0.99 PilM
phage_tail_N         PF08400.5    134 seq469_BIOID51109    -            437   7.9e-61  203.5   0.1   1   1   2.3e-64   7.9e-61  203.5   0.1     1   134     1   134     1   134 0.99 Prophage tail fibre N-terminal
Phage_fiber_C        PF06820.7     64 seq469_BIOID51109    -            437   2.3e-36  123.6   0.2   1   1     1e-39   3.5e-36  123.0   0.1     1    64   363   426   363   426 0.99 Putative prophage tail fibre C-terminus
Collagen             PF01391.13    60 seq469_BIOID51109    -            437   2.1e-18   65.4  70.3   1   2   4.9e-13   1.7e-09   36.9  23.8     1    59   251   309   249   310 0.73 Collagen triple helix repeat (20 copies)
Collagen             PF01391.13    60 seq469_BIOID51109    -            437   2.1e-18   65.4  70.3   2   2   1.3e-12   4.6e-09   35.5  22.7     1    59   302   360   302   363 0.91 Collagen triple helix repeat (20 copies)
CarboxypepD_reg      PF13620.1     82 seq469_BIOID51109    -            437   1.1e-07   31.7   0.2   1   1   7.6e-11   2.6e-07   30.4   0.2     1    74     4    82     4    89 0.82 Carboxypeptidase regulatory-like domain
TraH                 PF06122.6    361 seq470_BIOID51109    -            227   3.4e-24   85.2   0.3   1   1   4.1e-28   5.6e-24   84.5   0.2   235   361    27   148    22   148 0.93 Conjugative relaxosome accessory transposon protein
DUF1133              PF06576.6    176 seq471_BIOID51109    -            184  3.8e-103  342.0   0.9   1   1  3.1e-107  4.2e-103  341.8   0.6     1   176     1   176     1   176 1.00 Protein of unknown function (DUF1133)
CCP_MauG             PF03150.9    159 seq473_BIOID51109    -            465   6.2e-52  175.9   0.0   1   1     2e-52   9.1e-49  165.6   0.0     2   159   184   335   183   335 0.97 Di-haem cytochrome c peroxidase
Haem_bd              PF14376.1    137 seq473_BIOID51109    -            465   9.4e-42  141.8   0.0   1   1   2.1e-45   9.4e-42  141.8   0.0     2   137    17   155    16   155 0.99 Haem-binding domain
Cytochrom_C          PF00034.16    91 seq473_BIOID51109    -            465   5.1e-15   55.9   0.1   1   1   4.1e-11   1.9e-07   31.7   0.0     2    90   340   453   339   454 0.86 Cytochrome c
HTH_3                PF01381.17    55 seq476_BIOID51109    -             97   1.3e-07   31.2   0.0   1   1   2.6e-11   3.6e-07   29.8   0.0    14    55    32    73    15    73 0.89 Helix-turn-helix
Usher                PF00577.15   552 seq478_BIOID51109    -            840  4.6e-186  619.6  26.8   1   1  1.3e-189  5.9e-186  619.3  18.6     1   552   192   749   192   749 0.96 Type VII secretion system (T7SS), usher protein
PapC_N               PF13954.1    146 seq478_BIOID51109    -            840   2.4e-35  121.1   0.0   1   1   1.1e-38   5.1e-35  120.0   0.0     3   146    29   176    27   176 0.95 PapC N-terminal domain
PapC_C               PF13953.1     68 seq478_BIOID51109    -            840   3.8e-21   74.3   0.0   1   1   3.6e-24   1.6e-20   72.3   0.0     2    66   760   826   759   828 0.90 PapC C-terminal domain
RdgC                 PF04381.7    301 seq480_BIOID51109    -            339  3.6e-111  370.8   0.4   1   1    3e-115  4.1e-111  370.6   0.3     3   300    43   337    39   338 0.99 Putative exonuclease, RdgC
Exonuc_VIII          PF06630.6    182 seq481_BIOID51109    -            866   5.6e-81  270.1   0.0   1   1   1.5e-84     1e-80  269.2   0.0     1   182     1   178     1   178 0.99 Enterobacterial exodeoxyribonuclease VIII
DUF3799              PF12684.2    237 seq481_BIOID51109    -            866   3.8e-05   23.0   0.0   1   1   1.2e-08   8.4e-05   21.9   0.0     3   225   614   849   613   851 0.74 PDDEXK-like domain of unknown function (DUF3799)
Transposase_mut      PF00872.13   381 seq482_BIOID51109    -            192   6.5e-11   41.2   0.0   1   1     6e-15   8.2e-11   40.9   0.0   332   379   120   167   110   169 0.95 Transposase, Mutator family
Secretin             PF00263.16   165 seq487_BIOID51109    -            539     3e-16   59.1   5.2   1   1   4.4e-20     3e-16   59.1   3.6     1   164   371   539   371   539 0.90 Bacterial type II and III secretion system protein
Secretin_N_2         PF07655.8     98 seq487_BIOID51109    -            539   1.2e-15   57.5   5.2   1   1   1.8e-19   1.2e-15   57.5   3.6     1    95   197   275   197   277 0.96 Secretin N-terminal domain
Peptidase_S24        PF00717.18    70 seq488_BIOID51109    -            137   1.7e-12   46.6   0.1   1   1   1.6e-16   2.2e-12   46.2   0.1     1    68    38   105    38   107 0.95 Peptidase S24-like
DUF1627              PF07789.7    155 seq493_BIOID51109    -             97   8.8e-08   31.7   0.2   1   1   7.1e-12   9.8e-08   31.5   0.2    81   154    23    94    10    95 0.79 Protein of unknown function (DUF1627)
Ail_Lom              PF06316.6    199 seq496_BIOID51109    -            199  1.2e-119  396.9   4.7   1   1  1.9e-123  1.3e-119  396.7   3.3     1   199     1   199     1   199 1.00 Enterobacterial Ail/Lom protein
OMP_b-brl            PF13505.1    176 seq496_BIOID51109    -            199   2.4e-24   86.0   4.9   1   1   4.4e-28     3e-24   85.7   3.4     2   176    11   199     8   199 0.86 Outer membrane protein beta-barrel domain
TraG_N               PF07916.6    466 seq497_BIOID51109    -            400  1.1e-114  383.3   7.6   1   1  9.6e-119  1.3e-114  383.1   5.3     1   396     3   387     3   394 0.98 TraG-like protein, N-terminal region
Ail_Lom              PF06316.6    199 seq499_BIOID51109    -            199  2.1e-119  396.0   4.6   1   1  3.5e-123  2.4e-119  395.9   3.2     1   199     1   199     1   199 1.00 Enterobacterial Ail/Lom protein
OMP_b-brl            PF13505.1    176 seq499_BIOID51109    -            199   3.3e-24   85.6   4.1   1   1   5.5e-28   3.8e-24   85.4   2.9     2   176    11   199     5   199 0.82 Outer membrane protein beta-barrel domain
CLP_protease         PF00574.18   182 seq501_BIOID51109    -            674   7.1e-46  156.0   0.3   1   1   2.5e-49   1.1e-45  155.3   0.2    29   179    46   191    31   194 0.96 Clp protease
Mu-like_gpT          PF10124.4    291 seq501_BIOID51109    -            674   5.9e-10   38.4   0.2   1   1   9.3e-09   4.3e-05   22.5   0.1   230   287   541   603   534   607 0.80 Mu-like prophage major head subunit gpT
SDH_sah              PF01972.11   286 seq501_BIOID51109    -            674   1.3e-07   30.5   0.4   1   1   1.6e-10   7.5e-07   28.0   0.2    92   152    61   121    44   128 0.93 Serine dehydrogenase proteinase
PyocinActivator      PF11112.3     76 seq505_BIOID51109    -             97   1.4e-23   82.3   0.0   1   1   1.4e-27   1.9e-23   81.9   0.0     1    74     7    78     7    80 0.96 Pyocin activator protein PrtN
DUF3024              PF11225.3     57 seq508_BIOID51109    -            113   1.5e-19   69.5   0.4   1   1   1.7e-23   2.3e-19   68.9   0.3     4    57    62   112    59   112 0.97 Protein of unknown function (DUF3024)
Sigma70_r2           PF04542.9     71 seq512_BIOID51109    -            284   4.6e-19   67.6   0.0   1   1   1.3e-22   9.1e-19   66.7   0.0     1    70    53   122    53   123 0.97 Sigma-70 region 2
Sigma70_r4           PF04545.11    50 seq512_BIOID51109    -            284   3.6e-18   64.4   1.1   1   1   1.3e-20   9.1e-17   59.9   0.2     1    50   228   280   228   280 0.97 Sigma-70, region 4
Proteasome           PF00227.21   190 seq517_BIOID51109    -            176   1.5e-25   89.4   0.2   1   1     2e-29   2.8e-25   88.6   0.1     5   186     2   168     2   172 0.94 Proteasome subunit
TerB                 PF05099.8    140 seq520_BIOID51109    -            143   1.4e-14   53.8   7.2   1   1   1.9e-18   2.6e-14   53.0   5.0     8   131    10   138     3   141 0.81 Tellurite resistance protein TerB
OstA_C               PF04453.9    388 seq521_BIOID51109    -            784  4.1e-110  368.4  32.2   1   1  5.9e-114  4.1e-110  368.4  22.3     2   388   309   697   308   697 0.99 Organic solvent tolerance protein
OstA                 PF03968.9    113 seq521_BIOID51109    -            784   2.1e-28   98.4   0.0   1   1   6.9e-32   4.7e-28   97.2   0.0     1   112    53   194    53   195 0.98 OstA-like protein
Phage_fiber_C        PF06820.7     64 seq524_BIOID51109    -            102   3.5e-36  123.0   0.8   1   1   3.4e-40   4.6e-36  122.6   0.5     1    64    41   102    41   102 0.99 Putative prophage tail fibre C-terminus
DUF4222              PF13973.1     53 seq527_BIOID51109    -             83   1.5e-15   56.2   0.1   1   1   1.3e-19   1.8e-15   55.9   0.1     2    53     4    54     3    54 0.97 Domain of unknown function (DUF4222)
phage_tail_N         PF08400.5    134 seq532_BIOID51109    -            492   1.5e-60  202.6   0.1   1   1   4.4e-64   1.5e-60  202.6   0.1     1   134     1   134     1   134 0.99 Prophage tail fibre N-terminal
Phage_fiber_C        PF06820.7     64 seq532_BIOID51109    -            492   1.8e-20   72.7   0.0   1   1   8.5e-24   2.9e-20   72.0   0.0     1    46   366   411   366   424 0.95 Putative prophage tail fibre C-terminus
CarboxypepD_reg      PF13620.1     82 seq532_BIOID51109    -            492   2.1e-07   30.8   0.2   1   1   1.3e-10   4.5e-07   29.7   0.1     1    73     4    81     4    89 0.82 Carboxypeptidase regulatory-like domain
phage_tail_N         PF08400.5    134 seq534_BIOID51109    -            437   2.3e-60  202.0   0.1   1   1   6.7e-64   2.3e-60  202.0   0.1     1   134     1   134     1   134 0.99 Prophage tail fibre N-terminal
Phage_fiber_C        PF06820.7     64 seq534_BIOID51109    -            437   1.8e-35  120.7   0.3   1   1   8.2e-39   2.8e-35  120.1   0.2     1    64   363   426   363   426 0.99 Putative prophage tail fibre C-terminus
Collagen             PF01391.13    60 seq534_BIOID51109    -            437     2e-18   65.5  69.9   1   2   3.5e-13   1.2e-09   37.4  23.5     1    59   251   309   249   310 0.79 Collagen triple helix repeat (20 copies)
Collagen             PF01391.13    60 seq534_BIOID51109    -            437     2e-18   65.5  69.9   2   2   1.8e-12   6.1e-09   35.1  22.3     1    59   302   360   302   363 0.85 Collagen triple helix repeat (20 copies)
CarboxypepD_reg      PF13620.1     82 seq534_BIOID51109    -            437   1.1e-07   31.7   0.2   1   1   7.6e-11   2.6e-07   30.4   0.2     1    74     4    82     4    89 0.82 Carboxypeptidase regulatory-like domain
Molybdopterin        PF00384.17   432 seq535_BIOID51109    -            139   9.1e-20   70.6   0.0   1   1   1.6e-23   1.1e-19   70.4   0.0     1    82    61   138    61   139 0.94 Molybdopterin oxidoreductase
Molybdop_Fe4S4       PF04879.11    55 seq535_BIOID51109    -            139   6.7e-17   60.9   0.8   1   1   1.6e-20   1.1e-16   60.2   0.6     1    54     1    53     1    54 0.95 Molybdopterin oxidoreductase Fe4S4 domain
HTH_Tnp_1            PF01527.15    76 seq536_BIOID51109    -            108   5.5e-11   42.1   1.3   1   1   1.6e-14   2.2e-10   40.2   0.9     1    74     1    87     1    88 0.86 Transposase
DUF3927              PF13064.1     46 seq542_BIOID51109    -             55   1.6e-25   88.2  11.3   1   1   1.3e-29   1.7e-25   88.0   7.8     1    46     3    48     3    48 0.98 Protein of unknown function (DUF3927)
HTH_Tnp_1            PF01527.15    76 seq543_BIOID51109    -             91   1.3e-06   28.1   0.0   1   1   1.2e-10   1.6e-06   27.8   0.0    24    74    14    70     7    71 0.85 Transposase
HTH_17               PF12728.2     51 seq544_BIOID51109    -             60   7.4e-07   29.2   0.0   1   1     8e-11   1.1e-06   28.6   0.0     1    50     5    54     5    55 0.90 Helix-turn-helix domain
Pyridoxal_deC        PF00282.14   373 seq545_BIOID51109    -            487  1.4e-108  362.6   0.0   1   1  2.4e-112  1.7e-108  362.3   0.0     1   373    54   404    54   404 0.98 Pyridoxal-dependent decarboxylase conserved domain
AAA_2                PF07724.9    171 seq546_BIOID51109    -            443   5.3e-52  176.0   0.7   1   2   6.4e-10   1.5e-06   28.1   0.0     5    66    52   113    49   115 0.92 AAA domain (Cdc48 subfamily)
AAA_2                PF07724.9    171 seq546_BIOID51109    -            443   5.3e-52  176.0   0.7   2   2   3.9e-46   8.9e-43  146.0   0.1    10   171   188   329   170   329 0.89 AAA domain (Cdc48 subfamily)
AAA                  PF00004.24   132 seq546_BIOID51109    -            443     2e-16   60.2   0.1   1   2   2.2e-10   5.1e-07   29.8   0.0     1    57    53   107    53   142 0.72 ATPase family associated with various cellular activities (AAA)
AAA                  PF00004.24   132 seq546_BIOID51109    -            443     2e-16   60.2   0.1   2   2   9.6e-10   2.2e-06   27.7   0.0    39   130   226   332   188   334 0.73 ATPase family associated with various cellular activities (AAA)
AAA_5                PF07728.9    139 seq546_BIOID51109    -            443   7.8e-08   32.0   0.3   1   1   1.4e-09   3.3e-06   26.7   0.0     1    99    52   149    52   206 0.77 AAA domain (dynein-related subfamily)
ClpB_D2-small        PF10431.4     81 seq546_BIOID51109    -            443   2.3e-06   27.3   0.8   1   1     7e-09   1.6e-05   24.6   0.0     1    62   335   405   335   411 0.90 C-terminal, D2-small domain, of ClpB protein
DicB                 PF05358.6     62 seq547_BIOID51109    -             62   4.5e-38  128.4   0.0   1   1   3.6e-42   4.9e-38  128.3   0.0     1    62     1    62     1    62 0.99 DicB protein
DUF1076              PF06416.7    113 seq548_BIOID51109    -            191   4.1e-46  155.2   0.2   1   1   4.9e-50   6.7e-46  154.5   0.1     1   113    81   189    79   189 0.96 Protein of unknown function (DUF1076)
HTH_21               PF13276.1     60 seq552_BIOID51109    -            183   7.3e-17   61.0   2.9   1   1   2.4e-20   1.6e-16   59.9   2.0     3    60    48   104    45   104 0.93 HTH-like domain
DUF1482              PF07358.6     57 seq553_BIOID51109    -             66   2.5e-28   97.3   0.2   1   1   2.1e-32   2.8e-28   97.1   0.1     1    57     7    65     7    65 0.98 Protein of unknown function (DUF1482)
HTH_Tnp_1            PF01527.15    76 seq554_BIOID51109    -            108   5.5e-11   42.1   1.3   1   1   1.6e-14   2.2e-10   40.2   0.9     1    74     1    87     1    88 0.86 Transposase
Molybdopterin        PF00384.17   432 seq555_BIOID51109    -            559   3.2e-88  296.2   0.1   1   1     7e-92   4.8e-88  295.6   0.1   102   431     1   331     1   332 0.96 Molybdopterin oxidoreductase
Molydop_binding      PF01568.16   109 seq555_BIOID51109    -            559   1.6e-26   92.1   0.0   1   1   4.8e-30   3.3e-26   91.1   0.0     2   109   420   526   419   526 0.96 Molydopterin dinucleotide binding domain
Band_7               PF01145.20   179 seq557_BIOID51109    -            305   2.4e-35  121.9   0.5   1   1   1.7e-39   2.4e-35  121.9   0.3     1   178    21   203    21   204 0.96 SPFH domain / Band 7 family
Pkinase              PF00069.20   260 seq559_BIOID51109    -            278     2e-33  115.5   0.3   1   1   3.4e-37   2.4e-33  115.3   0.2    66   250     6   190     1   199 0.87 Protein kinase domain
Pkinase_Tyr          PF07714.12   259 seq559_BIOID51109    -            278   2.1e-19   69.5   0.0   1   1   4.3e-23   2.9e-19   69.0   0.0    73   250    10   189     2   196 0.81 Protein tyrosine kinase
PAP_PilO             PF06864.7    414 seq560_BIOID51109    -            431  3.8e-148  493.1   0.0   1   1  3.1e-152  4.3e-148  492.9   0.0     1   414    20   431    20   431 0.99 Pilin accessory protein (PilO)
Peripla_BP_6         PF13458.1    343 seq564_BIOID51109    -            367   5.3e-57  193.5   6.1   1   1   1.4e-60   6.5e-57  193.3   4.3     2   325    26   344    25   359 0.94 Periplasmic binding protein
ANF_receptor         PF01094.23   349 seq564_BIOID51109    -            367   2.5e-47  161.3   0.0   1   1   6.4e-51   2.9e-47  161.1   0.0     4   348    47   357    44   358 0.92 Receptor family ligand binding region
Peripla_BP_5         PF13433.1    364 seq564_BIOID51109    -            367   1.4e-20   73.2   0.0   1   1     4e-24   1.8e-20   72.8   0.0     1   323    26   343    26   349 0.91 Periplasmic binding protein domain
DUF303               PF03629.13   255 seq565_BIOID51109    -            617     1e-29  103.4   0.0   1   1     2e-33   1.4e-29  103.0   0.0     1   200    64   295    64   355 0.80 Domain of unknown function (DUF303)
DUF1737              PF08410.5     54 seq565_BIOID51109    -            617   4.1e-17   61.5   0.0   1   1   1.5e-20     1e-16   60.3   0.0     1    53     1    50     1    51 0.96 Domain of unknown function (DUF1737)
DUF1076              PF06416.7    113 seq569_BIOID51109    -            209   1.5e-46  156.6   0.9   1   1   1.5e-50     2e-46  156.2   0.6     2   113    98   209    97   209 0.98 Protein of unknown function (DUF1076)
Lambda_Bor           PF06291.6     97 seq570_BIOID51109    -             97     2e-62  206.9   4.3   1   1   1.6e-66   2.2e-62  206.8   3.0     1    97     1    97     1    97 1.00 Bor protein
Phage_fiber_C        PF06820.7     64 seq576_BIOID51109    -             89   4.4e-36  122.7   0.7   1   1   4.1e-40   5.7e-36  122.3   0.5     1    64    28    89    28    89 0.99 Putative prophage tail fibre C-terminus
NfeD                 PF01957.13   144 seq580_BIOID51109    -            152   1.4e-24   86.7   5.7   1   1   1.2e-28   1.6e-24   86.5   3.9     1   142    12   149    12   151 0.91 NfeD-like C-terminal, partner-binding
RecT                 PF03837.9    199 seq583_BIOID51109    -            116   8.3e-12   44.6   0.0   1   1   8.4e-16   1.2e-11   44.2   0.0     1    50    53   107    53   115 0.89 RecT family
SSB                  PF00436.20   104 seq584_BIOID51109    -            170   1.3e-39  134.0   0.3   1   1   9.8e-44   1.3e-39  134.0   0.2     1    99     5   104     5   112 0.96 Single-strand binding protein family
DUF2190              PF09956.4    106 seq585_BIOID51109    -            108     4e-29  100.3   7.0   1   1   3.3e-33   4.6e-29  100.1   4.8     1   106     2   107     2   107 0.94 Uncharacterized conserved protein (DUF2190)
DUF1076              PF06416.7    113 seq589_BIOID51109    -            213   2.7e-43  146.1   0.3   1   1   2.7e-47   3.7e-43  145.6   0.2    14   113   113   212    99   212 0.94 Protein of unknown function (DUF1076)
SSB                  PF00436.20   104 seq590_BIOID51109    -            162   3.1e-41  139.3   0.4   1   1   2.9e-45     4e-41  138.9   0.3     1   100     6   109     6   113 0.96 Single-strand binding protein family
UbiA                 PF01040.13   257 seq591_BIOID51109    -            308   7.6e-37  126.7  21.2   1   1   7.3e-41     1e-36  126.4  14.7     1   225    21   273    21   306 0.76 UbiA prenyltransferase family
TraG_N               PF07916.6    466 seq597_BIOID51109    -            550   2.2e-08   32.8   2.6   1   1   1.6e-12   2.2e-08   32.8   1.8   409   465     3    59     1    60 0.93 TraG-like protein, N-terminal region
Ail_Lom              PF06316.6    199 seq601_BIOID51109    -            199  1.6e-120  399.7   5.3   1   1  2.6e-124  1.8e-120  399.5   3.7     1   199     1   199     1   199 1.00 Enterobacterial Ail/Lom protein
OMP_b-brl            PF13505.1    176 seq601_BIOID51109    -            199   3.5e-25   88.8   5.0   1   1   6.4e-29   4.3e-25   88.5   3.5     2   176    11   199     8   199 0.86 Outer membrane protein beta-barrel domain
Gifsy-2              PF13856.1     95 seq602_BIOID51109    -             93   2.5e-26   91.5   0.0   1   1     2e-30   2.7e-26   91.4   0.0     1    94     1    89     1    90 0.99 ATP-binding sugar transporter from pro-phage
RecT                 PF03837.9    199 seq604_BIOID51109    -            146   1.7e-35  122.0   0.0   1   1   1.4e-39   1.9e-35  121.8   0.0    66   188     1   121     1   133 0.91 RecT family
Pilus_PilP           PF11356.3     87 seq606_BIOID51109    -            150   2.6e-16   59.5   0.7   1   1   1.9e-20   2.6e-16   59.5   0.5    12    87    71   148    61   148 0.85 Type IV pilus biogenesis
Peptidase_M85        PF13678.1    251 seq607_BIOID51109    -            328  2.4e-111  370.9   0.1   1   1  2.1e-115  2.9e-111  370.7   0.0     2   251    25   274    24   274 0.99 NFkB-p65-degrading zinc protease
DUF2856              PF11043.3     97 seq609_BIOID51109    -             97   7.5e-59  195.7   0.7   1   1     6e-63   8.2e-59  195.6   0.5     1    97     1    97     1    97 1.00 Protein of unknown function (DUF2856)
HTH_Tnp_IS1          PF12759.2     50 seq610_BIOID51109    -             75   1.5e-31  107.5   0.1   1   1   2.8e-35   1.9e-31  107.1   0.0     1    50    23    72    23    72 0.99 InsA C-terminal domain
Zn_Tnp_IS1           PF03811.8     36 seq610_BIOID51109    -             75   2.1e-08   33.3   1.7   1   1   3.8e-12   2.6e-08   33.1   0.3    18    36     2    20     1    20 0.96 InsA N-terminal domain
HTH_AraC             PF00165.18    42 seq613_BIOID51109    -            274   9.5e-20   69.6   0.7   1   2   1.1e-09   7.5e-06   25.4   0.0     1    41   151   190   151   191 0.93 Bacterial regulatory helix-turn-helix proteins, AraC family
HTH_AraC             PF00165.18    42 seq613_BIOID51109    -            274   9.5e-20   69.6   0.7   2   2   4.8e-15   3.3e-11   42.5   0.1     7    41   205   240   204   241 0.95 Bacterial regulatory helix-turn-helix proteins, AraC family
HTH_18               PF12833.2     81 seq613_BIOID51109    -            274   2.9e-16   59.2   0.1   1   1   7.5e-20   5.1e-16   58.4   0.0     1    81   164   242   164   242 0.96 Helix-turn-helix domain
Minor_tail_Z         PF06763.6    189 seq614_BIOID51109    -            209   1.3e-88  295.5  10.5   1   1     1e-92   1.4e-88  295.3   7.3     1   189     5   208     5   208 1.00 Prophage minor tail protein Z (GPZ)
DUF4043              PF13252.1    341 seq616_BIOID51109    -             87     8e-07   28.2   0.2   1   1   1.1e-10   1.5e-06   27.3   0.0     2    32    52    82    51    86 0.92 Protein of unknown function (DUF4043)
Rotamase             PF00639.16    95 seq618_BIOID51109    -            428   2.5e-50  169.0   0.0   1   2   8.1e-24   2.2e-20   73.0   0.0     1    95   178   272   178   272 0.97 PPIC-type PPIASE domain
Rotamase             PF00639.16    95 seq618_BIOID51109    -            428   2.5e-50  169.0   0.0   2   2   5.3e-30   1.4e-26   92.8   0.0     1    94   289   381   289   382 0.98 PPIC-type PPIASE domain
Rotamase_3           PF13616.1    117 seq618_BIOID51109    -            428   2.3e-49  166.3   0.0   1   2   1.7e-23   4.7e-20   71.8   0.0     8   115   166   272   159   274 0.92 PPIC-type PPIASE domain
Rotamase_3           PF13616.1    117 seq618_BIOID51109    -            428   2.3e-49  166.3   0.0   2   2   9.5e-30   2.6e-26   92.0   0.0    14   116   283   383   275   384 0.93 PPIC-type PPIASE domain
SurA_N               PF09312.6    118 seq618_BIOID51109    -            428   9.3e-46  154.3   9.3   1   1   3.4e-49   9.3e-46  154.3   6.5     1   118    25   142    25   142 0.99 SurA N-terminal domain
Rotamase_2           PF13145.1    121 seq618_BIOID51109    -            428   1.3e-20   74.0   0.7   1   2   5.7e-13   1.6e-09   38.3   0.0    33   110   194   275   180   286 0.77 PPIC-type PPIASE domain
Rotamase_2           PF13145.1    121 seq618_BIOID51109    -            428   1.3e-20   74.0   0.7   2   2   2.3e-11   6.2e-08   33.1   0.1    33   110   302   385   293   395 0.69 PPIC-type PPIASE domain
SurA_N_3             PF13624.1    154 seq618_BIOID51109    -            428     7e-10   38.9   4.0   1   1   4.6e-13   1.3e-09   38.1   2.7    26   152    12   140     5   142 0.78 SurA N-terminal domain
Fimbrial             PF00419.15   145 seq619_BIOID51109    -             76   3.2e-14   53.2   1.3   1   1   2.5e-18   3.4e-14   53.1   0.9    72   144     2    74     1    75 0.91 Fimbrial protein
Sel1                 PF08238.7     39 seq620_BIOID51109    -            229     3e-18   65.7  15.4   1   4     2e-07    0.0027   18.1   0.4     2    39    36    66    35    66 0.82 Sel1 repeat
Sel1                 PF08238.7     39 seq620_BIOID51109    -            229     3e-18   65.7  15.4   2   4    0.0012        17    6.1   0.0     3    39    69   101    67   101 0.69 Sel1 repeat
Sel1                 PF08238.7     39 seq620_BIOID51109    -            229     3e-18   65.7  15.4   3   4   9.1e-10   1.2e-05   25.6   0.0     2    34   143   172   142   174 0.92 Sel1 repeat
Sel1                 PF08238.7     39 seq620_BIOID51109    -            229     3e-18   65.7  15.4   4   4   4.8e-08   0.00066   20.1   0.1     4    38   182   215   179   216 0.85 Sel1 repeat
DDE_Tnp_IS1          PF03400.8    131 seq623_BIOID51109    -            125   2.8e-70  234.3   2.4   1   1   2.3e-74   3.2e-70  234.1   1.6     7   131     1   125     1   125 1.00 IS1 transposase
DUF2737              PF10930.3     54 seq624_BIOID51109    -             61   1.4e-34  117.3   0.6   1   1   1.1e-38   1.5e-34  117.2   0.4     1    53     7    60     7    61 0.97 Protein of unknown function (DUF2737)
DUF4043              PF13252.1    341 seq626_BIOID51109    -            320  1.3e-116  389.1   0.1   1   1  1.1e-120  1.5e-116  389.0   0.1    35   341     1   316     1   316 1.00 Protein of unknown function (DUF4043)
DUF1187              PF06688.6     61 seq629_BIOID51109    -             86   1.2e-38  130.8   2.8   1   1   1.1e-42   1.6e-38  130.5   1.9     1    61    26    86    26    86 0.99 Protein of unknown function (DUF1187)
phage_tail_N         PF08400.5    134 seq630_BIOID51109    -            270   4.7e-61  204.2   0.1   1   1   6.9e-65   4.7e-61  204.2   0.1     1   134     1   134     1   134 0.99 Prophage tail fibre N-terminal
CarboxypepD_reg      PF13620.1     82 seq630_BIOID51109    -            270   4.9e-08   32.8   0.2   1   1   1.8e-11   1.3e-07   31.4   0.1     1    74     4    82     4    89 0.81 Carboxypeptidase regulatory-like domain
T2SE                 PF00437.15   272 seq632_BIOID51109    -            502   3.3e-35  121.1   0.0   1   1   4.2e-39   5.8e-35  120.4   0.0    66   269   161   378   142   380 0.87 Type II/IV secretion system protein
Ead_Ea22             PF13935.1    139 seq633_BIOID51109    -            199     3e-44  150.5   0.6   1   1   2.8e-48   3.8e-44  150.2   0.4     1   139     2   145     2   145 0.98 Ead/Ea22-like protein
RdgC                 PF04381.7    301 seq635_BIOID51109    -            301  4.5e-107  357.3   0.6   1   1  3.7e-111  5.1e-107  357.1   0.4     3   300     6   299     4   300 0.99 Putative exonuclease, RdgC
Sigma70_r4           PF04545.11    50 seq643_BIOID51109    -            528   3.5e-10   38.9   0.1   1   1   2.2e-13   1.5e-09   36.8   0.1     6    46   150   193   144   197 0.92 Sigma-70, region 4
Tn7_Tnp_TnsA_N       PF08722.6     88 seq643_BIOID51109    -            528   1.2e-08   34.7   0.3   1   1   5.6e-12   3.8e-08   33.0   0.0     2    87   367   440   366   441 0.95 TnsA endonuclease N terminal
Methyltransf_6       PF03737.10   154 seq645_BIOID51109    -            161   4.3e-55  185.6   0.4   1   1   3.5e-59   4.8e-55  185.5   0.2     1   153     1   152     1   153 0.99 Demethylmenaquinone methyltransferase
PBP_like_2           PF12849.2    281 seq646_BIOID51109    -            346   9.1e-56  189.2   7.2   1   1   1.8e-59   1.2e-55  188.8   5.0    10   278    27   306     8   308 0.91 PBP superfamily domain
PBP_like             PF12727.2    193 seq646_BIOID51109    -            346   1.6e-10   40.1   0.0   1   1   5.2e-14   3.6e-10   39.0   0.0     3   168    47   236    45   302 0.76 PBP superfamily domain
FUR                  PF01475.14   120 seq647_BIOID51109    -            171   2.5e-15   56.3   0.1   1   1   4.2e-19   5.7e-15   55.1   0.0     2   118    20   138    19   140 0.90 Ferric uptake regulator family
Lysis_S              PF04971.7     68 seq649_BIOID51109    -             71   1.2e-45  152.9   0.7   1   1   9.3e-50   1.3e-45  152.8   0.5     1    68     4    71     4    71 0.99 Lysis protein S
DUF1233              PF06806.7     72 seq652_BIOID51109    -             71   3.3e-28   96.9   0.1   1   1   2.8e-32   3.8e-28   96.7   0.1     4    67     5    69     3    71 0.97 Putative excisionase (DUF1233)
Peripla_BP_6         PF13458.1    343 seq653_BIOID51109    -            369   2.1e-63  214.6   4.3   1   1   5.2e-67   2.4e-63  214.4   3.0     2   342    26   363    25   364 0.94 Periplasmic binding protein
ANF_receptor         PF01094.23   349 seq653_BIOID51109    -            369     2e-51  174.8   0.0   1   1   5.2e-55   2.3e-51  174.5   0.0     4   349    47   360    44   360 0.94 Receptor family ligand binding region
Peripla_BP_5         PF13433.1    364 seq653_BIOID51109    -            369   1.8e-22   79.4   0.0   1   1   4.7e-26   2.1e-22   79.2   0.0     1   323    26   345    26   365 0.92 Periplasmic binding protein domain
DUF1327              PF07041.6    113 seq657_BIOID51109    -            114   1.2e-60  202.2   0.0   1   1   9.9e-65   1.4e-60  202.0   0.0     1   112     1   112     1   113 0.99 Protein of unknown function (DUF1327)
DUF3596              PF12167.3     88 seq661_BIOID51109    -            411   3.3e-28   96.9   0.0   1   1   1.5e-31     1e-27   95.4   0.0     1    87     5    91     5    92 0.96 Domain of unknown function (DUF3596)
Phage_integrase      PF00589.17   173 seq661_BIOID51109    -            411   6.8e-23   81.0   0.0   1   1   2.3e-26   1.6e-22   79.9   0.0     4   166   203   391   201   397 0.83 Phage integrase family
VRR_NUC              PF08774.6    100 seq662_BIOID51109    -             98   1.1e-10   41.3   0.0   1   1   9.3e-15   1.3e-10   41.0   0.0    21    99     9    84     2    85 0.90 VRR-NUC domain
HTH_AraC             PF00165.18    42 seq666_BIOID51109    -            242   4.2e-19   67.6   0.9   1   2     1e-08   6.8e-05   22.4   0.0     1    37   145   181   145   186 0.88 Bacterial regulatory helix-turn-helix proteins, AraC family
HTH_AraC             PF00165.18    42 seq666_BIOID51109    -            242   4.2e-19   67.6   0.9   2   2   2.8e-15   1.9e-11   43.2   0.1     6    40   198   233   196   235 0.91 Bacterial regulatory helix-turn-helix proteins, AraC family
HTH_18               PF12833.2     81 seq666_BIOID51109    -            242   3.4e-12   46.1   0.3   1   1   8.5e-16   5.8e-12   45.4   0.2     1    80   158   235   158   236 0.93 Helix-turn-helix domain
Phage_lysozyme       PF00959.14   110 seq670_BIOID51109    -            177   4.8e-29  100.7   0.0   1   1   4.5e-33   6.2e-29  100.3   0.0     1   110    48   166    48   166 0.97 Phage lysozyme
MethyltransfD12      PF02086.10   260 seq673_BIOID51109    -            675   1.9e-54  184.7   0.0   1   1   3.9e-58   2.7e-54  184.2   0.0     1   245   414   643   414   656 0.94 D12 class N6 adenine-specific DNA methyltransferase
DNA_methylase        PF00145.12   335 seq673_BIOID51109    -            675     1e-37  129.9   0.0   1   3     4e-25   2.7e-21   75.9   0.0     4   119    10   138     7   148 0.92 C-5 cytosine-specific DNA methylase
DNA_methylase        PF00145.12   335 seq673_BIOID51109    -            675     1e-37  129.9   0.0   2   3   1.6e-08   0.00011   21.3   0.1   136   161   195   220   190   235 0.87 C-5 cytosine-specific DNA methylase
DNA_methylase        PF00145.12   335 seq673_BIOID51109    -            675     1e-37  129.9   0.0   3   3   8.3e-09   5.7e-05   22.2   0.0   265   310   284   329   234   336 0.63 C-5 cytosine-specific DNA methylase
PdxA                 PF04166.7    299 seq678_BIOID51109    -            329  3.7e-122  407.1   0.0   1   1  3.4e-126  4.6e-122  406.7   0.0     6   299    29   322    25   322 0.99 Pyridoxal phosphate biosynthetic protein PdxA
Polyketide_cyc       PF03364.15   130 seq684_BIOID51109    -            158   1.1e-31  109.3   0.0   1   1   1.9e-35   1.3e-31  109.1   0.0     1   130    23   148    23   148 0.99 Polyketide cyclase / dehydrase and lipid transport
Polyketide_cyc2      PF10604.4    139 seq684_BIOID51109    -            158   8.5e-11   42.0   0.0   1   1   1.5e-14     1e-10   41.7   0.0     1   128    14   145    14   154 0.74 Polyketide cyclase / dehydrase and lipid transport
Peptidase_S24        PF00717.18    70 seq685_BIOID51109    -            239   5.2e-16   57.9   0.0   1   1   4.5e-19   1.6e-15   56.3   0.0     3    69   150   215   148   216 0.91 Peptidase S24-like
HTH_3                PF01381.17    55 seq685_BIOID51109    -            239   4.3e-07   29.5   0.0   1   1   2.2e-10   7.5e-07   28.7   0.0     3    45    23    65    21    70 0.90 Helix-turn-helix
BPD_transp_1         PF00528.17   185 seq688_BIOID51109    -            319   1.5e-17   63.5  20.4   1   1   1.1e-21   1.5e-17   63.5  14.2     3   175    95   304    89   314 0.87 Binding-protein-dependent transport system inner membrane component
MIP                  PF00230.15   227 seq690_BIOID51109    -            281   1.8e-76  256.4  12.9   1   1   1.5e-80     2e-76  256.2   9.0     2   227     2   251     1   251 0.97 Major intrinsic protein
TraT                 PF05818.7    215 seq692_BIOID51109    -            244   3.1e-90  301.2   7.1   1   1   2.6e-94   3.6e-90  300.9   4.9     1   215    33   244    33   244 0.99 Enterobacterial TraT complement resistance protein
T2SF                 PF00482.18   124 seq694_BIOID51109    -            376   2.3e-28   98.5   4.1   1   2   2.8e-18   3.9e-14   52.5   0.0     1   111    43   157    43   158 0.97 Type II secretion system (T2SS), protein F
T2SF                 PF00482.18   124 seq694_BIOID51109    -            376   2.3e-28   98.5   4.1   2   2   1.7e-16   2.4e-12   46.7   0.1     3   122   247   368   245   370 0.94 Type II secretion system (T2SS), protein F
Peptidase_M20        PF01546.23   171 seq696_BIOID51109    -            409   1.3e-19   70.3   0.1   1   1   4.2e-23   1.9e-19   69.7   0.1    23   170   139   402    74   403 0.84 Peptidase family M20/M25/M40
M20_dimer            PF07687.9    109 seq696_BIOID51109    -            409   2.7e-12   46.2   0.1   1   1   1.3e-15   5.8e-12   45.2   0.0     2   106   206   303   205   308 0.92 Peptidase dimerisation domain
Peptidase_M42        PF05343.9    292 seq696_BIOID51109    -            409   2.1e-06   26.6   0.0   1   1   3.1e-08   0.00014   20.6   0.0   134   194   140   201   110   234 0.90 M42 glutamyl aminopeptidase
BPD_transp_2         PF02653.11   267 seq697_BIOID51109    -            308   1.1e-68  231.0  41.8   1   1   9.1e-73   1.2e-68  230.8  29.0     1   267    11   292    11   292 0.98 Branched-chain amino acid transport system / permease component
Ub-RnfH              PF03658.9     84 seq698_BIOID51109    -             96   1.8e-38  130.1   0.1   1   1   1.5e-42     2e-38  130.0   0.1     1    84     5    88     5    88 0.99 RnfH family Ubiquitin
ANT                  PF03374.9    112 seq700_BIOID51109    -            179   4.4e-10   39.4   0.0   1   1   5.1e-14     7e-10   38.8   0.0     1    42   124   165   124   167 0.96 Phage antirepressor protein KilAC domain
Pro_isomerase        PF00160.16   155 seq701_BIOID51109    -            190   6.1e-48  162.8   0.6   1   1   5.2e-52   7.1e-48  162.6   0.4     4   155    33   188    30   188 0.89 Cyclophilin type peptidyl-prolyl cis-trans isomerase/CLD
ATP_bind_3           PF01171.15   182 seq704_BIOID51109    -            311   1.1e-14   54.2   0.0   1   1   1.3e-18   1.7e-14   53.5   0.0     2   161    42   205    41   209 0.84 PP-loop family
Big_2                PF02368.13    79 seq705_BIOID51109    -             92   5.2e-09   35.7   1.9   1   1   3.8e-13   5.2e-09   35.7   1.3    23    79     5    60     2    60 0.94 Bacterial Ig-like domain (group 2)
RrnaAD               PF00398.15   262 seq708_BIOID51109    -            273   1.9e-77  259.7   0.0   1   1   1.5e-81   2.1e-77  259.5   0.0     3   261    10   265     8   266 0.98 Ribosomal RNA adenine dimethylase
HTH_19               PF12844.2     64 seq711_BIOID51109    -            233   6.3e-19   67.6   0.0   1   2   4.3e-12     2e-08   34.0   0.0     4    60    87   143    82   147 0.93 Helix-turn-helix domain
HTH_19               PF12844.2     64 seq711_BIOID51109    -            233   6.3e-19   67.6   0.0   2   2   3.4e-11   1.5e-07   31.2   0.0     1    61   164   224   164   227 0.96 Helix-turn-helix domain
HTH_31               PF13560.1     64 seq711_BIOID51109    -            233   1.4e-16   60.3   0.0   1   2   9.6e-11   4.4e-07   29.8   0.0     5    59    86   139    85   143 0.94 Helix-turn-helix domain
HTH_31               PF13560.1     64 seq711_BIOID51109    -            233   1.4e-16   60.3   0.0   2   2   4.3e-10     2e-06   27.7   0.0     2    57   163   217   162   229 0.95 Helix-turn-helix domain
HTH_3                PF01381.17    55 seq711_BIOID51109    -            233   7.7e-16   57.5   0.0   1   1   7.4e-14   3.4e-10   39.5   0.0     1    52    87   138    87   141 0.97 Helix-turn-helix
Trans_reg_C          PF00486.23    77 seq713_BIOID51109    -            227   6.6e-26   89.9   0.0   1   1   1.7e-29   1.2e-25   89.0   0.0     1    77   146   221   146   221 0.97 Transcriptional regulatory protein, C terminal
Response_reg         PF00072.19   112 seq713_BIOID51109    -            227     4e-25   87.8   0.0   1   1   1.2e-28     8e-25   86.9   0.0     1   112     3   113     3   113 0.99 Response regulator receiver domain
Exc                  PF07825.6     77 seq714_BIOID51109    -             89   3.6e-05   23.3   0.0   1   1   3.3e-09   4.5e-05   23.0   0.0     3    54     7    58     5    68 0.91 Excisionase-like protein
BPD_transp_1         PF00528.17   185 seq718_BIOID51109    -            296   6.3e-31  107.2  17.5   1   1   4.6e-35   6.3e-31  107.2  12.1     1   175   101   289    97   293 0.95 Binding-protein-dependent transport system inner membrane component
tRNA-synt_2          PF00152.15   335 seq720_BIOID51109    -            590    8e-132  438.9   0.0   1   1  2.8e-135  9.5e-132  438.6   0.0     2   334   118   558   117   559 0.99 tRNA synthetases class II (D, K and N)
GAD                  PF02938.9     95 seq720_BIOID51109    -            590   9.1e-32  108.9   0.1   1   1   4.8e-35   1.7e-31  108.1   0.1     1    95   307   406   307   406 0.97 GAD domain
tRNA_anti            PF01336.20    76 seq720_BIOID51109    -            590   1.3e-16   60.0   0.1   1   1   8.5e-20   2.9e-16   58.9   0.0     1    76    18   102    18   102 0.95 OB-fold nucleic acid binding domain
Phage_integ_N        PF09003.5     81 seq721_BIOID51109    -            372   5.4e-30  102.8   0.7   1   1   1.5e-33     1e-29  101.9   0.5     1    78     1    77     1    81 0.97 Bacteriophage lambda integrase, N-terminal domain
Phage_integrase      PF00589.17   173 seq721_BIOID51109    -            372   4.1e-15   55.7   0.1   1   1   2.8e-18   1.9e-14   53.5   0.0     2   170   194   363   193   366 0.85 Phage integrase family
FGGY_N               PF00370.16   245 seq722_BIOID51109    -            481   5.8e-84  281.1   0.1   1   1   1.2e-87   8.3e-84  280.6   0.1    17   245     1   232     1   232 0.99 FGGY family of carbohydrate kinases, N-terminal domain
FGGY_C               PF02782.11   197 seq722_BIOID51109    -            481   8.3e-63  211.4   0.5   1   1   3.6e-66   2.4e-62  209.9   0.7     1   197   241   431   241   431 0.96 FGGY family of carbohydrate kinases, C-terminal domain
E1-E2_ATPase         PF00122.15   230 seq724_BIOID51109    -            834   6.9e-55  185.4   0.2   1   1   2.5e-58   6.9e-55  185.4   0.1     1   229   291   512   291   513 0.99 E1-E2 ATPase
Hydrolase            PF00702.21   204 seq724_BIOID51109    -            834     3e-52  178.0   8.1   1   1   1.3e-55   3.5e-52  177.7   4.4     2   204   518   732   517   732 0.96 haloacid dehalogenase-like hydrolase
HMA                  PF00403.21    62 seq724_BIOID51109    -            834   1.1e-29  102.2   0.1   1   2   9.1e-15   2.5e-11   43.4   0.0     3    62     8    62     6    62 0.96 Heavy-metal-associated domain
HMA                  PF00403.21    62 seq724_BIOID51109    -            834   1.1e-29  102.2   0.1   2   2   8.4e-19   2.3e-15   56.3   0.0     3    61   104   159   102   160 0.96 Heavy-metal-associated domain
HAD                  PF12710.2    191 seq724_BIOID51109    -            834   3.8e-21   76.0   0.0   1   1   8.2e-24   2.2e-20   73.5   0.0     1   190   520   728   520   729 0.63 haloacid dehalogenase-like hydrolase
Hydrolase_3          PF08282.7    254 seq724_BIOID51109    -            834   4.1e-09   36.2   0.9   1   1   1.4e-09   3.9e-06   26.5   0.5   195   254   705   764   699   764 0.92 haloacid dehalogenase-like hydrolase
TrwB_AAD_bind        PF10412.4    386 seq725_BIOID51109    -            717  3.3e-148  493.3   0.0   1   1  1.5e-151  4.1e-148  493.0   0.0     2   386   172   561   171   561 0.99 Type IV secretion-system coupling protein DNA-binding domain
TraD_N               PF12615.3    101 seq725_BIOID51109    -            717   1.5e-33  115.0  12.2   1   1   2.3e-36   6.2e-33  113.0   8.2     1   101    31   129    31   129 0.99 F sex factor protein N terminal
TraG-D_C             PF12696.2    128 seq725_BIOID51109    -            717     1e-18   67.2   0.0   1   1   6.9e-22   1.9e-18   66.4   0.0     1   127   419   541   419   542 0.86 TraM recognition site of TraD and TraG
T4SS-DNA_transf      PF02534.9    469 seq725_BIOID51109    -            717   5.9e-08   31.6   0.0   1   1   4.9e-11   1.3e-07   30.4   0.0   250   362   362   477   198   501 0.76 Type IV secretory system Conjugative DNA transfer
BPD_transp_2         PF02653.11   267 seq727_BIOID51109    -            425   2.4e-57  193.8  28.1   1   1   3.5e-61   2.4e-57  193.8  19.5     3   267   112   398   110   398 0.99 Branched-chain amino acid transport system / permease component
DUF3382              PF11862.3    101 seq727_BIOID51109    -            425   4.3e-24   84.2   6.6   1   1   6.3e-28   4.3e-24   84.2   4.6     4   101     5   103     2   103 0.98 Domain of unknown function (DUF3382)
DUF2559              PF10832.3     54 seq728_BIOID51109    -             55   5.3e-38  128.4   4.1   1   1   4.2e-42   5.8e-38  128.3   2.9     1    54     2    55     2    55 0.99 Protein of unknown function (DUF2559)
Phage_integrase      PF00589.17   173 seq729_BIOID51109    -            237   8.7e-23   80.7   0.0   1   1   8.6e-27   1.2e-22   80.3   0.0     2   169    46   210    45   213 0.90 Phage integrase family
Fic                  PF02661.13    97 seq730_BIOID51109    -            200     1e-14   54.8   0.1   1   1   1.5e-18     2e-14   53.9   0.0     6    96    58   152    55   153 0.96 Fic/DOC family
PilS                 PF08805.6    133 seq731_BIOID51109    -            178   7.9e-38  128.8   5.4   1   1   7.4e-42     1e-37  128.5   3.7     1   133    52   177    52   177 0.98 PilS N terminal
HATPase_c            PF02518.21   111 seq734_BIOID51109    -            482   3.6e-25   87.7   0.0   1   1   1.4e-28   6.3e-25   86.9   0.0     1   110   371   480   371   481 0.97 Histidine kinase-, DNA gyrase B-, and HSP90-like ATPase
HisKA                PF00512.20    68 seq734_BIOID51109    -            482   2.5e-12   46.5   0.9   1   1   1.7e-15   7.9e-12   44.8   0.6     2    67   262   326   261   327 0.96 His Kinase A (phospho-acceptor) domain
HAMP                 PF00672.20    70 seq734_BIOID51109    -            482     5e-10   39.2   0.1   1   1   1.1e-13     5e-10   39.2   0.1     5    69   191   256   187   257 0.84 HAMP domain
DUF1391              PF07151.7     49 seq735_BIOID51109    -             77   2.5e-34  116.3   0.3   1   1   2.4e-38   3.2e-34  116.0   0.2     1    48    29    76    29    77 0.97 Protein of unknown function (DUF1391)
OapA                 PF04225.7     85 seq738_BIOID51109    -            224   5.8e-35  118.9   0.0   1   1   1.2e-38   8.1e-35  118.4   0.0     1    84   139   223   139   224 0.98 Opacity-associated protein A LysM-like domain
OapA_N               PF08525.6     30 seq738_BIOID51109    -            224     9e-10   37.8   0.4   1   1   1.9e-13   1.3e-09   37.3   0.3     1    30    34    63    34    63 0.96 Opacity-associated protein A N-terminal motif
Metallophos          PF00149.23   201 seq743_BIOID51109    -            282   2.5e-21   75.9   0.0   1   1   2.1e-25   2.8e-21   75.7   0.0     4   170     4   133     1   244 0.85 Calcineurin-like phosphoesterase
GATase               PF00117.23   192 seq744_BIOID51109    -            187   6.5e-61  205.0   0.0   1   1     1e-64   7.2e-61  204.8   0.0     1   190     3   186     3   187 0.95 Glutamine amidotransferase class-I
Peptidase_C26        PF07722.8    217 seq744_BIOID51109    -            187   7.5e-10   38.4   0.0   1   1   1.5e-13     1e-09   38.0   0.0   104   217    70   170    49   170 0.87 Peptidase C26
ABC_tran             PF00005.22   118 seq745_BIOID51109    -            257   2.3e-20   73.0   0.0   1   1   5.2e-24   3.6e-20   72.3   0.0     1   117    50   181    50   182 0.85 ABC transporter
AAA_21               PF13304.1    303 seq745_BIOID51109    -            257   2.6e-14   53.7   0.0   1   1   1.1e-10   7.3e-07   29.3   0.0   219   298   130   211    97   213 0.82 AAA domain
SLT                  PF01464.15   121 seq746_BIOID51109    -            157   5.1e-33  113.0   0.3   1   1   4.4e-37     6e-33  112.7   0.2     2   115    28   147    27   153 0.95 Transglycosylase SLT domain
BPD_transp_1         PF00528.17   185 seq752_BIOID51109    -            264   5.3e-20   71.5  16.3   1   1   3.9e-24   5.3e-20   71.5  11.3     2   181    75   253    74   257 0.90 Binding-protein-dependent transport system inner membrane component
Acyltransferase      PF01553.16   132 seq753_BIOID51109    -            827   3.8e-25   87.7   0.0   1   1   5.1e-29   6.9e-25   86.8   0.0     2   131   302   444   301   445 0.95 Acyltransferase
ABC_tran             PF00005.22   118 seq754_BIOID51109    -            255   7.7e-24   84.2   0.0   1   1   2.9e-27   1.3e-23   83.4   0.0     1   117    45   181    45   182 0.96 ABC transporter
BCA_ABC_TP_C         PF12399.3     23 seq754_BIOID51109    -            255   3.8e-11   42.2   0.1   1   1     2e-14   9.3e-11   41.0   0.0     3    23   233   253   231   253 0.95 Branched-chain amino acid ATP-binding cassette transporter
Peptidase_A24        PF01478.13   106 seq755_BIOID51109    -            211   1.2e-11   44.5   8.7   1   1   9.1e-16   1.2e-11   44.5   6.0     2   103    69   172    66   175 0.85 Type IV leader peptidase family
FBPase_glpX          PF03320.8    309 seq756_BIOID51109    -            379  8.4e-135  448.2   7.6   1   1  7.1e-139  9.8e-135  448.0   5.3     2   309    46   365    45   365 0.99 Bacterial fructose-1,6-bisphosphatase, glpX-encoded
Aminotran_3          PF00202.16   339 seq760_BIOID51109    -            406  1.3e-125  418.6   0.0   1   1  2.4e-129  1.6e-125  418.3   0.0     3   338    29   347    27   348 0.99 Aminotransferase class-III
Aminotran_1_2        PF00155.16   363 seq760_BIOID51109    -            406   2.2e-06   26.7   0.0   1   1   5.5e-10   3.8e-06   25.9   0.0   104   306   155   338    75   373 0.81 Aminotransferase class I and II
PhoU                 PF01895.14    88 seq761_BIOID51109    -            241   2.4e-34  117.4   9.6   1   2   8.1e-21   1.1e-16   60.9   1.5     2    86    26   111    25   113 0.96 PhoU domain
PhoU                 PF01895.14    88 seq761_BIOID51109    -            241   2.4e-34  117.4   9.6   2   2   5.7e-21   7.8e-17   61.3   0.6     1    87   128   212   128   213 0.91 PhoU domain
DUF4291              PF14124.1    181 seq762_BIOID51109    -            199   2.5e-69  232.4   0.1   1   1   2.1e-73   2.8e-69  232.2   0.0     2   181     6   184     5   184 0.99 Domain of unknown function (DUF4291)
NUDIX                PF00293.23   135 seq765_BIOID51109    -            169     1e-21   76.8   0.3   1   1   8.8e-26   1.2e-21   76.6   0.2     3   134    29   166    27   167 0.89 NUDIX domain
HTH_Tnp_1            PF01527.15    76 seq766_BIOID51109    -            108   5.5e-11   42.1   1.3   1   1   1.6e-14   2.2e-10   40.2   0.9     1    74     1    87     1    88 0.86 Transposase
Band_7               PF01145.20   179 seq767_BIOID51109    -            288   6.8e-24   84.6   0.4   1   1   6.2e-28   8.4e-24   84.3   0.1     2   178    35   220    34   228 0.88 SPFH domain / Band 7 family
Shufflon_N           PF04917.7    356 seq768_BIOID51109    -            519  3.9e-115  384.6  17.4   1   2   2.1e-74   1.5e-70  237.9   0.3     2   237    68   293    66   293 0.98 Bacterial shufflon protein, N-terminal constant region
Shufflon_N           PF04917.7    356 seq768_BIOID51109    -            519  3.9e-115  384.6  17.4   2   2   3.3e-49   2.3e-45  155.1   8.5   253   356   287   394   284   394 0.91 Bacterial shufflon protein, N-terminal constant region
Collar               PF07484.7     57 seq768_BIOID51109    -            519   8.9e-12   44.5   0.2   1   1   3.8e-15   2.6e-11   43.0   0.1     1    57   405   452   405   452 0.98 Phage Tail Collar Domain
SBP_bac_8            PF13416.1    281 seq773_BIOID51109    -            348   7.1e-43  147.2   8.2   1   1   3.5e-46   9.6e-43  146.8   5.7     2   278    42   313    41   317 0.91 Bacterial extracellular solute-binding protein
SBP_bac_6            PF13343.1    242 seq773_BIOID51109    -            348   1.6e-40  138.8   3.8   1   1   7.3e-44     2e-40  138.5   2.7     4   241    77   323    74   324 0.92 Bacterial extracellular solute-binding protein
SBP_bac_11           PF13531.1    231 seq773_BIOID51109    -            348   7.8e-16   58.2   0.0   1   1   4.5e-19   1.2e-15   57.6   0.0    16   223    42   285    37   293 0.82 Bacterial extracellular solute-binding protein
SBP_bac_1            PF01547.20   314 seq773_BIOID51109    -            348   3.4e-14   53.1  11.3   1   1     2e-17   5.5e-14   52.4   7.8    12   313    40   284    31   285 0.79 Bacterial extracellular solute-binding protein
Lipoprotein_8        PF02030.10   493 seq773_BIOID51109    -            348   1.1e-09   37.2   0.1   1   1   1.6e-12   4.5e-09   35.2   0.0    16    98    14   104     1   114 0.76 Hypothetical lipoprotein (MG045 family)
ABC_tran             PF00005.22   118 seq774_BIOID51109    -            237   1.2e-20   73.8   0.0   1   1   3.1e-24   2.1e-20   73.1   0.0     1   116    45   164    45   166 0.90 ABC transporter
Transcrip_reg        PF01709.15   234 seq775_BIOID51109    -            302   8.2e-99  329.3   0.2   1   1  6.9e-103   9.4e-99  329.1   0.1     1   233    61   292    61   293 0.98 Transcriptional regulator
rve                  PF00665.21   120 seq776_BIOID51109    -            296   4.9e-26   91.0   0.1   1   1   3.8e-29   1.3e-25   89.7   0.0     2   119   126   240   125   241 0.97 Integrase core domain
HTH_21               PF13276.1     60 seq776_BIOID51109    -            296   1.6e-16   59.9   2.9   1   1   1.1e-19   3.9e-16   58.7   2.0     3    60    48   104    45   104 0.93 HTH-like domain
rve_3                PF13683.1     67 seq776_BIOID51109    -            296   2.7e-11   42.7   0.0   1   1   1.8e-14   6.1e-11   41.5   0.0     6    67   217   278   212   278 0.92 Integrase core domain
rve_2                PF13333.1     52 seq776_BIOID51109    -            296   2.6e-06   27.2   0.0   1   1   1.6e-09   5.5e-06   26.2   0.0     1    44   231   277   231   284 0.88 Integrase core domain
DicB                 PF05358.6     62 seq778_BIOID51109    -             62   4.5e-38  128.4   0.0   1   1   3.6e-42   4.9e-38  128.3   0.0     1    62     1    62     1    62 0.99 DicB protein
TrwC                 PF08751.6    297 seq781_BIOID51109    -           1756     4e-87  292.2   0.9   1   1   8.9e-91     4e-87  292.2   0.6     2   296     7   287     6   288 0.97 TrwC relaxase
TraI                 PF07057.6    126 seq781_BIOID51109    -           1756   1.1e-58  196.5   0.0   1   1   7.5e-62   3.4e-58  194.9   0.0     1   126  1434  1560  1434  1560 0.98 DNA helicase TraI
AAA_30               PF13604.1    196 seq781_BIOID51109    -           1756   5.4e-42  143.4  15.9   1   1   1.6e-43   7.3e-40  136.5   1.7     1   186   968  1156   968  1160 0.93 AAA domain
DUF1482              PF07358.6     57 seq783_BIOID51109    -             66   2.5e-28   97.3   0.2   1   1   2.1e-32   2.8e-28   97.1   0.1     1    57     7    65     7    65 0.98 Protein of unknown function (DUF1482)
Phage_GPD            PF05954.6    292 seq785_BIOID51109    -            633     4e-63  213.2   0.1   1   1   8.9e-67   6.1e-63  212.6   0.0     2   291    28   328    27   329 0.92 Phage late control gene D protein (GPD)
Phage_base_V         PF04717.7     79 seq785_BIOID51109    -            633   7.3e-28   96.2   0.2   1   1   2.2e-31   1.5e-27   95.2   0.1     1    77   366   458   366   460 0.92 Phage-related baseplate assembly protein
PRD                  PF00874.15    90 seq790_BIOID51109    -            278     1e-46  156.8   2.2   1   2   2.2e-29   1.5e-25   88.9   0.0     2    90    78   164    77   164 0.97 PRD domain
PRD                  PF00874.15    90 seq790_BIOID51109    -            278     1e-46  156.8   2.2   2   2   1.8e-22   1.2e-18   66.8   0.9     1    89   181   273   181   274 0.96 PRD domain
CAT_RBD              PF03123.10    59 seq790_BIOID51109    -            278   3.9e-25   87.1   0.8   1   1   1.1e-28   7.4e-25   86.3   0.6     1    57     3    59     3    61 0.96 CAT RNA binding domain
OrfB_IS605           PF01385.14   227 seq793_BIOID51109    -            262     1e-46  159.0   4.8   1   1   1.9e-50   1.3e-46  158.6   3.3     1   209    69   260    69   262 0.97 Probable transposase
HTH_OrfB_IS605       PF12323.3     46 seq793_BIOID51109    -            262   4.1e-16   57.9   0.4   1   1     6e-20   4.1e-16   57.9   0.3     2    46     4    48     1    48 0.93 Helix-turn-helix domain
Band_7               PF01145.20   179 seq794_BIOID51109    -            275   4.5e-24   85.2   0.2   1   1   3.3e-28   4.5e-24   85.2   0.1     2   179    22   208    21   215 0.87 SPFH domain / Band 7 family
GrpE                 PF01025.14   166 seq795_BIOID51109    -            197   1.4e-47  161.2   3.3   1   1   1.2e-51   1.7e-47  160.9   2.3     5   166    35   194     7   194 0.87 GrpE
RuvC                 PF02075.12   149 seq797_BIOID51109    -            173   1.2e-66  223.0   0.5   1   1     1e-70   1.4e-66  222.7   0.3     1   149     4   150     4   150 1.00 Crossover junction endodeoxyribonuclease RuvC
TraB                 PF01963.12   259 seq798_BIOID51109    -            264   2.5e-41  141.7   0.2   1   1   2.3e-45   3.1e-41  141.4   0.1     8   250    30   264    21   264 0.96 TraB family
DUF4222              PF13973.1     53 seq799_BIOID51109    -             38   5.4e-10   38.3   0.0   1   1   4.2e-14   5.8e-10   38.3   0.0     2    31     4    33     3    36 0.95 Domain of unknown function (DUF4222)
DUF3592              PF12158.3    148 seq800_BIOID51109    -            153   2.5e-16   59.6   0.1   1   1   2.3e-20   3.1e-16   59.3   0.1     8   147     9   139     5   140 0.90 Protein of unknown function (DUF3592)
SBP_bac_8            PF13416.1    281 seq801_BIOID51109    -            438   1.7e-45  155.7  14.1   1   1     3e-49   2.1e-45  155.5   9.8     2   278    44   368    43   371 0.79 Bacterial extracellular solute-binding protein
SBP_bac_1            PF01547.20   314 seq801_BIOID51109    -            438   4.7e-39  134.8  13.1   1   1   9.1e-43   6.2e-39  134.4   9.1    10   313    41   337    34   338 0.87 Bacterial extracellular solute-binding protein
DUF1233              PF06806.7     72 seq803_BIOID51109    -             84   2.7e-34  116.4   0.5   1   1   2.3e-38   3.2e-34  116.1   0.3     1    72     4    76     4    76 0.97 Putative excisionase (DUF1233)
SNase                PF00565.12   108 seq804_BIOID51109    -            167   7.7e-23   80.7   0.0   1   1   7.4e-27     1e-22   80.3   0.0     1   108    44   140    44   140 0.94 Staphylococcal nuclease homologue
PTS_EIIC             PF02378.13   321 seq807_BIOID51109    -            471   2.3e-29  102.1  28.4   1   1   4.6e-33   3.2e-29  101.7  19.7     2   319   131   413   130   416 0.81 Phosphotransferase system, EIIC
PTS_EIIB             PF00367.15    35 seq807_BIOID51109    -            471   3.2e-16   58.1   0.1   1   1   7.7e-20   5.3e-16   57.4   0.0     1    34    30    63    30    64 0.97 phosphotransferase system, EIIB
GGDEF                PF00990.16   161 seq808_BIOID51109    -            430   1.3e-45  154.7   0.0   1   1   4.8e-49   2.2e-45  154.0   0.0     1   161   273   426   273   426 0.96 GGDEF domain
PAS_4                PF08448.5    110 seq808_BIOID51109    -            430   6.4e-09   35.7   0.0   1   1   6.9e-12   3.2e-08   33.4   0.0     6   110   162   264   156   264 0.89 PAS fold
PAS_8                PF13188.1     64 seq808_BIOID51109    -            430   6.1e-07   28.9   0.0   1   2   6.3e-05      0.29   10.9   0.0     5    34    27    58    24    98 0.75 PAS domain
PAS_8                PF13188.1     64 seq808_BIOID51109    -            430   6.1e-07   28.9   0.0   2   2   3.7e-06     0.017   14.8   0.0     9    37   157   191   150   217 0.74 PAS domain
DUF3596              PF12167.3     88 seq809_BIOID51109    -            428   7.2e-30  102.3   0.0   1   1   1.9e-33   1.3e-29  101.5   0.0     1    88     7    93     7    93 0.98 Domain of unknown function (DUF3596)
Phage_integrase      PF00589.17   173 seq809_BIOID51109    -            428   4.8e-21   75.0   0.2   1   1   1.6e-24   1.1e-20   73.9   0.1     3   166   203   396   201   402 0.89 Phage integrase family
DUF333               PF03891.10    50 seq816_BIOID51109    -             88   2.4e-13   49.5   0.4   1   1   2.2e-17   3.1e-13   49.2   0.2     7    50    42    85    36    85 0.91 Domain of unknown function (DUF333)
Phage_integrase      PF00589.17   173 seq820_BIOID51109    -            389   1.4e-32  112.6   0.6   1   1     1e-36   1.4e-32  112.6   0.4     1   171   122   277   122   279 0.93 Phage integrase family
YbaK                 PF04073.10   123 seq823_BIOID51109    -            182   1.9e-17   63.1   0.1   1   1   2.7e-21   3.7e-17   62.2   0.1     8    84    31   109    23   124 0.91 YbaK / prolyl-tRNA synthetases associated domain
Peptidase_S6         PF02395.11   769 seq825_BIOID51109    -           1387  2.1e-205  684.1  34.6   1   1  3.1e-209  2.1e-205  684.1  24.0     7   765    74   811    67   815 0.93 Immunoglobulin A1 protease
Autotransporter      PF03797.14   265 seq825_BIOID51109    -           1387   1.1e-43  149.4  13.3   1   1   1.6e-47   1.1e-43  149.4   9.2     4   260  1125  1368  1123  1377 0.90 Autotransporter beta-domain
RuvA_N               PF01330.16    61 seq831_BIOID51109    -            203   1.4e-24   85.4   0.4   1   1   7.7e-28   3.5e-24   84.2   0.1     1    61     1    62     1    62 1.00 RuvA N terminal domain
RuvA_C               PF07499.8     47 seq831_BIOID51109    -            203   1.4e-15   57.0   2.0   1   1     3e-19   1.4e-15   57.0   1.4     1    45   158   201   158   203 0.95 RuvA, C-terminal domain
DUF1795              PF08786.6    130 seq832_BIOID51109    -            153     2e-28   98.6   0.1   1   1   1.7e-32   2.4e-28   98.4   0.1     1   130     7   138     7   138 0.93 Domain of unknown function (DUF1795)
BPD_transp_1         PF00528.17   185 seq833_BIOID51109    -            295   4.4e-20   71.8  20.9   1   1   3.2e-24   4.4e-20   71.8  14.5     3   184    88   293    86   294 0.90 Binding-protein-dependent transport system inner membrane component
DUF72                PF01904.13   230 seq836_BIOID51109    -            271   9.7e-49  166.0   0.3   1   1   9.1e-53   1.2e-48  165.7   0.2    17   229    26   250    22   251 0.90 Protein of unknown function DUF72
DUF1454              PF07305.7    200 seq839_BIOID51109    -            199  1.4e-111  370.1   1.7   1   1  1.2e-115  1.6e-111  369.9   1.2     1   200     1   199     1   199 1.00 Protein of unknown function (DUF1454)
RHS_repeat           PF05593.9     38 seq840_BIOID51109    -           1599   2.6e-58  193.0  94.9   1   6   1.3e-09   9.1e-06   25.5   0.5     1    36   618   653   618   655 0.87 RHS Repeat
RHS_repeat           PF05593.9     38 seq840_BIOID51109    -           1599   2.6e-58  193.0  94.9   2   6     9e-10   6.2e-06   26.1   0.0     1    38   679   716   679   716 0.97 RHS Repeat
RHS_repeat           PF05593.9     38 seq840_BIOID51109    -           1599   2.6e-58  193.0  94.9   3   6   7.1e-09   4.9e-05   23.2   1.2     1    38   721   759   721   759 0.94 RHS Repeat
RHS_repeat           PF05593.9     38 seq840_BIOID51109    -           1599   2.6e-58  193.0  94.9   4   6   1.4e-09   9.6e-06   25.5   0.3     1    37   869   905   869   906 0.97 RHS Repeat
RHS_repeat           PF05593.9     38 seq840_BIOID51109    -           1599   2.6e-58  193.0  94.9   5   6   5.5e-08   0.00037   20.4   0.6     5    34   937   966   937   970 0.93 RHS Repeat
RHS_repeat           PF05593.9     38 seq840_BIOID51109    -           1599   2.6e-58  193.0  94.9   6   6   1.4e-08   9.5e-05   22.3   0.8     1    34   995  1028   995  1038 0.90 RHS Repeat
PAAR_motif           PF05488.8     76 seq840_BIOID51109    -           1599   2.7e-20   72.0   5.8   1   1   2.6e-13   1.8e-09   37.3   0.0    33    76   255   298   234   298 0.91 PAAR motif
PTS_EIIA_1           PF00358.15   133 seq841_BIOID51109    -            178   1.9e-53  179.4   0.3   1   1   1.8e-57   2.4e-53  179.1   0.2     3   132    29   158    27   159 0.98 phosphoenolpyruvate-dependent sugar phosphotransferase system, EIIA 1
TonB_dep_Rec         PF00593.19   276 seq843_BIOID51109    -            696     4e-37  128.5  19.3   1   1   5.9e-41     4e-37  128.5  13.4     1   276   418   695   418   695 0.94 TonB dependent receptor
Plug                 PF07715.10   108 seq843_BIOID51109    -            696   1.6e-28   99.0   1.1   1   1   2.4e-32   1.6e-28   99.0   0.8     3   108    40   152    38   152 0.91 TonB-dependent Receptor Plug Domain
RuvB_N               PF05496.7    234 seq844_BIOID51109    -            336  9.5e-116  384.7   0.1   1   1  4.3e-119  1.2e-115  384.3   0.0     3   233     8   238     6   239 0.98 Holliday junction DNA helicase ruvB N-terminus
RuvB_C               PF05491.8     76 seq844_BIOID51109    -            336     3e-33  113.1   0.0   1   1   2.2e-36   6.1e-33  112.1   0.0     1    75   256   330   256   331 0.98 Holliday junction DNA helicase ruvB C-terminus
AAA                  PF00004.24   132 seq844_BIOID51109    -            336   8.3e-20   71.2   0.0   1   1   6.5e-23   1.8e-19   70.1   0.0     1   130    58   181    58   183 0.94 ATPase family associated with various cellular activities (AAA)
Ail_Lom              PF06316.6    199 seq846_BIOID51109    -            182   4.7e-23   81.6   5.8   1   1   7.6e-27   5.2e-23   81.4   4.0    27   199    13   182     1   182 0.80 Enterobacterial Ail/Lom protein
OMP_b-brl            PF13505.1    176 seq846_BIOID51109    -            182   3.5e-21   75.7  11.6   1   1   6.2e-25   4.3e-21   75.5   8.0    22   176    15   182     2   182 0.89 Outer membrane protein beta-barrel domain
MtfA                 PF06167.7    253 seq847_BIOID51109    -            278     6e-75  251.7   0.1   1   1   5.3e-79   7.2e-75  251.5   0.1    11   253    18   256     9   256 0.95 Phosphoenolpyruvate:glucose-phosphotransferase regulator
BPD_transp_1         PF00528.17   185 seq852_BIOID51109    -            281   4.5e-22   78.3  18.1   1   1   3.3e-26   4.5e-22   78.3  12.6     3   181    93   274    91   277 0.94 Binding-protein-dependent transport system inner membrane component
Glyco_hydro_1        PF00232.13   455 seq853_BIOID51109    -            464    1e-151  505.1   0.4   1   1  1.7e-155  1.1e-151  504.9   0.3     3   454     2   459     1   460 0.95 Glycosyl hydrolase family 1
TIM                  PF00121.13   244 seq854_BIOID51109    -            255   3.2e-93  311.1   1.0   1   1   2.6e-97   3.6e-93  311.0   0.7     1   243     4   245     4   246 0.97 Triosephosphate isomerase
MAPEG                PF01124.13   129 seq855_BIOID51109    -            131   2.1e-26   91.9   9.4   1   1   1.7e-30   2.4e-26   91.7   6.5     1   129     3   120     3   120 0.98 MAPEG family
SRP54                PF00448.17   196 seq856_BIOID51109    -            453     8e-76  253.7   0.3   1   1   5.5e-79   1.2e-75  253.1   0.2     1   196   100   296   100   296 0.99 SRP54-type protein, GTPase domain
SRP_SPB              PF02978.14   104 seq856_BIOID51109    -            453   8.9e-37  125.4   6.9   1   1   3.9e-40   8.9e-37  125.4   4.8     2   104   329   427   328   427 0.99 Signal peptide binding domain
SRP54_N              PF02881.14    75 seq856_BIOID51109    -            453   2.1e-21   75.6   0.5   1   1   9.2e-25   2.1e-21   75.6   0.3     1    75     5    82     5    82 0.99 SRP54-type protein, helical bundle domain
CbiA                 PF01656.18   195 seq856_BIOID51109    -            453   2.6e-08   33.3   2.4   1   1   3.8e-11   8.7e-08   31.6   1.2     9   164   110   256   102   286 0.68 CobQ/CobB/MinD/ParA nucleotide binding domain
cobW                 PF02492.14   178 seq856_BIOID51109    -            453   6.4e-05   22.3   0.4   1   1   7.5e-08   0.00017   20.9   0.3     2   152   102   251   100   260 0.79 CobW/HypB/UreG, nucleotide-binding domain
DctA-YdbH            PF11739.3    207 seq857_BIOID51109    -            879   1.4e-55  187.8   1.7   1   1   2.7e-59   3.6e-55  186.5   0.1     1   207   656   859   656   859 0.99 Dicarboxylate transport
OsmC                 PF02566.14   100 seq858_BIOID51109    -            134     3e-19   68.9   0.1   1   1   2.8e-23   3.8e-19   68.6   0.1     2    99    30   127    28   128 0.92 OsmC-like protein
Methyltransf_18      PF12847.2    112 seq860_BIOID51109    -            247   7.1e-15   55.4   0.0   1   1   7.3e-18   1.1e-14   54.8   0.0     2   110    57   163    56   165 0.92 Methyltransferase domain
Methyltransf_11      PF08241.7     95 seq860_BIOID51109    -            247   6.9e-12   45.5   0.0   1   1   9.1e-15   1.4e-11   44.6   0.0     2    95    62   162    61   162 0.95 Methyltransferase domain
Methyltransf_31      PF13847.1    152 seq860_BIOID51109    -            247   1.5e-10   40.7   0.0   1   1   1.3e-13     2e-10   40.3   0.0     3   110    56   164    54   215 0.86 Methyltransferase domain
Methyltransf_25      PF13649.1    101 seq860_BIOID51109    -            247   1.2e-09   38.3   0.0   1   1   1.6e-12   2.4e-09   37.3   0.0     1   101    60   158    60   158 0.89 Methyltransferase domain
Methyltransf_12      PF08242.7     99 seq860_BIOID51109    -            247   3.7e-09   36.8   0.0   1   1     4e-12     6e-09   36.1   0.0     2    99    62   160    61   160 0.91 Methyltransferase domain
Methyltransf_23      PF13489.1    162 seq860_BIOID51109    -            247   3.3e-07   30.0   0.0   1   1   3.4e-10   5.2e-07   29.3   0.0    14   131    51   181    36   228 0.68 Methyltransferase domain
MTS                  PF05175.9    170 seq860_BIOID51109    -            247   1.7e-05   24.1   0.0   1   1   1.6e-08   2.4e-05   23.6   0.0    23   166    49   190    44   194 0.78 Methyltransferase small domain
Ubie_methyltran      PF01209.13   233 seq860_BIOID51109    -            247   1.9e-05   23.7   0.0   1   1   2.3e-08   3.5e-05   22.9   0.0    45   154    54   165    48   240 0.80 ubiE/COQ5 methyltransferase family
HdeA                 PF06411.6     94 seq862_BIOID51109    -            110   2.6e-26   91.3   0.2   1   1   2.2e-30     3e-26   91.0   0.2     4    94     6    98     3    98 0.91 HdeA/HdeB family
Phage_integrase      PF00589.17   173 seq864_BIOID51109    -            442   1.9e-26   92.6   0.0   1   1   5.4e-30   3.7e-26   91.7   0.0     2   171   225   409   224   411 0.95 Phage integrase family
DUF4102              PF13356.1     89 seq864_BIOID51109    -            442   1.7e-26   91.8   0.1   1   1   5.1e-30   3.5e-26   90.8   0.1     1    86    21   105    21   108 0.96 Domain of unknown function (DUF4102)
ABC_tran             PF00005.22   118 seq865_BIOID51109    -            356     2e-22   79.6   0.0   1   1   1.7e-25     6e-22   78.1   0.0     1   117    44   162    44   163 0.91 ABC transporter
TOBE_2               PF08402.5     75 seq865_BIOID51109    -            356   4.5e-09   36.0   0.1   1   1   5.5e-12   1.9e-08   34.0   0.0     1    75   278   348   278   348 0.92 TOBE domain
CsiD                 PF08943.5    297 seq866_BIOID51109    -            325  1.1e-148  493.9   0.0   1   1  1.8e-152  1.2e-148  493.7   0.0     1   297    20   315    20   315 1.00 CsiD
TauD                 PF02668.11   258 seq866_BIOID51109    -            325   3.6e-11   43.0   0.1   1   1   7.3e-15     5e-11   42.6   0.1    33   256    88   309    64   311 0.80 Taurine catabolism dioxygenase TauD, TfdA family
MFS_1                PF07690.11   354 seq867_BIOID51109    -            406   9.6e-39  133.0  57.6   1   2   9.5e-30   1.3e-25   89.8  16.1     2   247    31   264    30   267 0.80 Major Facilitator Superfamily
MFS_1                PF07690.11   354 seq867_BIOID51109    -            406   9.6e-39  133.0  57.6   2   2   8.7e-20   1.2e-15   57.0  18.3     1   178   232   404   232   406 0.90 Major Facilitator Superfamily
AMP-binding          PF00501.23   418 seq868_BIOID51109    -            652  1.8e-112  375.6   0.0   1   1  4.8e-116  2.2e-112  375.3   0.0     1   418   109   547   109   547 0.97 AMP-binding enzyme
DUF3448              PF11930.3     82 seq868_BIOID51109    -            652   3.2e-30  103.5   0.1   1   1   1.8e-33   8.4e-30  102.1   0.1     3    81    20   101    17   102 0.96 Domain of unknown function (DUF3448)
DUF4009              PF13193.1     41 seq868_BIOID51109    -            652   8.6e-16   56.9   0.0   1   1   3.5e-19   1.6e-15   56.1   0.0     2    41   591   634   590   634 0.95 Domain of unknown function (DUF4009)
HdeA                 PF06411.6     94 seq871_BIOID51109    -            112   1.4e-28   98.5   0.5   1   1   1.2e-32   1.6e-28   98.3   0.3     4    93    13   101    10   102 0.90 HdeA/HdeB family
Peptidase_M20        PF01546.23   171 seq872_BIOID51109    -            441   1.6e-24   86.2   5.5   1   1   5.4e-28   3.7e-24   85.1   3.8     1   170   117   433   117   434 0.91 Peptidase family M20/M25/M40
M20_dimer            PF07687.9    109 seq872_BIOID51109    -            441   6.5e-10   38.6   0.4   1   1   2.7e-13   1.9e-09   37.1   0.3     9    98   236   325   231   331 0.83 Peptidase dimerisation domain
Methyltransf_9       PF08003.6    315 seq873_BIOID51109    -            323  4.2e-173  574.2   0.1   1   1  2.1e-176  4.8e-173  574.0   0.0     1   315     7   322     7   322 1.00 Protein of unknown function (DUF1698)
Methyltransf_23      PF13489.1    162 seq873_BIOID51109    -            323   4.6e-11   42.5   0.0   1   1   3.7e-14   8.3e-11   41.7   0.0    12   159   114   269   103   272 0.71 Methyltransferase domain
Methyltransf_31      PF13847.1    152 seq873_BIOID51109    -            323     9e-08   31.7   0.0   1   1   7.3e-11   1.7e-07   30.8   0.0     5   112   124   228   121   276 0.90 Methyltransferase domain
Methyltransf_18      PF12847.2    112 seq873_BIOID51109    -            323   1.7e-07   31.7   0.0   1   1   1.5e-10   3.5e-07   30.6   0.0     2   111   123   226   122   227 0.85 Methyltransferase domain
Methyltransf_11      PF08241.7     95 seq873_BIOID51109    -            323   2.2e-05   24.7   0.0   1   1   1.8e-08   4.1e-05   23.8   0.0     1    94   127   223   127   224 0.84 Methyltransferase domain
CMAS                 PF02353.15   273 seq873_BIOID51109    -            323   6.7e-05   21.9   0.0   1   1   5.6e-08   0.00013   21.0   0.0    50   172   110   232   105   269 0.79 Mycolic acid cyclopropane synthetase
MCPsignal            PF00015.16   213 seq874_BIOID51109    -            506   5.4e-51  173.0  37.2   1   1   3.7e-53     1e-49  168.8  17.2     5   208   314   503   310   506 0.95 Methyl-accepting chemotaxis protein (MCP) signalling domain
PAS_3                PF08447.6     91 seq874_BIOID51109    -            506   3.7e-14   52.4   0.0   1   1   2.5e-17   6.9e-14   51.5   0.0     2    87    31   111    30   115 0.93 PAS fold
PAS_9                PF13426.1    104 seq874_BIOID51109    -            506   8.4e-13   48.5   0.0   1   1   1.1e-15     3e-12   46.7   0.0     6    98    23   114    18   120 0.94 PAS domain
HAMP                 PF00672.20    70 seq874_BIOID51109    -            506   3.4e-08   33.4  11.7   1   1     2e-10   5.5e-07   29.5   0.0     3    61   188   246   186   250 0.91 HAMP domain
PAS                  PF00989.19   113 seq874_BIOID51109    -            506   3.4e-07   29.9   0.0   1   1     3e-10   8.1e-07   28.7   0.0    14   106    21   111    14   114 0.92 PAS fold
LamB                 PF02264.10   398 seq875_BIOID51109    -            538  1.5e-152  508.2  22.1   1   1  2.9e-156    2e-152  507.7  15.3     1   398   127   538   127   538 0.98 LamB porin
Sugarporin_N         PF11471.3     60 seq875_BIOID51109    -            538   4.9e-17   61.2   5.4   1   1   1.2e-20   8.4e-17   60.4   3.7     4    59     3    59     1    60 0.91 Maltoporin periplasmic N-terminal extension
MgtC                 PF02308.11   135 seq877_BIOID51109    -            215   7.6e-48  161.6   9.8   1   1   8.2e-52   1.1e-47  161.1   6.8     1   128     9   136     9   143 0.96 MgtC family
TraF_2               PF13729.1    273 seq880_BIOID51109    -            353   1.6e-92  309.1   5.7   1   1   2.8e-96   1.9e-92  308.8   3.9     1   273     2   271     2   271 0.99 F plasmid transfer operon, TraF, protein
DUF3308              PF11751.3    274 seq880_BIOID51109    -            353   3.2e-06   26.5   0.1   1   1   6.9e-10   4.7e-06   25.9   0.1    80   244   150   324   140   339 0.79 Protein of unknown function (DUF3308)
DAO                  PF01266.19   358 seq882_BIOID51109    -            444   6.9e-63  212.5   0.0   1   1   1.8e-66   8.2e-63  212.3   0.0     1   356    25   412    25   414 0.86 FAD dependent oxidoreductase
Ribosomal_S16        PF00886.14    62 seq883_BIOID51109    -             82     6e-26   89.8   0.1   1   1   5.2e-30   7.1e-26   89.5   0.0     1    62     8    68     8    68 0.96 Ribosomal protein S16
GDPD                 PF03009.12   255 seq884_BIOID51109    -            247   2.5e-44  151.6   0.0   1   1   2.1e-48   2.9e-44  151.3   0.0     1   254    12   238    12   239 0.95 Glycerophosphoryl diester phosphodiesterase family
TraX                 PF05857.6    219 seq885_BIOID51109    -            267   2.7e-52  177.4   9.3   1   1   2.3e-56   3.1e-52  177.2   6.4     2   218    51   266    50   267 0.96 TraX protein
RimM                 PF01782.13    84 seq886_BIOID51109    -            183   8.8e-28   95.9   0.0   1   1     2e-31   1.3e-27   95.3   0.0     2    84    17    98    16    98 0.98 RimM N-terminal domain
PRC                  PF05239.11    79 seq886_BIOID51109    -            183   8.9e-10   38.1   0.7   1   1   2.1e-13   1.4e-09   37.5   0.5     2    73   105   178   104   182 0.89 PRC-barrel domain
SBP_bac_9            PF01297.12   256 seq887_BIOID51109    -            352     2e-61  207.3   0.0   1   1   1.7e-65   2.3e-61  207.1   0.0     1   256    70   349    70   349 0.91 Periplasmic solute binding protein family
Na_H_Exchanger       PF00999.16   384 seq889_BIOID51109    -            558   9.4e-76  254.6  52.5   1   1   1.9e-79   1.3e-75  254.2  36.4     4   379    14   385    11   389 0.94 Sodium/hydrogen exchanger family
TrkA_N               PF02254.13   116 seq889_BIOID51109    -            558   7.2e-25   87.1   0.3   1   1   1.8e-28   1.3e-24   86.3   0.2     2   115   421   534   420   535 0.97 TrkA-N domain
tRNA_m1G_MT          PF01746.16   186 seq893_BIOID51109    -            255   1.5e-59  200.5   0.0   1   1   1.3e-63   1.8e-59  200.3   0.0     2   186    23   221    22   221 0.98 tRNA (Guanine-1)-methyltransferase
Peptidase_M20        PF01546.23   171 seq894_BIOID51109    -            481   2.3e-05   23.9   0.1   1   1   2.8e-09   3.9e-05   23.2   0.0     2    92    78   265    77   370 0.71 Peptidase family M20/M25/M40
Abhydrolase_5        PF12695.2    142 seq896_BIOID51109    -            286   6.9e-21   74.3   0.0   1   1   5.2e-23   7.9e-20   70.9   0.0     1   141    27   262    27   263 0.86 Alpha/beta hydrolase family
Abhydrolase_6        PF12697.2    228 seq896_BIOID51109    -            286   2.5e-19   69.9   0.0   1   1   2.4e-22   3.6e-19   69.4   0.0     1   214    28   259    28   273 0.79 Alpha/beta hydrolase family
Abhydrolase_1        PF00561.15   230 seq896_BIOID51109    -            286   8.2e-19   67.9   0.0   1   1   6.2e-22   9.5e-19   67.7   0.0     1   228    54   274    54   276 0.91 alpha/beta hydrolase fold
Peptidase_S15        PF02129.13   272 seq896_BIOID51109    -            286     5e-15   55.5   0.0   1   1   6.2e-18   9.5e-15   54.6   0.0    51   256    47   250     7   259 0.78 X-Pro dipeptidyl-peptidase (S15 family)
Peptidase_S9         PF00326.16   213 seq896_BIOID51109    -            286   1.2e-10   40.8   0.0   1   1   1.8e-10   2.7e-07   29.8   0.0    10   103    49   137    43   165 0.83 Prolyl oligopeptidase family
Hydrolase_4          PF12146.3     79 seq896_BIOID51109    -            286   1.2e-08   34.5   0.0   1   1   1.4e-11   2.1e-08   33.7   0.0    11    64    19    74    11    88 0.82 Putative lysophospholipase
Lipoprotein_19       PF13617.1     59 seq900_BIOID51109    -             61   3.6e-27   93.6   0.7   1   1   2.9e-31   3.9e-27   93.5   0.5     1    59     2    60     2    60 0.97 YnbE-like lipoprotein
Iso_dh               PF00180.15   348 seq902_BIOID51109    -            416  7.1e-116  386.8   0.0   1   1    6e-120  8.2e-116  386.6   0.0     2   348    29   412    28   412 0.98 Isocitrate/isopropylmalate dehydrogenase
DUF1318              PF07027.7     95 seq904_BIOID51109    -            133   7.9e-34  115.6   1.0   1   1   7.2e-38   9.9e-34  115.3   0.7     2    95    40   132    39   132 0.98 Protein of unknown function (DUF1318)
Esterase             PF00756.15   251 seq906_BIOID51109    -            377   2.5e-18   66.2   0.0   1   1     5e-22   3.4e-18   65.8   0.0     1   153   159   318   159   357 0.84 Putative esterase
CBM_48               PF02922.13    85 seq906_BIOID51109    -            377   7.3e-12   45.0   0.1   1   1     2e-15   1.4e-11   44.1   0.1     7    74    53   113    47   133 0.84 Carbohydrate-binding module 48 (Isoamylase N-terminal domain)
Aldedh               PF00171.17   462 seq908_BIOID51109    -            482  9.6e-176  584.5   0.1   1   1  7.9e-180  1.1e-175  584.3   0.1     1   461    19   477    19   478 0.99 Aldehyde dehydrogenase family
G_glu_transpept      PF01019.16   510 seq911_BIOID51109    -            580    2e-187  623.6   0.6   1   1  1.7e-191  2.3e-187  623.4   0.4     2   508    64   572    63   574 0.99 Gamma-glutamyltranspeptidase
DUF485               PF04341.7     91 seq912_BIOID51109    -            104   1.9e-35  120.3   0.0   1   1   1.5e-39   2.1e-35  120.1   0.0     1    91     9   100     9   100 0.98 Protein of unknown function, DUF485
Peptidase_M23        PF01551.17    96 seq913_BIOID51109    -            440   2.3e-34  117.2   0.2   1   1   1.4e-37   4.8e-34  116.1   0.2     2    96   313   407   312   407 0.98 Peptidase family M23
OapA                 PF04225.7     85 seq913_BIOID51109    -            440   8.3e-11   41.5   0.5   1   1   3.5e-11   1.2e-07   31.3   0.0     3    81    96   172    94   176 0.88 Opacity-associated protein A LysM-like domain
LysM                 PF01476.15    44 seq913_BIOID51109    -            440   9.3e-08   31.7   0.9   1   1     6e-11     2e-07   30.6   0.1     1    43    98   141    98   142 0.94 LysM domain
OapA_N               PF08525.6     30 seq913_BIOID51109    -            440   3.5e-07   29.6   0.2   1   1   1.8e-10     6e-07   28.9   0.2     2    29    11    39    10    40 0.92 Opacity-associated protein A N-terminal motif
Ribosomal_L19        PF01245.15   113 seq917_BIOID51109    -            115   8.8e-51  170.3   2.5   1   1   7.2e-55   9.8e-51  170.1   1.8     2   112     3   113     2   114 0.99 Ribosomal protein L19
SSF                  PF00474.12   406 seq919_BIOID51109    -            549  1.2e-140  468.6  38.7   1   1  1.2e-144  1.6e-140  468.2  26.8     1   406    63   468    63   468 1.00 Sodium:solute symporter family
DDE_Tnp_IS66         PF03050.9    271 seq922_BIOID51109    -            261   2.1e-52  177.9   0.1   1   1   3.6e-56   2.5e-52  177.6   0.1   121   271    55   211    33   211 0.95 Transposase IS66 family
DDE_Tnp_IS66_C       PF13817.1     39 seq922_BIOID51109    -            261   2.8e-17   62.2   0.0   1   1   9.3e-21   6.3e-17   61.1   0.0     1    39   217   255   217   255 0.98 IS66 C-terminal element
FinO_N               PF12602.3     72 seq924_BIOID51109    -             67   1.1e-23   83.1  11.3   1   1   1.1e-27   1.4e-23   82.7   7.9     1    70     1    60     1    62 0.97 Fertility inhibition protein N terminal
ProQ                 PF04352.8    115 seq926_BIOID51109    -            151   5.7e-30  103.1   0.2   1   1     2e-33   2.7e-29  100.9   0.0     4   113    36   145    33   146 0.96 ProQ/FINO family
FAD_binding_9        PF08021.6    117 seq929_BIOID51109    -            254   9.4e-33  112.5   0.0   1   1   3.8e-36   2.6e-32  111.1   0.0     1   116    21   132    21   133 0.97 Siderophore-interacting FAD-binding domain
SIP                  PF04954.8    119 seq929_BIOID51109    -            254   4.7e-21   75.2   0.4   1   1   9.2e-25   6.3e-21   74.8   0.3     4   118   142   253   139   254 0.95 Siderophore-interacting protein
ABG_transport        PF03806.8    502 seq931_BIOID51109    -            510  1.5e-207  689.5  35.2   1   1  1.2e-211  1.7e-207  689.3  24.4     1   500    16   507    16   509 0.98 AbgT putative transporter family
Acyl_transf_3        PF01757.17   340 seq932_BIOID51109    -            357   3.7e-31  108.1  42.5   1   1   3.2e-35   4.4e-31  107.8  29.5     3   337     7   326     5   329 0.92 Acyltransferase family
Glucosamine_iso      PF01182.15   199 seq935_BIOID51109    -            240   1.9e-16   60.2   0.0   1   1   2.8e-20   3.8e-16   59.2   0.0     5   198    12   206     9   207 0.77 Glucosamine-6-phosphate isomerases/6-phosphogluconolactonase
T2SE                 PF00437.15   272 seq936_BIOID51109    -            382   4.5e-33  114.1   0.0   1   1     5e-37   6.8e-33  113.6   0.0   109   261   142   292    23   309 0.77 Type II/IV secretion system protein
HTH_Tnp_1            PF01527.15    76 seq937_BIOID51109    -            126   2.5e-21   75.2   0.0   1   1   2.5e-25   3.5e-21   74.8   0.0     1    70    10    86    10    92 0.86 Transposase
Aminotran_3          PF00202.16   339 seq941_BIOID51109    -            428  1.2e-121  405.5   0.1   1   1  1.1e-125  1.5e-121  405.3   0.1     2   338    29   362    28   363 0.98 Aminotransferase class-III
Lip_A_acyltrans      PF03279.8    295 seq943_BIOID51109    -            331  4.9e-113  376.7   0.0   1   1  4.1e-117  5.5e-113  376.5   0.0     2   295    20   313    19   313 1.00 Bacterial lipid A biosynthesis acyltransferase
SUKH-3               PF14433.1    143 seq945_BIOID51109    -            155   3.2e-34  117.6   0.2   1   1   2.7e-38   3.6e-34  117.4   0.1     2   141    12   150    11   152 0.98 SUKH-3 immunity protein
TnpB_IS66            PF05717.8    108 seq946_BIOID51109    -             77   6.2e-27   93.0   0.1   1   1   4.9e-31   6.6e-27   92.9   0.1    34   104     1    69     1    73 0.96 IS66 Orf2 like protein
UDG                  PF03167.14   152 seq948_BIOID51109    -            168   6.4e-26   90.5   0.0   1   1   5.2e-30   7.1e-26   90.3   0.0     5   151     7   159     3   163 0.91 Uracil DNA glycosylase superfamily
Flavodoxin_2         PF02525.12   199 seq949_BIOID51109    -             98   7.7e-20   71.1   0.1   1   1   6.7e-24   9.2e-20   70.8   0.1     2   103     7    86     6    90 0.93 Flavodoxin-like fold
Aldedh               PF00171.17   462 seq951_BIOID51109    -            406  4.3e-146  486.7   0.0   1   1  3.6e-150  4.9e-146  486.5   0.0    64   462     1   402     1   402 0.98 Aldehyde dehydrogenase family
DDE_Tnp_IS66         PF03050.9    271 seq952_BIOID51109    -            420   6.1e-75  251.8   0.1   1   1   1.3e-78   6.1e-75  251.8   0.1     1   220   175   411   175   416 0.98 Transposase IS66 family
HTH_Tnp_IS66         PF13005.2     59 seq952_BIOID51109    -            420   9.7e-18   63.6   0.8   1   1   3.9e-21   1.8e-17   62.8   0.5     3    59   115   169   113   169 0.96 putative Helix-turn-helix domain of transposase IS66
LZ_Tnp_IS66          PF13007.2     78 seq952_BIOID51109    -            420   2.8e-13   50.2   9.5   1   1     6e-17   2.8e-13   50.2   2.2     1    77    38   110    38   111 0.82 Transposase C of IS166 homeodomain
Flavodoxin_2         PF02525.12   199 seq953_BIOID51109    -             76   3.5e-08   33.0   0.0   1   1   2.8e-12   3.9e-08   32.9   0.0   133   197     2    65     1    67 0.88 Flavodoxin-like fold
TRCF                 PF03461.10   101 seq954_BIOID51109    -           1164   3.3e-29  100.7   0.0   1   1     1e-31   2.8e-28   97.6   0.0     1    97  1021  1117  1021  1121 0.95 TRCF domain
CarD_CdnL_TRCF       PF02559.11    98 seq954_BIOID51109    -           1164   2.6e-28   97.8   0.0   1   1   2.7e-31   7.3e-28   96.3   0.0     1    98   492   589   492   589 0.98 CarD-like/TRCF domain
DEAD                 PF00270.24   173 seq954_BIOID51109    -           1164   3.3e-24   85.1   0.1   1   1   3.3e-27   9.1e-24   83.7   0.0     1   169   618   778   618   782 0.87 DEAD/DEAH box helicase
Helicase_C           PF00271.26    78 seq954_BIOID51109    -           1164     1e-16   60.4   0.9   1   1   2.8e-18   7.7e-15   54.4   0.3     8    77   852   922   848   923 0.96 Helicase conserved C-terminal domain
ResIII               PF04851.10   184 seq954_BIOID51109    -           1164   9.8e-12   44.9   0.0   1   1   7.3e-15     2e-11   43.9   0.0     3   182   616   774   614   776 0.81 Type III restriction enzyme, res subunit
Na_H_Exchanger       PF00999.16   384 seq958_BIOID51109    -            293   2.9e-52  177.3  29.1   1   1   2.6e-56   3.6e-52  177.0  20.2     3   273    11   272     9   277 0.96 Sodium/hydrogen exchanger family
DNA_binding_1        PF01035.15    85 seq962_BIOID51109    -            171     6e-33  112.3   0.0   1   1   1.2e-36   8.2e-33  111.8   0.0     1    82    87   168    87   171 0.98 6-O-methylguanine DNA methyltransferase, DNA binding domain
Methyltransf_1N      PF02870.10    77 seq962_BIOID51109    -            171   2.3e-19   69.6   0.0   1   1   4.6e-23   3.1e-19   69.2   0.0     2    76     4    83     3    84 0.97 6-O-methylguanine DNA methyltransferase, ribonuclease-like domain
Abhydrolase_3        PF07859.8    211 seq963_BIOID51109    -            319   4.6e-53  179.8   0.0   1   1   1.8e-56   6.1e-53  179.4   0.0     1   210    87   295    87   296 0.90 alpha/beta hydrolase fold
DUF2424              PF10340.4    374 seq963_BIOID51109    -            319   2.4e-07   29.6   0.0   1   1   9.7e-11   3.3e-07   29.1   0.0   119   276    79   235    60   247 0.81 Protein of unknown function (DUF2424)
Abhydrolase_5        PF12695.2    142 seq963_BIOID51109    -            319   1.1e-06   28.3   0.0   1   1   4.7e-10   1.6e-06   27.8   0.0     2   141    87   292    86   293 0.76 Alpha/beta hydrolase family
DLH                  PF01738.13   218 seq963_BIOID51109    -            319   0.00014   21.1   0.0   1   1     7e-08   0.00024   20.3   0.0   147   206   253   307   227   319 0.80 Dienelactone hydrolase family
DDE_Tnp_1_assoc      PF13808.1     90 seq967_BIOID51109    -            378   1.8e-33  113.9   0.0   1   1   5.4e-37   3.7e-33  112.9   0.0     1    90     6    95     6    95 0.99 DDE_Tnp_1-associated
DDE_Tnp_1            PF01609.16   211 seq967_BIOID51109    -            378   1.9e-31  109.2   0.3   1   1   4.7e-35   3.2e-31  108.4   0.2     3   211   102   343   100   343 0.93 Transposase DDE domain
SBP_bac_1            PF01547.20   314 seq969_BIOID51109    -            396   2.8e-42  145.4  15.1   1   1   8.5e-46   3.9e-42  144.9  10.5     9   312    45   315    37   317 0.90 Bacterial extracellular solute-binding protein
SBP_bac_8            PF13416.1    281 seq969_BIOID51109    -            396   2.3e-41  142.2  11.4   1   1   6.2e-45   2.8e-41  141.9   7.4     2   280    49   344    48   345 0.84 Bacterial extracellular solute-binding protein
SBP_bac_6            PF13343.1    242 seq969_BIOID51109    -            396   1.3e-06   27.7   3.5   1   1   1.1e-09     5e-06   25.8   2.4     4   215    83   325    80   345 0.71 Bacterial extracellular solute-binding protein
Pentapeptide         PF00805.17    40 seq970_BIOID51109    -            247   6.5e-21   73.0  17.9   1   2   4.2e-12   1.9e-08   33.2   1.1     2    38    85   121    84   123 0.97 Pentapeptide repeats (8 copies)
Pentapeptide         PF00805.17    40 seq970_BIOID51109    -            247   6.5e-21   73.0  17.9   2   2   1.7e-11   7.7e-08   31.3   1.1     8    39   131   162   124   163 0.94 Pentapeptide repeats (8 copies)
BCCT                 PF02028.12   485 seq971_BIOID51109    -            504    1e-123  413.0  44.0   1   1  8.4e-128  1.1e-123  412.9  30.5     1   484    14   500    14   501 0.98 BCCT family transporter
Response_reg         PF00072.19   112 seq972_BIOID51109    -            232   5.1e-29  100.4   0.4   1   1   1.2e-32     8e-29   99.8   0.3     1   112     4   112     4   112 0.98 Response regulator receiver domain
Trans_reg_C          PF00486.23    77 seq972_BIOID51109    -            232   1.4e-21   76.0   0.0   1   1   5.1e-25   3.5e-21   74.7   0.0     1    77   152   228   152   228 0.95 Transcriptional regulatory protein, C terminal
AA_permease          PF00324.16   479 seq975_BIOID51109    -            487  2.1e-121  405.4  47.7   1   1  3.5e-125  2.4e-121  405.3  33.1     1   476    39   476    39   479 0.98 Amino acid permease
AA_permease_2        PF13520.1    426 seq975_BIOID51109    -            487     1e-42  146.0  47.6   1   1   1.8e-46   1.3e-42  145.7  33.0     5   424    39   460    35   466 0.86 Amino acid permease
cNMP_binding         PF00027.24    91 seq978_BIOID51109    -            264   5.3e-16   58.1   0.0   1   1     2e-19     9e-16   57.3   0.0     4    90    66   151    63   152 0.95 Cyclic nucleotide-binding domain
Crp                  PF00325.15    32 seq978_BIOID51109    -            264   3.7e-15   54.9   1.4   1   1   9.7e-19   4.4e-15   54.7   0.3     1    32   207   238   207   238 0.97 Bacterial regulatory proteins, crp family
HTH_Crp_2            PF13545.1     76 seq978_BIOID51109    -            264   5.5e-13   48.4   0.0   1   1   2.2e-16     1e-12   47.5   0.0     1    76   182   256   182   256 0.96 Crp-like helix-turn-helix domain
TrkA_N               PF02254.13   116 seq979_BIOID51109    -            322   3.4e-25   88.1   0.1   1   1   9.2e-29   6.3e-25   87.3   0.0     1   112   124   235   124   238 0.98 TrkA-N domain
Na_H_Exchanger       PF00999.16   384 seq979_BIOID51109    -            322   4.3e-08   31.9   9.3   1   1   8.6e-12   5.9e-08   31.5   6.4   281   383     1    94     1    97 0.90 Sodium/hydrogen exchanger family
DDE_Tnp_IS66_C       PF13817.1     39 seq982_BIOID51109    -             83     4e-20   71.4   0.1   1   1   7.6e-24   5.2e-20   71.0   0.0     1    39    39    77    39    77 0.98 IS66 C-terminal element
DDE_Tnp_IS66         PF03050.9    271 seq982_BIOID51109    -             83   2.6e-10   39.8   0.0   1   1   4.6e-14   3.2e-10   39.5   0.0   239   271     1    33     1    33 0.96 Transposase IS66 family
HTH_Tnp_1            PF01527.15    76 seq983_BIOID51109    -            108   5.5e-11   42.1   1.3   1   1   1.6e-14   2.2e-10   40.2   0.9     1    74     1    87     1    88 0.86 Transposase
HATPase_c            PF02518.21   111 seq984_BIOID51109    -            457     1e-25   89.4   0.0   1   1   2.3e-28   7.9e-25   86.6   0.0     2   110   346   453   345   454 0.97 Histidine kinase-, DNA gyrase B-, and HSP90-like ATPase
HisKA                PF00512.20    68 seq984_BIOID51109    -            457   9.8e-15   54.1   3.5   1   1   2.9e-18   9.8e-15   54.1   2.4     1    67   238   299   238   300 0.95 His Kinase A (phospho-acceptor) domain
HAMP                 PF00672.20    70 seq984_BIOID51109    -            457   8.2e-13   48.2   0.1   1   1   2.4e-16   8.2e-13   48.2   0.1     2    70   165   234   164   234 0.96 HAMP domain
HATPase_c_3          PF13589.1    137 seq984_BIOID51109    -            457   5.7e-07   29.1   0.0   1   1   3.4e-10   1.2e-06   28.1   0.0     3    82   350   424   348   430 0.88 Histidine kinase-, DNA gyrase B-, and HSP90-like ATPase
DAHP_synth_1         PF00793.15   272 seq986_BIOID51109    -            379  2.7e-102  340.9   0.0   1   1  2.5e-106  3.4e-102  340.6   0.0     8   271    62   363    42   364 0.96 DAHP synthetase I family
rve                  PF00665.21   120 seq987_BIOID51109    -            205   2.1e-22   79.3   0.0   1   1   4.3e-26   2.9e-22   78.9   0.0     3   119    36   156    34   157 0.96 Integrase core domain
rve_3                PF13683.1     67 seq987_BIOID51109    -            205   7.5e-18   63.7   0.1   1   1   2.1e-21   1.5e-17   62.7   0.1     4    67   131   194   128   194 0.95 Integrase core domain
rve                  PF00665.21   120 seq988_BIOID51109    -            296   4.9e-26   91.0   0.1   1   1   3.8e-29   1.3e-25   89.7   0.0     2   119   126   240   125   241 0.97 Integrase core domain
HTH_21               PF13276.1     60 seq988_BIOID51109    -            296   1.6e-16   59.9   2.9   1   1   1.1e-19   3.9e-16   58.7   2.0     3    60    48   104    45   104 0.93 HTH-like domain
rve_3                PF13683.1     67 seq988_BIOID51109    -            296   2.7e-11   42.7   0.0   1   1   1.8e-14   6.1e-11   41.5   0.0     6    67   217   278   212   278 0.92 Integrase core domain
rve_2                PF13333.1     52 seq988_BIOID51109    -            296   2.6e-06   27.2   0.0   1   1   1.6e-09   5.5e-06   26.2   0.0     1    44   231   277   231   284 0.88 Integrase core domain
Xan_ur_permease      PF00860.15   389 seq989_BIOID51109    -            445   5.7e-43  146.7  50.3   1   1   4.2e-47   5.7e-43  146.7  34.9     3   387    31   404    29   406 0.92 Permease family
BPD_transp_1         PF00528.17   185 seq990_BIOID51109    -            519     5e-22   78.1  16.2   1   1   3.7e-26     5e-22   78.1  11.2     4   171   303   506   300   513 0.83 Binding-protein-dependent transport system inner membrane component
Glyco_trans_2_3      PF13632.1    192 seq991_BIOID51109    -            745   6.8e-47  159.5   7.4   1   1     2e-49   9.1e-46  155.8   5.0     2   191   165   382   164   451 0.94 Glycosyl transferase family group 2
Glyco_tranf_2_3      PF13641.1    230 seq991_BIOID51109    -            745   1.2e-42  146.1   0.1   1   1     6e-46   2.7e-42  145.0   0.1     2   228    70   331    69   333 0.91 Glycosyltransferase like family 2
T2SE_Nter            PF05157.10   109 seq991_BIOID51109    -            745   2.4e-18   66.0   3.6   1   1   1.4e-21   6.5e-18   64.6   0.0     3   108   524   628   522   629 0.97 Type II secretion system (T2SS), protein E, N-terminal domain
Usp                  PF00582.21   140 seq992_BIOID51109    -            316   1.9e-33  115.4   0.0   1   2   4.9e-21   6.7e-17   61.8   0.0     1   140     3   146     3   146 0.98 Universal stress protein family
Usp                  PF00582.21   140 seq992_BIOID51109    -            316   1.9e-33  115.4   0.0   2   2   6.6e-18   9.1e-14   51.7   0.1    16   140   174   300   156   300 0.88 Universal stress protein family
DUF2387              PF09526.5     71 seq993_BIOID51109    -             66   1.4e-22   79.2   3.1   1   1   1.2e-26   1.7e-22   79.0   2.1     2    71     4    63     3    63 0.88 Probable metal-binding protein (DUF2387)
TraG-D_C             PF12696.2    128 seq994_BIOID51109    -            767     3e-06   27.0   0.2   1   1   2.2e-10     3e-06   27.0   0.1     1    90   437   525   437   558 0.83 TraM recognition site of TraD and TraG
Acyl-CoA_dh_1        PF00441.19   150 seq995_BIOID51109    -            380   9.8e-47  158.6   1.3   1   1   3.9e-50   1.3e-46  158.2   0.9     1   150   227   376   227   376 0.99 Acyl-CoA dehydrogenase, C-terminal domain
Acyl-CoA_dh_N        PF02771.11   113 seq995_BIOID51109    -            380   7.7e-17   61.7   0.1   1   1   4.7e-20   1.6e-16   60.7   0.0     1   106     6   110     6   116 0.92 Acyl-CoA dehydrogenase, N-terminal domain
Acyl-CoA_dh_M        PF02770.14    52 seq995_BIOID51109    -            380   2.9e-16   58.5   0.1   1   1   2.7e-19   9.2e-16   56.9   0.0     3    51   123   171   121   172 0.97 Acyl-CoA dehydrogenase, middle domain
Acyl-CoA_dh_2        PF08028.6    134 seq995_BIOID51109    -            380   1.4e-15   57.5   0.8   1   1   6.8e-19   2.3e-15   56.8   0.6     9   125   250   356   243   359 0.95 Acyl-CoA dehydrogenase, C-terminal domain
FCD                  PF07729.7    125 seq996_BIOID51109    -            226   5.1e-18   65.4  11.7   1   1   1.2e-21   7.9e-18   64.8   8.1     1   124    82   213    82   214 0.85 FCD domain
GntR                 PF00392.16    64 seq996_BIOID51109    -            226   9.9e-13   47.2   0.0   1   1   3.3e-16   2.2e-12   46.0   0.0     7    64    16    72    12    72 0.96 Bacterial regulatory proteins, gntR family
FKBP_C               PF00254.23    94 seq997_BIOID51109    -            196   6.5e-11   41.9   0.0   1   1   7.3e-15     1e-10   41.4   0.0     7    94     5   137     1   137 0.83 FKBP-type peptidyl-prolyl cis-trans isomerase
ATP-grasp_4          PF13535.1    184 seq1001_BIOID51109   -            360   9.7e-25   87.2   0.0   1   1   3.4e-28   4.6e-24   85.0   0.0     2   182   122   301   121   304 0.93 ATP-grasp domain
PDH                  PF02153.12   258 seq1002_BIOID51109   -            373   4.7e-32  110.7   0.0   1   1   1.7e-35   1.2e-31  109.4   0.0    38   257   135   344   124   345 0.93 Prephenate dehydrogenase
CM_2                 PF01817.16    81 seq1002_BIOID51109   -            373   4.6e-24   84.2   0.2   1   1   1.5e-27     1e-23   83.1   0.1     1    80     9    88     9    89 0.98 Chorismate mutase type II
tRNA-synt_1d         PF00750.14   354 seq1003_BIOID51109   -            577    1e-148  494.8   0.2   1   1  2.8e-152  1.3e-148  494.4   0.2     1   354    95   446    95   446 0.99 tRNA synthetases class I (R)
DALR_1               PF05746.10   119 seq1003_BIOID51109   -            577   3.4e-36  123.6   0.4   1   1   4.5e-39     2e-35  121.1   0.3     1   119   460   577   460   577 0.98 DALR anticodon binding domain
Arg_tRNA_synt_N      PF03485.11    85 seq1003_BIOID51109   -            577   2.5e-22   79.0   0.2   1   1   2.4e-25   1.1e-21   77.0   0.1     3    85     7    87     1    87 0.91 Arginyl tRNA synthetase N terminal domain
HTH_20               PF12840.2     61 seq1004_BIOID51109   -             98   2.4e-16   59.1   0.0   1   1   7.5e-20   3.4e-16   58.6   0.0     3    61     6    69     4    69 0.93 Helix-turn-helix domain
HTH_5                PF01022.15    47 seq1004_BIOID51109   -             98   1.4e-07   30.9   1.2   1   1   7.3e-11   3.3e-07   29.7   0.0     1    46    15    63    15    64 0.94 Bacterial regulatory protein, arsR family
HTH_IclR             PF09339.5     52 seq1004_BIOID51109   -             98   8.5e-07   28.3   0.2   1   1   3.7e-10   1.7e-06   27.4   0.0    13    51    27    65    23    66 0.93 IclR helix-turn-helix domain
GFO_IDH_MocA         PF01408.17   120 seq1007_BIOID51109   -            345   3.5e-27   95.2   0.0   1   1   1.2e-30   5.7e-27   94.5   0.0     1   117     3   120     3   123 0.96 Oxidoreductase family, NAD-binding Rossmann fold
GFO_IDH_MocA_C       PF02894.12   115 seq1007_BIOID51109   -            345   6.7e-14   51.5   0.0   1   1   2.5e-17   1.1e-13   50.7   0.0     1   113   135   237   135   239 0.92 Oxidoreductase family, C-terminal alpha/beta domain
NAD_binding_3        PF03447.11   117 seq1007_BIOID51109   -            345   5.8e-07   29.7   0.0   1   1   2.8e-10   1.3e-06   28.6   0.0    26   114    33   119    19   120 0.83 Homoserine dehydrogenase, NAD binding domain
YmgB                 PF10798.3     61 seq1008_BIOID51109   -             78   3.6e-05   23.3   0.0   1   1     4e-09   5.4e-05   22.7   0.0     4    35    27    58    25    63 0.93 Biofilm development protein YmgB/AriR
FKBP_N               PF01346.13   124 seq1011_BIOID51109   -            270     6e-33  113.4  12.4   1   1   1.3e-36   9.1e-33  112.8   8.6     5   124    27   152    23   152 0.93 Domain amino terminal to FKBP-type peptidyl-prolyl isomerase
FKBP_C               PF00254.23    94 seq1011_BIOID51109   -            270   1.2e-30  105.2   0.1   1   1   1.5e-32     1e-28   99.0   0.0     4    94   160   246   157   246 0.96 FKBP-type peptidyl-prolyl cis-trans isomerase
CoA_transf_3         PF02515.12   191 seq1012_BIOID51109   -            405   1.4e-47  161.2   0.0   1   1   1.4e-51     2e-47  160.8   0.0     2   181    70   249    69   258 0.93 CoA-transferase family III
MS_channel           PF00924.13   206 seq1014_BIOID51109   -            343   1.1e-63  214.2   0.4   1   1   7.9e-68   1.1e-63  214.2   0.3     2   205   120   323   119   324 0.99 Mechanosensitive ion channel
BPD_transp_1         PF00528.17   185 seq1015_BIOID51109   -            296   1.6e-15   56.9  16.5   1   1   1.2e-19   1.6e-15   56.9  11.5    10   181   111   287    97   291 0.82 Binding-protein-dependent transport system inner membrane component
DUF3706              PF12500.3    200 seq1016_BIOID51109   -            380   5.6e-54  182.7   0.0   1   1   7.9e-58   1.1e-53  181.8   0.0     2   198   197   367   196   369 0.97 Protein of unknown function (DUF3706)
Sugar_tr             PF00083.19   451 seq1018_BIOID51109   -            243   1.2e-21   76.7  12.0   1   1   2.1e-25   1.4e-21   76.4   8.3     6   199    27   227    23   239 0.85 Sugar (and other) transporter
MFS_1                PF07690.11   354 seq1018_BIOID51109   -            243   3.8e-15   55.3  19.4   1   1   7.9e-19   5.4e-15   54.8  13.5    37   173    69   215    23   240 0.74 Major Facilitator Superfamily
YkuD                 PF03734.9    146 seq1019_BIOID51109   -            319   3.5e-20   72.6   0.0   1   1     9e-24   6.1e-20   71.8   0.0     3   146   102   239   100   239 0.78 L,D-transpeptidase catalytic domain
LysM                 PF01476.15    44 seq1019_BIOID51109   -            319   4.1e-07   29.6   0.0   1   1   1.1e-10   7.8e-07   28.7   0.0     2    44    46    90    45    90 0.94 LysM domain
YmgB                 PF10798.3     61 seq1020_BIOID51109   -             88   5.3e-29   99.7   2.6   1   1   3.8e-33   5.3e-29   99.7   1.8     1    61    28    88    28    88 0.98 Biofilm development protein YmgB/AriR
HTH_5                PF01022.15    47 seq1021_BIOID51109   -             99   1.2e-14   53.5   0.1   1   1   7.3e-18     2e-14   52.8   0.1     1    47    23    70    23    70 0.97 Bacterial regulatory protein, arsR family
HTH_20               PF12840.2     61 seq1021_BIOID51109   -             99   2.4e-11   43.1   0.4   1   1   1.3e-14   3.5e-11   42.6   0.3     2    58    16    72    15    75 0.96 Helix-turn-helix domain
MarR_2               PF12802.2     62 seq1021_BIOID51109   -             99     2e-09   36.8   0.1   1   1   1.2e-12   3.3e-09   36.1   0.1     5    60    24    75    19    77 0.89 MarR family
HTH_24               PF13412.1     48 seq1021_BIOID51109   -             99     2e-08   33.3   0.0   1   1   1.9e-11   5.1e-08   32.0   0.0     5    47    26    68    24    69 0.96 Winged helix-turn-helix DNA-binding
MarR                 PF01047.17    59 seq1021_BIOID51109   -             99   6.7e-06   25.6   0.0   1   1   4.6e-09   1.3e-05   24.7   0.0     5    53    26    74    23    75 0.95 MarR family
Rhodanese            PF00581.15   113 seq1024_BIOID51109   -            174   2.1e-11   44.0   0.0   1   1   4.8e-15   3.3e-11   43.4   0.0     2   112     8    98     7    99 0.82 Rhodanese-like domain
DUF2892              PF11127.3     66 seq1024_BIOID51109   -            174   3.2e-11   42.7   3.2   1   1     7e-15   4.8e-11   42.2   2.2    10    60   115   170   112   174 0.88 Protein of unknown function (DUF2892)
NfrA_C               PF13283.1    176 seq1025_BIOID51109   -            990   2.8e-47  160.2   3.8   1   1     1e-50   2.8e-47  160.2   2.7     2   170   807   977   806   982 0.98 Bacteriophage N adsorption protein A C-term
TPR_16               PF13432.1     65 seq1025_BIOID51109   -            990   1.4e-09   38.2   8.5   1   1   7.2e-10     2e-06   28.2   0.6     2    65   617   680   616   680 0.97 Tetratricopeptide repeat
TPR_14               PF13428.1     44 seq1025_BIOID51109   -            990   1.5e-08   34.3  13.9   1   1   3.6e-08   9.7e-05   22.5   0.3     3    43   648   688   646   689 0.94 Tetratricopeptide repeat
TPR_15               PF13429.1    280 seq1025_BIOID51109   -            990   1.1e-06   27.7  32.5   1   1   1.2e-09   3.2e-06   26.2   8.2    73   238   535   704   517   715 0.79 Tetratricopeptide repeat
Pirin                PF02678.11   107 seq1026_BIOID51109   -            231     2e-36  123.9   0.4   1   1   4.5e-40   3.1e-36  123.3   0.3     5   107     7   119     3   119 0.94 Pirin
Cupin_2              PF07883.6     71 seq1026_BIOID51109   -            231   1.8e-07   30.4   0.8   1   1   6.3e-11   4.3e-07   29.2   0.2     5    67    48   114    46   120 0.88 Cupin domain
MFS_1                PF07690.11   354 seq1029_BIOID51109   -            173   1.5e-13   50.1  19.2   1   1   2.4e-17   1.6e-13   50.0  13.3    22   173    11   166     1   173 0.78 Major Facilitator Superfamily
Sugar_tr             PF00083.19   451 seq1029_BIOID51109   -            173   1.9e-06   26.6  16.1   1   1   3.3e-10   2.3e-06   26.3  11.1   281   418    14   143     3   168 0.76 Sugar (and other) transporter
PAS_6                PF08348.6    118 seq1030_BIOID51109   -            240   2.1e-39  133.6   0.1   1   1   5.8e-43   3.9e-39  132.7   0.1     1   114    28   140    28   144 0.96 YheO-like PAS domain
HTH_22               PF13309.1     64 seq1030_BIOID51109   -            240   1.4e-21   75.8   0.4   1   1   3.3e-25   2.2e-21   75.2   0.3     1    64   165   228   165   228 0.98 HTH domain
DUF1311              PF07007.7     95 seq1032_BIOID51109   -            162   6.6e-20   70.8   1.9   1   1   6.2e-24   8.5e-20   70.5   1.3     1    95    34   145    34   145 0.85 Protein of unknown function (DUF1311)
Peptidase_M22        PF00814.20   268 seq1033_BIOID51109   -            337  4.2e-102  341.1   0.0   1   1  3.5e-106  4.7e-102  340.9   0.0     2   268    24   307    23   307 0.98 Glycoprotease family
EAL                  PF00563.15   236 seq1034_BIOID51109   -            521   4.8e-63  212.6   0.0   1   1   1.2e-66   8.4e-63  211.8   0.0     2   236   265   500   264   500 0.96 EAL domain
CSS-motif            PF12792.2    208 seq1034_BIOID51109   -            521     8e-30  103.6   0.0   1   1   1.6e-33   1.1e-29  103.1   0.0     3   207    44   238    42   239 0.90 CSS motif domain associated with EAL
AMP-binding          PF00501.23   418 seq1037_BIOID51109   -            522  3.5e-109  364.8   0.0   1   1    6e-113  4.1e-109  364.6   0.0     1   418    44   456    44   456 0.98 AMP-binding enzyme
Sugar_tr             PF00083.19   451 seq1040_BIOID51109   -            491  1.9e-144  481.4  30.2   1   1  3.2e-148  2.2e-144  481.3  20.9     2   451    14   478    13   478 0.97 Sugar (and other) transporter
MFS_1                PF07690.11   354 seq1040_BIOID51109   -            491     2e-29  102.3  66.8   1   2   2.4e-26   1.7e-22   79.5  26.8     5   348    29   417    17   421 0.78 Major Facilitator Superfamily
MFS_1                PF07690.11   354 seq1040_BIOID51109   -            491     2e-29  102.3  66.8   2   2   2.4e-13   1.6e-09   36.8  13.9     2   188   283   476   278   489 0.79 Major Facilitator Superfamily
AMNp_N               PF10423.4    160 seq1042_BIOID51109   -            536   9.8e-51  171.3   0.1   1   1   2.1e-54   1.5e-50  170.8   0.1     2   158    64   222    63   224 0.96 Bacterial AMP nucleoside phosphorylase N-terminus
PNP_UDP_1            PF01048.15   234 seq1042_BIOID51109   -            536   5.7e-20   71.1   0.0   1   1   1.4e-23   9.5e-20   70.4   0.0    33   200   314   481   282   504 0.83 Phosphorylase superfamily
DrsE                 PF02635.10   117 seq1046_BIOID51109   -            128   3.6e-26   91.4   0.0   1   1     3e-30   4.1e-26   91.2   0.0     1   117     1   128     1   128 0.96 DsrE/DsrF-like family
TetR_N               PF00440.18    47 seq1047_BIOID51109   -            236   1.8e-14   53.0   0.2   1   1     3e-18   4.1e-14   51.8   0.2     2    47    51    96    50    96 0.97 Bacterial regulatory proteins, tetR family
Peripla_BP_1         PF00532.16   279 seq1049_BIOID51109   -            331   3.3e-30  105.1   0.0   1   1   1.2e-33   4.3e-30  104.7   0.0     2   259    64   309    63   319 0.93 Periplasmic binding proteins and sugar binding domain of LacI family
Peripla_BP_3         PF13377.1    160 seq1049_BIOID51109   -            331   1.9e-24   86.3   0.0   1   1   5.5e-27   1.9e-23   83.1   0.0     5   159   176   330   172   331 0.84 Periplasmic binding protein-like domain
LacI                 PF00356.16    46 seq1049_BIOID51109   -            331   5.1e-18   64.2   0.0   1   1   3.1e-21   1.1e-17   63.2   0.0     2    46     8    52     7    52 0.98 Bacterial regulatory proteins, lacI family
Peripla_BP_4         PF13407.1    258 seq1049_BIOID51109   -            331   3.4e-12   46.1   0.0   1   1   1.3e-15   4.4e-12   45.7   0.0     1   217    66   275    66   309 0.88 Periplasmic binding protein domain
DUF2983              PF11202.3    353 seq1052_BIOID51109   -            371  3.9e-135  450.0   0.0   1   1  3.2e-139  4.4e-135  449.9   0.0     1   353    22   368    22   368 0.99 Protein of unknown function (DUF2983)
DrsE                 PF02635.10   117 seq1053_BIOID51109   -            126   4.4e-19   68.5   0.0   1   1   3.7e-23   5.1e-19   68.3   0.0     5   117    13   126    10   126 0.95 DsrE/DsrF-like family
HTH_18               PF12833.2     81 seq1057_BIOID51109   -            107   5.2e-24   84.0   1.3   1   1     9e-28   6.1e-24   83.8   0.9     1    81    27   106    27   106 0.97 Helix-turn-helix domain
HTH_AraC             PF00165.18    42 seq1057_BIOID51109   -            107   5.1e-17   60.9   0.1   1   1   3.4e-16   2.3e-12   46.1   0.0     1    42    66   105    66   105 0.96 Bacterial regulatory helix-turn-helix proteins, AraC family
RhaT                 PF06379.7    344 seq1060_BIOID51109   -            344  1.2e-218  724.7  32.8   1   1  9.5e-223  1.3e-218  724.6  22.7     1   343     1   343     1   344 1.00 L-rhamnose-proton symport protein (RhaT)
DUF1144              PF06610.8    143 seq1061_BIOID51109   -            149   3.1e-70  234.3   7.3   1   1   2.5e-74   3.4e-70  234.2   5.1     4   143     3   142     1   142 0.98 Protein of unknown function (DUF1144)
DsrH                 PF04077.7     88 seq1062_BIOID51109   -             95   1.4e-29  101.4   0.0   1   1   1.1e-33   1.5e-29  101.3   0.0     1    88     7    93     7    93 0.98 DsrH like protein
PaaA_PaaC            PF05138.7    263 seq1063_BIOID51109   -            309  1.5e-100  335.3   0.5   1   1  1.2e-104  1.7e-100  335.2   0.3     4   263    17   291     1   291 0.97 Phenylacetic acid catabolic protein
ECH                  PF00378.15   245 seq1066_BIOID51109   -            297   1.2e-81  273.3   0.0   1   1     1e-85   1.4e-81  273.1   0.0     3   245    44   289    42   289 0.99 Enoyl-CoA hydratase/isomerase family
Ribosomal_S12        PF00164.20   122 seq1067_BIOID51109   -            124   3.1e-56  187.9   2.1   1   1   2.5e-60   3.5e-56  187.7   1.5     2   122     3   123     2   123 0.99 Ribosomal protein S12
SKI                  PF01202.17   158 seq1069_BIOID51109   -            175   1.3e-13   51.0   0.0   1   1   4.5e-17   1.5e-13   50.7   0.0     1   156    17   170    17   172 0.80 Shikimate kinase
AAA_33               PF13671.1    143 seq1069_BIOID51109   -            175   6.5e-09   35.7   0.0   1   1   2.7e-12   9.4e-09   35.1   0.0     3   121    12   127    10   144 0.79 AAA domain
APS_kinase           PF01583.15   157 seq1069_BIOID51109   -            175   2.5e-06   27.1   0.0   1   1     9e-10   3.1e-06   26.8   0.0     6   116    12   120     7   148 0.80 Adenylylsulphate kinase
PseudoU_synth_2      PF00849.17   164 seq1074_BIOID51109   -            326   8.2e-32  110.1   0.1   1   1   1.8e-35   1.2e-31  109.6   0.1     1   164    92   242    92   242 0.96 RNA pseudouridylate synthase
S4                   PF01479.20    48 seq1074_BIOID51109   -            326   2.4e-12   45.9   0.0   1   1   6.1e-16   4.2e-12   45.1   0.0     1    48    18    65    18    65 0.97 S4 domain
Ribosomal_S7         PF00177.16   148 seq1075_BIOID51109   -            156     3e-62  208.4   1.6   1   1   2.4e-66   3.3e-62  208.3   1.1     1   148     1   149     1   149 0.99 Ribosomal protein S7p/S5e
DUF883               PF05957.8     94 seq1076_BIOID51109   -            113   6.8e-27   93.5   1.2   1   1   5.9e-31   8.1e-27   93.3   0.9     1    94    19   111    19   111 0.97 Bacterial protein of unknown function (DUF883)
FxsA                 PF04186.8    120 seq1077_BIOID51109   -            158   1.1e-36  124.9   8.3   1   1   9.6e-41   1.3e-36  124.7   5.7     1   113     6   118     6   127 0.93 FxsA cytoplasmic membrane protein
Transcrip_reg        PF01709.15   234 seq1078_BIOID51109   -            238   4.2e-84  281.2   1.0   1   1   3.5e-88   4.7e-84  281.0   0.7     1   233     3   235     3   236 0.98 Transcriptional regulator
PaaB                 PF06243.6     94 seq1079_BIOID51109   -             95   4.3e-35  119.6   0.0   1   1   3.4e-39   4.6e-35  119.5   0.0     3    94     6    95     4    95 0.97 Phenylacetic acid degradation B
GntP_permease        PF02447.11   441 seq1081_BIOID51109   -            446  1.8e-166  553.9  45.0   1   1  4.5e-170  2.1e-166  553.7  31.2     2   438     5   441     4   445 0.98 GntP family permease
CitMHS               PF03600.11   349 seq1081_BIOID51109   -            446   5.6e-11   41.5  33.0   1   1   2.2e-14     1e-10   40.6  22.9     6   329    14   375     9   393 0.72 Citrate transporter
DUF401               PF04165.7    386 seq1081_BIOID51109   -            446   1.5e-07   30.6   5.2   1   1   3.3e-11   1.5e-07   30.6   3.6   223   367   270   422   267   444 0.78 Protein of unknown function (DUF401)
PaaA_PaaC            PF05138.7    263 seq1086_BIOID51109   -            248     1e-96  322.8   0.7   1   1  8.4e-101   1.1e-96  322.6   0.5    17   263     3   248     1   248 0.99 Phenylacetic acid catabolic protein
Hexapep              PF00132.19    36 seq1088_BIOID51109   -            196   2.9e-16   58.0  17.4   1   3   1.1e-09   1.5e-05   24.1   0.3     2    34    11    43    10    45 0.90 Bacterial transferase hexapeptide (six repeats)
Hexapep              PF00132.19    36 seq1088_BIOID51109   -            196   2.9e-16   58.0  17.4   2   3     1e-08   0.00014   21.0   2.3     1    30    71    99    71   100 0.94 Bacterial transferase hexapeptide (six repeats)
Hexapep              PF00132.19    36 seq1088_BIOID51109   -            196   2.9e-16   58.0  17.4   3   3   9.1e-13   1.2e-08   33.8   0.4     1    35    88   122    88   123 0.95 Bacterial transferase hexapeptide (six repeats)
Autotransporter      PF03797.14   265 seq1090_BIOID51109   -            599   1.3e-10   41.0   5.5   1   1   1.8e-14   1.3e-10   41.0   3.8     3    84   488   577   486   588 0.93 Autotransporter beta-domain
Pertactin            PF03212.9    121 seq1090_BIOID51109   -            599   1.9e-09   37.1   1.1   1   1   2.8e-13   1.9e-09   37.1   0.8     1   120   297   422   297   423 0.83 Pertactin
GTP_EFTU             PF00009.22   188 seq1092_BIOID51109   -            704   2.8e-64  215.9   0.1   1   1   1.4e-67   4.7e-64  215.1   0.1     2   188     9   288     8   288 0.94 Elongation factor Tu GTP binding domain
EFG_IV               PF03764.13   120 seq1092_BIOID51109   -            704   5.2e-44  148.5   0.0   1   1   3.1e-47   1.1e-43  147.5   0.0     1   120   486   609   486   609 0.99 Elongation factor G, domain IV
EFG_C                PF00679.19    89 seq1092_BIOID51109   -            704   4.7e-29   99.9   0.1   1   1   3.8e-32   1.3e-28   98.5   0.0     1    87   611   696   611   698 0.97 Elongation factor G C-terminus
GTP_EFTU_D2          PF03144.20    74 seq1092_BIOID51109   -            704   2.5e-15   56.2   0.2   1   1   2.1e-18   7.1e-15   54.7   0.1     1    74   331   398   331   398 0.94 Elongation factor Tu domain 2
Glutaredoxin         PF00462.19    60 seq1093_BIOID51109   -             81   3.3e-13   49.2   0.0   1   1   2.8e-17   3.8e-13   49.0   0.0     1    57     3    58     3    61 0.95 Glutaredoxin
Abhydrolase_5        PF12695.2    142 seq1096_BIOID51109   -            310   2.7e-16   59.4   0.0   1   1   1.4e-19   4.8e-16   58.6   0.0     2   142    41   286    40   286 0.85 Alpha/beta hydrolase family
Abhydrolase_6        PF12697.2    228 seq1096_BIOID51109   -            310   1.8e-12   47.5   0.0   1   1   6.4e-16   2.2e-12   47.2   0.0     1   227    41   297    41   298 0.64 Alpha/beta hydrolase family
DLH                  PF01738.13   218 seq1096_BIOID51109   -            310     9e-08   31.5   0.2   1   1   5.7e-11   1.9e-07   30.4   0.1    10   124    34   139    23   144 0.83 Dienelactone hydrolase family
Peptidase_S9         PF00326.16   213 seq1096_BIOID51109   -            310   7.2e-06   25.2   0.2   1   1   4.8e-09   1.6e-05   24.0   0.1     8    85    60   135    53   150 0.88 Prolyl oligopeptidase family
DUF4236              PF14020.1     55 seq1097_BIOID51109   -            402   6.7e-23   80.4   6.0   1   1   6.1e-27   8.4e-23   80.1   3.3     1    55     3    57     3    57 0.99 Protein of unknown function (DUF4236)
Flavodoxin_NdrI      PF07972.6    122 seq1098_BIOID51109   -            136   5.1e-47  158.6   0.0   1   1   4.3e-51   5.8e-47  158.4   0.0     1   122     5   123     5   123 0.97 NrdI Flavodoxin like
Cu-oxidase_4         PF02578.10   233 seq1099_BIOID51109   -            243   4.4e-78  261.4   0.0   1   1   3.7e-82     5e-78  261.2   0.0     2   233    20   242    19   242 0.97 Multi-copper polyphenol oxidoreductase laccase
Ribonuc_red_lgC      PF02867.10   537 seq1101_BIOID51109   -            714  8.8e-152  506.3   0.0   1   1  8.7e-154    4e-150  500.8   0.0     1   537   175   694   175   694 0.96 Ribonucleotide reductase, barrel domain
RNR_N                PF08343.5     82 seq1101_BIOID51109   -            714     3e-29  100.5   0.1   1   1   1.7e-32   7.8e-29   99.2   0.1     1    82    16    97    16    97 0.99 Ribonucleotide reductase N-terminal
Ribonuc_red_lgN      PF00317.16    83 seq1101_BIOID51109   -            714   3.9e-12   45.6   0.0   1   1   2.2e-15     1e-11   44.3   0.0     2    82    99   171    98   172 0.95 Ribonucleotide reductase, all-alpha domain
Fer2                 PF00111.22    78 seq1103_BIOID51109   -            426   1.3e-17   63.1   0.6   1   1   5.4e-21   2.5e-17   62.2   0.4     2    77   337   411   336   412 0.91 2Fe-2S iron-sulfur cluster binding domain
FAD_binding_6        PF00970.19    99 seq1103_BIOID51109   -            426   5.2e-16   58.4   0.0   1   1   1.9e-19   8.7e-16   57.7   0.0     2    99    77   175    76   175 0.91 Oxidoreductase FAD-binding domain
NAD_binding_1        PF00175.16   109 seq1103_BIOID51109   -            426   2.1e-15   57.0   0.0   1   1   7.9e-19   3.6e-15   56.3   0.0     2   107   188   295   187   297 0.92 Oxidoreductase NAD-binding domain
HTH_AraC             PF00165.18    42 seq1105_BIOID51109   -            253   1.5e-18   65.8   0.7   1   2   1.8e-09   1.2e-05   24.8   0.1     1    40   155   193   155   195 0.95 Bacterial regulatory helix-turn-helix proteins, AraC family
HTH_AraC             PF00165.18    42 seq1105_BIOID51109   -            253   1.5e-18   65.8   0.7   2   2   4.7e-14   3.2e-10   39.3   0.0     6    41   208   244   206   245 0.94 Bacterial regulatory helix-turn-helix proteins, AraC family
HTH_18               PF12833.2     81 seq1105_BIOID51109   -            253   5.3e-15   55.1   0.0   1   1   1.8e-18   1.2e-14   54.0   0.0     2    80   169   245   168   246 0.96 Helix-turn-helix domain
Peptidase_M3         PF01432.15   458 seq1107_BIOID51109   -            680  3.2e-177  590.0   0.0   1   1  2.9e-181    4e-177  589.7   0.0     1   457   222   677   222   678 0.99 Peptidase family M3
Abhydrolase_6        PF12697.2    228 seq1109_BIOID51109   -            310   2.6e-13   50.3   0.0   1   1   1.3e-16   3.1e-13   50.0   0.0     4   225    37   294    34   297 0.70 Alpha/beta hydrolase family
Abhydrolase_5        PF12695.2    142 seq1109_BIOID51109   -            310   2.3e-11   43.4   0.0   1   1   1.9e-14   4.4e-11   42.6   0.0     3   141    35   284    33   285 0.73 Alpha/beta hydrolase family
Peptidase_S15        PF02129.13   272 seq1109_BIOID51109   -            310     9e-10   38.3   0.0   1   1   5.8e-13   1.3e-09   37.7   0.0     5   140    15   154    13   250 0.68 X-Pro dipeptidyl-peptidase (S15 family)
DLH                  PF01738.13   218 seq1109_BIOID51109   -            310   3.1e-08   33.0   0.0   1   1     5e-11   1.1e-07   31.1   0.0    12   129    29   138    19   163 0.84 Dienelactone hydrolase family
BAAT_C               PF08840.6    213 seq1109_BIOID51109   -            310   3.4e-06   26.8   0.0   1   1   2.9e-09   6.6e-06   25.9   0.0     9    57    94   142    88   192 0.87 BAAT / Acyl-CoA thioester hydrolase C terminal
AXE1                 PF05448.7    320 seq1109_BIOID51109   -            310   8.1e-06   24.4   0.2   1   1   2.2e-08     5e-05   21.8   0.1   158   205    90   137    85   139 0.95 Acetyl xylan esterase (AXE1)
AAA_2                PF07724.9    171 seq1110_BIOID51109   -            861   3.2e-58  196.3   0.0   1   1   7.1e-59   8.8e-56  188.3   0.0     1   171   600   764   600   764 0.98 AAA domain (Cdc48 subfamily)
ClpB_D2-small        PF10431.4     81 seq1110_BIOID51109   -            861   1.1e-28   98.8   2.2   1   1   1.4e-31   1.7e-28   98.2   0.2     1    80   770   849   770   850 0.98 C-terminal, D2-small domain, of ClpB protein
AAA                  PF00004.24   132 seq1110_BIOID51109   -            861   5.6e-28   97.6   0.0   1   2   5.7e-17   7.1e-14   52.0   0.0     2   128   207   341   206   345 0.82 ATPase family associated with various cellular activities (AAA)
AAA                  PF00004.24   132 seq1110_BIOID51109   -            861   5.6e-28   97.6   0.0   2   2   6.4e-14     8e-11   42.1   0.0     2   117   606   731   605   742 0.86 ATPase family associated with various cellular activities (AAA)
Clp_N                PF02861.15    53 seq1110_BIOID51109   -            861     2e-27   94.7   6.1   1   2   3.4e-16   4.2e-13   48.8   0.1     1    53    21    73    21    73 0.98 Clp amino terminal domain
Clp_N                PF02861.15    53 seq1110_BIOID51109   -            861     2e-27   94.7   6.1   2   2   4.7e-16   5.8e-13   48.4   0.1     1    53    98   149    98   149 0.96 Clp amino terminal domain
AAA_5                PF07728.9    139 seq1110_BIOID51109   -            861   2.5e-19   69.2   0.8   1   1   3.9e-16   4.9e-13   48.8   0.0     2   124   605   725   604   766 0.87 AAA domain (dynein-related subfamily)
AAA_16               PF13191.1    166 seq1110_BIOID51109   -            861   5.2e-11   43.0   7.3   1   1   9.9e-10   1.2e-06   28.8   0.2     2   141   184   285   183   310 0.81 AAA ATPase domain
Sigma54_activat      PF00158.21   168 seq1110_BIOID51109   -            861   7.3e-10   38.4   0.1   1   1   7.2e-10     9e-07   28.4   0.0    23   156   603   735   574   746 0.78 Sigma-54 interaction domain
Cpn10                PF00166.16    93 seq1113_BIOID51109   -             97   5.2e-29   99.9   1.8   1   1   4.2e-33   5.7e-29   99.7   1.3     1    93     2    95     2    95 0.97 Chaperonin 10 Kd subunit
FGGY_N               PF00370.16   245 seq1115_BIOID51109   -            489   5.1e-30  104.4   0.0   1   1     1e-33   7.2e-30  103.9   0.0     3   242     7   241     5   244 0.86 FGGY family of carbohydrate kinases, N-terminal domain
FGGY_C               PF02782.11   197 seq1115_BIOID51109   -            489   8.9e-26   90.6   0.1   1   1   2.3e-29   1.6e-25   89.8   0.0     1   195   253   439   253   441 0.89 FGGY family of carbohydrate kinases, C-terminal domain
LysR_substrate       PF03466.15   209 seq1116_BIOID51109   -            310   2.9e-34  117.8   0.0   1   1   5.6e-38   3.8e-34  117.5   0.0     2   208    92   296    91   297 0.95 LysR substrate binding domain
HTH_1                PF00126.22    60 seq1116_BIOID51109   -            310   1.2e-15   56.8   1.2   1   1   1.7e-19   1.2e-15   56.8   0.9     2    60     9    67     8    67 0.98 Bacterial regulatory helix-turn-helix protein, lysR family
Semialdhyde_dhC      PF02774.13   184 seq1119_BIOID51109   -            387   5.3e-61  205.5   0.0   1   1   9.7e-65   6.6e-61  205.2   0.0     1   184   164   373   164   373 0.97 Semialdehyde dehydrogenase, dimerisation domain
Semialdhyde_dh       PF01118.19   121 seq1119_BIOID51109   -            387     2e-23   82.8   0.0   1   1   5.3e-27   3.6e-23   82.0   0.0     1   119    23   140    23   142 0.90 Semialdehyde dehydrogenase, NAD binding domain
Autotransporter      PF03797.14   265 seq1120_BIOID51109   -            174   7.6e-24   84.3   1.9   1   1   1.3e-27   8.7e-24   84.1   1.3   115   265     8   160     1   164 0.92 Autotransporter beta-domain
Cpn60_TCP1           PF00118.19   488 seq1121_BIOID51109   -            548  1.2e-126  423.1  10.9   1   1  9.8e-131  1.3e-126  422.9   7.5     1   486    23   523    23   525 0.94 TCP-1/cpn60 chaperonin family
ABC_tran             PF00005.22   118 seq1122_BIOID51109   -            940   1.3e-25   89.9   0.0   1   1   2.1e-20   4.8e-17   62.3   0.0     1   118   647   861   647   861 0.95 ABC transporter
NAD_binding_10       PF13460.1    183 seq1124_BIOID51109   -            216   6.4e-35  120.6   0.0   1   1   2.1e-38   7.3e-35  120.5   0.0     1   182     8   191     8   192 0.96 NADH(P)-binding
NmrA                 PF05368.8    233 seq1124_BIOID51109   -            216   1.6e-09   37.3   0.8   1   1   1.7e-12   5.9e-09   35.3   0.1     1   100     8   104     8   120 0.87 NmrA-like family
Epimerase            PF01370.16   236 seq1124_BIOID51109   -            216   7.5e-07   28.6   0.0   1   1   1.7e-08   5.9e-05   22.4   0.0     1   148     8   141     8   155 0.74 NAD dependent epimerase/dehydratase family
3Beta_HSD            PF01073.14   280 seq1124_BIOID51109   -            216   1.1e-05   24.2   0.1   1   1   1.3e-08   4.6e-05   22.1   0.1     1    71     9    75     9   116 0.81 3-beta hydroxysteroid dehydrogenase/isomerase family
ECH                  PF00378.15   245 seq1125_BIOID51109   -            255   2.2e-73  246.2   2.7   1   1     2e-77   2.7e-73  246.0   1.9     4   245     8   247     6   247 0.99 Enoyl-CoA hydratase/isomerase family
GTP_EFTU             PF00009.22   188 seq1126_BIOID51109   -            409   1.2e-60  204.0   0.0   1   1   3.8e-64   1.7e-60  203.5   0.0     1   187    25   216    25   217 0.93 Elongation factor Tu GTP binding domain
GTP_EFTU_D3          PF03143.12    97 seq1126_BIOID51109   -            409   2.5e-34  117.2   0.1   1   1   1.5e-37     7e-34  115.8   0.0     1    96   313   407   313   408 0.98 Elongation factor Tu C-terminal domain
GTP_EFTU_D2          PF03144.20    74 seq1126_BIOID51109   -            409   5.9e-18   64.6   5.7   1   1   1.3e-21   5.9e-18   64.6   3.9     1    74   240   309   240   309 0.96 Elongation factor Tu domain 2
Omptin               PF01278.15   295 seq1128_BIOID51109   -            317  2.6e-150  499.3  11.9   1   1  2.1e-154  2.9e-150  499.1   8.2     2   295    22   317    20   317 0.99 Omptin family
priB_priC            PF07445.7    173 seq1130_BIOID51109   -            175     4e-57  192.3  16.5   1   1   3.3e-61   4.5e-57  192.1  11.4     1   173     7   175     7   175 0.99 Primosomal replication protein priB and priC
TnpB_IS66            PF05717.8    108 seq1132_BIOID51109   -            120   6.4e-38  128.3   0.4   1   1   5.4e-42   7.3e-38  128.2   0.3     3   106    12   113    10   115 0.95 IS66 Orf2 like protein
DUF2496              PF10689.4     44 seq1135_BIOID51109   -             53   2.8e-24   84.3   2.1   1   1   2.3e-28   3.2e-24   84.1   1.5     1    44     2    45     2    45 0.98 Protein of unknown function (DUF2496)
Ribonuc_red_sm       PF00268.16   281 seq1136_BIOID51109   -            319   6.2e-81  271.3   0.1   1   1   5.2e-85   7.2e-81  271.1   0.0     1   280     1   280     1   281 0.97 Ribonucleotide reductase, small chain
ECH                  PF00378.15   245 seq1137_BIOID51109   -            262     6e-63  212.1   0.0   1   1     5e-67   6.8e-63  211.9   0.0     3   244     8   253     6   254 0.96 Enoyl-CoA hydratase/isomerase family
DDE_Tnp_IS66         PF03050.9    271 seq1138_BIOID51109   -            285   3.1e-28   98.6   0.7   1   1   1.1e-31   4.9e-28   97.9   0.0     1    97   177   276   177   283 0.93 Transposase IS66 family
HTH_Tnp_IS66         PF13005.2     59 seq1138_BIOID51109   -            285   2.9e-20   71.7   4.3   1   1   1.1e-23   4.9e-20   71.0   2.1     1    59   115   171   115   177 0.92 putative Helix-turn-helix domain of transposase IS66
LZ_Tnp_IS66          PF13007.2     78 seq1138_BIOID51109   -            285     2e-16   60.3   2.4   1   1   8.5e-20   3.9e-16   59.3   1.7     3    77    40   112    38   113 0.95 Transposase C of IS166 homeodomain
RhaA                 PF06134.6    417 seq1139_BIOID51109   -            419  1.7e-238  791.3   0.0   1   1  1.4e-242    2e-238  791.1   0.0     1   417     3   418     3   418 1.00 L-rhamnose isomerase (RhaA)
Peptidase_M14        PF00246.19   279 seq1140_BIOID51109   -            242   2.7e-17   63.1   0.0   1   1   1.1e-20   5.1e-17   62.2   0.0    21   177    20   158    16   190 0.83 Zinc carboxypeptidase
DUF2817              PF10994.3    341 seq1140_BIOID51109   -            242     6e-06   25.4   0.0   1   1   1.7e-09   7.7e-06   25.1   0.0    55   122    43   105    29   151 0.68 Protein of unknown function (DUF2817)
SAM_MT               PF04445.8    235 seq1141_BIOID51109   -            250  9.8e-115  381.5   0.0   1   1  8.1e-119  1.1e-114  381.3   0.0     3   234    16   247    14   248 0.99 Putative SAM-dependent methyltransferase
CBM_48               PF02922.13    85 seq1142_BIOID51109   -            728   1.8e-29  101.4   0.0   1   1   5.3e-30   2.4e-26   91.4   0.0     2    85   125   207   124   207 0.95 Carbohydrate-binding module 48 (Isoamylase N-terminal domain)
Alpha-amylase_C      PF02806.13    96 seq1142_BIOID51109   -            728   3.4e-22   78.2   0.0   1   1   1.5e-25   6.8e-22   77.2   0.0     1    92   628   724   628   728 0.92 Alpha amylase, C-terminal all-beta domain
Alpha-amylase        PF00128.19   316 seq1142_BIOID51109   -            728   9.4e-15   54.6   0.0   1   1   2.5e-15   1.1e-11   44.5   0.0    10    82   273   346   267   371 0.88 Alpha amylase, catalytic domain
DEDD_Tnp_IS110       PF01548.12   144 seq1143_BIOID51109   -            298   1.9e-43  147.4   0.2   1   1   1.1e-46   7.7e-43  145.4   0.1     1   144     7   151     7   151 0.99 Transposase
Transposase_20       PF02371.11    87 seq1143_BIOID51109   -            298   9.6e-28   96.0   0.4   1   1   2.5e-31   1.7e-27   95.1   0.3     2    85   196   280   195   282 0.96 Transposase IS116/IS110/IS902 family
FolB                 PF02152.13   113 seq1145_BIOID51109   -            122   2.1e-32  111.4   0.2   1   1   1.7e-36   2.4e-32  111.3   0.1     1   113     4   114     4   114 0.99 Dihydroneopterin aldolase
Abhydrolase_1        PF00561.15   230 seq1148_BIOID51109   -            494   3.3e-38  131.4   0.0   1   1   6.1e-38   2.8e-34  118.5   0.0     1   227   120   377   120   380 0.96 alpha/beta hydrolase fold
Abhydrolase_4        PF08386.5    103 seq1148_BIOID51109   -            494   6.4e-22   77.2   0.0   1   1     5e-25   2.3e-21   75.4   0.0     4   103   386   485   381   485 0.93 TAP-like protein
Abhydrolase_6        PF12697.2    228 seq1148_BIOID51109   -            494     3e-10   40.2   0.0   1   1   1.3e-13   5.9e-10   39.3   0.0    13   217   108   457    91   467 0.65 Alpha/beta hydrolase family
SBP_bac_8            PF13416.1    281 seq1150_BIOID51109   -            431   7.5e-30  104.5   0.7   1   1   1.5e-33     1e-29  104.0   0.5     3   268    72   361    70   378 0.79 Bacterial extracellular solute-binding protein
SBP_bac_1            PF01547.20   314 seq1150_BIOID51109   -            431   2.9e-23   82.9   1.5   1   1   6.3e-27   4.3e-23   82.4   1.0     5   311    65   342    60   345 0.81 Bacterial extracellular solute-binding protein
Fer2_BFD             PF04324.10    55 seq1152_BIOID51109   -             64   7.6e-14   51.3   0.2   1   1   6.7e-18   9.1e-14   51.1   0.1     1    53     1    52     1    54 0.94 BFD-like [2Fe-2S] binding domain
DUF4156              PF13698.1     93 seq1153_BIOID51109   -            128   4.7e-32  109.6   0.1   1   1   4.3e-36   5.9e-32  109.2   0.0     2    93    34   126    33   126 0.98 Domain of unknown function (DUF4156)
Autotransporter      PF03797.14   265 seq1154_BIOID51109   -            108   3.1e-09   36.4   0.1   1   1   2.5e-13   3.4e-09   36.3   0.1   168   262     3    91     1    94 0.93 Autotransporter beta-domain
Y2_Tnp               PF04986.8    183 seq1155_BIOID51109   -            357   4.9e-47  159.9   2.0   1   1     1e-50     7e-47  159.4   1.4     1   181   104   284   104   286 0.96 Putative transposase
Zn_Tnp_IS91          PF14319.1    111 seq1155_BIOID51109   -            357   4.7e-21   74.2   8.5   1   1   1.2e-24     8e-21   73.5   5.9    31   109     1    80     1    83 0.95 Transposase zinc-binding domain
3HCDH_N              PF02737.13   180 seq1156_BIOID51109   -            475   7.1e-65  217.9   1.4   1   1   2.1e-68   7.1e-65  217.9   0.9     1   178     7   184     7   186 0.99 3-hydroxyacyl-CoA dehydrogenase, NAD binding domain
3HCDH                PF00725.17    97 seq1156_BIOID51109   -            475   1.1e-46  156.9   0.0   1   2   5.3e-32   1.8e-28   98.6   0.0     1    97   188   285   188   285 0.98 3-hydroxyacyl-CoA dehydrogenase, C-terminal domain
3HCDH                PF00725.17    97 seq1156_BIOID51109   -            475   1.1e-46  156.9   0.0   2   2   1.2e-18   4.2e-15   55.8   0.0     1    80   387   466   387   472 0.96 3-hydroxyacyl-CoA dehydrogenase, C-terminal domain
NAD_binding_2        PF03446.10   162 seq1156_BIOID51109   -            475   9.1e-07   28.7   1.9   1   1   4.1e-10   1.4e-06   28.1   0.2     2    95     6   122     5   149 0.76 NAD binding domain of 6-phosphogluconate dehydrogenase
BacA                 PF02673.13   259 seq1157_BIOID51109   -            273   2.1e-91  305.5  14.3   1   1   1.8e-95   2.5e-91  305.3   9.9     2   258    10   267     9   268 0.96 Bacitracin resistance protein BacA
Ferritin             PF00210.19   142 seq1159_BIOID51109   -            158   1.7e-35  121.7   2.9   1   1   1.5e-39     2e-35  121.4   2.0     1   141     8   143     8   144 0.96 Ferritin-like domain
ABC_tran             PF00005.22   118 seq1160_BIOID51109   -            467   5.4e-26   91.1   0.0   1   1   3.3e-29   1.1e-25   90.1   0.0     1   117   135   259   135   260 0.97 ABC transporter
CBS                  PF00571.23    57 seq1160_BIOID51109   -            467   2.8e-06   26.7   0.0   1   1   4.2e-07    0.0014   18.0   0.0    32    55   436   459   413   461 0.86 CBS domain
Aldolase_II          PF00596.16   183 seq1161_BIOID51109   -            298   1.1e-30  106.4   0.0   1   1   1.1e-34   1.6e-30  106.0   0.0     2   182    36   262    35   263 0.88 Class II Aldolase and Adducin N-terminal domain
Redoxin              PF08534.5    146 seq1165_BIOID51109   -            168   1.1e-28   99.4   0.1   1   1     2e-32   1.3e-28   99.2   0.1     1   146    20   163    20   163 0.96 Redoxin
AhpC-TSA             PF00578.16   124 seq1165_BIOID51109   -            168   1.5e-15   56.8   0.0   1   1   2.7e-19   1.8e-15   56.5   0.0     2   122    22   145    21   147 0.95 AhpC/TSA family
4HBT                 PF03061.17    79 seq1168_BIOID51109   -            140   5.8e-22   77.4   0.2   1   1   7.2e-26   9.8e-22   76.7   0.0     3    79    50   123    48   123 0.96 Thioesterase superfamily
Ribosomal_S10        PF00338.17    97 seq1169_BIOID51109   -            103   4.1e-38  129.0   0.1   1   1   3.3e-42   4.5e-38  128.8   0.0     1    96     6   101     6   102 0.99 Ribosomal protein S10p/S20e
TonB_dep_Rec         PF00593.19   276 seq1170_BIOID51109   -            729   8.7e-31  107.7  22.0   1   1   1.3e-34   8.7e-31  107.7  15.2     1   275   493   727   493   728 0.87 TonB dependent receptor
Plug                 PF07715.10   108 seq1170_BIOID51109   -            729     6e-14   52.1   0.4   1   1   8.8e-18     6e-14   52.1   0.3     2   106    75   175    74   177 0.93 TonB-dependent Receptor Plug Domain
Fe-ADH               PF00465.14   366 seq1172_BIOID51109   -            391  1.5e-115  385.6   4.8   1   1  2.5e-119  1.7e-115  385.4   3.4     4   366    20   383    17   383 0.97 Iron-containing alcohol dehydrogenase
Fe-ADH_2             PF13685.1    250 seq1172_BIOID51109   -            391   8.9e-15   54.5   1.1   1   1   1.2e-10   8.3e-07   28.4   0.0     3    95    23   116    22   129 0.94 Iron-containing alcohol dehydrogenase
CBM_48               PF02922.13    85 seq1175_BIOID51109   -            657   3.8e-21   74.7   0.0   1   1   1.1e-24   7.8e-21   73.8   0.0     1    85    11    97    11    97 0.89 Carbohydrate-binding module 48 (Isoamylase N-terminal domain)
Alpha-amylase        PF00128.19   316 seq1175_BIOID51109   -            657   2.1e-19   69.9   0.0   1   1   2.5e-20   1.7e-16   60.3   0.0    10   312   185   522   183   527 0.73 Alpha amylase, catalytic domain
BPD_transp_1         PF00528.17   185 seq1176_BIOID51109   -            354   2.5e-26   92.2  16.2   1   1   1.8e-30   2.5e-26   92.2  11.2     1   176   163   324   163   332 0.91 Binding-protein-dependent transport system inner membrane component
Methyltransf_23      PF13489.1    162 seq1178_BIOID51109   -            222   1.6e-07   31.0   0.0   1   1   4.8e-11   2.2e-07   30.6   0.0    15   127    48   170    37   207 0.72 Methyltransferase domain
Methyltransf_11      PF08241.7     95 seq1178_BIOID51109   -            222     4e-06   27.1   0.0   1   1   1.3e-09   6.1e-06   26.5   0.0     1    94    58   156    58   157 0.92 Methyltransferase domain
MTS                  PF05175.9    170 seq1178_BIOID51109   -            222   9.3e-06   25.0   0.0   1   1     1e-08   4.6e-05   22.7   0.0    22   137    44   156    40   169 0.85 Methyltransferase small domain
Ribosomal_L3         PF00297.17   263 seq1182_BIOID51109   -            209     5e-50  170.2  10.0   1   1   1.6e-52   2.2e-48  164.8   6.9     1   263     8   204     8   204 0.99 Ribosomal protein L3
Thiolase_N           PF00108.18   264 seq1185_BIOID51109   -            401   9.2e-81  270.5   0.1   1   1   1.7e-84   1.2e-80  270.1   0.1     1   264     1   269     1   269 0.95 Thiolase, N-terminal domain
Thiolase_C           PF02803.13   123 seq1185_BIOID51109   -            401   2.3e-46  156.0   0.2   1   1   6.8e-50   4.6e-46  155.1   0.2     2   123   277   400   276   400 0.96 Thiolase, C-terminal domain
BPD_transp_1         PF00528.17   185 seq1186_BIOID51109   -            159   2.6e-21   75.8   4.8   1   1   2.4e-25   3.3e-21   75.5   3.3    45   174     6   145     2   152 0.88 Binding-protein-dependent transport system inner membrane component
BPD_transp_1         PF00528.17   185 seq1188_BIOID51109   -            277   1.5e-17   63.6  16.3   1   1   1.1e-21   1.5e-17   63.6  11.3    11   176    97   262    88   269 0.86 Binding-protein-dependent transport system inner membrane component
Ribosomal_L4         PF00573.17   192 seq1189_BIOID51109   -            201   9.2e-66  220.7   1.1   1   1   7.6e-70     1e-65  220.6   0.7     2   191    13   198    12   199 0.99 Ribosomal protein L4/L1 family
DUF718               PF05336.8    106 seq1192_BIOID51109   -            104   4.9e-37  125.8   0.4   1   1     4e-41   5.4e-37  125.7   0.3     2   105     3   103     2   104 0.99 Domain of unknown function (DUF718)
OpuAC                PF04069.7    257 seq1193_BIOID51109   -            344   3.7e-56  190.2   3.6   1   1   3.3e-60   4.5e-56  189.9   2.5     2   256    44   326    43   327 0.94 Substrate binding domain of ABC-type glycine betaine transport system
AA_kinase            PF00696.23   241 seq1195_BIOID51109   -            449   1.6e-47  162.0   0.1   1   1   5.1e-51   2.3e-47  161.4   0.1     2   240     4   277     3   278 0.81 Amino acid kinase family
ACT                  PF01842.20    66 seq1195_BIOID51109   -            449   1.8e-07   30.3   0.0   1   1   2.6e-09   1.2e-05   24.5   0.0    11    42   322   355   316   379 0.74 ACT domain
Elong-fact-P_C       PF09285.6     56 seq1196_BIOID51109   -            188   5.3e-27   92.8   1.0   1   1   2.4e-30   1.1e-26   91.8   0.2     1    56   131   186   131   186 0.99 Elongation factor P, C-terminal
EFP                  PF01132.15    55 seq1196_BIOID51109   -            188   3.2e-24   84.2   0.1   1   1   1.2e-27   5.5e-24   83.4   0.0     3    55    71   123    69   123 0.97 Elongation factor P (EF-P) OB domain
EFP_N                PF08207.7     58 seq1196_BIOID51109   -            188   5.8e-24   83.6   0.0   1   1   4.5e-27     2e-23   81.8   0.0     3    57     7    61     5    62 0.97 Elongation factor P (EF-P) KOW-like domain
UspB                 PF10625.4    107 seq1197_BIOID51109   -            111   2.6e-52  174.9   0.8   1   1   2.2e-56     3e-52  174.7   0.6     1   107     1   107     1   107 0.99 Universal stress protein B (UspB)
DDE_Tnp_IS66         PF03050.9    271 seq1198_BIOID51109   -            161   2.3e-33  115.4   0.0   1   1   4.4e-37     3e-33  115.0   0.0   164   270     2   110     1   111 0.95 Transposase IS66 family
DDE_Tnp_IS66_C       PF13817.1     39 seq1198_BIOID51109   -            161   7.7e-19   67.3   1.7   1   1   2.3e-22   1.5e-18   66.3   1.2     1    38   117   154   117   155 0.97 IS66 C-terminal element
Fels1                PF05666.6     45 seq1199_BIOID51109   -            122   1.4e-39  133.0   2.3   1   2   2.6e-21   3.6e-17   61.3   0.1     2    45    20    62    19    62 0.95 Fels-1 Prophage Protein-like
Fels1                PF05666.6     45 seq1199_BIOID51109   -            122   1.4e-39  133.0   2.3   2   2   1.2e-24   1.7e-20   72.0   0.2     1    45    66   121    66   121 0.98 Fels-1 Prophage Protein-like
Ribosomal_L23        PF00276.15    92 seq1201_BIOID51109   -            100   1.1e-32  111.6   1.2   1   1   8.9e-37   1.2e-32  111.5   0.8     2    89     9    96     8    99 0.97 Ribosomal protein L23
AMP-binding          PF00501.23   418 seq1203_BIOID51109   -            437   1.8e-26   92.3   0.1   1   1   1.4e-29   1.9e-25   89.0   0.1   133   409    81   350    58   355 0.89 AMP-binding enzyme
CYTH                 PF01928.16   185 seq1205_BIOID51109   -            433   1.6e-40  138.6   0.0   1   1   2.3e-44   3.1e-40  137.6   0.0     2   183     3   200     2   202 0.92 CYTH domain
Alpha-amylase        PF00128.19   316 seq1206_BIOID51109   -            599   1.9e-81  273.7   0.5   1   1     4e-85   2.8e-81  273.2   0.3     1   314   195   497   195   504 0.91 Alpha amylase, catalytic domain
Alpha-amylase_N      PF02903.9    120 seq1206_BIOID51109   -            599   4.2e-27   94.3   0.0   1   1   3.5e-29   2.4e-25   88.7   0.0     4   120     5   144     1   144 0.92 Alpha amylase, N-terminal ig-like domain
PTS_EIIA_2           PF00359.17   142 seq1207_BIOID51109   -            148   6.9e-31  106.7   0.0   1   1   5.7e-35   7.8e-31  106.5   0.0     3   141     4   144     2   145 0.97 Phosphoenolpyruvate-dependent sugar phosphotransferase system, EIIA 2
Ribosomal_L2_C       PF03947.13   130 seq1208_BIOID51109   -            273   2.4e-55  185.7   1.9   1   1   5.5e-59   3.8e-55  185.1   1.3     1   129   124   250   124   251 0.98 Ribosomal Proteins L2, C-terminal domain
Ribosomal_L2         PF00181.18    77 seq1208_BIOID51109   -            273     7e-37  125.1   0.8   1   1   8.2e-40   5.6e-36  122.2   0.8     1    76    42   117    42   118 0.99 Ribosomal Proteins L2, RNA binding domain
Entericidin          PF08085.6     21 seq1209_BIOID51109   -             41   5.3e-09   35.3   0.0   1   1   4.6e-13   6.3e-09   35.1   0.0     1    21    20    40    20    40 0.99 Entericidin EcnA/B family
NTP_transferase      PF00483.18   248 seq1210_BIOID51109   -            438   2.2e-70  236.6   0.0   1   1   3.9e-74   2.6e-70  236.4   0.0     2   246    29   298    28   300 0.97 Nucleotidyl transferase
NTP_transf_3         PF12804.2    179 seq1210_BIOID51109   -            438   5.3e-07   29.8   0.0   1   1   1.3e-10   8.6e-07   29.1   0.0     1   121    29   173    29   241 0.79 MobA-like NTP transferase domain
Entericidin          PF08085.6     21 seq1213_BIOID51109   -             48   1.2e-08   34.2   2.6   1   1   1.2e-12   1.7e-08   33.7   1.8     1    21    23    43    23    43 0.98 Entericidin EcnA/B family
Bac_DnaA             PF00308.13   219 seq1214_BIOID51109   -            471    4e-100  333.8   0.2   1   1  2.2e-103    6e-100  333.2   0.1     2   218   137   353   136   354 0.99 Bacterial dnaA  protein
Bac_DnaA_C           PF08299.6     70 seq1214_BIOID51109   -            471   3.7e-35  119.4   0.1   1   1   3.6e-38   9.9e-35  118.1   0.1     1    70   379   448   379   448 0.99 Bacterial dnaA protein helix-turn-helix
DnaA_N               PF11638.3     65 seq1214_BIOID51109   -            471   1.3e-20   72.5   0.1   1   1   1.3e-23   3.5e-20   71.2   0.1     2    63     8    67     7    69 0.92 DnaA N-terminal domain
IstB_IS21            PF01695.12   178 seq1214_BIOID51109   -            471   7.1e-13   48.2   0.0   1   1   4.7e-16   1.3e-12   47.3   0.0    50   151   172   276   151   284 0.89 IstB-like ATP binding protein
AAA                  PF00004.24   132 seq1214_BIOID51109   -            471     2e-06   27.9   0.0   1   1   4.1e-09   1.1e-05   25.4   0.0     2   111   173   274   172   294 0.78 ATPase family associated with various cellular activities (AAA)
PTS_EIIC             PF02378.13   321 seq1215_BIOID51109   -            483     5e-29  101.0  32.9   1   1   7.4e-33     5e-29  101.0  22.8     2   318   134   406   133   410 0.89 Phosphotransferase system, EIIC
PTS_IIB              PF02302.12    90 seq1215_BIOID51109   -            483   2.5e-17   62.9   0.1   1   1   6.5e-21   4.5e-17   62.1   0.1     2    89     9   101     8   102 0.95 PTS system, Lactose/Cellobiose specific IIB subunit
MFS_1                PF07690.11   354 seq1217_BIOID51109   -            394   1.4e-36  125.9  55.0   1   2   1.2e-29   8.2e-26   90.4  16.5     2   188    17   198    16   216 0.88 Major Facilitator Superfamily
MFS_1                PF07690.11   354 seq1217_BIOID51109   -            394   1.4e-36  125.9  55.0   2   2   9.5e-15   6.5e-11   41.4  16.0     3   175   218   387   216   394 0.89 Major Facilitator Superfamily
Sugar_tr             PF00083.19   451 seq1217_BIOID51109   -            394   6.3e-12   44.6  16.2   1   1   9.3e-16   6.3e-12   44.6  11.2    43   188    39   181    11   184 0.83 Sugar (and other) transporter
Multi_Drug_Res       PF00893.14    93 seq1218_BIOID51109   -            105   5.3e-33  113.2  10.3   1   1   4.9e-37   6.7e-33  112.9   7.2     1    93     1    93     1    93 0.99 Small Multidrug Resistance protein
YcgL                 PF05166.8     74 seq1219_BIOID51109   -             97   2.1e-33  114.1   0.1   1   1     2e-37   2.8e-33  113.7   0.1     1    74     3    76     3    76 0.99 YcgL domain
Ribosomal_S19        PF00203.16    81 seq1220_BIOID51109   -             92   2.2e-38  129.6   0.1   1   1   1.9e-42   2.6e-38  129.3   0.0     1    81     3    83     3    83 0.99 Ribosomal protein S19
Zeta_toxin           PF06414.7    201 seq1222_BIOID51109   -            308   1.3e-54  184.2   0.1   1   1   2.9e-58     2e-54  183.6   0.1     5   195    97   284    94   291 0.95 Zeta toxin
KAP_NTPase           PF07693.9    325 seq1222_BIOID51109   -            308   2.9e-05   23.1   0.0   1   1   5.9e-09   4.1e-05   22.6   0.0     9   115    98   225    90   278 0.84 KAP family P-loop domain
GlnE                 PF03710.10   248 seq1225_BIOID51109   -            970  1.8e-188  623.4   2.7   1   2   6.4e-94   4.4e-90  301.1   0.0     4   247    56   300    53   301 0.98 Glutamate-ammonia ligase adenylyltransferase
GlnE                 PF03710.10   248 seq1225_BIOID51109   -            970  1.8e-188  623.4   2.7   2   2  3.6e-100   2.5e-96  321.6   0.2     2   246   577   828   576   830 0.98 Glutamate-ammonia ligase adenylyltransferase
GlnD_UR_UTase        PF08335.6    142 seq1225_BIOID51109   -            970   8.6e-52  174.6   6.8   1   2   6.8e-44   4.6e-40  136.6   0.4     1   142   321   460   321   460 0.99 GlnD PII-uridylyltransferase
GlnD_UR_UTase        PF08335.6    142 seq1225_BIOID51109   -            970   8.6e-52  174.6   6.8   2   2   3.8e-14   2.6e-10   40.1   0.7     1    91   849   940   846   946 0.91 GlnD PII-uridylyltransferase
FAA_hydrolase        PF01557.13   217 seq1226_BIOID51109   -            219   3.8e-56  189.8   0.0   1   1   3.6e-60   4.9e-56  189.4   0.0     1   206    18   209    18   218 0.94 Fumarylacetoacetate (FAA) hydrolase family
Ribosomal_L22        PF00237.14   105 seq1227_BIOID51109   -            110   1.6e-41  140.4   2.4   1   1   1.3e-45   1.7e-41  140.2   1.6     1   104     5   108     5   109 0.99 Ribosomal protein L22p/L17e
PaaX_C               PF08223.6    172 seq1228_BIOID51109   -            316   9.4e-55  184.8   2.8   1   1   1.9e-58   1.3e-54  184.3   1.9     1   172   104   274   104   274 0.98 PaaX-like protein C-terminal domain
PaaX                 PF07848.7     70 seq1228_BIOID51109   -            316   3.4e-29  100.5   0.5   1   1   9.4e-33   6.4e-29   99.6   0.4     3    70    20    87    18    87 0.98 PaaX-like protein
Ribosomal_S3_C       PF00189.15    85 seq1232_BIOID51109   -            233   3.5e-35  119.9   0.3   1   1   1.8e-38   1.2e-34  118.2   0.1     1    85   119   202   119   202 0.96 Ribosomal protein S3, C-terminal domain
KH_2                 PF07650.12    78 seq1232_BIOID51109   -            233   6.9e-20   70.2   3.4   1   1   2.1e-23   1.4e-19   69.2   2.4     1    78    38   111    38   111 0.97 KH domain
Glyco_transf_5       PF08323.6    245 seq1233_BIOID51109   -            477   1.1e-72  244.3   0.2   1   1   1.4e-75   6.3e-72  241.8   0.0     1   244     2   233     2   234 0.92 Starch synthase catalytic domain
Glycos_transf_1      PF00534.15   172 seq1233_BIOID51109   -            477   2.2e-16   59.6   0.0   1   1   7.9e-20   3.6e-16   58.9   0.0    12   155   289   438   283   448 0.93 Glycosyl transferases group 1
Glyco_trans_4_4      PF13579.1    160 seq1233_BIOID51109   -            477   1.3e-10   41.5   7.7   1   1   1.1e-12   5.2e-09   36.3   3.4     1   144    17   219    17   225 0.58 Glycosyl transferase 4-like domain
Amidohydro_2         PF04909.9    271 seq1235_BIOID51109   -            268   8.2e-28   97.5   0.0   1   1   1.4e-31   9.9e-28   97.3   0.0     1   271     6   266     6   266 0.83 Amidohydrolase
TatD_DNase           PF01026.16   255 seq1235_BIOID51109   -            268   9.3e-10   38.0   0.0   1   1   2.3e-13   1.6e-09   37.2   0.0     1   255     6   265     6   265 0.77 TatD related DNase
FliB                 PF03692.10    85 seq1236_BIOID51109   -            189   1.5e-08   34.8  10.3   1   1   2.8e-12   3.8e-08   33.5   7.1     2    85    65   133    64   133 0.97 Flagellin N-methylase
DNA_pol3_beta        PF00712.14   120 seq1237_BIOID51109   -            366     5e-48  161.8   0.0   1   1   4.8e-46   2.2e-42  143.6   0.0     1   120     1   120     1   120 0.99 DNA polymerase III beta subunit, N-terminal domain
DNA_pol3_beta_2      PF02767.11   116 seq1237_BIOID51109   -            366   1.2e-47  160.6   0.0   1   1     6e-46   2.7e-42  143.3   0.0     1   116   129   243   129   243 0.99 DNA polymerase III beta subunit, central domain
DNA_pol3_beta_3      PF02768.10   121 seq1237_BIOID51109   -            366   1.2e-44  150.6   0.3   1   1     6e-48   2.7e-44  149.4   0.1     1   121   245   365   245   365 0.99 DNA polymerase III beta subunit, C-terminal domain
HI0933_like          PF03486.9    409 seq1238_BIOID51109   -            400  3.9e-156  519.5   0.0   1   1  2.3e-159  4.4e-156  519.3   0.0     2   408     5   392     4   393 0.98 HI0933-like protein
Pyr_redox_3          PF13738.1    203 seq1238_BIOID51109   -            400     2e-11   44.2   0.0   1   1   2.5e-14   4.8e-11   42.9   0.0     1   141     7   166     7   189 0.71 Pyridine nucleotide-disulphide oxidoreductase
FAD_binding_2        PF00890.19   421 seq1238_BIOID51109   -            400     1e-10   40.9   2.5   1   1   6.2e-10   1.2e-06   27.5   0.2     1    45     5    49     5    56 0.94 FAD binding domain
Pyr_redox_2          PF07992.9    200 seq1238_BIOID51109   -            400   1.3e-09   38.1   0.0   1   1   4.7e-12   9.1e-09   35.3   0.0     1   197     5   370     5   373 0.72 Pyridine nucleotide-disulphide oxidoreductase
NAD_binding_8        PF13450.1     68 seq1238_BIOID51109   -            400   2.2e-05   24.2   1.1   1   1   2.5e-08   4.8e-05   23.1   0.8     1    32     8    39     8    50 0.95 NAD(P)-binding Rossmann-like domain
Peptidase_M42        PF05343.9    292 seq1241_BIOID51109   -            356  2.5e-102  341.4   0.0   1   1  2.2e-106    3e-102  341.2   0.0     1   292    43   333    43   333 0.98 M42 glutamyl aminopeptidase
AzlC                 PF03591.9    143 seq1242_BIOID51109   -            245   7.3e-42  142.5  10.2   1   1   5.3e-46   7.3e-42  142.5   7.1     1   141    23   165    23   167 0.97 AzlC protein
Hexapep              PF00132.19    36 seq1243_BIOID51109   -            196   2.8e-16   58.0  13.1   1   3   9.6e-10   1.3e-05   24.3   0.0     3    36    12    45    10    45 0.90 Bacterial transferase hexapeptide (six repeats)
Hexapep              PF00132.19    36 seq1243_BIOID51109   -            196   2.8e-16   58.0  13.1   2   3   5.5e-08   0.00075   18.7   1.4     1    34    71   103    71   103 0.97 Bacterial transferase hexapeptide (six repeats)
Hexapep              PF00132.19    36 seq1243_BIOID51109   -            196   2.8e-16   58.0  13.1   3   3   1.5e-12     2e-08   33.2   1.9     1    35    88   122    88   123 0.95 Bacterial transferase hexapeptide (six repeats)
Ribosomal_L16        PF00252.13   133 seq1245_BIOID51109   -            136   1.2e-50  170.5   0.8   1   1     1e-54   1.4e-50  170.4   0.6     1   132     4   131     4   132 0.97 Ribosomal protein L16p/L10e
Sugar_tr             PF00083.19   451 seq1246_BIOID51109   -            459   3.4e-39  134.5  36.5   1   2   1.5e-31   6.7e-28   97.3   6.3     3   194    51   248    49   250 0.90 Sugar (and other) transporter
Sugar_tr             PF00083.19   451 seq1246_BIOID51109   -            459   3.4e-39  134.5  36.5   2   2   4.9e-16   2.3e-12   46.1  12.5   225   433   250   448   241   458 0.70 Sugar (and other) transporter
MFS_1                PF07690.11   354 seq1246_BIOID51109   -            459   8.3e-31  106.8  61.3   1   1     2e-30   8.9e-27   93.6  23.8    31   347    89   409    55   416 0.77 Major Facilitator Superfamily
MFS_2                PF13347.1    427 seq1246_BIOID51109   -            459   7.8e-07   27.7  23.8   1   1   1.7e-10   7.8e-07   27.7  16.5    53   335   102   384    66   396 0.72 MFS/sugar transport protein
Esterase             PF00756.15   251 seq1247_BIOID51109   -            267   1.7e-25   89.7   0.0   1   1   1.6e-29   2.2e-25   89.3   0.0     4   240    22   266    20   267 0.82 Putative esterase
Ribosomal_L29        PF00831.18    58 seq1248_BIOID51109   -             63     5e-25   86.8   6.8   1   1     4e-29   5.5e-25   86.7   4.7     1    58     3    60     3    60 0.99 Ribosomal L29 protein
AzlD                 PF05437.7     99 seq1249_BIOID51109   -            111   4.5e-12   45.6   4.6   1   1   3.8e-16   5.2e-12   45.4   3.2     4    98     8   104     5   105 0.91 Branched-chain amino acid transport protein (AzlD)
Peripla_BP_3         PF13377.1    160 seq1250_BIOID51109   -            332   5.7e-26   91.3   0.0   1   1   2.1e-28   5.7e-25   88.0   0.0     2   146   176   322   175   331 0.90 Periplasmic binding protein-like domain
Peripla_BP_1         PF00532.16   279 seq1250_BIOID51109   -            332   1.3e-23   83.5   0.1   1   1   8.2e-27   2.2e-23   82.7   0.1    13   266    77   320    61   330 0.88 Periplasmic binding proteins and sugar binding domain of LacI family
LacI                 PF00356.16    46 seq1250_BIOID51109   -            332   6.5e-22   76.7   0.4   1   1   4.6e-25   1.2e-21   75.8   0.3     1    46     4    49     4    49 0.99 Bacterial regulatory proteins, lacI family
Peripla_BP_4         PF13407.1    258 seq1250_BIOID51109   -            332   3.5e-17   62.5   0.0   1   1   2.4e-20   6.7e-17   61.5   0.0     7   257    74   317    70   318 0.93 Periplasmic binding protein domain
Ribosomal_S17        PF00366.15    69 seq1251_BIOID51109   -             84   1.1e-32  111.7   1.3   1   1   9.4e-37   1.3e-32  111.5   0.9     1    69    10    78    10    78 0.99 Ribosomal protein S17
SMC_N                PF02463.14   220 seq1252_BIOID51109   -            357   3.3e-41  140.8   0.0   1   1   8.7e-45     4e-41  140.5   0.0     2   218     3   354     2   356 0.97 RecF/RecN/SMC N terminal domain
AAA_23               PF13476.1    202 seq1252_BIOID51109   -            357   1.7e-09   38.2   0.0   1   1   6.4e-13   2.9e-09   37.4   0.0     1    88     5   143     5   247 0.64 AAA domain
AAA_21               PF13304.1    303 seq1252_BIOID51109   -            357   1.8e-07   31.3   0.0   1   1   4.3e-10     2e-06   27.8   0.0     1    33    25    59    25   100 0.70 AAA domain
Aldo_ket_red         PF00248.16   283 seq1253_BIOID51109   -            286   4.6e-54  183.0   0.0   1   1   3.9e-58   5.3e-54  182.8   0.0     1   281    15   283    15   285 0.96 Aldo/keto reductase family
HlyD                 PF00529.15   306 seq1254_BIOID51109   -            397   1.4e-80  270.8  14.4   1   1     4e-84   1.4e-80  270.8  10.0     1   306    64   361    64   361 0.99 HlyD family secretion protein
HlyD_2               PF12700.2    328 seq1254_BIOID51109   -            397   4.6e-19   68.6   1.0   1   1   1.7e-22   5.9e-19   68.2   0.7     2   328    45   361    44   361 0.79 HlyD family secretion protein
HlyD_3               PF13437.1    105 seq1254_BIOID51109   -            397     2e-12   47.2   4.5   1   1   1.5e-13   5.1e-10   39.5   0.2     2   105   176   290   175   290 0.89 HlyD family secretion protein
Biotin_lipoyl_2      PF13533.1     50 seq1254_BIOID51109   -            397   7.2e-11   41.4   9.5   1   1   9.9e-11   3.4e-07   29.7   0.1     4    49    67   121    48   122 0.89 Biotin-lipoyl like
PTS_EIIA_2           PF00359.17   142 seq1255_BIOID51109   -            582   9.1e-17   60.9   0.8   1   1   2.9e-20     2e-16   59.8   0.0    11   120   455   561   447   581 0.89 Phosphoenolpyruvate-dependent sugar phosphotransferase system, EIIA 2
HTH_11               PF08279.7     55 seq1255_BIOID51109   -            582   6.8e-10   38.3   0.1   1   1   4.3e-13     3e-09   36.2   0.1     1    55     5    60     5    60 0.94 HTH domain
Phosphorylase        PF00343.15   713 seq1256_BIOID51109   -            815         0 1233.0   0.3   1   1         0         0 1232.8   0.2     1   713   101   812   101   812 1.00 Carbohydrate phosphorylase
MarR                 PF01047.17    59 seq1258_BIOID51109   -            176   1.6e-17   62.8   2.8   1   1   1.3e-20     6e-17   60.9   0.1     1    58    53   112    53   113 0.98 MarR family
MarR_2               PF12802.2     62 seq1258_BIOID51109   -            176     1e-08   34.5   0.1   1   1   4.8e-12   2.2e-08   33.5   0.0     5    61    55   111    51   112 0.90 MarR family
HTH_27               PF13463.1     68 seq1258_BIOID51109   -            176   3.6e-07   30.3   0.1   1   1   1.8e-10   8.1e-07   29.1   0.0    17    68    70   121    54   121 0.86 Winged helix DNA-binding domain
Ribosomal_L14        PF00238.14   122 seq1261_BIOID51109   -            123   3.4e-54  181.7   0.4   1   1   2.7e-58   3.7e-54  181.5   0.3     1   122     1   123     1   123 0.98 Ribosomal protein L14p/L23e
NIF3                 PF01784.13   242 seq1265_BIOID51109   -            280   1.7e-31  109.5   0.0   1   1   1.5e-35   2.1e-31  109.2   0.0     3   236    11   260     9   264 0.91 NIF3 (NGG1p interacting factor 3)
KOW                  PF00467.24    32 seq1266_BIOID51109   -            104   4.4e-06   25.9   3.9   1   1   7.1e-10   9.8e-06   24.8   2.7     2    32     8    37     7    37 0.93 KOW motif
HlyD                 PF00529.15   306 seq1267_BIOID51109   -            390   3.6e-79  266.1  15.0   1   1   1.3e-82   4.5e-79  265.8  10.4     1   306    60   343    60   343 0.99 HlyD family secretion protein
HlyD_2               PF12700.2    328 seq1267_BIOID51109   -            390   2.2e-17   63.1   1.3   1   1   9.2e-21   3.1e-17   62.6   0.9    20   234    60   290    51   316 0.77 HlyD family secretion protein
HlyD_3               PF13437.1    105 seq1267_BIOID51109   -            390   5.2e-16   58.7   3.5   1   1   1.4e-16   4.9e-13   49.2   0.2     2   105   218   338   217   338 0.79 HlyD family secretion protein
Biotin_lipoyl_2      PF13533.1     50 seq1267_BIOID51109   -            390   1.1e-08   34.4   1.6   1   1   5.4e-11   1.9e-07   30.5   0.1     2    49    61   108    60   109 0.91 Biotin-lipoyl like
Peptidase_S24        PF00717.18    70 seq1269_BIOID51109   -            139   5.9e-13   48.1   0.0   1   1   6.4e-17   8.7e-13   47.5   0.0     2    68    56   120    55   122 0.90 Peptidase S24-like
DUF2773              PF10971.3     81 seq1270_BIOID51109   -            768   1.8e-43  146.2   2.6   1   1   3.9e-47   5.4e-43  144.7   1.4     1    81   688   768   688   768 0.99 Protein of unknown function (DUF2773)
Ribosomal_L5_C       PF00673.16    95 seq1271_BIOID51109   -            179   3.2e-42  142.0   0.0   1   1   7.3e-46     5e-42  141.4   0.0     1    94    84   177    84   178 0.99 ribosomal L5P family C-terminus
Ribosomal_L5         PF00281.14    56 seq1271_BIOID51109   -            179   2.8e-25   87.7   0.1   1   1   7.4e-29     5e-25   86.9   0.0     1    56    24    80    23    80 0.98 Ribosomal protein L5
DNA_gyraseB          PF00204.20   173 seq1272_BIOID51109   -            804   1.6e-62  209.6   0.0   1   1   9.9e-66   3.4e-62  208.5   0.0     1   173   221   391   221   391 0.99 DNA gyrase B
DNA_gyraseB_C        PF00986.16    65 seq1272_BIOID51109   -            804   1.2e-30  104.9   0.2   1   1   9.3e-34   3.2e-30  103.5   0.1     3    65   731   793   729   793 0.96 DNA gyrase B subunit, carboxyl terminus
Toprim               PF01751.17    88 seq1272_BIOID51109   -            804   1.9e-23   82.0   0.0   1   1   1.7e-26   5.9e-23   80.4   0.0     1    88   419   532   419   532 0.96 Toprim domain
HATPase_c            PF02518.21   111 seq1272_BIOID51109   -            804   1.3e-20   73.0   0.2   1   1   7.7e-24   2.6e-20   72.0   0.1     2   110    32   173    31   174 0.95 Histidine kinase-, DNA gyrase B-, and HSP90-like ATPase
PfkB                 PF00294.19   301 seq1273_BIOID51109   -            477   1.5e-55  188.3   0.5   1   1     7e-59   2.4e-55  187.6   0.1     2   299    11   305    10   307 0.88 pfkB family carbohydrate kinase
CTP_transf_2         PF01467.21   157 seq1273_BIOID51109   -            477   1.5e-11   44.4   0.0   1   1   1.9e-14   6.5e-11   42.4   0.0     1   156   344   469   344   470 0.90 Cytidylyltransferase
Phos_pyr_kin         PF08543.7    246 seq1273_BIOID51109   -            477   1.3e-08   34.2   0.0   1   1   8.5e-12   2.9e-08   33.1   0.0   118   224   187   287   166   293 0.89 Phosphomethylpyrimidine kinase
Carb_kinase          PF01256.12   242 seq1273_BIOID51109   -            477   7.3e-06   25.3   0.1   1   1   3.4e-09   1.2e-05   24.6   0.0    81   212   158   287    85   310 0.76 Carbohydrate kinase
ACR_tran             PF00873.14  1021 seq1274_BIOID51109   -           1049         0 1474.9  17.5   1   1         0         0 1474.8  12.1     1  1021     1  1030     1  1030 1.00 AcrB/AcrD/AcrF family
IMS                  PF00817.15   148 seq1276_BIOID51109   -            174   1.6e-39  134.9   0.0   1   1   1.4e-43   1.9e-39  134.7   0.0     1   147     5   150     5   151 0.96 impB/mucB/samB family
DUF3811              PF11656.3     87 seq1278_BIOID51109   -             90   2.1e-40  136.5   5.2   1   1   1.7e-44   2.4e-40  136.4   3.6     1    87     3    90     3    90 0.99 YjbD family (DUF3811)
HTH_Tnp_1            PF01527.15    76 seq1279_BIOID51109   -            113   9.1e-16   57.4   0.2   1   1   8.9e-20   1.2e-15   57.0   0.1     2    75     3    75     2    76 0.95 Transposase
ADH_zinc_N           PF00107.21   130 seq1281_BIOID51109   -            354   9.3e-30  102.7   0.0   1   1   3.5e-33   1.6e-29  101.9   0.0     1   108   179   285   179   312 0.90 Zinc-binding dehydrogenase
ADH_zinc_N_2         PF13602.1    127 seq1281_BIOID51109   -            354   3.3e-15   56.9   0.0   1   1   1.3e-18   5.7e-15   56.2   0.0     2   123   212   348   211   352 0.81 Zinc-binding dehydrogenase
ADH_N                PF08240.7    109 seq1281_BIOID51109   -            354   1.2e-13   50.6   0.1   1   1   1.7e-16   7.8e-13   48.0   0.0     2    62    56   115    55   131 0.94 Alcohol dehydrogenase GroES-like domain
Ribosomal_S14        PF00253.16    55 seq1282_BIOID51109   -            101   9.1e-25   85.7   0.7   1   1     9e-29   1.2e-24   85.2   0.5     1    55    46   100    46   100 0.98 Ribosomal protein S14p/S29e
DUF4113              PF13438.1     75 seq1286_BIOID51109   -            267   1.1e-28   98.7   0.3   1   1   6.6e-32     3e-28   97.4   0.0     1    75   192   266   192   266 0.98 Domain of unknown function (DUF4113)
IMS_C                PF11799.3    137 seq1286_BIOID51109   -            267   5.1e-09   36.5   0.0   1   1   1.6e-12   7.1e-09   36.0   0.0     3   122    59   178    57   189 0.89 impB/mucB/samB family C-terminal
IMS_HHH              PF11798.3     32 seq1286_BIOID51109   -            267   1.4e-07   30.9   0.1   1   1     8e-11   3.7e-07   29.7   0.0     4    32    17    45    14    45 0.92 IMS family HHH motif
DUF4049              PF13258.1    318 seq1287_BIOID51109   -            280   6.5e-30  104.0   0.3   1   1   9.9e-34   1.4e-29  103.0   0.0     1    64   209   272   209   279 0.93 Domain of unknown function (DUF4049)
Ribosomal_S8         PF00410.14   129 seq1290_BIOID51109   -            130   2.3e-48  163.1   0.0   1   1   1.8e-52   2.5e-48  163.0   0.0     1   128     5   129     5   130 0.97 Ribosomal protein S8
MFS_1                PF07690.11   354 seq1291_BIOID51109   -            512   5.7e-55  186.3  38.3   1   1   4.2e-59   5.7e-55  186.3  26.5     1   353    19   413    19   414 0.89 Major Facilitator Superfamily
Ribosomal_L6         PF00347.18    77 seq1293_BIOID51109   -            177   4.8e-40  135.8   0.1   1   2     4e-21   5.5e-17   61.9   0.0     1    77    11    82    11    82 0.98 Ribosomal protein L6
Ribosomal_L6         PF00347.18    77 seq1293_BIOID51109   -            177   4.8e-40  135.8   0.1   2   2   2.3e-24   3.2e-20   72.3   0.0     1    76    90   164    90   165 0.98 Ribosomal protein L6
PBP_like_2           PF12849.2    281 seq1297_BIOID51109   -            505   9.4e-33  113.7   1.7   1   1   9.4e-37   1.3e-32  113.3   1.2     8   279   242   485   236   487 0.80 PBP superfamily domain
DUF4049              PF13258.1    318 seq1298_BIOID51109   -            213  7.2e-107  356.8   6.2   1   1  5.9e-111  8.1e-107  356.7   4.3   115   318     1   210     1   210 1.00 Domain of unknown function (DUF4049)
Sugar-bind           PF04198.8    255 seq1300_BIOID51109   -            328   1.1e-67  227.5   0.0   1   1   4.2e-71   1.4e-67  227.1   0.0     2   233    86   321    85   326 0.97 Putative sugar-binding domain
HTH_38               PF13936.1     44 seq1300_BIOID51109   -            328   9.7e-08   31.3   0.9   1   1   8.4e-11   2.9e-07   29.8   0.6    12    44    40    73    36    73 0.90 Helix-turn-helix domain
HTH_28               PF13518.1     52 seq1300_BIOID51109   -            328   3.3e-05   23.6   0.3   1   1   2.3e-08   7.9e-05   22.4   0.2     4    41    40    78    39    82 0.84 Helix-turn-helix domain
Ribosomal_L18p       PF00861.17   119 seq1301_BIOID51109   -            117   1.1e-37  128.6   4.6   1   1   9.2e-42   1.3e-37  128.5   3.2     2   119     2   117     1   117 0.95 Ribosomal L18p/L5e family
DUF932               PF06067.6    239 seq1302_BIOID51109   -            273   3.1e-62  209.8   0.0   1   1   2.6e-66   3.6e-62  209.6   0.0     2   239    38   262    37   262 0.99 Domain of unknown function (DUF932)
Ribosomal_S5         PF00333.15    67 seq1303_BIOID51109   -            167   6.6e-32  108.9   1.8   1   1   1.8e-35   1.3e-31  108.0   1.3     1    66    10    75    10    76 0.98 Ribosomal protein S5, N-terminal domain
Ribosomal_S5_C       PF03719.10    74 seq1303_BIOID51109   -            167     5e-32  108.8   1.4   1   1   1.3e-35   8.7e-32  108.1   0.9     1    74    85   158    85   158 0.98 Ribosomal protein S5, C-terminal domain
CDP-OH_P_transf      PF01066.16   101 seq1305_BIOID51109   -            203   5.2e-13   49.0  12.3   1   1   2.1e-16   2.8e-12   46.6   8.5     3    77    28   123    26   200 0.79 CDP-alcohol phosphatidyltransferase
tRNA-synt_2          PF00152.15   335 seq1307_BIOID51109   -            335   5.4e-70  235.6   0.0   1   1     5e-74   6.9e-70  235.3   0.0    21   333    25   333    14   335 0.88 tRNA synthetases class II (D, K and N)
DUF937               PF06078.6    137 seq1312_BIOID51109   -            132   7.2e-19   68.2   6.3   1   1   6.6e-23   9.1e-19   67.9   4.3    41   137     6   107     1   107 0.84 Bacterial protein of unknown function (DUF937)
DUF4049              PF13258.1    318 seq1313_BIOID51109   -            540  1.3e-155  517.0   3.5   1   1  1.4e-159  1.9e-155  516.5   2.5     1   318   194   503   194   503 0.99 Domain of unknown function (DUF4049)
Ribosomal_L30        PF00327.15    52 seq1314_BIOID51109   -             59     2e-20   71.9   0.2   1   1   1.6e-24   2.2e-20   71.8   0.1     1    51     4    54     4    55 0.95 Ribosomal protein L30p/L7e
Antirestrict         PF03230.8     94 seq1315_BIOID51109   -            159   8.7e-39  131.2   0.2   1   1   8.2e-43   1.1e-38  130.9   0.1     1    94    62   159    62   159 0.98 Antirestriction protein
adh_short            PF00106.20   167 seq1317_BIOID51109   -            268   8.6e-30  103.7   0.8   1   1   5.1e-33   1.7e-29  102.7   0.6     1   166    10   179    10   180 0.86 short chain dehydrogenase
adh_short_C2         PF13561.1    243 seq1317_BIOID51109   -            268     2e-25   89.8   0.0   1   1   8.3e-29   2.8e-25   89.4   0.0     6   241    19   264    16   266 0.85 Enoyl-(Acyl carrier protein) reductase
KR                   PF08659.5    181 seq1317_BIOID51109   -            268   2.7e-11   43.3   2.7   1   1   3.8e-11   1.3e-07   31.3   0.0    58   165    57   177    50   196 0.82 KR domain
Epimerase            PF01370.16   236 seq1317_BIOID51109   -            268   5.5e-06   25.8   0.0   1   1   2.4e-09   8.3e-06   25.2   0.0     1   160    12   181    12   194 0.75 NAD dependent epimerase/dehydratase family
Ribosomal_L18e       PF00828.14   129 seq1318_BIOID51109   -            144   2.7e-23   82.6   2.7   1   1   2.7e-27   3.7e-23   82.2   1.9     3   127    27   143    26   144 0.88 Ribosomal protein L18e/L15
CTP_transf_1         PF01148.15   259 seq1319_BIOID51109   -            298   4.6e-60  203.3  21.2   1   1   5.2e-64   7.1e-60  202.7  14.7     3   258    38   295    36   296 0.88 Cytidylyltransferase family
Molybdop_Fe4S4       PF04879.11    55 seq1320_BIOID51109   -            195   8.1e-20   70.2   0.3   1   1   2.3e-23   1.6e-19   69.3   0.1     2    55    44   104    43   104 0.91 Molybdopterin oxidoreductase Fe4S4 domain
Molybdopterin        PF00384.17   432 seq1320_BIOID51109   -            195   1.8e-06   26.8   0.0   1   1   3.2e-10   2.2e-06   26.6   0.0     1    56   107   155   107   191 0.75 Molybdopterin oxidoreductase
Ribosomal_S20p       PF01649.13    84 seq1323_BIOID51109   -             87   2.5e-32  110.9  16.0   1   1   2.1e-36   2.8e-32  110.8  11.1     1    84     2    85     2    85 0.99 Ribosomal protein S20
G6PD_C               PF02781.11   294 seq1325_BIOID51109   -            491    1e-130  434.7   0.1   1   1  1.9e-134  1.3e-130  434.3   0.1     1   293   188   489   188   490 0.99 Glucose-6-phosphate dehydrogenase, C-terminal domain
G6PD_N               PF00479.17   183 seq1325_BIOID51109   -            491   4.2e-59  199.7   0.0   1   1   1.4e-62   9.7e-59  198.5   0.0     1   183    13   186    13   186 0.99 Glucose-6-phosphate dehydrogenase, NAD binding domain
Hydrolase_3          PF08282.7    254 seq1326_BIOID51109   -            270   3.9e-68  229.6   0.0   1   1   9.6e-72   4.4e-68  229.5   0.0     1   254     6   264     6   264 0.95 haloacid dehalogenase-like hydrolase
S6PP                 PF05116.8    247 seq1326_BIOID51109   -            270   3.5e-15   55.8   0.0   1   2   2.9e-08   0.00013   21.2   0.0     3    79     4    82     2   144 0.79 Sucrose-6F-phosphate phosphohydrolase
S6PP                 PF05116.8    247 seq1326_BIOID51109   -            270   3.5e-15   55.8   0.0   2   2     8e-12   3.6e-08   32.8   0.0   144   214   175   244   155   268 0.80 Sucrose-6F-phosphate phosphohydrolase
Hydrolase            PF00702.21   204 seq1326_BIOID51109   -            270   8.5e-09   36.1   0.9   1   1     1e-11   4.6e-08   33.7   0.7     1   204     3   232     3   232 0.59 haloacid dehalogenase-like hydrolase
Phage_integrase      PF00589.17   173 seq1328_BIOID51109   -            254   1.3e-05   24.7   0.0   1   1   1.5e-09   2.1e-05   24.1   0.0    26    63   212   247   185   253 0.75 Phage integrase family
Usp                  PF00582.21   140 seq1329_BIOID51109   -            142     1e-14   54.7   0.0   1   1   8.6e-19   1.2e-14   54.6   0.0     2   140     3   138     2   138 0.96 Universal stress protein family
SecY                 PF00344.15   342 seq1330_BIOID51109   -            443  3.3e-121  404.2  21.3   1   1  3.3e-125  4.5e-121  403.8  14.7     1   341    76   417    76   418 0.96 SecY translocase
RadC                 PF04002.10   123 seq1331_BIOID51109   -            158   4.9e-47  158.5   0.0   1   1   4.6e-51   6.2e-47  158.1   0.0     2   123    37   158    36   158 0.98 RadC-like JAB domain
Molybdopterin        PF00384.17   432 seq1334_BIOID51109   -            804   6.4e-22   77.7   0.0   1   1   1.4e-24   9.4e-21   73.9   0.0   103   380     2   378     1   380 0.82 Molybdopterin oxidoreductase
Molydop_binding      PF01568.16   109 seq1334_BIOID51109   -            804   2.1e-16   59.5   0.0   1   1   9.2e-20   6.3e-16   58.0   0.0     4   108   682   797   679   798 0.95 Molydopterin dinucleotide binding domain
AA_permease_2        PF13520.1    426 seq1335_BIOID51109   -            485   2.9e-31  108.3  58.3   1   1   5.6e-35   3.8e-31  107.9  40.4     9   419     1   453     1   468 0.77 Amino acid permease
AA_permease          PF00324.16   479 seq1335_BIOID51109   -            485   2.8e-15   55.4  49.2   1   1   2.8e-18   1.9e-14   52.7  34.1    20   446    12   450     4   472 0.70 Amino acid permease
EIIA-man             PF03610.11   116 seq1336_BIOID51109   -            135   2.3e-28   98.4   0.1   1   1     2e-32   2.7e-28   98.2   0.0     2   115     4   114     3   115 0.97 PTS system fructose IIA component
Methyltransf_20      PF12147.3    311 seq1338_BIOID51109   -            585  8.3e-150  497.7   0.0   1   1    4e-153  1.1e-149  497.3   0.0     1   311   273   582   273   582 0.99 Putative methyltransferase
Hydrolase_4          PF12146.3     79 seq1338_BIOID51109   -            585   1.2e-26   92.2   0.2   1   1   1.5e-28   4.2e-25   87.2   0.1     1    78    17    95    17    96 0.98 Putative lysophospholipase
Abhydrolase_6        PF12697.2    228 seq1338_BIOID51109   -            585   9.4e-19   68.0   5.5   1   1   6.1e-22   1.7e-18   67.2   3.2     1   216    36   261    36   273 0.73 Alpha/beta hydrolase family
Abhydrolase_5        PF12695.2    142 seq1338_BIOID51109   -            585   9.4e-11   41.5   1.7   1   1   2.7e-13   7.3e-10   38.6   0.6     1   141    35   260    35   261 0.82 Alpha/beta hydrolase family
Methyltransf_18      PF12847.2    112 seq1338_BIOID51109   -            585   2.7e-09   37.4   0.0   1   1   2.2e-12   6.1e-09   36.3   0.0     4   110   410   519   408   520 0.86 Methyltransferase domain
DUF987               PF06174.6     66 seq1341_BIOID51109   -             73   1.7e-43  145.8   0.2   1   1   1.4e-47   1.9e-43  145.6   0.1     1    66     1    66     1    66 0.99 Protein of unknown function (DUF987)
YbaJ                 PF10757.4    122 seq1343_BIOID51109   -            124   4.7e-71  236.4   1.2   1   1   3.8e-75   5.2e-71  236.3   0.9     1   121     1   121     1   122 0.99 Biofilm formation regulator YbaJ
FadR_C               PF07840.7    164 seq1346_BIOID51109   -            239   6.9e-73  243.5   0.0   1   1   1.9e-76   8.5e-73  243.2   0.0     1   163    72   234    72   235 0.99 FadR C-terminal domain
GntR                 PF00392.16    64 seq1346_BIOID51109   -            239   2.3e-20   71.6   0.0   1   1     1e-23   4.7e-20   70.6   0.0     4    64    11    71     8    71 0.96 Bacterial regulatory proteins, gntR family
Phage_integrase      PF00589.17   173 seq1347_BIOID51109   -            109   7.7e-13   48.3   0.0   1   1   6.5e-17   8.9e-13   48.1   0.0    85   171    14    91     2    93 0.89 Phage integrase family
HHA                  PF05321.6     57 seq1348_BIOID51109   -            154   7.4e-30  102.7   0.3   1   1     8e-34   1.1e-29  102.2   0.2     1    57    95   151    95   151 0.99 Haemolysin expression modulating protein
PTSIIB_sorb          PF03830.10   151 seq1349_BIOID51109   -            164   1.8e-55  186.8   0.4   1   1   1.5e-59     2e-55  186.6   0.3     1   150     2   151     2   152 0.99 PTS system sorbose subfamily IIB component
YagB_YeeU_YfjZ       PF06154.6    105 seq1350_BIOID51109   -            122   3.8e-52  174.8   0.0   1   1   3.3e-56   4.5e-52  174.6   0.0     2   104    16   118    15   119 0.98 YagB/YeeU/YfjZ family
DinI                 PF06183.8     65 seq1354_BIOID51109   -             82   1.4e-28   98.6   0.3   1   1   1.2e-32   1.6e-28   98.3   0.2     1    65    15    81    15    81 0.98 DinI-like family
DUF1219              PF06755.7    117 seq1359_BIOID51109   -             87   1.7e-39  133.8   0.0   1   1   1.4e-43   1.9e-39  133.6   0.0     1    73     1    73     1    81 0.97 Protein of unknown function (DUF1219)
HlyD                 PF00529.15   306 seq1361_BIOID51109   -            355   1.1e-39  136.4  25.5   1   1   4.6e-43   1.3e-39  136.2  17.7     2   306    47   339    46   339 0.96 HlyD family secretion protein
HlyD_2               PF12700.2    328 seq1361_BIOID51109   -            355   3.6e-19   68.9   1.7   1   1   1.9e-22   5.1e-19   68.4   1.2    13   239    39   290    37   308 0.78 HlyD family secretion protein
HlyD_3               PF13437.1    105 seq1361_BIOID51109   -            355   5.3e-18   65.1   0.1   1   1   1.8e-16   4.8e-13   49.2   0.0     2    97   214   319   213   326 0.86 HlyD family secretion protein
Biotin_lipoyl_2      PF13533.1     50 seq1361_BIOID51109   -            355     4e-10   39.0   2.9   1   1   1.5e-13     4e-10   39.0   2.0     2    46    47    95    44   110 0.83 Biotin-lipoyl like
EII-Sor              PF03609.9    237 seq1362_BIOID51109   -            265   1.1e-83  280.0  30.2   1   1   9.3e-88   1.3e-83  279.8  20.9     1   237     1   238     1   238 0.99 PTS system sorbose-specific iic component
Mac                  PF12464.3     55 seq1363_BIOID51109   -            183   1.1e-18   66.8   0.4   1   1   2.7e-22   1.8e-18   66.1   0.3     1    54     5    58     5    59 0.97 Maltose acetyltransferase
Hexapep              PF00132.19    36 seq1363_BIOID51109   -            183   2.2e-14   52.1  16.3   1   1   2.3e-15   1.6e-11   43.0   5.3     2    36   130   164   129   164 0.96 Bacterial transferase hexapeptide (six repeats)
Ribosomal_L36        PF00444.13    38 seq1364_BIOID51109   -             38   3.7e-21   74.7   9.2   1   1   2.9e-25   3.9e-21   74.6   6.4     1    38     1    38     1    38 1.00 Ribosomal protein L36
ILVD_EDD             PF00920.16   521 seq1368_BIOID51109   -            603  1.5e-169  564.6   0.1   1   1  1.3e-173  1.8e-169  564.4   0.1     2   521    66   598    65   598 0.96 Dehydratase family
GlgS                 PF08971.6     66 seq1369_BIOID51109   -             66   8.9e-42  140.7   0.7   1   1   7.1e-46   9.7e-42  140.6   0.5     1    66     1    66     1    66 0.99 Glycogen synthesis protein
Ribosomal_S13        PF00416.17   106 seq1370_BIOID51109   -            118   9.2e-40  135.2   0.4   1   1   7.6e-44     1e-39  135.1   0.3     1   106     3   108     3   108 0.99 Ribosomal protein S13/S18
FCD                  PF07729.7    125 seq1371_BIOID51109   -            229   7.4e-24   84.3   9.5   1   1   1.7e-27   1.1e-23   83.7   6.6     3   123    99   218    97   220 0.94 FCD domain
GntR                 PF00392.16    64 seq1371_BIOID51109   -            229   1.6e-14   52.9   0.1   1   1   5.7e-18   3.9e-14   51.7   0.0     3    64     7    68     5    68 0.95 Bacterial regulatory proteins, gntR family
Ribosomal_S11        PF00411.14   110 seq1378_BIOID51109   -            129   5.6e-50  168.0   0.2   1   1   4.9e-54   6.7e-50  167.7   0.1     1   110    19   128    19   128 0.99 Ribosomal protein S11
YlaC                 PF10777.4    156 seq1379_BIOID51109   -            156   1.6e-75  251.7   0.3   1   1   1.3e-79   1.8e-75  251.6   0.2     1   155     1   154     1   155 0.99 sigma70 family sigma factor YlaC
EIID-AGA             PF03613.9    264 seq1380_BIOID51109   -            255    5e-101  336.9   0.6   1   1  4.3e-105  5.9e-101  336.7   0.4     2   242     5   251     4   254 0.99 PTS system mannose/fructose/sorbose family IID component
DUF2645              PF10840.3    103 seq1381_BIOID51109   -            104   4.6e-47  158.3   8.5   1   1   3.7e-51     5e-47  158.1   5.9     1   103     1   103     1   103 1.00 Protein of unknown function (DUF2645)
DSPc                 PF00782.15   133 seq1383_BIOID51109   -            438   2.5e-25   88.4   0.0   1   1   1.4e-28   4.6e-25   87.6   0.0     1   132   314   437   314   438 0.96 Dual specificity phosphatase, catalytic domain
PAP2                 PF01569.16   129 seq1383_BIOID51109   -            438   2.6e-10   39.9   3.6   1   1   7.6e-14   2.6e-10   39.9   2.5     4   126    93   207    87   210 0.86 PAP2 superfamily
PAP2_3               PF14378.1    191 seq1383_BIOID51109   -            438   1.9e-08   33.9   1.8   1   1   5.5e-12   1.9e-08   33.9   1.3    71   189    88   198    78   200 0.85 PAP2 superfamily
Y_phosphatase        PF00102.22   236 seq1383_BIOID51109   -            438   2.7e-05   23.5   0.0   1   1   1.2e-08   4.1e-05   22.9   0.0   152   223   363   425   337   432 0.83 Protein-tyrosine phosphatase
PduV-EutP            PF10662.4    143 seq1384_BIOID51109   -            118   4.6e-15   55.2   0.0   1   1     5e-19   6.9e-15   54.6   0.0    86   142    57   112    42   113 0.92 Ethanolamine utilisation - propanediol utilisation
DGOK                 PF05035.7    287 seq1385_BIOID51109   -            292   1.8e-98  328.7   0.3   1   1  1.5e-102     2e-98  328.5   0.2     1   286     9   287     9   288 0.98 2-keto-3-deoxy-galactonokinase
ABC2_membrane_3      PF12698.2    344 seq1386_BIOID51109   -            911   9.9e-41  139.7   6.3   1   1   6.8e-44   1.5e-40  139.1   4.4    12   343   569   903   560   904 0.88 ABC-2 family transporter protein
ABC_tran             PF00005.22   118 seq1386_BIOID51109   -            911   4.6e-37  126.8   0.0   1   2   5.1e-21   1.2e-17   64.2   0.0     1   118    52   176    52   176 0.89 ABC transporter
ABC_tran             PF00005.22   118 seq1386_BIOID51109   -            911   4.6e-37  126.8   0.0   2   2   1.1e-19   2.6e-16   59.9   0.0     1   118   316   436   316   436 0.90 ABC transporter
AAA_21               PF13304.1    303 seq1386_BIOID51109   -            911   7.6e-22   78.4   1.5   1   1   7.7e-10   1.8e-06   28.0   0.0   220   297   391   466   341   466 0.79 AAA domain
ABC2_membrane_2      PF12679.2    277 seq1386_BIOID51109   -            911     7e-20   70.9   5.1   1   1   5.7e-23   1.3e-19   70.0   3.5    72   275   673   909   545   910 0.76 ABC-2 family transporter protein
ABC2_membrane        PF01061.19   209 seq1386_BIOID51109   -            911   5.3e-17   61.5  13.5   1   1     3e-20   6.8e-17   61.2   7.2    52   207   711   874   680   876 0.85 ABC-2 type transporter
ABC2_membrane_4      PF12730.2    232 seq1386_BIOID51109   -            911     4e-09   35.8  13.7   1   1   3.1e-12   7.1e-09   35.0   9.5    50   227   718   898   550   906 0.63 ABC-2 family transporter protein
Usher                PF00577.15   552 seq1387_BIOID51109   -            381   3.3e-60  204.2  16.6   1   1   5.6e-64   3.8e-60  204.0  11.5   267   552     2   298     1   298 0.97 Type VII secretion system (T7SS), usher protein
PapC_C               PF13953.1     68 seq1387_BIOID51109   -            381   7.6e-09   34.9   0.0   1   1   2.5e-12   1.7e-08   33.8   0.0     3    62   311   369   308   377 0.92 PapC C-terminal domain
Ribosomal_S4         PF00163.14    94 seq1388_BIOID51109   -            206   4.1e-28   97.4   1.6   1   1     6e-32   4.1e-28   97.4   1.1     1    94     2    95     2    95 0.97 Ribosomal protein S4/S9 N-terminal domain
S4                   PF01479.20    48 seq1388_BIOID51109   -            206   6.7e-20   70.1   0.2   1   1   1.9e-23   1.3e-19   69.2   0.1     2    48    97   143    96   143 0.99 S4 domain
Response_reg         PF00072.19   112 seq1389_BIOID51109   -            215     2e-26   92.0   0.1   1   1   4.4e-30     3e-26   91.5   0.1     1   111    11   122    11   123 0.98 Response regulator receiver domain
GerE                 PF00196.14    58 seq1389_BIOID51109   -            215   6.8e-24   82.8   0.1   1   1   1.7e-27   1.2e-23   82.1   0.1     3    58   154   209   152   209 0.97 Bacterial regulatory proteins, luxR family
SpoU_methylase       PF00588.14   142 seq1392_BIOID51109   -            370   7.3e-29  100.3   0.0   1   1   1.6e-32   1.1e-28   99.7   0.0     3   141   224   361   222   362 0.95 SpoU rRNA Methylase family
SpoU_sub_bind        PF08032.7     76 seq1392_BIOID51109   -            370   3.1e-12   46.3   0.0   1   1     1e-15     7e-12   45.2   0.0     2    73   135   206   134   209 0.96 RNA 2'-O ribose methyltransferase substrate binding
DUF1076              PF06416.7    113 seq1396_BIOID51109   -            216   3.5e-46  155.4   0.4   1   1   3.4e-50   4.7e-46  155.0   0.3     2   111    95   204    94   206 0.97 Protein of unknown function (DUF1076)
EAL                  PF00563.15   236 seq1397_BIOID51109   -            518   1.4e-64  217.7   0.0   1   1   2.9e-68     2e-64  217.2   0.0     2   235   275   503   274   504 0.96 EAL domain
CSS-motif            PF12792.2    208 seq1397_BIOID51109   -            518   4.9e-40  136.9   0.0   1   1   1.3e-43   8.6e-40  136.1   0.0     2   208    38   249    37   249 0.94 CSS motif domain associated with EAL
Fer4_11              PF13247.1     99 seq1399_BIOID51109   -            300   1.2e-28   98.7  12.5   1   1   1.6e-31   1.8e-28   98.1   5.3     2    98    92   188    91   189 0.94 4Fe-4S dicluster domain
Form-deh_trans       PF09163.6     44 seq1399_BIOID51109   -            300   4.8e-21   73.8   0.1   1   1   8.7e-24   9.9e-21   72.8   0.1     1    43   246   288   246   289 0.98 Formate dehydrogenase N, transmembrane
Fer4_7               PF12838.2     52 seq1399_BIOID51109   -            300     5e-15   55.5  22.2   1   1   7.4e-11   8.4e-08   32.3   3.7     1    50    38   114    38   117 0.90 4Fe-4S dicluster domain
Fer4_9               PF13187.1     55 seq1399_BIOID51109   -            300   4.7e-14   52.2  24.0   1   1     1e-10   1.2e-07   31.7   7.7     2    55   133   184   132   184 0.97 4Fe-4S dicluster domain
Fer4_10              PF13237.1     52 seq1399_BIOID51109   -            300   1.6e-12   46.8  25.8   1   1   1.2e-10   1.4e-07   31.0   7.4     2    52    93   144    92   144 0.91 4Fe-4S dicluster domain
Fer4_3               PF12798.2     15 seq1399_BIOID51109   -            300   2.6e-07   30.5  41.4   1   3    0.0005      0.57   10.7   3.8     1    14   100   116   100   117 0.87 4Fe-4S binding domain
Fer4_3               PF12798.2     15 seq1399_BIOID51109   -            300   2.6e-07   30.5  41.4   2   3   7.2e-05     0.082   13.3   2.8     1    14   133   146   133   147 0.94 4Fe-4S binding domain
Fer4_3               PF12798.2     15 seq1399_BIOID51109   -            300   2.6e-07   30.5  41.4   3   3   5.6e-06    0.0063   16.8   2.9     1    15   160   183   160   183 0.98 4Fe-4S binding domain
Fer4_4               PF12800.2     17 seq1399_BIOID51109   -            300   8.1e-07   28.7  31.6   1   2     5e-05     0.057   13.6   1.7     3    15    38    50    36    56 0.91 4Fe-4S binding domain
Fer4_4               PF12800.2     17 seq1399_BIOID51109   -            300   8.1e-07   28.7  31.6   2   2   4.7e-07   0.00053   19.9   2.0     1    17   130   146   130   146 0.90 4Fe-4S binding domain
Fer4                 PF00037.22    24 seq1399_BIOID51109   -            300   1.5e-06   27.3  37.4   1   1     7e-08   7.9e-05   21.9   1.8     5    22   130   147   126   149 0.87 4Fe-4S binding domain
ADH_zinc_N           PF00107.21   130 seq1402_BIOID51109   -            413   1.2e-09   37.7   0.0   1   1   4.5e-13   3.1e-09   36.3   0.0     1   129   191   329   191   330 0.95 Zinc-binding dehydrogenase
ADH_N                PF08240.7    109 seq1402_BIOID51109   -            413   5.6e-06   25.9   0.0   1   1   1.6e-09   1.1e-05   25.0   0.0     4    66    33   102    30   131 0.75 Alcohol dehydrogenase GroES-like domain
RNA_pol_A_CTD        PF03118.10    67 seq1403_BIOID51109   -            329   1.1e-25   88.7   0.1   1   1   4.3e-29     2e-25   87.8   0.1     2    66   244   308   243   309 0.95 Bacterial RNA polymerase, alpha chain C terminal domain
RNA_pol_L            PF01193.19    82 seq1403_BIOID51109   -            329   2.7e-24   84.2   0.0   1   1   9.1e-28   4.1e-24   83.6   0.0     1    81    28   228    28   229 0.99 RNA polymerase Rpb3/Rpb11 dimerisation domain
RNA_pol_A_bac        PF01000.21   111 seq1403_BIOID51109   -            329   1.5e-23   83.0   0.3   1   1   7.3e-27   3.3e-23   81.8   0.1     2   109    60   156    58   178 0.90 RNA polymerase Rpb3/RpoA insert domain
Aldolase             PF01081.14   196 seq1404_BIOID51109   -            205   7.3e-30  103.4   0.4   1   1   1.3e-33   9.1e-30  103.1   0.3     6   183     5   183     2   194 0.92 KDPG and KHG aldolase
DAO                  PF01266.19   358 seq1405_BIOID51109   -            432   5.6e-74  249.0   0.5   1   1   4.8e-77   6.5e-74  248.8   0.3     2   358     3   397     2   397 0.95 FAD dependent oxidoreductase
Pyr_redox_2          PF07992.9    200 seq1405_BIOID51109   -            432   7.5e-09   35.6   0.3   1   1   3.9e-08   5.3e-05   23.0   0.2     1    36     2    37     2    65 0.92 Pyridine nucleotide-disulphide oxidoreductase
Pyr_redox            PF00070.22    80 seq1405_BIOID51109   -            432   3.2e-08   33.7   0.2   1   1     7e-09   9.6e-06   25.7   0.2     1    33     2    34     2    47 0.91 Pyridine nucleotide-disulphide oxidoreductase
NAD_binding_8        PF13450.1     68 seq1405_BIOID51109   -            432   8.6e-07   28.7   0.1   1   1   5.6e-09   7.6e-06   25.7   0.0     1    34     5    38     5    69 0.85 NAD(P)-binding Rossmann-like domain
ApbA                 PF02558.11   151 seq1405_BIOID51109   -            432   2.3e-05   23.7   0.2   1   1   3.8e-08   5.3e-05   22.6   0.1     1    33     3    34     3    48 0.87 Ketopantoate reductase PanE/ApbA
AlaDh_PNT_C          PF01262.16   168 seq1405_BIOID51109   -            432   0.00013   21.5   0.1   1   1   1.7e-07   0.00023   20.6   0.1    22    59     2    39     1    52 0.85 Alanine dehydrogenase/PNT, C-terminal domain
Aldolase             PF01081.14   196 seq1407_BIOID51109   -            213   1.1e-94  314.9   0.8   1   1   9.4e-99   1.3e-94  314.8   0.6     2   196     9   203     8   203 0.99 KDPG and KHG aldolase
Cytochrom_B_N        PF00033.14   188 seq1410_BIOID51109   -            211   2.5e-23   82.3  20.0   1   1   4.7e-27   3.2e-23   81.9  13.9     2   188     8   184     7   184 0.88 Cytochrome b(N-terminal)/b6/petB
Ni_hydr_CYTB         PF01292.15   182 seq1410_BIOID51109   -            211   3.2e-22   78.6  18.2   1   1   5.9e-26     4e-22   78.3  12.6     1   182     9   184     9   184 0.88 Prokaryotic cytochrome b561
Rhodanese            PF00581.15   113 seq1412_BIOID51109   -            108     1e-15   57.9   0.0   1   1   8.8e-20   1.2e-15   57.7   0.0     4   112    11    98     8    99 0.93 Rhodanese-like domain
Sulfatase            PF00884.18   379 seq1414_BIOID51109   -            450   5.4e-48  163.7   0.1   1   1     1e-51     7e-48  163.4   0.1     4   317   144   444   142   448 0.95 Sulfatase
DUF1705              PF08019.7    156 seq1414_BIOID51109   -            450     3e-40  137.1   2.3   1   1   6.5e-44   4.5e-40  136.5   1.6    39   153     2   117     1   120 0.97 Domain of unknown function (DUF1705)
MR_MLE_N             PF02746.11   117 seq1415_BIOID51109   -            382   3.7e-31  107.4   0.0   1   1   1.5e-34   6.9e-31  106.5   0.0    28   117    15   107     4   107 0.97 Mandelate racemase / muconate lactonizing enzyme, N-terminal domain
MR_MLE_C             PF13378.1    111 seq1415_BIOID51109   -            382   1.8e-29  101.8   0.0   1   1   7.8e-33   3.6e-29  100.8   0.0     1   111   234   351   234   351 0.88 Enolase C-terminal domain-like
MR_MLE               PF01188.16    67 seq1415_BIOID51109   -            382   3.8e-11   43.2   0.0   1   1   1.7e-14   7.7e-11   42.2   0.0     2    67   167   234   166   234 0.96 Mandelate racemase / muconate lactonizing enzyme, C-terminal domain
DUF3582              PF12122.3    101 seq1417_BIOID51109   -            276   3.6e-33  113.4   0.0   1   1     1e-36   7.1e-33  112.5   0.0     1   101     1    99     1    99 0.97 Protein of unknown function (DUF3582)
Rhomboid             PF01694.17   146 seq1417_BIOID51109   -            276   3.2e-27   95.2  14.7   1   1   4.7e-31   3.2e-27   95.2  10.2     3   142   131   269   129   273 0.88 Rhomboid family
Ribosomal_L17        PF01196.14    97 seq1419_BIOID51109   -            127   6.3e-38  129.1   0.0   1   1   5.5e-42   7.5e-38  128.8   0.0     1    97    20   116    20   116 0.99 Ribosomal protein L17
FdhE                 PF04216.7    293 seq1420_BIOID51109   -            309  7.4e-114  380.2   1.0   1   1  6.5e-118  8.9e-114  380.0   0.7     5   293    19   304     9   304 0.98 Protein involved in formate dehydrogenase formation
DUF3418              PF11898.3    586 seq1422_BIOID51109   -           1300  9.6e-242  803.4   0.7   1   1  5.6e-245  1.3e-241  803.0   0.5     2   586   712  1298   711  1298 0.99 Domain of unknown function (DUF3418)
OB_NTP_bind          PF07717.11   111 seq1422_BIOID51109   -           1300   1.1e-24   86.1   0.0   1   1   9.4e-28   2.1e-24   85.2   0.0     2   111   600   699   599   699 0.97 Oligonucleotide/oligosaccharide-binding (OB)-fold
HA2                  PF04408.18   102 seq1422_BIOID51109   -           1300   2.7e-24   85.0   0.0   1   1   2.5e-27   5.8e-24   83.9   0.0     2   101   465   558   464   559 0.90 Helicase associated domain (HA2)
Helicase_C           PF00271.26    78 seq1422_BIOID51109   -           1300   1.1e-10   41.0   0.1   1   1   1.1e-13   2.5e-10   39.9   0.1     2    77   312   403   311   404 0.94 Helicase conserved C-terminal domain
DEAD                 PF00270.24   173 seq1422_BIOID51109   -           1300   5.9e-07   28.9   0.0   1   1     6e-10   1.4e-06   27.7   0.0     7   167    86   233    80   239 0.72 DEAD/DEAH box helicase
DUF1992              PF09350.5     71 seq1423_BIOID51109   -            122   3.6e-23   81.0   0.1   1   1   3.2e-27   4.4e-23   80.7   0.0     1    69     7    74     7   100 0.95 Domain of unknown function (DUF1992)
Gly_radical          PF01228.16   106 seq1424_BIOID51109   -            127     1e-25   89.9   0.1   1   1   1.1e-29   1.6e-25   89.4   0.0    20   106    16   108     4   108 0.86 Glycine radical
Ala_racemase_N       PF01168.15   217 seq1425_BIOID51109   -            356   7.1e-59  198.8   0.0   1   1   1.3e-62   9.2e-59  198.5   0.0     2   217    10   217     9   217 0.95 Alanine racemase, N-terminal domain
Ala_racemase_C       PF00842.16   129 seq1425_BIOID51109   -            356   2.4e-39  133.5   0.4   1   1   6.2e-43   4.2e-39  132.7   0.3     1   127   232   354   232   356 0.97 Alanine racemase, C-terminal domain
Peptidase_S51        PF03575.12   153 seq1426_BIOID51109   -            229   2.8e-44  150.4   0.0   1   1   2.4e-48   3.3e-44  150.1   0.0     1   151    49   200    49   202 0.98 Peptidase family S51
DeoRC                PF00455.17   162 seq1427_BIOID51109   -            252   1.2e-57  193.9   0.1   1   1   4.6e-61   1.6e-57  193.5   0.1     2   161    73   232    72   233 0.99 DeoR C terminal sensor domain
HTH_DeoR             PF08220.7     57 seq1427_BIOID51109   -            252   2.9e-26   90.6   0.0   1   1   1.5e-29   5.2e-26   89.8   0.0     1    56     6    61     6    62 0.98 DeoR-like helix-turn-helix domain
HTH_11               PF08279.7     55 seq1427_BIOID51109   -            252   7.2e-08   31.8   0.0   1   1   3.6e-11   1.2e-07   31.1   0.0     1    43     6    47     6    55 0.88 HTH domain
GntR                 PF00392.16    64 seq1427_BIOID51109   -            252   7.4e-06   25.1   0.0   1   1   5.5e-09   1.9e-05   23.8   0.0    26    61    21    56    13    58 0.93 Bacterial regulatory proteins, gntR family
DNA_binding_1        PF01035.15    85 seq1428_BIOID51109   -            129     3e-29  100.4   0.0   1   1   2.9e-33     4e-29  100.0   0.0     2    84    32   114    31   115 0.97 6-O-methylguanine DNA methyltransferase, DNA binding domain
MerR_1               PF13411.1     69 seq1430_BIOID51109   -            141   5.8e-21   73.9   0.5   1   1   2.1e-24   9.7e-21   73.2   0.3     1    67     2    69     2    70 0.95 MerR HTH family regulatory protein
MerR-DNA-bind        PF09278.6     65 seq1430_BIOID51109   -            141   1.3e-20   73.4   6.9   1   1   4.3e-24     2e-20   72.8   4.8     1    65    45   110    45   110 0.97 MerR, DNA binding
MerR                 PF00376.18    38 seq1430_BIOID51109   -            141   1.8e-12   46.4   0.0   1   1   7.2e-16   3.3e-12   45.6   0.0     1    38     3    40     3    40 0.99 MerR family regulatory protein
MFS_1                PF07690.11   354 seq1431_BIOID51109   -            445   2.4e-64  217.2  76.6   1   2   2.3e-59   1.6e-55  188.2  26.1     1   354    36   404    36   404 0.86 Major Facilitator Superfamily
MFS_1                PF07690.11   354 seq1431_BIOID51109   -            445   2.4e-64  217.2  76.6   2   2   3.3e-15   2.3e-11   42.9  21.5     2   172   261   437   260   444 0.87 Major Facilitator Superfamily
Sugar_tr             PF00083.19   451 seq1431_BIOID51109   -            445   5.1e-11   41.7  28.9   1   1   1.1e-14   7.8e-11   41.0  20.0    43   430    59   431    26   442 0.76 Sugar (and other) transporter
ABC2_membrane_3      PF12698.2    344 seq1432_BIOID51109   -            375   1.7e-33  115.9  13.1   1   1   6.2e-37   2.1e-33  115.6   9.1    12   343    28   365    24   366 0.81 ABC-2 family transporter protein
ABC2_membrane        PF01061.19   209 seq1432_BIOID51109   -            375   6.5e-28   97.2  13.4   1   1   1.9e-31   6.5e-28   97.2   9.3    25   209   139   337   118   337 0.83 ABC-2 type transporter
ABC2_membrane_2      PF12679.2    277 seq1432_BIOID51109   -            375   1.8e-16   59.7   9.4   1   1     7e-20   2.4e-16   59.3   6.5     5   274    13   369     9   370 0.78 ABC-2 family transporter protein
ABC2_membrane_4      PF12730.2    232 seq1432_BIOID51109   -            375   8.4e-11   41.3  10.3   1   1   3.5e-14   1.2e-10   40.8   7.1     4   231    16   361    13   365 0.65 ABC-2 family transporter protein
YebG                 PF07130.7     75 seq1433_BIOID51109   -             96   2.2e-34  116.8   1.4   1   1     2e-38   2.8e-34  116.5   1.0     1    74     1    74     1    75 0.99 YebG protein
DUF331               PF03889.8     39 seq1434_BIOID51109   -             72   3.2e-21   74.1   0.6   1   1   3.1e-25   4.2e-21   73.8   0.4     1    37     9    45     9    47 0.97 Domain of unknown function
LysR_substrate       PF03466.15   209 seq1436_BIOID51109   -            308   2.4e-43  147.5   0.1   1   1   4.4e-47     3e-43  147.2   0.1     3   208   102   305   100   306 0.98 LysR substrate binding domain
HTH_1                PF00126.22    60 seq1436_BIOID51109   -            308     3e-16   58.7   0.1   1   1   9.5e-20   6.5e-16   57.7   0.1     1    60    18    77    18    77 0.96 Bacterial regulatory helix-turn-helix protein, lysR family
YebF                 PF13995.1     89 seq1437_BIOID51109   -            122   4.1e-37  125.9   0.3   1   1   3.7e-41   5.1e-37  125.6   0.2     2    89    33   120    32   120 0.98 YebF-like protein
Maf                  PF02545.9    195 seq1438_BIOID51109   -            207   1.6e-64  216.5   0.0   1   1   1.4e-68   1.9e-64  216.2   0.0     2   189    16   201    15   205 0.98 Maf-like protein
Acyl_CoA_thio        PF02551.10   132 seq1444_BIOID51109   -            286   9.1e-69  229.0   0.0   1   2     3e-17   2.1e-13   49.9   0.0     5   126    21   103    17   115 0.89 Acyl-CoA thioesterase
Acyl_CoA_thio        PF02551.10   132 seq1444_BIOID51109   -            286   9.1e-69  229.0   0.0   2   2   3.2e-55   2.2e-51  172.8   0.0     2   132   148   281   147   281 0.99 Acyl-CoA thioesterase
4HBT_3               PF13622.1    256 seq1444_BIOID51109   -            286   7.4e-40  137.2   0.1   1   1   1.3e-43     9e-40  136.9   0.1    10   255    32   281    25   282 0.84 Thioesterase-like superfamily
DUF533               PF04391.7    189 seq1449_BIOID51109   -            219     2e-54  183.7   1.3   1   1   1.9e-58   2.6e-54  183.3   0.9     7   188    31   210    18   211 0.95 Protein of unknown function (DUF533)
Acyl_transf_3        PF01757.17   340 seq1455_BIOID51109   -            355   5.7e-25   87.7  32.5   1   1     1e-28   6.9e-25   87.4  22.5     2   334     7   331     6   337 0.76 Acyltransferase family
DUF1624              PF07786.7    223 seq1455_BIOID51109   -            355   3.5e-06   26.4   0.3   1   1   5.1e-10   3.5e-06   26.4   0.2     1    80     5    81     5   113 0.84 Protein of unknown function (DUF1624)
Ferritin             PF00210.19   142 seq1457_BIOID51109   -            167   2.1e-22   79.3   1.4   1   1   1.7e-26   2.4e-22   79.1   0.9     3   140     9   142     7   144 0.93 Ferritin-like domain
HOK_GEF              PF01848.11    43 seq1458_BIOID51109   -             69   4.2e-19   67.4   3.3   1   1   3.7e-23   5.1e-19   67.2   2.3     1    43    24    66    24    66 0.98 Hok/gef family
Peptidase_S9_N       PF02897.10   414 seq1459_BIOID51109   -            686  3.4e-116  388.1   3.3   1   1  5.9e-120    4e-116  387.8   2.3     1   413     3   403     3   404 0.96 Prolyl oligopeptidase, N-terminal beta-propeller domain
Peptidase_S9         PF00326.16   213 seq1459_BIOID51109   -            686   1.3e-69  233.5   0.1   1   1   3.1e-73   2.1e-69  232.8   0.1     3   210   463   676   461   679 0.97 Prolyl oligopeptidase family
UPF0027              PF01139.12   420 seq1460_BIOID51109   -            408    8e-134  446.6   0.1   1   1  6.6e-138    9e-134  446.4   0.1     2   420    10   408     9   408 0.93 Uncharacterized protein family UPF0027
DUF3748              PF12566.3    122 seq1462_BIOID51109   -            416   1.9e-64  214.9   2.4   1   1   1.3e-66   5.9e-63  210.1   2.1     1   122    74   191    74   191 0.99 Protein of unknown function (DUF3748)
PD40                 PF07676.7     39 seq1462_BIOID51109   -            416   4.5e-05   22.9   0.6   1   1   3.7e-05      0.17   11.4   0.0    12    25   390   403   384   404 0.87 WD40-like Beta Propeller Repeat
DDE_Tnp_1            PF01609.16   211 seq1463_BIOID51109   -            370   2.5e-29  102.2   0.0   1   1   2.3e-33   3.2e-29  101.9   0.0     2   211   107   348   106   348 0.96 Transposase DDE domain
Abhydrolase_3        PF07859.8    211 seq1464_BIOID51109   -            327   1.1e-66  224.3   0.1   1   1     3e-70   1.3e-66  224.0   0.1     1   210   100   305   100   306 0.97 alpha/beta hydrolase fold
COesterase           PF00135.23   538 seq1464_BIOID51109   -            327   3.6e-08   32.4   0.1   1   1   2.3e-11     1e-07   30.9   0.0   110   225    84   187    71   200 0.88 Carboxylesterase family
DUF2424              PF10340.4    374 seq1464_BIOID51109   -            327   5.8e-05   21.7   0.0   1   1     2e-08   9.1e-05   21.1   0.0   114   240    90   214    67   248 0.77 Protein of unknown function (DUF2424)
DHBP_synthase        PF00926.14   194 seq1468_BIOID51109   -            217     6e-80  266.9   0.8   1   1   4.9e-84   6.7e-80  266.7   0.6     1   194    16   209    16   209 0.99 3,4-dihydroxy-2-butanone 4-phosphate synthase
RNase_T              PF00929.19   164 seq1470_BIOID51109   -            204   4.9e-34  117.8   0.0   1   1   4.2e-38   5.7e-34  117.6   0.0     1   163    32   193    32   194 0.97 Exonuclease
RNase_E_G            PF10150.4    271 seq1472_BIOID51109   -           1061  9.1e-101  336.5   0.0   1   1    2e-104  9.1e-101  336.5   0.0     1   270   121   392   121   393 0.98 Ribonuclease E/G family
PNPase_C             PF12111.3     39 seq1472_BIOID51109   -           1061     5e-18   63.9   8.5   1   1   1.1e-21     5e-18   63.9   5.9     1    39  1021  1059  1021  1059 0.98 Polyribonucleotide phosphorylase C terminal
S1                   PF00575.18    74 seq1472_BIOID51109   -           1061   1.3e-16   60.2   0.0   1   1   6.3e-20   2.9e-16   59.2   0.0     2    73    36   118    35   119 0.97 S1 RNA binding domain
Methyltransf_26      PF13659.1    117 seq1473_BIOID51109   -            257   1.9e-16   60.0   0.0   1   1   2.6e-19   3.3e-16   59.2   0.0     3   116    59   182    57   183 0.86 Methyltransferase domain
MTS                  PF05175.9    170 seq1473_BIOID51109   -            257   5.1e-14   51.8   0.0   1   1   6.2e-17   7.6e-14   51.3   0.0    33   145    58   186    42   204 0.82 Methyltransferase small domain
Methyltransf_18      PF12847.2    112 seq1473_BIOID51109   -            257   1.3e-11   44.9   0.0   1   1   1.6e-14   1.9e-11   44.3   0.0     3    82    58   140    57   181 0.79 Methyltransferase domain
Methyltransf_31      PF13847.1    152 seq1473_BIOID51109   -            257   1.9e-08   33.8   0.0   1   1     2e-11   2.5e-08   33.5   0.0     6   108    59   179    56   217 0.76 Methyltransferase domain
Cons_hypoth95        PF03602.10   183 seq1473_BIOID51109   -            257   5.1e-08   32.4   0.0   1   1   5.5e-11   6.9e-08   31.9   0.0    43   131    57   143    47   169 0.83 Conserved hypothetical protein 95
UPF0020              PF01170.13   180 seq1473_BIOID51109   -            257   3.3e-06   26.6   0.0   1   1   3.7e-09   4.6e-06   26.2   0.0    61   117    81   138    52   172 0.78 Putative RNA methylase family UPF0020
Methyltransf_3       PF01596.12   205 seq1473_BIOID51109   -            257   2.4e-06   26.6   0.0   1   1   2.8e-09   3.5e-06   26.1   0.0    26   112    38   123    25   134 0.87 O-methyltransferase
PrmA                 PF06325.8    295 seq1473_BIOID51109   -            257   3.9e-06   26.0   0.1   1   1   4.3e-09   5.4e-06   25.6   0.0   163   232    58   134    50   135 0.79 Ribosomal protein L11 methyltransferase (PrmA)
Methyltransf_25      PF13649.1    101 seq1473_BIOID51109   -            257   9.1e-06   25.8   0.0   1   1   1.1e-08   1.3e-05   25.3   0.0     2    74    61   137    60   175 0.78 Methyltransferase domain
PCMT                 PF01135.14   210 seq1473_BIOID51109   -            257   4.7e-05   22.8   0.0   1   1   5.4e-08   6.7e-05   22.4   0.0    73   136    56   120    46   134 0.85 Protein-L-isoaspartate(D-aspartate) O-methyltransferase (PCMT)
PRMT5                PF05185.11   448 seq1473_BIOID51109   -            257   4.9e-05   22.3   0.1   1   1   5.4e-08   6.7e-05   21.8   0.1   193   264    63   133    57   134 0.90 PRMT5 arginine-N-methyltransferase
YecR                 PF13992.1     74 seq1475_BIOID51109   -            107   2.8e-27   94.5   0.2   1   1   2.5e-31   3.5e-27   94.2   0.1     2    74    26    98    25    98 0.98 YecR-like lipoprotein
DUF4051              PF13260.1     54 seq1476_BIOID51109   -             64   2.3e-36  122.8   1.8   1   1   1.9e-40   2.6e-36  122.6   1.2     1    54     9    62     9    62 0.98 Protein of unknown function (DUF4051)
DUF218               PF02698.12   155 seq1477_BIOID51109   -            266   5.2e-24   84.3   0.0   1   1   5.6e-28   7.6e-24   83.8   0.0     1   137    36   183    36   208 0.92 DUF218 domain
RTC                  PF01137.16   228 seq1478_BIOID51109   -            339   8.1e-87  289.6   0.1   1   1   1.4e-90   9.6e-87  289.4   0.0     1   225     8   326     8   329 0.99 RNA 3'-terminal phosphate cyclase
RTC_insert           PF05189.8    103 seq1478_BIOID51109   -            339   4.5e-14   52.1   0.2   1   1   1.1e-17   7.8e-14   51.4   0.1     2   102   185   277   184   278 0.96 RNA 3'-terminal phosphate cyclase (RTC), insert domain
SLT                  PF01464.15   121 seq1482_BIOID51109   -            219   1.7e-25   88.7   0.1   1   1   1.6e-29   2.2e-25   88.3   0.1     3   120    59   184    57   185 0.95 Transglycosylase SLT domain
Ferritin             PF00210.19   142 seq1483_BIOID51109   -            165   7.3e-34  116.4   5.6   1   1   6.2e-38   8.5e-34  116.2   3.9     1   140     7   142     7   144 0.93 Ferritin-like domain
THF_DHG_CYH_C        PF02882.14   161 seq1484_BIOID51109   -            288   1.3e-68  229.0   0.1   1   1   3.6e-72   2.5e-68  228.1   0.1     1   157   124   279   124   283 0.99 Tetrahydrofolate dehydrogenase/cyclohydrolase, NAD(P)-binding domain
THF_DHG_CYH          PF00763.18   117 seq1484_BIOID51109   -            288   1.1e-41  141.4   0.1   1   1   2.5e-45   1.7e-41  140.7   0.1     1   117     4   121     4   121 0.99 Tetrahydrofolate dehydrogenase/cyclohydrolase, catalytic domain
HSP20                PF00011.16   102 seq1487_BIOID51109   -            137   1.4e-21   76.1   0.1   1   1   1.2e-25   1.7e-21   75.9   0.1     4   102    42   137    39   137 0.94 Hsp20/alpha crystallin family
Aldedh               PF00171.17   462 seq1488_BIOID51109   -            335  2.6e-107  358.8   0.5   1   1  4.4e-111    3e-107  358.6   0.3     8   308    22   323    15   333 0.97 Aldehyde dehydrogenase family
LigB                 PF02900.13   272 seq1489_BIOID51109   -            271   2.3e-57  193.9   0.2   1   1   1.9e-61   2.6e-57  193.7   0.2     1   271    16   270    16   271 0.92 Catalytic LigB subunit of aromatic ring-opening dioxygenase
Trp_Tyr_perm         PF03222.8    394 seq1491_BIOID51109   -            403  1.8e-143  478.0  30.8   1   1  2.9e-147    2e-143  477.8  21.3     2   393     2   390     1   391 0.99 Tryptophan/tyrosine permease family
Aa_trans             PF01490.13   410 seq1491_BIOID51109   -            403   7.1e-11   41.1  20.9   1   1     1e-14   7.1e-11   41.1  14.5     6   248     6   236     1   239 0.82 Transmembrane amino acid transporter protein
HSP20                PF00011.16   102 seq1492_BIOID51109   -            142   4.3e-19   68.1   0.0   1   1   3.8e-23   5.1e-19   67.9   0.0     3   102    39   135    37   135 0.94 Hsp20/alpha crystallin family
Arc                  PF03869.9     50 seq1494_BIOID51109   -            112   5.5e-15   54.6   0.7   1   1   2.5e-18   1.7e-14   53.0   0.1     4    49    35    80    32    81 0.95 Arc-like DNA binding domain
HicB                 PF05534.7     51 seq1494_BIOID51109   -            112   2.9e-05   23.4   0.1   1   1   7.1e-09   4.8e-05   22.7   0.1    18    45    36    63    28    68 0.88 HicB family
S4_2                 PF13275.1     65 seq1495_BIOID51109   -             73   1.1e-24   85.7   0.0   1   1   8.3e-29   1.1e-24   85.6   0.0     5    65    12    72     7    72 0.95 S4 domain
NAD-GH               PF10712.4    576 seq1497_BIOID51109   -            619  1.1e-255  849.3  27.9   1   1  9.1e-260  1.2e-255  849.1  19.3     1   576    28   606    28   606 1.00 NAD-specific glutamate dehydrogenase
DUF457               PF04307.9    157 seq1500_BIOID51109   -            173   2.7e-29  101.4  10.6   1   1   2.3e-33   3.2e-29  101.1   7.4     2   141     5   157     4   172 0.86 Predicted membrane-bound metal-dependent hydrolase (DUF457)
Transgly_assoc       PF04226.8     48 seq1501_BIOID51109   -             84     2e-13   50.0  14.1   1   1   1.5e-17     2e-13   50.0   9.8     2    48    34    83    33    83 0.98 Transglycosylase associated protein
Asp-Al_Ex            PF06826.7    169 seq1503_BIOID51109   -            561   5.3e-92  305.7  44.8   1   2   9.2e-50   6.3e-46  155.8  15.3     2   168    19   187    18   188 0.99 Predicted Permease Membrane Region
Asp-Al_Ex            PF06826.7    169 seq1503_BIOID51109   -            561   5.3e-92  305.7  44.8   2   2   7.6e-50   5.2e-46  156.1  10.2     2   168   382   554   381   555 0.98 Predicted Permease Membrane Region
TrkA_C               PF02080.16    71 seq1503_BIOID51109   -            561   5.4e-20   70.6   4.0   1   2   1.3e-10     9e-07   28.2   0.1     8    68   220   280   214   283 0.85 TrkA-C domain
TrkA_C               PF02080.16    71 seq1503_BIOID51109   -            561   5.4e-20   70.6   4.0   2   2   3.5e-15   2.4e-11   42.9   0.5     2    71   299   368   298   368 0.95 TrkA-C domain
DNA_processg_A       PF02481.10   212 seq1504_BIOID51109   -            229   2.4e-54  183.3   0.0   1   1   2.1e-58   2.9e-54  183.0   0.0     2   165    65   226    64   228 0.97 DNA recombination-mediator protein A
Aldedh               PF00171.17   462 seq1506_BIOID51109   -            100   6.8e-31  106.9   0.1   1   1   5.4e-35   7.4e-31  106.8   0.0   366   462     1    96     1    96 0.98 Aldehyde dehydrogenase family
Carb_kinase          PF01256.12   242 seq1507_BIOID51109   -            515   6.1e-83  277.6   4.2   1   1   5.5e-86   3.7e-82  275.1   1.2     2   242   258   496   257   496 0.99 Carbohydrate kinase
YjeF_N               PF03853.10   173 seq1507_BIOID51109   -            515   7.8e-47  158.9   0.1   1   1     2e-50   1.4e-46  158.1   0.0     2   173    35   199    34   199 0.98 YjeF-related protein N-terminus
EII-GUT              PF03608.8    168 seq1510_BIOID51109   -            187     7e-77  256.8   0.7   1   1   5.9e-81     8e-77  256.6   0.5     2   168     5   171     4   171 0.99 PTS system enzyme II sorbitol-specific factor
Sigma70_r4_2         PF08281.7     54 seq1515_BIOID51109   -            191   1.3e-19   69.2   0.2   1   1   1.1e-22   3.7e-19   67.8   0.2     2    53   129   180   122   181 0.95 Sigma-70, region 4
Sigma70_r2           PF04542.9     71 seq1515_BIOID51109   -            191   6.3e-18   64.0   0.2   1   1   3.6e-21   1.2e-17   63.1   0.2     1    71    25    92    25    92 0.96 Sigma-70 region 2
Sigma70_r4           PF04545.11    50 seq1515_BIOID51109   -            191     2e-10   39.6   0.0   1   1   1.4e-13   4.9e-10   38.4   0.0     2    47   135   180   134   182 0.95 Sigma-70, region 4
Sigma70_ECF          PF07638.6    185 seq1515_BIOID51109   -            191   8.8e-09   35.1   0.1   1   1   8.3e-12   2.9e-08   33.5   0.1     7   181    10   183     3   186 0.71 ECF sigma factor
IclR                 PF01614.13   129 seq1516_BIOID51109   -            287   7.8e-41  138.6   0.0   1   1   3.4e-44   1.6e-40  137.6   0.0     2   127   158   280   156   282 0.97 Bacterial transcriptional regulator
HTH_IclR             PF09339.5     52 seq1516_BIOID51109   -            287   3.2e-19   68.1   0.8   1   1   1.5e-22   6.9e-19   67.0   0.3     1    52    39    90    39    90 0.98 IclR helix-turn-helix domain
CopC                 PF04234.7     97 seq1518_BIOID51109   -            124     1e-30  106.0   0.3   1   1   8.7e-35   1.2e-30  105.8   0.2     1    97    27   124    27   124 0.98 CopC domain
DNA_processg_A       PF02481.10   212 seq1519_BIOID51109   -            140   3.6e-08   32.4   0.0   1   1   3.4e-12   4.7e-08   32.0   0.0   173   211     2    40     1    41 0.96 DNA recombination-mediator protein A
Sigma54_activat      PF00158.21   168 seq1522_BIOID51109   -            325   1.2e-62  210.2   0.0   1   1   5.1e-66   1.7e-62  209.6   0.0     2   163     9   170     8   175 0.98 Sigma-54 interaction domain
AAA_5                PF07728.9    139 seq1522_BIOID51109   -            325   1.2e-07   31.4   0.0   1   1   6.6e-11   2.2e-07   30.5   0.0     1   122    31   149    31   169 0.82 AAA domain (dynein-related subfamily)
HTH_8                PF02954.14    42 seq1522_BIOID51109   -            325   1.2e-05   24.5   0.7   1   1   7.1e-09   2.4e-05   23.6   0.5     6    41   287   322   283   323 0.89 Bacterial regulatory protein, Fis family
EIIBC-GUT_N          PF03612.9    183 seq1523_BIOID51109   -            319   9.6e-72  240.3   1.8   1   1   2.7e-75   1.8e-71  239.3   1.3     2   183     3   171     2   171 0.95 Sorbitol phosphotransferase enzyme II N-terminus
EIIBC-GUT_C          PF07663.6     93 seq1523_BIOID51109   -            319   6.4e-48  160.7   5.0   1   1   9.3e-52   6.4e-48  160.7   3.5     1    93   226   318   226   318 0.99 Sorbitol phosphotransferase enzyme II C-terminus
CopD                 PF05425.8    105 seq1524_BIOID51109   -            290   2.5e-22   78.9   9.3   1   1   1.8e-26   2.5e-22   78.9   6.5     2   105   185   284   184   284 0.93 Copper resistance protein D
DUF494               PF04361.8    155 seq1525_BIOID51109   -            136   3.9e-57  192.1   1.8   1   1   3.1e-61   4.3e-57  192.0   1.2     1   134     1   136     1   136 0.98 Protein of unknown function (DUF494)
RseA_N               PF03872.8     87 seq1527_BIOID51109   -            216   1.8e-32  111.3   0.6   1   1   2.6e-36   1.8e-32  111.3   0.4     1    87     1    89     1    89 0.98 Anti sigma-E protein RseA, N-terminal domain
RseA_C               PF03873.8     53 seq1527_BIOID51109   -            216   3.9e-27   93.7   3.7   1   1   5.7e-31   3.9e-27   93.7   2.6     1    53   131   186   131   186 0.98 Anti sigma-E protein RseA, C-terminal domain
zf-C4_Topoisom       PF01396.14    39 seq1530_BIOID51109   -            180   5.1e-51  169.7  20.2   1   3   5.1e-20   6.9e-16   57.3   1.0     2    38    13    49    12    50 0.95 Topoisomerase DNA binding C4 zinc finger
zf-C4_Topoisom       PF01396.14    39 seq1530_BIOID51109   -            180   5.1e-51  169.7  20.2   2   3   4.5e-20   6.1e-16   57.5   0.2     2    38    62    98    61    99 0.92 Topoisomerase DNA binding C4 zinc finger
zf-C4_Topoisom       PF01396.14    39 seq1530_BIOID51109   -            180   5.1e-51  169.7  20.2   3   3   1.7e-19   2.4e-15   55.6   0.8     2    38   104   142   103   143 0.95 Topoisomerase DNA binding C4 zinc finger
Cytochrom_B_N        PF00033.14   188 seq1531_BIOID51109   -            188   6.7e-25   87.4   9.4   1   1   1.1e-28   7.6e-25   87.2   6.5     3   187    16   184    14   185 0.96 Cytochrome b(N-terminal)/b6/petB
Ni_hydr_CYTB         PF01292.15   182 seq1531_BIOID51109   -            188     1e-21   77.0  10.2   1   1   1.7e-25   1.2e-21   76.8   7.0     1   181    16   184    16   185 0.92 Prokaryotic cytochrome b561
UPF0079              PF02367.12   123 seq1532_BIOID51109   -            153   3.3e-45  152.5   0.0   1   1   2.8e-49   3.9e-45  152.3   0.0     1   121    14   134    14   136 0.98 Uncharacterised P-loop hydrolase UPF0079
Toxin_15             PF07906.8    284 seq1534_BIOID51109   -            524   1.2e-97  326.7   1.3   1   1  1.5e-101   2.1e-97  325.9   0.9     7   284   116   379   106   379 0.96 ShET2 enterotoxin, N-terminal region
MucB_RseB            PF03888.9    285 seq1535_BIOID51109   -            318  1.4e-122  408.0   0.0   1   1  1.2e-126  1.6e-122  407.8   0.0     1   284    31   314    31   315 0.99 MucB/RseB family
DUF2541              PF10807.3    134 seq1536_BIOID51109   -            134   6.3e-78  258.9   1.4   1   1   5.1e-82   6.9e-78  258.8   1.0     1   134     1   134     1   134 1.00 Protein of unknown function (DUF2541)
PTSIIA_gutA          PF03829.8    117 seq1537_BIOID51109   -            123   7.6e-45  151.2   0.0   1   1   6.7e-49   9.1e-45  150.9   0.0     1   116     1   116     1   118 0.98 PTS system glucitol/sorbitol-specific IIA component
DUF2511              PF10709.4     87 seq1538_BIOID51109   -            117   7.6e-36  122.2   0.0   1   1   6.7e-40   9.1e-36  121.9   0.0     1    87    30   117    30   117 0.99 Protein of unknown function (DUF2511)
HTH_3                PF01381.17    55 seq1539_BIOID51109   -            213     1e-12   47.5   0.8   1   1   4.3e-16   1.5e-12   47.0   0.2     4    55    14    65    11    65 0.97 Helix-turn-helix
HTH_19               PF12844.2     64 seq1539_BIOID51109   -            213   5.2e-10   39.1   0.0   1   1   2.9e-13     1e-09   38.2   0.0     3    62    10    69     9    71 0.93 Helix-turn-helix domain
HTH_31               PF13560.1     64 seq1539_BIOID51109   -            213     2e-09   37.3   2.5   1   1   9.5e-13   3.3e-09   36.6   1.8     6    58    11    62     6    67 0.90 Helix-turn-helix domain
Peptidase_S24        PF00717.18    70 seq1539_BIOID51109   -            213   1.5e-05   24.4   0.0   1   1   6.6e-09   2.3e-05   23.8   0.0     2    69   125   196   124   197 0.93 Peptidase S24-like
Pro_isomerase        PF00160.16   155 seq1541_BIOID51109   -            164   3.2e-47  160.4   1.6   1   1   2.6e-51   3.6e-47  160.3   1.1     2   155     2   162     1   162 0.88 Cyclophilin type peptidyl-prolyl cis-trans isomerase/CLD
Sua5_yciO_yrdC       PF01300.13   179 seq1542_BIOID51109   -            190   1.2e-42  145.0   0.0   1   1   9.6e-47   1.3e-42  144.9   0.0     2   178    16   189    15   190 0.92 Telomere recombination
Amidase_3            PF01520.13   175 seq1543_BIOID51109   -            445   3.7e-49  166.7   0.0   1   1   9.5e-53   6.5e-49  165.9   0.0     1   174   194   413   194   414 0.99 N-acetylmuramoyl-L-alanine amidase
adh_short            PF00106.20   167 seq1545_BIOID51109   -            259     4e-26   91.7   1.6   1   1   1.1e-29   4.9e-26   91.5   1.1     2   166     4   172     3   173 0.94 short chain dehydrogenase
adh_short_C2         PF13561.1    243 seq1545_BIOID51109   -            259   2.6e-16   60.0   0.0   1   1   8.4e-20   3.8e-16   59.4   0.0     7   241    13   255     9   256 0.87 Enoyl-(Acyl carrier protein) reductase
Ubiq_cyt_C_chap      PF03981.7    141 seq1546_BIOID51109   -            237   2.6e-23   82.3   0.2   1   1   5.7e-27   3.9e-23   81.7   0.1     1   139    58   220    58   225 0.96 Ubiquinol-cytochrome C chaperone
DUF3944              PF13099.1     35 seq1546_BIOID51109   -            237   8.3e-15   53.8   0.8   1   1   1.2e-18   8.3e-15   53.8   0.5     1    35     5    39     5    39 0.99 Domain of unknown function (DUF3944)
PTS_EIIC             PF02378.13   321 seq1550_BIOID51109   -            607   2.2e-70  236.9  31.6   1   1   3.2e-74   2.2e-70  236.9  21.9     2   320    79   415    78   416 0.94 Phosphotransferase system, EIIC
PTS_EIIB             PF00367.15    35 seq1550_BIOID51109   -            607   7.6e-13   47.3   0.1   1   1     2e-16   1.4e-12   46.5   0.1     1    33   519   551   519   552 0.95 phosphotransferase system, EIIB
Phosphorylase        PF00343.15   713 seq1552_BIOID51109   -            797         0 1154.0   0.9   1   1         0         0 1153.9   0.2     1   712    91   796    91   797 0.99 Carbohydrate phosphorylase
Metallophos_2        PF12850.2    156 seq1553_BIOID51109   -            240   2.6e-13   49.9   0.0   1   1   5.9e-17     4e-13   49.3   0.0     1   125     1   203     1   226 0.82 Calcineurin-like phosphoesterase superfamily domain
Metallophos          PF00149.23   201 seq1553_BIOID51109   -            240     8e-12   44.8   0.0   1   1     7e-15   4.8e-11   42.3   0.0     3   201     3   199     1   199 0.95 Calcineurin-like phosphoesterase
Metallophos          PF00149.23   201 seq1556_BIOID51109   -            218   2.8e-15   56.1   1.5   1   1   4.9e-19   3.4e-15   55.9   1.1     2   170    18   155    17   205 0.87 Calcineurin-like phosphoesterase
Metallophos_2        PF12850.2    156 seq1556_BIOID51109   -            218   1.5e-06   28.0   0.1   1   1   3.3e-10   2.2e-06   27.4   0.1     6   138    22   208    18   213 0.67 Calcineurin-like phosphoesterase superfamily domain
Shikimate_dh_N       PF08501.6     83 seq1557_BIOID51109   -            281   7.5e-24   83.4   0.0   1   1   1.7e-27   1.2e-23   82.8   0.0     1    83    15    97    15    97 0.99 Shikimate dehydrogenase substrate binding domain
Shikimate_DH         PF01488.15   135 seq1557_BIOID51109   -            281   1.2e-14   54.4   0.0   1   1     3e-18     2e-14   53.6   0.0    12    86   128   200   120   222 0.90 Shikimate / quinate 5-dehydrogenase
RseC_MucC            PF04246.7    135 seq1558_BIOID51109   -            159   2.7e-40  136.9   1.2   1   1   2.4e-44   3.3e-40  136.6   0.8     1   134     8   141     8   142 0.99 Positive regulator of sigma(E), RseC/MucC
NAD_binding_2        PF03446.10   162 seq1560_BIOID51109   -            298   5.3e-47  159.6   1.4   1   1   2.1e-50   7.3e-47  159.1   1.0     1   160     1   162     1   164 0.98 NAD binding domain of 6-phosphogluconate dehydrogenase
F420_oxidored        PF03807.12    96 seq1560_BIOID51109   -            298   9.6e-09   35.4   0.0   1   1   6.1e-12   2.1e-08   34.3   0.0     2    74     4    70     3    96 0.81 NADP oxidoreductase coenzyme F420-dependent
Grp1_Fun34_YaaH      PF01184.14   211 seq1561_BIOID51109   -            188   2.2e-59  200.1  21.7   1   1   1.7e-63   2.4e-59  200.0  15.0    15   207     4   184     1   188 0.95 GPR1/FUN34/yaaH family
GutM                 PF06923.6    109 seq1562_BIOID51109   -            119   6.1e-37  125.5   0.0   1   1   5.1e-41   6.9e-37  125.3   0.0     2   109     3   110     2   110 0.98 Glucitol operon activator protein (GutM)
MCPsignal            PF00015.16   213 seq1564_BIOID51109   -            546     1e-69  234.2  47.3   1   1   4.9e-72   2.2e-68  229.8  20.2     2   212   333   525   331   526 0.99 Methyl-accepting chemotaxis protein (MCP) signalling domain
TarH                 PF02203.10   171 seq1564_BIOID51109   -            546   1.3e-30  106.3   2.2   1   1   2.9e-34   1.3e-30  106.3   1.5     2   166    12   177    11   189 0.95 Tar ligand binding domain homologue
HAMP                 PF00672.20    70 seq1564_BIOID51109   -            546   2.2e-14   53.2   0.7   1   1   4.7e-18   2.2e-14   53.2   0.5     2    68   205   271   204   273 0.93 HAMP domain
AIRC                 PF00731.15   150 seq1565_BIOID51109   -            169   3.6e-66  220.9   1.9   1   1     3e-70   4.1e-66  220.7   1.3     2   150     9   159     8   159 0.99 AIR carboxylase
GTP_EFTU             PF00009.22   188 seq1566_BIOID51109   -            599   7.5e-52  175.3   0.0   1   1   6.2e-55   1.7e-51  174.2   0.0     1   187     2   181     2   182 0.94 Elongation factor Tu GTP binding domain
LepA_C               PF06421.7    108 seq1566_BIOID51109   -            599   6.9e-52  173.7   3.3   1   1   4.3e-55   1.2e-51  173.0   2.3     1   107   487   593   487   594 0.99 GTP-binding protein LepA C-terminus
EFG_C                PF00679.19    89 seq1566_BIOID51109   -            599   3.3e-19   68.4   0.0   1   1   2.5e-22   6.9e-19   67.3   0.0     2    86   399   483   398   486 0.95 Elongation factor G C-terminus
GTP_EFTU_D2          PF03144.20    74 seq1566_BIOID51109   -            599   8.8e-10   38.4   0.3   1   1   7.1e-13   1.9e-09   37.3   0.2     1    74   205   275   205   275 0.86 Elongation factor Tu domain 2
Ras                  PF00071.17   162 seq1566_BIOID51109   -            599   8.7e-05   21.8   0.0   1   1   5.7e-08   0.00016   21.0   0.0    30   160    52   180    42   182 0.79 Ras family
SgrR_N               PF12793.2    115 seq1567_BIOID51109   -            566   5.9e-38  129.2   2.0   1   1   1.5e-41     1e-37  128.5   1.4     2   115     6   119     5   119 0.98 Sugar transport-related sRNA regulator N-term
SBP_bac_5            PF00496.17   374 seq1567_BIOID51109   -            566   4.9e-19   68.2   0.0   1   1   1.5e-22   1.1e-18   67.1   0.0     2   158   165   303   164   307 0.90 Bacterial extracellular solute-binding proteins, family 5 Middle
DNA_mis_repair       PF01119.14   119 seq1568_BIOID51109   -            615   5.3e-37  125.8   0.0   1   1   2.5e-40   8.6e-37  125.1   0.0     2   118   213   330   212   331 0.95 DNA mismatch repair protein, C-terminal domain
MutL_C               PF08676.6    144 seq1568_BIOID51109   -            615     2e-22   79.2   1.6   1   1   6.1e-26   2.1e-22   79.1   0.1     2   134   435   563   434   572 0.92 MutL C terminal dimerisation domain
HATPase_c_3          PF13589.1    137 seq1568_BIOID51109   -            615   1.1e-13   50.9   0.0   1   1   5.6e-17   1.9e-13   50.1   0.0     4   103    24   123    21   142 0.81 Histidine kinase-, DNA gyrase B-, and HSP90-like ATPase
HATPase_c            PF02518.21   111 seq1568_BIOID51109   -            615   5.7e-11   42.0   0.0   1   1   3.8e-14   1.3e-10   40.8   0.0     2    72    19    87    18   147 0.79 Histidine kinase-, DNA gyrase B-, and HSP90-like ATPase
DUF1488              PF07369.6     83 seq1569_BIOID51109   -             85   3.9e-31  106.6   0.0   1   1   3.1e-35   4.3e-31  106.4   0.0     1    82     4    84     4    85 0.99 Protein of unknown function (DUF1488)
DeoRC                PF00455.17   162 seq1570_BIOID51109   -            257   6.9e-53  178.4   0.6   1   1   2.4e-56   1.1e-52  177.8   0.3     3   161    74   232    72   233 0.97 DeoR C terminal sensor domain
HTH_DeoR             PF08220.7     57 seq1570_BIOID51109   -            257     9e-22   76.2   0.1   1   1   3.8e-25   1.7e-21   75.3   0.1     1    56     6    61     6    62 0.98 DeoR-like helix-turn-helix domain
HTH_11               PF08279.7     55 seq1570_BIOID51109   -            257   5.3e-09   35.4   0.1   1   1   3.9e-12   1.8e-08   33.8   0.0     1    46     6    50     6    56 0.92 HTH domain
NUDIX                PF00293.23   135 seq1572_BIOID51109   -            209   3.2e-14   52.6   0.2   1   1   3.5e-18   4.7e-14   52.0   0.1     4   127    59   187    56   198 0.87 NUDIX domain
ATP-grasp            PF02222.17   172 seq1573_BIOID51109   -            355   6.3e-57  191.5   0.0   1   1   1.2e-60   7.9e-57  191.2   0.0     2   171    88   253    86   254 0.97 ATP-grasp domain
ATP-grasp_4          PF13535.1    184 seq1573_BIOID51109   -            355   4.4e-10   39.4   0.0   1   1   1.3e-13   9.2e-10   38.4   0.0     4   179    79   243    76   248 0.84 ATP-grasp domain
DeoC                 PF01791.4    236 seq1575_BIOID51109   -            292   2.1e-45  154.7   0.0   1   1   1.8e-49   2.4e-45  154.5   0.0     2   235    17   257    16   258 0.97 DeoC/LacD family aldolase
Glyco_hydro_4        PF02056.11   183 seq1579_BIOID51109   -            212     1e-73  246.4   0.0   1   1   8.7e-78   1.2e-73  246.2   0.0     1   182     5   184     5   185 0.99 Family 4 glycosyl hydrolase
SIS                  PF01380.17   131 seq1580_BIOID51109   -            321   3.8e-27   94.3   0.0   1   1   9.9e-31   6.8e-27   93.5   0.0     2   130    39   169    38   170 0.98 SIS domain
CBS                  PF00571.23    57 seq1580_BIOID51109   -            321   2.9e-15   55.5   0.0   1   2   1.9e-08   0.00013   21.4   0.0     1    56   199   256   199   257 0.92 CBS domain
CBS                  PF00571.23    57 seq1580_BIOID51109   -            321   2.9e-15   55.5   0.0   2   2   1.9e-10   1.3e-06   27.8   0.0     2    51   266   315   265   318 0.89 CBS domain
DUF1249              PF06853.7    121 seq1582_BIOID51109   -            140   6.9e-46  154.6   0.2   1   1   5.8e-50     8e-46  154.4   0.1     2   118    21   136    20   139 0.97 Protein of unknown function (DUF1249)
GlcNAc_2-epim        PF07221.6    346 seq1587_BIOID51109   -            418  2.8e-123  411.2  12.1   1   1  2.4e-127  3.3e-123  411.0   8.4     2   346    37   392    36   392 0.99 N-acylglucosamine 2-epimerase (GlcNAc 2-epimerase)
Metallophos          PF00149.23   201 seq1589_BIOID51109   -            275   1.6e-14   53.7   1.2   1   1   4.1e-18   2.8e-14   52.9   0.8     2   200    16   206    15   207 0.88 Calcineurin-like phosphoesterase
Metallophos_2        PF12850.2    156 seq1589_BIOID51109   -            275   2.7e-12   46.7   0.0   1   1   6.1e-16   4.2e-12   46.0   0.0     2   139    16   225    15   239 0.69 Calcineurin-like phosphoesterase superfamily domain
Glyco_hydro_77       PF02446.12   496 seq1590_BIOID51109   -            694  7.6e-163  542.5   0.0   1   1  6.6e-167    9e-163  542.2   0.0     1   495   148   683   148   684 0.97 4-alpha-glucanotransferase
Glyco_hydro_4C       PF11975.3    232 seq1591_BIOID51109   -             58   5.7e-05   22.8   0.1   1   1   5.2e-09   7.1e-05   22.5   0.1   200   232     1    33     1    33 0.97 Family 4 glycosyl hydrolase C-terminal domain
ExsB                 PF06508.8    137 seq1593_BIOID51109   -            231     5e-57  191.4   0.0   1   1   1.4e-60   6.4e-57  191.0   0.0     1   137     3   140     3   140 0.99 ExsB
Asn_synthase         PF00733.16   255 seq1593_BIOID51109   -            231   2.3e-05   23.9   0.0   1   1   8.3e-09   3.8e-05   23.1   0.0    21    80     5    64     2    77 0.90 Asparagine synthase
Arginosuc_synth      PF00764.14   388 seq1593_BIOID51109   -            231   2.4e-05   23.4   0.1   1   1   8.8e-09     4e-05   22.7   0.0     1    59     5    63     5    75 0.91 Arginosuccinate synthase
Peptidase_S24        PF00717.18    70 seq1594_BIOID51109   -            324   8.7e-21   73.2   0.1   1   1   2.5e-24   1.7e-20   72.2   0.1     1    63    86   159    86   170 0.92 Peptidase S24-like
Peptidase_S26        PF10502.4    138 seq1594_BIOID51109   -            324   6.3e-09   35.3   0.0   1   1   2.1e-11   1.4e-07   30.9   0.0    96   138   260   302   233   302 0.84 Signal peptidase, peptidase S26
IPPT                 PF01715.12   253 seq1597_BIOID51109   -            316  2.9e-107  357.2   0.0   1   1  4.9e-111  3.4e-107  357.0   0.0     2   252    45   297    44   298 0.99 IPP transferase
IPT                  PF01745.11   233 seq1597_BIOID51109   -            316   6.5e-07   28.6   0.0   1   1   1.7e-08   0.00012   21.2   0.0     5   100    14   109    10   120 0.80 Isopentenyl transferase
DUF2594              PF10769.4     74 seq1598_BIOID51109   -             74   1.4e-42  143.4   2.3   1   1   1.1e-46   1.6e-42  143.3   1.6     1    74     1    74     1    74 1.00 Protein of unknown function (DUF2594)
Na_Ala_symp          PF01235.12   416 seq1599_BIOID51109   -            476  1.9e-186  619.5  19.7   1   1  1.6e-190  2.2e-186  619.3  13.7     2   415    41   457    40   458 0.99 Sodium:alanine symporter family
DUF1338              PF07063.8    302 seq1602_BIOID51109   -            447   7.7e-96  320.6   0.1   1   1  6.6e-100     9e-96  320.3   0.1     1   302    11   401    11   401 0.98 Domain of unknown function (DUF1338)
Aldose_epim          PF01263.15   301 seq1603_BIOID51109   -            308   1.6e-53  181.6   0.0   1   1   1.3e-57   1.8e-53  181.5   0.0     2   296    20   299    19   304 0.92 Aldose 1-epimerase
SSF                  PF00474.12   406 seq1604_BIOID51109   -            571   1.2e-50  172.2  22.8   1   1   8.5e-55   1.2e-50  172.2  15.8     1   405    35   442    35   443 0.86 Sodium:solute symporter family
DNA_gyraseB          PF00204.20   173 seq1606_BIOID51109   -            630   3.7e-40  136.8   0.0   1   1     2e-43   6.8e-40  135.9   0.0     1   169   218   384   218   388 0.90 DNA gyrase B
DNA_gyraseB_C        PF00986.16    65 seq1606_BIOID51109   -            630   6.4e-25   86.5   2.7   1   1   3.6e-28   1.2e-24   85.6   1.9     2    65   554   620   553   620 0.92 DNA gyrase B subunit, carboxyl terminus
Toprim               PF01751.17    88 seq1606_BIOID51109   -            630   4.4e-16   58.4   0.0   1   1   2.5e-19   8.7e-16   57.4   0.0     1    86   413   522   413   524 0.93 Toprim domain
HATPase_c            PF02518.21   111 seq1606_BIOID51109   -            630   4.7e-13   48.7   0.1   1   1   2.4e-16   8.2e-13   47.9   0.1     2   109    28   170    27   172 0.93 Histidine kinase-, DNA gyrase B-, and HSP90-like ATPase
Sigma54_activat      PF00158.21   168 seq1607_BIOID51109   -            642   3.5e-36  124.1   0.0   1   1   2.7e-39   6.3e-36  123.2   0.0     5   168   334   494   330   494 0.96 Sigma-54 interaction domain
PAS                  PF00989.19   113 seq1607_BIOID51109   -            642   4.4e-14   52.1   0.0   1   1     6e-17   1.4e-13   50.5   0.0     2   113   207   309   206   309 0.97 PAS fold
HTH_8                PF02954.14    42 seq1607_BIOID51109   -            642   1.7e-13   49.7   0.1   1   1   7.4e-17   1.7e-13   49.7   0.1     2    42   591   631   590   631 0.96 Bacterial regulatory protein, Fis family
GAF                  PF01590.21   154 seq1607_BIOID51109   -            642   3.1e-06   27.2   0.2   1   1   3.6e-09   8.2e-06   25.9   0.2     4   151    58   189    56   192 0.92 GAF domain
PAS_8                PF13188.1     64 seq1607_BIOID51109   -            642   0.00012   21.6   0.0   1   1   1.4e-07   0.00032   20.3   0.0     2    46   207   255   206   276 0.70 PAS domain
LSM                  PF01423.17    68 seq1610_BIOID51109   -            102   7.6e-09   34.8   0.2   1   1   1.1e-12   1.4e-08   33.9   0.1     6    68    17    64    10    64 0.85 LSM domain
Ribonuclease_3       PF00636.21   114 seq1611_BIOID51109   -            226   5.6e-21   75.0   0.0   1   1   2.4e-24   1.6e-20   73.5   0.0     1   113    38   127    38   128 0.90 Ribonuclease III domain
dsrm                 PF00035.20    67 seq1611_BIOID51109   -            226   8.7e-15   54.9   0.0   1   1   2.1e-18   1.5e-14   54.2   0.0     1    67   156   223   156   223 0.95 Double-stranded RNA binding motif
MMR_HSR1             PF01926.18   114 seq1612_BIOID51109   -            426     2e-21   75.9   0.1   1   1   3.3e-24   9.1e-21   73.8   0.1     2   114   200   318   199   318 0.83 50S ribosome-binding GTPase
GTP-bdg_N            PF13167.1     95 seq1612_BIOID51109   -            426   4.8e-15   55.3   0.0   1   1   4.3e-18   1.2e-14   54.1   0.0     8    95    25   112    18   112 0.96 GTP-binding GTPase N-terminal
FeoB_N               PF02421.13   189 seq1612_BIOID51109   -            426     1e-08   34.5   0.1   1   1   7.5e-12   2.1e-08   33.5   0.0     2   168   199   369   198   390 0.81 Ferrous iron transport protein B
Arf                  PF00025.16   175 seq1612_BIOID51109   -            426   1.2e-05   24.5   0.6   1   1   2.8e-08   7.6e-05   21.9   0.4    19   132   202   326   190   360 0.79 ADP-ribosylation factor family
Lactamase_B          PF00753.22   194 seq1613_BIOID51109   -            479   5.5e-28   97.8   0.2   1   1   1.6e-31   7.4e-28   97.4   0.1     2   158    31   179    30   246 0.90 Metallo-beta-lactamase superfamily
Rubredoxin           PF00301.15    47 seq1613_BIOID51109   -            479   1.2e-19   69.8   2.7   1   1   4.7e-23   2.2e-19   68.9   1.9     1    47   425   471   425   471 0.98 Rubredoxin
Flavodoxin_1         PF00258.20   143 seq1613_BIOID51109   -            479   4.2e-12   46.1   0.0   1   1   1.6e-15   7.1e-12   45.4   0.0     1   143   256   389   256   389 0.79 Flavodoxin
MMR_HSR1             PF01926.18   114 seq1614_BIOID51109   -            301   8.7e-22   77.1   0.1   1   1   8.9e-25   1.5e-21   76.3   0.1     2   114    11   125    10   125 0.81 50S ribosome-binding GTPase
KH_2                 PF07650.12    78 seq1614_BIOID51109   -            301   2.1e-18   65.5   0.7   1   1   3.5e-21     6e-18   64.0   0.5     1    77   209   285   209   286 0.94 KH domain
FeoB_N               PF02421.13   189 seq1614_BIOID51109   -            301   6.7e-14   51.4   0.1   1   1   5.9e-17     1e-13   50.8   0.0     3   164    11   177    10   203 0.82 Ferrous iron transport protein B
GTP_EFTU             PF00009.22   188 seq1614_BIOID51109   -            301   2.9e-10   39.7   0.7   1   1   8.2e-12   1.4e-08   34.2   0.5     6   187    11   174     9   175 0.68 Elongation factor Tu GTP binding domain
Dynamin_N            PF00350.18   168 seq1614_BIOID51109   -            301   4.4e-08   33.0   0.2   1   1   2.8e-08   4.8e-05   23.0   0.1     1    35    11    45    11    57 0.84 Dynamin family
AIG1                 PF04548.11   212 seq1614_BIOID51109   -            301   5.1e-07   28.9   0.0   1   1   5.3e-10     9e-07   28.0   0.0     3   108    11   113    10   117 0.74 AIG1 family
PduV-EutP            PF10662.4    143 seq1614_BIOID51109   -            301     1e-06   28.1   0.3   1   1   7.9e-09   1.3e-05   24.5   0.2     4   141    11   169     9   171 0.72 Ethanolamine utilisation - propanediol utilisation
Miro                 PF08477.8    119 seq1614_BIOID51109   -            301   1.8e-05   25.0   0.0   1   1   2.9e-08   4.9e-05   23.6   0.0     2   119    11   127    11   127 0.64 Miro-like protein
DUF328               PF03883.9    237 seq1615_BIOID51109   -            258  8.1e-100  332.8   0.0   1   1  6.7e-104  9.2e-100  332.6   0.0     1   237     1   245     1   245 0.99 Protein of unknown function (DUF328)
Glyco_hydro_31       PF01055.21   451 seq1616_BIOID51109   -            678   4.4e-95  318.8   3.0   1   1   4.2e-99   5.8e-95  318.4   2.1     5   449   229   666   225   668 0.93 Glycosyl hydrolases family 31
MdoG                 PF04349.7    484 seq1617_BIOID51109   -            551    1e-150  502.0   0.1   1   1  9.1e-155  1.2e-150  501.8   0.1     1   482    45   534    45   536 0.92 Periplasmic glucan biosynthesis protein, MdoG
Sulfatase            PF00884.18   379 seq1621_BIOID51109   -            497   2.3e-85  286.7   0.4   1   1   2.2e-89     3e-85  286.4   0.3     1   379     4   413     4   413 0.92 Sulfatase
Gln-synt_C           PF00120.19   259 seq1623_BIOID51109   -            472   1.3e-76  257.0   0.0   1   1   1.3e-80   1.7e-76  256.6   0.0     3   257   135   388   133   390 0.95 Glutamine synthetase, catalytic domain
RecO_N               PF11967.3     80 seq1626_BIOID51109   -            242   4.7e-24   83.9   0.0   1   1   1.1e-27   7.7e-24   83.2   0.0     5    78     4    76     1    78 0.95 Recombination protein O N terminal
RecO_C               PF02565.10   118 seq1626_BIOID51109   -            242   2.2e-19   69.3   0.0   1   1   4.2e-23   2.9e-19   68.9   0.0     3   118    82   226    80   226 0.91 Recombination protein O C terminal
Band_7               PF01145.20   179 seq1628_BIOID51109   -            419   4.9e-33  114.4   1.1   1   1   1.2e-36   8.4e-33  113.6   0.7     1   178    98   271    98   272 0.96 SPFH domain / Band 7 family
HflK_N               PF12221.3     42 seq1628_BIOID51109   -            419   7.8e-17   60.6  18.5   1   1   4.1e-20   2.8e-16   58.8  12.8     1    42     1    60     1    60 0.96 Bacterial membrane protein N terminal
Pyr_redox_2          PF07992.9    200 seq1632_BIOID51109   -            377   9.1e-27   94.1   0.0   1   1   2.1e-29   3.1e-26   92.3   0.0     2   198     5   277     4   279 0.90 Pyridine nucleotide-disulphide oxidoreductase
Pyr_redox            PF00070.22    80 seq1632_BIOID51109   -            377   2.9e-18   65.8   0.0   1   1   4.2e-20   6.4e-17   61.6   0.0     1    75   143   216   143   223 0.95 Pyridine nucleotide-disulphide oxidoreductase
Pyr_redox_3          PF13738.1    203 seq1632_BIOID51109   -            377   3.9e-11   43.2   0.0   1   1   5.7e-10   8.6e-07   29.0   0.0    66   199    38   173     8   177 0.76 Pyridine nucleotide-disulphide oxidoreductase
K_oxygenase          PF13434.1    341 seq1632_BIOID51109   -            377     1e-09   37.6   0.1   1   1   2.9e-09   4.5e-06   25.7   0.0   139   216    91   167    68   187 0.85 L-lysine 6-monooxygenase (NADPH-requiring)
PdxJ                 PF03740.8    239 seq1633_BIOID51109   -            247  7.4e-106  352.5   4.5   1   1  6.3e-110  8.6e-106  352.3   3.1     2   237     9   242     8   244 0.99 Pyridoxal phosphate biosynthesis protein PdxJ
MFS_2                PF13347.1    427 seq1637_BIOID51109   -            468  8.5e-103  343.8  26.8   1   1  1.4e-106  9.6e-103  343.7  18.6     2   427    25   451    24   451 0.97 MFS/sugar transport protein
MFS_1                PF07690.11   354 seq1637_BIOID51109   -            468     1e-10   40.8  48.8   1   1     1e-13     7e-10   38.0  21.0    71   352   109   396   107   398 0.75 Major Facilitator Superfamily
Band_7               PF01145.20   179 seq1638_BIOID51109   -            334   1.4e-37  129.2   0.7   1   1   1.5e-41   2.1e-37  128.6   0.5     2   178    22   243    21   245 0.97 SPFH domain / Band 7 family
DUF465               PF04325.8     49 seq1639_BIOID51109   -             74   2.6e-14   52.5   2.0   1   1   3.5e-18   4.7e-14   51.6   0.9     1    49    19    68    19    68 0.97 Protein of unknown function (DUF465)
GAF_2                PF13185.1    148 seq1641_BIOID51109   -            183   4.9e-10   39.9   0.1   1   1   1.4e-13   6.3e-10   39.6   0.1    16   146    55   168    39   170 0.75 GAF domain
GAF_3                PF13492.1    129 seq1641_BIOID51109   -            183   7.8e-10   38.8   0.1   1   1   2.3e-13     1e-09   38.4   0.1     7   124    48   166    43   171 0.85 GAF domain
GAF                  PF01590.21   154 seq1641_BIOID51109   -            183   2.7e-07   30.7   0.1   1   1   7.5e-11   3.4e-07   30.4   0.1    38   152    58   167    35   169 0.67 GAF domain
ACPS                 PF01648.15   113 seq1642_BIOID51109   -            126   9.5e-22   76.9   0.1   1   1   7.7e-26   1.1e-21   76.7   0.0     1   113     5   122     5   122 0.96 4'-phosphopantetheinyl transferase superfamily
Acetyltransf_10      PF13673.1    117 seq1644_BIOID51109   -            147   2.1e-12   47.0   0.0   1   1   7.6e-16   2.6e-12   46.7   0.0     5   117    16   122    13   122 0.80 Acetyltransferase (GNAT) domain
Acetyltransf_1       PF00583.19    83 seq1644_BIOID51109   -            147   4.2e-11   42.6   0.0   1   1   3.5e-14   1.2e-10   41.1   0.0    27    83    72   123    56   123 0.89 Acetyltransferase (GNAT) family
Acetyltransf_7       PF13508.1     79 seq1644_BIOID51109   -            147   2.2e-10   40.4   0.0   1   1   1.1e-13   3.9e-10   39.6   0.0     6    79    54   124    49   124 0.89 Acetyltransferase (GNAT) domain
Acetyltransf_6       PF13480.1    142 seq1644_BIOID51109   -            147   4.7e-05   23.2   0.1   1   1   1.9e-08   6.6e-05   22.7   0.0    29   125    11   101     3   105 0.83 Acetyltransferase (GNAT) domain
AA_permease          PF00324.16   479 seq1645_BIOID51109   -            461   3.9e-43  147.3  35.7   1   1   6.8e-47   4.7e-43  147.1  24.7     2   428    27   421    26   442 0.81 Amino acid permease
AA_permease_2        PF13520.1    426 seq1645_BIOID51109   -            461     5e-32  110.8  37.4   1   1     9e-36   6.1e-32  110.5  25.9    39   400    61   416    22   436 0.79 Amino acid permease
MFS_1                PF07690.11   354 seq1646_BIOID51109   -            416   3.4e-27   95.0  64.3   1   2   4.1e-19   5.7e-15   54.8  29.4     3   271    35   288    33   291 0.83 Major Facilitator Superfamily
MFS_1                PF07690.11   354 seq1646_BIOID51109   -            416   3.4e-27   95.0  64.3   2   2   3.3e-16   4.5e-12   45.2  13.5    35   184   265   411   264   415 0.90 Major Facilitator Superfamily
Acetyltransf_3       PF13302.1    142 seq1648_BIOID51109   -            178   4.5e-21   75.5   0.0   1   1   1.2e-24   5.3e-21   75.2   0.0     2   141    11   150    10   151 0.86 Acetyltransferase (GNAT) domain
Acetyltransf_4       PF13420.1    155 seq1648_BIOID51109   -            178   6.7e-11   42.2   0.1   1   1   1.7e-14   7.9e-11   42.0   0.0    25   154    39   170    21   171 0.85 Acetyltransferase (GNAT) domain
Acetyltransf_1       PF00583.19    83 seq1648_BIOID51109   -            178   1.9e-10   40.5   0.0   1   1   6.8e-14   3.1e-10   39.8   0.0     3    82    74   150    72   151 0.96 Acetyltransferase (GNAT) family
DUF202               PF02656.10    73 seq1651_BIOID51109   -            115   3.3e-16   59.1   8.8   1   1   2.4e-20   3.3e-16   59.1   1.0     1    72    13    79    13    80 0.94 Domain of unknown function (DUF202)
Ldh_2                PF02615.9    335 seq1652_BIOID51109   -            349    1e-139  464.8   0.1   1   1  8.4e-144  1.2e-139  464.6   0.0     1   334     1   333     1   334 0.99 Malate/L-lactate dehydrogenase
Abhydrolase_6        PF12697.2    228 seq1653_BIOID51109   -            256   3.7e-33  115.2   2.1   1   1   9.2e-37   4.2e-33  115.0   1.4     1   227    16   247    16   248 0.93 Alpha/beta hydrolase family
Abhydrolase_1        PF00561.15   230 seq1653_BIOID51109   -            256   2.2e-26   92.7   0.0   1   1   5.8e-30   2.6e-26   92.4   0.0     1   229    40   250    40   251 0.93 alpha/beta hydrolase fold
Abhydrolase_5        PF12695.2    142 seq1653_BIOID51109   -            256   3.9e-16   58.9   0.0   1   1   2.5e-18   1.1e-14   54.2   0.0     2   141    16   235    15   236 0.84 Alpha/beta hydrolase family
ProQ                 PF04352.8    115 seq1655_BIOID51109   -            232   7.1e-44  147.9   0.2   1   1   1.2e-47   1.6e-43  146.8   0.1     2   114     6   118     5   121 0.98 ProQ/FINO family
DUF202               PF02656.10    73 seq1657_BIOID51109   -            120   2.5e-09   37.0   9.0   1   1     3e-12   4.1e-08   33.1   6.2     1    66    12    71    12   115 0.89 Domain of unknown function (DUF202)
DUF2065              PF09838.4     57 seq1660_BIOID51109   -             65   9.4e-23   79.5   3.3   1   1   7.6e-27     1e-22   79.4   2.3     1    57     5    61     5    61 0.98 Uncharacterized protein conserved in bacteria (DUF2065)
MFS_2                PF13347.1    427 seq1663_BIOID51109   -            467  2.8e-103  345.4  36.8   1   1  4.6e-107  3.2e-103  345.3  25.5     2   426    16   437    14   438 0.97 MFS/sugar transport protein
Adenylsucc_synt      PF00709.16   421 seq1664_BIOID51109   -            432  3.4e-177  589.2   0.0   1   1  2.8e-181  3.9e-177  588.9   0.0     2   420     5   424     4   425 0.99 Adenylosuccinate synthetase
Peptidase_S41        PF03572.13   169 seq1665_BIOID51109   -            682   3.3e-52  176.2   0.1   1   1   1.2e-55   5.6e-52  175.4   0.1     1   168   356   529   356   530 0.94 Peptidase family S41
DUF3340              PF11818.3    143 seq1665_BIOID51109   -            682   2.6e-42  144.0   5.3   1   1   6.9e-46   3.1e-42  143.7   2.9     5   142   536   670   533   671 0.98 C-terminal domain of tail specific protease (DUF3340)
PDZ                  PF00595.19    81 seq1665_BIOID51109   -            682   3.8e-15   55.6   0.5   1   1   1.7e-18   7.6e-15   54.7   0.3     5    81   240   320   236   320 0.93 PDZ domain (Also known as DHR or GLGF)
SAF_2                PF13144.1    196 seq1666_BIOID51109   -            219   3.6e-40  137.4   0.5   1   1     6e-44   4.1e-40  137.2   0.4     3   194    26   215    24   217 0.93 SAF-like
SAF                  PF08666.7     63 seq1666_BIOID51109   -            219   1.4e-07   31.6   0.0   1   1   7.2e-11   4.9e-07   29.9   0.0     2    61    96   155    95   157 0.94 SAF domain
DUF2543              PF10820.3     81 seq1668_BIOID51109   -             81   1.5e-50  168.9   1.2   1   1   1.2e-54   1.7e-50  168.8   0.9     1    81     1    81     1    81 1.00 Protein of unknown function (DUF2543)
C4dic_mal_tran       PF03595.12   330 seq1669_BIOID51109   -            366   6.1e-54  182.7  37.4   1   1   5.1e-58     7e-54  182.5  25.9     2   329    44   342    43   343 0.97 C4-dicarboxylate transporter/malic acid transport protein
Peptidase_M20        PF01546.23   171 seq1670_BIOID51109   -            365   1.9e-26   92.5   0.0   1   1   3.4e-30   2.3e-26   92.2   0.0     3   169    33   358    31   360 0.93 Peptidase family M20/M25/M40
Peptidase_M42        PF05343.9    292 seq1670_BIOID51109   -            365   7.4e-05   21.5   0.0   1   1   2.9e-08    0.0002   20.1   0.0   215   290   277   351   242   353 0.82 M42 glutamyl aminopeptidase
FlgM                 PF04316.8     57 seq1674_BIOID51109   -             97   2.2e-11   43.4   0.5   1   1   2.5e-15   3.4e-11   42.8   0.3     2    56    40    89    25    90 0.84 Anti-sigma-28 factor, FlgM
SBP_bac_5            PF00496.17   374 seq1676_BIOID51109   -            468     2e-82  276.8   0.3   1   1   1.7e-86   2.4e-82  276.6   0.2     4   371     2   377     1   380 0.94 Bacterial extracellular solute-binding proteins, family 5 Middle
BOF                  PF04076.8    103 seq1677_BIOID51109   -            130   5.9e-46  154.4   1.4   1   1   5.5e-50   7.5e-46  154.0   1.0     1   103    25   127    24   127 0.99 Bacterial OB fold (BOF) protein
HAD                  PF12710.2    191 seq1679_BIOID51109   -            211     4e-09   36.8   0.0   1   1   4.1e-13   5.6e-09   36.3   0.0     1   186     9   188     9   193 0.61 haloacid dehalogenase-like hydrolase
FlgN                 PF05130.7    143 seq1680_BIOID51109   -            138   8.3e-27   94.0  10.3   1   1   6.9e-31   9.4e-27   93.8   7.1     1   143     1   128     1   128 0.96 FlgN protein
KdgM                 PF06178.8    218 seq1681_BIOID51109   -            242   2.1e-86  288.8  10.5   1   1   3.5e-90   2.4e-86  288.6   7.3     2   218    27   242    26   242 0.99 Oligogalacturonate-specific porin protein (KdgM)
DUF1597              PF07642.6    344 seq1681_BIOID51109   -            242     4e-07   29.2   8.6   1   1   2.1e-10   1.5e-06   27.4   6.0   151   326    59   231    26   241 0.78 Outer membrane protein family (DUF1597)
Rrf2                 PF02082.15    83 seq1682_BIOID51109   -            141   2.1e-25   88.5   0.1   1   1   2.4e-29   3.3e-25   87.9   0.1     1    82     1    82     1    83 0.99 Transcriptional regulator
TehB                 PF03848.9    192 seq1683_BIOID51109   -            197  5.1e-103  342.0   0.1   1   1  3.7e-106  5.7e-103  341.9   0.0     1   192     1   193     1   193 0.99 Tellurite resistance protein TehB
Methyltransf_23      PF13489.1    162 seq1683_BIOID51109   -            197   1.2e-12   47.7   0.0   1   1   9.2e-16   1.4e-12   47.4   0.0    20   115    28   133    10   173 0.77 Methyltransferase domain
Methyltransf_11      PF08241.7     95 seq1683_BIOID51109   -            197     2e-12   47.3   0.0   1   1   2.7e-15   4.1e-12   46.3   0.0     1    93    35   130    35   132 0.96 Methyltransferase domain
Methyltransf_12      PF08242.7     99 seq1683_BIOID51109   -            197   2.1e-11   44.0   0.0   1   1   2.2e-14   3.4e-11   43.3   0.0     1    98    35   129    35   130 0.95 Methyltransferase domain
Methyltransf_31      PF13847.1    152 seq1683_BIOID51109   -            197   8.1e-11   41.6   0.0   1   1   6.3e-14   9.6e-11   41.3   0.0     5   110    32   134    29   183 0.89 Methyltransferase domain
MTS                  PF05175.9    170 seq1683_BIOID51109   -            197     5e-10   38.9   0.0   1   1   4.2e-13   6.4e-10   38.5   0.0    23   140    22   134     3   152 0.85 Methyltransferase small domain
Methyltransf_18      PF12847.2    112 seq1683_BIOID51109   -            197   1.5e-08   35.1   0.0   1   1   1.4e-11   2.2e-08   34.5   0.0     2   109    31   132    30   136 0.79 Methyltransferase domain
Cupin_2              PF07883.6     71 seq1684_BIOID51109   -            261   1.3e-14   53.2   0.2   1   1   6.6e-11   2.2e-07   30.1   0.0     3    49   184   230   182   234 0.88 Cupin domain
Cupin_3              PF05899.7     74 seq1684_BIOID51109   -            261   6.5e-13   47.7   0.0   1   1   1.1e-13   3.6e-10   38.9   0.0     2    69    56   130    55   136 0.85 Protein of unknown function (DUF861)
Mif2                 PF11699.3     85 seq1684_BIOID51109   -            261   6.2e-05   22.8   0.0   1   1   3.6e-08   0.00012   21.8   0.0    36    83    84   131    49   133 0.91 Mif2/CENP-C like
GyrI-like            PF06445.10   155 seq1685_BIOID51109   -            160   1.3e-30  106.3   0.0   1   1     1e-34   1.4e-30  106.2   0.0     2   154     7   159     6   160 0.98 GyrI-like small molecule binding domain
SirA                 PF01206.12    70 seq1686_BIOID51109   -             81   8.4e-27   92.4   0.0   1   1   6.9e-31   9.4e-27   92.3   0.0     1    70    10    79    10    79 0.98 SirA-like protein
dCMP_cyt_deam_1      PF00383.17   102 seq1687_BIOID51109   -            178   1.7e-27   94.9   0.0   1   1   1.8e-31   2.4e-27   94.4   0.0     3   101    18   116    16   117 0.96 Cytidine and deoxycytidylate deaminase zinc-binding region
RNB                  PF00773.14   325 seq1688_BIOID51109   -            800  5.2e-105  351.1   0.0   1   1    2e-108  6.7e-105  350.8   0.0     1   325   274   602   274   602 0.97 RNB domain
OB_RNB               PF08206.6     58 seq1688_BIOID51109   -            800   1.7e-29  101.0   9.9   1   2   2.3e-25   7.7e-22   76.4   0.1     1    58   101   158   101   158 0.99 Ribonuclease B OB domain
OB_RNB               PF08206.6     58 seq1688_BIOID51109   -            800   1.7e-29  101.0   9.9   2   2   1.9e-09   6.4e-06   25.4   0.0     6    58   172   227   170   227 0.96 Ribonuclease B OB domain
S1                   PF00575.18    74 seq1688_BIOID51109   -            800   8.2e-20   70.5   0.4   1   1   6.6e-23   2.3e-19   69.1   0.3     2    73   655   738   654   739 0.98 S1 RNA binding domain
HTH_12               PF08461.5     66 seq1688_BIOID51109   -            800   1.7e-13   50.0   0.8   1   1   1.1e-16   3.7e-13   48.8   0.5     2    64    37    97    36    99 0.93 Ribonuclease R winged-helix domain
Peptidase_M48        PF01435.13   226 seq1695_BIOID51109   -            293   2.9e-42  144.6   0.8   1   1   5.2e-46   3.5e-42  144.3   0.3     8   226    57   285    48   285 0.87 Peptidase family M48
Peptidase_M56        PF05569.6    299 seq1695_BIOID51109   -            293   5.1e-05   22.2   0.0   1   1   1.3e-08   8.6e-05   21.5   0.0   160   220    96   157    13   165 0.74 BlaR1 peptidase M56
DUF3313              PF11769.3    201 seq1699_BIOID51109   -            222   9.3e-66  220.9   0.1   1   1   7.7e-70   1.1e-65  220.7   0.1     1   199    16   214    16   216 0.99 Protein of unknown function (DUF3313)
FliD_C               PF07195.7    239 seq1702_BIOID51109   -            496   1.9e-56  190.9  15.9   1   1   2.7e-60   1.9e-56  190.9  11.0     1   239   252   481   252   481 0.97 Flagellar hook-associated protein 2 C-terminus
FliD_N               PF02465.13    99 seq1702_BIOID51109   -            496   5.7e-26   90.6   6.0   1   1   8.4e-30   5.7e-26   90.6   4.1     1    99    36   133    36   133 0.98 Flagellar hook-associated protein 2 C-terminus
BPD_transp_1         PF00528.17   185 seq1703_BIOID51109   -            321   1.5e-44  151.6  11.2   1   1   1.1e-48   1.5e-44  151.6   7.8     1   181    92   311    92   315 0.99 Binding-protein-dependent transport system inner membrane component
DNA_topoisoIV        PF00521.15   426 seq1706_BIOID51109   -            752  3.9e-133  444.2   0.0   1   1  6.8e-137  4.6e-133  444.0   0.0     1   426    29   466    29   466 0.97 DNA gyrase/topoisomerase IV, subunit A
DNA_gyraseA_C        PF03989.8     48 seq1706_BIOID51109   -            752   8.5e-11   40.8   0.0   1   2     3e-07     0.002   17.2   0.0     2    41   593   630   592   636 0.91 DNA gyrase C-terminal domain, beta-propeller
DNA_gyraseA_C        PF03989.8     48 seq1706_BIOID51109   -            752   8.5e-11   40.8   0.0   2   2   5.1e-08   0.00035   19.7   0.0     1    36   641   675   641   685 0.95 DNA gyrase C-terminal domain, beta-propeller
TPP_enzyme_N         PF02776.13   172 seq1707_BIOID51109   -            562   1.5e-59  200.1   0.2   1   1   2.1e-62   9.8e-59  197.5   0.0     2   168    14   179    13   183 0.98 Thiamine pyrophosphate enzyme, N-terminal TPP binding domain
TPP_enzyme_C         PF02775.16   153 seq1707_BIOID51109   -            562   3.6e-49  166.1   0.1   1   1   2.2e-52   9.9e-49  164.7   0.1     1   153   390   538   390   538 0.97 Thiamine pyrophosphate enzyme, C-terminal TPP binding domain
TPP_enzyme_M         PF00205.17   137 seq1707_BIOID51109   -            562   2.8e-43  146.8   1.4   1   1   2.8e-46   1.3e-42  144.6   0.3     1   137   201   334   201   334 0.98 Thiamine pyrophosphate enzyme, central domain
DUF2583              PF10762.4     89 seq1709_BIOID51109   -             92     1e-51  172.9   1.0   1   1   8.5e-56   1.2e-51  172.7   0.7     1    89     1    89     1    89 0.99 Protein of unknown function (DUF2583)
PTS_EIIC             PF02378.13   321 seq1710_BIOID51109   -            485   3.7e-42  144.1  31.5   1   1   9.9e-46   6.8e-42  143.3  21.9     3   321   113   396   111   396 0.92 Phosphotransferase system, EIIC
PTS_EIIB             PF00367.15    35 seq1710_BIOID51109   -            485   1.5e-16   59.2   0.2   1   1   3.6e-20   2.4e-16   58.5   0.1     1    35     9    43     9    43 0.98 phosphotransferase system, EIIB
BPD_transp_1         PF00528.17   185 seq1713_BIOID51109   -            296     9e-19   67.5  13.8   1   1   1.3e-22     9e-19   67.5   9.6     1   180   113   292   113   296 0.91 Binding-protein-dependent transport system inner membrane component
OppC_N               PF12911.2     56 seq1713_BIOID51109   -            296   1.1e-10   40.5   1.6   1   1   1.9e-12   1.3e-08   33.9   0.0     5    56    16    67    12    67 0.94 N-terminal TM domain of oligopeptide transport permease C
OrfB_IS605           PF01385.14   227 seq1716_BIOID51109   -            402   1.6e-51  174.7   3.7   1   1   4.7e-55   2.2e-51  174.3   2.6     1   224    69   275    69   278 0.98 Probable transposase
OrfB_Zn_ribbon       PF07282.6     69 seq1716_BIOID51109   -            402   8.9e-26   89.2   0.7   1   1   6.3e-29   2.9e-25   87.6   0.5     1    67   304   371   304   373 0.98 Putative transposase DNA-binding domain
HTH_OrfB_IS605       PF12323.3     46 seq1716_BIOID51109   -            402   4.2e-13   48.2   0.8   1   1   9.3e-17   4.2e-13   48.2   0.5     1    46     1    48     1    48 0.95 Helix-turn-helix domain
FliS                 PF02561.9    122 seq1719_BIOID51109   -            136   2.2e-44  150.1   0.8   1   1   1.8e-48   2.4e-44  149.9   0.6     4   121     6   128     2   129 0.96 Flagellar protein FliS
Response_reg         PF00072.19   112 seq1721_BIOID51109   -            238     3e-26   91.5   0.4   1   1   1.5e-29   1.1e-25   89.7   0.1     1   109     6   112     6   115 0.98 Response regulator receiver domain
Trans_reg_C          PF00486.23    77 seq1721_BIOID51109   -            238   3.5e-18   65.1   0.0   1   1   1.2e-21   8.1e-18   63.9   0.0     1    77   156   232   156   232 0.98 Transcriptional regulatory protein, C terminal
GATase_5             PF13507.1    259 seq1722_BIOID51109   -           1295  1.1e-103  345.5   0.0   1   1    4e-107  1.8e-103  344.8   0.0     1   257  1039  1292  1039  1293 0.97 CobB/CobQ-like glutamine amidotransferase domain
AIRS_C               PF02769.17   153 seq1722_BIOID51109   -           1295   5.5e-47  159.4   2.0   1   2   1.2e-25   5.3e-22   78.3   0.0     2   146   432   584   431   591 0.93 AIR synthase related protein, C-terminal domain
AIRS_C               PF02769.17   153 seq1722_BIOID51109   -           1295   5.5e-47  159.4   2.0   2   2     4e-26   1.8e-22   79.8   0.8     2   150   822   966   821   969 0.92 AIR synthase related protein, C-terminal domain
AIRS                 PF00586.19    96 seq1722_BIOID51109   -           1295     8e-28   96.4   3.5   1   1   7.2e-31   3.3e-27   94.4   0.0     1    96   257   389   257   389 0.98 AIR synthase related protein, N-terminal domain
ABC_tran             PF00005.22   118 seq1723_BIOID51109   -            330   3.1e-19   69.3   0.0   1   1   7.1e-22   3.3e-18   66.0   0.0     1   118    47   187    47   187 0.91 ABC transporter
oligo_HPY            PF08352.7     64 seq1723_BIOID51109   -            330   4.6e-18   65.2   0.4   1   1     2e-21   9.1e-18   64.2   0.2     1    64   238   305   238   305 0.96 Oligopeptide/dipeptide transporter, C-terminal region
AAA_21               PF13304.1    303 seq1723_BIOID51109   -            330   7.7e-11   42.3   0.2   1   1   7.7e-11   3.5e-07   30.3   0.0   234   300   156   220   131   223 0.86 AAA domain
FliT                 PF05400.8     84 seq1725_BIOID51109   -            121   6.3e-17   61.6   4.2   1   1   6.9e-21   9.4e-17   61.0   2.9     1    84    21   106    21   106 0.98 Flagellar protein FliT
SpoU_methylase       PF00588.14   142 seq1727_BIOID51109   -            243   9.9e-42  142.0   0.0   1   1   2.7e-45   1.8e-41  141.2   0.0     2   142    96   236    95   236 0.96 SpoU rRNA Methylase family
SpoU_sub_bind        PF08032.7     76 seq1727_BIOID51109   -            243   3.1e-19   68.8   0.1   1   1   2.9e-22     2e-18   66.2   0.0     1    72     4    76     4    80 0.96 RNA 2'-O ribose methyltransferase substrate binding
ACT_5                PF13710.1     63 seq1728_BIOID51109   -             96   1.4e-10   40.6   0.1   1   1   5.9e-14   2.7e-10   39.7   0.0     1    63    17    78    17    78 0.97 ACT domain
ACT                  PF01842.20    66 seq1728_BIOID51109   -             96   1.1e-08   34.2   0.0   1   1   3.2e-12   1.5e-08   33.8   0.0     2    65    10    73     9    74 0.97 ACT domain
IclR                 PF01614.13   129 seq1733_BIOID51109   -            263   1.6e-48  163.5   0.3   1   1   1.4e-50   9.7e-47  157.7   0.0     2   128   129   254   128   255 0.98 Bacterial transcriptional regulator
HTH_IclR             PF09339.5     52 seq1733_BIOID51109   -            263   5.5e-14   51.3   0.3   1   1   2.6e-17   1.8e-13   49.7   0.0     1    52    15    65    15    65 0.96 IclR helix-turn-helix domain
Glyco_hydro_1        PF00232.13   455 seq1736_BIOID51109   -            476    2e-132  441.5   0.3   1   1  1.8e-136  2.5e-132  441.2   0.2     4   454     5   472     2   473 0.92 Glycosyl hydrolase family 1
Response_reg         PF00072.19   112 seq1737_BIOID51109   -            217     1e-23   83.3   0.0   1   1   3.3e-27   1.5e-23   82.8   0.0     1   111    25   133    25   134 0.97 Response regulator receiver domain
GerE                 PF00196.14    58 seq1737_BIOID51109   -            217   5.2e-24   83.2   0.1   1   1     2e-27     9e-24   82.4   0.1     2    56   157   211   156   213 0.97 Bacterial regulatory proteins, luxR family
Alpha-amylase        PF00128.19   316 seq1739_BIOID51109   -            495   5.6e-26   91.5   0.4   1   1   2.1e-29   1.4e-25   90.2   0.3     8   304    26   367    21   376 0.69 Alpha amylase, catalytic domain
Glyco_hydro_70       PF02324.11   809 seq1739_BIOID51109   -            495   1.4e-13   49.5   0.2   1   1   2.9e-10     2e-06   25.8   0.0   589   698    24   132    22   143 0.86 Glycosyl hydrolase family 70
AICARFT_IMPCHas      PF01808.13   315 seq1740_BIOID51109   -            529  1.4e-146  487.4   5.0   1   1  2.5e-150  1.7e-146  487.1   3.5     1   315   137   461   137   461 0.99 AICARFT/IMPCHase bienzyme
MGS                  PF02142.17    95 seq1740_BIOID51109   -            529   5.7e-32  109.4   0.0   1   1   1.9e-35   1.3e-31  108.2   0.0     1    95    19   132    19   132 0.99 MGS-like domain
Acyltransferase      PF01553.16   132 seq1741_BIOID51109   -            195   1.1e-15   57.1   0.0   1   1   1.1e-19   1.5e-15   56.7   0.0     4   103    55   147    52   179 0.83 Acyltransferase
DUF2170              PF09938.4    140 seq1744_BIOID51109   -            133   1.5e-42  144.1   1.5   1   1   1.2e-46   1.7e-42  143.9   1.0     3   139     2   132     1   133 0.96 Uncharacterized protein conserved in bacteria (DUF2170)
ABC_tran             PF00005.22   118 seq1745_BIOID51109   -            268   1.6e-20   73.5   0.0   1   1   4.5e-24   3.1e-20   72.5   0.0     1   117    54   178    54   179 0.88 ABC transporter
MASE1                PF05231.9    299 seq1746_BIOID51109   -            501   4.1e-54  183.5  45.5   1   1   1.1e-57     5e-54  183.2  31.5     2   299    12   278    11   278 0.98 MASE1
HisKA_3              PF07730.8     68 seq1746_BIOID51109   -            501   1.9e-14   53.6   2.9   1   1   4.2e-18   1.9e-14   53.6   2.0     2    68   306   371   305   371 0.95 Histidine kinase
HATPase_c            PF02518.21   111 seq1746_BIOID51109   -            501     1e-12   47.6   0.0   1   1   3.7e-16   1.7e-12   46.9   0.0     5   110   414   498   410   499 0.95 Histidine kinase-, DNA gyrase B-, and HSP90-like ATPase
Pro_dh               PF01619.13   345 seq1749_BIOID51109   -           1320  2.5e-133  444.1   0.0   1   1  5.1e-137  3.5e-133  443.6   0.0     2   344   229   573   228   574 0.99 Proline dehydrogenase
Aldedh               PF00171.17   462 seq1749_BIOID51109   -           1320  8.2e-111  370.4   0.3   1   1  2.1e-114  1.5e-110  369.6   0.2     7   450   659  1103   654  1111 0.94 Aldehyde dehydrogenase family
MFS_1                PF07690.11   354 seq1751_BIOID51109   -            412   1.3e-32  112.8  48.8   1   2   3.4e-25   4.6e-21   74.8  20.3     6   232    30   243    25   245 0.84 Major Facilitator Superfamily
MFS_1                PF07690.11   354 seq1751_BIOID51109   -            412   1.3e-32  112.8  48.8   2   2   2.4e-15   3.3e-11   42.4  12.3     4   176   222   401   219   411 0.86 Major Facilitator Superfamily
PspA_IM30            PF04012.7    221 seq1752_BIOID51109   -            232   4.3e-57  192.8  28.8   1   1   3.5e-61   4.8e-57  192.7  20.0     1   221     2   232     2   232 0.97 PspA/IM30 family
Lipoprotein_16       PF03923.8    159 seq1753_BIOID51109   -            192     9e-53  177.7   4.0   1   1   1.5e-56     1e-52  177.5   2.7     1   159    29   188    29   188 0.99 Uncharacterized lipoprotein
LPAM_1               PF08139.7     26 seq1753_BIOID51109   -            192   1.2e-08   34.7   4.2   1   1     3e-12     2e-08   33.9   2.9     7    26     1    20     1    20 0.97 Prokaryotic membrane lipoprotein lipid attachment site
Cu-oxidase_3         PF07732.10   120 seq1754_BIOID51109   -            470   9.7e-27   92.9   0.4   1   1   6.5e-30     3e-26   91.4   0.1     1   118    51   166    51   168 0.96 Multicopper oxidase
Cu-oxidase_2         PF07731.9    138 seq1754_BIOID51109   -            470   4.3e-10   39.1   0.0   1   1   1.9e-13   8.6e-10   38.1   0.0    17   136   367   468   339   470 0.83 Multicopper oxidase
Cu-oxidase           PF00394.17   159 seq1754_BIOID51109   -            470   0.00011   21.9   0.0   1   1   6.6e-08    0.0003   20.6   0.0    63   126   223   287   187   302 0.82 Multicopper oxidase
MgrB                 PF13998.1     29 seq1755_BIOID51109   -             47   1.8e-16   59.4   4.0   1   1   1.6e-20   2.2e-16   59.1   2.8     1    29    19    47    19    47 0.99 MgrB protein
HTH_3                PF01381.17    55 seq1756_BIOID51109   -            178     6e-17   61.1   0.0   1   1   3.7e-20   8.5e-17   60.6   0.0     1    53    12    64    12    66 0.97 Helix-turn-helix
HTH_31               PF13560.1     64 seq1756_BIOID51109   -            178   1.2e-10   41.2   0.0   1   1   8.8e-14     2e-10   40.5   0.0     4    57    10    62     8    74 0.94 Helix-turn-helix domain
HTH_19               PF12844.2     64 seq1756_BIOID51109   -            178   9.9e-10   38.2   0.0   1   1   6.5e-13   1.5e-09   37.6   0.0     3    59    11    67     9    71 0.95 Helix-turn-helix domain
Cupin_2              PF07883.6     71 seq1756_BIOID51109   -            178   8.4e-10   37.9   0.3   1   1   6.6e-13   1.5e-09   37.0   0.2     4    69   105   171   102   173 0.92 Cupin domain
HTH_26               PF13443.1     63 seq1756_BIOID51109   -            178   5.3e-06   26.4   0.0   1   1   3.5e-09     8e-06   25.8   0.0     2    59    12    68    11    72 0.93 Cro/C1-type HTH DNA-binding domain
HTH_25               PF13413.1     62 seq1756_BIOID51109   -            178   4.6e-06   26.0   0.0   1   1   3.4e-09   7.9e-06   25.3   0.0     2    35    12    45    11    49 0.94 Helix-turn-helix domain
DUF559               PF04480.7    109 seq1758_BIOID51109   -            116   2.3e-46  155.8   0.7   1   1   1.9e-50   2.6e-46  155.6   0.5     2   109     3   110     2   110 0.98 Protein of unknown function (DUF559)
YebO                 PF13974.1     80 seq1759_BIOID51109   -             95   1.8e-30  104.4   2.2   1   1   1.5e-34   2.1e-30  104.2   1.5     1    80    15    95    15    95 0.93 YebO-like protein
MFS_1                PF07690.11   354 seq1761_BIOID51109   -            491   5.2e-33  114.1  68.6   1   1   3.2e-36   4.4e-32  111.0  27.4     1   351    17   366    17   369 0.87 Major Facilitator Superfamily
DUF2491              PF10679.4    212 seq1764_BIOID51109   -            219   3.5e-70  235.1   0.0   1   1   2.9e-74   3.9e-70  235.0   0.0     2   212     5   217     1   217 0.98 Protein of unknown function (DUF2491)
Peptidase_U32        PF01136.14   233 seq1765_BIOID51109   -            667   1.3e-70  236.8   0.1   1   1   3.6e-71   2.4e-67  226.1   0.0     2   231    93   319    92   321 0.90 Peptidase family U32
DUF3656              PF12392.3    122 seq1765_BIOID51109   -            667   2.4e-26   92.1   0.0   1   1   6.9e-30   4.7e-26   91.1   0.0     2   122   405   522   404   522 0.97 Collagenase
GARS_A               PF01071.14   194 seq1766_BIOID51109   -            429   1.1e-86  289.2   0.1   1   1     8e-90   1.6e-86  288.7   0.1     1   194   103   296   103   296 0.99 Phosphoribosylglycinamide synthetase, ATP-grasp (A) domain
GARS_N               PF02844.10   100 seq1766_BIOID51109   -            429     4e-38  129.7   0.1   1   1   3.9e-41   7.7e-38  128.8   0.1     1   100     1   102     1   102 0.95 Phosphoribosylglycinamide synthetase, N domain
GARS_C               PF02843.11    93 seq1766_BIOID51109   -            429   1.2e-29  102.2   0.0   1   1   2.9e-32   5.8e-29  100.0   0.0     1    92   330   423   330   424 0.95 Phosphoribosylglycinamide synthetase, C domain
ATP-grasp_4          PF13535.1    184 seq1766_BIOID51109   -            429   1.1e-14   54.5   0.0   1   1   1.1e-17   2.2e-14   53.5   0.0     5   180   105   292   103   293 0.78 ATP-grasp domain
ATP-grasp_3          PF02655.9    161 seq1766_BIOID51109   -            429   8.2e-08   32.1   0.0   1   1   7.1e-11   1.4e-07   31.4   0.0     3   158   104   291   103   294 0.78 ATP-grasp domain
CPSase_L_D2          PF02786.12   211 seq1766_BIOID51109   -            429   7.6e-06   25.2   0.0   1   1   8.7e-09   1.7e-05   24.0   0.0     5   179   108   290   104   294 0.69 Carbamoyl-phosphate synthase L chain, ATP binding domain
ATP-grasp            PF02222.17   172 seq1766_BIOID51109   -            429   8.2e-05   21.8   0.0   1   1   6.7e-08   0.00013   21.2   0.0     2    83   113   200   112   223 0.84 ATP-grasp domain
Sulf_transp          PF04143.9     43 seq1770_BIOID51109   -            401   3.2e-19   68.5  35.9   1   2     6e-14   8.2e-10   38.4   5.6     3    41   114   153   112   155 0.94 Sulphur transport
Sulf_transp          PF04143.9     43 seq1770_BIOID51109   -            401   3.2e-19   68.5  35.9   2   2   1.2e-15   1.6e-11   43.8   5.0     3    42   290   329   288   336 0.93 Sulphur transport
adh_short_C2         PF13561.1    243 seq1771_BIOID51109   -            262   2.9e-79  266.2   0.1   1   1   4.7e-83   3.2e-79  266.0   0.1     1   243    13   252    13   252 0.98 Enoyl-(Acyl carrier protein) reductase
adh_short            PF00106.20   167 seq1771_BIOID51109   -            262   6.1e-09   35.8   0.2   1   1   1.2e-12   7.9e-09   35.5   0.1     2   165     8   176     7   178 0.83 short chain dehydrogenase
MFS_1                PF07690.11   354 seq1772_BIOID51109   -            440   7.2e-50  169.6  43.6   1   1   1.6e-53   7.2e-50  169.6  30.2     1   353    36   397    36   398 0.91 Major Facilitator Superfamily
DUF1228              PF06779.9     85 seq1772_BIOID51109   -            440   2.5e-05   24.1   1.8   1   1   5.4e-09   2.5e-05   24.1   1.2     7    84    46   123    39   124 0.95 Protein of unknown function (DUF1228)
Glutaredoxin2_C      PF04399.8    132 seq1773_BIOID51109   -            215   5.9e-50  168.1   0.0   1   1   2.2e-53   7.4e-50  167.8   0.0     1   132    84   215    84   215 0.99 Glutaredoxin 2, C terminal domain
GST_N_3              PF13417.1     75 seq1773_BIOID51109   -            215     2e-12   47.0   0.0   1   1     1e-15   3.5e-12   46.2   0.0     1    74     3    76     3    82 0.90 Glutathione S-transferase, N-terminal domain
GST_N_2              PF13409.1     70 seq1773_BIOID51109   -            215   6.7e-08   32.3   0.0   1   1   3.6e-11   1.2e-07   31.4   0.0     1    68     8    70     8    72 0.88 Glutathione S-transferase, N-terminal domain
GST_N                PF02798.15    76 seq1773_BIOID51109   -            215   6.6e-05   22.8   0.0   1   1   4.2e-08   0.00014   21.8   0.0     1    75     1    70     1    71 0.85 Glutathione S-transferase, N-terminal domain
DUF350               PF03994.9     54 seq1774_BIOID51109   -            132   1.6e-31  107.6  11.9   1   2   2.3e-22   3.1e-18   65.1   0.4     1    53    13    65    13    66 0.98 Domain of Unknown Function (DUF350)
DUF350               PF03994.9     54 seq1774_BIOID51109   -            132   1.6e-31  107.6  11.9   2   2   8.5e-17   1.2e-12   47.2   3.4     1    54    78   130    78   130 0.99 Domain of Unknown Function (DUF350)
CSD                  PF00313.17    66 seq1776_BIOID51109   -             69     2e-33  113.8   1.9   1   1   1.6e-37   2.2e-33  113.7   1.3     2    65     5    68     4    69 0.98 'Cold-shock' DNA-binding domain
Radical_SAM_N        PF08497.5    302 seq1777_BIOID51109   -            739  7.1e-154  511.0   0.0   1   1  3.9e-157  1.8e-153  509.7   0.0     1   302    29   379    29   379 0.99 Radical SAM N-terminal
DUF3362              PF11842.3    151 seq1777_BIOID51109   -            739   3.3e-43  147.0   1.8   1   1   1.2e-46   5.5e-43  146.3   1.3     1   129   594   720   594   735 0.81 Domain of unknown function (DUF3362)
Radical_SAM          PF04055.16   166 seq1777_BIOID51109   -            739     1e-20   74.4   0.0   1   1   1.7e-23   7.7e-20   71.5   0.1     1   165   380   585   380   586 0.93 Radical SAM superfamily
Response_reg         PF00072.19   112 seq1778_BIOID51109   -            239   2.6e-29  101.3   0.0   1   1   5.4e-33   3.7e-29  100.8   0.0     1   111     7   116     7   117 0.99 Response regulator receiver domain
Trans_reg_C          PF00486.23    77 seq1778_BIOID51109   -            239   5.2e-23   80.6   0.0   1   1   2.1e-26   1.4e-22   79.2   0.0     2    77   157   232   156   232 0.98 Transcriptional regulatory protein, C terminal
DUF1439              PF07273.7    152 seq1779_BIOID51109   -            253     8e-53  178.1   1.0   1   1   7.1e-57   9.7e-53  177.8   0.7     1   152    94   246    94   246 0.99 Protein of unknown function (DUF1439)
DUF1190              PF06693.6    165 seq1780_BIOID51109   -            212   3.8e-36  124.4   3.2   1   1   3.5e-40   4.8e-36  124.1   2.2     1   165    63   212    63   212 0.91 Protein of unknown function (DUF1190)
Gln-synt_C           PF00120.19   259 seq1782_BIOID51109   -            469  2.1e-106  354.7   0.0   1   1    4e-110  2.7e-106  354.3   0.0     2   259   103   379   102   379 0.98 Glutamine synthetase, catalytic domain
Gln-synt_N           PF03951.14    84 seq1782_BIOID51109   -            469   2.1e-31  107.1   0.1   1   1   6.2e-35   4.2e-31  106.2   0.1     1    84    14    95    14    95 0.98 Glutamine synthetase, beta-Grasp domain
Methyltransf_31      PF13847.1    152 seq1784_BIOID51109   -            269   1.7e-14   53.5   0.0   1   1   1.7e-17   2.3e-14   53.1   0.0     2   126    84   196    83   240 0.83 Methyltransferase domain
Methyltransf_11      PF08241.7     95 seq1784_BIOID51109   -            269   3.1e-13   49.9   0.0   1   1   1.4e-15     2e-12   47.3   0.0     1    94    90   175    90   176 0.95 Methyltransferase domain
Methyltransf_25      PF13649.1    101 seq1784_BIOID51109   -            269   1.5e-10   41.2   0.0   1   1   2.3e-13   3.1e-10   40.2   0.0     1   100    89   171    89   172 0.87 Methyltransferase domain
Methyltransf_18      PF12847.2    112 seq1784_BIOID51109   -            269   1.1e-06   29.1   0.0   1   1   1.8e-09   2.5e-06   27.9   0.0     4   111    88   178    85   179 0.86 Methyltransferase domain
Methyltransf_4       PF02390.12   197 seq1784_BIOID51109   -            269   2.4e-06   26.6   0.0   1   1   4.8e-08   6.5e-05   21.9   0.0    11    63    77   129    66   135 0.88 Putative methyltransferase
MTS                  PF05175.9    170 seq1784_BIOID51109   -            269   1.4e-05   24.4   0.0   1   1   1.5e-08     2e-05   23.9   0.0    25    78    80   132    71   158 0.79 Methyltransferase small domain
GlutR_N              PF05201.10   152 seq1789_BIOID51109   -            484     3e-56  189.1   0.1   1   1   1.6e-59   7.4e-56  187.8   0.0     1   152    72   223    72   223 0.99 Glutamyl-tRNAGlu reductase, N-terminal domain
Shikimate_DH         PF01488.15   135 seq1789_BIOID51109   -            484   3.9e-43  146.6   0.5   1   1   1.5e-46   6.7e-43  145.9   0.3     2   135   238   372   237   372 0.96 Shikimate / quinate 5-dehydrogenase
GlutR_dimer          PF00745.15   101 seq1789_BIOID51109   -            484   1.9e-27   95.0   2.6   1   1   4.1e-31   1.9e-27   95.0   1.8     2   100   386   483   385   484 0.97 Glutamyl-tRNAGlu reductase, dimerisation domain
SirA                 PF01206.12    70 seq1792_BIOID51109   -             77   2.4e-20   71.7   0.0   1   1   1.9e-24   2.7e-20   71.6   0.0     2    70     9    77     8    77 0.98 SirA-like protein
HATPase_c            PF02518.21   111 seq1793_BIOID51109   -            450     2e-23   82.0   0.0   1   1   1.3e-26   5.7e-23   80.6   0.0     4   110   335   438   332   439 0.96 Histidine kinase-, DNA gyrase B-, and HSP90-like ATPase
HAMP                 PF00672.20    70 seq1793_BIOID51109   -            450   1.4e-11   44.2   5.5   1   1   1.9e-14   8.8e-11   41.7   0.0     4    67   163   226   160   229 0.93 HAMP domain
HisKA                PF00512.20    68 seq1793_BIOID51109   -            450   6.9e-11   41.8   0.1   1   1   3.4e-14   1.6e-10   40.7   0.1     2    66   234   291   233   293 0.89 His Kinase A (phospho-acceptor) domain
GSP_synth            PF03738.9     97 seq1794_BIOID51109   -            387   1.3e-25   89.3   0.0   1   1   3.1e-29   4.3e-25   87.6   0.0     2    97   172   263   171   263 0.92 Glutathionylspermidine synthase preATP-grasp
COX_ARM              PF06481.9     47 seq1795_BIOID51109   -            315   3.8e-19   67.9   0.6   1   1   1.2e-22     8e-19   66.9   0.4     1    47   239   286   239   286 0.98 COX Aromatic Rich Motif
COX2                 PF00116.15   120 seq1795_BIOID51109   -            315   3.5e-08   33.1   0.0   1   1   3.4e-11   2.3e-07   30.5   0.0    43   116   148   221   127   225 0.94 Cytochrome C oxidase subunit II, periplasmic domain
Amidohydro_1         PF01979.15   333 seq1797_BIOID51109   -            348   1.9e-27   96.7   0.0   1   1   1.8e-31   2.4e-27   96.3   0.0     8   295    15   310    10   323 0.91 Amidohydrolase family
DUF159               PF02586.9    208 seq1798_BIOID51109   -            223   7.8e-47  159.3   0.0   1   1   6.4e-51   8.8e-47  159.2   0.0     1   207     1   215     1   216 0.90 Uncharacterised ACR, COG2135
MFS_1                PF07690.11   354 seq1800_BIOID51109   -            463   7.3e-34  116.9  29.7   1   1   5.3e-38   7.3e-34  116.9  20.6     1   348    35   397    35   403 0.84 Major Facilitator Superfamily
HATPase_c            PF02518.21   111 seq1801_BIOID51109   -            496     5e-20   71.1   0.0   1   1     2e-23   9.2e-20   70.3   0.0     3   109   383   490   381   492 0.97 Histidine kinase-, DNA gyrase B-, and HSP90-like ATPase
HisKA                PF00512.20    68 seq1801_BIOID51109   -            496     2e-15   56.4   0.4   1   1   4.3e-19     2e-15   56.4   0.3     2    67   271   337   270   338 0.97 His Kinase A (phospho-acceptor) domain
HAMP                 PF00672.20    70 seq1801_BIOID51109   -            496     2e-08   34.1   8.7   1   1     2e-11   9.3e-08   32.0   0.1     2    69   197   265   196   266 0.93 HAMP domain
RNB                  PF00773.14   325 seq1809_BIOID51109   -            644   3.6e-82  276.1   0.0   1   1     1e-85   4.5e-82  275.8   0.0     1   324   189   516   189   517 0.95 RNB domain
OB_RNB               PF08206.6     58 seq1809_BIOID51109   -            644   4.3e-19   67.6   0.0   1   1   2.6e-22   1.2e-18   66.2   0.0     1    57    24    80    24    81 0.95 Ribonuclease B OB domain
S1                   PF00575.18    74 seq1809_BIOID51109   -            644   2.9e-12   46.4   0.7   1   1     9e-13   4.1e-09   36.2   0.1     4    69   560   638   557   640 0.77 S1 RNA binding domain
GyrI-like            PF06445.10   155 seq1810_BIOID51109   -            289   5.4e-24   84.8   0.0   1   1   1.5e-27   6.9e-24   84.5   0.0     2   155   127   288   126   288 0.98 GyrI-like small molecule binding domain
HTH_18               PF12833.2     81 seq1810_BIOID51109   -            289   2.3e-20   72.3   2.1   1   1   8.1e-24   3.7e-20   71.7   1.5     1    80    27   105    27   106 0.97 Helix-turn-helix domain
HTH_AraC             PF00165.18    42 seq1810_BIOID51109   -            289   2.5e-14   52.4   0.1   1   1   1.2e-12   5.3e-09   35.5   0.1     7    42    69   105    66   105 0.92 Bacterial regulatory helix-turn-helix proteins, AraC family
TetR_C_2             PF08361.6    121 seq1811_BIOID51109   -            220   1.4e-46  157.2   0.6   1   1   5.2e-50   2.4e-46  156.4   0.1     1   120    84   202    84   203 0.99 MAATS-type transcriptional repressor, C-terminal region
TetR_N               PF00440.18    47 seq1811_BIOID51109   -            220     2e-18   65.6   0.0   1   1   1.3e-21   5.9e-18   64.1   0.0     1    47    16    62    16    62 0.98 Bacterial regulatory proteins, tetR family
TetR_C_4             PF08359.6    133 seq1811_BIOID51109   -            220   2.3e-06   27.4   0.2   1   1   1.9e-09   8.6e-06   25.5   0.0    72   126   139   193   120   201 0.91 YsiA-like protein, C-terminal region
YcfA                 PF07927.7     58 seq1812_BIOID51109   -             58   4.5e-11   42.4   0.0   1   1   3.7e-15   5.1e-11   42.2   0.0     2    58     4    57     3    57 0.92 YcfA-like protein
COX1                 PF00115.15   447 seq1813_BIOID51109   -            663  5.5e-154  512.9  72.0   1   1    4e-158  5.5e-154  512.9  49.9     1   446    54   504    54   505 0.98 Cytochrome C and Quinol oxidase polypeptide I
UPF0150              PF03681.10    48 seq1814_BIOID51109   -            145   1.2e-12   47.0   0.1   1   1   2.8e-16   1.9e-12   46.4   0.1     1    45     9    53     9    56 0.95 Uncharacterised protein family (UPF0150)
HTH_3                PF01381.17    55 seq1814_BIOID51109   -            145   2.1e-07   30.5   0.1   1   1   4.7e-11   3.2e-07   29.9   0.1     7    53    95   141    89   143 0.93 Helix-turn-helix
HATPase_c            PF02518.21   111 seq1815_BIOID51109   -            349   7.9e-20   70.5   0.0   1   1   3.2e-23   1.5e-19   69.6   0.0     2   109   234   346   233   348 0.91 Histidine kinase-, DNA gyrase B-, and HSP90-like ATPase
HisKA                PF00512.20    68 seq1815_BIOID51109   -            349   4.1e-13   49.0   3.7   1   1     1e-16   4.6e-13   48.8   0.1     3    60   131   186   129   189 0.97 His Kinase A (phospho-acceptor) domain
PAS                  PF00989.19   113 seq1815_BIOID51109   -            349   7.3e-08   32.0   0.0   1   1   5.4e-11   2.4e-07   30.3   0.0     5    96    11    99    10   108 0.91 PAS fold
Acyl-CoA_dh_1        PF00441.19   150 seq1816_BIOID51109   -            546   1.2e-32  112.9   0.8   1   1   2.2e-35     1e-31  109.9   0.3     1   148   290   443   290   445 0.97 Acyl-CoA dehydrogenase, C-terminal domain
Acyl-CoA_dh_M        PF02770.14    52 seq1816_BIOID51109   -            546   4.8e-14   51.4   0.0   1   1     2e-17   8.9e-14   50.6   0.0     1    51   186   236   186   238 0.96 Acyl-CoA dehydrogenase, middle domain
Acyl-CoA_dh_2        PF08028.6    134 seq1816_BIOID51109   -            546   2.1e-08   34.3   0.2   1   1   1.3e-11   5.8e-08   32.9   0.0    10   123   314   423   308   432 0.86 Acyl-CoA dehydrogenase, C-terminal domain
PCRF                 PF03462.13   116 seq1817_BIOID51109   -            360   2.6e-43  146.2   0.4   1   1   8.7e-47     6e-43  145.1   0.3     3   116    65   178    63   178 0.98 PCRF domain
RF-1                 PF00472.15   114 seq1817_BIOID51109   -            360   3.2e-39  133.1   0.0   1   1   4.7e-43   3.2e-39  133.1   0.0     9   114   216   321   208   321 0.97 RF-1 domain
DinI                 PF06183.8     65 seq1818_BIOID51109   -             81   1.7e-29  101.4   0.1   1   1   1.8e-33   2.5e-29  100.9   0.0     1    65    13    79    13    79 0.98 DinI-like family
Aminotran_1_2        PF00155.16   363 seq1821_BIOID51109   -            468   3.6e-32  111.6   0.0   1   1   8.3e-36   5.7e-32  110.9   0.0    44   348   145   445   121   458 0.89 Aminotransferase class I and II
GntR                 PF00392.16    64 seq1821_BIOID51109   -            468     6e-15   54.3   0.1   1   1   2.9e-18     2e-14   52.6   0.0     1    64     3    66     3    66 0.98 Bacterial regulatory proteins, gntR family
BssS                 PF13991.1     73 seq1824_BIOID51109   -             85   3.8e-34  116.1   0.0   1   1   3.1e-38   4.3e-34  115.9   0.0     1    72    12    83    12    84 0.98 BssS protein family
Lipoprotein_20       PF13942.1    180 seq1826_BIOID51109   -            237   6.8e-81  269.9   3.9   1   1   6.2e-85   8.4e-81  269.6   2.7     2   178    44   220    43   222 0.98 YfhG lipoprotein
Sigma54_activat      PF00158.21   168 seq1828_BIOID51109   -            489   4.7e-71  237.5   0.0   1   1   2.7e-74   7.4e-71  236.9   0.0     1   167   160   326   160   327 0.99 Sigma-54 interaction domain
Response_reg         PF00072.19   112 seq1828_BIOID51109   -            489   1.3e-32  111.9   0.0   1   1     1e-35   2.9e-32  110.8   0.0     1   111    26   135    26   136 0.97 Response regulator receiver domain
HTH_8                PF02954.14    42 seq1828_BIOID51109   -            489   2.2e-15   55.8   3.9   1   1   1.7e-18   4.5e-15   54.7   1.0     3    42   447   486   445   486 0.96 Bacterial regulatory protein, Fis family
AAA_5                PF07728.9    139 seq1828_BIOID51109   -            489   3.1e-08   33.3   0.0   1   1   2.5e-11   6.9e-08   32.2   0.0     2   125   184   304   183   321 0.86 AAA domain (dynein-related subfamily)
AAA_2                PF07724.9    171 seq1828_BIOID51109   -            489   2.7e-05   24.0   0.0   1   1   1.8e-08     5e-05   23.1   0.0     2   125   180   299   179   336 0.79 AAA domain (Cdc48 subfamily)
Y1_Tnp               PF01797.11   121 seq1829_BIOID51109   -             95   1.4e-25   89.3   0.0   1   1   1.2e-29   1.6e-25   89.1   0.0     2    77    20    95    19    95 0.97 Transposase IS200 like
DAO                  PF01266.19   358 seq1831_BIOID51109   -            372   2.9e-56  190.7   0.0   1   1   2.4e-60   3.3e-56  190.6   0.0     1   357     4   352     4   353 0.86 FAD dependent oxidoreductase
Bac_luciferase       PF00296.15   307 seq1833_BIOID51109   -            382   6.9e-69  232.1   0.4   1   1   6.1e-73   8.4e-69  231.9   0.3     1   302    20   339    20   344 0.93 Luciferase-like monooxygenase
Methyltransf_31      PF13847.1    152 seq1834_BIOID51109   -            277   1.8e-21   76.1   0.0   1   1   2.1e-24   2.6e-21   75.6   0.0     2   117   108   242   107   268 0.85 Methyltransferase domain
MTS                  PF05175.9    170 seq1834_BIOID51109   -            277   1.7e-20   72.9   0.0   1   1   2.4e-23     3e-20   72.1   0.0    26   138   105   236    94   253 0.87 Methyltransferase small domain
Methyltransf_18      PF12847.2    112 seq1834_BIOID51109   -            277   2.1e-16   60.3   0.1   1   1   3.9e-19   4.9e-16   59.1   0.1     4   110   112   237   109   239 0.73 Methyltransferase domain
Methyltransf_26      PF13659.1    117 seq1834_BIOID51109   -            277   5.8e-16   58.4   0.1   1   1   1.2e-18   1.5e-15   57.1   0.0     3   114   112   237   110   240 0.89 Methyltransferase domain
Methyltransf_4       PF02390.12   197 seq1834_BIOID51109   -            277   1.1e-08   34.2   0.0   1   1   1.4e-11   1.8e-08   33.5   0.0    22    77   112   167    90   183 0.88 Putative methyltransferase
PrmA                 PF06325.8    295 seq1834_BIOID51109   -            277   2.3e-06   26.8   0.0   1   1   2.9e-09   3.7e-06   26.1   0.0   153   232   101   183    94   184 0.78 Ribosomal protein L11 methyltransferase (PrmA)
UPF0020              PF01170.13   180 seq1834_BIOID51109   -            277   6.6e-06   25.6   0.0   1   1   8.7e-09   1.1e-05   25.0   0.0    38   116   117   186   102   195 0.81 Putative RNA methylase family UPF0020
PCMT                 PF01135.14   210 seq1834_BIOID51109   -            277   6.6e-06   25.6   0.0   1   1   7.7e-09   9.6e-06   25.1   0.0    53   132    87   167    71   175 0.82 Protein-L-isoaspartate(D-aspartate) O-methyltransferase (PCMT)
Cons_hypoth95        PF03602.10   183 seq1834_BIOID51109   -            277   9.5e-06   25.0   0.0   1   1   1.6e-08     2e-05   23.9   0.0    42   128   109   190    92   198 0.85 Conserved hypothetical protein 95
Methyltransf_11      PF08241.7     95 seq1834_BIOID51109   -            277   3.4e-05   24.1   0.0   1   1   4.7e-08   5.8e-05   23.3   0.0     1    46   114   163   114   236 0.89 Methyltransferase domain
Methyltransf_16      PF10294.4    174 seq1834_BIOID51109   -            277   4.3e-05   22.9   0.0   1   1   5.4e-08   6.8e-05   22.2   0.0    45   111   108   172    96   184 0.84 Putative methyltransferase
NTPase_I-T           PF01931.13   168 seq1837_BIOID51109   -            176   3.7e-65  218.6   0.0   1   1   3.1e-69   4.2e-65  218.4   0.0     1   166    10   171    10   173 0.99 Protein of unknown function DUF84
Metal_resist         PF13801.1    125 seq1841_BIOID51109   -            141   3.2e-19   69.0   2.9   1   1   2.3e-23   3.2e-19   69.0   2.0     7   122    11   120     5   123 0.84 Heavy-metal resistance
Sigma54_activat      PF00158.21   168 seq1842_BIOID51109   -            444   1.9e-72  242.1   0.0   1   1   1.7e-75   5.9e-72  240.5   0.0     1   167   136   302   136   303 0.98 Sigma-54 interaction domain
Response_reg         PF00072.19   112 seq1842_BIOID51109   -            444     3e-29  101.1   0.0   1   1   1.8e-32   6.2e-29  100.1   0.0     1   111     8   117     8   118 0.98 Response regulator receiver domain
AAA_5                PF07728.9    139 seq1842_BIOID51109   -            444   4.5e-06   26.3   0.0   1   1   2.5e-09   8.7e-06   25.3   0.0     2   104   160   267   159   293 0.74 AAA domain (dynein-related subfamily)
COX3                 PF00510.13   258 seq1848_BIOID51109   -            204   1.8e-18   66.8  17.5   1   1   2.2e-22   3.1e-18   66.0  12.1    65   257    16   202     4   203 0.85 Cytochrome c oxidase subunit III
SirB                 PF04247.7    123 seq1851_BIOID51109   -            130     1e-38  131.7   8.6   1   1   8.4e-43   1.1e-38  131.5   6.0     2   123     4   129     3   129 0.97 Invasion gene expression up-regulator, SirB
HTH_Tnp_1            PF01527.15    76 seq1852_BIOID51109   -            108   5.5e-11   42.1   1.3   1   1   1.6e-14   2.2e-10   40.2   0.9     1    74     1    87     1    88 0.86 Transposase
Xan_ur_permease      PF00860.15   389 seq1855_BIOID51109   -            221   2.2e-16   59.2  20.5   1   1   3.6e-20   2.4e-16   59.0  14.2     3   169    58   216    56   221 0.90 Permease family
SBP_bac_8            PF13416.1    281 seq1856_BIOID51109   -            381   1.9e-26   93.3   4.0   1   1   5.3e-30   2.4e-26   92.9   2.8     2   265    56   326    55   333 0.83 Bacterial extracellular solute-binding protein
SBP_bac_1            PF01547.20   314 seq1856_BIOID51109   -            381   1.9e-20   73.7   6.0   1   1   5.7e-24   2.6e-20   73.2   4.2    14   313    56   312    45   313 0.83 Bacterial extracellular solute-binding protein
SBP_bac_6            PF13343.1    242 seq1856_BIOID51109   -            381   7.6e-17   61.3   1.9   1   1   1.7e-15   7.8e-12   44.9   0.1   107   216   215   325   179   350 0.85 Bacterial extracellular solute-binding protein
Isochorismatase      PF00857.15   174 seq1857_BIOID51109   -            244   3.5e-42  144.1   0.0   1   1   3.6e-46   4.9e-42  143.7   0.0     1   173    32   229    32   230 0.96 Isochorismatase family
DUF4153              PF13687.1    217 seq1858_BIOID51109   -            574   2.6e-37  128.3  27.2   1   1   1.9e-41   2.6e-37  128.3  18.9     1   216   150   389   150   390 0.90 Domain of unknown function (DUF4153)
DUF2770              PF10968.3     36 seq1859_BIOID51109   -             41   1.3e-20   72.6  13.8   1   1     1e-24   1.4e-20   72.5   9.6     1    36     1    36     1    36 0.99 Protein of unknown function (DUF2770)
rve                  PF00665.21   120 seq1861_BIOID51109   -            296   4.9e-26   91.0   0.1   1   1   3.8e-29   1.3e-25   89.7   0.0     2   119   126   240   125   241 0.97 Integrase core domain
HTH_21               PF13276.1     60 seq1861_BIOID51109   -            296   1.6e-16   59.9   2.9   1   1   1.1e-19   3.9e-16   58.7   2.0     3    60    48   104    45   104 0.93 HTH-like domain
rve_3                PF13683.1     67 seq1861_BIOID51109   -            296   2.7e-11   42.7   0.0   1   1   1.8e-14   6.1e-11   41.5   0.0     6    67   217   278   212   278 0.92 Integrase core domain
rve_2                PF13333.1     52 seq1861_BIOID51109   -            296   2.6e-06   27.2   0.0   1   1   1.6e-09   5.5e-06   26.2   0.0     1    44   231   277   231   284 0.88 Integrase core domain
Transglut_core2      PF13369.1    153 seq1862_BIOID51109   -            269     9e-38  129.0   0.0   1   1   1.8e-41   1.2e-37  128.5   0.0     2   152    33   184    32   185 0.97 Transglutaminase-like superfamily
TPR_9                PF13371.1     73 seq1862_BIOID51109   -            269   4.4e-28   96.8   0.2   1   1   1.4e-31   9.4e-28   95.7   0.1     1    73   187   259   187   259 0.99 Tetratricopeptide repeat
COX4_pro             PF03626.9     75 seq1863_BIOID51109   -            109   2.9e-17   62.3  18.9   1   1   2.5e-21   3.5e-17   62.1  13.1     1    75    18   100    18   100 0.97 Prokaryotic Cytochrome C oxidase subunit IV
Cytochrom_B_N        PF00033.14   188 seq1865_BIOID51109   -            188   5.5e-32  110.5  13.9   1   1     9e-36   6.1e-32  110.3   9.6     2   187     8   180     7   181 0.98 Cytochrome b(N-terminal)/b6/petB
Ni_hydr_CYTB         PF01292.15   182 seq1865_BIOID51109   -            188   1.1e-28   99.7  14.0   1   1   1.9e-32   1.3e-28   99.4   9.7     1   181     9   180     9   181 0.92 Prokaryotic cytochrome b561
Abhydrolase_5        PF12695.2    142 seq1867_BIOID51109   -            249   1.5e-18   66.8   0.0   1   1   8.5e-22   1.9e-18   66.4   0.0     2   130    30   215    29   231 0.78 Alpha/beta hydrolase family
Abhydrolase_6        PF12697.2    228 seq1867_BIOID51109   -            249   3.8e-16   59.5   1.9   1   1   7.7e-19   1.8e-15   57.3   1.3     1   205    30   215    30   242 0.66 Alpha/beta hydrolase family
Peptidase_S9         PF00326.16   213 seq1867_BIOID51109   -            249   5.3e-11   42.0   0.0   1   1     3e-14   6.8e-11   41.6   0.0    44   190    87   234    44   249 0.78 Prolyl oligopeptidase family
DLH                  PF01738.13   218 seq1867_BIOID51109   -            249   1.3e-06   27.7   0.0   1   1   3.9e-09   8.9e-06   25.0   0.0     2   188    13   231    12   235 0.84 Dienelactone hydrolase family
BAAT_C               PF08840.6    213 seq1867_BIOID51109   -            249   1.7e-05   24.5   0.0   1   1   6.8e-08   0.00015   21.4   0.0    21   164   106   234    98   242 0.76 BAAT / Acyl-CoA thioester hydrolase C terminal
Xan_ur_permease      PF00860.15   389 seq1868_BIOID51109   -            247   2.5e-26   91.9  18.5   1   1   2.6e-30   3.6e-26   91.4  12.8   185   387     9   208     4   210 0.91 Permease family
UbiA                 PF01040.13   257 seq1869_BIOID51109   -            296     2e-33  115.6  26.3   1   1   1.7e-37   2.4e-33  115.3  18.2     5   252    19   269    15   279 0.81 UbiA prenyltransferase family
P-II                 PF00543.17   102 seq1870_BIOID51109   -            112   1.3e-43  147.5   2.6   1   1     1e-47   1.4e-43  147.3   1.8     1   102     4   105     4   105 0.99 Nitrogen regulatory protein P-II
Ribonuc_L-PSP        PF01042.16   121 seq1872_BIOID51109   -            128   2.4e-32  111.1   0.0   1   1   2.1e-36   2.9e-32  110.8   0.0     4   120    13   125    10   126 0.97 Endoribonuclease L-PSP
YceI                 PF04264.8    164 seq1875_BIOID51109   -            191   5.3e-40  136.9   0.8   1   1   4.4e-44     6e-40  136.7   0.5     2   163    25   187    24   188 0.93 YceI-like domain
DAHP_synth_1         PF00793.15   272 seq1878_BIOID51109   -            284   5.8e-82  274.3   0.0   1   1     5e-86   6.8e-82  274.0   0.0     9   271    10   275     2   276 0.97 DAHP synthetase I family
ABC_tran             PF00005.22   118 seq1879_BIOID51109   -            337   2.2e-22   79.5   0.0   1   1   2.5e-25   1.1e-21   77.2   0.0     1   117    44   162    44   163 0.88 ABC transporter
TOBE_2               PF08402.5     75 seq1879_BIOID51109   -            337   1.2e-16   60.3   0.0   1   1     6e-20   2.7e-16   59.1   0.0     2    73   257   331   256   333 0.92 TOBE domain
GGDEF                PF00990.16   161 seq1880_BIOID51109   -            375   1.1e-45  155.0   0.0   1   1   5.2e-49   1.8e-45  154.3   0.0     1   161   181   335   181   335 0.97 GGDEF domain
PAS_9                PF13426.1    104 seq1880_BIOID51109   -            375   1.1e-09   38.5   0.0   1   1   9.4e-13   3.2e-09   37.0   0.0     2   104    66   169    65   169 0.78 PAS domain
PAS                  PF00989.19   113 seq1880_BIOID51109   -            375   2.5e-07   30.3   0.0   1   1     2e-10   6.8e-07   28.9   0.0     4   108    58   162    55   167 0.64 PAS fold
Abhydrolase_6        PF12697.2    228 seq1881_BIOID51109   -            266   1.9e-35  122.6   4.3   1   1     5e-39   2.3e-35  122.4   3.0     1   227    16   249    16   250 0.79 Alpha/beta hydrolase family
Abhydrolase_1        PF00561.15   230 seq1881_BIOID51109   -            266   1.8e-17   63.5   0.3   1   1   3.7e-19   1.7e-15   57.1   0.2     1   228    40   251    40   253 0.79 alpha/beta hydrolase fold
Abhydrolase_5        PF12695.2    142 seq1881_BIOID51109   -            266   2.3e-16   59.7   1.4   1   1   2.4e-19   1.1e-15   57.5   1.0     1   141    15   237    15   238 0.74 Alpha/beta hydrolase family
DUF1198              PF06711.6    148 seq1883_BIOID51109   -            159     4e-72  240.7   0.4   1   1   3.3e-76   4.5e-72  240.5   0.3     1   148    10   157    10   157 1.00 Protein of unknown function (DUF1198)
TerC                 PF03741.11   184 seq1885_BIOID51109   -            518     1e-46  158.5  12.7   1   1   3.3e-50   1.5e-46  158.0   8.8     1   183    14   203    14   204 0.95 Integral membrane protein TerC family
CorC_HlyC            PF03471.12    81 seq1885_BIOID51109   -            518   1.7e-18   66.0   0.4   1   1     1e-21   4.6e-18   64.6   0.3     4    80   434   510   431   511 0.92 Transporter associated domain
CBS                  PF00571.23    57 seq1885_BIOID51109   -            518   2.2e-09   36.6   0.2   1   1   1.9e-08   8.8e-05   21.9   0.0     2    56   301   358   300   359 0.93 CBS domain
LysR_substrate       PF03466.15   209 seq1886_BIOID51109   -            308   1.1e-20   73.5   0.1   1   1   2.2e-24   1.5e-20   73.0   0.1    18   205   105   290    87   294 0.89 LysR substrate binding domain
HTH_1                PF00126.22    60 seq1886_BIOID51109   -            308     1e-20   73.1   0.6   1   1   3.4e-24   2.3e-20   71.9   0.4     2    60     5    63     4    63 0.97 Bacterial regulatory helix-turn-helix protein, lysR family
AraC_N               PF06719.8    155 seq1887_BIOID51109   -            355   1.9e-46  157.0   0.0   1   1   6.8e-50   3.1e-46  156.3   0.0     3   155    84   236    82   236 0.97 AraC-type transcriptional regulator N-terminus
HTH_18               PF12833.2     81 seq1887_BIOID51109   -            355   2.8e-21   75.3   1.1   1   1   2.1e-24   9.7e-21   73.5   0.4     1    77   269   344   269   348 0.97 Helix-turn-helix domain
HTH_AraC             PF00165.18    42 seq1887_BIOID51109   -            355   2.1e-18   65.3   0.2   1   2   7.7e-12   3.5e-08   32.8   0.0     1    42   256   297   256   297 0.97 Bacterial regulatory helix-turn-helix proteins, AraC family
HTH_AraC             PF00165.18    42 seq1887_BIOID51109   -            355   2.1e-18   65.3   0.2   2   2   6.9e-11   3.1e-07   29.8   0.0    15    39   319   344   311   345 0.94 Bacterial regulatory helix-turn-helix proteins, AraC family
DUF1778              PF08681.6     80 seq1888_BIOID51109   -            119   2.3e-23   81.6   3.0   1   1   2.2e-27   3.1e-23   81.2   2.1     1    77    35   111    35   114 0.97 Protein of unknown function (DUF1778)
MFS_1                PF07690.11   354 seq1889_BIOID51109   -            451   4.4e-35  120.9  58.5   1   1   9.6e-38   1.3e-33  116.1  34.5     2   331    81   390    77   401 0.86 Major Facilitator Superfamily
Nitroreductase       PF00881.19   165 seq1890_BIOID51109   -            196   2.3e-17   63.1   0.0   1   1     2e-21   2.8e-17   62.9   0.0     5   165    18   174    14   174 0.93 Nitroreductase family
Acetyltransf_7       PF13508.1     79 seq1891_BIOID51109   -            180     1e-10   41.4   0.0   1   1   2.4e-14   1.7e-10   40.8   0.0    10    78    63   156    55   157 0.77 Acetyltransferase (GNAT) domain
Acetyltransf_1       PF00583.19    83 seq1891_BIOID51109   -            180     4e-06   26.6   0.0   1   1   1.1e-09   7.4e-06   25.7   0.0     5    82    65   155    61   156 0.73 Acetyltransferase (GNAT) family
BPD_transp_1         PF00528.17   185 seq1893_BIOID51109   -            313   1.4e-16   60.4  19.2   1   1   9.9e-21   1.4e-16   60.4  13.3     2   179   106   307   105   310 0.89 Binding-protein-dependent transport system inner membrane component
EAL                  PF00563.15   236 seq1894_BIOID51109   -            226   3.3e-52  177.2   0.7   1   1   2.7e-56   3.7e-52  177.0   0.5    30   236     3   209     1   209 0.94 EAL domain
ABC_tran             PF00005.22   118 seq1895_BIOID51109   -            555   2.6e-40  137.3   0.0   1   2   7.2e-25   1.2e-21   77.1   0.0     1   118    46   191    46   191 0.91 ABC transporter
ABC_tran             PF00005.22   118 seq1895_BIOID51109   -            555   2.6e-40  137.3   0.0   2   2   6.6e-19   1.1e-15   57.8   0.0     1   118   363   473   363   473 0.93 ABC transporter
AAA_21               PF13304.1    303 seq1895_BIOID51109   -            555   3.8e-20   72.9   0.2   1   1   1.3e-09   2.2e-06   27.7   0.0   234   303   160   223   104   223 0.94 AAA domain
ABC_tran_2           PF12848.2     85 seq1895_BIOID51109   -            555   1.1e-13   50.7   7.5   1   1   5.7e-15   9.8e-12   44.4   2.3     1    78   230   305   230   312 0.89 ABC transporter
Flavin_Reduct        PF01613.13   154 seq1898_BIOID51109   -            164   1.1e-30  106.4   0.2   1   1   8.9e-35   1.2e-30  106.2   0.1     1   153    13   159    13   160 0.93 Flavin reductase like domain
SHMT                 PF00464.14   399 seq1900_BIOID51109   -            419  2.2e-192  638.7   0.3   1   1  7.3e-196  2.5e-192  638.4   0.2     1   399    10   388    10   388 0.99 Serine hydroxymethyltransferase
Aminotran_1_2        PF00155.16   363 seq1900_BIOID51109   -            419   1.2e-10   40.7   0.0   1   1     5e-14   1.7e-10   40.2   0.0    55   350    86   370    35   380 0.69 Aminotransferase class I and II
Beta_elim_lyase      PF01212.16   290 seq1900_BIOID51109   -            419   1.5e-06   27.4   0.0   1   1   8.8e-10     3e-06   26.4   0.0    35   166    81   204    51   244 0.79 Beta-eliminating lyase
Aminotran_5          PF00266.14   371 seq1900_BIOID51109   -            419   8.5e-06   24.6   0.0   1   1   3.6e-09   1.2e-05   24.0   0.0    50   207    82   238    40   263 0.73 Aminotransferase class-V
Rhodanese            PF00581.15   113 seq1901_BIOID51109   -            364   4.9e-06   26.7   0.0   1   1   1.4e-09     2e-05   24.8   0.0    12   111    16   129     6   131 0.71 Rhodanese-like domain
Lip_A_acyltrans      PF03279.8    295 seq1907_BIOID51109   -            306  4.3e-117  390.0   0.0   1   1  3.5e-121  4.8e-117  389.9   0.0     2   295     5   297     4   297 0.99 Bacterial lipid A biosynthesis acyltransferase
YscJ_FliF            PF01514.12   207 seq1908_BIOID51109   -            552   5.9e-66  221.4   0.0   1   1   4.8e-69   3.3e-65  219.0   0.0     9   205    28   223    17   225 0.96 Secretory protein of YscJ/FliF family
YscJ_FliF_C          PF08345.6    160 seq1908_BIOID51109   -            552   2.9e-52  176.7   6.3   1   1   4.3e-56   2.9e-52  176.7   4.4     1   160   250   429   250   429 0.87 Flagellar M-ring protein C-terminal
Xan_ur_permease      PF00860.15   389 seq1910_BIOID51109   -            442  1.9e-104  349.1  54.2   1   1  1.4e-108  1.9e-104  349.1  37.6     2   386    31   401    30   404 0.97 Permease family
BPD_transp_1         PF00528.17   185 seq1912_BIOID51109   -            264   4.4e-13   49.0  14.3   1   1   3.2e-17   4.4e-13   49.0   9.9     2   167    80   247    79   258 0.78 Binding-protein-dependent transport system inner membrane component
MMR_HSR1             PF01926.18   114 seq1915_BIOID51109   -            210   5.6e-18   64.8   0.0   1   1   2.1e-21   7.3e-18   64.5   0.0     1   114    28   146    28   165 0.86 50S ribosome-binding GTPase
FeoB_N               PF02421.13   189 seq1915_BIOID51109   -            210   4.6e-06   25.8   0.1   1   1   2.5e-09   8.4e-06   25.0   0.1     1   163    27   200    27   208 0.72 Ferrous iron transport protein B
DeoRC                PF00455.17   162 seq1916_BIOID51109   -            249   2.1e-46  157.4   0.0   1   1   9.6e-50   3.3e-46  156.7   0.0     2   161    68   227    67   228 0.98 DeoR C terminal sensor domain
HTH_DeoR             PF08220.7     57 seq1916_BIOID51109   -            249   5.5e-16   57.7   0.4   1   1   3.4e-19   1.2e-15   56.6   0.2     1    56     4    59     4    60 0.98 DeoR-like helix-turn-helix domain
HTH_11               PF08279.7     55 seq1916_BIOID51109   -            249   1.9e-09   36.9   0.4   1   1     2e-12   6.7e-09   35.1   0.1     1    42     4    44     4    53 0.91 HTH domain
HTH_Mga              PF08280.6     59 seq1916_BIOID51109   -            249   1.4e-06   27.8   0.0   1   1   1.1e-09   3.8e-06   26.4   0.0     5    44     3    42     2    46 0.94 M protein trans-acting positive regulator (MGA) HTH domain
EIIC-GAT             PF03611.9    415 seq1917_BIOID51109   -            484  1.2e-130  435.9  44.4   1   1  8.5e-135  1.2e-130  435.9  30.8     1   395    31   426    31   445 0.97 PTS system sugar-specific permease component
Lipoprotein_9        PF03180.9    237 seq1919_BIOID51109   -            272   5.4e-92  306.8   0.2   1   1   4.4e-96   6.1e-92  306.7   0.1     1   237    34   272    34   272 1.00 NLPA lipoprotein
HTH_29               PF13551.1    113 seq1920_BIOID51109   -            123   6.3e-23   80.9   0.0   1   1   1.6e-26   7.2e-23   80.7   0.0     2   112    12   114    11   115 0.94 Winged helix-turn helix
HTH_28               PF13518.1     52 seq1920_BIOID51109   -            123     3e-07   30.1   0.0   1   1   1.1e-10   5.1e-07   29.4   0.0     8    51    18    61    11    62 0.86 Helix-turn-helix domain
HTH_23               PF13384.1     50 seq1920_BIOID51109   -            123   5.5e-06   25.7   0.0   1   1     2e-09     9e-06   25.0   0.0     5    48    10    53     6    55 0.85 Homeodomain-like domain
Aldedh               PF00171.17   462 seq1921_BIOID51109   -            474  9.1e-167  554.9   0.1   1   1  7.6e-171    1e-166  554.7   0.1     3   462    13   470    11   470 0.97 Aldehyde dehydrogenase family
MFS_1                PF07690.11   354 seq1922_BIOID51109   -            454   1.5e-45  155.4  60.0   1   2   1.4e-43   9.5e-40  136.3  28.4     4   353    20   354    17   354 0.81 Major Facilitator Superfamily
MFS_1                PF07690.11   354 seq1922_BIOID51109   -            454   1.5e-45  155.4  60.0   2   2   3.3e-12   2.2e-08   33.1   7.6    62   181   278   395   276   427 0.83 Major Facilitator Superfamily
Sugar_tr             PF00083.19   451 seq1922_BIOID51109   -            454     6e-10   38.1  15.8   1   1   8.8e-14     6e-10   38.1  10.9    43   194    45   189    13   200 0.87 Sugar (and other) transporter
MFS_1                PF07690.11   354 seq1924_BIOID51109   -            408   5.5e-53  179.8  43.4   1   2   2.9e-36     1e-32  113.2  19.4     2   248    20   256    19   263 0.81 Major Facilitator Superfamily
MFS_1                PF07690.11   354 seq1924_BIOID51109   -            408   5.5e-53  179.8  43.4   2   2   3.8e-24   1.3e-20   73.3  10.1     1   168   224   393   224   407 0.89 Major Facilitator Superfamily
Sugar_tr             PF00083.19   451 seq1924_BIOID51109   -            408   8.8e-15   54.0  29.4   1   2   1.1e-12   3.8e-09   35.5  11.1    10   191    24   192    14   195 0.82 Sugar (and other) transporter
Sugar_tr             PF00083.19   451 seq1924_BIOID51109   -            408   8.8e-15   54.0  29.4   2   2   2.5e-08   8.4e-05   21.2   4.2    46   185   258   391   222   397 0.87 Sugar (and other) transporter
MFS_2                PF13347.1    427 seq1924_BIOID51109   -            408   1.1e-12   46.9  24.8   1   1   4.8e-14   1.6e-10   39.8   3.3   148   315   146   312   137   340 0.80 MFS/sugar transport protein
MFS_1_like           PF12832.2     77 seq1924_BIOID51109   -            408   1.1e-05   25.0   7.2   1   1   3.2e-08   0.00011   21.8   0.2    12    72    26    91    18    95 0.81 MFS_1 like family
Rsd_AlgQ             PF04353.8    153 seq1928_BIOID51109   -            158     5e-50  169.0   0.4   1   1   4.2e-54   5.7e-50  168.8   0.3     1   150     1   148     1   151 0.98 Regulator of RNA polymerase sigma(70) subunit, Rsd/AlgQ
Rick_17kDa_Anti      PF05433.10    42 seq1931_BIOID51109   -             72     2e-08   33.6  20.8   1   1     2e-12   2.7e-08   33.1  14.4     2    42    33    71    32    71 0.96 Glycine zipper 2TM domain
HypA                 PF01155.14   113 seq1933_BIOID51109   -            120   9.1e-33  112.2   6.4   1   1   7.4e-37     1e-32  112.0   4.4     1   112     5   117     5   118 0.98 Hydrogenase expression/synthesis hypA family
FliG_C               PF01706.11   110 seq1934_BIOID51109   -            331   1.8e-39  134.0  15.8   1   1   3.2e-42   2.2e-38  130.5   2.3     2   109   216   323   215   324 0.98 FliG C-terminal domain
cobW                 PF02492.14   178 seq1936_BIOID51109   -            290   2.2e-48  163.9   0.0   1   1   2.1e-52   2.9e-48  163.5   0.0     2   177   106   267   105   268 0.98 CobW/HypB/UreG, nucleotide-binding domain
ThiC                 PF01964.13   421 seq1937_BIOID51109   -            631  3.9e-201  667.9   0.0   1   1  2.8e-204  1.9e-200  665.6   0.0     1   420   148   597   148   598 0.99 ThiC family
ThiC-associated      PF13667.1     80 seq1937_BIOID51109   -            631   7.6e-34  115.0   0.1   1   1     3e-37   2.1e-33  113.6   0.0     2    80    26   109    25   109 0.94 ThiC-associated domain
PTS_IIB              PF02302.12    90 seq1939_BIOID51109   -            101   3.8e-14   52.7   0.1   1   1   3.2e-18   4.4e-14   52.5   0.1     1    79     4    79     4    89 0.90 PTS system, Lactose/Cellobiose specific IIB subunit
MotA_ExbB            PF01618.11   139 seq1940_BIOID51109   -            244   4.1e-42  142.9   0.7   1   1   6.8e-46   9.3e-42  141.8   0.5     5   137    80   212    76   214 0.93 MotA/TolQ/ExbB proton channel family
ChaB                 PF06150.7     57 seq1941_BIOID51109   -             76   4.8e-26   90.2   5.4   1   1   4.3e-30   5.9e-26   89.9   3.8     1    57     9    76     9    76 0.98 ChaB
FMN_red              PF03358.10   152 seq1942_BIOID51109   -            198   8.1e-15   54.5   0.0   1   1   3.1e-18   1.1e-14   54.1   0.0    14   144    13   143     2   149 0.85 NADPH-dependent FMN reductase
Flavodoxin_1         PF00258.20   143 seq1942_BIOID51109   -            198   2.8e-11   43.4   0.1   1   1   1.4e-14   4.8e-11   42.7   0.0     1   138     6   130     6   135 0.81 Flavodoxin
Flavodoxin_2         PF02525.12   199 seq1942_BIOID51109   -            198     1e-05   25.0   0.0   1   1   3.9e-09   1.3e-05   24.6   0.0     2   138     3   117     2   147 0.74 Flavodoxin-like fold
MsyB                 PF13984.1    122 seq1948_BIOID51109   -            124   1.2e-66  222.1  12.4   1   1     1e-70   1.4e-66  222.0   8.6     1   122     3   124     3   124 0.99 MsyB protein
PTS_EIIA_2           PF00359.17   142 seq1949_BIOID51109   -            154   3.8e-34  117.3   0.0   1   1   3.1e-38   4.3e-34  117.1   0.0     2   140     7   148     6   150 0.96 Phosphoenolpyruvate-dependent sugar phosphotransferase system, EIIA 2
ChaC                 PF04752.7    177 seq1953_BIOID51109   -            238   5.2e-53  179.5   0.0   1   1   4.7e-57   6.4e-53  179.2   0.0     1   176    54   222    54   223 0.95 ChaC-like protein
Hexapep              PF00132.19    36 seq1955_BIOID51109   -            269   3.9e-13   48.1  10.9   1   1   1.4e-13   1.9e-09   36.4   4.4     1    36   151   186   151   186 0.96 Bacterial transferase hexapeptide (six repeats)
FliH                 PF02108.11   128 seq1956_BIOID51109   -            228   5.2e-40  136.1   0.5   1   1   1.2e-43   5.2e-40  136.1   0.3     5   128    96   219    77   219 0.98 Flagellar assembly protein FliH
HrpE                 PF06188.7    191 seq1956_BIOID51109   -            228   3.6e-08   33.2   6.7   1   1   1.6e-11   7.4e-08   32.2   4.7    25   182    48   211    25   222 0.74 HrpE/YscL/FliH and V-type ATPase subunit E
OMPdecase            PF00215.19   226 seq1957_BIOID51109   -            267   1.3e-30  106.3   0.6   1   1   1.1e-34   1.5e-30  106.1   0.4     2   225    56   257    55   258 0.94 Orotidine 5'-phosphate decarboxylase / HUMPS family
YccJ                 PF13993.1     69 seq1959_BIOID51109   -             75   3.5e-42  142.2   2.1   1   1   2.9e-46   3.9e-42  142.0   1.5     1    69     7    75     7    75 0.99 YccJ-like protein
HupF_HypC            PF01455.13    68 seq1960_BIOID51109   -             90   1.9e-25   88.4   0.2   1   1   1.7e-29   2.3e-25   88.2   0.1     1    68     1    72     1    72 0.98 HupF/HypC family
Peptidase_S24        PF00717.18    70 seq1961_BIOID51109   -            238   3.4e-13   48.9   0.0   1   1   7.4e-17   5.1e-13   48.3   0.0     1    70   150   223   150   223 0.96 Peptidase S24-like
HTH_3                PF01381.17    55 seq1961_BIOID51109   -            238   1.1e-09   37.8   0.0   1   1   3.1e-13   2.1e-09   36.9   0.0     5    55    26    76    23    76 0.95 Helix-turn-helix
ExbD                 PF02472.11   130 seq1962_BIOID51109   -            141   1.5e-29  102.4   0.5   1   1   1.2e-33   1.7e-29  102.3   0.4     3   127    13   134    11   137 0.96 Biopolymer transport protein ExbD/TolR
F_bP_aldolase        PF01116.15   287 seq1965_BIOID51109   -            284  1.4e-102  342.5   0.0   1   1  1.1e-106  1.5e-102  342.4   0.0     4   286     5   283     2   284 0.99 Fructose-bisphosphate aldolase class-II
HypD                 PF01924.11   356 seq1966_BIOID51109   -            373  9.8e-154  511.2   0.0   1   1  8.2e-158  1.1e-153  511.0   0.0     5   355    13   368     9   369 0.96 Hydrogenase formation hypA family
ApbA_C               PF08546.6    125 seq1967_BIOID51109   -            303   1.4e-39  134.7   0.2   1   1   3.1e-43   2.1e-39  134.1   0.2     1   125   168   289   168   289 0.97 Ketopantoate reductase PanE/ApbA C terminal
ApbA                 PF02558.11   151 seq1967_BIOID51109   -            303   3.6e-28   97.8   0.1   1   1   8.2e-32   5.6e-28   97.1   0.1     1   150     3   143     3   144 0.88 Ketopantoate reductase PanE/ApbA
ATP-synt_ab          PF00006.20   215 seq1969_BIOID51109   -            457   3.9e-69  232.3   0.0   1   1     4e-73   5.5e-69  231.8   0.0     1   215   161   373   161   373 1.00 ATP synthase alpha/beta family, nucleotide-binding domain
TPR_16               PF13432.1     65 seq1970_BIOID51109   -            745   5.3e-20   71.4  35.0   1   2   1.9e-10   4.4e-07   30.2   5.1     1    56   151   213   151   214 0.96 Tetratricopeptide repeat
TPR_16               PF13432.1     65 seq1970_BIOID51109   -            745   5.3e-20   71.4  35.0   2   2   9.6e-10   2.2e-06   28.0   1.3     3    65   402   465   400   465 0.97 Tetratricopeptide repeat
TPR_11               PF13414.1     69 seq1970_BIOID51109   -            745     4e-16   58.3  28.0   1   1     2e-10   4.5e-07   29.2   2.2     8    69   401   462   396   462 0.95 TPR repeat
TPR_2                PF07719.12    34 seq1970_BIOID51109   -            745   9.7e-13   46.8  35.0   1   2   5.1e-06     0.012   15.3   0.1     3    34   223   254   221   254 0.95 Tetratricopeptide repeat
TPR_2                PF07719.12    34 seq1970_BIOID51109   -            745   9.7e-13   46.8  35.0   2   2   8.7e-06      0.02   14.6   0.1     3    33   398   428   396   429 0.92 Tetratricopeptide repeat
TPR_1                PF00515.23    34 seq1970_BIOID51109   -            745   1.7e-11   43.0  24.5   1   2   1.9e-06    0.0043   16.4   0.0     7    28   193   214   189   215 0.93 Tetratricopeptide repeat
TPR_1                PF00515.23    34 seq1970_BIOID51109   -            745   1.7e-11   43.0  24.5   2   2   1.5e-05     0.034   13.6   0.1     3    34   223   254   221   254 0.95 Tetratricopeptide repeat
TPR_8                PF13181.1     34 seq1970_BIOID51109   -            745   1.8e-08   33.4   8.9   1   1   0.00014      0.31   10.8   0.0     4    32   399   427   397   429 0.93 Tetratricopeptide repeat
NUDIX                PF00293.23   135 seq1972_BIOID51109   -            186   3.6e-09   36.2   0.0   1   1   3.4e-13   4.7e-09   35.8   0.0     2    66    47   109    46   175 0.73 NUDIX domain
AP_endonuc_2         PF01261.19   211 seq1973_BIOID51109   -            284   2.2e-28   98.9   0.0   1   1   2.9e-32   3.9e-28   98.0   0.0     1   210    25   229    25   230 0.96 Xylose isomerase-like TIM barrel
DUF3442              PF11924.3    280 seq1975_BIOID51109   -            464   5.8e-90  301.5   9.2   1   1   5.3e-94   7.3e-90  301.2   6.4     1   280    57   341    57   341 0.98 Protein of unknown function (DUF3442)
TMP-TENI             PF02581.12   180 seq1976_BIOID51109   -            211     6e-57  191.5   0.4   1   1   5.2e-61     7e-57  191.3   0.3     3   180    17   189    15   189 0.98 Thiamine monophosphate synthase/TENI
Peripla_BP_4         PF13407.1    258 seq1977_BIOID51109   -            296   9.8e-53  179.0  14.5   1   1   3.3e-56   1.1e-52  178.8  10.0     3   257    31   280    29   281 0.92 Periplasmic binding protein domain
Peripla_BP_1         PF00532.16   279 seq1977_BIOID51109   -            296   2.5e-13   49.7   2.4   1   1   8.9e-17   3.1e-13   49.4   1.6     3   255    28   273    26   288 0.81 Periplasmic binding proteins and sugar binding domain of LacI family
ABC_sub_bind         PF04392.7    294 seq1977_BIOID51109   -            296   1.6e-06   27.1   2.7   1   1   4.8e-10   1.6e-06   27.1   1.9   141   255    37   151    26   163 0.82 ABC transporter substrate binding protein
DUF2566              PF10753.4     55 seq1980_BIOID51109   -             82   3.4e-29  100.3   5.3   1   1   3.3e-33   4.5e-29  100.0   3.7     1    55    28    82    28    82 0.99 Protein of unknown function (DUF2566)
DUF3521              PF12035.3     35 seq1981_BIOID51109   -             42     2e-10   40.2   0.0   1   1   1.6e-14   2.1e-10   40.1   0.0     1    29     1    29     1    35 0.93 Protein of unknown function (DUF3521)
DJ-1_PfpI            PF01965.19   147 seq1982_BIOID51109   -            196   7.5e-34  116.1   0.0   1   1   1.4e-37   9.8e-34  115.8   0.0     2   146    32   172    31   173 0.93 DJ-1/PfpI family
DUF4066              PF13278.1    166 seq1982_BIOID51109   -            196   1.2e-07   31.1   0.1   1   1   5.4e-11   3.7e-07   29.4   0.0     4   165    11   169     8   170 0.78 Putative amidotransferase
AIRS_C               PF02769.17   153 seq1984_BIOID51109   -            336   6.5e-24   84.5   2.0   1   1   1.6e-27   1.1e-23   83.8   1.4     2   149   166   313   165   315 0.95 AIR synthase related protein, C-terminal domain
AIRS                 PF00586.19    96 seq1984_BIOID51109   -            336   1.5e-13   50.6   2.4   1   1   5.2e-17   3.6e-13   49.4   0.1    10    96    44   132    35   132 0.90 AIR synthase related protein, N-terminal domain
DUF2526              PF10735.4     77 seq1988_BIOID51109   -             77   3.1e-47  158.3   5.7   1   1   2.5e-51   3.4e-47  158.2   4.0     1    77     1    77     1    77 1.00 Protein of unknown function (DUF2526)
Aldolase_II          PF00596.16   183 seq1989_BIOID51109   -            228   7.3e-47  159.2   0.2   1   1   6.9e-51   9.4e-47  158.9   0.1     1   182     6   193     6   194 0.88 Class II Aldolase and Adducin N-terminal domain
ThiF                 PF00899.16   136 seq1990_BIOID51109   -            282   6.3e-44  148.9   0.1   1   1   1.3e-47   9.2e-44  148.4   0.1     2   134    59   190    58   192 0.98 ThiF family
MoeZ_MoeB            PF05237.8     84 seq1990_BIOID51109   -            282   4.5e-29   99.7   0.0   1   1   1.2e-32   8.2e-29   98.9   0.0     4    82   199   276   197   278 0.96 MoeZ/MoeB domain
Acyltransferase      PF01553.16   132 seq1993_BIOID51109   -            310     3e-14   52.4   0.0   1   1   3.1e-18   4.2e-14   51.9   0.0     3   119    84   220    82   238 0.82 Acyltransferase
UPF0114              PF03350.11   124 seq1994_BIOID51109   -            164     4e-39  133.2   6.1   1   1   4.5e-43   6.2e-39  132.6   4.2     2   124     9   126     8   126 0.99 Uncharacterized protein family, UPF0114
FliJ                 PF02050.11   123 seq1995_BIOID51109   -            147   2.5e-32  111.3  20.6   1   1   2.3e-36   3.1e-32  111.0  14.3     1   122    19   141    19   142 0.98 Flagellar FliJ protein
ABC_tran             PF00005.22   118 seq1996_BIOID51109   -            499   2.4e-31  108.4   0.4   1   2   1.1e-22     5e-19   68.7   0.0     1   118    45   170    45   170 0.91 ABC transporter
ABC_tran             PF00005.22   118 seq1996_BIOID51109   -            499   2.4e-31  108.4   0.4   2   2   4.4e-13     2e-09   37.7   0.1     3   117   299   427   297   428 0.71 ABC transporter
AAA_21               PF13304.1    303 seq1996_BIOID51109   -            499   4.3e-14   53.0   0.1   1   1   6.8e-13   3.1e-09   37.1   0.1     4   297    36   199    33   206 0.92 AAA domain
Ral                  PF11058.3     66 seq1999_BIOID51109   -             66   7.5e-48  159.6   3.4   1   1     6e-52   8.2e-48  159.5   2.3     1    66     1    66     1    66 0.99 Antirestriction protein Ral
MFS_2                PF13347.1    427 seq2000_BIOID51109   -            479  3.8e-128  427.4  39.0   1   1  3.1e-132  4.3e-128  427.2  27.0     1   426    29   450    28   451 0.97 MFS/sugar transport protein
SMP_2                PF10144.4    213 seq2001_BIOID51109   -            214   4.9e-99  329.5   0.3   1   1  4.1e-103   5.6e-99  329.3   0.2     1   213     1   210     1   210 0.99 Bacterial virulence factor haemolysin
Flg_hook             PF02120.11    85 seq2002_BIOID51109   -            375   7.6e-20   70.2   5.5   1   1   1.2e-23   1.6e-19   69.2   3.8     4    84   248   328   245   331 0.93 Flagellar hook-length control protein FliK
ThiG                 PF05690.9    247 seq2004_BIOID51109   -            328  1.7e-109  364.5   1.2   1   1  2.8e-113  1.9e-109  364.3   0.9     2   247    76   319    75   319 0.99 Thiazole biosynthesis protein ThiG
ThiS                 PF02597.15    78 seq2005_BIOID51109   -             66   1.2e-17   63.9   0.1   1   1   9.5e-22   1.3e-17   63.8   0.1     1    78     3    66     3    66 0.98 ThiS family
Sigma54_activat      PF00158.21   168 seq2006_BIOID51109   -            692   4.2e-71  237.7   0.1   1   1   3.8e-74   7.4e-71  236.9   0.0     1   168   381   548   381   548 0.99 Sigma-54 interaction domain
GAF_3                PF13492.1    129 seq2006_BIOID51109   -            692   3.8e-18   65.7   0.0   1   1   6.6e-15   1.3e-11   44.5   0.0     1   129   202   346   202   346 0.85 GAF domain
GAF                  PF01590.21   154 seq2006_BIOID51109   -            692   6.9e-17   61.8   0.1   1   1   1.5e-14     3e-11   43.6   0.0     1   154   202   344   202   344 0.91 GAF domain
GAF_2                PF13185.1    148 seq2006_BIOID51109   -            692   1.1e-12   48.6   0.0   1   1   5.4e-12     1e-08   35.6   0.0     3   148   202   345   194   345 0.76 GAF domain
AAA_5                PF07728.9    139 seq2006_BIOID51109   -            692   5.2e-08   32.6   0.1   1   1   6.5e-11   1.3e-07   31.3   0.0     2   130   405   529   404   538 0.79 AAA domain (dynein-related subfamily)
AAA                  PF00004.24   132 seq2006_BIOID51109   -            692   3.3e-06   27.2   0.0   1   1   4.7e-09   9.2e-06   25.7   0.0     1   112   405   525   405   541 0.81 ATPase family associated with various cellular activities (AAA)
HTH_8                PF02954.14    42 seq2006_BIOID51109   -            692   7.6e-05   22.0   0.2   1   1   3.9e-08   7.6e-05   22.0   0.1     6    42   645   684   642   684 0.90 Bacterial regulatory protein, Fis family
UPF0181              PF03701.9     52 seq2008_BIOID51109   -             59   2.7e-28   96.8   3.6   1   1   2.2e-32     3e-28   96.7   2.5     1    50     1    50     1    52 0.97 Uncharacterised protein family (UPF0181)
GTP_cyclohydro2      PF00925.15   169 seq2009_BIOID51109   -            196     1e-69  233.0   0.0   1   1   8.5e-74   1.2e-69  232.8   0.0     2   169     4   171     3   171 0.99 GTP cyclohydrolase II
ADH_zinc_N           PF00107.21   130 seq2010_BIOID51109   -            376   7.6e-18   64.1   0.0   1   1   1.8e-21   1.2e-17   63.5   0.0     1   122   192   327   192   334 0.92 Zinc-binding dehydrogenase
ADH_zinc_N_2         PF13602.1    127 seq2010_BIOID51109   -            376   6.9e-07   30.0   0.0   1   1   1.8e-10   1.3e-06   29.2   0.0     1   127   225   370   225   370 0.78 Zinc-binding dehydrogenase
Ribosomal_S6         PF01250.12    92 seq2013_BIOID51109   -            131   3.4e-33  113.2   0.1   1   1   3.2e-37   4.4e-33  112.8   0.0     1    91     2    91     2    92 0.98 Ribosomal protein S6
BPL_LplA_LipB        PF03099.14   125 seq2014_BIOID51109   -            338   3.2e-23   81.9   0.0   1   1   1.6e-26   1.1e-22   80.2   0.0     1   125    46   158    46   158 0.94 Biotin/lipoate A/B protein ligase family
Lip_prot_lig_C       PF10437.4     86 seq2014_BIOID51109   -            338   2.5e-23   81.4   0.0   1   1   4.1e-26   2.8e-22   78.0   0.0     1    86   248   333   248   333 0.98 Bacterial lipoate protein ligase C-terminus
Peripla_BP_4         PF13407.1    258 seq2015_BIOID51109   -            281   8.2e-31  107.1  10.7   1   1   1.4e-34   9.4e-31  106.9   7.4    16   256     1   248     1   254 0.89 Periplasmic binding protein domain
Peripla_BP_1         PF00532.16   279 seq2015_BIOID51109   -            281   1.3e-14   54.0   1.8   1   1   2.2e-18   1.5e-14   53.7   1.3    20   279     2   266     1   266 0.83 Periplasmic binding proteins and sugar binding domain of LacI family
DnaJ_C               PF01556.13    81 seq2019_BIOID51109   -            306   8.5e-28   95.9   0.6   1   1     4e-22   2.7e-18   65.5   0.0     1    75   210   280   210   286 0.89 DnaJ C terminal domain
DnaJ                 PF00226.26    64 seq2019_BIOID51109   -            306     6e-25   86.6   0.9   1   1   1.9e-28   1.3e-24   85.5   0.6     1    64     5    66     5    66 0.99 DnaJ domain
SSB                  PF00436.20   104 seq2022_BIOID51109   -            104   2.9e-13   49.4   0.0   1   1   2.3e-17   3.2e-13   49.3   0.0     2    96     3    92     2   100 0.89 Single-strand binding protein family
Radical_SAM          PF04055.16   166 seq2023_BIOID51109   -            219   1.6e-07   31.5   0.0   1   1   1.9e-11   2.6e-07   30.8   0.0     4   120    82   194    79   209 0.88 Radical SAM superfamily
ERF                  PF04404.7    160 seq2025_BIOID51109   -            201   1.1e-37  128.8   1.5   1   1     1e-41   1.4e-37  128.5   1.1     1   149     5   146     5   172 0.86 ERF superfamily
DLH                  PF01738.13   218 seq2026_BIOID51109   -            308     5e-51  172.9   0.1   1   1   2.7e-54   6.1e-51  172.6   0.1     2   218    98   307    97   307 0.93 Dienelactone hydrolase family
Abhydrolase_5        PF12695.2    142 seq2026_BIOID51109   -            308   6.8e-11   41.9   0.1   1   1   4.7e-14   1.1e-10   41.3   0.0     1   141   113   277   113   278 0.76 Alpha/beta hydrolase family
[truncated: 1,573,521 more chars]
