# Supplementary material for: A domain sequence approach to pangenomics: applications to Escherichia coli
Source: F1000Res. 2013 May 29;1:19. Originally published 2012 Oct 1. [Version 2] doi: 10.12688/f1000research.1-19.v2 (PMC3901455; doi:10.12688/f1000research.1-19.v2)
Supplement: The 347 text files show the results from scanning each of the fasta-files against the Pfam-A database [file f1000research-1-1101-s0002.tgz › Escherichia_coli_40967_BIOID51121.txt]

#                                                                            --- full sequence --- -------------- this domain -------------   hmm coord   ali coord   env coord
# target name        accession   tlen query name           accession   qlen   E-value  score  bias   #  of  c-Evalue  i-Evalue  score  bias  from    to  from    to  from    to  acc description of target
#------------------- ---------- ----- -------------------- ---------- ----- --------- ------ ----- --- --- --------- --------- ------ ----- ----- ----- ----- ----- ----- ----- ---- ---------------------
TraK                 PF06586.6    234 seq2_BIOID51121      -             62   2.1e-13   49.8   0.0   1   1   1.7e-17   2.3e-13   49.7   0.0   183   234     2    55     1    55 0.98 TraK protein
DNA_gyraseB_C        PF00986.16    65 seq4_BIOID51121      -            139   1.1e-31  108.2   0.2   1   1   1.2e-35   1.6e-31  107.7   0.1     3    65    66   128    64   128 0.96 DNA gyrase B subunit, carboxyl terminus
5_nucleotid_C        PF02872.13   156 seq6_BIOID51121      -            119   4.5e-13   49.3   0.1   1   1   4.3e-17   5.9e-13   48.9   0.0    69   155     2    79     1    80 0.92 5'-nucleotidase, C-terminal domain
DUF1378              PF07125.6     59 seq9_BIOID51121      -             59   1.1e-39  134.0   0.0   1   1   8.7e-44   1.2e-39  133.9   0.0     1    59     1    59     1    59 0.99 Protein of unknown function (DUF1378)
Phage_portal_2       PF05136.8    355 seq16_BIOID51121     -            169   4.5e-21   74.6   0.1   1   1     4e-25   5.5e-21   74.3   0.1     1    96    26   128    26   137 0.96 Phage portal protein, lambda family
HTH_Tnp_1            PF01527.15    76 seq17_BIOID51121     -            126   2.5e-21   75.2   0.0   1   1   2.5e-25   3.5e-21   74.8   0.0     1    70    10    86    10    92 0.86 Transposase
DUF1471              PF07338.8     56 seq20_BIOID51121     -             86   1.6e-18   65.9   2.7   1   1     2e-22   2.7e-18   65.2   1.9     1    56    33    86    33    86 0.99 Protein of unknown function (DUF1471)
TrbI                 PF03743.9    187 seq23_BIOID51121     -            475   3.3e-40  137.4   1.5   1   1   8.8e-44   1.2e-39  135.6   0.3     2   187   213   409   212   409 0.95 Bacterial conjugation TrbI-like protein
LysR_substrate       PF03466.15   209 seq24_BIOID51121     -             81     1e-10   40.9   0.0   1   1   8.5e-15   1.2e-10   40.7   0.0   134   205     5    76     2    80 0.95 LysR substrate binding domain
ArdA                 PF07275.6    169 seq27_BIOID51121     -            166   4.5e-38  131.0   2.6   1   1   3.6e-42   4.9e-38  130.9   1.8     1   167     7   164     7   166 0.94 Antirestriction protein (ArdA)
ESPR                 PF13018.1     24 seq29_BIOID51121     -            436   1.3e-08   33.9   0.1   1   1     2e-12   2.8e-08   32.9   0.1     2    24    62    84    62    84 0.96 Extended Signal Peptide of Type V secretion system
PAAR_motif           PF05488.8     76 seq31_BIOID51121     -            474   7.3e-11   41.7   0.8   1   1     1e-14   1.4e-10   40.8   0.6     4    61    11    68     9    86 0.90 PAAR motif
DUF826               PF05696.6     78 seq33_BIOID51121     -             90   5.6e-41  138.4   4.9   1   1   4.7e-45   6.4e-41  138.2   3.4     1    78     1    84     1    84 0.99 Protein of unknown function (DUF826)
PsiB                 PF06290.6    143 seq34_BIOID51121     -            139   7.7e-67  223.0   0.0   1   1   6.8e-71   9.3e-67  222.7   0.0    12   143     7   138     2   138 0.98 Plasmid SOS inhibition protein (PsiB)
StbA                 PF06406.6    318 seq36_BIOID51121     -            161   1.2e-61  208.3   0.1   1   1   1.9e-65   1.3e-61  208.1   0.0   160   318     1   158     1   158 0.99 StbA protein
Antirestrict         PF03230.8     94 seq37_BIOID51121     -            141   1.1e-29  102.1   0.1   1   1     1e-33   1.4e-29  101.8   0.0     1    94    42   141    42   141 0.93 Antirestriction protein
Phage_min_tail       PF05939.8    109 seq38_BIOID51121     -            113     1e-35  121.8   0.0   1   1   8.1e-40   1.1e-35  121.7   0.0     1   109     4   113     4   113 0.98 Phage minor tail protein
Ail_Lom              PF06316.6    199 seq40_BIOID51121     -            199  2.3e-118  392.7   4.9   1   1  3.7e-122  2.5e-118  392.5   3.4     1   199     1   199     1   199 1.00 Enterobacterial Ail/Lom protein
OMP_b-brl            PF13505.1    176 seq40_BIOID51121     -            199   1.2e-25   90.3   4.8   1   1   2.1e-29   1.4e-25   90.0   3.3     2   176    11   199     8   199 0.87 Outer membrane protein beta-barrel domain
Terminase_6          PF03237.10   384 seq48_BIOID51121     -            593   3.1e-75  253.2   1.0   1   1     9e-79   4.1e-75  252.8   0.7     1   384   150   567   150   567 0.95 Terminase-like family
Terminase_5          PF06056.7     58 seq48_BIOID51121     -            593   1.3e-25   88.5   0.5   1   1   8.4e-29   3.8e-25   87.0   0.4     2    58     7    63     6    63 0.98 Putative ATPase subunit of terminase (gpP-like)
HTH_23               PF13384.1     50 seq48_BIOID51121     -            593   5.4e-07   28.9   0.2   1   1   6.7e-10     3e-06   26.5   0.0     6    40     7    41     3    43 0.94 Homeodomain-like domain
Metallophos          PF00149.23   201 seq49_BIOID51121     -            221   2.7e-17   62.7   1.1   1   1   6.2e-21   4.2e-17   62.1   0.8     2   198    14   187    13   189 0.83 Calcineurin-like phosphoesterase
Metallophos_2        PF12850.2    156 seq49_BIOID51121     -            221   1.1e-06   28.5   0.1   1   1   2.8e-10   1.9e-06   27.6   0.1     3   136    15   205    14   210 0.57 Calcineurin-like phosphoesterase superfamily domain
TnpB_IS66            PF05717.8    108 seq51_BIOID51121     -             54   1.9e-11   43.2   0.0   1   1   1.5e-15     2e-11   43.1   0.0     2    46     7    51     6    53 0.93 IS66 Orf2 like protein
Phage_fiber_C        PF06820.7     64 seq52_BIOID51121     -             89   3.9e-36  122.8   0.6   1   1   4.1e-40   5.6e-36  122.3   0.4     1    64    28    89    28    89 0.99 Putative prophage tail fibre C-terminus
DUF957               PF06117.6     65 seq53_BIOID51121     -             65     1e-35  120.9   0.5   1   1   7.9e-40   1.1e-35  120.8   0.4     1    65     1    65     1    65 0.99 Enterobacterial protein of unknown function (DUF957)
DUF3927              PF13064.1     46 seq57_BIOID51121     -             47   3.1e-18   64.8   8.0   1   1     3e-22     4e-18   64.4   5.6    12    46     9    43     9    43 0.97 Protein of unknown function (DUF3927)
Lysis_S              PF04971.7     68 seq58_BIOID51121     -             71   1.4e-47  159.0   0.5   1   1   1.2e-51   1.6e-47  158.9   0.3     1    68     4    71     4    71 1.00 Lysis protein S
TnpB_IS66            PF05717.8    108 seq59_BIOID51121     -             77   6.2e-27   93.0   0.1   1   1   4.9e-31   6.6e-27   92.9   0.1    34   104     1    69     1    73 0.96 IS66 Orf2 like protein
Phage_portal_2       PF05136.8    355 seq63_BIOID51121     -            295   1.5e-68  230.8   0.0   1   1   1.3e-72   1.8e-68  230.6   0.0   139   355     2   230     1   230 0.97 Phage portal protein, lambda family
Phage_tail_L         PF05100.7    206 seq66_BIOID51121     -            142   3.5e-50  169.8   0.0   1   1   2.9e-54     4e-50  169.7   0.0     1   111    29   139    29   142 0.97 Phage minor tail protein L
RHH_1                PF01402.16    39 seq68_BIOID51121     -            110   6.5e-08   32.0   0.0   1   1   1.2e-11   1.6e-07   30.7   0.0     2    38    19    55    18    56 0.94 Ribbon-helix-helix protein, copG family
DUF937               PF06078.6    137 seq69_BIOID51121     -            132   7.2e-19   68.2   6.3   1   1   6.6e-23   9.1e-19   67.9   4.3    41   137     6   107     1   107 0.84 Bacterial protein of unknown function (DUF937)
PsiA                 PF06952.6    238 seq71_BIOID51121     -            239  1.6e-114  380.7   8.5   1   1  1.4e-118  1.9e-114  380.5   5.9     1   237     1   236     1   237 1.00 PsiA protein
Plasmid_stab_B       PF10784.4     72 seq75_BIOID51121     -            103   5.5e-24   83.4   0.0   1   1   5.1e-28   6.9e-24   83.1   0.0     1    66     6    71     6    77 0.94 Plasmid stability protein
Arc                  PF03869.9     50 seq77_BIOID51121     -             57   7.6e-05   22.1   0.2   1   1   1.1e-08   0.00016   21.1   0.2     2    40     9    47     8    56 0.88 Arc-like DNA binding domain
DUF1380              PF07128.7    139 seq78_BIOID51121     -            140     1e-07   31.7   0.3   1   1   8.2e-12   1.1e-07   31.6   0.2     1   103     1   100     1   131 0.83 Protein of unknown function (DUF1380)
Methyltransf_27      PF13708.1    194 seq80_BIOID51121     -            280     3e-73  245.3   0.2   1   1   3.1e-77   4.3e-73  244.8   0.2     2   194    86   278    85   278 0.99 Methyltransferase domain
Phage_lysozyme       PF00959.14   110 seq81_BIOID51121     -            177   3.9e-29  101.0   0.0   1   1   3.9e-33   5.3e-29  100.6   0.0     1   110    48   166    48   166 0.97 Phage lysozyme
UDG                  PF03167.14   152 seq82_BIOID51121     -            168   2.1e-24   85.6   0.0   1   1   1.7e-28   2.3e-24   85.4   0.0     5   151     7   159     3   163 0.91 Uracil DNA glycosylase superfamily
DDE_Tnp_IS66         PF03050.9    271 seq85_BIOID51121     -            324   5.5e-25   87.9   0.6   1   1   3.2e-28   1.5e-24   86.5   0.0     1    81   175   255   175   287 0.89 Transposase IS66 family
HTH_Tnp_IS66         PF13005.2     59 seq85_BIOID51121     -            324   3.1e-17   62.0   0.7   1   1   6.8e-21   3.1e-17   62.0   0.5     3    59   115   169   113   169 0.95 putative Helix-turn-helix domain of transposase IS66
LZ_Tnp_IS66          PF13007.2     78 seq85_BIOID51121     -            324   1.8e-13   50.8   3.2   1   1   3.9e-17   1.8e-13   50.8   2.2     1    77    38   110    38   111 0.82 Transposase C of IS166 homeodomain
P22_AR_N             PF10547.4    120 seq87_BIOID51121     -            334   8.4e-45  151.3   0.0   1   1   2.3e-48   1.6e-44  150.5   0.0     3   120    37   152    35   152 0.97 P22_AR N-terminal domain
P22_AR_C             PF10548.4     74 seq87_BIOID51121     -            334   3.8e-27   93.8   0.0   1   1   1.4e-30   9.8e-27   92.5   0.0     1    74   233   306   233   306 0.98 P22AR C-terminal domain
Acyl_transf_1        PF00698.16   318 seq88_BIOID51121     -            309   8.7e-43  146.7   3.3   1   1   7.6e-47     1e-42  146.4   2.3     2   281     6   290     5   306 0.90 Acyl transferase domain
phage_tail_N         PF08400.5    134 seq91_BIOID51121     -            437   4.7e-60  201.0   0.1   1   1   1.4e-63   4.7e-60  201.0   0.1     1   134     1   134     1   134 0.99 Prophage tail fibre N-terminal
Phage_fiber_C        PF06820.7     64 seq91_BIOID51121     -            437   2.3e-36  123.6   0.3   1   1     1e-39   3.5e-36  123.0   0.2     1    64   363   426   363   426 0.99 Putative prophage tail fibre C-terminus
Collagen             PF01391.13    60 seq91_BIOID51121     -            437   3.9e-17   61.4  68.0   1   2   1.4e-12   4.9e-09   35.4  25.1     1    59   251   309   249   311 0.58 Collagen triple helix repeat (20 copies)
Collagen             PF01391.13    60 seq91_BIOID51121     -            437   3.9e-17   61.4  68.0   2   2   1.6e-10   5.6e-07   28.8  26.7     1    56   293   348   293   363 0.52 Collagen triple helix repeat (20 copies)
CarboxypepD_reg      PF13620.1     82 seq91_BIOID51121     -            437   2.2e-07   30.7   0.2   1   1   1.4e-10   4.9e-07   29.6   0.1     1    74     4    82     4    89 0.81 Carboxypeptidase regulatory-like domain
DUF303               PF03629.13   255 seq93_BIOID51121     -            616     1e-29  103.4   0.0   1   1     2e-33   1.4e-29  103.0   0.0     1   200    64   295    64   355 0.80 Domain of unknown function (DUF303)
DUF1737              PF08410.5     54 seq93_BIOID51121     -            616   1.3e-16   59.9   0.0   1   1   4.7e-20   3.2e-16   58.7   0.0     1    53     1    50     1    51 0.96 Domain of unknown function (DUF1737)
Ail_Lom              PF06316.6    199 seq95_BIOID51121     -            141   7.1e-83  276.8   2.2   1   1   1.2e-86   8.4e-83  276.6   1.5     1   137     1   137     1   140 0.99 Enterobacterial Ail/Lom protein
OMP_b-brl            PF13505.1    176 seq95_BIOID51121     -            141   7.9e-15   55.1   0.5   1   1   1.4e-18   9.9e-15   54.7   0.3     2   114    11   125     8   137 0.81 Outer membrane protein beta-barrel domain
NinB                 PF05772.7    127 seq96_BIOID51121     -            146   9.3e-53  177.1   0.1   1   1   8.1e-57   1.1e-52  176.8   0.1     2   127     8   129     7   129 0.99 NinB protein
PRK                  PF00485.13   194 seq97_BIOID51121     -            368   3.8e-13   49.3   0.0   1   1   5.3e-17   7.2e-13   48.4   0.0     1   148   142   296   142   306 0.87 Phosphoribulokinase / Uridine kinase family
PsiB                 PF06290.6    143 seq98_BIOID51121     -            139   9.5e-68  225.9   0.0   1   1   8.5e-72   1.2e-67  225.7   0.0    12   143     7   138     2   138 0.98 Plasmid SOS inhibition protein (PsiB)
Phage_tail_L         PF05100.7    206 seq99_BIOID51121     -             93   7.9e-37  126.2   0.3   1   1   6.3e-41   8.6e-37  126.1   0.2   112   206     1    91     1    91 0.98 Phage minor tail protein L
Prok-JAB             PF14464.1    105 seq101_BIOID51121    -            282   3.4e-19   68.2   0.6   1   1   5.5e-23   7.5e-19   67.1   0.2     3    99    90   186    88   195 0.91 Prokaryotic homologs of the JAB domain
Lysis_S              PF04971.7     68 seq104_BIOID51121    -             68   1.3e-46  155.9   0.6   1   1   1.1e-50   1.5e-46  155.8   0.4     1    68     1    68     1    68 1.00 Lysis protein S
Hydrolase_3          PF08282.7    254 seq107_BIOID51121    -            270   3.9e-68  229.6   0.0   1   1   9.6e-72   4.4e-68  229.5   0.0     1   254     6   264     6   264 0.95 haloacid dehalogenase-like hydrolase
S6PP                 PF05116.8    247 seq107_BIOID51121    -            270   5.4e-16   58.5   0.0   1   2   4.5e-09     2e-05   23.8   0.0     3    79     4    82     2   144 0.79 Sucrose-6F-phosphate phosphohydrolase
S6PP                 PF05116.8    247 seq107_BIOID51121    -            270   5.4e-16   58.5   0.0   2   2     8e-12   3.6e-08   32.8   0.0   144   214   175   244   155   268 0.80 Sucrose-6F-phosphate phosphohydrolase
Hydrolase            PF00702.21   204 seq107_BIOID51121    -            270   9.2e-09   36.0   1.3   1   1     1e-11   4.6e-08   33.7   0.9     1   204     3   232     3   232 0.60 haloacid dehalogenase-like hydrolase
DinI                 PF06183.8     65 seq110_BIOID51121    -             82   1.2e-25   89.1   0.1   1   1   1.1e-29   1.5e-25   88.8   0.1     1    65    16    80    16    80 0.97 DinI-like family
PsiA                 PF06952.6    238 seq117_BIOID51121    -            239  3.3e-111  369.9   1.9   1   1  2.7e-115  3.7e-111  369.7   1.3     1   238     1   237     1   237 1.00 PsiA protein
Peptidase_S24        PF00717.18    70 seq118_BIOID51121    -            145   1.6e-15   56.3   0.0   1   1   1.8e-19   2.5e-15   55.7   0.0     2    67    60   125    59   127 0.92 Peptidase S24-like
Dam                  PF05869.6    181 seq119_BIOID51121    -            175   1.1e-61  207.2   0.2   1   1     9e-66   1.2e-61  207.1   0.2     2   175     3   172     2   175 0.98 DNA N-6-adenine-methyltransferase (Dam)
Phage_lysozyme       PF00959.14   110 seq123_BIOID51121    -             95   4.2e-22   78.4   0.0   1   1   3.6e-26   4.9e-22   78.1   0.0    30   109     7    84     6    85 0.97 Phage lysozyme
TraP                 PF07296.6    202 seq124_BIOID51121    -            196   9.2e-97  321.7   0.1   1   1  7.5e-101     1e-96  321.5   0.1     1   202     1   196     1   196 1.00 TraP protein
DEAD                 PF00270.24   173 seq125_BIOID51121    -            756   7.7e-19   67.6   0.0   1   1   5.3e-22   2.4e-18   66.0   0.0     4   168   227   386   224   391 0.83 DEAD/DEAH box helicase
Helicase_C           PF00271.26    78 seq125_BIOID51121    -            756   1.2e-10   41.0   0.0   1   1   3.2e-11   1.5e-07   31.1   0.0    22    78   545   613   527   613 0.84 Helicase conserved C-terminal domain
ResIII               PF04851.10   184 seq125_BIOID51121    -            756   3.5e-10   39.8   0.0   1   1   2.1e-13   9.7e-10   38.4   0.0     3   182   222   383   220   385 0.79 Type III restriction enzyme, res subunit
Peptidase_S49        PF01343.13   154 seq131_BIOID51121    -            193   2.3e-17   63.0   0.1   1   1     5e-21   3.4e-17   62.5   0.1     2    57   132   187   131   189 0.96 Peptidase family S49
CLP_protease         PF00574.18   182 seq131_BIOID51121    -            193   0.00023   20.7   0.3   1   1   4.3e-08   0.00029   20.4   0.2    33   109    93   169    86   192 0.82 Clp protease
ANT                  PF03374.9    112 seq132_BIOID51121    -            156   3.3e-32  110.7   0.0   1   1   3.2e-36   4.4e-32  110.3   0.0     1   109    49   152    49   155 0.96 Phage antirepressor protein KilAC domain
DUF932               PF06067.6    239 seq133_BIOID51121    -            143   1.8e-22   79.6   0.0   1   1   1.7e-26   2.3e-22   79.3   0.0     2    82    37   116    36   119 0.97 Domain of unknown function (DUF932)
Phage_lysis          PF03245.8    125 seq134_BIOID51121    -            145   3.6e-42  143.1   3.4   1   1   3.1e-46   4.2e-42  142.9   2.3    11   125    32   144    23   144 0.94 Bacteriophage lysis protein
adh_short            PF00106.20   167 seq135_BIOID51121    -            244   5.1e-40  136.9   1.7   1   1   3.2e-43   8.7e-40  136.2   1.2     1   166     6   169     6   170 0.92 short chain dehydrogenase
adh_short_C2         PF13561.1    243 seq135_BIOID51121    -            244     3e-33  115.5   1.8   1   1   1.3e-36   3.7e-33  115.2   1.3     5   242    14   241    12   242 0.94 Enoyl-(Acyl carrier protein) reductase
KR                   PF08659.5    181 seq135_BIOID51121    -            244   4.7e-21   75.1   0.9   1   1   2.8e-24   7.5e-21   74.4   0.6     3   174     8   180     7   196 0.84 KR domain
NAD_binding_10       PF13460.1    183 seq135_BIOID51121    -            244   2.7e-06   27.3   0.4   1   1   2.5e-09   6.8e-06   26.0   0.3     2   125     9   156     8   190 0.72 NADH(P)-binding
Epimerase            PF01370.16   236 seq135_BIOID51121    -            244   2.1e-05   23.9   0.2   1   1   1.1e-08   2.9e-05   23.4   0.1     1   119     8   142     8   192 0.77 NAD dependent epimerase/dehydratase family
IMS                  PF00817.15   148 seq136_BIOID51121    -            423   4.5e-38  130.3   0.0   1   1   2.6e-41   8.8e-38  129.3   0.0     2   146     6   149     5   151 0.95 impB/mucB/samB family
DUF4113              PF13438.1     75 seq136_BIOID51121    -            423     1e-27   95.7   0.0   1   1   9.5e-31   3.2e-27   94.1   0.0     1    74   348   420   348   421 0.98 Domain of unknown function (DUF4113)
IMS_C                PF11799.3    137 seq136_BIOID51121    -            423   7.7e-11   42.4   0.0   1   1     4e-14   1.4e-10   41.6   0.0     4   127   216   339   213   345 0.86 impB/mucB/samB family C-terminal
IMS_HHH              PF11798.3     32 seq136_BIOID51121    -            423   1.4e-06   27.8   0.2   1   1   1.2e-09   4.2e-06   26.3   0.1     6    32   175   201   170   201 0.92 IMS family HHH motif
Prok-JAB             PF14464.1    105 seq138_BIOID51121    -            258   1.4e-17   63.0   0.1   1   1     4e-21   2.7e-17   62.1   0.1     5    99    16   110    14   119 0.92 Prokaryotic homologs of the JAB domain
NLPC_P60             PF00877.14   105 seq138_BIOID51121    -            258   7.8e-14   51.2   0.0   1   1   1.6e-17   1.1e-13   50.7   0.0     1   104   122   234   122   235 0.93 NlpC/P60 family
Lambda_tail_I        PF06805.7     82 seq142_BIOID51121    -            226   8.5e-22   76.6   0.0   1   1     1e-25   1.4e-21   75.9   0.0     2    82    14    97    13    97 0.98 Bacteriophage lambda tail assembly protein I
DDE_Tnp_IS66         PF03050.9    271 seq143_BIOID51121    -             87   8.5e-25   87.3   0.7   1   1   6.6e-29     9e-25   87.2   0.5   181   259     3    81     1    86 0.97 Transposase IS66 family
DUF2689              PF10894.3     61 seq149_BIOID51121    -            106   7.1e-43  144.1   1.8   1   1   1.1e-46   1.5e-42  143.1   1.2     1    61     1    61     1    61 1.00 Protein of unknown function (DUF2689)
N6_N4_Mtase          PF01555.13   231 seq151_BIOID51121    -            227   8.3e-35  120.2   0.0   1   2   1.7e-15   1.2e-11   44.4   0.0     1   114    21   124    21   141 0.88 DNA methylase
N6_N4_Mtase          PF01555.13   231 seq151_BIOID51121    -            227   8.3e-35  120.2   0.0   2   2   1.3e-24   8.7e-21   74.3   0.0   169   228   141   200   128   203 0.91 DNA methylase
Phage_portal         PF04860.7    347 seq152_BIOID51121    -            339   2.4e-56  190.7   0.0   1   1   2.1e-60   2.9e-56  190.5   0.0    10   320    40   336    32   339 0.93 Phage portal protein
HOK_GEF              PF01848.11    43 seq154_BIOID51121    -             51   4.9e-19   67.2   7.8   1   1     4e-23   5.4e-19   67.1   5.4     2    43     6    47     5    47 0.98 Hok/gef family
Phage_fiber_C        PF06820.7     64 seq156_BIOID51121    -            102   5.4e-36  122.4   0.7   1   1   6.2e-40   8.5e-36  121.8   0.5     1    64    41   102    41   102 0.99 Putative prophage tail fibre C-terminus
DUF932               PF06067.6    239 seq159_BIOID51121    -            128   9.8e-20   70.7   0.0   1   1   7.9e-24   1.1e-19   70.6   0.0   115   239     3   117     1   117 0.98 Domain of unknown function (DUF932)
Peptidase_S49        PF01343.13   154 seq161_BIOID51121    -            271     8e-13   48.3   0.3   1   1   1.3e-16   1.8e-12   47.2   0.2    88   153     1    65     1    66 0.94 Peptidase family S49
Trans_reg_C          PF00486.23    77 seq162_BIOID51121    -            512   7.9e-18   64.0   0.0   1   1   1.1e-21   1.5e-17   63.1   0.0     1    77    24   100    24   100 0.96 Transcriptional regulatory protein, C terminal
Phage_lysis          PF03245.8    125 seq171_BIOID51121    -            152   1.7e-50  170.0  12.0   1   1   1.4e-54     2e-50  169.8   8.3     1   125    26   151    26   151 0.99 Bacteriophage lysis protein
DUF879               PF05947.7    602 seq176_BIOID51121    -            586  1.3e-183  611.5   0.0   1   1  1.2e-187  1.6e-183  611.2   0.0     2   599     6   583     5   585 0.95 Bacterial protein of unknown function (DUF879)
Lambda_tail_I        PF06805.7     82 seq178_BIOID51121    -            180   3.8e-13   48.9   0.0   1   1   4.6e-17   6.3e-13   48.2   0.0    25    82     2    64     1    64 0.98 Bacteriophage lambda tail assembly protein I
TraV                 PF09676.5    119 seq179_BIOID51121    -            171   3.7e-40  137.2   1.1   1   1   3.1e-44   4.2e-40  137.0   0.8     1   119    23   165    23   165 0.98 Type IV conjugative transfer system lipoprotein (TraV)
Phage_antiter_Q      PF06323.6    230 seq182_BIOID51121    -            229  3.1e-105  350.5   9.5   1   1  2.5e-109  3.4e-105  350.4   6.6     1   229     1   228     1   229 1.00 Phage antitermination protein Q
Phage_GPO            PF05929.6    276 seq184_BIOID51121    -            289   9.9e-66  221.6   0.2   1   1   8.4e-70   1.2e-65  221.4   0.1     2   275    21   288    20   289 0.91 Phage capsid scaffolding protein (GPO) serine peptidase
Antirestrict         PF03230.8     94 seq185_BIOID51121    -            161     7e-38  128.3   0.2   1   1   6.8e-42   9.3e-38  128.0   0.1     1    94    64   161    64   161 0.96 Antirestriction protein
Rz1                  PF06085.6     40 seq186_BIOID51121    -             61   5.1e-21   73.6  11.4   1   1   4.6e-25   6.2e-21   73.4   7.9     1    40    20    61    20    61 0.97 Lipoprotein Rz1 precursor
PP-binding           PF00550.20    67 seq188_BIOID51121    -             78   2.7e-16   59.4   0.4   1   1   4.4e-20     3e-16   59.3   0.3     1    67     6    73     6    73 0.96 Phosphopantetheine attachment site
DUF1493              PF07377.7    111 seq188_BIOID51121    -             78   0.00024   21.0   0.4   1   1   4.1e-08   0.00028   20.8   0.3     1    59     1    55     1    62 0.91 Protein of unknown function (DUF1493)
StbA                 PF06406.6    318 seq189_BIOID51121    -            147   4.5e-52  176.8   0.0   1   1   3.9e-56   5.4e-52  176.5   0.0     1   123    22   145    22   146 0.98 StbA protein
FCD                  PF07729.7    125 seq194_BIOID51121    -            229   7.4e-24   84.3   9.5   1   1   1.7e-27   1.1e-23   83.7   6.6     3   123    99   218    97   220 0.94 FCD domain
GntR                 PF00392.16    64 seq194_BIOID51121    -            229   1.6e-14   52.9   0.1   1   1   5.7e-18   3.9e-14   51.7   0.0     3    64     7    68     5    68 0.95 Bacterial regulatory proteins, gntR family
Phage_GPD            PF05954.6    292 seq196_BIOID51121    -            413   2.3e-56  191.0   0.2   1   1   2.1e-60   2.9e-56  190.7   0.1     1   292    89   394    89   394 0.90 Phage late control gene D protein (GPD)
Oxidored_q6          PF01058.17   131 seq200_BIOID51121    -            381     7e-29   99.9   0.4   1   1   8.3e-33   1.1e-28   99.2   0.2     1   130    71   216    71   217 0.95 NADH ubiquinone oxidoreductase, 20 Kd subunit
DUF1380              PF07128.7    139 seq201_BIOID51121    -            144   6.9e-77  255.8   1.0   1   1   5.7e-81   7.8e-77  255.6   0.7     1   139     1   138     1   138 1.00 Protein of unknown function (DUF1380)
ketoacyl-synt        PF00109.21   255 seq204_BIOID51121    -            413     6e-60  202.7   1.1   1   1   1.7e-63     6e-60  202.7   0.8     2   255     4   247     3   247 0.93 Beta-ketoacyl synthase, N-terminal domain
Ketoacyl-synt_C      PF02801.17   119 seq204_BIOID51121    -            413   2.5e-39  133.6   1.7   1   1   1.4e-42   4.7e-39  132.7   1.2     1   119   255   370   255   370 0.97 Beta-ketoacyl synthase, C-terminal domain
Thiolase_N           PF00108.18   264 seq204_BIOID51121    -            413   1.2e-06   27.6   0.1   1   1   8.7e-10     3e-06   26.3   0.0    80   120   156   196   145   216 0.93 Thiolase, N-terminal domain
DUF932               PF06067.6    239 seq205_BIOID51121    -            273   2.6e-69  233.0   0.0   1   1   2.4e-73   3.2e-69  232.7   0.0     1   239    36   262    36   262 0.99 Domain of unknown function (DUF932)
Phage_pRha           PF09669.5     92 seq206_BIOID51121    -            183   1.8e-25   89.0   0.2   1   1   6.9e-29   4.7e-25   87.6   0.0     1    90    24   114    24   116 0.96 Phage regulatory protein Rha (Phage_pRha)
ORF11CD3             PF10549.4     57 seq206_BIOID51121    -            183   1.7e-23   81.9   0.1   1   1   5.7e-27   3.9e-23   80.8   0.1     4    56   123   176   121   177 0.97 ORF11CD3 domain
TraX                 PF05857.6    219 seq208_BIOID51121    -            258   4.8e-52  176.6   7.6   1   1   4.1e-56   5.6e-52  176.4   5.3     2   218    42   257    41   258 0.96 TraX protein
HDPD                 PF02924.9    118 seq209_BIOID51121    -            115   3.5e-18   65.4   0.7   1   1   2.8e-22   3.8e-18   65.2   0.5     2   115     4   109     3   112 0.93 Bacteriophage lambda head decoration protein D
RadC                 PF04002.10   123 seq210_BIOID51121    -            158   4.9e-47  158.5   0.0   1   1   4.6e-51   6.2e-47  158.1   0.0     2   123    37   158    36   158 0.98 RadC-like JAB domain
StbA                 PF06406.6    318 seq211_BIOID51121    -            197   6.5e-70  235.4   0.3   1   1   1.1e-73   7.3e-70  235.3   0.2   127   317     1   192     1   193 0.97 StbA protein
zf-dskA_traR         PF01258.12    36 seq214_BIOID51121    -             73   4.9e-13   48.4   3.3   1   1   5.2e-17   7.2e-13   47.9   2.3     5    36    35    67    30    67 0.91 Prokaryotic dksA/traR C4-type zinc finger
Lysis_S              PF04971.7     68 seq216_BIOID51121    -             31   2.5e-18   65.4   0.4   1   1   1.9e-22   2.6e-18   65.3   0.3    39    68     2    31     1    31 0.97 Lysis protein S
Phage_lysozyme       PF00959.14   110 seq218_BIOID51121    -            165   2.1e-32  111.5   0.1   1   1   1.9e-36   2.6e-32  111.2   0.1     1   109    48   154    48   155 0.98 Phage lysozyme
Phage_cap_P2         PF05125.7    333 seq225_BIOID51121    -             63   4.5e-08   32.2   0.1   1   1   3.6e-12   4.9e-08   32.1   0.1     2    50    11    59    10    62 0.93 Phage major capsid protein, P2 family
DGOK                 PF05035.7    287 seq227_BIOID51121    -            292   1.5e-98  328.9   0.3   1   1  1.3e-102   1.7e-98  328.7   0.2     1   286     9   287     9   288 0.98 2-keto-3-deoxy-galactonokinase
DUF3672              PF12421.3    136 seq231_BIOID51121    -           1159   4.9e-41  139.9   0.0   1   1   4.3e-44   1.5e-40  138.4   0.0     1   135   977  1117   977  1118 0.89 Fibronectin type III protein
Phage-tail_3         PF13550.1    164 seq231_BIOID51121    -           1159   6.7e-39  133.1   0.0   1   1   5.7e-42     2e-38  131.6   0.0     1   161   330   497   330   500 0.94 Putative phage tail protein
DUF1983              PF09327.6     81 seq231_BIOID51121    -           1159   4.4e-27   93.7   1.7   1   1   3.4e-30   1.2e-26   92.3   1.2     1    81   873   953   873   953 0.99 Domain of unknown function (DUF1983)
TraC_F_IV            PF11130.3    235 seq232_BIOID51121    -            875   1.6e-57  194.5   0.0   1   1   7.5e-61   2.5e-57  193.8   0.0     2   235    37   277    36   277 0.98 F pilus assembly Type-IV secretion system for plasmid transfer
AAA_10               PF12846.2    328 seq232_BIOID51121    -            875   1.4e-43  149.2   0.1   1   1   6.7e-47   2.3e-43  148.5   0.1     1   322   479   772   479   775 0.84 AAA-like domain
Peptidase_M85        PF13678.1    251 seq233_BIOID51121    -             93   8.9e-21   74.2   0.1   1   1   7.6e-25     1e-20   74.0   0.1     2    64    31    93    30    93 0.98 NFkB-p65-degrading zinc protease
DUF987               PF06174.6     66 seq234_BIOID51121    -             73   1.7e-43  145.8   0.2   1   1   1.4e-47   1.9e-43  145.6   0.1     1    66     1    66     1    66 0.99 Protein of unknown function (DUF987)
Phage_cap_P2         PF05125.7    333 seq236_BIOID51121    -            290   1.7e-91  306.4   0.2   1   1   1.4e-95   1.9e-91  306.3   0.2    52   329     1   283     1   287 0.94 Phage major capsid protein, P2 family
HEAT_2               PF13646.1     88 seq237_BIOID51121    -             69   4.3e-08   33.2   0.0   1   1   7.8e-12   5.3e-08   32.9   0.0     3    58    11    67     8    69 0.93 HEAT repeats
HEAT_EZ              PF13513.1     55 seq237_BIOID51121    -             69   1.8e-05   25.0   0.1   1   1     3e-08    0.0002   21.6   0.0     6    55    26    67    25    67 0.84 HEAT-like repeat
Ail_Lom              PF06316.6    199 seq242_BIOID51121    -             78   2.2e-36  125.1   0.3   1   1   3.6e-40   2.5e-36  124.9   0.2   129   199     8    78     2    78 0.97 Enterobacterial Ail/Lom protein
OMP_b-brl            PF13505.1    176 seq242_BIOID51121    -             78   3.4e-09   36.7   0.8   1   1   5.5e-13   3.8e-09   36.6   0.6   111   176    14    78     6    78 0.91 Outer membrane protein beta-barrel domain
Phage_cap_E          PF03864.10   329 seq244_BIOID51121    -            217   6.7e-39  133.5   0.1   1   1   5.4e-43   7.4e-39  133.4   0.0   120   329     2   216     1   216 0.90 Phage major capsid protein E
Peripla_BP_3         PF13377.1    160 seq245_BIOID51121    -            343   2.5e-44  150.9   0.0   1   1   1.4e-47   4.9e-44  150.0   0.0     1   160   178   339   178   339 0.95 Periplasmic binding protein-like domain
Peripla_BP_1         PF00532.16   279 seq245_BIOID51121    -            343   2.1e-36  125.4   0.0   1   1   8.3e-40   2.8e-36  125.0   0.0     2   259    70   317    69   335 0.91 Periplasmic binding proteins and sugar binding domain of LacI family
LacI                 PF00356.16    46 seq245_BIOID51121    -            343   1.6e-19   69.0   0.9   1   1     8e-23   2.7e-19   68.3   0.6     1    46    13    58    13    58 0.98 Bacterial regulatory proteins, lacI family
Peripla_BP_4         PF13407.1    258 seq245_BIOID51121    -            343   3.5e-14   52.6   0.0   1   1   5.9e-17     2e-13   50.1   0.0     1   257    72   320    72   321 0.86 Periplasmic binding protein domain
Abhydrolase_5        PF12695.2    142 seq246_BIOID51121    -            286     2e-20   72.8   0.0   1   1   1.9e-22   2.6e-19   69.2   0.0     1   141    27   262    27   263 0.82 Alpha/beta hydrolase family
Abhydrolase_6        PF12697.2    228 seq246_BIOID51121    -            286   6.7e-19   68.5   0.0   1   1   6.6e-22     9e-19   68.1   0.0     1   213    28   258    28   272 0.76 Alpha/beta hydrolase family
Abhydrolase_1        PF00561.15   230 seq246_BIOID51121    -            286   3.1e-18   66.0   0.0   1   1   2.6e-21   3.5e-18   65.8   0.0     1   228    54   274    54   276 0.91 alpha/beta hydrolase fold
Peptidase_S15        PF02129.13   272 seq246_BIOID51121    -            286   3.1e-15   56.2   0.0   1   1   4.2e-18   5.7e-15   55.3   0.0    52   256    48   250     6   258 0.80 X-Pro dipeptidyl-peptidase (S15 family)
Peptidase_S9         PF00326.16   213 seq246_BIOID51121    -            286   4.1e-12   45.6   0.1   1   1   7.1e-12   9.7e-09   34.6   0.0    10   104    49   138    45   164 0.84 Prolyl oligopeptidase family
DLH                  PF01738.13   218 seq246_BIOID51121    -            286   4.7e-09   35.7   0.2   1   1   7.8e-08   0.00011   21.5   0.0     8   127    19   128    13   149 0.81 Dienelactone hydrolase family
Hydrolase_4          PF12146.3     79 seq246_BIOID51121    -            286     3e-08   33.2   0.0   1   1   3.8e-11   5.3e-08   32.4   0.0    11    64    19    74    11    88 0.81 Putative lysophospholipase
Abhydrolase_3        PF07859.8    211 seq246_BIOID51121    -            286     5e-05   22.8   0.0   1   1   6.9e-08   9.5e-05   21.9   0.0    48   180    79   235    49   265 0.58 alpha/beta hydrolase fold
TonB                 PF03544.9     79 seq248_BIOID51121    -            113     7e-15   54.8   0.0   1   1   6.4e-19   8.8e-15   54.5   0.0     3    59    39    95    37   107 0.96 Gram-negative bacterial tonB protein
YagB_YeeU_YfjZ       PF06154.6    105 seq250_BIOID51121    -            122   4.5e-54  181.0   0.0   1   1   3.9e-58   5.4e-54  180.7   0.0     2   104    16   118    15   119 0.98 YagB/YeeU/YfjZ family
NiFeSe_Hases         PF00374.14   507 seq253_BIOID51121    -            597  1.6e-243  808.9   0.0   1   1  1.4e-247  1.9e-243  808.7   0.0     1   507    54   582    54   582 0.98 Nickel-dependent hydrogenase
GerE                 PF00196.14    58 seq255_BIOID51121    -            200   3.7e-22   77.2   1.9   1   1   2.1e-25   5.7e-22   76.6   1.3     2    57   140   195   139   196 0.97 Bacterial regulatory proteins, luxR family
Sigma70_r4_2         PF08281.7     54 seq255_BIOID51121    -            200   1.7e-09   36.8   0.3   1   1   1.2e-12   3.3e-09   35.9   0.2     8    47   139   177   139   184 0.93 Sigma-70, region 4
Sigma70_r4           PF04545.11    50 seq255_BIOID51121    -            200   8.5e-06   24.8   0.4   1   1     6e-09   1.7e-05   23.9   0.3     2    48   139   184   139   186 0.91 Sigma-70, region 4
phage_tail_N         PF08400.5    134 seq256_BIOID51121    -            312   1.9e-61  205.5   0.1   1   1   2.8e-65   1.9e-61  205.5   0.1     1   134     1   134     1   134 0.99 Prophage tail fibre N-terminal
CarboxypepD_reg      PF13620.1     82 seq256_BIOID51121    -            312   5.4e-08   32.6   0.2   1   1   2.1e-11   1.5e-07   31.2   0.2     1    74     4    82     4    89 0.82 Carboxypeptidase regulatory-like domain
AA_permease_2        PF13520.1    426 seq258_BIOID51121    -            444     2e-40  138.5  55.6   1   1   4.6e-44   3.1e-40  137.8  38.5     1   423     7   420     7   424 0.85 Amino acid permease
AA_permease          PF00324.16   479 seq258_BIOID51121    -            444   3.8e-22   78.1  47.2   1   1   1.1e-25   7.8e-22   77.1  32.7     8   391    18   377     8   435 0.81 Amino acid permease
DUF1305              PF06996.6    303 seq259_BIOID51121    -            359   3.4e-80  269.2   0.0   1   1   2.9e-84   3.9e-80  269.0   0.0     3   302    19   319    17   320 0.96 Protein of unknown function (DUF1305)
DUF3927              PF13064.1     46 seq261_BIOID51121    -             52   2.9e-22   77.7  11.8   1   1   2.3e-26   3.1e-22   77.6   8.2     1    46     3    48     3    48 0.98 Protein of unknown function (DUF3927)
Aldolase             PF01081.14   196 seq264_BIOID51121    -            205   7.3e-30  103.4   0.4   1   1   1.3e-33   9.1e-30  103.1   0.3     6   183     5   183     2   194 0.92 KDPG and KHG aldolase
Aminotran_4          PF01063.14   231 seq265_BIOID51121    -            269   1.2e-43  149.0   0.0   1   1   1.1e-47   1.5e-43  148.8   0.0     2   225    38   259    37   266 0.87 Aminotransferase class IV
DUF1219              PF06755.7    117 seq266_BIOID51121    -            124   7.5e-60  199.4   0.0   1   1   6.2e-64   8.5e-60  199.2   0.0     1   113     1   113     1   123 0.98 Protein of unknown function (DUF1219)
Packaging_FI         PF14000.1    125 seq267_BIOID51121    -            124   1.7e-41  141.2   3.1   1   1   1.4e-45   1.9e-41  141.0   2.1     1   125     3   121     3   121 0.97 DNA packaging protein FI
Phage_term_smal      PF05944.7    132 seq268_BIOID51121    -            266   2.8e-42  143.4   0.1   1   1   4.4e-46     6e-42  142.3   0.0     2   132    36   170    35   170 0.95 Phage small terminase subunit
CbiA                 PF01656.18   195 seq269_BIOID51121    -            214   8.2e-16   57.8   0.0   1   1     5e-19   1.1e-15   57.4   0.0     2   148     4   138     3   182 0.72 CobQ/CobB/MinD/ParA nucleotide binding domain
MipZ                 PF09140.6    261 seq269_BIOID51121    -            214   1.2e-13   50.6   3.3   1   1   1.1e-10   2.6e-07   29.9   0.1     2    53     2    52     1    61 0.88 ATPase MipZ
SRP54                PF00448.17   196 seq269_BIOID51121    -            214   4.1e-09   36.0   0.3   1   1   3.3e-12   7.6e-09   35.1   0.2     6    98     4    93     1   100 0.79 SRP54-type protein, GTPase domain
VirC1                PF07015.6    231 seq269_BIOID51121    -            214   3.5e-06   26.1   0.1   1   1   1.9e-09   4.4e-06   25.8   0.1     8   200     7   199     1   209 0.72 VirC1 protein
HNH                  PF01844.18    47 seq270_BIOID51121    -            121   3.3e-11   42.7   3.3   1   1   3.6e-15   4.9e-11   42.2   2.3     1    47    49    94    49    94 0.97 HNH endonuclease
Phage_attach         PF05354.6    117 seq273_BIOID51121    -            123   1.9e-60  201.4   0.1   1   1   3.1e-64   2.1e-60  201.2   0.1     1   117     7   123     7   123 1.00 Phage Head-Tail Attachment
Gifsy-2              PF13856.1     95 seq273_BIOID51121    -            123   5.7e-30  103.1   0.0   1   1   9.7e-34   6.6e-30  102.9   0.0     1    95    10   111    10   111 0.98 ATP-binding sugar transporter from pro-phage
ProQ                 PF04352.8    115 seq276_BIOID51121    -            149   7.7e-31  105.9   2.2   1   1   1.2e-33   1.6e-29  101.6   0.0     6   113    36   143    31   144 0.96 ProQ/FINO family
MR_MLE_N             PF02746.11   117 seq277_BIOID51121    -            382   3.7e-31  107.4   0.0   1   1   1.5e-34   6.9e-31  106.5   0.0    28   117    15   107     4   107 0.97 Mandelate racemase / muconate lactonizing enzyme, N-terminal domain
MR_MLE_C             PF13378.1    111 seq277_BIOID51121    -            382   1.8e-29  101.8   0.0   1   1   7.8e-33   3.6e-29  100.8   0.0     1   111   234   351   234   351 0.88 Enolase C-terminal domain-like
MR_MLE               PF01188.16    67 seq277_BIOID51121    -            382   3.7e-11   43.2   0.0   1   1   1.7e-14   7.7e-11   42.2   0.0     2    67   167   234   166   234 0.96 Mandelate racemase / muconate lactonizing enzyme, C-terminal domain
SPOR                 PF05036.8     76 seq278_BIOID51121    -            319     4e-17   62.0   0.3   1   1   1.4e-20     2e-16   59.7   0.0     3    72   246   312   244   315 0.91 Sporulation related domain
Tra_M                PF05261.6    127 seq280_BIOID51121    -            127   1.5e-58  196.2   1.4   1   1   1.2e-62   1.7e-58  196.1   1.0     1   127     1   127     1   127 0.99 TraM protein
YceG                 PF02618.11   297 seq284_BIOID51121    -            340     4e-95  318.1   0.0   1   1   3.4e-99   4.6e-95  317.9   0.0     3   297    42   330    40   330 0.94 YceG-like family
T6SS-SciN            PF12790.2    142 seq285_BIOID51121    -            178   8.4e-36  122.5   0.0   1   1     7e-40   9.6e-36  122.4   0.0     2   140    19   168    18   170 0.97 Type VI secretion lipoprotein
Terminase_2          PF03592.11   144 seq288_BIOID51121    -            187   2.1e-09   37.6   3.3   1   1   2.6e-13   3.5e-09   36.9   2.3     1    57     2    58     2   169 0.92 Terminase small subunit
Minor_tail_Z         PF06763.6    189 seq289_BIOID51121    -            191   4.2e-72  241.6  12.0   1   1   4.6e-76   6.2e-72  241.1   8.3     1   189     3   191     3   191 0.97 Prophage minor tail protein Z (GPZ)
Ogr_Delta            PF04606.7     47 seq292_BIOID51121    -             86     4e-18   64.6   4.0   1   1   3.8e-22   5.1e-18   64.3   2.8     1    46     3    50     3    51 0.97 Ogr/Delta-like zinc finger
Phage_GPL            PF05926.6    140 seq294_BIOID51121    -            164   8.5e-51  171.3   0.1   1   1   7.1e-55   9.8e-51  171.1   0.1     2   140    26   164    25   164 0.99 Phage head completion protein (GPL)
OKR_DC_1             PF01276.15   417 seq296_BIOID51121    -            728    3e-199  661.7   0.2   1   1  9.5e-203  4.3e-199  661.1   0.1     1   417   143   558   143   558 1.00 Orn/Lys/Arg decarboxylase, major domain
OKR_DC_1_C           PF03711.10   137 seq296_BIOID51121    -            728   3.3e-54  182.5   1.0   1   1   1.5e-57   6.8e-54  181.5   0.7     1   136   583   716   583   717 0.99 Orn/Lys/Arg decarboxylase, C-terminal domain
OKR_DC_1_N           PF03709.10   115 seq296_BIOID51121    -            728   4.9e-29  100.6   0.1   1   1   2.1e-32   9.5e-29   99.6   0.1     1   115    27   137    27   137 0.99 Orn/Lys/Arg decarboxylase, N-terminal domain
Peptidase_M22        PF00814.20   268 seq299_BIOID51121    -            337  4.2e-102  341.1   0.0   1   1  3.5e-106  4.7e-102  340.9   0.0     2   268    24   307    23   307 0.98 Glycoprotease family
GPW_gp25             PF04965.9     99 seq303_BIOID51121    -            142   1.7e-16   59.4   0.0   1   1   1.8e-20   2.5e-16   58.9   0.0     2    91    25   114    24   118 0.94 Gene 25-like lysozyme
Terminase_1          PF03354.10   477 seq304_BIOID51121    -            553   2.1e-37  128.5   0.0   1   1   1.9e-41   2.6e-37  128.2   0.0     6   469    64   534    59   539 0.84 Phage Terminase
Phage_tail_U         PF06141.6    133 seq305_BIOID51121    -            131   1.1e-63  213.0   0.4   1   1   8.8e-68   1.2e-63  212.9   0.3     1   133     1   131     1   131 0.99 Phage minor tail protein U
HOK_GEF              PF01848.11    43 seq306_BIOID51121    -             46   7.3e-18   63.5   1.7   1   1   5.7e-22   7.8e-18   63.4   1.2     2    43     3    44     2    44 0.96 Hok/gef family
Cytochrom_B_N        PF00033.14   188 seq307_BIOID51121    -            235   3.7e-36  124.1  21.2   1   1   6.1e-40   4.2e-36  123.9  14.7     2   188    12   220    11   220 0.97 Cytochrome b(N-terminal)/b6/petB
Ni_hydr_CYTB         PF01292.15   182 seq307_BIOID51121    -            235   1.8e-35  121.8  19.1   1   1     3e-39   2.1e-35  121.6  13.2     2   182    14   220    13   220 0.95 Prokaryotic cytochrome b561
HTH_Tnp_1            PF01527.15    76 seq310_BIOID51121    -            126   2.5e-21   75.2   0.0   1   1   2.5e-25   3.5e-21   74.8   0.0     1    70    10    86    10    92 0.86 Transposase
Phage_tail_X         PF05489.7     60 seq311_BIOID51121    -             68   1.3e-21   75.7   0.0   1   1   9.9e-26   1.4e-21   75.6   0.0     1    57     3    58     3    61 0.95 Phage Tail Protein X
SNase                PF00565.12   108 seq313_BIOID51121    -            153   1.1e-28   99.4   0.1   1   1   9.9e-33   1.4e-28   99.2   0.0     1   108    44   140    44   140 0.98 Staphylococcal nuclease homologue
Proteasome           PF00227.21   190 seq314_BIOID51121    -            176   1.5e-25   89.4   0.2   1   1     2e-29   2.8e-25   88.6   0.1     5   186     2   168     2   172 0.94 Proteasome subunit
Phage_holin_3        PF05106.7    100 seq317_BIOID51121    -            107   2.9e-18   65.5   0.8   1   1   2.5e-22   3.4e-18   65.3   0.5     6   100     7   101     2   101 0.95 Phage holin family (Lysis protein S)
Thymidylate_kin      PF02223.12   186 seq318_BIOID51121    -            213   1.2e-60  203.9   0.0   1   1   9.8e-65   1.3e-60  203.8   0.0     1   186     8   200     8   200 0.98 Thymidylate kinase
MFS_1                PF07690.11   354 seq319_BIOID51121    -            441   1.4e-59  201.4  77.5   1   2   1.2e-54   8.1e-51  172.7  26.5     1   354    36   400    36   400 0.86 Major Facilitator Superfamily
MFS_1                PF07690.11   354 seq319_BIOID51121    -            441   1.4e-59  201.4  77.5   2   2   3.9e-15   2.7e-11   42.7  21.7     2   172   257   433   256   440 0.87 Major Facilitator Superfamily
Sugar_tr             PF00083.19   451 seq319_BIOID51121    -            441   4.4e-07   28.7  28.0   1   1     1e-10   6.9e-07   28.0  19.4    43   430    59   427    24   438 0.74 Sugar (and other) transporter
DUF3702              PF12486.3    148 seq322_BIOID51121    -            458   2.8e-48  163.2  13.1   1   1     4e-52   2.8e-48  163.2   9.0     2   146   306   449   305   451 0.98 ImpA domain protein
ImpA-rel_N           PF06812.7     62 seq322_BIOID51121    -            458   1.8e-15   56.2   0.6   1   1   2.7e-19   1.8e-15   56.2   0.4     1    60    42   100    42   102 0.98 ImpA-related N-terminal
TrbI_Ftype           PF09677.5    111 seq323_BIOID51121    -            128   4.8e-51  171.1   0.5   1   1   4.2e-55   5.7e-51  170.9   0.3     1   111    15   125    15   125 0.99 Type-F conjugative transfer system protein (TrbI_Ftype)
Big_2                PF02368.13    79 seq324_BIOID51121    -            250   4.2e-11   42.4  11.0   1   1   6.2e-15   4.2e-11   42.4   7.6     1    76   160   237   160   244 0.95 Bacterial Ig-like domain (group 2)
zf-ribbon_3          PF13248.1     26 seq325_BIOID51121    -            110   1.2e-07   30.5   0.5   1   1   3.6e-11   1.6e-07   30.1   0.4     3    25     4    26     2    27 0.91 zinc-ribbon domain
zinc_ribbon_2        PF13240.1     23 seq325_BIOID51121    -            110   9.8e-07   27.9   2.6   1   1   3.1e-10   1.4e-06   27.4   1.8     1    23     5    27     5    27 0.96 zinc-ribbon domain
DZR                  PF12773.2     50 seq325_BIOID51121    -            110   3.4e-06   26.6   0.0   1   1   7.6e-10   3.5e-06   26.6   0.0     1    23     6    28     6    70 0.92 Double zinc ribbon
TnpB_IS66            PF05717.8    108 seq326_BIOID51121    -            115   2.6e-42  142.4   0.0   1   1   2.1e-46   2.9e-42  142.3   0.0     2   104     7   107     6   111 0.97 IS66 Orf2 like protein
TraY                 PF05509.6     49 seq329_BIOID51121    -            131   4.4e-38  128.7   0.1   1   2   1.9e-18   2.6e-14   52.5   0.0     2    45    15    58    14    62 0.92 TraY domain
TraY                 PF05509.6     49 seq329_BIOID51121    -            131   4.4e-38  128.7   0.1   2   2   2.7e-25   3.6e-21   74.5   0.0     1    48    70   117    70   118 0.97 TraY domain
HHA                  PF05321.6     57 seq331_BIOID51121    -             69   7.5e-29   99.5   0.1   1   1   6.3e-33   8.6e-29   99.3   0.0     1    57    10    66    10    66 0.99 Haemolysin expression modulating protein
Peptidase_M15_4      PF13539.1     67 seq332_BIOID51121    -            130   1.6e-14   53.9   0.2   1   1   1.7e-18   2.3e-14   53.4   0.1     4    67    58   123    55   123 0.72 D-alanyl-D-alanine carboxypeptidase
HycI                 PF01750.13   130 seq333_BIOID51121    -            195   1.1e-38  131.6   0.0   1   1   9.5e-43   1.3e-38  131.3   0.0     1   129    23   151    23   152 0.98 Hydrogenase maturation protease
AAA_2                PF07724.9    171 seq334_BIOID51121    -            443   5.2e-52  176.0   0.7   1   2   6.4e-10   1.5e-06   28.1   0.0     5    66    52   113    49   115 0.92 AAA domain (Cdc48 subfamily)
AAA_2                PF07724.9    171 seq334_BIOID51121    -            443   5.2e-52  176.0   0.7   2   2   3.9e-46   8.9e-43  146.0   0.1    10   171   188   329   170   329 0.89 AAA domain (Cdc48 subfamily)
AAA                  PF00004.24   132 seq334_BIOID51121    -            443   1.8e-16   60.4   0.1   1   2   2.2e-10   5.1e-07   29.8   0.0     1    57    53   107    53   142 0.72 ATPase family associated with various cellular activities (AAA)
AAA                  PF00004.24   132 seq334_BIOID51121    -            443   1.8e-16   60.4   0.1   2   2   9.6e-10   2.2e-06   27.7   0.0    39   130   226   332   188   334 0.73 ATPase family associated with various cellular activities (AAA)
AAA_5                PF07728.9    139 seq334_BIOID51121    -            443   7.4e-08   32.1   0.3   1   1   1.4e-09   3.3e-06   26.7   0.0     1    99    52   149    52   206 0.77 AAA domain (dynein-related subfamily)
ClpB_D2-small        PF10431.4     81 seq334_BIOID51121    -            443   2.3e-06   27.2   0.8   1   1     7e-09   1.6e-05   24.6   0.0     1    62   335   405   335   411 0.90 C-terminal, D2-small domain, of ClpB protein
TraW_N               PF12477.3     31 seq336_BIOID51121    -            208   1.9e-06   27.5   0.2   1   1   2.3e-10   3.2e-06   26.8   0.2    12    30    10    28     9    29 0.95 Sex factor F TraW protein N terminal
DUF1076              PF06416.7    113 seq339_BIOID51121    -            191   7.5e-44  147.9   0.1   1   1   8.5e-48   1.2e-43  147.3   0.1     1   113    81   189    79   189 0.96 Protein of unknown function (DUF1076)
DDE_Tnp_IS66         PF03050.9    271 seq340_BIOID51121    -            512  3.4e-100  334.6   0.0   1   1  9.9e-104  3.4e-100  334.6   0.0     1   271   175   462   175   462 0.98 Transposase IS66 family
DDE_Tnp_IS66_C       PF13817.1     39 seq340_BIOID51121    -            512   4.3e-19   68.1   0.1   1   1   3.3e-22   1.1e-18   66.7   0.0     1    39   468   506   468   506 0.98 IS66 C-terminal element
HTH_Tnp_IS66         PF13005.2     59 seq340_BIOID51121    -            512   3.4e-17   61.8   0.7   1   1   1.8e-20     6e-17   61.1   0.5     3    59   115   169   113   169 0.95 putative Helix-turn-helix domain of transposase IS66
LZ_Tnp_IS66          PF13007.2     78 seq340_BIOID51121    -            512   3.7e-13   49.8   3.2   1   1   1.1e-16   3.7e-13   49.8   2.2     1    77    38   110    38   111 0.82 Transposase C of IS166 homeodomain
DUF2726              PF10881.3    126 seq341_BIOID51121    -            196   2.2e-27   95.0   0.1   1   1   2.5e-31   3.4e-27   94.4   0.0     2   108    59   169    58   180 0.94 Protein of unknown function (DUF2726)
Rep_3                PF01051.16   218 seq342_BIOID51121    -            230   1.8e-21   76.6   3.5   1   1   1.6e-25   2.1e-21   76.3   2.4     1   190     8   229     8   230 0.85 Initiator Replication protein
CCP_MauG             PF03150.9    159 seq343_BIOID51121    -            465   6.4e-52  175.9   0.0   1   1     2e-52   9.1e-49  165.6   0.0     2   159   184   335   183   335 0.97 Di-haem cytochrome c peroxidase
Haem_bd              PF14376.1    137 seq343_BIOID51121    -            465   9.4e-42  141.8   0.0   1   1   2.1e-45   9.4e-42  141.8   0.0     2   137    17   155    16   155 0.99 Haem-binding domain
Cytochrom_C          PF00034.16    91 seq343_BIOID51121    -            465   5.1e-15   55.9   0.1   1   1   4.1e-11   1.9e-07   31.7   0.0     2    90   340   453   339   454 0.86 Cytochrome c
TraA                 PF05513.6    119 seq346_BIOID51121    -            121   1.9e-59  198.9  11.7   1   1   1.5e-63   2.1e-59  198.7   8.1     1   119     1   120     1   120 0.98 TraA
DNA_pol3_delta2      PF13177.1    162 seq347_BIOID51121    -            334   3.5e-39  133.9   0.0   1   1   8.6e-43   5.9e-39  133.2   0.0     8   159    13   165     9   168 0.96 DNA polymerase III, delta subunit
DNApol3-delta_C      PF09115.5    119 seq347_BIOID51121    -            334     2e-37  127.7   0.1   1   1   4.5e-41   3.1e-37  127.1   0.1     2   119   207   323   206   323 0.98 DNA polymerase III, delta subunit, C terminal
DUF2570              PF10828.3    110 seq349_BIOID51121    -            135   5.7e-05   22.5   0.1   1   1     5e-09   6.8e-05   22.3   0.1     3   100     3    99     1   108 0.88 Protein of unknown function (DUF2570)
Phage_lambd_GpG      PF06894.6    127 seq352_BIOID51121    -            143   2.4e-56  188.7   1.2   1   1     2e-60   2.7e-56  188.4   0.8     1   127     1   127     1   127 0.98 Bacteriophage lambda minor tail protein (GpG)
Ail_Lom              PF06316.6    199 seq353_BIOID51121    -            199  2.3e-118  392.7   4.9   1   1  3.7e-122  2.5e-118  392.5   3.4     1   199     1   199     1   199 1.00 Enterobacterial Ail/Lom protein
OMP_b-brl            PF13505.1    176 seq353_BIOID51121    -            199   1.2e-25   90.3   4.8   1   1   2.1e-29   1.4e-25   90.0   3.3     2   176    11   199     8   199 0.87 Outer membrane protein beta-barrel domain
HyaE                 PF07449.6    107 seq355_BIOID51121    -            132   4.2e-40  135.8   0.0   1   1   3.5e-44   4.8e-40  135.6   0.0     1   107    10   116    10   116 0.99 Hydrogenase-1 expression protein HyaE
TraL                 PF07178.6     95 seq357_BIOID51121    -            103   4.3e-37  125.9   0.2   1   1   3.5e-41   4.8e-37  125.7   0.2     1    95     9   103     9   103 0.99 TraL protein
TraU                 PF06834.6    280 seq359_BIOID51121    -            330   2.5e-84  282.5   0.8   1   1   2.1e-88   2.9e-84  282.4   0.5     2   279    29   329    28   330 0.97 TraU protein
IalB                 PF06776.7    134 seq360_BIOID51121    -             78   1.8e-05   24.4   0.0   1   1   1.4e-09   1.9e-05   24.4   0.0    66   133     4    71     1    72 0.94 Invasion associated locus B (IalB) protein
P2_Phage_GpR         PF06891.6    135 seq361_BIOID51121    -            155   2.1e-37  127.8   0.0   1   1   1.8e-41   2.4e-37  127.6   0.0     1   135     1   130     1   130 0.98 P2 phage tail completion protein R (GpR)
Phage_tail_T         PF06223.7    103 seq363_BIOID51121    -            137   1.6e-42  143.9   0.5   1   1   3.8e-41   5.2e-37  126.2   0.1     6   100     1    99     1   102 0.88 Minor tail protein T
HupH_C               PF04809.8    120 seq364_BIOID51121    -            305   1.9e-49  166.2   0.0   1   2     5e-11   6.8e-07   28.9   0.0     6    96    70   160    67   175 0.82 HupH hydrogenase expression protein, C-terminal conserved region
HupH_C               PF04809.8    120 seq364_BIOID51121    -            305   1.9e-49  166.2   0.0   2   2   5.3e-44   7.2e-40  135.3   0.0     1   119   183   299   183   300 0.99 HupH hydrogenase expression protein, C-terminal conserved region
TraE                 PF05309.6    187 seq365_BIOID51121    -            188   8.6e-74  246.6   0.5   1   1   7.1e-78   9.8e-74  246.4   0.4     1   187     1   187     1   187 0.99 TraE protein
Peptidase_U35        PF04586.12   163 seq366_BIOID51121    -            645   4.3e-30  104.7   0.0   1   1   1.2e-33     8e-30  103.8   0.0     5   159    12   157     8   161 0.91 Caudovirus prohead protease
Phage_capsid         PF05065.8    276 seq366_BIOID51121    -            645   8.1e-27   93.9   0.2   1   1     2e-30   1.4e-26   93.2   0.2     8   275   353   635   351   636 0.78 Phage capsid family
RepB-RCR_reg         PF10723.4     85 seq368_BIOID51121    -             84     4e-36  122.4   1.1   1   1   3.2e-40   4.4e-36  122.3   0.8     1    83     1    83     1    84 0.99 Replication regulatory protein RepB
Rep_3                PF01051.16   218 seq370_BIOID51121    -            280   2.8e-19   69.4   6.7   1   1   2.6e-23   3.5e-19   69.0   4.7     3   218    73   277    71   277 0.90 Initiator Replication protein
ROS_MUCR             PF05443.6    132 seq372_BIOID51121    -            182   7.9e-11   41.7   0.0   1   1   9.8e-15   1.3e-10   40.9   0.0    69   127    21    79     3    82 0.91 ROS/MUCR transcriptional regulator protein
PTR2                 PF00854.16   373 seq375_BIOID51121    -            485   9.5e-70  235.1  17.2   1   1   2.5e-73   1.7e-69  234.2  11.9     3   370    77   417    75   420 0.95 POT family
MFS_1                PF07690.11   354 seq375_BIOID51121    -            485   4.8e-19   68.2  53.8   1   1   7.1e-23   4.8e-19   68.2  32.6     9   348    21   418    13   425 0.76 Major Facilitator Superfamily
phage_tail_N         PF08400.5    134 seq377_BIOID51121    -            437     4e-61  204.4   0.1   1   1   1.2e-64     4e-61  204.4   0.1     1   134     1   134     1   134 0.99 Prophage tail fibre N-terminal
Phage_fiber_C        PF06820.7     64 seq377_BIOID51121    -            437   2.5e-36  123.5   0.2   1   1   1.1e-39   3.8e-36  122.9   0.1     1    64   363   426   363   426 0.99 Putative prophage tail fibre C-terminus
Collagen             PF01391.13    60 seq377_BIOID51121    -            437   1.6e-10   40.2  33.1   1   1   2.3e-12   7.8e-09   34.8  19.9     1    53   308   360   304   363 0.56 Collagen triple helix repeat (20 copies)
CarboxypepD_reg      PF13620.1     82 seq377_BIOID51121    -            437     1e-07   31.7   0.2   1   1   7.6e-11   2.6e-07   30.4   0.2     1    74     4    82     4    89 0.82 Carboxypeptidase regulatory-like domain
TatD_DNase           PF01026.16   255 seq378_BIOID51121    -            265   1.2e-76  257.2   0.0   1   1   9.8e-81   1.3e-76  257.0   0.0     1   255     4   255     4   255 0.96 TatD related DNase
Phage_tail_S         PF05069.8    148 seq379_BIOID51121    -            214   7.8e-28   96.9   4.0   1   2   2.6e-15   3.6e-11   42.9   1.2     4    61     9    68     6    91 0.85 Phage virion morphogenesis family
Phage_tail_S         PF05069.8    148 seq379_BIOID51121    -            214   7.8e-28   96.9   4.0   2   2   6.9e-19   9.4e-15   54.5   0.0    59   144   124   206   116   210 0.85 Phage virion morphogenesis family
TMP_2                PF06791.8    210 seq380_BIOID51121    -            859   9.2e-69  231.1  12.7   1   1   1.3e-72   9.2e-69  231.1   8.8     2   209    50   257    49   258 0.98 Prophage tail length tape measure protein
Tape_meas_lam_C      PF09718.5     78 seq380_BIOID51121    -            859   1.7e-20   72.5   5.8   1   1   2.5e-24   1.7e-20   72.5   4.0     1    78   632   709   632   709 0.98 Lambda phage tail tape-measure protein (Tape_meas_lam_C)
UbiA                 PF01040.13   257 seq381_BIOID51121    -            308   7.6e-37  126.7  21.2   1   1   7.3e-41     1e-36  126.4  14.7     1   225    21   273    21   306 0.76 UbiA prenyltransferase family
IncFII_repA          PF02387.10   281 seq382_BIOID51121    -            289   2.3e-97  325.4   0.1   1   1    2e-101   2.7e-97  325.1   0.0     3   271     9   269     1   276 0.98 IncFII RepA protein family
Pyridoxal_deC        PF00282.14   373 seq387_BIOID51121    -            487  1.4e-108  362.6   0.0   1   1  2.4e-112  1.7e-108  362.3   0.0     1   373    54   404    54   404 0.98 Pyridoxal-dependent decarboxylase conserved domain
Phage_base_V         PF04717.7     79 seq392_BIOID51121    -            193   9.1e-26   89.5   0.5   1   1   1.5e-29     2e-25   88.4   0.3     1    78    16    90    16    91 0.98 Phage-related baseplate assembly protein
Bac_Ubq_Cox          PF01654.12   436 seq393_BIOID51121    -            514  1.8e-184  613.0  24.7   1   1  1.8e-188  2.4e-184  612.6  17.1     1   435     7   502     7   503 0.97 Bacterial Cytochrome Ubiquinol Oxidase
DUF3748              PF12566.3    122 seq394_BIOID51121    -            416   1.4e-64  215.3   2.8   1   1   3.7e-67   2.5e-63  211.2   2.1     1   122    74   191    74   191 0.99 Protein of unknown function (DUF3748)
PTS_EIIC             PF02378.13   321 seq397_BIOID51121    -            477   1.4e-80  270.4  33.4   1   1   2.1e-84   1.4e-80  270.4  23.2     1   321    13   320    13   320 0.94 Phosphotransferase system, EIIC
PTS_EIIB             PF00367.15    35 seq397_BIOID51121    -            477   7.7e-14   50.5   0.1   1   1     2e-17   1.3e-13   49.7   0.0     3    35   404   436   402   436 0.95 phosphotransferase system, EIIB
Methyltransf_6       PF03737.10   154 seq398_BIOID51121    -            161   4.3e-55  185.6   0.4   1   1   3.5e-59   4.8e-55  185.5   0.2     1   153     1   152     1   153 0.99 Demethylmenaquinone methyltransferase
Phage_fiber_C        PF06820.7     64 seq400_BIOID51121    -             89   7.5e-35  118.7   0.5   1   1   7.9e-39   1.1e-34  118.2   0.3     1    64    28    89    28    89 0.99 Putative prophage tail fibre C-terminus
GPW_gp25             PF04965.9     99 seq401_BIOID51121    -            116   7.6e-21   73.3   0.0   1   1   7.3e-25     1e-20   73.0   0.0     5    93    17   105    14   111 0.92 Gene 25-like lysozyme
TrbC_Ftype           PF09673.5    113 seq404_BIOID51121    -            218   5.2e-28   96.7   0.0   1   1   6.9e-32   9.4e-28   95.9   0.0     1   113    99   197    99   197 0.97 Type-F conjugative transfer system pilin assembly protein
tRNA-synt_2          PF00152.15   335 seq408_BIOID51121    -            505   1.5e-98  329.5   1.0   1   1  4.3e-102     2e-98  329.1   0.7     1   334   162   502   162   503 0.90 tRNA synthetases class II (D, K and N)
tRNA_anti            PF01336.20    76 seq408_BIOID51121    -            505   1.2e-15   56.9   0.0   1   1   4.7e-19   2.1e-15   56.1   0.0     1    76    68   146    68   146 0.98 OB-fold nucleic acid binding domain
Baseplate_J          PF04865.9    243 seq409_BIOID51121    -            298   7.6e-49  166.1   1.4   1   1   1.6e-49   2.1e-45  154.8   0.5    96   243   112   258   107   258 0.97 Baseplate J-like protein
Phage_portal         PF04860.7    347 seq415_BIOID51121    -            454     1e-83  280.7   0.0   1   1   9.1e-88   1.2e-83  280.5   0.0     3   347    38   382    36   382 0.96 Phage portal protein
TraN                 PF06986.6    248 seq418_BIOID51121    -            602   3.5e-74  249.1  25.1   1   1   2.6e-78   3.5e-74  249.1  17.4     4   247   306   552   303   553 0.95 Type-1V conjugative transfer system mating pair stabilisation
LysR_substrate       PF03466.15   209 seq420_BIOID51121    -            310   2.9e-34  117.8   0.0   1   1   5.6e-38   3.8e-34  117.5   0.0     2   208    92   296    91   297 0.95 LysR substrate binding domain
HTH_1                PF00126.22    60 seq420_BIOID51121    -            310   1.2e-15   56.8   1.2   1   1   1.7e-19   1.2e-15   56.8   0.9     2    60     9    67     8    67 0.98 Bacterial regulatory helix-turn-helix protein, lysR family
PhdYeFM_antitox      PF02604.14    75 seq423_BIOID51121    -             63   2.2e-07   30.2   0.0   1   1   1.6e-11   2.2e-07   30.2   0.0    23    69     9    54     1    60 0.86 Antitoxin Phd_YefM, type II toxin-antitoxin system
AA_kinase            PF00696.23   241 seq424_BIOID51121    -            443   5.6e-27   94.7   0.5   1   1   1.7e-30   7.7e-27   94.2   0.4     1   240    26   268    26   269 0.93 Amino acid kinase family
Acetyltransf_1       PF00583.19    83 seq424_BIOID51121    -            443   5.1e-09   35.9   0.0   1   1   3.9e-12   1.8e-08   34.1   0.0     3    83   342   414   340   414 0.92 Acetyltransferase (GNAT) family
Cyto_ox_2            PF02322.10   328 seq425_BIOID51121    -            378  5.8e-112  373.9  33.8   1   1  4.8e-116  6.6e-112  373.7  23.4     1   328     6   362     6   362 0.99 Cytochrome oxidase subunit II
HTH_AraC             PF00165.18    42 seq428_BIOID51121    -            274   9.5e-20   69.6   0.7   1   2   1.1e-09   7.5e-06   25.4   0.0     1    41   151   190   151   191 0.93 Bacterial regulatory helix-turn-helix proteins, AraC family
HTH_AraC             PF00165.18    42 seq428_BIOID51121    -            274   9.5e-20   69.6   0.7   2   2   4.8e-15   3.3e-11   42.5   0.1     7    41   205   240   204   241 0.95 Bacterial regulatory helix-turn-helix proteins, AraC family
HTH_18               PF12833.2     81 seq428_BIOID51121    -            274   2.8e-16   59.2   0.1   1   1   7.3e-20     5e-16   58.4   0.1     1    81   164   242   164   242 0.96 Helix-turn-helix domain
MIP                  PF00230.15   227 seq431_BIOID51121    -            281   1.8e-76  256.4  12.9   1   1   1.5e-80     2e-76  256.2   9.0     2   227     2   251     1   251 0.97 Major intrinsic protein
DUF1076              PF06416.7    113 seq432_BIOID51121    -            193   7.8e-42  141.4   0.1   1   1   8.4e-46   1.2e-41  140.8   0.1    15   113    93   191    79   191 0.93 Protein of unknown function (DUF1076)
DUF3950              PF13132.1     30 seq433_BIOID51121    -             74   7.8e-18   63.5   0.2   1   1   9.1e-22   1.2e-17   62.9   0.1     1    29    21    49    21    50 0.98 Domain of unknown function (DUF3950)
HTH_Tnp_IS1          PF12759.2     50 seq435_BIOID51121    -             91   2.2e-32  110.1   0.1   1   1   4.8e-36   3.3e-32  109.6   0.1     1    50    39    88    39    88 0.99 InsA C-terminal domain
Zn_Tnp_IS1           PF03811.8     36 seq435_BIOID51121    -             91   1.1e-21   75.9   4.5   1   1   3.1e-25   2.1e-21   74.9   3.1     1    36     1    36     1    36 0.99 InsA N-terminal domain
Tail_P2_I            PF09684.5    139 seq436_BIOID51121    -            176   5.5e-53  178.1   0.0   1   1   4.7e-57   6.5e-53  177.9   0.0     1   139     6   142     6   142 0.99 Phage tail protein (Tail_P2_I)
Phage_min_tail       PF05939.8    109 seq438_BIOID51121    -            118   2.8e-25   88.2   0.0   1   1   2.4e-29   3.2e-25   88.0   0.0    22   109    31   118    19   118 0.96 Phage minor tail protein
HSP20                PF00011.16   102 seq441_BIOID51121    -            137   1.4e-21   76.1   0.1   1   1   1.2e-25   1.7e-21   75.9   0.1     4   102    42   137    39   137 0.94 Hsp20/alpha crystallin family
DDE_Tnp_IS1          PF03400.8    131 seq443_BIOID51121    -            125   6.9e-73  242.7   1.2   1   1   5.6e-77   7.7e-73  242.6   0.9     7   131     1   125     1   125 1.00 IS1 transposase
HHA                  PF05321.6     57 seq446_BIOID51121    -             62   5.2e-10   39.1   0.1   1   1   4.6e-14   6.2e-10   38.9   0.0     1    32    11    42    11    54 0.94 Haemolysin expression modulating protein
Phage_fiber_2        PF03406.8     44 seq447_BIOID51121    -            700   2.9e-44  148.3  16.6   1   2   7.4e-27   5.1e-23   80.3   3.7     1    44   173   216   173   216 0.98 Phage tail fibre repeat
Phage_fiber_2        PF03406.8     44 seq447_BIOID51121    -            700   2.9e-44  148.3  16.6   2   2   1.2e-24   8.3e-21   73.2   2.4     1    43   217   259   217   260 0.96 Phage tail fibre repeat
DUF3751              PF12571.3    159 seq447_BIOID51121    -            700   3.5e-38  130.8   1.2   1   1   1.4e-41   9.3e-38  129.4   0.1     3   159     7   157     1   157 0.96 Phage tail-collar fibre protein
HSP20                PF00011.16   102 seq451_BIOID51121    -             88   4.5e-09   35.9   0.0   1   1   3.9e-13   5.3e-09   35.7   0.0     3    50    39    86    37    88 0.93 Hsp20/alpha crystallin family
FGGY_N               PF00370.16   245 seq457_BIOID51121    -            481   5.8e-84  281.1   0.1   1   1   1.2e-87   8.3e-84  280.6   0.1    17   245     1   232     1   232 0.99 FGGY family of carbohydrate kinases, N-terminal domain
FGGY_C               PF02782.11   197 seq457_BIOID51121    -            481   8.3e-63  211.4   0.5   1   1   3.6e-66   2.4e-62  209.9   0.7     1   197   241   431   241   431 0.96 FGGY family of carbohydrate kinases, C-terminal domain
DUF957               PF06117.6     65 seq460_BIOID51121    -             29   1.5e-13   49.9   0.5   1   1   1.1e-17   1.5e-13   49.9   0.4     1    29     1    29     1    29 0.98 Enterobacterial protein of unknown function (DUF957)
HTH_AraC             PF00165.18    42 seq462_BIOID51121    -            242   4.2e-19   67.6   0.9   1   2     1e-08   6.8e-05   22.4   0.0     1    37   145   181   145   186 0.88 Bacterial regulatory helix-turn-helix proteins, AraC family
HTH_AraC             PF00165.18    42 seq462_BIOID51121    -            242   4.2e-19   67.6   0.9   2   2   2.8e-15   1.9e-11   43.2   0.1     6    40   198   233   196   235 0.91 Bacterial regulatory helix-turn-helix proteins, AraC family
HTH_18               PF12833.2     81 seq462_BIOID51121    -            242   3.4e-12   46.1   0.3   1   1   8.5e-16   5.8e-12   45.4   0.2     1    80   158   235   158   236 0.93 Helix-turn-helix domain
His_Phos_2           PF00328.17   347 seq463_BIOID51121    -            442   1.5e-41  142.8   0.0   1   1   1.3e-45   1.7e-41  142.5   0.0     1   345    39   383    39   387 0.87 Histidine phosphatase superfamily (branch 2)
BATS                 PF06968.8     92 seq465_BIOID51121    -            346   1.7e-29  101.3   0.0   1   1   5.5e-33   3.7e-29  100.2   0.0     1    92   220   312   220   312 0.99 Biotin and Thiamin Synthesis associated domain
Radical_SAM          PF04055.16   166 seq465_BIOID51121    -            346   3.9e-19   69.3   0.0   1   1   4.6e-22   3.2e-18   66.3   0.0     4   160    50   203    47   209 0.92 Radical SAM superfamily
Methyltransf_30      PF05430.6    124 seq467_BIOID51121    -            688   3.7e-51  171.8   0.0   1   1   1.6e-54   7.1e-51  170.9   0.0     1   123   138   264   138   265 0.98 S-adenosyl-L-methionine-dependent methyltransferase
DAO                  PF01266.19   358 seq467_BIOID51121    -            688   1.7e-46  158.6   0.2   1   1   1.8e-49   8.3e-46  156.4   0.1     2   357   287   652   286   653 0.87 FAD dependent oxidoreductase
FolB                 PF02152.13   113 seq468_BIOID51121    -            122   2.1e-32  111.4   0.2   1   1   1.7e-36   2.4e-32  111.3   0.1     1   113     4   114     4   114 0.99 Dihydroneopterin aldolase
Asp-Al_Ex            PF06826.7    169 seq471_BIOID51121    -            561   5.3e-92  305.7  44.8   1   2   9.2e-50   6.3e-46  155.8  15.3     2   168    19   187    18   188 0.99 Predicted Permease Membrane Region
Asp-Al_Ex            PF06826.7    169 seq471_BIOID51121    -            561   5.3e-92  305.7  44.8   2   2   7.6e-50   5.2e-46  156.1  10.2     2   168   382   554   381   555 0.98 Predicted Permease Membrane Region
TrkA_C               PF02080.16    71 seq471_BIOID51121    -            561   5.4e-20   70.6   4.0   1   2   1.3e-10     9e-07   28.2   0.1     8    68   220   280   214   283 0.85 TrkA-C domain
TrkA_C               PF02080.16    71 seq471_BIOID51121    -            561   5.4e-20   70.6   4.0   2   2   3.5e-15   2.4e-11   42.9   0.5     2    71   299   368   298   368 0.95 TrkA-C domain
CBM_5_12             PF02839.9     41 seq473_BIOID51121    -            260   3.9e-07   29.4   1.5   1   1     6e-10   8.2e-06   25.1   0.4     4    41   209   246   206   246 0.86 Carbohydrate binding domain
TrbE                 PF11100.3     66 seq475_BIOID51121    -             86   2.8e-29  100.6   4.4   1   1   2.4e-33   3.3e-29  100.4   3.0     1    65    10    74    10    75 0.97 Conjugal transfer protein TrbE
DUF3296              PF11726.3    180 seq476_BIOID51121    -             96   1.9e-22   79.5   0.0   1   1   1.6e-26   2.2e-22   79.3   0.0     1    80    11    92    11    95 0.94 Protein of unknown function (DUF3296)
Resolvase            PF00239.16   141 seq478_BIOID51121    -            214   7.5e-35  119.7   2.4   1   1   2.2e-38   9.8e-35  119.3   1.6     2   141    11   163    10   163 0.91 Resolvase, N terminal domain
HTH_23               PF13384.1     50 seq478_BIOID51121    -            214   2.4e-06   26.8   0.1   1   1   1.3e-09   5.8e-06   25.6   0.1     5    47   171   211   167   213 0.90 Homeodomain-like domain
TraF                 PF13728.1    215 seq479_BIOID51121    -            255   1.5e-78  263.0   0.3   1   1   1.3e-82   1.7e-78  262.8   0.2     1   215    23   237    23   237 1.00 F plasmid transfer operon protein
DUF3296              PF11726.3    180 seq480_BIOID51121    -             92   8.5e-25   87.2   0.0   1   1   6.8e-29   9.4e-25   87.1   0.0    85   180     1    91     1    91 0.98 Protein of unknown function (DUF3296)
BacA                 PF02673.13   259 seq481_BIOID51121    -            273   2.1e-91  305.5  14.3   1   1   1.8e-95   2.5e-91  305.3   9.9     2   258    10   267     9   268 0.96 Bacitracin resistance protein BacA
HTH_3                PF01381.17    55 seq484_BIOID51121    -            117   2.8e-05   23.7   0.0   1   1   1.7e-08   0.00024   20.7   0.0     2    44    23    65    22    71 0.87 Helix-turn-helix
IncFII_repA          PF02387.10   281 seq489_BIOID51121    -            358   9.9e-12   44.4   0.1   1   1     1e-15   1.4e-11   43.9   0.1    48   266   114   340    68   351 0.74 IncFII RepA protein family
DUF3279              PF11682.3    128 seq490_BIOID51121    -            127   3.7e-55  184.8   1.5   1   1   2.9e-59     4e-55  184.7   1.0     1   126     1   125     1   127 0.98 Protein of unknown function (DUF3279)
Phage_connect_1      PF05135.8    102 seq491_BIOID51121    -            108   2.7e-08   33.7   0.0   1   1   2.5e-12   3.4e-08   33.4   0.0     1    95     1    98     1   103 0.84 Phage gp6-like head-tail connector protein
Aminotran_1_2        PF00155.16   363 seq492_BIOID51121    -            384     4e-68  229.8   0.0   1   1   6.6e-72   4.5e-68  229.7   0.0     2   362    40   379    39   380 0.96 Aminotransferase class I and II
Beta_elim_lyase      PF01212.16   290 seq492_BIOID51121    -            384     2e-06   27.0   0.1   1   1   1.3e-09   9.1e-06   24.8   0.0    27    87    82   142    67   206 0.77 Beta-eliminating lyase
RHH_2                PF03693.9     81 seq493_BIOID51121    -             85   6.3e-08   32.5   0.5   1   1     8e-12   1.1e-07   31.7   0.1     4    49     6    51     3    56 0.91 Uncharacterised protein family (UPF0156)
HATPase_c            PF02518.21   111 seq494_BIOID51121    -            543   3.1e-22   78.2   0.0   1   1   2.3e-25   7.7e-22   77.0   0.0     5   109   434   535   430   537 0.95 Histidine kinase-, DNA gyrase B-, and HSP90-like ATPase
PAS                  PF00989.19   113 seq494_BIOID51121    -            543   6.5e-15   54.7   0.1   1   1   1.2e-17   4.2e-14   52.1   0.0     1   112   222   323   222   324 0.95 PAS fold
PAS_10               PF13596.1    106 seq494_BIOID51121    -            543   1.7e-07   31.3   0.1   1   1   2.7e-10   9.2e-07   28.9   0.0     2   104   225   323   224   325 0.86 PAS domain
PAS_8                PF13188.1     64 seq494_BIOID51121    -            543     2e-06   27.3   0.0   1   1   1.6e-09   5.4e-06   25.9   0.0     3    45   224   269   222   294 0.76 PAS domain
DDE_Tnp_IS240        PF13610.1    140 seq495_BIOID51121    -            238   1.1e-50  171.1   0.0   1   1   3.3e-54   1.5e-50  170.6   0.0     4   139    79   216    77   217 0.99 DDE domain
rve                  PF00665.21   120 seq495_BIOID51121    -            238   4.5e-11   42.7   0.1   1   1   1.9e-13   8.5e-10   38.6   0.0     9   119    79   186    74   187 0.89 Integrase core domain
DDE_Tnp_IS66         PF03050.9    271 seq495_BIOID51121    -            238   3.3e-10   39.5   0.3   1   1   9.3e-14   4.2e-10   39.1   0.2     5   132    14   148    10   178 0.87 Transposase IS66 family
Phage_integrase      PF00589.17   173 seq496_BIOID51121    -            334   3.6e-29  101.5   2.0   1   1   2.8e-32   3.8e-28   98.2   0.2     2   171   165   309   164   311 0.93 Phage integrase family
tRNA_U5-meth_tr      PF05958.6    352 seq500_BIOID51121    -            366  3.1e-187  621.3   1.3   1   1  1.3e-190  3.5e-187  621.1   0.9     1   351    10   365    10   366 0.99 tRNA (Uracil-5-)-methyltransferase
Methyltransf_4       PF02390.12   197 seq500_BIOID51121    -            366   5.4e-07   28.7   0.1   1   1   3.8e-10     1e-06   27.8   0.1    21    86   211   275   178   286 0.81 Putative methyltransferase
MTS                  PF05175.9    170 seq500_BIOID51121    -            366   8.1e-06   25.2   0.0   1   1   5.7e-09   1.6e-05   24.2   0.0    31    87   210   264   188   282 0.85 Methyltransferase small domain
Cons_hypoth95        PF03602.10   183 seq500_BIOID51121    -            366   1.6e-05   24.2   0.2   1   1   2.2e-08     6e-05   22.3   0.2    41   123   209   301   196   350 0.73 Conserved hypothetical protein 95
Plasmid_stabil       PF05016.9     90 seq501_BIOID51121    -             99   1.4e-09   38.0   0.1   1   1   1.2e-13   1.6e-09   37.9   0.1     1    90     5    94     5    94 0.92 Plasmid stabilisation system protein
FBPase_glpX          PF03320.8    309 seq502_BIOID51121    -            336  5.5e-135  448.8   7.6   1   1  4.6e-139  6.2e-135  448.6   5.3     2   309     3   322     2   322 0.99 Bacterial fructose-1,6-bisphosphatase, glpX-encoded
Phage_H_T_join       PF05521.6     95 seq504_BIOID51121    -            116   1.6e-15   57.0   0.0   1   1   1.4e-19   1.9e-15   56.7   0.0     3    95    11   110     9   111 0.91 Phage head-tail joining protein
DUF3279              PF11682.3    128 seq505_BIOID51121    -            141   4.4e-49  165.1   2.0   1   1   3.8e-53   5.2e-49  164.9   1.4     2   128     3   123     2   123 0.98 Protein of unknown function (DUF3279)
Peripla_BP_1         PF00532.16   279 seq506_BIOID51121    -            342   3.5e-94  315.0   0.0   1   1   5.9e-98     4e-94  314.8   0.0     1   279    44   337    44   337 0.98 Periplasmic binding proteins and sugar binding domain of LacI family
Peripla_BP_4         PF13407.1    258 seq506_BIOID51121    -            342   1.6e-19   70.1   0.0   1   1     3e-23     2e-19   69.8   0.0     5   257    51   296    49   297 0.87 Periplasmic binding protein domain
HIT                  PF01230.18    98 seq507_BIOID51121    -            125   9.1e-30  102.9   0.0   1   1   1.6e-33   1.1e-29  102.7   0.0     1    97    18   115    18   116 0.97 HIT domain
DcpS_C               PF11969.3    116 seq507_BIOID51121    -            125   2.7e-25   88.7   0.0   1   1   4.3e-29     3e-25   88.6   0.0     2   103    11   112    10   123 0.96 Scavenger mRNA decapping enzyme C-term binding
Caudo_TAP            PF02413.12   130 seq509_BIOID51121    -            177   6.8e-34  116.7   2.3   1   1   7.5e-38     1e-33  116.1   1.6     1   130    39   177    39   177 0.99 Caudovirales tail fibre assembly protein
DUF646               PF04883.7    106 seq510_BIOID51121    -            148     6e-21   75.0   0.0   1   1   5.7e-25   7.8e-21   74.7   0.0     2   105    13   131    12   132 0.87 Bacteriophage protein of unknown function (DUF646)
TraQ                 PF09679.5     93 seq512_BIOID51121    -             45   3.3e-22   78.0   0.4   1   1   2.5e-26   3.5e-22   78.0   0.3     1    41     2    42     2    45 0.96 Type-F conjugative transfer system pilin chaperone (TraQ)
TraQ                 PF09679.5     93 seq513_BIOID51121    -             77   2.2e-24   85.0   0.1   1   1   1.7e-28   2.4e-24   84.9   0.0    39    93    23    77     6    77 0.95 Type-F conjugative transfer system pilin chaperone (TraQ)
DUF1425              PF07233.7     94 seq515_BIOID51121    -            125   1.6e-23   81.9   0.0   1   1   1.4e-27   1.9e-23   81.7   0.0     2    93    34   124    33   125 0.98 Protein of unknown function (DUF1425)
DUF3296              PF11726.3    180 seq516_BIOID51121    -             65     1e-07   31.5   0.0   1   1   8.6e-12   1.2e-07   31.3   0.0   129   174    15    60    12    64 0.90 Protein of unknown function (DUF3296)
DUF3168              PF11367.3    121 seq517_BIOID51121    -            114   5.6e-15   55.4   0.1   1   1   5.3e-19   7.2e-15   55.0   0.1    12   121    10   110     4   110 0.85 Protein of unknown function (DUF3168)
Methyltransf_11      PF08241.7     95 seq518_BIOID51121    -            251   2.4e-24   85.5   0.0   1   1   3.2e-27   4.4e-24   84.6   0.0     1    95    47   138    47   138 0.98 Methyltransferase domain
Methyltransf_23      PF13489.1    162 seq518_BIOID51121    -            251   6.9e-15   54.9   0.1   1   1   7.4e-18     1e-14   54.4   0.0     4   145    25   168    17   179 0.76 Methyltransferase domain
Methyltransf_31      PF13847.1    152 seq518_BIOID51121    -            251   9.9e-15   54.3   0.0   1   1   9.6e-18   1.3e-14   53.9   0.0     5   118    44   147    40   190 0.84 Methyltransferase domain
Methyltransf_12      PF08242.7     99 seq518_BIOID51121    -            251   2.2e-11   43.9   0.0   1   1   3.3e-14   4.6e-11   42.9   0.0     1    98    47   135    47   136 0.86 Methyltransferase domain
Methyltransf_18      PF12847.2    112 seq518_BIOID51121    -            251     1e-09   38.8   0.0   1   1   1.4e-12   1.9e-09   37.9   0.0     4   110    45   139    42   141 0.79 Methyltransferase domain
Methyltransf_25      PF13649.1    101 seq518_BIOID51121    -            251     3e-09   37.0   0.0   1   1     8e-12   1.1e-08   35.2   0.0     1   101    46   134    46   134 0.87 Methyltransferase domain
Ubie_methyltran      PF01209.13   233 seq518_BIOID51121    -            251   2.1e-09   36.7   0.0   1   1     2e-12   2.8e-09   36.3   0.0    42   168    37   155     2   167 0.83 ubiE/COQ5 methyltransferase family
Methyltransf_8       PF05148.10   219 seq518_BIOID51121    -            251   3.7e-06   26.6   0.0   1   1   3.9e-09   5.3e-06   26.0   0.0    58   156    29   138    16   158 0.77 Hypothetical methyltransferase
MTS                  PF05175.9    170 seq518_BIOID51121    -            251   6.3e-05   22.3   0.0   1   1   7.2e-08   9.9e-05   21.6   0.0    19    74    30    83    22   108 0.83 Methyltransferase small domain
DUF3897              PF13036.1    180 seq520_BIOID51121    -            213   7.9e-53  178.6   0.0   1   1     7e-57   9.5e-53  178.3   0.0     1   180    10   210    10   210 0.92 Protein of unknown function (DUF3897)
2-Hacid_dh_C         PF02826.14   178 seq523_BIOID51121    -            385   7.7e-33  113.0   0.0   1   1   2.7e-36   1.2e-32  112.3   0.0    29   178   116   263   110   263 0.88 D-isomer specific 2-hydroxyacid dehydrogenase, NAD binding domain
DUF3410              PF11890.3     82 seq523_BIOID51121    -            385   5.4e-24   83.5   0.0   1   1   1.9e-27   8.8e-24   82.8   0.0     2    82   296   376   295   376 0.98 Domain of unknown function (DUF3410)
2-Hacid_dh           PF00389.25   133 seq523_BIOID51121    -            385   1.5e-18   66.3   0.0   1   1   4.8e-22   2.2e-18   65.8   0.0     2   126    11   288    10   292 0.94 D-isomer specific 2-hydroxyacid dehydrogenase, catalytic domain
NAD_binding_1        PF00175.16   109 seq524_BIOID51121    -            248   5.7e-17   62.1   0.0   1   1   1.2e-20   8.1e-17   61.6   0.0     1   109   111   223   111   223 0.89 Oxidoreductase NAD-binding domain
FAD_binding_6        PF00970.19    99 seq524_BIOID51121    -            248   2.8e-10   40.0   0.0   1   1     8e-14   5.5e-10   39.1   0.0     9    90    14    90     6    98 0.85 Oxidoreductase FAD-binding domain
Ig_2                 PF13895.1     80 seq525_BIOID51121    -            261   1.5e-06   28.1   0.8   1   1   4.2e-10   2.8e-06   27.1   0.2    22    80   193   256   171   256 0.76 Immunoglobulin domain
I-set                PF07679.11    90 seq525_BIOID51121    -            261   1.4e-06   27.9   0.6   1   1   9.6e-10   6.6e-06   25.7   0.2     5    83   174   245   170   249 0.84 Immunoglobulin I-set domain
HTH_3                PF01381.17    55 seq527_BIOID51121    -            175     1e-05   25.1   0.1   1   1   1.6e-09   2.1e-05   24.1   0.1     7    55    41    89    35    89 0.91 Helix-turn-helix
Response_reg         PF00072.19   112 seq528_BIOID51121    -            239   2.5e-18   66.0   0.1   1   1   2.6e-22   3.5e-18   65.5   0.1     1   111     4   117     4   118 0.96 Response regulator receiver domain
PTS_EIIC             PF02378.13   321 seq529_BIOID51121    -            607   1.2e-69  234.5  32.8   1   1   1.8e-73   1.2e-69  234.5  22.7     2   320    79   415    78   416 0.94 Phosphotransferase system, EIIC
PTS_EIIB             PF00367.15    35 seq529_BIOID51121    -            607   7.6e-13   47.3   0.1   1   1     2e-16   1.4e-12   46.5   0.1     1    33   519   551   519   552 0.95 phosphotransferase system, EIIB
APH                  PF01636.18   239 seq531_BIOID51121    -            274   5.3e-19   68.7   9.7   1   1     8e-23   5.4e-19   68.7   6.3     2   237    25   233    24   235 0.78 Phosphotransferase enzyme family
Choline_kinase       PF01633.15   211 seq531_BIOID51121    -            274   7.8e-06   25.4   0.0   1   1   1.6e-09   1.1e-05   24.9   0.0   143   192   163   210   139   235 0.78 Choline/ethanolamine kinase
AAA_26               PF13500.1    199 seq532_BIOID51121    -            225   7.2e-42  143.1   0.0   1   1   1.9e-45   8.5e-42  142.9   0.0     1   193     3   208     3   213 0.95 AAA domain
CbiA                 PF01656.18   195 seq532_BIOID51121    -            225   3.5e-20   72.1   0.0   1   1   9.2e-24   4.2e-20   71.8   0.0     2   180     6   199     5   217 0.78 CobQ/CobB/MinD/ParA nucleotide binding domain
HTH_Tnp_1            PF01527.15    76 seq533_BIOID51121    -            126   2.5e-21   75.2   0.0   1   1   2.5e-25   3.5e-21   74.8   0.0     1    70    10    86    10    92 0.86 Transposase
HTH_19               PF12844.2     64 seq535_BIOID51121    -            147   2.1e-09   37.1   0.0   1   1   6.7e-13   4.6e-09   36.0   0.0     1    62    78   139    78   141 0.97 Helix-turn-helix domain
HTH_3                PF01381.17    55 seq535_BIOID51121    -            147   1.5e-08   34.2   0.0   1   1     3e-12   2.1e-08   33.7   0.0     2    55    82   135    81   135 0.97 Helix-turn-helix
HTH_3                PF01381.17    55 seq537_BIOID51121    -             97   1.3e-07   31.2   0.0   1   1   2.6e-11   3.6e-07   29.8   0.0    14    55    32    73    15    73 0.89 Helix-turn-helix
Cytochrom_NNT        PF03264.9    174 seq538_BIOID51121    -            390   2.9e-65  218.8   7.6   1   1   4.6e-68   3.1e-64  215.4   4.3     2   174    11   184    10   184 0.98 NapC/NirT cytochrome c family, N-terminal region
Phage_TAC            PF06222.6    127 seq539_BIOID51121    -            124   1.7e-58  195.5   0.3   1   1   1.4e-62   1.9e-58  195.4   0.2     1   127     1   124     1   124 0.99 Phage tail assembly chaperone
TnpB_IS66            PF05717.8    108 seq540_BIOID51121    -            115   2.6e-42  142.4   0.0   1   1   2.1e-46   2.9e-42  142.3   0.0     2   104     7   107     6   111 0.97 IS66 Orf2 like protein
Peptidase_S24        PF00717.18    70 seq542_BIOID51121    -            137   7.3e-13   47.8   0.1   1   1   7.2e-17   9.8e-13   47.4   0.1     1    68    38   105    38   107 0.95 Peptidase S24-like
Semialdhyde_dhC      PF02774.13   184 seq543_BIOID51121    -            337   2.3e-42  144.8   0.0   1   1   6.9e-46   3.2e-42  144.3   0.0     1   183   141   317   141   318 0.94 Semialdehyde dehydrogenase, dimerisation domain
Semialdhyde_dh       PF01118.19   121 seq543_BIOID51121    -            337   6.2e-25   87.7   0.0   1   1   3.4e-28   1.5e-24   86.4   0.0     1   118     6   118     6   121 0.96 Semialdehyde dehydrogenase, NAD binding domain
DXP_reductoisom      PF02670.11   129 seq543_BIOID51121    -            337   7.9e-05   23.0   0.0   1   1   3.2e-08   0.00015   22.2   0.0     1   106     7   104     7   109 0.86 1-deoxy-D-xylulose 5-phosphate reductoisomerase
CYTH                 PF01928.16   185 seq547_BIOID51121    -            433   1.7e-40  138.5   0.0   1   1   2.3e-44   3.1e-40  137.6   0.0     2   183     3   200     2   202 0.92 CYTH domain
Glyco_hydro_3        PF00933.16   299 seq548_BIOID51121    -            341   4.2e-72  242.5   0.0   1   1   3.9e-76   5.3e-72  242.2   0.0     3   294     7   319     5   320 0.94 Glycosyl hydrolase family 3 N terminal domain
HTH_Tnp_IS66         PF13005.2     59 seq549_BIOID51121    -            238   1.1e-17   63.4   0.7   1   1   4.1e-21   1.9e-17   62.7   0.5     3    59   115   169   113   169 0.96 putative Helix-turn-helix domain of transposase IS66
LZ_Tnp_IS66          PF13007.2     78 seq549_BIOID51121    -            238     1e-13   51.6   3.2   1   1   2.2e-17     1e-13   51.6   2.2     1    77    38   110    38   111 0.82 Transposase C of IS166 homeodomain
DDE_Tnp_IS66         PF03050.9    271 seq549_BIOID51121    -            238   4.2e-13   49.0   2.2   1   1   1.2e-16   5.7e-13   48.5   0.0     1    50   175   224   175   229 0.95 Transposase IS66 family
Pyr_redox_2          PF07992.9    200 seq551_BIOID51121    -            466   5.3e-32  111.2   0.0   1   1   5.4e-35   1.1e-31  110.2   0.0     1   198     8   315     8   317 0.89 Pyridine nucleotide-disulphide oxidoreductase
Pyr_redox_dim        PF02852.17   110 seq551_BIOID51121    -            466   4.1e-30  103.9   0.8   1   1   5.4e-33   1.1e-29  102.5   0.5     1   109   346   457   346   458 0.97 Pyridine nucleotide-disulphide oxidoreductase, dimerisation domain
Pyr_redox            PF00070.22    80 seq551_BIOID51121    -            466   1.7e-18   66.6   1.7   1   1   4.2e-19   8.3e-16   58.0   0.0     1    76   178   251   178   258 0.94 Pyridine nucleotide-disulphide oxidoreductase
Pyr_redox_3          PF13738.1    203 seq551_BIOID51121    -            466   3.4e-08   33.6   0.0   1   1   1.7e-10   3.2e-07   30.4   0.0     1   176    10   185    10   212 0.71 Pyridine nucleotide-disulphide oxidoreductase
FAD_binding_2        PF00890.19   421 seq551_BIOID51121    -            466   6.7e-06   25.0   3.4   1   1   3.2e-08   6.2e-05   21.9   1.5     1    40     8    48     8    51 0.96 FAD binding domain
Thi4                 PF01946.12   230 seq551_BIOID51121    -            466   1.5e-05   24.1   0.4   1   1   3.4e-08   6.6e-05   21.9   0.2    17    61     6    50     2    64 0.89 Thi4 family
TetR_C               PF02909.12   139 seq556_BIOID51121    -            219   6.4e-50  168.3   0.1   1   1   1.3e-53     9e-50  167.8   0.0     1   139    68   205    68   205 0.99 Tetracyclin repressor, C-terminal all-alpha domain
TetR_N               PF00440.18    47 seq556_BIOID51121    -            219   2.6e-17   62.0   0.1   1   1   1.3e-20   9.2e-17   60.3   0.0     2    47    10    55     9    55 0.97 Bacterial regulatory proteins, tetR family
Resolvase            PF00239.16   141 seq557_BIOID51121    -            199   2.2e-50  170.0   0.2   1   1   5.7e-54   3.9e-50  169.2   0.0     2   140     3   135     2   136 0.98 Resolvase, N terminal domain
HTH_7                PF02796.10    45 seq557_BIOID51121    -            199     6e-12   45.1   1.2   1   1   5.9e-15   4.1e-11   42.4   0.3     1    43   138   180   138   181 0.98 Helix-turn-helix domain of resolvase
DcuA_DcuB            PF03605.9    364 seq558_BIOID51121    -            446    5e-164  545.3  20.1   1   1  4.3e-168  5.9e-164  545.0  13.9     1   364     6   376     6   376 0.98 Anaerobic c4-dicarboxylate membrane transporter
Phage_HK97_TLTM      PF06120.6    301 seq559_BIOID51121    -           1080  1.5e-126  421.6  11.7   1   1  2.2e-130  1.5e-126  421.6   8.1     1   301   395   695   395   695 0.99 Tail length tape measure protein
Tape_meas_lam_C      PF09718.5     78 seq559_BIOID51121    -           1080   6.6e-20   70.6   1.8   1   1   9.7e-24   6.6e-20   70.6   1.2     1    77   860   936   860   937 0.97 Lambda phage tail tape-measure protein (Tape_meas_lam_C)
UvrB                 PF12344.3     44 seq563_BIOID51121    -            673   6.7e-23   79.8   0.9   1   1   1.3e-25   2.9e-22   77.7   0.1     1    43   552   594   552   595 0.97 Ultra-violet resistance protein B
Helicase_C           PF00271.26    78 seq563_BIOID51121    -            673   1.2e-15   57.0   0.0   1   1   1.2e-18   2.8e-15   55.8   0.0     2    77   465   545   464   546 0.98 Helicase conserved C-terminal domain
ResIII               PF04851.10   184 seq563_BIOID51121    -            673   1.1e-11   44.8   0.0   1   1     3e-14   6.9e-11   42.1   0.0     4    94    13   101    10   134 0.79 Type III restriction enzyme, res subunit
UVR                  PF02151.14    36 seq563_BIOID51121    -            673   5.2e-07   28.8   1.1   1   1     7e-10   1.6e-06   27.3   0.8     2    35   634   667   633   668 0.93 UvrB/uvrC motif
HTH_Tnp_1            PF01527.15    76 seq566_BIOID51121    -            126   2.5e-21   75.2   0.0   1   1   2.5e-25   3.5e-21   74.8   0.0     1    70    10    86    10    92 0.86 Transposase
DDE_Tnp_IS66         PF03050.9    271 seq567_BIOID51121    -            274   1.9e-75  253.4   0.1   1   1   3.2e-79   2.2e-75  253.2   0.1    67   271     3   224     1   224 0.98 Transposase IS66 family
DDE_Tnp_IS66_C       PF13817.1     39 seq567_BIOID51121    -            274   1.7e-19   69.3   0.1   1   1   7.1e-23   4.8e-19   67.9   0.0     1    39   230   268   230   268 0.98 IS66 C-terminal element
Molybdopterin        PF00384.17   432 seq568_BIOID51121    -            848  8.8e-106  354.0   0.0   1   1  1.6e-109  1.1e-105  353.8   0.0     1   431    99   572    99   573 0.95 Molybdopterin oxidoreductase
Molydop_binding      PF01568.16   109 seq568_BIOID51121    -            848   1.7e-23   82.3   0.0   1   1   5.3e-27   3.6e-23   81.3   0.0     1   108   690   811   690   812 0.95 Molydopterin dinucleotide binding domain
Glyco_hydro_4        PF02056.11   183 seq570_BIOID51121    -            212     1e-73  246.4   0.0   1   1   8.7e-78   1.2e-73  246.2   0.0     1   182     5   184     5   185 0.99 Family 4 glycosyl hydrolase
PseudoU_synth_1      PF01416.15   105 seq571_BIOID51121    -            270   9.1e-34  115.9   0.0   1   2   1.7e-17   2.4e-13   50.3   0.0     3   105    16   112    14   112 0.94 tRNA pseudouridine synthase
PseudoU_synth_1      PF01416.15   105 seq571_BIOID51121    -            270   9.1e-34  115.9   0.0   2   2   1.1e-21   1.5e-17   63.8   0.0     2   105   152   253   151   253 0.95 tRNA pseudouridine synthase
DUF1828              PF08861.5     90 seq572_BIOID51121    -            258   2.4e-18   65.4   0.0   1   1   2.9e-22   3.9e-18   64.7   0.0     1    87    29   115    29   118 0.95 Domain of unknown function DUF1828
HTH_3                PF01381.17    55 seq573_BIOID51121    -            104   2.7e-08   33.4   0.0   1   1   7.8e-12   3.6e-08   33.0   0.0     1    45    10    54    10    60 0.87 Helix-turn-helix
HTH_31               PF13560.1     64 seq573_BIOID51121    -            104   9.1e-08   32.0   5.2   1   1   7.7e-11   3.5e-07   30.1   3.1     3    55     7    58     5    68 0.92 Helix-turn-helix domain
HTH_19               PF12844.2     64 seq573_BIOID51121    -            104   7.9e-07   28.9   0.0   1   1   2.2e-10   9.8e-07   28.6   0.0     1    36     7    42     7    57 0.91 Helix-turn-helix domain
DUF1454              PF07305.7    200 seq576_BIOID51121    -            199  1.4e-111  370.1   1.7   1   1  1.2e-115  1.6e-111  369.9   1.2     1   200     1   199     1   199 1.00 Protein of unknown function (DUF1454)
TnpB_IS66            PF05717.8    108 seq577_BIOID51121    -            115   2.6e-42  142.4   0.0   1   1   2.1e-46   2.9e-42  142.3   0.0     2   104     7   107     6   111 0.97 IS66 Orf2 like protein
UPF0227              PF05728.7    187 seq578_BIOID51121    -            180   4.7e-72  241.5   0.0   1   1   3.9e-76   5.3e-72  241.3   0.0     1   186     1   177     1   178 0.99 Uncharacterised protein family (UPF0227)
GlnE                 PF03710.10   248 seq581_BIOID51121    -            946  6.3e-189  624.9   3.6   1   2   1.3e-94   8.7e-91  303.4   0.0     4   247    32   276    29   277 0.98 Glutamate-ammonia ligase adenylyltransferase
GlnE                 PF03710.10   248 seq581_BIOID51121    -            946  6.3e-189  624.9   3.6   2   2  3.4e-100   2.3e-96  321.7   0.2     2   246   553   804   552   806 0.98 Glutamate-ammonia ligase adenylyltransferase
GlnD_UR_UTase        PF08335.6    142 seq581_BIOID51121    -            946   7.7e-52  174.7   6.8   1   2   6.5e-44   4.5e-40  136.6   0.4     1   142   297   436   297   436 0.99 GlnD PII-uridylyltransferase
GlnD_UR_UTase        PF08335.6    142 seq581_BIOID51121    -            946   7.7e-52  174.7   6.8   2   2   3.7e-14   2.5e-10   40.2   0.7     1    91   825   916   822   922 0.91 GlnD PII-uridylyltransferase
DDE_Tnp_IS66         PF03050.9    271 seq583_BIOID51121    -            512  3.4e-100  334.6   0.0   1   1  9.9e-104  3.4e-100  334.6   0.0     1   271   175   462   175   462 0.98 Transposase IS66 family
DDE_Tnp_IS66_C       PF13817.1     39 seq583_BIOID51121    -            512   4.3e-19   68.1   0.1   1   1   3.3e-22   1.1e-18   66.7   0.0     1    39   468   506   468   506 0.98 IS66 C-terminal element
HTH_Tnp_IS66         PF13005.2     59 seq583_BIOID51121    -            512   3.4e-17   61.8   0.7   1   1   1.8e-20     6e-17   61.1   0.5     3    59   115   169   113   169 0.95 putative Helix-turn-helix domain of transposase IS66
LZ_Tnp_IS66          PF13007.2     78 seq583_BIOID51121    -            512   3.7e-13   49.8   3.2   1   1   1.1e-16   3.7e-13   49.8   2.2     1    77    38   110    38   111 0.82 Transposase C of IS166 homeodomain
TIM                  PF00121.13   244 seq592_BIOID51121    -            255   3.2e-93  311.1   1.0   1   1   2.6e-97   3.6e-93  311.0   0.7     1   243     4   245     4   246 0.97 Triosephosphate isomerase
Fumerase             PF05681.9    271 seq593_BIOID51121    -            548   1.5e-91  306.0   0.0   1   1   2.9e-95     2e-91  305.7   0.0     2   271    48   328    47   328 0.98 Fumarate hydratase (Fumerase)
Fumerase_C           PF05683.7    206 seq593_BIOID51121    -            548   7.4e-83  276.6   0.0   1   1     2e-86   1.4e-82  275.7   0.0     1   204   332   539   332   541 0.98 Fumarase C-terminus
SNARE_assoc          PF09335.6    123 seq595_BIOID51121    -            219   4.2e-27   94.6   2.6   1   1     3e-31   4.2e-27   94.6   1.8     1   123    49   177    49   177 0.96 SNARE associated Golgi protein
Band_7               PF01145.20   179 seq596_BIOID51121    -            275   5.3e-24   84.9   1.3   1   1   8.3e-28   1.1e-23   83.9   0.9     2   179    22   208    21   239 0.89 SPFH domain / Band 7 family
Pyr_redox_2          PF07992.9    200 seq599_BIOID51121    -            434   1.6e-33  116.2   0.0   1   1   1.6e-36   4.3e-33  114.7   0.0     1   197     7   318     7   320 0.91 Pyridine nucleotide-disulphide oxidoreductase
Pyr_redox            PF00070.22    80 seq599_BIOID51121    -            434   1.7e-19   69.8   3.6   1   2     5e-08   0.00014   22.0   0.1     1    36     7    48     7    93 0.86 Pyridine nucleotide-disulphide oxidoreductase
Pyr_redox            PF00070.22    80 seq599_BIOID51121    -            434   1.7e-19   69.8   3.6   2   2   8.1e-16   2.2e-12   47.0   0.4     1    69   172   255   172   264 0.92 Pyridine nucleotide-disulphide oxidoreductase
DAO                  PF01266.19   358 seq599_BIOID51121    -            434   4.1e-11   42.2  10.4   1   1   1.7e-09   4.7e-06   25.6   0.0   147   236   226   308   223   339 0.80 FAD dependent oxidoreductase
Carboxyl_trans       PF01039.17   493 seq605_BIOID51121    -            332   1.3e-19   69.8   0.0   1   1     2e-23   2.7e-19   68.7   0.0     7   181    82   269    79   330 0.77 Carboxyl transferase domain
Ral                  PF11058.3     66 seq607_BIOID51121    -             59   1.4e-44  149.1   3.2   1   1   1.1e-48   1.6e-44  148.9   2.2     1    59     1    59     1    59 0.99 Antirestriction protein Ral
SSF                  PF00474.12   406 seq609_BIOID51121    -            571   1.2e-50  172.2  22.8   1   1   8.5e-55   1.2e-50  172.2  15.8     1   405    35   442    35   443 0.86 Sodium:solute symporter family
DUF2528              PF10800.3    102 seq613_BIOID51121    -            122   1.8e-48  162.9   0.6   1   1   1.5e-52   2.1e-48  162.7   0.4     1   101    14   121    14   122 0.98 Protein of unknown function (DUF2528)
Lambda_Bor           PF06291.6     97 seq614_BIOID51121    -            113   5.2e-62  205.6   3.1   1   1   4.4e-66     6e-62  205.4   2.2     1    97    17   113    17   113 1.00 Bor protein
DUF4222              PF13973.1     53 seq615_BIOID51121    -             38   5.4e-10   38.3   0.0   1   1   4.2e-14   5.8e-10   38.3   0.0     2    31     4    33     3    36 0.95 Domain of unknown function (DUF4222)
Nitrate_red_del      PF02613.10   136 seq617_BIOID51121    -            199   1.9e-21   76.1   2.2   1   1   2.5e-25   3.5e-21   75.3   1.5     3   136    41   172    14   172 0.87 Nitrate reductase delta subunit
DUF1233              PF06806.7     72 seq618_BIOID51121    -             84   2.7e-34  116.4   0.5   1   1   2.3e-38   3.2e-34  116.1   0.3     1    72     4    76     4    76 0.97 Putative excisionase (DUF1233)
Lambda_CIII          PF02061.11    45 seq619_BIOID51121    -             54   9.1e-31  105.4   0.1   1   1   7.8e-35   1.1e-30  105.2   0.1     1    45     1    43     1    43 1.00 Lambda Phage CIII
Lambda_Kil           PF06301.6     43 seq620_BIOID51121    -             96   1.1e-26   91.8   1.0   1   1   1.1e-30   1.5e-26   91.4   0.7     1    42    43    84    43    85 0.98 Bacteriophage lambda Kil protein
DUF2238              PF09997.4    143 seq622_BIOID51121    -            209     3e-59  198.4   1.3   1   1   3.1e-63   4.2e-59  197.9   0.9     1   143    41   182    41   182 0.99 Predicted membrane protein (DUF2238)
Rick_17kDa_Anti      PF05433.10    42 seq623_BIOID51121    -            179   1.7e-11   43.4  15.7   1   1   5.1e-15   1.7e-11   43.4  10.9     2    42    73   113    72   113 0.96 Glycine zipper 2TM domain
Gly-zipper_OmpA      PF13436.1    118 seq623_BIOID51121    -            179   5.2e-09   35.6   3.0   1   1   1.5e-12   5.2e-09   35.6   2.1     5   112    28   134    24   136 0.78 Glycine-zipper containing OmpA-like membrane domain
Gly-zipper_YMGG      PF13441.1     45 seq623_BIOID51121    -            179   3.6e-08   32.6  12.7   1   1     1e-11   3.6e-08   32.6   8.8     2    45    69   111    68   111 0.97 YMGG-like Gly-zipper
Gly-zipper_Omp       PF13488.1     46 seq623_BIOID51121    -            179   1.8e-05   24.1  13.8   1   1   5.3e-09   1.8e-05   24.1   9.6     2    42    73   112    72   118 0.82 Glycine zipper
Phage_min_tail       PF05939.8    109 seq624_BIOID51121    -            113     7e-36  122.3   0.0   1   1   5.7e-40   7.7e-36  122.2   0.0     1   109     4   113     4   113 0.98 Phage minor tail protein
Mur_ligase_M         PF08245.7    189 seq625_BIOID51121    -            422   4.4e-14   52.8   0.0   1   1   1.2e-17     8e-14   51.9   0.0     1   114    54   201    54   268 0.81 Mur ligase middle domain
Mur_ligase_C         PF02875.16    91 seq625_BIOID51121    -            422     3e-07   30.2   0.0   1   1   1.1e-10   7.2e-07   29.0   0.0     2    68   287   346   286   366 0.83 Mur ligase family, glutamate ligase domain
DUF3596              PF12167.3     88 seq626_BIOID51121    -            428   7.2e-30  102.3   0.0   1   1   1.9e-33   1.3e-29  101.5   0.0     1    88     7    93     7    93 0.98 Domain of unknown function (DUF3596)
Phage_integrase      PF00589.17   173 seq626_BIOID51121    -            428   4.8e-21   75.0   0.2   1   1   1.6e-24   1.1e-20   73.9   0.1     3   166   203   396   201   402 0.89 Phage integrase family
Gam                  PF06064.6     98 seq628_BIOID51121    -             65     1e-35  121.6   0.4   1   1   8.6e-40   1.2e-35  121.4   0.3     1    60     1    60     1    63 0.97 Host-nuclease inhibitor protein Gam
Phage_tail_L         PF05100.7    206 seq632_BIOID51121    -            232   2.5e-95  317.3   0.1   1   1   2.1e-99   2.8e-95  317.1   0.0     1   206    29   230    29   230 0.99 Phage minor tail protein L
Mob_synth_C          PF06463.8    128 seq634_BIOID51121    -            352     7e-36  122.6   0.0   1   1   3.6e-39   1.2e-35  121.8   0.0     1   127   209   335   209   336 0.98 Molybdenum Cofactor Synthesis C
Radical_SAM          PF04055.16   166 seq634_BIOID51121    -            352   6.9e-27   94.5   0.0   1   1   2.7e-30   9.4e-27   94.0   0.0     2   166    42   204    41   204 0.97 Radical SAM superfamily
Fer4_12              PF13353.1    139 seq634_BIOID51121    -            352   1.6e-07   31.4   0.0   1   1   8.7e-11     3e-07   30.5   0.0    15   116    47   148    36   154 0.84 4Fe-4S single cluster domain
Fer4_14              PF13394.1    117 seq634_BIOID51121    -            352   5.9e-07   29.4   0.0   1   1   5.8e-10     2e-06   27.7   0.0     6    90    45   127    38   148 0.70 4Fe-4S single cluster domain
RecT                 PF03837.9    199 seq635_BIOID51121    -            170   8.6e-23   80.5   0.0   1   1   1.7e-24   2.4e-20   72.5   0.0     5   165    24   154    21   160 0.91 RecT family
HdeA                 PF06411.6     94 seq636_BIOID51121    -            110   2.6e-26   91.3   0.2   1   1   2.2e-30     3e-26   91.0   0.2     4    94     6    98     3    98 0.91 HdeA/HdeB family
PfkB                 PF00294.19   301 seq640_BIOID51121    -            477   3.1e-55  187.3   0.5   1   1   1.4e-58   4.8e-55  186.6   0.1     2   299    11   305    10   307 0.87 pfkB family carbohydrate kinase
CTP_transf_2         PF01467.21   157 seq640_BIOID51121    -            477   1.6e-11   44.3   0.0   1   1   1.9e-14   6.5e-11   42.4   0.0     1   156   344   469   344   470 0.90 Cytidylyltransferase
Phos_pyr_kin         PF08543.7    246 seq640_BIOID51121    -            477   1.3e-08   34.3   0.0   1   1   8.5e-12   2.9e-08   33.1   0.0   118   224   187   287   166   293 0.89 Phosphomethylpyrimidine kinase
Carb_kinase          PF01256.12   242 seq640_BIOID51121    -            477     4e-06   26.1   0.1   1   1   1.9e-09   6.4e-06   25.5   0.0    61   212   137   287    82   310 0.74 Carbohydrate kinase
Sulfatase            PF00884.18   379 seq643_BIOID51121    -            497   2.3e-85  286.7   0.4   1   1   2.2e-89     3e-85  286.4   0.3     1   379     4   413     4   413 0.92 Sulfatase
HdeA                 PF06411.6     94 seq646_BIOID51121    -            112   1.4e-28   98.5   0.5   1   1   1.2e-32   1.6e-28   98.3   0.3     4    93    13   101    10   102 0.90 HdeA/HdeB family
Smr                  PF01713.16    83 seq647_BIOID51121    -            183     2e-17   63.0   0.3   1   1   2.8e-21   3.8e-17   62.1   0.2     1    82    98   172    98   173 0.98 Smr domain
Prok-JAB             PF14464.1    105 seq648_BIOID51121    -            247   1.7e-20   72.4   0.3   1   1   4.5e-24   3.1e-20   71.5   0.2     3    99     3    99     1   108 0.91 Prokaryotic homologs of the JAB domain
NLPC_P60             PF00877.14   105 seq648_BIOID51121    -            247   3.3e-14   52.4   0.0   1   1   6.7e-18   4.6e-14   52.0   0.0     1   105   111   224   111   224 0.92 NlpC/P60 family
YqaJ                 PF09588.5    152 seq651_BIOID51121    -            226   4.6e-26   91.5   0.0   1   1     5e-30   6.9e-26   90.9   0.0     2   150    24   166    23   168 0.85 YqaJ-like viral recombinase domain
SPOR                 PF05036.8     76 seq652_BIOID51121    -            220   2.1e-11   43.6   0.0   1   1   2.3e-15   3.1e-11   43.1   0.0     2    74   141   214   140   216 0.94 Sporulation related domain
MgtC                 PF02308.11   135 seq655_BIOID51121    -            215   7.6e-48  161.6   9.8   1   1   8.2e-52   1.1e-47  161.1   6.8     1   128     9   136     9   143 0.96 MgtC family
DUF72                PF01904.13   230 seq656_BIOID51121    -            133   1.3e-35  123.1   0.2   1   1   1.1e-39   1.5e-35  122.9   0.1    23   148     2   129     1   132 0.95 Protein of unknown function DUF72
MoCF_biosynth        PF00994.19   144 seq658_BIOID51121    -            170   5.6e-31  106.7   0.0   1   1   5.1e-35     7e-31  106.4   0.0     1   143    14   156    12   157 0.92 Probable molybdopterin binding domain
DUF1471              PF07338.8     56 seq659_BIOID51121    -             85   8.5e-20   70.0   0.1   1   1   8.2e-24   1.1e-19   69.6   0.0     2    56    33    85    32    85 0.98 Protein of unknown function (DUF1471)
NA37                 PF04245.8    326 seq660_BIOID51121    -            391   2.8e-55  187.7  11.7   1   1   2.5e-59   3.4e-55  187.5   8.1     5   319    46   381    42   387 0.90 37-kD nucleoid-associated bacterial protein
HTH_3                PF01381.17    55 seq661_BIOID51121    -            130     1e-08   34.7   0.1   1   1   2.9e-12     2e-08   33.8   0.1     1    46     7    51     7    52 0.95 Helix-turn-helix
HTH_19               PF12844.2     64 seq661_BIOID51121    -            130   3.7e-07   29.9   0.0   1   1   9.3e-11   6.4e-07   29.2   0.0     2    62     5    64     4    66 0.92 Helix-turn-helix domain
Lambda_tail_I        PF06805.7     82 seq670_BIOID51121    -            193   1.3e-12   47.1   0.0   1   1   1.7e-16   2.3e-12   46.4   0.0    25    82     2    64     1    64 0.98 Bacteriophage lambda tail assembly protein I
Resolvase            PF00239.16   141 seq673_BIOID51121    -            507   5.4e-22   78.0   4.5   1   1   3.4e-25   1.5e-21   76.5   0.1     1   137     4   161     4   162 0.84 Resolvase, N terminal domain
Recombinase          PF07508.8    102 seq673_BIOID51121    -            507   1.2e-13   50.9   0.0   1   1   5.8e-17   2.6e-13   49.9   0.0     1    97   190   276   190   281 0.96 Recombinase
Zn_ribbon_recom      PF13408.1     58 seq673_BIOID51121    -            507   4.2e-07   30.0   0.5   1   1   1.8e-10   8.4e-07   29.0   0.3     1    56   296   350   296   352 0.83 Recombinase zinc beta ribbon domain
DUF1317              PF07026.6     60 seq674_BIOID51121    -             62   1.6e-37  127.0   0.0   1   1   1.2e-41   1.7e-37  126.9   0.0     1    60     3    62     3    62 0.99 Protein of unknown function (DUF1317)
MoaC                 PF01967.16   136 seq677_BIOID51121    -            161   1.5e-60  202.6   1.3   1   1   1.3e-64   1.7e-60  202.4   0.9     1   136    15   150    15   150 1.00 MoaC family
DUF1382              PF07131.6     61 seq679_BIOID51121    -             63   1.5e-39  133.7   0.8   1   1   1.2e-43   1.7e-39  133.6   0.6     1    61     1    61     1    61 0.99 Protein of unknown function (DUF1382)
Colicin_V            PF02674.11   146 seq683_BIOID51121    -            162   9.8e-35  119.4  14.4   1   1   8.6e-39   1.2e-34  119.1  10.0     1   141     4   141     4   146 0.95 Colicin V production protein
ThiS                 PF02597.15    78 seq689_BIOID51121    -             81     5e-22   77.9   0.0   1   1   4.1e-26   5.6e-22   77.8   0.0     1    78     4    81     4    81 0.99 ThiS family
DUF3672              PF12421.3    136 seq691_BIOID51121    -           1158   2.1e-44  150.8   2.0   1   1   1.5e-47     7e-44  149.1   1.4     1   136   975  1117   975  1117 0.94 Fibronectin type III protein
Phage-tail_3         PF13550.1    164 seq691_BIOID51121    -           1158   1.6e-37  128.7   0.0   1   1   7.8e-41   3.6e-37  127.5   0.0     1   163   330   499   330   500 0.95 Putative phage tail protein
DUF1983              PF09327.6     81 seq691_BIOID51121    -           1158   2.3e-24   84.9   0.0   1   1     2e-27     9e-24   83.1   0.0     1    81   871   951   871   951 0.99 Domain of unknown function (DUF1983)
zf-dskA_traR         PF01258.12    36 seq694_BIOID51121    -             73   8.7e-10   38.0   9.0   1   1   8.7e-14   1.2e-09   37.6   6.2     4    35    33    64    29    65 0.92 Prokaryotic dksA/traR C4-type zinc finger
MoaE                 PF02391.12   117 seq696_BIOID51121    -            150   2.5e-40  136.7   0.0   1   1   2.2e-44     3e-40  136.5   0.0     2   116     6   121     5   122 0.97 MoaE protein
GATase_2             PF00310.16   361 seq697_BIOID51121    -             83     5e-08   31.9   0.1   1   1   9.7e-10   1.3e-05   23.9   0.1     1    57     2    47     2    59 0.89 Glutamine amidotransferases class-II
DUF1391              PF07151.7     49 seq698_BIOID51121    -             77   2.5e-34  116.3   0.3   1   1   2.4e-38   3.2e-34  116.0   0.2     1    48    29    76    29    77 0.97 Protein of unknown function (DUF1391)
TIR-like             PF10137.4    125 seq701_BIOID51121    -            367   1.3e-43  147.5   0.1   1   1   1.9e-47   2.6e-43  146.5   0.1     1   120   234   352   234   356 0.97 Predicted nucleotide-binding protein containing TIR-like domain
GATase_2             PF00310.16   361 seq702_BIOID51121    -            433   2.1e-16   59.4   0.0   1   1     1e-19   3.4e-16   58.7   0.0   208   360     7   138     4   139 0.91 Glutamine amidotransferases class-II
GATase_7             PF13537.1    124 seq702_BIOID51121    -            433   8.4e-16   57.7   0.0   1   1   5.6e-19   1.9e-15   56.5   0.0     8   123     9   143     3   144 0.86 Glutamine amidotransferase domain
Pribosyltran         PF00156.22   125 seq702_BIOID51121    -            433   2.6e-13   49.6   0.1   1   1   1.4e-16   4.7e-13   48.8   0.1    10   123   204   323   197   325 0.91 Phosphoribosyl transferase domain
GATase_6             PF13522.1    133 seq702_BIOID51121    -            433   1.5e-12   47.4   0.1   1   1   1.1e-15   3.7e-12   46.2   0.0    27   132     9   137     3   138 0.78 Glutamine amidotransferase domain
DUF202               PF02656.10    73 seq704_BIOID51121    -            115   3.3e-16   59.1   8.8   1   1   2.4e-20   3.3e-16   59.1   1.0     1    72    13    79    13    80 0.94 Domain of unknown function (DUF202)
Bax1-I               PF01027.15   205 seq710_BIOID51121    -            234   3.6e-59  199.6  36.8   1   1     3e-63   4.1e-59  199.5  25.5     2   205    19   230    18   230 0.92 Inhibitor of apoptosis-promoting Bax1
DUF202               PF02656.10    73 seq711_BIOID51121    -            120   2.5e-09   37.0   9.0   1   1     3e-12   4.1e-08   33.1   6.2     1    66    12    71    12   115 0.89 Domain of unknown function (DUF202)
GnsAB                PF08178.6     54 seq713_BIOID51121    -             57   6.1e-33  112.1   4.2   1   1     5e-37   6.8e-33  111.9   2.9     1    54     1    54     1    54 1.00 GnsA/GnsB family
His_Phos_2           PF00328.17   347 seq714_BIOID51121    -            413   6.3e-39  134.1   0.0   1   1   5.5e-43   7.5e-39  133.9   0.0     1   344    30   359    30   364 0.85 Histidine phosphatase superfamily (branch 2)
HTH_AraC             PF00165.18    42 seq719_BIOID51121    -            302   6.1e-21   73.4   0.2   1   2   8.7e-11   5.9e-07   28.9   0.0     1    42   200   241   200   241 0.97 Bacterial regulatory helix-turn-helix proteins, AraC family
HTH_AraC             PF00165.18    42 seq719_BIOID51121    -            302   6.1e-21   73.4   0.2   2   2   6.7e-15   4.6e-11   42.0   0.1     6    42   254   291   252   291 0.94 Bacterial regulatory helix-turn-helix proteins, AraC family
HTH_18               PF12833.2     81 seq719_BIOID51121    -            302   3.1e-19   68.7   0.2   1   1   9.3e-23   6.4e-19   67.7   0.1     2    80   214   291   213   292 0.95 Helix-turn-helix domain
Response_reg         PF00072.19   112 seq720_BIOID51121    -            232   5.1e-29  100.4   0.4   1   1   1.2e-32     8e-29   99.8   0.3     1   112     4   112     4   112 0.98 Response regulator receiver domain
Trans_reg_C          PF00486.23    77 seq720_BIOID51121    -            232   1.4e-21   76.0   0.0   1   1   5.1e-25   3.5e-21   74.7   0.0     1    77   152   228   152   228 0.95 Transcriptional regulatory protein, C terminal
Bax1-I               PF01027.15   205 seq724_BIOID51121    -            215   7.4e-12   45.1  30.7   1   1   6.3e-16   8.6e-12   44.9  21.3     7   202     5   203     1   207 0.75 Inhibitor of apoptosis-promoting Bax1
Peptidase_S66        PF02016.10   285 seq725_BIOID51121    -            344   1.1e-79  267.3   0.0   1   1   8.8e-84   1.2e-79  267.1   0.0     1   285    19   327    19   327 0.96 LD-carboxypeptidase
Flavoprotein         PF02441.14   129 seq727_BIOID51121    -            189   1.8e-27   95.4   0.0   1   1   1.8e-31   2.5e-27   94.9   0.0     1   122     2   127     2   132 0.91 Flavoprotein
DicB                 PF05358.6     62 seq728_BIOID51121    -             62   4.5e-38  128.4   0.0   1   1   3.6e-42   4.9e-38  128.3   0.0     1    62     1    62     1    62 0.99 DicB protein
DUF1482              PF07358.6     57 seq729_BIOID51121    -             66   2.5e-28   97.3   0.2   1   1   2.1e-32   2.8e-28   97.1   0.1     1    57     7    65     7    65 0.98 Protein of unknown function (DUF1482)
HATPase_c            PF02518.21   111 seq730_BIOID51121    -            457     1e-25   89.4   0.0   1   1   2.3e-28   7.9e-25   86.6   0.0     2   110   346   453   345   454 0.97 Histidine kinase-, DNA gyrase B-, and HSP90-like ATPase
HisKA                PF00512.20    68 seq730_BIOID51121    -            457   9.8e-15   54.1   3.5   1   1   2.9e-18   9.8e-15   54.1   2.4     1    67   238   299   238   300 0.95 His Kinase A (phospho-acceptor) domain
HAMP                 PF00672.20    70 seq730_BIOID51121    -            457   8.2e-13   48.2   0.1   1   1   2.4e-16   8.2e-13   48.2   0.1     2    70   165   234   164   234 0.96 HAMP domain
HATPase_c_3          PF13589.1    137 seq730_BIOID51121    -            457   5.7e-07   29.1   0.0   1   1   3.4e-10   1.2e-06   28.1   0.0     3    82   350   424   348   430 0.88 Histidine kinase-, DNA gyrase B-, and HSP90-like ATPase
Bax1-I               PF01027.15   205 seq731_BIOID51121    -            237   1.6e-12   47.3  25.1   1   1   1.5e-16     2e-12   47.0  17.4     3   201    19   220    17   225 0.80 Inhibitor of apoptosis-promoting Bax1
Methyltransf_27      PF13708.1    194 seq733_BIOID51121    -            563   4.9e-55  185.9   0.1   1   1   2.3e-58     1e-54  184.9   0.0     2   194    93   296    92   296 0.95 Methyltransferase domain
Methyltransf_26      PF13659.1    117 seq733_BIOID51121    -            563   6.2e-07   29.3   0.0   1   1     3e-10   1.3e-06   28.2   0.0     3   116   422   516   416   517 0.80 Methyltransferase domain
MTS                  PF05175.9    170 seq733_BIOID51121    -            563   3.7e-05   23.0   0.0   1   1   1.4e-08   6.4e-05   22.3   0.0    94   156   475   532   446   543 0.80 Methyltransferase small domain
OKR_DC_1             PF01276.15   417 seq734_BIOID51121    -            756  8.1e-191  633.9   0.0   1   1  2.2e-194    1e-190  633.6   0.0     1   416   141   590   141   591 0.99 Orn/Lys/Arg decarboxylase, major domain
OKR_DC_1_C           PF03711.10   137 seq734_BIOID51121    -            756   3.3e-43  146.9   0.0   1   1   1.5e-46   6.9e-43  145.8   0.0     1   131   616   744   616   748 0.99 Orn/Lys/Arg decarboxylase, C-terminal domain
OKR_DC_1_N           PF03709.10   115 seq734_BIOID51121    -            756   2.7e-27   94.9   0.1   1   1   1.1e-30     5e-27   94.1   0.0     3   115    19   135    17   135 0.98 Orn/Lys/Arg decarboxylase, N-terminal domain
SBP_bac_3            PF00497.15   225 seq737_BIOID51121    -            260     4e-65  219.0   1.2   1   1   6.7e-69   4.6e-65  218.9   0.8     1   224    28   254    28   255 0.97 Bacterial extracellular solute-binding proteins, family 3
NMT1                 PF09084.6    216 seq737_BIOID51121    -            260     3e-06   26.8   0.1   1   1   1.8e-08   0.00013   21.5   0.0    76   145   115   181   109   236 0.88 NMT1/THI5 like
Peptidase_M20        PF01546.23   171 seq741_BIOID51121    -            396   9.6e-32  109.7   0.0   1   1   5.1e-35   3.5e-31  107.9   0.0     1   169    89   390    89   392 0.96 Peptidase family M20/M25/M40
M20_dimer            PF07687.9    109 seq741_BIOID51121    -            396   5.9e-25   87.0   0.0   1   1   1.5e-28     1e-24   86.2   0.0     2   107   191   301   190   303 0.92 Peptidase dimerisation domain
GlgS                 PF08971.6     66 seq742_BIOID51121    -             66   8.9e-42  140.7   0.7   1   1   7.1e-46   9.7e-42  140.6   0.5     1    66     1    66     1    66 0.99 Glycogen synthesis protein
DUF3800              PF12686.2    235 seq748_BIOID51121    -            377   2.9e-11   43.3   0.0   1   1   4.9e-09   6.8e-05   22.5   0.0   128   219   211   311   138   354 0.89 Protein of unknown function (DUF3800)
Ail_Lom              PF06316.6    199 seq749_BIOID51121    -            199  1.3e-118  393.4   6.4   1   1  2.2e-122  1.5e-118  393.3   4.4     1   199     1   199     1   199 1.00 Enterobacterial Ail/Lom protein
OMP_b-brl            PF13505.1    176 seq749_BIOID51121    -            199   6.7e-26   91.1   6.9   1   1   1.2e-29   8.4e-26   90.8   4.8     2   176    11   199     9   199 0.87 Outer membrane protein beta-barrel domain
SBP_bac_3            PF00497.15   225 seq750_BIOID51121    -            260   5.1e-66  222.0   0.2   1   1   8.6e-70   5.9e-66  221.8   0.1     1   224    28   254    28   255 0.96 Bacterial extracellular solute-binding proteins, family 3
IlvB_leader          PF08049.6     32 seq754_BIOID51121    -             32   9.5e-20   69.9  12.1   1   1   7.4e-24     1e-19   69.8   8.4     1    32     1    32     1    32 1.00 IlvB leader peptide
HTH_20               PF12840.2     61 seq756_BIOID51121    -             98   2.4e-16   59.1   0.0   1   1   7.5e-20   3.4e-16   58.6   0.0     3    61     6    69     4    69 0.93 Helix-turn-helix domain
HTH_5                PF01022.15    47 seq756_BIOID51121    -             98   1.4e-07   30.9   1.2   1   1   7.3e-11   3.3e-07   29.7   0.0     1    46    15    63    15    64 0.94 Bacterial regulatory protein, arsR family
HTH_IclR             PF09339.5     52 seq756_BIOID51121    -             98   8.5e-07   28.3   0.2   1   1   3.7e-10   1.7e-06   27.4   0.0    13    51    27    65    23    66 0.93 IclR helix-turn-helix domain
TPP_enzyme_N         PF02776.13   172 seq759_BIOID51121    -            562   1.5e-59  200.1   0.2   1   1   2.1e-62   9.8e-59  197.5   0.0     2   168    14   179    13   183 0.98 Thiamine pyrophosphate enzyme, N-terminal TPP binding domain
TPP_enzyme_C         PF02775.16   153 seq759_BIOID51121    -            562   3.6e-49  166.1   0.1   1   1   2.2e-52   9.9e-49  164.7   0.1     1   153   390   538   390   538 0.97 Thiamine pyrophosphate enzyme, C-terminal TPP binding domain
TPP_enzyme_M         PF00205.17   137 seq759_BIOID51121    -            562   2.8e-43  146.8   1.4   1   1   2.8e-46   1.3e-42  144.6   0.3     1   137   201   334   201   334 0.98 Thiamine pyrophosphate enzyme, central domain
phage_tail_N         PF08400.5    134 seq763_BIOID51121    -            311   1.7e-61  205.7   0.1   1   1   2.4e-65   1.7e-61  205.7   0.1     1   134     1   134     1   134 0.99 Prophage tail fibre N-terminal
CarboxypepD_reg      PF13620.1     82 seq763_BIOID51121    -            311   9.4e-08   31.8   0.3   1   1   3.7e-11   2.5e-07   30.5   0.2     1    74     4    82     4    89 0.82 Carboxypeptidase regulatory-like domain
PEPcase              PF00311.12   793 seq765_BIOID51121    -            883  1.2e-292  972.4   0.0   1   1  1.1e-296  1.5e-292  972.1   0.0     2   793   129   883   128   883 0.98 Phosphoenolpyruvate carboxylase
BPD_transp_1         PF00528.17   185 seq766_BIOID51121    -            228   2.8e-23   82.3  11.7   1   1   2.6e-27   3.5e-23   81.9   8.1     2   183    28   219    24   221 0.95 Binding-protein-dependent transport system inner membrane component
HTH_3                PF01381.17    55 seq769_BIOID51121    -            135   7.4e-14   51.2   0.0   1   1   2.6e-17   1.2e-13   50.5   0.0     4    55    13    64    10    64 0.97 Helix-turn-helix
HTH_31               PF13560.1     64 seq769_BIOID51121    -            135   3.6e-09   36.5   0.2   1   1   1.5e-12     7e-09   35.6   0.1     2    58     6    61     5    69 0.96 Helix-turn-helix domain
HTH_19               PF12844.2     64 seq769_BIOID51121    -            135     1e-07   31.7   0.0   1   1     5e-11   2.3e-07   30.6   0.0     1    63     7    69     7    70 0.96 Helix-turn-helix domain
DUF4224              PF13986.1     47 seq771_BIOID51121    -            107   7.7e-16   57.2   0.0   1   1   9.5e-20   1.3e-15   56.5   0.0     2    46     5    49     4    50 0.97 Domain of unknown function (DUF4224)
BPD_transp_1         PF00528.17   185 seq775_BIOID51121    -            238   1.9e-15   56.7  13.1   1   1   1.4e-19   1.9e-15   56.7   9.1     1   179    37   224    37   230 0.81 Binding-protein-dependent transport system inner membrane component
Phage_integrase      PF00589.17   173 seq776_BIOID51121    -            315   4.3e-11   42.6   0.1   1   1   9.3e-15   1.3e-10   41.1   0.0     2   171   143   302   142   304 0.83 Phage integrase family
MacB_PCD             PF12704.2    232 seq777_BIOID51121    -            399   2.1e-18   66.6   0.1   1   1   3.1e-22   2.1e-18   66.6   0.0     9   227    24   237    11   239 0.79 MacB-like periplasmic core domain
FtsX                 PF02687.16   121 seq777_BIOID51121    -            399   2.3e-17   62.7  17.6   1   1   3.9e-21   2.7e-17   62.5  10.1     2   121   269   392   268   392 0.95 FtsX-like permease family
DUF1391              PF07151.7     49 seq780_BIOID51121    -             51   8.8e-34  114.6   0.6   1   1   6.9e-38   9.4e-34  114.5   0.4     1    48     2    49     2    50 0.97 Protein of unknown function (DUF1391)
Phage_fiber_C        PF06820.7     64 seq782_BIOID51121    -            102   1.1e-34  118.1   0.5   1   1   1.2e-38   1.6e-34  117.7   0.3     1    64    41   102    41   102 0.99 Putative prophage tail fibre C-terminus
ACT_5                PF13710.1     63 seq786_BIOID51121    -             96   1.4e-10   40.6   0.1   1   1   5.9e-14   2.7e-10   39.7   0.0     1    63    17    78    17    78 0.97 ACT domain
ACT                  PF01842.20    66 seq786_BIOID51121    -             96   1.1e-08   34.2   0.0   1   1   3.2e-12   1.5e-08   33.8   0.0     2    65    10    73     9    74 0.97 ACT domain
ABC_tran             PF00005.22   118 seq788_BIOID51121    -            257   1.7e-25   89.5   0.0   1   1   4.1e-29   2.8e-25   88.8   0.0     1   118    45   181    45   181 0.87 ABC transporter
AAA_21               PF13304.1    303 seq788_BIOID51121    -            257     3e-15   56.8   0.0   1   1   1.1e-12   7.5e-09   35.8   0.0   191   298   117   211    72   214 0.79 AAA domain
AA_permease_2        PF13520.1    426 seq789_BIOID51121    -            445   1.4e-52  178.5  55.6   1   1   2.7e-56   1.8e-52  178.1  38.6     2   401    11   403    10   428 0.89 Amino acid permease
AA_permease          PF00324.16   479 seq789_BIOID51121    -            445     7e-35  120.1  50.8   1   1   1.7e-38   1.1e-34  119.4  35.2     2   421    15   405    14   429 0.88 Amino acid permease
DUF1076              PF06416.7    113 seq790_BIOID51121    -            189   2.4e-42  143.1   0.1   1   1   2.4e-46   3.3e-42  142.6   0.1    10   113    84   187    75   187 0.94 Protein of unknown function (DUF1076)
Response_reg         PF00072.19   112 seq793_BIOID51121    -            217     1e-23   83.3   0.0   1   1   3.3e-27   1.5e-23   82.8   0.0     1   111    25   133    25   134 0.97 Response regulator receiver domain
GerE                 PF00196.14    58 seq793_BIOID51121    -            217   5.2e-24   83.2   0.1   1   1     2e-27     9e-24   82.4   0.1     2    56   157   211   156   213 0.97 Bacterial regulatory proteins, luxR family
Big_3_3              PF13750.1    158 seq794_BIOID51121    -            818   5.1e-64  214.3  10.5   1   1   1.2e-66     4e-63  211.4   2.8     2   158   562   717   561   717 0.99 Bacterial Ig-like domain (group 3)
DUF4165              PF13752.1    124 seq794_BIOID51121    -            818   1.1e-49  167.2   5.8   1   1   9.2e-53   3.1e-49  165.7   1.7     2   124    19   143    18   143 0.99 Domain of unknown function (DUF4165)
Big_3_2              PF12245.3     60 seq794_BIOID51121    -            818   1.7e-21   75.3   4.5   1   2   6.1e-22   2.1e-18   65.5   0.2     2    60   213   274   212   275 0.95 Bacterial Ig-like domain (group 3)
Big_3_2              PF12245.3     60 seq794_BIOID51121    -            818   1.7e-21   75.3   4.5   2   2   0.00036       1.2    8.5   0.1    23    55   575   607   572   612 0.85 Bacterial Ig-like domain (group 3)
YbhQ                 PF11076.3    135 seq796_BIOID51121    -            136   4.3e-79  262.5  13.2   1   1   3.7e-83   5.1e-79  262.3   9.1     1   134     1   132     1   134 0.98 Putative inner membrane protein YbhQ
ABC_tran             PF00005.22   118 seq800_BIOID51121    -            233   3.7e-27   94.9   0.0   1   1   8.9e-31   6.1e-27   94.2   0.0     1   117    49   173    49   174 0.94 ABC transporter
AAA_21               PF13304.1    303 seq800_BIOID51121    -            233   1.4e-11   44.8   0.1   1   1   4.4e-13     3e-09   37.1   0.1     1   299    37   206    37   210 0.76 AAA domain
Bax1-I               PF01027.15   205 seq803_BIOID51121    -            219   9.5e-40  136.2  32.5   1   1     8e-44   1.1e-39  136.0  22.5     2   205    19   213    18   213 0.86 Inhibitor of apoptosis-promoting Bax1
RhaT                 PF06379.7    344 seq805_BIOID51121    -            344  3.3e-218  723.2  32.5   1   1  2.7e-222  3.7e-218  723.1  22.5     1   343     1   343     1   344 1.00 L-rhamnose-proton symport protein (RhaT)
MASE1                PF05231.9    299 seq809_BIOID51121    -            500   4.1e-54  183.5  45.5   1   1   1.1e-57     5e-54  183.2  31.5     2   299    11   277    10   277 0.98 MASE1
HisKA_3              PF07730.8     68 seq809_BIOID51121    -            500   1.9e-14   53.6   2.9   1   1   4.2e-18   1.9e-14   53.6   2.0     2    68   305   370   304   370 0.95 Histidine kinase
HATPase_c            PF02518.21   111 seq809_BIOID51121    -            500     1e-12   47.6   0.0   1   1   3.7e-16   1.7e-12   46.9   0.0     5   110   413   497   409   498 0.95 Histidine kinase-, DNA gyrase B-, and HSP90-like ATPase
Transposase_31       PF04754.7    205 seq815_BIOID51121    -            296   9.8e-84  279.6   0.1   1   1   9.5e-88   1.3e-83  279.2   0.1     1   204     8   209     8   210 0.99 Putative transposase, YhgA-like
DicB                 PF05358.6     62 seq817_BIOID51121    -             97   2.9e-35  119.4   0.9   1   1   2.5e-39   3.5e-35  119.1   0.1     1    62    36    97    36    97 0.99 DicB protein
MacB_PCD             PF12704.2    232 seq821_BIOID51121    -            414   1.2e-25   90.4   0.2   1   1   1.7e-29   1.2e-25   90.4   0.1    11   229    26   241    21   244 0.83 MacB-like periplasmic core domain
FtsX                 PF02687.16   121 seq821_BIOID51121    -            414   1.9e-22   79.1  12.5   1   1   3.4e-26   2.3e-22   78.8   4.5     2   121   274   407   273   407 0.98 FtsX-like permease family
DUF1482              PF07358.6     57 seq822_BIOID51121    -             62   9.1e-23   79.5   0.0   1   1   7.3e-27     1e-22   79.3   0.0     1    57     4    62     4    62 0.98 Protein of unknown function (DUF1482)
DsrC                 PF04358.8    109 seq824_BIOID51121    -            128   3.4e-46  155.8   0.0   1   1   2.9e-50   3.9e-46  155.6   0.0     3   109    22   128    20   128 0.98 DsrC like protein
Sulfatase            PF00884.18   379 seq825_BIOID51121    -            577   8.6e-48  163.1   6.4   1   1   1.9e-51   1.3e-47  162.5   4.4     2   308   238   535   237   565 0.93 Sulfatase
DUF1705              PF08019.7    156 seq825_BIOID51121    -            577     5e-05   22.7   7.5   1   1   7.3e-09     5e-05   22.7   5.2    11   149    59   206    50   211 0.60 Domain of unknown function (DUF1705)
Sulfatase            PF00884.18   379 seq828_BIOID51121    -            557   2.1e-56  191.4   0.4   1   1   4.1e-60   2.8e-56  191.0   0.2     3   310   248   539   246   554 0.93 Sulfatase
DUF1705              PF08019.7    156 seq828_BIOID51121    -            557   3.4e-45  153.2   9.4   1   1     5e-49   3.4e-45  153.2   6.5     2   154    68   221    67   223 0.97 Domain of unknown function (DUF1705)
Exonuc_VIII          PF06630.6    182 seq829_BIOID51121    -            805   1.4e-61  206.8   0.7   1   1     3e-65   4.1e-61  205.3   0.0     2   182     9   187     8   187 0.97 Enterobacterial exodeoxyribonuclease VIII
Peptidase_S24        PF00717.18    70 seq831_BIOID51121    -            224   9.5e-16   57.0   0.1   1   1   1.8e-19   2.4e-15   55.7   0.0     1    68   133   202   133   204 0.90 Peptidase S24-like
MFS_1                PF07690.11   354 seq842_BIOID51121    -            440   5.3e-50  170.0  43.9   1   1   1.2e-53   5.3e-50  170.0  30.4     1   353    36   397    36   398 0.91 Major Facilitator Superfamily
DUF1228              PF06779.9     85 seq842_BIOID51121    -            440   2.4e-05   24.1   1.5   1   1   5.3e-09   2.4e-05   24.1   1.0     7    84    46   123    39   124 0.94 Protein of unknown function (DUF1228)
Methyltrans_SAM      PF10672.4    286 seq844_BIOID51121    -            314   1.7e-30  105.7   0.0   1   1   1.2e-33   2.3e-30  105.3   0.0    12   266    28   289    21   299 0.85 S-adenosylmethionine-dependent methyltransferase
Cons_hypoth95        PF03602.10   183 seq844_BIOID51121    -            314   1.5e-12   47.2   0.0   1   1   1.1e-15   2.1e-12   46.6   0.0    39   123   134   220   129   250 0.88 Conserved hypothetical protein 95
Methyltransf_31      PF13847.1    152 seq844_BIOID51121    -            314   1.5e-10   40.7   0.1   1   1   1.3e-13   2.5e-10   40.0   0.1    21   118   154   267   138   296 0.74 Methyltransferase domain
Methyltransf_26      PF13659.1    117 seq844_BIOID51121    -            314   2.1e-09   37.2   0.0   1   1   1.9e-12   3.8e-09   36.4   0.0     2   116   140   258   139   259 0.81 Methyltransferase domain
MTS                  PF05175.9    170 seq844_BIOID51121    -            314   8.6e-07   28.3   0.0   1   1   6.5e-10   1.3e-06   27.8   0.0    55   154   161   271   135   281 0.76 Methyltransferase small domain
Met_10               PF02475.11   200 seq844_BIOID51121    -            314   5.7e-06   25.9   0.0   1   1     4e-09   7.8e-06   25.5   0.0    69   182   104   224    36   241 0.82 Met-10+ like-protein
ROK                  PF00480.15   179 seq847_BIOID51121    -            323   1.5e-45  155.0   0.0   1   1   3.1e-49   2.1e-45  154.6   0.0     1   179    24   214    24   214 0.95 ROK family
Glucokinase          PF02685.11   316 seq847_BIOID51121    -            323   4.4e-10   38.7   0.0   1   1     5e-13   3.4e-09   35.8   0.0     4   265    26   276    24   288 0.80 Glucokinase
Response_reg         PF00072.19   112 seq853_BIOID51121    -            222   5.1e-26   90.7   0.0   1   1     1e-29   6.9e-26   90.3   0.0     1   112     3   113     3   113 0.99 Response regulator receiver domain
Trans_reg_C          PF00486.23    77 seq853_BIOID51121    -            222   3.2e-20   71.7   0.5   1   1   2.1e-23   1.4e-19   69.6   0.0     1    77   145   216   145   216 0.97 Transcriptional regulatory protein, C terminal
DHBP_synthase        PF00926.14   194 seq855_BIOID51121    -            217     6e-80  266.9   0.8   1   1   4.9e-84   6.7e-80  266.7   0.6     1   194    16   209    16   209 0.99 3,4-dihydroxy-2-butanone 4-phosphate synthase
HTH_18               PF12833.2     81 seq858_BIOID51121    -            283   7.4e-21   73.9   1.7   1   1   1.7e-24   1.2e-20   73.2   0.1     1    81   191   270   191   270 0.97 Helix-turn-helix domain
HTH_AraC             PF00165.18    42 seq858_BIOID51121    -            283   2.8e-17   61.8   0.4   1   1   6.6e-15   4.5e-11   42.0   0.0     8    42   234   269   230   269 0.95 Bacterial regulatory helix-turn-helix proteins, AraC family
HTH_Tnp_1            PF01527.15    76 seq859_BIOID51121    -             98   1.4e-17   63.2   0.6   1   1     3e-21   2.1e-17   62.7   0.1     2    54     9    62     8    93 0.77 Transposase
HTH_23               PF13384.1     50 seq859_BIOID51121    -             98   1.9e-07   30.3   0.0   1   1   4.6e-11   3.2e-07   29.6   0.0     6    45    18    58    13    64 0.89 Homeodomain-like domain
MutH                 PF02976.10   104 seq862_BIOID51121    -            229   1.4e-37  127.5   0.0   1   1   1.5e-41     2e-37  127.0   0.0     1   104    58   157    58   157 0.99 DNA mismatch repair enzyme MutH
YccV-like            PF08755.6    100 seq864_BIOID51121    -            105   3.6e-25   87.6   0.0   1   1   2.9e-29     4e-25   87.5   0.0     2    99     4   101     3   102 0.96 Hemimethylated DNA-binding protein YccV like
SIR2                 PF02146.12   181 seq865_BIOID51121    -            273   9.6e-49  165.4   0.0   1   1   9.1e-53   1.2e-48  165.0   0.0     1   181    48   221    48   221 0.90 Sir2 family
Peptidase_M3         PF01432.15   458 seq868_BIOID51121    -            680  3.2e-177  590.0   0.0   1   1  2.9e-181    4e-177  589.7   0.0     1   457   222   677   222   678 0.99 Peptidase family M3
DUF2303              PF10065.4    276 seq869_BIOID51121    -            274   2.1e-92  308.8   0.5   1   1   1.7e-96   2.3e-92  308.6   0.3     1   276     1   273     1   273 0.98 Uncharacterized conserved protein (DUF2303)
FGGY_N               PF00370.16   245 seq870_BIOID51121    -            489     4e-30  104.7   0.0   1   1   8.3e-34   5.7e-30  104.3   0.0     3   242     7   241     5   244 0.86 FGGY family of carbohydrate kinases, N-terminal domain
FGGY_C               PF02782.11   197 seq870_BIOID51121    -            489   8.8e-26   90.6   0.1   1   1   2.3e-29   1.6e-25   89.8   0.0     1   195   253   439   253   441 0.89 FGGY family of carbohydrate kinases, C-terminal domain
HATPase_c            PF02518.21   111 seq871_BIOID51121    -            366   1.1e-18   66.9   0.0   1   1   3.6e-22   1.6e-18   66.2   0.0     1   110   252   358   252   359 0.95 Histidine kinase-, DNA gyrase B-, and HSP90-like ATPase
HisKA                PF00512.20    68 seq871_BIOID51121    -            366   2.5e-08   33.6   1.8   1   1   5.4e-12   2.5e-08   33.6   1.3     3    66   147   203   145   205 0.76 His Kinase A (phospho-acceptor) domain
HAMP                 PF00672.20    70 seq871_BIOID51121    -            366   4.3e-08   33.1   5.1   1   1   4.1e-11   1.8e-07   31.0   0.2     2    69    73   140    72   141 0.91 HAMP domain
MFS_1                PF07690.11   354 seq873_BIOID51121    -            459   7.1e-34  116.9  29.7   1   1   5.2e-38   7.1e-34  116.9  20.6     1   348    35   397    35   403 0.84 Major Facilitator Superfamily
DUF1233              PF06806.7     72 seq876_BIOID51121    -            107   4.9e-32  109.1   0.1   1   1   4.7e-36   6.4e-32  108.8   0.1     1    70    28    98    28   101 0.97 Putative excisionase (DUF1233)
GST_N_3              PF13417.1     75 seq877_BIOID51121    -            214   7.5e-14   51.6   0.0   1   1   3.2e-17   1.4e-13   50.7   0.0     6    74    15    86    13    87 0.87 Glutathione S-transferase, N-terminal domain
GST_N                PF02798.15    76 seq877_BIOID51121    -            214   1.4e-12   47.4   0.0   1   1   5.4e-16   2.5e-12   46.6   0.0    12    75    19    80     6    81 0.93 Glutathione S-transferase, N-terminal domain
GST_N_2              PF13409.1     70 seq877_BIOID51121    -            214     3e-09   36.6   0.0   1   1     1e-12   4.6e-09   36.0   0.0     1    69    15    81    15    82 0.87 Glutathione S-transferase, N-terminal domain
DUF4051              PF13260.1     54 seq879_BIOID51121    -             64   2.3e-36  122.8   1.8   1   1   1.9e-40   2.6e-36  122.6   1.2     1    54     9    62     9    62 0.98 Protein of unknown function (DUF4051)
TerC                 PF03741.11   184 seq880_BIOID51121    -            237   4.5e-51  172.7  15.2   1   1   4.5e-55   6.1e-51  172.3  10.6     2   183    17   203    16   204 0.96 Integral membrane protein TerC family
Mannitol_dh_C        PF08125.8    245 seq882_BIOID51121    -            448   8.7e-98  326.2   0.0   1   1  3.3e-101   2.3e-97  324.8   0.0     1   241   175   418   175   422 0.98 Mannitol dehydrogenase C-terminal domain
Mannitol_dh          PF01232.18   151 seq882_BIOID51121    -            448   3.5e-40  137.2   0.0   1   1   8.2e-44   5.6e-40  136.6   0.0    18   151     2   147     1   147 0.98 Mannitol dehydrogenase Rossmann domain
DUF2057              PF09829.4    189 seq885_BIOID51121    -            220     8e-48  162.4   0.0   1   1   6.7e-52   9.1e-48  162.3   0.0     2   189    22   213    21   213 0.98 Uncharacterized protein conserved in bacteria (DUF2057)
DUF3596              PF12167.3     88 seq886_BIOID51121    -            431   9.5e-30  101.9   0.0   1   1   2.8e-33   1.9e-29  100.9   0.0     1    87     9    94     9    95 0.98 Domain of unknown function (DUF3596)
Phage_integrase      PF00589.17   173 seq886_BIOID51121    -            431   4.6e-21   75.1   0.0   1   1   1.4e-24   9.3e-21   74.1   0.0     3   167   205   398   204   403 0.88 Phage integrase family
Metallophos_2        PF12850.2    156 seq892_BIOID51121    -            183   1.6e-26   92.8   0.0   1   1     3e-30   2.1e-26   92.5   0.0     1   152     1   161     1   164 0.88 Calcineurin-like phosphoesterase superfamily domain
Metallophos          PF00149.23   201 seq892_BIOID51121    -            183   1.1e-12   47.7   0.3   1   1   2.1e-14   1.4e-10   40.8   0.2     1   201     1   130     1   130 0.84 Calcineurin-like phosphoesterase
DUF903               PF06004.7     50 seq894_BIOID51121    -             72   3.5e-24   83.9   2.4   1   1   2.9e-28     4e-24   83.7   1.7     1    50    23    72    23    72 0.98 Bacterial protein of unknown function (DUF903)
DUF72                PF01904.13   230 seq895_BIOID51121    -            116   2.3e-05   24.1   0.0   1   1   1.8e-09   2.5e-05   24.0   0.0   151   229    24    95     3    96 0.82 Protein of unknown function DUF72
MGS                  PF02142.17    95 seq896_BIOID51121    -            155   4.5e-18   64.8   0.0   1   1   4.4e-22     6e-18   64.4   0.0     2    95    29   121    28   121 0.96 MGS-like domain
LigB                 PF02900.13   272 seq897_BIOID51121    -            271   2.3e-57  193.9   0.2   1   1   1.9e-61   2.6e-57  193.7   0.2     1   271    16   270    16   271 0.92 Catalytic LigB subunit of aromatic ring-opening dioxygenase
RhaA                 PF06134.6    417 seq898_BIOID51121    -            419  3.1e-238  790.4   0.0   1   1  2.6e-242  3.6e-238  790.2   0.0     1   417     3   418     3   418 1.00 L-rhamnose isomerase (RhaA)
Aldo_ket_red         PF00248.16   283 seq899_BIOID51121    -            346   1.9e-75  253.1   0.0   1   1   1.6e-79   2.2e-75  252.9   0.0     2   281    16   337    15   339 0.95 Aldo/keto reductase family
Exc                  PF07825.6     77 seq901_BIOID51121    -             81   3.2e-12   45.9   0.0   1   1   2.7e-16   3.7e-12   45.7   0.0     3    70     5    74     3    80 0.82 Excisionase-like protein
NUDIX                PF00293.23   135 seq902_BIOID51121    -            180   5.4e-17   61.5   0.3   1   1   7.2e-21   9.8e-17   60.7   0.2     1   125    36   155    36   165 0.83 NUDIX domain
MAPEG                PF01124.13   129 seq903_BIOID51121    -            131   2.1e-26   91.9   9.4   1   1   1.7e-30   2.4e-26   91.7   6.5     1   129     3   120     3   120 0.98 MAPEG family
Toluene_X            PF03349.11   427 seq904_BIOID51121    -            448  7.7e-147  488.9  17.5   1   1  6.4e-151  8.8e-147  488.7  12.1     2   427    19   448    18   448 0.98 Outer membrane protein transport protein (OMPP1/FadL/TodX)
Phage_integ_N        PF09003.5     81 seq906_BIOID51121    -            375   1.9e-29  101.0   0.4   1   1   5.5e-33   3.8e-29  100.1   0.3     1    78     1    77     1    84 0.95 Bacteriophage lambda integrase, N-terminal domain
Phage_integrase      PF00589.17   173 seq906_BIOID51121    -            375   5.6e-17   61.8   0.0   1   1   1.7e-20   1.1e-16   60.8   0.0     2   169   193   365   192   369 0.84 Phage integrase family
SAM_MT               PF04445.8    235 seq909_BIOID51121    -            250  9.8e-115  381.5   0.0   1   1  8.1e-119  1.1e-114  381.3   0.0     3   234    16   247    14   248 0.99 Putative SAM-dependent methyltransferase
Methyltransf_18      PF12847.2    112 seq910_BIOID51121    -            247   7.1e-15   55.4   0.0   1   1   7.3e-18   1.1e-14   54.8   0.0     2   110    57   163    56   165 0.92 Methyltransferase domain
Methyltransf_11      PF08241.7     95 seq910_BIOID51121    -            247   6.9e-12   45.5   0.0   1   1   9.1e-15   1.4e-11   44.6   0.0     2    95    62   162    61   162 0.95 Methyltransferase domain
Methyltransf_31      PF13847.1    152 seq910_BIOID51121    -            247   1.5e-10   40.7   0.0   1   1   1.3e-13     2e-10   40.3   0.0     3   110    56   164    54   215 0.86 Methyltransferase domain
Methyltransf_25      PF13649.1    101 seq910_BIOID51121    -            247   1.2e-09   38.3   0.0   1   1   1.6e-12   2.4e-09   37.3   0.0     1   101    60   158    60   158 0.89 Methyltransferase domain
Methyltransf_12      PF08242.7     99 seq910_BIOID51121    -            247   3.7e-09   36.8   0.0   1   1     4e-12     6e-09   36.1   0.0     2    99    62   160    61   160 0.91 Methyltransferase domain
Methyltransf_23      PF13489.1    162 seq910_BIOID51121    -            247   3.3e-07   30.0   0.0   1   1   3.4e-10   5.2e-07   29.3   0.0    14   131    51   181    36   228 0.68 Methyltransferase domain
MTS                  PF05175.9    170 seq910_BIOID51121    -            247   1.7e-05   24.1   0.0   1   1   1.6e-08   2.4e-05   23.6   0.0    23   166    49   190    44   194 0.78 Methyltransferase small domain
Ubie_methyltran      PF01209.13   233 seq910_BIOID51121    -            247   1.9e-05   23.7   0.0   1   1   2.3e-08   3.5e-05   22.9   0.0    45   154    54   165    48   240 0.80 ubiE/COQ5 methyltransferase family
Methyltransf_9       PF08003.6    315 seq917_BIOID51121    -            323  7.9e-174  576.5   0.1   1   1  3.9e-177  8.9e-174  576.4   0.0     1   315     7   322     7   322 1.00 Protein of unknown function (DUF1698)
Methyltransf_23      PF13489.1    162 seq917_BIOID51121    -            323   4.2e-11   42.6   0.0   1   1   3.3e-14   7.6e-11   41.8   0.0    12   159   114   269   103   272 0.71 Methyltransferase domain
Methyltransf_18      PF12847.2    112 seq917_BIOID51121    -            323   7.8e-08   32.7   0.0   1   1   7.1e-11   1.6e-07   31.7   0.0     2   111   123   226   122   227 0.86 Methyltransferase domain
Methyltransf_31      PF13847.1    152 seq917_BIOID51121    -            323   1.2e-07   31.2   0.0   1   1     1e-10   2.3e-07   30.3   0.0     5   112   124   228   121   276 0.90 Methyltransferase domain
Methyltransf_11      PF08241.7     95 seq917_BIOID51121    -            323   2.6e-05   24.4   0.0   1   1   2.2e-08   4.9e-05   23.6   0.0     1    94   127   223   127   224 0.81 Methyltransferase domain
CMAS                 PF02353.15   273 seq917_BIOID51121    -            323   6.6e-05   22.0   0.0   1   1   5.5e-08   0.00012   21.0   0.0    50   172   110   232   105   269 0.79 Mycolic acid cyclopropane synthetase
DEAD                 PF00270.24   173 seq918_BIOID51121    -            454   2.3e-49  167.0   0.1   1   1   5.9e-52   2.7e-48  163.5   0.0     1   172    25   196    25   197 0.94 DEAD/DEAH box helicase
Helicase_C           PF00271.26    78 seq918_BIOID51121    -            454   8.2e-26   89.5   0.0   1   1   4.8e-29   2.2e-25   88.2   0.0     2    77   264   339   263   340 0.98 Helicase conserved C-terminal domain
Aldolase_II          PF00596.16   183 seq919_BIOID51121    -            274   7.2e-30  103.8   0.0   1   1   7.2e-34   9.9e-30  103.4   0.0     2   182    12   238    11   239 0.88 Class II Aldolase and Adducin N-terminal domain
Xan_ur_permease      PF00860.15   389 seq921_BIOID51121    -            448   3.5e-45  154.0  48.3   1   1   3.2e-49   4.4e-45  153.7  33.5     3   387    36   409    34   411 0.94 Permease family
Peptidase_M3         PF01432.15   458 seq923_BIOID51121    -            703  7.7e-148  493.1   0.1   1   1  9.4e-152  1.3e-147  492.4   0.0     2   457   252   700   251   701 0.97 Peptidase family M3
DUF718               PF05336.8    106 seq924_BIOID51121    -            104   4.9e-37  125.8   0.4   1   1     4e-41   5.4e-37  125.7   0.3     2   105     3   103     2   104 0.99 Domain of unknown function (DUF718)
DUF307               PF03733.8     53 seq928_BIOID51121    -            148   5.5e-33  113.0  23.8   1   2   6.4e-17   8.7e-13   48.3   2.4     1    53     3    55     3    55 0.97 Domain of unknown function (DUF307)
DUF307               PF03733.8     53 seq928_BIOID51121    -            148   5.5e-33  113.0  23.8   2   2   5.9e-24     8e-20   70.9   8.6     1    53    76   128    76   128 0.98 Domain of unknown function (DUF307)
DUF2335              PF10097.4     50 seq934_BIOID51121    -            155   4.8e-13   48.3   0.0   1   1   7.4e-17     1e-12   47.3   0.0     1    34    55    88    55   100 0.92 Predicted membrane protein (DUF2335)
PTS_EIIA_2           PF00359.17   142 seq937_BIOID51121    -            148   3.8e-30  104.3   0.0   1   1   3.1e-34   4.2e-30  104.2   0.0     3   141     4   144     2   145 0.97 Phosphoenolpyruvate-dependent sugar phosphotransferase system, EIIA 2
FUSC-like            PF12805.2    284 seq938_BIOID51121    -            720  3.1e-112  374.0   6.1   1   1  6.8e-116  3.1e-112  374.0   4.2     1   284    69   348    69   348 0.98 FUSC-like inner membrane protein yccS
FUSC_2               PF13515.1    128 seq938_BIOID51121    -            720   5.6e-27   94.0  13.0   1   1   1.2e-30   5.6e-27   94.0   9.0     3   127   406   528   404   529 0.93 Fusaric acid resistance protein-like
DUF1198              PF06711.6    148 seq941_BIOID51121    -            159     4e-72  240.7   0.4   1   1   3.3e-76   4.5e-72  240.5   0.3     1   148    10   157    10   157 1.00 Protein of unknown function (DUF1198)
Helicase_C_2         PF13307.1    167 seq942_BIOID51121    -            761   4.9e-26   91.5   0.0   1   1   2.3e-29   7.7e-26   90.9   0.0     8   165   578   733   571   735 0.93 Helicase C-terminal domain
DEAD                 PF00270.24   173 seq942_BIOID51121    -            761   3.5e-09   36.2   0.1   1   1     2e-09   6.8e-06   25.5   0.0    12    78    88   153    73   171 0.74 DEAD/DEAH box helicase
DEAD_2               PF06733.10   174 seq942_BIOID51121    -            761   1.3e-08   34.3   0.0   1   1   6.7e-12   2.3e-08   33.5   0.0   103   167   245   308   195   314 0.87 DEAD_2
PTS_EIIC             PF02378.13   321 seq943_BIOID51121    -            483   3.8e-29  101.4  32.4   1   1   5.6e-33   3.8e-29  101.4  22.5     2   318   134   406   133   410 0.90 Phosphotransferase system, EIIC
PTS_IIB              PF02302.12    90 seq943_BIOID51121    -            483   2.5e-17   62.9   0.1   1   1   6.5e-21   4.5e-17   62.1   0.1     2    89     9   101     8   102 0.95 PTS system, Lactose/Cellobiose specific IIB subunit
DUF1283              PF06932.6     85 seq944_BIOID51121    -            113     1e-46  156.7   6.7   1   1   8.7e-51   1.2e-46  156.5   4.7     1    85    29   113    29   113 0.99 Protein of unknown function (DUF1283)
MFS_1                PF07690.11   354 seq949_BIOID51121    -            451   1.6e-35  122.4  57.2   1   1   4.7e-38   6.5e-34  117.1  34.3     2   337    81   398    77   403 0.85 Major Facilitator Superfamily
Acetyltransf_3       PF13302.1    142 seq950_BIOID51121    -            186   5.7e-23   81.6   0.0   1   1     4e-26   7.7e-23   81.2   0.0     3   141     8   140     7   141 0.80 Acetyltransferase (GNAT) domain
Acetyltransf_4       PF13420.1    155 seq950_BIOID51121    -            186   7.2e-15   55.1   0.6   1   1   4.7e-18   9.1e-15   54.8   0.4     1   152     9   158     9   160 0.93 Acetyltransferase (GNAT) domain
Acetyltransf_1       PF00583.19    83 seq950_BIOID51121    -            186     6e-15   54.9   0.1   1   1   4.5e-18   8.9e-15   54.3   0.1     2    82    63   140    62   141 0.97 Acetyltransferase (GNAT) family
Acetyltransf_8       PF13523.1    152 seq950_BIOID51121    -            186   1.2e-13   51.1   0.2   1   1   8.2e-17   1.6e-13   50.6   0.2     1   141     9   145     9   157 0.89 Acetyltransferase (GNAT) domain
Acetyltransf_7       PF13508.1     79 seq950_BIOID51121    -            186   3.7e-07   30.1   0.2   1   1   3.4e-10   6.7e-07   29.2   0.1     2    78    56   141    55   142 0.80 Acetyltransferase (GNAT) domain
Acetyltransf_10      PF13673.1    117 seq950_BIOID51121    -            186   1.3e-05   25.1   0.0   1   1   9.3e-09   1.8e-05   24.7   0.0     1   117    16   140    16   140 0.75 Acetyltransferase (GNAT) domain
FR47                 PF08445.5     86 seq950_BIOID51121    -            186   2.1e-05   24.0   0.0   1   1   1.9e-08   3.8e-05   23.2   0.0    26    79    87   142    69   150 0.92 FR47-like protein
UspB                 PF10625.4    107 seq951_BIOID51121    -            111   2.6e-52  174.9   0.8   1   1   2.2e-56     3e-52  174.7   0.6     1   107     1   107     1   107 0.99 Universal stress protein B (UspB)
Form_Nir_trans       PF01226.12   250 seq954_BIOID51121    -            310   6.4e-53  179.0  16.7   1   1   5.4e-57   7.3e-53  178.9  11.6     3   249    39   279    37   280 0.97 Formate/nitrite transporter
PEP-utilizers_C      PF02896.13   294 seq955_BIOID51121    -            833    4e-111  370.4   0.0   1   1  1.9e-114  5.3e-111  370.0   0.0     2   293   363   653   362   654 0.99 PEP-utilising enzyme, TIM barrel domain
PTS_EIIA_2           PF00359.17   142 seq955_BIOID51121    -            833   4.5e-32  110.6   0.0   1   1   3.2e-35   8.8e-32  109.6   0.0     2   141   689   829   688   830 0.97 Phosphoenolpyruvate-dependent sugar phosphotransferase system, EIIA 2
PEP-utilizers        PF00391.18    81 seq955_BIOID51121    -            833   3.9e-19   67.8   0.0   1   1   4.2e-22   1.2e-18   66.3   0.0     7    81   262   337   259   337 0.93 PEP-utilising enzyme, mobile domain
PTS-HPr              PF00381.14    84 seq955_BIOID51121    -            833     3e-17   62.1   0.0   1   1   2.8e-20   7.6e-17   60.8   0.0     5    83     6    86     2    87 0.94 PTS HPr component phosphorylation site
PEP-utilisers_N      PF05524.8    123 seq955_BIOID51121    -            833     8e-14   51.3   1.1   1   1   4.8e-17   1.3e-13   50.6   0.0     2   123   119   238   118   238 0.87 PEP-utilising enzyme, N-terminal
NUDIX                PF00293.23   135 seq957_BIOID51121    -            209   3.2e-14   52.6   0.2   1   1   3.5e-18   4.7e-14   52.0   0.1     4   127    59   187    56   198 0.87 NUDIX domain
HTH_23               PF13384.1     50 seq958_BIOID51121    -             75   2.8e-06   26.6   0.0   1   1   1.3e-09   8.6e-06   25.1   0.0    15    39     5    32     1    33 0.86 Homeodomain-like domain
Peptidase_M42        PF05343.9    292 seq960_BIOID51121    -            356  3.2e-102  341.1   0.0   1   1  2.7e-106  3.7e-102  340.8   0.0     1   292    43   333    43   333 0.98 M42 glutamyl aminopeptidase
PhnA                 PF03831.9     56 seq964_BIOID51121    -            137   3.1e-29  100.0   6.8   1   1   5.8e-33     4e-29   99.6   4.7     1    56    69   123    69   123 0.98 PhnA protein
PhnA_Zn_Ribbon       PF08274.7     30 seq964_BIOID51121    -            137     1e-15   57.1   7.4   1   1   2.4e-19   1.7e-15   56.3   5.1     1    30    28    57    28    57 0.97 PhnA Zinc-Ribbon
Peripla_BP_3         PF13377.1    160 seq965_BIOID51121    -            343   2.9e-37  128.0   0.6   1   1   2.1e-40     7e-37  126.7   0.1     2   160   169   329   168   329 0.92 Periplasmic binding protein-like domain
Peripla_BP_1         PF00532.16   279 seq965_BIOID51121    -            343     7e-28   97.4   0.0   1   1   2.8e-31   9.4e-28   97.0   0.0     2   240    60   296    59   309 0.83 Periplasmic binding proteins and sugar binding domain of LacI family
LacI                 PF00356.16    46 seq965_BIOID51121    -            343   4.7e-21   74.0   2.1   1   1   3.4e-24   1.2e-20   72.7   0.8     1    46     3    48     3    48 0.99 Bacterial regulatory proteins, lacI family
Peripla_BP_4         PF13407.1    258 seq965_BIOID51121    -            343   2.2e-12   46.8   0.0   1   1   1.8e-15   6.2e-12   45.3   0.0     1   256    62   309    62   311 0.83 Periplasmic binding protein domain
Phage_CII            PF05269.6     91 seq966_BIOID51121    -             98   2.7e-33  113.7   0.1   1   1   2.2e-37     3e-33  113.5   0.1     1    88     1    90     1    93 0.95 Bacteriophage CII protein
DUF1249              PF06853.7    121 seq968_BIOID51121    -            140   6.9e-46  154.6   0.2   1   1   5.8e-50     8e-46  154.4   0.1     2   118    21   136    20   139 0.97 Protein of unknown function (DUF1249)
BOF                  PF04076.8    103 seq969_BIOID51121    -            130   7.3e-40  134.8   0.0   1   1   6.6e-44     9e-40  134.5   0.0     4   103    30   130    25   130 0.98 Bacterial OB fold (BOF) protein
DUF1161              PF06649.7     52 seq970_BIOID51121    -            102   1.3e-25   88.9   0.0   1   1   1.2e-29   1.6e-25   88.6   0.0     1    52    27    80    27    80 0.99 Protein of unknown function (DUF1161)
Phage_rep_O          PF04492.8    100 seq975_BIOID51121    -            207   5.2e-40  135.5   0.0   1   1   5.6e-44   7.6e-40  135.0   0.0     2   100    17   115    16   115 0.99 Bacteriophage replication protein O
3-dmu-9_3-mt         PF06983.8    116 seq978_BIOID51121    -            147   3.1e-07   30.6   0.6   1   1   3.6e-10   2.5e-06   27.7   0.5     5   115     5   138     2   139 0.74 3-demethylubiquinone-9 3-methyltransferase
Glyoxalase           PF00903.20   128 seq978_BIOID51121    -            147   3.4e-05   23.6   0.0   1   1   7.7e-09   5.2e-05   23.0   0.0     7   128     8   138     3   138 0.86 Glyoxalase/Bleomycin resistance protein/Dioxygenase superfamily
Metallophos          PF00149.23   201 seq979_BIOID51121    -            275     1e-14   54.3   1.3   1   1   2.7e-18   1.8e-14   53.5   0.9     2   200    16   206    15   207 0.88 Calcineurin-like phosphoesterase
Metallophos_2        PF12850.2    156 seq979_BIOID51121    -            275   3.2e-12   46.4   0.0   1   1   7.3e-16     5e-12   45.8   0.0     2   139    16   225    15   239 0.69 Calcineurin-like phosphoesterase superfamily domain
Glycos_trans_3N      PF02885.12    66 seq980_BIOID51121    -            320   2.8e-15   55.5   0.0   1   1   3.6e-19     5e-15   54.7   0.0     2    65     3    70     2    71 0.97 Glycosyl transferase family, helical bundle domain
Molybdopterin        PF00384.17   432 seq981_BIOID51121    -            808   1.7e-96  323.4   0.0   1   1  4.7e-100   2.2e-96  323.1   0.0     1   432   111   566   111   566 0.92 Molybdopterin oxidoreductase
Molydop_binding      PF01568.16   109 seq981_BIOID51121    -            808   3.6e-28   97.4   0.0   1   1   2.6e-31   1.2e-27   95.7   0.0     1   107   687   800   687   802 0.97 Molydopterin dinucleotide binding domain
Molybdop_Fe4S4       PF04879.11    55 seq981_BIOID51121    -            808   1.2e-14   53.6   1.0   1   1   4.8e-18   2.2e-14   52.8   0.7     1    55    49   108    49   108 0.97 Molybdopterin oxidoreductase Fe4S4 domain
Lipoprotein_9        PF03180.9    237 seq982_BIOID51121    -            272   5.4e-92  306.8   0.2   1   1   4.4e-96   6.1e-92  306.7   0.1     1   237    34   272    34   272 1.00 NLPA lipoprotein
Ail_Lom              PF06316.6    199 seq983_BIOID51121    -            182   4.7e-23   81.6   5.8   1   1   7.6e-27   5.2e-23   81.4   4.0    27   199    13   182     1   182 0.80 Enterobacterial Ail/Lom protein
OMP_b-brl            PF13505.1    176 seq983_BIOID51121    -            182   3.5e-21   75.7  11.6   1   1   6.2e-25   4.3e-21   75.5   8.0    22   176    15   182     2   182 0.89 Outer membrane protein beta-barrel domain
GGDEF                PF00990.16   161 seq985_BIOID51121    -            296   1.9e-44  150.9   0.0   1   1   4.4e-48     3e-44  150.3   0.0     2   161   130   283   129   283 0.96 GGDEF domain
MCPsignal_assoc      PF13682.1     70 seq985_BIOID51121    -            296   6.4e-09   35.7   0.2   1   1   2.2e-12   1.5e-08   34.5   0.1     1    68    19    90    19    92 0.87 MCP-signal associated domain
PTS_EIIA_2           PF00359.17   142 seq986_BIOID51121    -            582   9.5e-17   60.9   0.6   1   1   3.4e-20   2.3e-16   59.6   0.0    11   120   455   561   447   581 0.89 Phosphoenolpyruvate-dependent sugar phosphotransferase system, EIIA 2
HTH_11               PF08279.7     55 seq986_BIOID51121    -            582   6.8e-10   38.3   0.1   1   1   4.3e-13     3e-09   36.2   0.1     1    55     5    60     5    60 0.94 HTH domain
SulA                 PF03846.9    119 seq987_BIOID51121    -            169   2.2e-63  211.1   4.5   1   1   2.2e-67     3e-63  210.7   3.1     2   118     3   119     2   120 0.99 Cell division inhibitor SulA
HI0933_like          PF03486.9    409 seq992_BIOID51121    -            400  3.9e-156  519.5   0.0   1   1  2.3e-159  4.4e-156  519.3   0.0     2   408     5   392     4   393 0.98 HI0933-like protein
Pyr_redox_3          PF13738.1    203 seq992_BIOID51121    -            400     2e-11   44.2   0.0   1   1   2.5e-14   4.8e-11   42.9   0.0     1   141     7   166     7   189 0.71 Pyridine nucleotide-disulphide oxidoreductase
FAD_binding_2        PF00890.19   421 seq992_BIOID51121    -            400     1e-10   40.9   2.5   1   1   6.2e-10   1.2e-06   27.5   0.2     1    45     5    49     5    56 0.94 FAD binding domain
Pyr_redox_2          PF07992.9    200 seq992_BIOID51121    -            400   1.3e-09   38.1   0.0   1   1   4.7e-12   9.1e-09   35.3   0.0     1   197     5   370     5   373 0.72 Pyridine nucleotide-disulphide oxidoreductase
NAD_binding_8        PF13450.1     68 seq992_BIOID51121    -            400   2.2e-05   24.2   1.1   1   1   2.5e-08   4.8e-05   23.1   0.8     1    32     8    39     8    50 0.95 NAD(P)-binding Rossmann-like domain
ABC_tran             PF00005.22   118 seq994_BIOID51121    -            262   1.3e-24   86.6   0.0   1   1   3.4e-28   2.3e-24   85.8   0.0     1   117    44   180    44   181 0.89 ABC transporter
DUF412               PF04217.8    143 seq995_BIOID51121    -            138   1.4e-58  196.6   0.2   1   1   1.1e-62   1.5e-58  196.5   0.2     6   142     2   136     1   137 0.99 Protein of unknown function, DUF412
Phage_lambda_P       PF06992.6    233 seq998_BIOID51121    -            233  4.6e-168  556.1   3.8   1   1  3.8e-172  5.2e-168  556.0   2.6     1   233     1   233     1   233 1.00 Replication protein P
UPF0227              PF05728.7    187 seq999_BIOID51121    -            193   9.7e-75  250.2   0.0   1   1   1.6e-78   1.1e-74  250.1   0.0     2   186     4   188     3   189 0.99 Uncharacterised protein family (UPF0227)
Abhydrolase_5        PF12695.2    142 seq999_BIOID51121    -            193   1.1e-06   28.3   0.0   1   1   2.6e-10   1.8e-06   27.6   0.0     1   141     3   172     3   173 0.67 Alpha/beta hydrolase family
Transaldolase        PF00923.14   287 seq1003_BIOID51121   -            220   5.3e-48  163.4   0.1   1   1   8.2e-52   1.1e-47  162.4   0.0     1   244     3   206     3   218 0.94 Transaldolase
YfbU                 PF03887.9    166 seq1004_BIOID51121   -            164   4.2e-85  283.2   3.1   1   1   3.4e-89   4.7e-85  283.1   2.1     1   166     1   164     1   164 1.00 YfbU domain
OmpA_membrane        PF01389.12   183 seq1005_BIOID51121   -            354   9.6e-76  253.2   2.4   1   1   2.8e-79   1.3e-75  252.8   1.7     1   183    31   203    31   203 0.97 OmpA-like transmembrane domain
OMP_b-brl            PF13505.1    176 seq1005_BIOID51121   -            354   1.4e-24   86.8   7.6   1   1   3.1e-28   1.4e-24   86.8   5.2     2   176    16   199    15   199 0.82 Outer membrane protein beta-barrel domain
OmpA                 PF00691.15    97 seq1005_BIOID51121   -            354   8.1e-23   80.5   0.0   1   1   4.4e-26     2e-22   79.2   0.0     1    95   230   325   230   327 0.96 OmpA family
Ldh_2                PF02615.9    335 seq1006_BIOID51121   -            361  4.3e-138  459.5   0.0   1   1  3.6e-142  4.9e-138  459.3   0.0     1   334     5   340     5   341 0.99 Malate/L-lactate dehydrogenase
Phosphonate-bd       PF12974.2    243 seq1009_BIOID51121   -            338   2.1e-73  246.5   0.0   1   1     2e-77   2.8e-73  246.1   0.0     1   240    35   277    35   280 0.97 ABC transporter, phosphonate, periplasmic substrate-binding protein
DNA_gyraseB          PF00204.20   173 seq1010_BIOID51121   -            630   3.7e-40  136.8   0.0   1   1     2e-43   6.8e-40  135.9   0.0     1   169   218   384   218   388 0.90 DNA gyrase B
DNA_gyraseB_C        PF00986.16    65 seq1010_BIOID51121   -            630   6.4e-25   86.5   2.7   1   1   3.6e-28   1.2e-24   85.6   1.9     2    65   554   620   553   620 0.92 DNA gyrase B subunit, carboxyl terminus
Toprim               PF01751.17    88 seq1010_BIOID51121   -            630   4.4e-16   58.4   0.0   1   1   2.5e-19   8.7e-16   57.4   0.0     1    86   413   522   413   524 0.93 Toprim domain
HATPase_c            PF02518.21   111 seq1010_BIOID51121   -            630   4.7e-13   48.7   0.1   1   1   2.4e-16   8.2e-13   47.9   0.1     2   109    28   170    27   172 0.93 Histidine kinase-, DNA gyrase B-, and HSP90-like ATPase
HAD_2                PF13419.1    176 seq1012_BIOID51121   -            216   1.1e-22   80.9   0.0   1   1   3.9e-26   1.3e-22   80.7   0.0     2   176     7   181     6   181 0.83 Haloacid dehalogenase-like hydrolase
Hydrolase            PF00702.21   204 seq1012_BIOID51121   -            216   8.8e-19   68.7   0.0   1   1   3.1e-21   1.1e-17   65.2   0.0     2   204     4   175     3   175 0.85 haloacid dehalogenase-like hydrolase
Hydrolase_like       PF13242.1     75 seq1012_BIOID51121   -            216   2.2e-07   30.3   0.0   1   1   2.5e-10   8.6e-07   28.4   0.0     2    49   136   182   135   202 0.93 HAD-hyrolase-like
HAD                  PF12710.2    191 seq1012_BIOID51121   -            216   4.7e-07   30.0   0.0   1   1   1.7e-10   5.7e-07   29.7   0.0     1   138     6   134     6   190 0.62 haloacid dehalogenase-like hydrolase
Fe-ADH               PF00465.14   366 seq1014_BIOID51121   -            380   9.1e-64  215.2   5.9   1   1   1.6e-67   1.1e-63  214.9   4.1     1   366    21   361    21   361 0.92 Iron-containing alcohol dehydrogenase
Fe-ADH_2             PF13685.1    250 seq1014_BIOID51121   -            380   1.5e-33  116.0   0.1   1   1   2.8e-37   1.9e-33  115.6   0.0     3   250    27   289    25   289 0.82 Iron-containing alcohol dehydrogenase
NUDIX                PF00293.23   135 seq1015_BIOID51121   -            153   9.6e-21   73.7   0.2   1   1   8.9e-25   1.2e-20   73.3   0.1     2   119     5   115     4   123 0.92 NUDIX domain
LysR_substrate       PF03466.15   209 seq1019_BIOID51121   -            311   2.5e-44  150.7   4.2   1   1   4.8e-48   3.3e-44  150.4   2.9     4   207    92   293    89   295 0.97 LysR substrate binding domain
HTH_1                PF00126.22    60 seq1019_BIOID51121   -            311   4.2e-18   64.7   0.6   1   1   1.6e-21   1.1e-17   63.3   0.4     1    59     6    64     6    65 0.96 Bacterial regulatory helix-turn-helix protein, lysR family
tRNA_Me_trans        PF03054.11   356 seq1024_BIOID51121   -            383  1.7e-150  500.3   0.0   1   1  5.7e-154  1.9e-150  500.2   0.0     1   356    21   375    21   375 0.98 tRNA methyl transferase
NAD_synthase         PF02540.12   242 seq1024_BIOID51121   -            383   8.6e-10   37.7   0.0   1   1   2.5e-11   8.6e-08   31.2   0.0    16    82    18    90     5   110 0.78 NAD synthase
Asn_synthase         PF00733.16   255 seq1024_BIOID51121   -            383   1.7e-06   27.6   0.0   1   1   7.5e-10   2.6e-06   27.0   0.0    16    92    19   102     7   177 0.89 Asparagine synthase
ThiI                 PF02568.9    197 seq1024_BIOID51121   -            383   3.9e-06   26.3   0.0   1   1   1.6e-09   5.6e-06   25.8   0.0     2    73    19    90    18   144 0.73 Thiamine biosynthesis protein (ThiI)
tRNA-synt_1d         PF00750.14   354 seq1027_BIOID51121   -            577    1e-148  494.8   0.2   1   1  2.8e-152  1.3e-148  494.4   0.2     1   354    95   446    95   446 0.99 tRNA synthetases class I (R)
DALR_1               PF05746.10   119 seq1027_BIOID51121   -            577   3.4e-36  123.6   0.4   1   1   4.5e-39     2e-35  121.1   0.3     1   119   460   577   460   577 0.98 DALR anticodon binding domain
Arg_tRNA_synt_N      PF03485.11    85 seq1027_BIOID51121   -            577   2.5e-22   79.0   0.2   1   1   2.4e-25   1.1e-21   77.0   0.1     3    85     7    87     1    87 0.91 Arginyl tRNA synthetase N terminal domain
CitMHS               PF03600.11   349 seq1028_BIOID51121   -            610     1e-81  274.1   7.0   1   1   2.3e-78     8e-75  251.4   0.0     3   349    11   558     9   558 0.98 Citrate transporter
TrkA_C               PF02080.16    71 seq1028_BIOID51121   -            610   4.6e-26   90.1   0.7   1   2   1.5e-15   5.1e-12   45.1   0.1     2    64   231   297   230   305 0.90 TrkA-C domain
TrkA_C               PF02080.16    71 seq1028_BIOID51121   -            610   4.6e-26   90.1   0.7   2   2   5.3e-15   1.8e-11   43.3   0.0     1    66   326   392   326   395 0.87 TrkA-C domain
Na_sulph_symp        PF00939.14   471 seq1028_BIOID51121   -            610   3.6e-24   85.3  47.0   1   3   1.8e-08   6.1e-05   21.9   3.2    34   118     9    90     4    92 0.92 Sodium:sulfate symporter transmembrane region
Na_sulph_symp        PF00939.14   471 seq1028_BIOID51121   -            610   3.6e-24   85.3  47.0   2   3   2.9e-10     1e-06   27.8   8.1   341   433    74   163    72   200 0.78 Sodium:sulfate symporter transmembrane region
Na_sulph_symp        PF00939.14   471 seq1028_BIOID51121   -            610   3.6e-24   85.3  47.0   3   3   1.4e-16   4.9e-13   48.6  11.4   277   461   427   604   416   609 0.88 Sodium:sulfate symporter transmembrane region
DctM                 PF06808.7    416 seq1028_BIOID51121   -            610   3.9e-08   32.1  52.7   1   1   2.5e-10   8.6e-07   27.7  16.3   215   411   414   604   392   609 0.79 DctM-like transporters
BPD_transp_1         PF00528.17   185 seq1030_BIOID51121   -            276   1.2e-22   80.2   5.0   1   1   8.5e-27   1.2e-22   80.2   3.5     2   179   105   275   104   276 0.98 Binding-protein-dependent transport system inner membrane component
Glyco_hydro_32N      PF00251.15   308 seq1031_BIOID51121   -            477   1.9e-99  332.8   0.8   1   1  3.5e-103   2.4e-99  332.4   0.6     1   308    29   330    29   330 0.95 Glycosyl hydrolases family 32 N-terminal domain
Glyco_hydro_32C      PF08244.7     86 seq1031_BIOID51121   -            477     4e-09   36.6   0.0   1   1   1.1e-12   7.2e-09   35.7   0.0    23    86   384   440   368   440 0.87 Glycosyl hydrolases family 32 C terminal
Molybdopterin        PF00384.17   432 seq1036_BIOID51121   -            808   1.7e-88  297.1   0.0   1   1   4.6e-92   2.1e-88  296.8   0.0     1   432   115   566   115   566 0.93 Molybdopterin oxidoreductase
Molydop_binding      PF01568.16   109 seq1036_BIOID51121   -            808   5.4e-27   93.6   0.0   1   1   2.2e-30     1e-26   92.7   0.0     1   107   687   800   687   802 0.97 Molydopterin dinucleotide binding domain
Molybdop_Fe4S4       PF04879.11    55 seq1036_BIOID51121   -            808   2.7e-13   49.4   0.9   1   1     1e-16   4.7e-13   48.6   0.6     1    55    53   112    53   112 0.96 Molybdopterin oxidoreductase Fe4S4 domain
NinB                 PF05772.7    127 seq1037_BIOID51121   -            148   6.1e-54  180.9   0.2   1   1   5.2e-58   7.1e-54  180.7   0.1     2   127     7   132     6   132 0.99 NinB protein
DUF3521              PF12035.3     35 seq1040_BIOID51121   -             47   4.9e-15   54.9   2.8   1   1   4.1e-19   5.6e-15   54.7   1.9     1    34     9    42     9    43 0.98 Protein of unknown function (DUF3521)
EamA                 PF00892.15   126 seq1041_BIOID51121   -             64   1.2e-05   25.2   0.2   1   1   1.1e-09   1.5e-05   24.8   0.1     1    37    21    58    21    63 0.88 EamA-like transporter family
AAA_32               PF13654.1    509 seq1042_BIOID51121   -            586   5.5e-18   64.8   0.0   1   1   1.1e-21   7.5e-18   64.3   0.0   322   469   140   286    68   322 0.85 AAA domain
Lon_C                PF05362.8    205 seq1042_BIOID51121   -            586   1.4e-09   37.4   0.0   1   1   3.3e-13   2.3e-09   36.7   0.0   108   203   435   541   431   543 0.81 Lon protease (S16) C-terminal proteolytic domain
Dam                  PF05869.6    181 seq1046_BIOID51121   -            175   5.8e-62  208.2   0.2   1   1   4.7e-66   6.5e-62  208.0   0.1     2   175     3   172     2   175 0.98 DNA N-6-adenine-methyltransferase (Dam)
DUF1287              PF06940.6    164 seq1047_BIOID51121   -            205   9.7e-78  259.1   0.0   1   1   1.7e-81   1.1e-77  258.8   0.0     1   164    39   202    39   202 0.99 Domain of unknown function (DUF1287)
Amidase_6            PF12671.2    157 seq1047_BIOID51121   -            205   0.00011   22.1   0.0   1   1   2.1e-08   0.00014   21.7   0.0    18   123    53   168    33   189 0.82 Putative amidase domain
EamA                 PF00892.15   126 seq1048_BIOID51121   -            240   6.6e-19   68.0  32.3   1   2   1.2e-08   8.5e-05   22.4   6.4    56   124     2    71     1    72 0.89 EamA-like transporter family
EamA                 PF00892.15   126 seq1048_BIOID51121   -            240   6.6e-19   68.0  32.3   2   2   1.2e-17   8.1e-14   51.6  10.4     1   124    94   226    94   228 0.93 EamA-like transporter family
TPT                  PF03151.11   153 seq1048_BIOID51121   -            240     5e-08   32.6  21.5   1   1   3.7e-09   2.5e-05   23.8   8.6     1   149    85   224    85   225 0.90 Triose-phosphate Transporter family
UTRA                 PF07702.8    141 seq1051_BIOID51121   -            241   1.5e-32  112.0   0.1   1   1   7.9e-36   2.7e-32  111.2   0.0     1   140    96   235    96   236 0.94 UTRA domain
GntR                 PF00392.16    64 seq1051_BIOID51121   -            241     4e-22   77.3   0.3   1   1   2.2e-25   7.5e-22   76.4   0.2     2    64    14    75    13    75 0.98 Bacterial regulatory proteins, gntR family
MarR                 PF01047.17    59 seq1051_BIOID51121   -            241   4.8e-06   26.0   0.0   1   1   4.1e-09   1.4e-05   24.5   0.0    21    51    39    69    35    71 0.95 MarR family
DUF489               PF04356.7    193 seq1052_BIOID51121   -            215   2.5e-76  255.4   0.8   1   1   2.1e-80   2.9e-76  255.2   0.5     1   192     9   202     9   203 0.98 Protein of unknown function (DUF489)
DUF4049              PF13258.1    318 seq1056_BIOID51121   -            311   8.3e-89  297.5   3.7   1   1   8.6e-93   1.2e-88  297.0   2.5     1   147   165   311   165   311 0.99 Domain of unknown function (DUF4049)
P63C                 PF10546.4     94 seq1059_BIOID51121   -            294   4.6e-36  122.5   0.2   1   1   6.2e-40   8.5e-36  121.6   0.1     1    94   160   250   160   250 0.98 P63C domain
PhnG                 PF06754.7    147 seq1060_BIOID51121   -            150   4.3e-60  201.4   3.1   1   1   3.5e-64   4.8e-60  201.3   2.2     2   147     4   149     3   149 0.99 Phosphonate metabolism protein PhnG
Lyase_1              PF00206.15   312 seq1061_BIOID51121   -            456   4.9e-85  285.3   0.0   1   1   9.3e-89   6.4e-85  284.9   0.0     1   305    14   312    14   320 0.97 Lyase
ASL_C                PF08328.6    115 seq1061_BIOID51121   -            456     6e-55  183.9   0.0   1   1     2e-58   1.4e-54  182.7   0.0     1   115   331   445   331   445 1.00 Adenylosuccinate lyase C-terminal
Big_3_3              PF13750.1    158 seq1062_BIOID51121   -            805   5.3e-60  201.2   2.3   1   1   3.2e-62   1.1e-58  197.0   0.1     2   158   548   705   547   705 0.99 Bacterial Ig-like domain (group 3)
DUF4165              PF13752.1    124 seq1062_BIOID51121   -            805   1.1e-46  157.5   2.9   1   1   2.8e-49   9.7e-46  154.4   0.1     2   124    26   148    25   148 0.99 Domain of unknown function (DUF4165)
Big_3_2              PF12245.3     60 seq1062_BIOID51121   -            805   7.1e-16   57.4   0.9   1   1   8.1e-17   2.8e-13   49.1   0.0     3    57   222   272   220   275 0.88 Bacterial Ig-like domain (group 3)
DDE_Tnp_IS66         PF03050.9    271 seq1064_BIOID51121   -            261   2.1e-52  177.9   0.1   1   1   3.6e-56   2.5e-52  177.6   0.1   121   271    55   211    33   211 0.95 Transposase IS66 family
DDE_Tnp_IS66_C       PF13817.1     39 seq1064_BIOID51121   -            261   2.8e-17   62.2   0.0   1   1   9.3e-21   6.3e-17   61.1   0.0     1    39   217   255   217   255 0.98 IS66 C-terminal element
MFS_2                PF13347.1    427 seq1065_BIOID51121   -            479  3.8e-128  427.4  39.0   1   1  3.1e-132  4.3e-128  427.2  27.0     1   426    29   450    28   451 0.97 MFS/sugar transport protein
DUF1311              PF07007.7     95 seq1066_BIOID51121   -            162   6.6e-20   70.8   1.9   1   1   6.2e-24   8.5e-20   70.5   1.3     1    95    34   145    34   145 0.85 Protein of unknown function (DUF1311)
Molybdop_Fe4S4       PF04879.11    55 seq1067_BIOID51121   -            195   8.1e-20   70.2   0.3   1   1   2.3e-23   1.6e-19   69.3   0.1     2    55    44   104    43   104 0.91 Molybdopterin oxidoreductase Fe4S4 domain
Molybdopterin        PF00384.17   432 seq1067_BIOID51121   -            195   1.8e-06   26.8   0.0   1   1   3.2e-10   2.2e-06   26.6   0.0     1    56   107   155   107   191 0.75 Molybdopterin oxidoreductase
PhnH                 PF05845.7    192 seq1070_BIOID51121   -            194   2.1e-67  226.2   0.9   1   1   1.7e-71   2.4e-67  226.0   0.6     1   192     3   193     3   193 0.99 Bacterial phosphonate metabolism protein (PhnH)
HTH_3                PF01381.17    55 seq1071_BIOID51121   -             91   8.1e-06   25.4   0.0   1   1   7.7e-10   1.1e-05   25.1   0.0     8    49    10    51     4    58 0.94 Helix-turn-helix
DUF4049              PF13258.1    318 seq1072_BIOID51121   -             45     2e-15   56.4   0.1   1   1   1.6e-19   2.1e-15   56.3   0.1   189   224     2    37     1    41 0.93 Domain of unknown function (DUF4049)
FabA                 PF07977.8    138 seq1074_BIOID51121   -            208   9.2e-51  170.8   0.0   1   1   8.4e-55   1.1e-50  170.5   0.0     1   137    65   194    65   195 0.98 FabA-like domain
DUF4049              PF13258.1    318 seq1075_BIOID51121   -            102   4.9e-38  130.7   0.0   1   1   3.9e-42   5.4e-38  130.6   0.0   226   318     1    99     1    99 0.99 Domain of unknown function (DUF4049)
PTS_IIB              PF02302.12    90 seq1077_BIOID51121   -            103   4.2e-21   75.0   1.3   1   1   3.5e-25   4.8e-21   74.8   0.9     1    89     3    95     3    96 0.91 PTS system, Lactose/Cellobiose specific IIB subunit
DUF1019              PF06254.6     89 seq1078_BIOID51121   -            141   2.6e-23   81.8   0.2   1   1   2.7e-27   3.7e-23   81.3   0.1     1    88    46   120    46   121 0.95 Protein of unknown function (DUF1019)
PhnI                 PF05861.7    359 seq1080_BIOID51121   -            394  1.2e-168  560.0   0.1   1   1    1e-172  1.4e-168  559.9   0.0     1   357    41   392    41   394 0.99 Bacterial phosphonate metabolism protein (PhnI)
Molybdopterin        PF00384.17   432 seq1081_BIOID51121   -            804   6.4e-22   77.7   0.0   1   1   1.4e-24   9.4e-21   73.9   0.0   103   380     2   378     1   380 0.82 Molybdopterin oxidoreductase
Molydop_binding      PF01568.16   109 seq1081_BIOID51121   -            804   2.1e-16   59.5   0.0   1   1   9.2e-20   6.3e-16   58.0   0.0     4   108   682   797   679   798 0.95 Molydopterin dinucleotide binding domain
ANT                  PF03374.9    112 seq1082_BIOID51121   -            242   1.7e-35  121.3   0.0   1   1     4e-39   2.8e-35  120.6   0.0     1   111   127   235   127   236 0.97 Phage antirepressor protein KilAC domain
Phage_pRha           PF09669.5     92 seq1082_BIOID51121   -            242   2.3e-15   56.6   0.0   1   1   6.3e-19   4.3e-15   55.7   0.0     2    90    14   101    13   103 0.80 Phage regulatory protein Rha (Phage_pRha)
Fer4_11              PF13247.1     99 seq1083_BIOID51121   -            205   1.2e-31  108.4  10.9   1   1   8.5e-35   1.2e-31  108.4   7.5     3    97    60   153    58   155 0.97 4Fe-4S dicluster domain
Fer4_2               PF12797.2     22 seq1083_BIOID51121   -            205   1.1e-13   50.0  30.8   1   1   6.7e-10   9.1e-07   28.3   0.6     2    20     6    24     5    33 0.89 4Fe-4S binding domain
Fer4                 PF00037.22    24 seq1083_BIOID51121   -            205   9.1e-13   47.1  35.1   1   1   8.5e-11   1.2e-07   30.9   3.3     1    23    92   114    92   115 0.94 4Fe-4S binding domain
Fer4_7               PF12838.2     52 seq1083_BIOID51121   -            205   2.4e-12   46.9  28.1   1   1   9.2e-10   1.3e-06   28.6   7.3     2    50    99   147    98   149 0.87 4Fe-4S dicluster domain
Fer4_9               PF13187.1     55 seq1083_BIOID51121   -            205   8.2e-12   45.0  26.6   1   1   5.5e-10   7.5e-07   29.2   7.4     2    53    99   148    98   150 0.95 4Fe-4S dicluster domain
Fer4_10              PF13237.1     52 seq1083_BIOID51121   -            205   4.5e-11   42.2  30.2   1   1   8.2e-09   1.1e-05   24.9   8.0     2    52    92   146    91   146 0.76 4Fe-4S dicluster domain
Fer4_4               PF12800.2     17 seq1083_BIOID51121   -            205   1.7e-10   40.2  32.5   1   3     3e-05      0.04   14.1   2.3     1    15    11    25    11    29 0.90 4Fe-4S binding domain
Fer4_4               PF12800.2     17 seq1083_BIOID51121   -            205   1.7e-10   40.2  32.5   2   3   3.3e-05     0.045   13.9   2.0     2    16    65    81    64    85 0.86 4Fe-4S binding domain
Fer4_4               PF12800.2     17 seq1083_BIOID51121   -            205   1.7e-10   40.2  32.5   3   3   2.9e-07    0.0004   20.3   2.0     2    17    97   112    96   112 0.91 4Fe-4S binding domain
Fer4_6               PF12837.2     24 seq1083_BIOID51121   -            205   2.4e-10   39.7  39.6   1   1   3.1e-09   4.2e-06   26.2   3.2     1    23    91   113    91   114 0.95 4Fe-4S binding domain
Fer4_3               PF12798.2     15 seq1083_BIOID51121   -            205   7.3e-07   29.1  40.1   1   2   9.4e-06     0.013   15.9   4.2     1    15    67    83    67    83 0.98 4Fe-4S binding domain
Fer4_3               PF12798.2     15 seq1083_BIOID51121   -            205   7.3e-07   29.1  40.1   2   2   4.8e-05     0.065   13.7   1.6     1    13   126   147   126   149 0.94 4Fe-4S binding domain
GntP_permease        PF02447.11   441 seq1085_BIOID51121   -             72   3.2e-21   75.2   0.5   1   1   2.5e-25   3.4e-21   75.1   0.3   372   441     2    71     1    71 0.96 GntP family permease
DUF4049              PF13258.1    318 seq1087_BIOID51121   -            540  1.1e-154  513.9   3.5   1   1  1.2e-158  1.7e-154  513.4   2.4     1   318   194   503   194   503 0.99 Domain of unknown function (DUF4049)
PTS_EIIC             PF02378.13   321 seq1089_BIOID51121   -            398   1.7e-46  158.4  31.3   1   1   1.3e-50   1.7e-46  158.4  21.7    13   321     2   323     1   323 0.84 Phosphotransferase system, EIIC
PALP                 PF00291.20   307 seq1090_BIOID51121   -            442   7.1e-43  146.8   0.0   1   1   7.1e-47   9.8e-43  146.3   0.0    15   289    92   399    73   409 0.84 Pyridoxal-phosphate dependent enzyme
DmsC                 PF04976.7    276 seq1092_BIOID51121   -            364  6.7e-115  382.9  19.9   1   1    6e-119  8.1e-115  382.7  13.8     1   276    81   354    81   354 0.99 DMSO reductase anchor subunit (DmsC)
Response_reg         PF00072.19   112 seq1095_BIOID51121   -            223   8.8e-25   86.7   0.2   1   1     2e-28   1.4e-24   86.1   0.1     1   111     3   112     3   113 0.98 Response regulator receiver domain
Trans_reg_C          PF00486.23    77 seq1095_BIOID51121   -            223   2.7e-19   68.7   0.1   1   1   8.4e-23   5.7e-19   67.6   0.1     2    77   146   220   144   220 0.93 Transcriptional regulatory protein, C terminal
Glyco_hydro_31       PF01055.21   451 seq1097_BIOID51121   -            772  6.7e-124  413.8   3.8   1   1  1.5e-127    1e-123  413.2   2.6     1   450   239   668   239   669 0.95 Glycosyl hydrolases family 31
Gal_mutarotas_2      PF13802.1     68 seq1097_BIOID51121   -            772   1.5e-18   66.3   1.1   1   1   8.4e-22   5.7e-18   64.4   0.1     1    67   159   218   159   219 0.94 Galactose mutarotase-like
NinG                 PF05766.7    189 seq1098_BIOID51121   -            201   1.3e-75  253.2  17.7   1   1   1.1e-79   1.5e-75  253.0  12.2     1   186     1   195     1   201 0.95 Bacteriophage Lambda NinG protein
PhnJ                 PF06007.6    279 seq1100_BIOID51121   -            281  1.8e-155  515.6   0.1   1   1  1.5e-159    2e-155  515.4   0.0     3   277     5   279     3   281 0.99 Phosphonate metabolism protein PhnJ
PhoQ_Sensor          PF08918.5    180 seq1102_BIOID51121   -            486   1.2e-89  298.4   0.3   1   1   2.6e-93   1.2e-89  298.4   0.2     1   180    10   190    10   190 0.99 PhoQ Sensor
HATPase_c            PF02518.21   111 seq1102_BIOID51121   -            486   8.2e-17   60.8   0.1   1   1   3.1e-20   1.4e-16   60.0   0.0     3   106   376   474   374   478 0.92 Histidine kinase-, DNA gyrase B-, and HSP90-like ATPase
HAMP                 PF00672.20    70 seq1102_BIOID51121   -            486   7.4e-07   29.1   0.3   1   1   1.6e-10   7.4e-07   29.1   0.2     2    68   196   261   195   263 0.85 HAMP domain
Phage_NinH           PF06322.6     64 seq1103_BIOID51121   -             64   8.9e-43  143.6   0.4   1   1     7e-47   9.6e-43  143.5   0.3     1    63     1    63     1    64 0.99 Phage NinH protein
Nitrate_red_del      PF02613.10   136 seq1107_BIOID51121   -            204     4e-31  107.5   1.1   1   1   4.1e-35   5.6e-31  107.0   0.7     7   134    41   164    19   166 0.93 Nitrate reductase delta subunit
PTS_IIA              PF02255.11    96 seq1108_BIOID51121   -            103   4.4e-34  116.1   3.0   1   1   3.6e-38   4.9e-34  115.9   2.1     1    96     5   100     5   100 0.98 PTS system, Lactose/Cellobiose specific IIA subunit
DUF1627              PF07789.7    155 seq1112_BIOID51121   -            256   1.2e-90  300.8   0.5   1   1   1.3e-94   1.8e-90  300.2   0.3     1   155    91   245    91   245 1.00 Protein of unknown function (DUF1627)
ABC_tran             PF00005.22   118 seq1115_BIOID51121   -            252   7.6e-22   77.7   0.0   1   1   2.4e-25   1.1e-21   77.2   0.0     1   117    45   173    45   174 0.86 ABC transporter
oligo_HPY            PF08352.7     64 seq1115_BIOID51121   -            252   2.6e-06   27.5   0.0   1   1     1e-09   4.6e-06   26.7   0.0     1    26   225   250   225   252 0.94 Oligopeptide/dipeptide transporter, C-terminal region
LamB                 PF02264.10   398 seq1116_BIOID51121   -            557  1.7e-108  363.1  22.0   1   1  3.5e-112  2.4e-108  362.6  15.3     1   398   147   557   147   557 0.94 LamB porin
Sugarporin_N         PF11471.3     60 seq1116_BIOID51121   -            557   1.7e-22   78.7   3.3   1   1   4.8e-26   3.3e-22   77.7   2.3     1    59     1    60     1    61 0.98 Maltoporin periplasmic N-terminal extension
LysR_substrate       PF03466.15   209 seq1117_BIOID51121   -            312   3.9e-28   97.8   0.3   1   1   1.1e-31   7.5e-28   96.9   0.2     4   204    97   284    95   288 0.92 LysR substrate binding domain
HTH_1                PF00126.22    60 seq1117_BIOID51121   -            312   4.7e-18   64.5   1.7   1   1   1.2e-21   7.9e-18   63.8   1.2     1    59    13    71    13    72 0.97 Bacterial regulatory helix-turn-helix protein, lysR family
Methyltransf_10      PF05971.7    299 seq1118_BIOID51121   -            335  4.8e-154  511.7   0.0   1   1  8.2e-158  5.6e-154  511.4   0.0     2   299    30   323    29   323 0.99 Protein of unknown function (DUF890)
MTS                  PF05175.9    170 seq1118_BIOID51121   -            335   3.9e-05   22.9   0.0   1   1   1.2e-08   8.3e-05   21.9   0.0    30   115   128   222   114   232 0.77 Methyltransferase small domain
BOF                  PF04076.8    103 seq1119_BIOID51121   -            130   5.9e-46  154.4   1.4   1   1   5.5e-50   7.5e-46  154.0   1.0     1   103    25   127    24   127 0.99 Bacterial OB fold (BOF) protein
HlyD                 PF00529.15   306 seq1121_BIOID51121   -            355   1.1e-39  136.4  25.5   1   1   4.6e-43   1.3e-39  136.2  17.7     2   306    47   339    46   339 0.96 HlyD family secretion protein
HlyD_2               PF12700.2    328 seq1121_BIOID51121   -            355   3.6e-19   68.9   1.7   1   1   1.9e-22   5.1e-19   68.4   1.2    13   239    39   290    37   308 0.78 HlyD family secretion protein
HlyD_3               PF13437.1    105 seq1121_BIOID51121   -            355   5.3e-18   65.1   0.1   1   1   1.8e-16   4.8e-13   49.2   0.0     2    97   214   319   213   326 0.86 HlyD family secretion protein
Biotin_lipoyl_2      PF13533.1     50 seq1121_BIOID51121   -            355     4e-10   39.0   2.9   1   1   1.5e-13     4e-10   39.0   2.0     2    46    47    95    44   110 0.83 Biotin-lipoyl like
Voltage_CLC          PF00654.15   355 seq1122_BIOID51121   -            438   1.1e-72  244.9  33.6   1   1   7.9e-77   1.1e-72  244.9  23.3     5   354    83   422    79   423 0.91 Voltage gated chloride channel
Fer4_11              PF13247.1     99 seq1123_BIOID51121   -            300   1.4e-28   98.5  12.8   1   1   1.6e-31   1.8e-28   98.1   5.3     2    98    92   188    91   189 0.94 4Fe-4S dicluster domain
Form-deh_trans       PF09163.6     44 seq1123_BIOID51121   -            300   4.8e-21   73.8   0.1   1   1   8.7e-24   9.9e-21   72.8   0.1     1    43   246   288   246   289 0.98 Formate dehydrogenase N, transmembrane
Fer4_7               PF12838.2     52 seq1123_BIOID51121   -            300     5e-15   55.5  22.2   1   1   7.4e-11   8.4e-08   32.3   3.7     1    50    38   114    38   117 0.90 4Fe-4S dicluster domain
Fer4_9               PF13187.1     55 seq1123_BIOID51121   -            300   4.7e-14   52.2  24.0   1   1     1e-10   1.2e-07   31.7   7.7     2    55   133   184   132   184 0.97 4Fe-4S dicluster domain
Fer4_10              PF13237.1     52 seq1123_BIOID51121   -            300   1.8e-12   46.7  26.0   1   1   1.2e-10   1.4e-07   31.0   7.4     2    52    93   144    92   144 0.91 4Fe-4S dicluster domain
Fer4_3               PF12798.2     15 seq1123_BIOID51121   -            300   2.6e-07   30.6  41.4   1   3    0.0005      0.57   10.7   3.8     1    14   100   116   100   117 0.87 4Fe-4S binding domain
Fer4_3               PF12798.2     15 seq1123_BIOID51121   -            300   2.6e-07   30.6  41.4   2   3   7.2e-05     0.082   13.3   2.8     1    14   133   146   133   147 0.94 4Fe-4S binding domain
Fer4_3               PF12798.2     15 seq1123_BIOID51121   -            300   2.6e-07   30.6  41.4   3   3   5.6e-06    0.0063   16.8   2.9     1    15   160   183   160   183 0.98 4Fe-4S binding domain
Fer4_4               PF12800.2     17 seq1123_BIOID51121   -            300   8.1e-07   28.7  31.6   1   2     5e-05     0.057   13.6   1.7     3    15    38    50    36    56 0.91 4Fe-4S binding domain
Fer4_4               PF12800.2     17 seq1123_BIOID51121   -            300   8.1e-07   28.7  31.6   2   2   4.7e-07   0.00053   19.9   2.0     1    17   130   146   130   146 0.90 4Fe-4S binding domain
Fer4                 PF00037.22    24 seq1123_BIOID51121   -            300   1.5e-06   27.3  37.4   1   1     7e-08   7.9e-05   21.9   1.8     5    22   130   147   126   149 0.87 4Fe-4S binding domain
Plasmid_killer       PF05015.8     93 seq1124_BIOID51121   -             98   1.6e-19   69.6   0.2   1   1   1.3e-23   1.8e-19   69.5   0.2     1    92     1    93     1    94 0.95 Plasmid maintenance system killer protein
GyrI-like            PF06445.10   155 seq1128_BIOID51121   -            160     1e-30  106.6   0.0   1   1   8.5e-35   1.2e-30  106.5   0.0     2   154     7   159     6   160 0.98 GyrI-like small molecule binding domain
DUF977               PF06163.6    127 seq1129_BIOID51121   -            140   3.6e-65  217.3   0.3   1   1   2.9e-69     4e-65  217.1   0.2     1   127     1   136     1   136 1.00 Bacterial protein of unknown function (DUF977)
ABC_tran             PF00005.22   118 seq1131_BIOID51121   -            259   8.1e-20   71.2   0.0   1   1   3.2e-23   1.5e-19   70.4   0.0     1   118    81   211    81   211 0.93 ABC transporter
AAA_16               PF13191.1    166 seq1131_BIOID51121   -            259     7e-07   29.6   0.1   1   1   2.3e-10     1e-06   29.1   0.1    19    60    64   104    56   250 0.74 AAA ATPase domain
RIP                  PF00161.14   206 seq1132_BIOID51121   -            319   3.1e-42  144.0   0.4   1   1   2.7e-46   3.7e-42  143.7   0.3     1   204    24   232    24   234 0.96 Ribosome inactivating protein
Cupin_4              PF08007.7    319 seq1133_BIOID51121   -            376  9.1e-105  350.2   0.0   1   1  7.9e-109  1.1e-104  350.0   0.0     2   319    13   313    12   313 0.98 Cupin superfamily protein
Cytochrom_B_N        PF00033.14   188 seq1138_BIOID51121   -            211   1.7e-23   82.8  20.0   1   1   3.3e-27   2.3e-23   82.4  13.8     2   188     8   184     7   184 0.88 Cytochrome b(N-terminal)/b6/petB
Ni_hydr_CYTB         PF01292.15   182 seq1138_BIOID51121   -            211   3.2e-22   78.6  18.2   1   1   5.9e-26     4e-22   78.3  12.6     1   182     9   184     9   184 0.88 Prokaryotic cytochrome b561
ABC2_membrane_3      PF12698.2    344 seq1139_BIOID51121   -            911   1.6e-41  142.3   6.2   1   1   1.1e-44   2.5e-41  141.7   4.3    12   343   569   903   560   904 0.88 ABC-2 family transporter protein
ABC_tran             PF00005.22   118 seq1139_BIOID51121   -            911   8.4e-37  126.0   0.0   1   2   7.2e-21   1.6e-17   63.8   0.0     1   118    52   176    52   176 0.89 ABC transporter
ABC_tran             PF00005.22   118 seq1139_BIOID51121   -            911   8.4e-37  126.0   0.0   2   2   1.5e-19   3.3e-16   59.5   0.0     1   118   316   436   316   436 0.90 ABC transporter
AAA_21               PF13304.1    303 seq1139_BIOID51121   -            911   3.9e-22   79.4   0.9   1   1     9e-10     2e-06   27.8   0.0   220   297   391   466   354   466 0.80 AAA domain
ABC2_membrane_2      PF12679.2    277 seq1139_BIOID51121   -            911   5.4e-20   71.2   4.7   1   1   4.5e-23     1e-19   70.3   3.3    72   275   675   909   544   910 0.77 ABC-2 family transporter protein
ABC2_membrane        PF01061.19   209 seq1139_BIOID51121   -            911   3.4e-17   62.2  12.9   1   1     3e-20   6.8e-17   61.2   7.2    52   207   711   874   680   876 0.85 ABC-2 type transporter
ABC2_membrane_4      PF12730.2    232 seq1139_BIOID51121   -            911   1.8e-08   33.6  15.8   1   1   1.4e-11   3.2e-08   32.8  11.0    50   227   718   898   550   906 0.63 ABC-2 family transporter protein
DUF4014              PF13198.1     72 seq1141_BIOID51121   -             72   1.1e-37  128.1   1.5   1   1   8.7e-42   1.2e-37  128.0   1.0     1    72     1    72     1    72 0.99 Protein of unknown function (DUF4014)
Amidohydro_4         PF13147.1    304 seq1144_BIOID51121   -            378   1.7e-28  100.3   5.1   1   1     1e-31   3.4e-28   99.3   3.5     1   304    41   356    41   356 0.85 Amidohydrolase
Amidohydro_3         PF07969.6    404 seq1144_BIOID51121   -            378   7.6e-11   41.7   1.5   1   1     5e-14   1.7e-10   40.5   0.1   283   404   242   357   191   357 0.77 Amidohydrolase family
Amidohydro_1         PF01979.15   333 seq1144_BIOID51121   -            378   4.7e-09   36.2   0.5   1   1   3.2e-10   1.1e-06   28.4   0.0   227   331   244   357   216   358 0.58 Amidohydrolase family
Amidohydro_5         PF13594.1     68 seq1144_BIOID51121   -            378   3.7e-07   29.7   0.1   1   1   3.4e-10   1.1e-06   28.1   0.0     3    68    21    92    20    92 0.72 Amidohydrolase
Oxidored_q4          PF00507.14   102 seq1145_BIOID51121   -            147   7.6e-27   92.9   1.1   1   1   5.5e-31   7.6e-27   92.9   0.8     2   102    26   125    25   125 0.95 NADH-ubiquinone/plastoquinone oxidoreductase, chain 3
DNA_topoisoIV        PF00521.15   426 seq1146_BIOID51121   -            752  3.9e-133  444.2   0.0   1   1  6.8e-137  4.6e-133  444.0   0.0     1   426    29   466    29   466 0.97 DNA gyrase/topoisomerase IV, subunit A
DNA_gyraseA_C        PF03989.8     48 seq1146_BIOID51121   -            752   8.5e-11   40.8   0.0   1   2     3e-07     0.002   17.2   0.0     2    41   593   630   592   636 0.91 DNA gyrase C-terminal domain, beta-propeller
DNA_gyraseA_C        PF03989.8     48 seq1146_BIOID51121   -            752   8.5e-11   40.8   0.0   2   2   5.1e-08   0.00035   19.7   0.0     1    36   641   675   641   685 0.95 DNA gyrase C-terminal domain, beta-propeller
Glyco_hydro_1        PF00232.13   455 seq1148_BIOID51121   -            167   1.2e-52  178.5   0.2   1   1     1e-56   1.4e-52  178.2   0.1     5   141     4   151     1   158 0.90 Glycosyl hydrolase family 1
Trp_Tyr_perm         PF03222.8    394 seq1149_BIOID51121   -            409   3.1e-11   42.6  35.6   1   1   5.7e-15   3.9e-11   42.2  24.7    12   360    16   379     7   408 0.78 Tryptophan/tyrosine permease family
Aa_trans             PF01490.13   410 seq1149_BIOID51121   -            409   1.8e-05   23.3  40.2   1   1   8.5e-09   5.8e-05   21.6  27.9    10   399    14   406    10   409 0.67 Transmembrane amino acid transporter protein
SLT_beta             PF02258.11    70 seq1151_BIOID51121   -             89   1.7e-47  159.0   0.4   1   1   1.5e-51   2.1e-47  158.7   0.3     2    70    19    87    18    87 0.98 Shiga-like toxin beta subunit
DUF551               PF04448.7     69 seq1154_BIOID51121   -            289   2.3e-19   69.7   4.9   1   1   4.2e-23   5.7e-19   68.5   3.4     1    69   220   285   220   285 0.98 Protein of unknown function (DUF551)
FdhE                 PF04216.7    293 seq1155_BIOID51121   -            309  7.4e-114  380.2   1.0   1   1  6.5e-118  8.9e-114  380.0   0.7     5   293    19   304     9   304 0.98 Protein involved in formate dehydrogenase formation
Oxidored_q6          PF01058.17   131 seq1157_BIOID51121   -            220   2.2e-22   78.9   0.2   1   1   2.2e-26     3e-22   78.5   0.1     4   129    64   170    62   172 0.82 NADH ubiquinone oxidoreductase, 20 Kd subunit
Glyco_hydro_1        PF00232.13   455 seq1159_BIOID51121   -            308   2.3e-62  210.5   0.1   1   1   1.9e-66   2.5e-62  210.4   0.0   162   454     1   305     1   306 0.90 Glycosyl hydrolase family 1
DUF303               PF03629.13   255 seq1162_BIOID51121   -            645   7.1e-28   97.3   0.0   1   1   1.4e-31   9.8e-28   96.9   0.0     2   207    79   327    78   385 0.79 Domain of unknown function (DUF303)
DUF1737              PF08410.5     54 seq1162_BIOID51121   -            645   3.3e-20   71.4   0.0   1   1   2.4e-23   1.6e-19   69.2   0.0     1    53     1    53     1    54 0.98 Domain of unknown function (DUF1737)
AAA_18               PF13238.1    129 seq1164_BIOID51121   -            185   2.1e-08   34.3   0.0   1   1   3.9e-11   1.8e-07   31.4   0.0     1   118     6   138     6   148 0.67 AAA domain
AAA_33               PF13671.1    143 seq1164_BIOID51121   -            185   4.1e-07   29.8   0.1   1   1   2.9e-10   1.3e-06   28.2   0.1     1   136     5   150     5   153 0.71 AAA domain
Guanylate_kin        PF00625.16   183 seq1164_BIOID51121   -            185   5.5e-06   25.7   0.0   1   1   1.5e-09   6.9e-06   25.4   0.0     2   152     3   149     2   177 0.81 Guanylate kinase
Complex1_49kDa       PF00346.14   272 seq1166_BIOID51121   -            600  5.6e-120  399.3   0.0   1   1  1.1e-123  7.2e-120  398.9   0.0     1   272   329   600   329   600 1.00 Respiratory-chain NADH dehydrogenase, 49 Kd subunit
Complex1_30kDa       PF00329.14   103 seq1166_BIOID51121   -            600   3.1e-34  117.2   0.0   1   1     9e-38   6.1e-34  116.2   0.0     4   103    62   171    59   171 0.95 Respiratory-chain NADH dehydrogenase, 30 Kd subunit
Response_reg         PF00072.19   112 seq1169_BIOID51121   -            204   3.2e-26   91.4   0.4   1   1   6.8e-30   4.6e-26   90.8   0.3     2   111     4   113     3   114 0.98 Response regulator receiver domain
GerE                 PF00196.14    58 seq1169_BIOID51121   -            204   3.1e-22   77.5   0.1   1   1   1.1e-25   7.8e-22   76.2   0.0     2    58   142   198   141   198 0.97 Bacterial regulatory proteins, luxR family
Acetyltransf_1       PF00583.19    83 seq1170_BIOID51121   -            144     1e-14   54.2   0.3   1   1   3.8e-18   1.8e-14   53.4   0.2     3    83    54   134    52   134 0.95 Acetyltransferase (GNAT) family
Acetyltransf_7       PF13508.1     79 seq1170_BIOID51121   -            144   1.2e-09   38.0   0.0   1   1   3.3e-13   1.5e-09   37.7   0.0    11    78    55   134    30   135 0.76 Acetyltransferase (GNAT) domain
Acetyltransf_10      PF13673.1    117 seq1170_BIOID51121   -            144   5.3e-09   36.0   0.1   1   1   1.4e-12   6.2e-09   35.8   0.0    39   117    42   133    13   133 0.82 Acetyltransferase (GNAT) domain
HOK_GEF              PF01848.11    43 seq1171_BIOID51121   -             70   3.1e-19   67.8   4.6   1   1   2.8e-23   3.8e-19   67.6   3.2     1    43    24    66    24    66 0.99 Hok/gef family
DEDD_Tnp_IS110       PF01548.12   144 seq1172_BIOID51121   -            326   4.2e-44  149.5   0.2   1   1   2.4e-47   1.7e-43  147.6   0.1     1   144     7   151     7   151 0.99 Transposase
Transposase_20       PF02371.11    87 seq1172_BIOID51121   -            326   1.1e-27   95.7   0.4   1   1     3e-31     2e-27   94.9   0.3     2    85   196   280   195   282 0.96 Transposase IS116/IS110/IS902 family
GerE                 PF00196.14    58 seq1175_BIOID51121   -            210   1.9e-05   23.7   0.0   1   1   2.3e-09   3.2e-05   23.0   0.0     2    47   150   195   149   197 0.96 Bacterial regulatory proteins, luxR family
ABC_tran             PF00005.22   118 seq1176_BIOID51121   -            378   1.2e-25   90.0   0.0   1   1   6.7e-29   3.1e-25   88.7   0.0     1   116    57   174    57   176 0.94 ABC transporter
TOBE_2               PF08402.5     75 seq1176_BIOID51121   -            378   4.3e-09   36.1   0.0   1   1   2.2e-12     1e-08   34.9   0.0     1    75   292   372   292   372 0.85 TOBE domain
Lactamase_B_2        PF12706.2    194 seq1177_BIOID51121   -            252   4.5e-14   52.3   0.2   1   1   7.8e-18   5.3e-14   52.0   0.1    28   194    66   223    29   223 0.83 Beta-lactamase superfamily domain
Lactamase_B          PF00753.22   194 seq1177_BIOID51121   -            252     5e-05   22.9   1.2   1   1   1.4e-08   9.4e-05   22.0   0.8    11   128    44   144    41   155 0.87 Metallo-beta-lactamase superfamily
SBP_bac_3            PF00497.15   225 seq1180_BIOID51121   -           1147   1.4e-41  142.1   0.0   1   2   4.8e-16   1.3e-12   47.3   0.0    15   223    23   226     9   228 0.87 Bacterial extracellular solute-binding proteins, family 3
SBP_bac_3            PF00497.15   225 seq1180_BIOID51121   -           1147   1.4e-41  142.1   0.0   2   2   1.2e-29   3.4e-26   91.7   0.0     2   224   255   470   254   471 0.93 Bacterial extracellular solute-binding proteins, family 3
Response_reg         PF00072.19   112 seq1180_BIOID51121   -           1147     4e-30  103.9   0.1   1   1   2.7e-32   7.3e-29   99.9   0.0     1   111   911  1020   911  1021 0.98 Response regulator receiver domain
HATPase_c            PF02518.21   111 seq1180_BIOID51121   -           1147   3.3e-25   87.8   0.1   1   1   2.3e-28   6.3e-25   86.9   0.1     2   110   775   886   774   887 0.91 Histidine kinase-, DNA gyrase B-, and HSP90-like ATPase
HisKA                PF00512.20    68 seq1180_BIOID51121   -           1147   1.1e-16   60.4   0.0   1   1   1.2e-19   3.2e-16   58.9   0.0     1    68   661   727   661   727 0.98 His Kinase A (phospho-acceptor) domain
Hpt                  PF01627.18    90 seq1180_BIOID51121   -           1147   1.1e-08   34.8   0.5   1   1   1.2e-11   3.3e-08   33.3   0.4     1    89  1054  1137  1054  1138 0.95 Hpt domain
DUF968               PF06147.6    200 seq1182_BIOID51121   -            348   2.2e-79  265.8   0.0   1   1   2.7e-83   3.6e-79  265.2   0.0     2   199   130   344   129   345 0.99 Protein of unknown function (DUF968)
ABC2_membrane_3      PF12698.2    344 seq1183_BIOID51121   -            375   8.9e-34  116.8  13.5   1   1   3.3e-37   1.1e-33  116.5   9.3    12   343    28   365    24   366 0.81 ABC-2 family transporter protein
ABC2_membrane        PF01061.19   209 seq1183_BIOID51121   -            375   6.7e-28   97.1  13.5   1   1     2e-31   6.7e-28   97.1   9.4    25   209   139   337   118   337 0.83 ABC-2 type transporter
ABC2_membrane_2      PF12679.2    277 seq1183_BIOID51121   -            375   1.7e-16   59.8   9.6   1   1   6.4e-20   2.2e-16   59.4   6.6     5   274    13   369     9   370 0.78 ABC-2 family transporter protein
ABC2_membrane_4      PF12730.2    232 seq1183_BIOID51121   -            375   4.8e-11   42.1  10.6   1   1     2e-14   6.9e-11   41.6   7.3     4   231    16   361    13   365 0.65 ABC-2 family transporter protein
Acyltransferase      PF01553.16   132 seq1184_BIOID51121   -            195   1.1e-15   57.1   0.0   1   1   1.1e-19   1.5e-15   56.7   0.0     4   103    55   147    52   179 0.83 Acyltransferase
Trans_reg_C          PF00486.23    77 seq1187_BIOID51121   -            269   1.2e-08   34.6   0.0   1   1   1.4e-12   1.9e-08   33.9   0.0     4    76    28   102    23   103 0.92 Transcriptional regulatory protein, C terminal
MarC                 PF01914.12   203 seq1189_BIOID51121   -            221   2.6e-69  232.2  11.2   1   1   2.2e-73     3e-69  232.1   7.8     1   203     5   217     5   217 0.98 MarC family integral membrane protein
N6_N4_Mtase          PF01555.13   231 seq1190_BIOID51121   -            416     3e-20   72.5   0.0   1   1   6.7e-24   4.5e-20   71.9   0.0     1   227   128   389   128   393 0.81 DNA methylase
Mrr_N                PF14338.1     92 seq1190_BIOID51121   -            416   8.1e-08   32.1   0.2   1   1   2.3e-11   1.6e-07   31.1   0.2    19    88    19    93     7    96 0.87 Mrr N-terminal domain
Glt_symporter        PF03616.9    368 seq1191_BIOID51121   -            401  3.1e-163  542.3  24.6   1   1  2.3e-167  3.1e-163  542.3  17.0     1   368     2   366     2   366 0.98 Sodium/glutamate symporter
DUF1378              PF07125.6     59 seq1192_BIOID51121   -             59   1.1e-39  134.0   0.0   1   1   8.7e-44   1.2e-39  133.9   0.0     1    59     1    59     1    59 0.99 Protein of unknown function (DUF1378)
Complex1_24kDa       PF01257.14   145 seq1193_BIOID51121   -            166   5.6e-51  171.8   0.0   1   1   4.7e-55   6.4e-51  171.6   0.0     2   145    23   166    22   166 0.98 Respiratory-chain NADH dehydrogenase 24 Kd subunit
BPD_transp_1         PF00528.17   185 seq1194_BIOID51121   -            287     2e-17   63.2  15.3   1   1   1.4e-21     2e-17   63.2  10.6     1   183    83   282    83   284 0.84 Binding-protein-dependent transport system inner membrane component
DUF826               PF05696.6     78 seq1198_BIOID51121   -             90   7.3e-42  141.2   4.1   1   1   6.1e-46   8.3e-42  141.0   2.9     1    78     1    84     1    84 0.99 Protein of unknown function (DUF826)
MFS_1                PF07690.11   354 seq1200_BIOID51121   -            417   5.8e-39  133.7  62.6   1   2   3.2e-31   2.2e-27   95.6  18.9     1   224    41   261    40   270 0.82 Major Facilitator Superfamily
MFS_1                PF07690.11   354 seq1200_BIOID51121   -            417   5.8e-39  133.7  62.6   2   2   9.1e-15   6.2e-11   41.5  23.0     7   168   249   407   247   415 0.82 Major Facilitator Superfamily
Sugar_tr             PF00083.19   451 seq1200_BIOID51121   -            417   2.8e-14   52.4  34.3   1   1   9.1e-18   6.2e-14   51.2   7.0    46   197    71   217    11   223 0.90 Sugar (and other) transporter
RusA                 PF05866.6    116 seq1202_BIOID51121   -            118   3.3e-21   75.7   0.0   1   1   2.7e-25   3.7e-21   75.6   0.0     1   116     7   116     7   116 0.89 Endodeoxyribonuclease RusA
Cu-oxidase_3         PF07732.10   120 seq1203_BIOID51121   -            470   9.7e-27   92.9   0.4   1   1   6.5e-30     3e-26   91.4   0.1     1   118    51   166    51   168 0.96 Multicopper oxidase
Cu-oxidase_2         PF07731.9    138 seq1203_BIOID51121   -            470   4.3e-10   39.1   0.0   1   1   1.9e-13   8.6e-10   38.1   0.0    17   136   367   468   339   470 0.83 Multicopper oxidase
Cu-oxidase           PF00394.17   159 seq1203_BIOID51121   -            470   0.00011   21.9   0.0   1   1   6.6e-08    0.0003   20.6   0.0    63   126   223   287   187   302 0.82 Multicopper oxidase
Lysis_S              PF04971.7     68 seq1206_BIOID51121   -             71   1.6e-47  158.9   0.5   1   1   1.3e-51   1.8e-47  158.7   0.3     1    68     4    71     4    71 1.00 Lysis protein S
Complex1_51K         PF01512.12   151 seq1207_BIOID51121   -            445     1e-49  168.0   0.0   1   1   3.2e-53   1.5e-49  167.5   0.0     1   150    54   226    54   227 0.97 Respiratory-chain NADH dehydrogenase 51 Kd subunit
NADH_4Fe-4S          PF10589.4     46 seq1207_BIOID51121   -            445   2.8e-18   64.6   0.0   1   1   1.2e-21   5.6e-18   63.6   0.0     1    46   336   381   336   381 0.97 NADH-ubiquinone oxidoreductase-F iron-sulfur binding region
SLBB                 PF10531.4     59 seq1207_BIOID51121   -            445   6.8e-08   32.1   0.0   1   1   4.5e-11     2e-07   30.6   0.0     5    55   253   296   252   300 0.91 SLBB domain
Antiterm             PF03589.8     95 seq1210_BIOID51121   -            273   7.1e-55  182.9   4.4   1   2   6.5e-27   8.9e-23   80.0   0.0     2    95    15   111    14   111 0.97 Antitermination protein
Antiterm             PF03589.8     95 seq1210_BIOID51121   -            273   7.1e-55  182.9   4.4   2   2   1.9e-34   2.6e-30  104.2   0.3     2    95   178   270   177   270 0.98 Antitermination protein
Phage_lysozyme       PF00959.14   110 seq1211_BIOID51121   -            177   1.5e-29  102.3   0.0   1   1   1.5e-33     2e-29  101.9   0.0     1   110    48   166    48   166 0.97 Phage lysozyme
MetJ                 PF01340.15   104 seq1213_BIOID51121   -            105   9.5e-70  230.8   0.1   1   1   7.7e-74     1e-69  230.6   0.1     1   104     2   105     2   105 1.00 Met Apo-repressor, MetJ
HicB                 PF05534.7     51 seq1215_BIOID51121   -            119   1.4e-19   69.2   0.0   1   1   1.6e-23   2.2e-19   68.6   0.0     1    51    60   112    60   112 0.99 HicB family
FxsA                 PF04186.8    120 seq1216_BIOID51121   -            158   1.1e-36  124.9   8.3   1   1   9.6e-41   1.3e-36  124.7   5.7     1   113     6   118     6   127 0.93 FxsA cytoplasmic membrane protein
SIS                  PF01380.17   131 seq1219_BIOID51121   -            296   1.6e-30  105.2   0.1   1   1   4.7e-34   2.1e-30  104.8   0.0     2   130   138   266   137   267 0.98 SIS domain
HTH_6                PF01418.12    77 seq1219_BIOID51121   -            296   4.9e-26   90.1   0.0   1   1   2.4e-29   1.1e-25   89.0   0.0     2    77    15    90    14    90 0.97 Helix-turn-helix domain, rpiR family
DEDD_Tnp_IS110       PF01548.12   144 seq1220_BIOID51121   -            326   4.2e-44  149.5   0.2   1   1   2.4e-47   1.7e-43  147.6   0.1     1   144     7   151     7   151 0.99 Transposase
Transposase_20       PF02371.11    87 seq1220_BIOID51121   -            326   1.1e-27   95.7   0.4   1   1     3e-31     2e-27   94.9   0.3     2    85   196   280   195   282 0.96 Transposase IS116/IS110/IS902 family
P22_AR_N             PF10547.4    120 seq1222_BIOID51121   -            189   5.6e-55  184.2   0.1   1   1   1.3e-58   8.6e-55  183.6   0.0     1   120     1   119     1   119 0.99 P22_AR N-terminal domain
ORF11CD3             PF10549.4     57 seq1222_BIOID51121   -            189   6.9e-25   86.4   0.5   1   1   1.5e-27     1e-23   82.6   0.2     1    56   120   175   120   176 0.98 ORF11CD3 domain
Asr                  PF06392.6     19 seq1228_BIOID51121   -            111   7.1e-07   29.3  23.9   1   1   5.2e-11   7.1e-07   29.3  16.6     1    19    53    71    53    71 0.99 Acid shock protein repeat
Radical_SAM_N        PF08497.5    302 seq1229_BIOID51121   -            739  1.1e-153  510.3   0.0   1   1  6.3e-157  2.9e-153  509.0   0.0     1   302    29   379    29   379 0.99 Radical SAM N-terminal
DUF3362              PF11842.3    151 seq1229_BIOID51121   -            739   3.3e-43  147.0   1.8   1   1   1.2e-46   5.5e-43  146.3   1.3     1   129   594   720   594   735 0.81 Domain of unknown function (DUF3362)
Radical_SAM          PF04055.16   166 seq1229_BIOID51121   -            739     1e-20   74.4   0.0   1   1   1.7e-23   7.7e-20   71.5   0.1     1   165   380   585   380   586 0.93 Radical SAM superfamily
Abhydrolase_3        PF07859.8    211 seq1230_BIOID51121   -            327   1.1e-66  224.3   0.1   1   1     3e-70   1.3e-66  224.0   0.1     1   210   100   305   100   306 0.97 alpha/beta hydrolase fold
COesterase           PF00135.23   538 seq1230_BIOID51121   -            327   3.6e-08   32.4   0.1   1   1   2.6e-11   1.2e-07   30.7   0.1   110   225    84   187    81   200 0.87 Carboxylesterase family
DUF2424              PF10340.4    374 seq1230_BIOID51121   -            327   5.7e-05   21.8   0.0   1   1   2.1e-08   9.8e-05   21.0   0.0   114   240    90   214    70   248 0.77 Protein of unknown function (DUF2424)
NADH-G_4Fe-4S_3      PF10588.4     41 seq1231_BIOID51121   -            910   5.3e-17   60.6   0.2   1   1   4.6e-20     1e-16   59.7   0.2     1    41    90   130    90   130 0.98 NADH-ubiquinone oxidoreductase-G iron-sulfur binding region
Fer2_4               PF13510.1     82 seq1231_BIOID51121   -            910   2.4e-11   43.1   0.2   1   1   1.4e-13   3.3e-10   39.5   0.0     5    78     5    80     3    84 0.88 2Fe-2S iron-sulfur cluster binding domain
Molybdop_Fe4S4       PF04879.11    55 seq1231_BIOID51121   -            910   3.4e-11   42.6   0.1   1   1   4.1e-14   9.4e-11   41.2   0.1     1    54   223   276   223   277 0.97 Molybdopterin oxidoreductase Fe4S4 domain
Molybdopterin        PF00384.17   432 seq1231_BIOID51121   -            910     3e-10   39.3   0.0   1   1   3.1e-11   7.1e-08   31.4   0.0   340   417   564   640   512   645 0.90 Molybdopterin oxidoreductase
Fer2                 PF00111.22    78 seq1231_BIOID51121   -            910   2.3e-09   36.7   1.4   1   1   1.9e-12   4.3e-09   35.8   0.1     1    77     6    73     6    74 0.79 2Fe-2S iron-sulfur cluster binding domain
Molydop_binding      PF01568.16   109 seq1231_BIOID51121   -            910   2.6e-07   30.2   0.0   1   1     3e-10   6.8e-07   28.9   0.0    20    81   831   892   823   906 0.89 Molydopterin dinucleotide binding domain
DUF1076              PF06416.7    113 seq1232_BIOID51121   -            216   3.5e-46  155.4   0.4   1   1   3.4e-50   4.7e-46  155.0   0.3     2   111    95   204    94   206 0.97 Protein of unknown function (DUF1076)
MOSC                 PF03473.12   133 seq1234_BIOID51121   -            369   3.7e-36  123.3   0.0   1   1   1.3e-39   6.1e-36  122.7   0.0     5   133   132   263   128   263 0.96 MOSC domain
MOSC_N               PF03476.11   120 seq1234_BIOID51121   -            369   4.7e-30  103.6   0.0   1   1   1.8e-33   8.3e-30  102.8   0.0     1   119     1   116     1   117 0.97 MOSC N-terminal beta barrel domain
Fer2                 PF00111.22    78 seq1234_BIOID51121   -            369     3e-14   52.3   1.1   1   1   1.3e-17     6e-14   51.4   0.8     6    78   296   362   291   362 0.79 2Fe-2S iron-sulfur cluster binding domain
TerB                 PF05099.8    140 seq1235_BIOID51121   -            143   1.4e-14   53.8   7.2   1   1   1.9e-18   2.6e-14   53.0   5.0     8   131    10   138     3   141 0.81 Tellurite resistance protein TerB
Peripla_BP_4         PF13407.1    258 seq1236_BIOID51121   -            311   7.3e-59  199.0  11.8   1   1   2.1e-62   9.6e-59  198.7   8.2     2   255    28   288    27   291 0.96 Periplasmic binding protein domain
Peripla_BP_1         PF00532.16   279 seq1236_BIOID51121   -            311   9.5e-20   70.8   0.6   1   1   2.4e-23   1.1e-19   70.6   0.4     5   224    28   252    24   293 0.79 Periplasmic binding proteins and sugar binding domain of LacI family
Peripla_BP_3         PF13377.1    160 seq1236_BIOID51121   -            311   4.6e-12   46.1   0.0   1   1   2.4e-15   1.1e-11   44.8   0.0    12   138   159   287   157   304 0.87 Periplasmic binding protein-like domain
Trypsin              PF00089.21   220 seq1246_BIOID51121   -            273   1.3e-11   44.4   0.0   1   1     6e-15   4.1e-11   42.7   0.0     9   198    50   244    44   266 0.74 Trypsin
Trypsin_2            PF13365.1    120 seq1246_BIOID51121   -            273   1.3e-07   31.5   0.0   1   1   3.1e-11   2.1e-07   30.8   0.0     1   120    69   240    69   240 0.67 Trypsin-like peptidase domain
DUF3927              PF13064.1     46 seq1248_BIOID51121   -             55   1.6e-25   88.2  11.3   1   1   1.3e-29   1.7e-25   88.0   7.8     1    46     3    48     3    48 0.98 Protein of unknown function (DUF3927)
TPR_3                PF07720.7     36 seq1249_BIOID51121   -            163   9.6e-20   69.8  17.2   1   2   5.5e-14   7.6e-10   38.2   2.7     1    36    40    73    40    73 0.98 Tetratricopeptide repeat
TPR_3                PF07720.7     36 seq1249_BIOID51121   -            163   9.6e-20   69.8  17.2   2   2   1.1e-13   1.5e-09   37.3   3.8     1    36    74   107    74   107 0.96 Tetratricopeptide repeat
DUF830               PF05708.7    158 seq1250_BIOID51121   -            202   2.5e-45  154.1   0.0   1   1     2e-49   2.8e-45  154.0   0.0     2   157    21   193    20   194 0.97 Orthopoxvirus protein of unknown function (DUF830)
Cpn10                PF00166.16    93 seq1256_BIOID51121   -             97   5.2e-29   99.9   1.8   1   1   4.2e-33   5.7e-29   99.7   1.3     1    93     2    95     2    95 0.97 Chaperonin 10 Kd subunit
DUF303               PF03629.13   255 seq1257_BIOID51121   -            546   7.2e-30  103.9   0.0   1   1   1.4e-33   9.4e-30  103.5   0.0     1   200    64   295    64   356 0.79 Domain of unknown function (DUF303)
DUF1737              PF08410.5     54 seq1257_BIOID51121   -            546     3e-18   65.2   0.0   1   1   9.8e-22   6.7e-18   64.0   0.0     1    53     1    50     1    51 0.98 Domain of unknown function (DUF1737)
ABC_tran             PF00005.22   118 seq1258_BIOID51121   -            291   2.4e-21   76.1   0.2   1   1   6.2e-25   4.2e-21   75.3   0.2     1   118    45   174    45   174 0.96 ABC transporter
Phage_lysis          PF03245.8    125 seq1259_BIOID51121   -            169   9.8e-48  161.1   8.9   1   1   8.4e-52   1.2e-47  160.9   6.2     6   125    49   169    45   169 0.98 Bacteriophage lysis protein
HTH_Tnp_IS1          PF12759.2     50 seq1261_BIOID51121   -             90   6.8e-29   98.9   0.0   1   1   1.3e-32   8.6e-29   98.6   0.0     1    50    38    87    38    87 0.99 InsA C-terminal domain
Zn_Tnp_IS1           PF03811.8     36 seq1261_BIOID51121   -             90   1.1e-16   59.8   7.3   1   1   2.7e-20   1.8e-16   59.1   5.0     1    36     1    35     1    35 0.99 InsA N-terminal domain
Trans_reg_C          PF00486.23    77 seq1262_BIOID51121   -            458   3.8e-12   45.8   0.0   1   1     6e-16   8.3e-12   44.7   0.0     2    77    28   101    26   101 0.93 Transcriptional regulatory protein, C terminal
Cpn60_TCP1           PF00118.19   488 seq1263_BIOID51121   -            548  1.2e-126  423.1  10.9   1   1  9.8e-131  1.3e-126  422.9   7.5     1   486    23   523    23   525 0.94 TCP-1/cpn60 chaperonin family
OMP_b-brl            PF13505.1    176 seq1264_BIOID51121   -            171   3.9e-27   95.2  13.5   1   1   6.8e-31   4.7e-27   94.9   9.3     2   176     9   171     6   171 0.87 Outer membrane protein beta-barrel domain
Ail_Lom              PF06316.6    199 seq1264_BIOID51121   -            171   1.5e-23   83.2   4.7   1   2   2.2e-18   1.5e-14   53.8   0.9     1   126     1   115     1   127 0.77 Enterobacterial Ail/Lom protein
Ail_Lom              PF06316.6    199 seq1264_BIOID51121   -            171   1.5e-23   83.2   4.7   2   2   2.2e-11   1.5e-07   31.0   0.1   154   199   126   171   120   171 0.93 Enterobacterial Ail/Lom protein
Aldedh               PF00171.17   462 seq1270_BIOID51121   -            470  3.4e-141  470.6   2.1   1   1    3e-145    4e-141  470.3   1.5    10   462    18   465    11   465 0.97 Aldehyde dehydrogenase family
ABC_tran             PF00005.22   118 seq1271_BIOID51121   -            205   2.3e-12   47.2   0.0   1   1   2.5e-16   3.4e-12   46.6   0.0     5   117     2   132     1   133 0.82 ABC transporter
PAPS_reduct          PF01507.14   174 seq1273_BIOID51121   -            794   2.2e-06   27.5   0.0   1   1     4e-10   5.5e-06   26.1   0.0     3   150    78   264    76   269 0.71 Phosphoadenosine phosphosulfate reductase family
UPF0118              PF01594.11   327 seq1274_BIOID51121   -            344   2.7e-74  249.9  42.7   1   1   2.3e-78   3.1e-74  249.7  29.6     2   326    14   328    13   329 0.99 Domain of unknown function DUF20
NADHdh               PF00146.16   311 seq1276_BIOID51121   -            325  5.5e-124  413.1  15.7   1   1  4.7e-128  6.4e-124  412.9  10.9     2   310    14   320    13   321 0.99 NADH dehydrogenase
BPD_transp_2         PF02653.11   267 seq1277_BIOID51121   -            326   9.4e-48  162.3  45.6   1   1   6.9e-52   9.4e-48  162.3  31.6     1   267    52   318    52   318 0.91 Branched-chain amino acid transport system / permease component
DUF4156              PF13698.1     93 seq1281_BIOID51121   -            121   4.1e-32  109.8   0.1   1   1   3.6e-36   4.9e-32  109.5   0.0     2    93    27   119    26   119 0.98 Domain of unknown function (DUF4156)
Lysis_S              PF04971.7     68 seq1283_BIOID51121   -             68   9.4e-46  153.2   0.7   1   1   7.5e-50     1e-45  153.1   0.5     1    68     1    68     1    68 1.00 Lysis protein S
SLT                  PF01464.15   121 seq1284_BIOID51121   -            124   2.5e-28   97.9   0.1   1   1     2e-32   2.7e-28   97.7   0.1    11   117     3   115     1   119 0.95 Transglycosylase SLT domain
Glutaminase          PF04960.10   286 seq1287_BIOID51121   -            308  1.2e-126  421.3   0.0   1   1    1e-130  1.4e-126  421.1   0.0     1   286    24   308    24   308 1.00 Glutaminase
Fer4                 PF00037.22    24 seq1289_BIOID51121   -            180   1.5e-14   52.7  16.5   1   2   4.5e-08   5.6e-05   22.4   6.2     5    24    57    76    56    76 0.95 4Fe-4S binding domain
Fer4                 PF00037.22    24 seq1289_BIOID51121   -            180   1.5e-14   52.7  16.5   2   2   4.4e-12   5.5e-09   35.1   0.6     2    24    93   115    92   115 0.93 4Fe-4S binding domain
Fer4_7               PF12838.2     52 seq1289_BIOID51121   -            180   1.4e-12   47.6   8.3   1   1   1.9e-15   2.3e-12   46.9   5.8     1    52    59   113    59   123 0.93 4Fe-4S dicluster domain
Fer4_10              PF13237.1     52 seq1289_BIOID51121   -            180   7.3e-08   31.9  10.5   1   1   1.4e-10   1.8e-07   30.7   7.3     6    52    57   110    55   110 0.97 4Fe-4S dicluster domain
Fer4_4               PF12800.2     17 seq1289_BIOID51121   -            180   2.2e-05   24.3  13.5   1   2   4.9e-05     0.061   13.5   3.6     2    16    58    72    57    79 0.92 4Fe-4S binding domain
Fer4_4               PF12800.2     17 seq1289_BIOID51121   -            180   2.2e-05   24.3  13.5   2   2     1e-05     0.013   15.6   0.8     2    16    97   111    96   121 0.92 4Fe-4S binding domain
Ribul_P_3_epim       PF00834.14   201 seq1290_BIOID51121   -            231   1.1e-60  204.0   0.0   1   1     1e-64   1.4e-60  203.7   0.0     1   195     2   196     2   203 0.96 Ribulose-phosphate 3 epimerase family
DEDD_Tnp_IS110       PF01548.12   144 seq1291_BIOID51121   -            326   4.2e-44  149.5   0.2   1   1   2.4e-47   1.7e-43  147.6   0.1     1   144     7   151     7   151 0.99 Transposase
Transposase_20       PF02371.11    87 seq1291_BIOID51121   -            326   1.1e-27   95.7   0.4   1   1     3e-31     2e-27   94.9   0.3     2    85   196   280   195   282 0.96 Transposase IS116/IS110/IS902 family
Oxidored_q3          PF00499.15   144 seq1294_BIOID51121   -            184   6.2e-21   74.5  15.2   1   1   6.1e-25   8.3e-21   74.1  10.5     1   141    13   156    13   158 0.76 NADH-ubiquinone/plastoquinone oxidoreductase chain 6
Fe_dep_repr_C        PF02742.10    71 seq1295_BIOID51121   -            155   1.4e-13   50.2   0.9   1   1   1.5e-16   2.9e-13   49.1   0.6     1    57    95   150    95   154 0.95 Iron dependent repressor, metal binding and dimerisation domain
Fe_dep_repress       PF01325.14    60 seq1295_BIOID51121   -            155   6.9e-11   41.8   0.0   1   1   6.3e-14   1.2e-10   40.9   0.0     6    60    38    92    35    92 0.95 Iron dependent repressor, N-terminal DNA binding domain
HTH_24               PF13412.1     48 seq1295_BIOID51121   -            155   1.2e-07   30.9   0.0   1   1     9e-11   1.8e-07   30.3   0.0     3    48    40    85    38    85 0.90 Winged helix-turn-helix DNA-binding
MarR                 PF01047.17    59 seq1295_BIOID51121   -            155   1.7e-06   27.4   0.0   1   1   1.6e-09   3.1e-06   26.6   0.0    11    48    48    85    47    87 0.95 MarR family
Phage_lysozyme       PF00959.14   110 seq1296_BIOID51121   -            111   8.7e-24   83.8   0.0   1   1   7.4e-28     1e-23   83.6   0.0    18   110     2   100     1   100 0.96 Phage lysozyme
ROK                  PF00480.15   179 seq1297_BIOID51121   -            309     8e-56  188.5   0.0   1   1   7.8e-60   1.1e-55  188.1   0.0     1   179    10   193    10   193 0.99 ROK family
DUF4186              PF13811.1    112 seq1298_BIOID51121   -            119   2.1e-55  185.1   0.0   1   1   1.7e-59   2.4e-55  184.9   0.0     3   110     5   112     3   114 0.98 Domain of unknown function (DUF4186)
Oxidored_q2          PF00420.19    95 seq1302_BIOID51121   -            100   1.9e-23   81.7   5.4   1   1   1.5e-27   2.1e-23   81.6   3.8     3    94     8    99     6   100 0.97 NADH-ubiquinone/plastoquinone oxidoreductase chain 4L
CitMHS               PF03600.11   349 seq1303_BIOID51121   -            372   2.1e-28   98.7  20.9   1   1   3.1e-32   2.1e-28   98.7  14.5    41   321    32   306    12   330 0.89 Citrate transporter
Na_sulph_symp        PF00939.14   471 seq1303_BIOID51121   -            372   1.1e-07   31.0   5.8   1   1   1.6e-11   1.1e-07   31.0   4.0   320   449    41   166    35   184 0.80 Sodium:sulfate symporter transmembrane region
GGDEF                PF00990.16   161 seq1308_BIOID51121   -            472   3.3e-40  137.1   0.0   1   1   3.3e-44   4.5e-40  136.7   0.0     1   161   303   461   303   461 0.91 GGDEF domain
Oxidored_q1          PF00361.15   270 seq1312_BIOID51121   -            613   2.3e-86  289.2  14.9   1   1   3.4e-90   2.3e-86  289.2  10.3     1   269   133   405   133   407 0.98 NADH-Ubiquinone/plastoquinone (complex I), various chains
Oxidored_q1_N        PF00662.15    62 seq1312_BIOID51121   -            613   1.2e-22   79.1   0.7   1   1   1.7e-26   1.2e-22   79.1   0.5     2    61    62   121    61   122 0.97 NADH-Ubiquinone oxidoreductase (complex I), chain 5 N-terminus
Phage_lysis          PF03245.8    125 seq1313_BIOID51121   -            152   1.1e-48  164.2   4.9   1   1   8.8e-53   1.2e-48  164.1   3.4     1   124    26   150    26   151 0.99 Bacteriophage lysis protein
Lactamase_B          PF00753.22   194 seq1316_BIOID51121   -            665   1.5e-32  112.7   0.1   1   1   1.7e-36   2.3e-32  112.1   0.0     2   194   134   359   133   359 0.99 Metallo-beta-lactamase superfamily
AraC_N               PF06719.8    155 seq1320_BIOID51121   -            355   1.9e-46  157.0   0.0   1   1   6.8e-50   3.1e-46  156.3   0.0     3   155    84   236    82   236 0.97 AraC-type transcriptional regulator N-terminus
HTH_18               PF12833.2     81 seq1320_BIOID51121   -            355     4e-21   74.7   1.1   1   1   2.1e-24   9.7e-21   73.5   0.4     1    77   269   344   269   348 0.97 Helix-turn-helix domain
HTH_AraC             PF00165.18    42 seq1320_BIOID51121   -            355   2.1e-18   65.3   0.2   1   2   7.7e-12   3.5e-08   32.8   0.0     1    42   256   297   256   297 0.97 Bacterial regulatory helix-turn-helix proteins, AraC family
HTH_AraC             PF00165.18    42 seq1320_BIOID51121   -            355   2.1e-18   65.3   0.2   2   2   6.9e-11   3.1e-07   29.8   0.0    15    39   319   344   311   345 0.94 Bacterial regulatory helix-turn-helix proteins, AraC family
NAD_binding_2        PF03446.10   162 seq1324_BIOID51121   -            298   6.7e-47  159.2   1.3   1   1   2.7e-50   9.3e-47  158.8   0.9     1   159     1   161     1   164 0.98 NAD binding domain of 6-phosphogluconate dehydrogenase
F420_oxidored        PF03807.12    96 seq1324_BIOID51121   -            298   9.8e-09   35.4   0.0   1   1   6.1e-12   2.1e-08   34.3   0.0     2    74     4    70     3    96 0.81 NADP oxidoreductase coenzyme F420-dependent
DNA_ligase_aden      PF01653.13   315 seq1329_BIOID51121   -            560   3.7e-81  272.3   0.0   1   1     7e-85   4.8e-81  272.0   0.0     2   314    29   307    28   308 0.98 NAD-dependent DNA ligase adenylation domain
DNA_ligase_OB        PF03120.11    82 seq1329_BIOID51121   -            560   1.2e-26   92.0   0.2   1   1   3.4e-30   2.3e-26   91.1   0.2     2    80   311   391   310   393 0.95 NAD-dependent DNA ligase OB-fold domain
Mannitol_dh_C        PF08125.8    245 seq1334_BIOID51121   -            483   6.7e-80  267.6   0.0   1   1   1.3e-83     9e-80  267.2   0.0     2   244   204   458   203   459 0.98 Mannitol dehydrogenase C-terminal domain
Mannitol_dh          PF01232.18   151 seq1334_BIOID51121   -            483     8e-42  142.6   0.0   1   1   2.6e-45   1.8e-41  141.4   0.0     2   150    17   172    16   173 0.98 Mannitol dehydrogenase Rossmann domain
DeoC                 PF01791.4    236 seq1336_BIOID51121   -            292   2.1e-45  154.7   0.0   1   1   1.8e-49   2.4e-45  154.5   0.0     2   235    17   257    16   258 0.97 DeoC/LacD family aldolase
DUF1471              PF07338.8     56 seq1338_BIOID51121   -            314   4.1e-62  205.5   5.4   1   3   2.8e-22   3.9e-18   64.7   0.0     2    56    34    90    33    90 0.98 Protein of unknown function (DUF1471)
DUF1471              PF07338.8     56 seq1338_BIOID51121   -            314   4.1e-62  205.5   5.4   2   3     3e-22   4.1e-18   64.6   0.1     3    56   119   174   117   174 0.98 Protein of unknown function (DUF1471)
DUF1471              PF07338.8     56 seq1338_BIOID51121   -            314   4.1e-62  205.5   5.4   3   3   3.1e-26   4.3e-22   77.3   0.1     2    56   259   314   258   314 0.99 Protein of unknown function (DUF1471)
Oxidored_q1          PF00361.15   270 seq1339_BIOID51121   -            509   1.2e-65  221.3  24.6   1   1     9e-70   1.2e-65  221.3  17.0     3   269   135   413   133   414 0.92 NADH-Ubiquinone/plastoquinone (complex I), various chains
ABC_tran             PF00005.22   118 seq1340_BIOID51121   -            530   1.4e-36  125.3   0.0   1   2   1.1e-18   1.9e-15   57.1   0.0     1   118    41   184    41   184 0.98 ABC transporter
ABC_tran             PF00005.22   118 seq1340_BIOID51121   -            530   1.4e-36  125.3   0.0   2   2   2.2e-21   3.7e-18   65.8   0.0     1   118   359   467   359   467 0.95 ABC transporter
ABC_tran_2           PF12848.2     85 seq1340_BIOID51121   -            530   3.4e-23   81.1   3.0   1   1   1.8e-23     3e-20   71.7   1.4     2    85   224   309   223   309 0.91 ABC transporter
Elong-fact-P_C       PF09285.6     56 seq1346_BIOID51121   -            188   5.3e-27   92.8   1.0   1   1   2.4e-30   1.1e-26   91.8   0.2     1    56   131   186   131   186 0.99 Elongation factor P, C-terminal
EFP                  PF01132.15    55 seq1346_BIOID51121   -            188   3.2e-24   84.2   0.1   1   1   1.2e-27   5.5e-24   83.4   0.0     3    55    71   123    69   123 0.97 Elongation factor P (EF-P) OB domain
EFP_N                PF08207.7     58 seq1346_BIOID51121   -            188   5.8e-24   83.6   0.0   1   1   4.5e-27     2e-23   81.8   0.0     3    57     7    61     5    62 0.97 Elongation factor P (EF-P) KOW-like domain
GlcNAc_2-epim        PF07221.6    346 seq1351_BIOID51121   -            418  2.8e-123  411.2  12.1   1   1  2.4e-127  3.3e-123  411.0   8.4     2   346    37   392    36   392 0.99 N-acylglucosamine 2-epimerase (GlcNAc 2-epimerase)
Usp                  PF00582.21   140 seq1352_BIOID51121   -            142     1e-14   54.7   0.0   1   1   8.6e-19   1.2e-14   54.6   0.0     2   140     3   138     2   138 0.96 Universal stress protein family
Entericidin          PF08085.6     21 seq1355_BIOID51121   -             41   5.3e-09   35.3   0.0   1   1   4.6e-13   6.3e-09   35.1   0.0     1    21    20    40    20    40 0.99 Entericidin EcnA/B family
HlyD                 PF00529.15   306 seq1356_BIOID51121   -            343   4.6e-54  183.6   5.4   1   1   1.5e-57   5.3e-54  183.4   3.7     2   305    48   337    47   338 0.94 HlyD family secretion protein
HlyD_3               PF13437.1    105 seq1356_BIOID51121   -            343   3.7e-20   72.1   0.1   1   1   6.3e-17   2.2e-13   50.3   0.0     1    85   210   293   210   333 0.91 HlyD family secretion protein
Biotin_lipoyl_2      PF13533.1     50 seq1356_BIOID51121   -            343     1e-19   69.7   0.0   1   1   2.3e-19   7.9e-16   57.3   0.1     4    49    50    95    47    96 0.93 Biotin-lipoyl like
HlyD_2               PF12700.2    328 seq1356_BIOID51121   -            343   8.7e-19   67.7   0.0   1   1   3.5e-22   1.2e-18   67.2   0.0    19   239    46   287    39   298 0.72 HlyD family secretion protein
AA_permease_2        PF13520.1    426 seq1357_BIOID51121   -            460   1.4e-79  267.5  39.9   1   1   1.2e-83   1.6e-79  267.2  27.7     1   420     5   441     5   449 0.91 Amino acid permease
Entericidin          PF08085.6     21 seq1358_BIOID51121   -             48   1.2e-08   34.2   2.6   1   1   1.2e-12   1.7e-08   33.7   1.8     1    21    23    43    23    43 0.98 Entericidin EcnA/B family
Lip_A_acyltrans      PF03279.8    295 seq1359_BIOID51121   -            328  4.5e-113  376.8   0.3   1   1  3.7e-117  5.1e-113  376.7   0.2     2   295    27   318    26   318 0.99 Bacterial lipid A biosynthesis acyltransferase
Bestrophin           PF01062.16   296 seq1361_BIOID51121   -            304     3e-88  295.4   4.5   1   1   2.5e-92   3.4e-88  295.3   3.1     1   296     1   284     1   284 0.99 Bestrophin, RFP-TM, chloride channel
DUF4043              PF13252.1    341 seq1362_BIOID51121   -            404  8.9e-132  439.0   0.1   1   1  8.1e-136  1.1e-131  438.7   0.1     2   341    52   400    51   400 0.99 Protein of unknown function (DUF4043)
TelA                 PF05816.6    333 seq1365_BIOID51121   -            370   9.7e-91  303.8  15.3   1   1   8.1e-95   1.1e-90  303.6  10.6     1   331    33   363    33   365 0.99 Toxic anion resistance protein (TelA)
Multi_Drug_Res       PF00893.14    93 seq1366_BIOID51121   -            105   5.3e-33  113.2  10.3   1   1   4.9e-37   6.7e-33  112.9   7.2     1    93     1    93     1    93 0.99 Small Multidrug Resistance protein
GerE                 PF00196.14    58 seq1367_BIOID51121   -            143   1.5e-07   30.4   0.0   1   1   1.7e-11   2.4e-07   29.8   0.0     2    51    94   142    93   143 0.93 Bacterial regulatory proteins, luxR family
Oxidored_q1          PF00361.15   270 seq1368_BIOID51121   -            485   4.1e-72  242.5  19.9   1   1     3e-76   4.1e-72  242.5  13.8     1   268   122   400   122   402 0.98 NADH-Ubiquinone/plastoquinone (complex I), various chains
DEDD_Tnp_IS110       PF01548.12   144 seq1369_BIOID51121   -            326   4.2e-44  149.5   0.2   1   1   2.4e-47   1.7e-43  147.6   0.1     1   144     7   151     7   151 0.99 Transposase
Transposase_20       PF02371.11    87 seq1369_BIOID51121   -            326   1.1e-27   95.7   0.4   1   1     3e-31     2e-27   94.9   0.3     2    85   196   280   195   282 0.96 Transposase IS116/IS110/IS902 family
Aldose_epim          PF01263.15   301 seq1370_BIOID51121   -            308   1.4e-54  185.1   0.0   1   1   1.1e-58   1.5e-54  185.0   0.0     2   296    20   299    19   304 0.92 Aldose 1-epimerase
MotA_ExbB            PF01618.11   139 seq1371_BIOID51121   -            244   4.1e-42  142.9   0.7   1   1   6.8e-46   9.3e-42  141.8   0.5     5   137    80   212    76   214 0.93 MotA/TolQ/ExbB proton channel family
FUSC                 PF04632.7    650 seq1372_BIOID51121   -            683   6.4e-56  189.9  35.2   1   1   7.1e-59   3.2e-55  187.6  24.1     8   617    36   643    30   673 0.80 Fusaric acid resistance protein family
FUSC_2               PF13515.1    128 seq1372_BIOID51121   -            683   9.1e-09   35.1   9.8   1   1     2e-12   9.1e-09   35.1   6.8     2   127   364   495   359   496 0.75 Fusaric acid resistance protein-like
ALMT                 PF11744.3    406 seq1372_BIOID51121   -            683   1.5e-05   23.7  10.8   1   1   6.2e-09   2.8e-05   22.8   1.8    27   194   362   525   348   583 0.82 Aluminium activated malate transporter
InvH                 PF04741.7    147 seq1373_BIOID51121   -             97   8.2e-08   32.1   0.6   1   1   8.1e-12   1.1e-07   31.6   0.5    90   144    41    95    18    97 0.89 InvH outer membrane lipoprotein
adh_short            PF00106.20   167 seq1374_BIOID51121   -            240   4.5e-16   59.1   0.2   1   1   1.3e-19     6e-16   58.6   0.1     3   166     9   170     8   171 0.87 short chain dehydrogenase
adh_short_C2         PF13561.1    243 seq1374_BIOID51121   -            240   8.1e-08   32.2   0.0   1   1   2.2e-11     1e-07   31.9   0.0     8   192    18   193    13   238 0.73 Enoyl-(Acyl carrier protein) reductase
KR                   PF08659.5    181 seq1374_BIOID51121   -            240   2.9e-07   30.2   0.5   1   1   1.1e-10   5.1e-07   29.4   0.3     4   172    10   175     8   184 0.85 KR domain
ExbD                 PF02472.11   130 seq1380_BIOID51121   -            141   1.5e-29  102.4   0.5   1   1   1.2e-33   1.7e-29  102.3   0.4     3   127    13   134    11   137 0.96 Biopolymer transport protein ExbD/TolR
Glyco_hydro_31       PF01055.21   451 seq1382_BIOID51121   -            678   1.5e-94  317.0   2.8   1   1   1.5e-98     2e-94  316.6   2.0     5   449   229   666   225   668 0.93 Glycosyl hydrolases family 31
FMN_red              PF03358.10   152 seq1383_BIOID51121   -            191   7.3e-36  122.8   0.0   1   1   1.4e-39   9.8e-36  122.4   0.0     1   148     1   141     1   144 0.94 NADPH-dependent FMN reductase
Flavodoxin_2         PF02525.12   199 seq1383_BIOID51121   -            191   7.5e-07   28.7   0.0   1   1   2.1e-10   1.5e-06   27.7   0.0     1   103     1    91     1   129 0.85 Flavodoxin-like fold
Trans_reg_C          PF00486.23    77 seq1387_BIOID51121   -            251   1.2e-20   73.0   0.2   1   1   6.4e-24   4.3e-20   71.2   0.0     2    77   170   245   169   245 0.98 Transcriptional regulatory protein, C terminal
Response_reg         PF00072.19   112 seq1387_BIOID51121   -            251   2.7e-20   72.3   0.1   1   1   6.2e-24   4.2e-20   71.7   0.0     2   111    17   124    16   125 0.97 Response regulator receiver domain
NMT1                 PF09084.6    216 seq1389_BIOID51121   -            335   1.8e-14   53.7   0.0   1   1   1.6e-17   4.4e-14   52.4   0.0    29   147    78   197    71   261 0.85 NMT1/THI5 like
SBP_bac_3            PF00497.15   225 seq1389_BIOID51121   -            335   8.9e-13   47.8   0.0   1   1   2.8e-12   7.5e-09   35.0   0.0    87   212   125   250   118   259 0.83 Bacterial extracellular solute-binding proteins, family 3
NMT1_2               PF13379.1    252 seq1389_BIOID51121   -            335   4.8e-12   45.6   0.0   1   1   2.3e-15   6.2e-12   45.3   0.0     4   248    39   266    36   270 0.83 NMT1-like family
Phosphonate-bd       PF12974.2    243 seq1389_BIOID51121   -            335   1.2e-09   37.8   0.0   1   1   7.2e-13     2e-09   37.1   0.0    41   171    82   204    62   278 0.82 ABC transporter, phosphonate, periplasmic substrate-binding protein
OpuAC                PF04069.7    257 seq1389_BIOID51121   -            335   3.5e-08   33.0   0.0   1   1   1.8e-11   4.9e-08   32.5   0.0     3   235    43   260    41   282 0.77 Substrate binding domain of ABC-type glycine betaine transport system
RNase_PH             PF01138.16   132 seq1390_BIOID51121   -            238   2.8e-27   95.5   0.0   1   1   6.9e-31   4.7e-27   94.7   0.0     1   129    10   140    10   142 0.93 3' exoribonuclease family, domain 1
RNase_PH_C           PF03725.10    68 seq1390_BIOID51121   -            238   8.9e-13   47.8   0.7   1   1   2.4e-16   1.6e-12   47.0   0.5     1    66   157   222   157   224 0.96 3' exoribonuclease family, domain 2
OEP                  PF02321.13   188 seq1397_BIOID51121   -            358   1.3e-11   44.3   8.0   1   1   1.5e-13     2e-09   37.1   3.4     1   188    69   268    69   268 0.89 Outer membrane efflux protein
5TM-5TMR_LYT         PF07694.7    169 seq1399_BIOID51121   -            565   3.5e-43  146.7  19.3   1   1   1.5e-46   5.3e-43  146.1  13.4     1   167    28   192    28   194 0.95 5TMR of 5TMR-LYT
His_kinase           PF06580.8     82 seq1399_BIOID51121   -            565   7.7e-25   86.5   1.6   1   1   2.3e-28   7.7e-25   86.5   1.1     1    80   360   440   360   442 0.98 Histidine kinase
HATPase_c            PF02518.21   111 seq1399_BIOID51121   -            565     1e-11   44.4   0.0   1   1   5.9e-15     2e-11   43.4   0.0     9   110   456   552   453   553 0.93 Histidine kinase-, DNA gyrase B-, and HSP90-like ATPase
ECF-ribofla_trS      PF07155.7    169 seq1399_BIOID51121   -            565     9e-08   31.9  12.5   1   1   5.4e-11   1.9e-07   30.8   8.7     8   157    46   186    40   208 0.73 ECF-type riboflavin transporter, S component
HATPase_c            PF02518.21   111 seq1400_BIOID51121   -            433   1.9e-22   78.9   0.0   1   1   8.1e-26   3.7e-22   78.0   0.0     6   110   320   423   316   424 0.96 Histidine kinase-, DNA gyrase B-, and HSP90-like ATPase
HisKA                PF00512.20    68 seq1400_BIOID51121   -            433   6.4e-08   32.3   1.3   1   1   3.7e-11   1.7e-07   30.9   0.9     1    67   211   270   211   271 0.90 His Kinase A (phospho-acceptor) domain
HAMP                 PF00672.20    70 seq1400_BIOID51121   -            433     3e-06   27.2   0.0   1   1   6.6e-10     3e-06   27.2   0.0     4    69   141   206   139   207 0.85 HAMP domain
Pribosyltran         PF00156.22   125 seq1403_BIOID51121   -            213   1.2e-16   60.4   0.1   1   1   2.2e-20   3.1e-16   59.1   0.0     3   123    39   152    37   154 0.94 Phosphoribosyl transferase domain
UPF0114              PF03350.11   124 seq1405_BIOID51121   -            164     4e-39  133.2   6.1   1   1   4.5e-43   6.2e-39  132.6   4.2     2   124     9   126     8   126 0.99 Uncharacterized protein family, UPF0114
phage_tail_N         PF08400.5    134 seq1406_BIOID51121   -            645   9.8e-45  151.4   1.3   1   1   3.6e-48   9.8e-45  151.4   0.9     1   134     1   134     1   134 0.99 Prophage tail fibre N-terminal
Collagen             PF01391.13    60 seq1406_BIOID51121   -            645   2.2e-43  145.4 179.1   1   3   2.1e-12   5.8e-09   35.2  22.9     1    59   244   302   239   302 0.92 Collagen triple helix repeat (20 copies)
Collagen             PF01391.13    60 seq1406_BIOID51121   -            645   2.2e-43  145.4 179.1   2   3     1e-10   2.8e-07   29.8  25.9     1    57   283   339   283   349 0.69 Collagen triple helix repeat (20 copies)
Collagen             PF01391.13    60 seq1406_BIOID51121   -            645   2.2e-43  145.4 179.1   3   3   1.2e-12   3.4e-09   35.9  26.6     2    59   339   396   338   403 0.54 Collagen triple helix repeat (20 copies)
Phage_fiber_C        PF06820.7     64 seq1406_BIOID51121   -            645   1.8e-35  120.7   0.3   1   1   1.1e-38     3e-35  120.0   0.2     1    64   571   634   571   634 0.99 Putative prophage tail fibre C-terminus
Phage_fiber_2        PF03406.8     44 seq1406_BIOID51121   -            645   1.4e-20   72.5   7.4   1   1   5.1e-24   1.4e-20   72.5   5.1     1    43   407   449   407   450 0.97 Phage tail fibre repeat
CarboxypepD_reg      PF13620.1     82 seq1406_BIOID51121   -            645   5.9e-09   35.7   2.5   1   1     6e-12   1.6e-08   34.3   1.7     2    80     5    86     4    89 0.85 Carboxypeptidase regulatory-like domain
Bac_luciferase       PF00296.15   307 seq1408_BIOID51121   -            381   2.5e-80  269.7   4.3   1   1   2.3e-84   3.1e-80  269.4   3.0     3   306     5   325     3   326 0.98 Luciferase-like monooxygenase
DUF957               PF06117.6     65 seq1409_BIOID51121   -            115   4.6e-34  115.6   2.7   1   1   4.4e-38     6e-34  115.2   1.8     1    65    13    79    13    79 0.97 Enterobacterial protein of unknown function (DUF957)
MFS_2                PF13347.1    427 seq1410_BIOID51121   -            468  8.5e-103  343.8  26.8   1   1  1.4e-106  9.6e-103  343.7  18.6     2   427    25   451    24   451 0.97 MFS/sugar transport protein
MFS_1                PF07690.11   354 seq1410_BIOID51121   -            468     1e-10   40.8  48.8   1   1     1e-13     7e-10   38.0  21.0    71   352   109   396   107   398 0.75 Major Facilitator Superfamily
MFS_1                PF07690.11   354 seq1412_BIOID51121   -            419     3e-27   95.2  65.5   1   2   7.7e-19   1.1e-14   53.9  30.0     3   271    38   291    33   294 0.82 Major Facilitator Superfamily
MFS_1                PF07690.11   354 seq1412_BIOID51121   -            419     3e-27   95.2  65.5   2   2   1.9e-16   2.6e-12   46.0  14.1    35   184   268   414   266   418 0.90 Major Facilitator Superfamily
Ter                  PF05472.6    290 seq1414_BIOID51121   -             57   2.8e-08   33.1   0.2   1   1   2.4e-12   3.3e-08   32.9   0.1     2    40     9    47     8    50 0.95 DNA replication terminus site-binding protein (Ter protein)
Molybdopterin        PF00384.17   432 seq1415_BIOID51121   -            139   9.1e-20   70.6   0.0   1   1   1.6e-23   1.1e-19   70.4   0.0     1    82    61   138    61   139 0.94 Molybdopterin oxidoreductase
Molybdop_Fe4S4       PF04879.11    55 seq1415_BIOID51121   -            139   6.7e-17   60.9   0.8   1   1   1.6e-20   1.1e-16   60.2   0.6     1    54     1    53     1    54 0.95 Molybdopterin oxidoreductase Fe4S4 domain
BPD_transp_1         PF00528.17   185 seq1416_BIOID51121   -            263   6.9e-28   97.2  12.8   1   1   5.1e-32   6.9e-28   97.2   8.9     1   181    80   247    76   251 0.97 Binding-protein-dependent transport system inner membrane component
Ter                  PF05472.6    290 seq1418_BIOID51121   -            239   8.1e-92  307.3   3.1   1   1   6.6e-96   9.1e-92  307.1   2.2    65   290     2   237     1   237 0.99 DNA replication terminus site-binding protein (Ter protein)
LytTR                PF04397.10    98 seq1419_BIOID51121   -            250   9.3e-33  112.1   1.0   1   1   3.2e-36   2.2e-32  110.9   0.1     2    97   152   248   151   249 0.98 LytTr DNA-binding domain
Response_reg         PF00072.19   112 seq1419_BIOID51121   -            250   2.6e-23   82.0   0.1   1   1   6.3e-27   4.3e-23   81.3   0.0     1   110     9   117     9   119 0.96 Response regulator receiver domain
DLH                  PF01738.13   218 seq1422_BIOID51121   -            308     5e-51  172.9   0.1   1   1   2.7e-54   6.1e-51  172.6   0.1     2   218    98   307    97   307 0.93 Dienelactone hydrolase family
Abhydrolase_5        PF12695.2    142 seq1422_BIOID51121   -            308   6.8e-11   41.9   0.1   1   1   4.7e-14   1.1e-10   41.3   0.0     1   141   113   277   113   278 0.76 Alpha/beta hydrolase family
BAAT_C               PF08840.6    213 seq1422_BIOID51121   -            308   5.1e-06   26.2   0.6   1   1     6e-08   0.00014   21.5   0.0     6    68   176   237   173   272 0.82 BAAT / Acyl-CoA thioester hydrolase C terminal
Peptidase_S15        PF02129.13   272 seq1422_BIOID51121   -            308   2.4e-05   23.7   0.0   1   1   1.5e-08   3.4e-05   23.2   0.0    83   134   173   223   102   289 0.87 X-Pro dipeptidyl-peptidase (S15 family)
Molybdopterin        PF00384.17   432 seq1423_BIOID51121   -            559   5.2e-89  298.8   0.1   1   1   1.2e-92     8e-89  298.2   0.1   102   431     1   331     1   332 0.96 Molybdopterin oxidoreductase
Molydop_binding      PF01568.16   109 seq1423_BIOID51121   -            559   1.6e-26   92.1   0.0   1   1   4.8e-30   3.3e-26   91.1   0.0     2   109   420   526   419   526 0.96 Molydopterin dinucleotide binding domain
Phage_fiber_C        PF06820.7     64 seq1426_BIOID51121   -             89   4.2e-36  122.7   0.7   1   1   4.1e-40   5.7e-36  122.3   0.5     1    64    28    89    28    89 0.99 Putative prophage tail fibre C-terminus
MFS_2                PF13347.1    427 seq1427_BIOID51121   -            467  2.8e-103  345.4  36.8   1   1  4.6e-107  3.2e-103  345.3  25.5     2   426    16   437    14   438 0.97 MFS/sugar transport protein
ABC_tran             PF00005.22   118 seq1428_BIOID51121   -            255   2.2e-22   79.5   0.0   1   1   9.5e-26   4.4e-22   78.5   0.0     1   117    51   160    51   161 0.92 ABC transporter
HTH_18               PF12833.2     81 seq1430_BIOID51121   -            285     5e-19   68.0   0.4   1   1   1.5e-22   1.1e-18   67.0   0.2     2    80   204   281   203   282 0.95 Helix-turn-helix domain
HTH_AraC             PF00165.18    42 seq1430_BIOID51121   -            285   3.1e-14   52.1   0.1   1   1   4.8e-14   3.3e-10   39.3   0.0     9    40   247   279   241   279 0.92 Bacterial regulatory helix-turn-helix proteins, AraC family
Acetyltransf_7       PF13508.1     79 seq1434_BIOID51121   -            153   2.7e-14   52.9   0.0   1   1   8.2e-18   3.7e-14   52.5   0.0     2    78    47   130    46   131 0.87 Acetyltransferase (GNAT) domain
Acetyltransf_1       PF00583.19    83 seq1434_BIOID51121   -            153   1.1e-09   38.0   0.0   1   1   3.3e-13   1.5e-09   37.6   0.0     2    82    54   129    53   130 0.97 Acetyltransferase (GNAT) family
Acetyltransf_9       PF13527.1    128 seq1434_BIOID51121   -            153   1.3e-06   28.1   0.0   1   1   4.2e-10   1.9e-06   27.6   0.0     8   125    15   129     9   132 0.84 Acetyltransferase (GNAT) domain
tRNA-synt_2          PF00152.15   335 seq1437_BIOID51121   -            335   5.4e-70  235.6   0.0   1   1     5e-74   6.9e-70  235.3   0.0    21   333    25   333    14   335 0.88 tRNA synthetases class II (D, K and N)
DUF2623              PF11115.3     95 seq1438_BIOID51121   -             95   1.3e-52  175.6   2.3   1   1     1e-56   1.4e-52  175.4   1.6     1    95     1    95     1    95 0.99 Protein of unknown function (DUF2623)
DUF883               PF05957.8     94 seq1442_BIOID51121   -            101   1.2e-31  108.8   0.4   1   1   9.5e-36   1.3e-31  108.7   0.3     2    94     9   101     8   101 0.98 Bacterial protein of unknown function (DUF883)
RadC                 PF04002.10   123 seq1443_BIOID51121   -            224   7.9e-47  157.8   0.0   1   1   7.8e-51   1.1e-46  157.4   0.0     2   123   103   224   102   224 0.98 RadC-like JAB domain
Oxidored_q6          PF01058.17   131 seq1444_BIOID51121   -            372   1.6e-32  111.7   1.4   1   1   1.7e-36   2.3e-32  111.2   0.5     1   130    59   204    59   205 0.96 NADH ubiquinone oxidoreductase, 20 Kd subunit
Ferritin             PF00210.19   142 seq1445_BIOID51121   -            167   1.2e-22   80.1   1.4   1   1   9.7e-27   1.3e-22   79.9   1.0     3   140     9   142     7   144 0.93 Ferritin-like domain
Sel1                 PF08238.7     39 seq1448_BIOID51121   -            229     3e-18   65.7  15.4   1   4     2e-07    0.0027   18.1   0.4     2    39    36    66    35    66 0.82 Sel1 repeat
Sel1                 PF08238.7     39 seq1448_BIOID51121   -            229     3e-18   65.7  15.4   2   4    0.0012        17    6.1   0.0     3    39    69   101    67   101 0.69 Sel1 repeat
Sel1                 PF08238.7     39 seq1448_BIOID51121   -            229     3e-18   65.7  15.4   3   4   9.1e-10   1.2e-05   25.6   0.0     2    34   143   172   142   174 0.92 Sel1 repeat
Sel1                 PF08238.7     39 seq1448_BIOID51121   -            229     3e-18   65.7  15.4   4   4   4.8e-08   0.00066   20.1   0.1     4    38   182   215   179   216 0.85 Sel1 repeat
Chorismate_bind      PF00425.13   257 seq1449_BIOID51121   -            431   7.1e-63  212.2   0.0   1   1   6.4e-67   8.8e-63  211.9   0.0     2   257   169   420   168   420 0.97 chorismate binding enzyme
KdgM                 PF06178.8    218 seq1450_BIOID51121   -            242     5e-87  290.8  10.2   1   1   8.4e-91   5.7e-87  290.6   7.1     2   218    27   242    26   242 0.99 Oligogalacturonate-specific porin protein (KdgM)
DUF1597              PF07642.6    344 seq1450_BIOID51121   -            242   3.7e-07   29.3   8.4   1   1   1.9e-10   1.3e-06   27.6   5.8   151   326    59   231    26   241 0.78 Outer membrane protein family (DUF1597)
SirA                 PF01206.12    70 seq1452_BIOID51121   -             81   2.3e-26   91.0   0.0   1   1   1.9e-30   2.6e-26   90.8   0.0     1    70    10    79    10    79 0.98 SirA-like protein
AA_permease_2        PF13520.1    426 seq1455_BIOID51121   -            514     2e-32  112.1  60.9   1   1   4.1e-36   2.8e-32  111.6  42.2     2   419    23   482    22   497 0.77 Amino acid permease
AA_permease          PF00324.16   479 seq1455_BIOID51121   -            514   2.4e-14   52.4  52.7   1   1   2.2e-17   1.5e-13   49.8  36.5    12   446    33   479    22   500 0.71 Amino acid permease
Ribosomal_L28        PF00830.14    61 seq1456_BIOID51121   -             78   1.1e-29  101.9   1.4   1   1   8.9e-34   1.2e-29  101.7   1.0     1    61     3    63     3    63 0.99 Ribosomal L28 family
Ribosomal_L33        PF00471.15    48 seq1457_BIOID51121   -             55     9e-24   83.3   1.5   1   1   7.4e-28     1e-23   83.2   1.0     1    48     6    53     6    53 0.99 Ribosomal protein L33
Fer4_11              PF13247.1     99 seq1458_BIOID51121   -            328   6.6e-29   99.6  14.6   1   1   4.2e-32   7.2e-29   99.4   7.0     3    99   105   207   103   207 0.91 4Fe-4S dicluster domain
Fer4_7               PF12838.2     52 seq1458_BIOID51121   -            328   2.9e-15   56.2  19.8   1   2   1.2e-10     2e-07   31.1   2.6     2    52    47   128    46   128 0.63 4Fe-4S dicluster domain
Fer4_7               PF12838.2     52 seq1458_BIOID51121   -            328   2.9e-15   56.2  19.8   2   2   3.2e-10   5.4e-07   29.7   5.9     2    52   145   201   144   201 0.86 4Fe-4S dicluster domain
Fer4_9               PF13187.1     55 seq1458_BIOID51121   -            328   4.9e-14   52.2  26.4   1   1   1.3e-11   2.3e-08   34.0   6.3     2    54   145   201   144   202 0.94 4Fe-4S dicluster domain
Fer4                 PF00037.22    24 seq1458_BIOID51121   -            328   1.3e-09   37.1  37.7   1   1   3.6e-09   6.1e-06   25.5   2.4     2    23   139   160   138   161 0.91 4Fe-4S binding domain
Fer4_3               PF12798.2     15 seq1458_BIOID51121   -            328   9.9e-07   28.7  43.7   1   3    0.0004      0.68   10.5   4.5     1    15   112   128   112   128 0.95 4Fe-4S binding domain
Fer4_3               PF12798.2     15 seq1458_BIOID51121   -            328   9.9e-07   28.7  43.7   2   3     9e-05      0.15   12.5   3.6     1    14   145   158   145   159 0.95 4Fe-4S binding domain
Fer4_3               PF12798.2     15 seq1458_BIOID51121   -            328   9.9e-07   28.7  43.7   3   3     3e-06    0.0052   17.1   1.7     1    15   174   201   174   201 0.96 4Fe-4S binding domain
Transaldolase        PF00923.14   287 seq1460_BIOID51121   -            222   7.7e-45  153.1   0.1   1   1   1.1e-48   1.5e-44  152.1   0.1     1   242     5   206     5   217 0.95 Transaldolase
Sugar-bind           PF04198.8    255 seq1461_BIOID51121   -            317   1.6e-71  240.0   1.3   1   1   1.6e-75   2.2e-71  239.6   0.9     2   255    67   316    66   316 0.97 Putative sugar-binding domain
DUF1983              PF09327.6     81 seq1462_BIOID51121   -            422   2.6e-18   65.6   0.1   1   1     7e-22   9.6e-18   63.8   0.0     2    81   240   321   239   321 0.93 Domain of unknown function (DUF1983)
Fapy_DNA_glyco       PF01149.19   116 seq1463_BIOID51121   -            269     9e-31  106.5   0.0   1   1   3.2e-34   1.4e-30  105.8   0.0     1   115     2   114     2   115 0.96 Formamidopyrimidine-DNA glycosylase N-terminal domain
H2TH                 PF06831.9     93 seq1463_BIOID51121   -            269     1e-29  101.9   0.0   1   1   3.7e-33   1.7e-29  101.2   0.0     1    89   129   217   129   220 0.97 Formamidopyrimidine-DNA glycosylase H2TH domain
zf-FPG_IleRS         PF06827.9     30 seq1463_BIOID51121   -            269   7.1e-09   34.9   4.0   1   1     3e-12   1.4e-08   34.0   2.8     1    29   241   269   241   269 0.98 Zinc finger found in FPG and IleRS
YecR                 PF13992.1     74 seq1464_BIOID51121   -            107   2.8e-27   94.5   0.2   1   1   2.5e-31   3.5e-27   94.2   0.1     2    74    26    98    25    98 0.98 YecR-like lipoprotein
HOK_GEF              PF01848.11    43 seq1466_BIOID51121   -             71   1.5e-21   75.3   3.0   1   1   1.4e-25   1.9e-21   75.0   2.1     3    43    27    67    25    67 0.97 Hok/gef family
TPP_enzyme_N         PF02776.13   172 seq1467_BIOID51121   -            556   2.8e-25   88.6   0.9   1   1   1.8e-25   1.3e-21   76.7   0.1     2   133     9   139     8   171 0.88 Thiamine pyrophosphate enzyme, N-terminal TPP binding domain
TPP_enzyme_C         PF02775.16   153 seq1467_BIOID51121   -            556     8e-10   38.3   0.0   1   1   2.6e-13   1.8e-09   37.2   0.0    27   153   415   535   396   535 0.90 Thiamine pyrophosphate enzyme, C-terminal TPP binding domain
Ald_Xan_dh_C2        PF02738.13   543 seq1468_BIOID51121   -            384   1.4e-55  188.5   0.0   1   1   2.7e-59   1.9e-55  188.1   0.0    10   186   157   336   146   339 0.94 Molybdopterin-binding domain of aldehyde dehydrogenase
Ald_Xan_dh_C         PF01315.17   111 seq1468_BIOID51121   -            384     2e-35  121.0   0.1   1   1   6.8e-39   4.6e-35  119.9   0.0     1   111    23   139    23   139 0.92 Aldehyde oxidase and xanthine dehydrogenase, a/b hammerhead domain
Ferritin             PF00210.19   142 seq1470_BIOID51121   -            165   7.3e-34  116.4   5.6   1   1   6.2e-38   8.5e-34  116.2   3.9     1   140     7   142     7   144 0.93 Ferritin-like domain
NrfD                 PF03916.9    313 seq1471_BIOID51121   -            392   7.3e-19   68.2  21.8   1   1     1e-22   1.4e-18   67.2  15.1     5   302    45   330    41   337 0.80 Polysulphide reductase, NrfD
PMI_typeI            PF01238.16   373 seq1472_BIOID51121   -            417  2.2e-124  415.1   0.1   1   1  2.5e-127  1.7e-123  412.1   0.0     1   373    27   383    27   383 0.98 Phosphomannose isomerase type I
FGGY_N               PF00370.16   245 seq1474_BIOID51121   -            530   1.1e-51  175.4   0.0   1   1   3.8e-55   2.6e-51  174.1   0.0     1   245    13   260    13   260 0.94 FGGY family of carbohydrate kinases, N-terminal domain
FGGY_C               PF02782.11   197 seq1474_BIOID51121   -            530   6.6e-20   71.4   0.0   1   1   1.8e-23   1.3e-19   70.5   0.0    31   196   298   467   268   468 0.84 FGGY family of carbohydrate kinases, C-terminal domain
NAPRTase             PF04095.11   245 seq1479_BIOID51121   -            416   1.7e-78  263.1   0.0   1   1   1.7e-82   2.3e-78  262.7   0.0     1   244   185   410   185   411 0.99 Nicotinate phosphoribosyltransferase (NAPRTase) family
Trp_Tyr_perm         PF03222.8    394 seq1480_BIOID51121   -            403  1.3e-143  478.4  30.7   1   1  2.2e-147  1.5e-143  478.2  21.3     2   393     2   390     1   391 0.99 Tryptophan/tyrosine permease family
Aa_trans             PF01490.13   410 seq1480_BIOID51121   -            403   7.1e-11   41.1  20.9   1   1     1e-14   7.1e-11   41.1  14.5     6   248     6   236     1   239 0.82 Transmembrane amino acid transporter protein
Ald_Xan_dh_C2        PF02738.13   543 seq1481_BIOID51121   -            389   9.1e-93  311.2   0.0   1   1   7.6e-97     1e-92  311.1   0.0   227   543     1   324     1   324 0.99 Molybdopterin-binding domain of aldehyde dehydrogenase
NiFeSe_Hases         PF00374.14   507 seq1484_BIOID51121   -            567  2.6e-222  738.9   0.0   1   1  2.2e-226  2.9e-222  738.8   0.0     1   507    39   552    39   552 0.98 Nickel-dependent hydrogenase
Abhydrolase_6        PF12697.2    228 seq1486_BIOID51121   -            252   4.5e-24   85.4   3.9   1   1   1.2e-27   5.3e-24   85.2   2.7     1   226    17   243    17   245 0.75 Alpha/beta hydrolase family
Abhydrolase_5        PF12695.2    142 seq1486_BIOID51121   -            252   6.5e-15   55.0   0.2   1   1   4.2e-18   1.9e-14   53.5   0.2     1   142    16   233    16   233 0.81 Alpha/beta hydrolase family
Abhydrolase_1        PF00561.15   230 seq1486_BIOID51121   -            252   2.8e-07   30.2   0.0   1   1   8.4e-11   3.8e-07   29.7   0.0     6   224    45   242    42   248 0.89 alpha/beta hydrolase fold
DUF945               PF06097.6    459 seq1488_BIOID51121   -            502    4e-149  497.1  18.6   1   1  3.3e-153  4.5e-149  496.9  12.9     1   459     1   482     1   482 0.99 Bacterial protein of unknown function (DUF945)
Ail_Lom              PF06316.6    199 seq1489_BIOID51121   -            244     8e-33  113.5   8.6   1   1   3.7e-35   1.7e-31  109.1   2.8    48   199    88   244    69   244 0.78 Enterobacterial Ail/Lom protein
OMP_b-brl            PF13505.1    176 seq1489_BIOID51121   -            244   1.2e-19   70.8   9.2   1   1   4.9e-23   2.2e-19   69.9   6.4    35   176    50   244     7   244 0.75 Outer membrane protein beta-barrel domain
OmpA_membrane        PF01389.12   183 seq1489_BIOID51121   -            244     2e-06   27.3   0.3   1   1   3.2e-09   1.5e-05   24.5   0.2    73   148   143   223    32   226 0.81 OmpA-like transmembrane domain
DUF2500              PF10694.4    110 seq1491_BIOID51121   -            119   2.1e-36  124.1   0.1   1   1   1.7e-40   2.3e-36  123.9   0.0     1   108     5   115     5   117 0.98 Protein of unknown function (DUF2500)
FAD_binding_5        PF00941.16   171 seq1493_BIOID51121   -            292   1.7e-50  170.7   0.0   1   1   3.4e-54   2.4e-50  170.2   0.0     4   170     6   173     3   174 0.98 FAD binding domain in molybdopterin dehydrogenase
CO_deh_flav_C        PF03450.12   103 seq1493_BIOID51121   -            292   4.8e-25   87.3   0.1   1   1   2.5e-28   1.7e-24   85.6   0.0     2   103   183   283   182   283 0.97 CO dehydrogenase flavoprotein C-terminal domain
tRNA-synt_2          PF00152.15   335 seq1494_BIOID51121   -            481   2.5e-71  240.0   0.0   1   1   4.6e-75   3.2e-71  239.7   0.0     4   334   135   476   132   477 0.88 tRNA synthetases class II (D, K and N)
tRNA_anti            PF01336.20    76 seq1494_BIOID51121   -            481     1e-12   47.6   0.1   1   1   3.9e-16   2.7e-12   46.2   0.1     1    75    35   114    35   115 0.95 OB-fold nucleic acid binding domain
ECH                  PF00378.15   245 seq1497_BIOID51121   -            285   5.2e-66  222.1   0.0   1   1   4.6e-70   6.3e-66  221.8   0.0     5   245    31   273    27   273 0.96 Enoyl-CoA hydratase/isomerase family
Asparaginase_2       PF01112.13   319 seq1498_BIOID51121   -            321  3.1e-125  417.0   2.9   1   1  2.8e-129  3.8e-125  416.7   2.0     2   315     3   315     2   317 0.99 Asparaginase
Glyco_transf_9       PF01075.12   247 seq1499_BIOID51121   -            352   3.2e-63  213.1   0.0   1   1   5.6e-67   3.8e-63  212.8   0.0     3   246    78   326    76   327 0.98 Glycosyltransferase family 9 (heptosyltransferase)
ESPR                 PF13018.1     24 seq1500_BIOID51121   -            485   2.4e-11   42.6   0.4   1   1   4.1e-15   5.6e-11   41.4   0.3     1    24     1    24     1    24 0.99 Extended Signal Peptide of Type V secretion system
HOK_GEF              PF01848.11    43 seq1502_BIOID51121   -             46   7.8e-18   63.4   1.9   1   1   6.1e-22   8.3e-18   63.3   1.3     2    43     3    44     2    44 0.96 Hok/gef family
Fer2_2               PF01799.15    75 seq1506_BIOID51121   -            159     4e-27   93.8   0.4   1   1   5.8e-31     4e-27   93.8   0.3     1    73    78   152    78   154 0.93 [2Fe-2S] binding domain
Fer2                 PF00111.22    78 seq1506_BIOID51121   -            159   4.4e-07   29.4   1.1   1   1   6.5e-11   4.4e-07   29.4   0.8     2    55    12    64    11    85 0.81 2Fe-2S iron-sulfur cluster binding domain
MR_MLE               PF01188.16    67 seq1507_BIOID51121   -            320   3.4e-10   40.1   0.1   1   1   6.9e-14   9.4e-10   38.7   0.1     2    67   146   213   145   213 0.87 Mandelate racemase / muconate lactonizing enzyme, C-terminal domain
HycI                 PF01750.13   130 seq1508_BIOID51121   -            164   1.8e-35  121.2   0.1   1   1   1.5e-39   2.1e-35  120.9   0.0     1   129    20   147    20   148 0.97 Hydrogenase maturation protease
SRP54                PF00448.17   196 seq1509_BIOID51121   -            526   2.4e-80  268.4   2.2   1   1   1.3e-83   5.9e-80  267.2   1.5     1   195   322   522   322   523 0.99 SRP54-type protein, GTPase domain
SRP54_N              PF02881.14    75 seq1509_BIOID51121   -            526   1.1e-16   60.5   2.6   1   1   2.4e-20   1.1e-16   60.5   1.8     1    75   228   304   228   304 0.95 SRP54-type protein, helical bundle domain
Zeta_toxin           PF06414.7    201 seq1509_BIOID51121   -            526   2.4e-07   29.9   0.1   1   1   1.2e-10   5.6e-07   28.7   0.1    10   131   316   441   308   445 0.80 Zeta toxin
ABC_tran             PF00005.22   118 seq1511_BIOID51121   -            623   7.2e-41  139.1   0.0   1   2   5.7e-21   7.1e-18   64.9   0.1    24   118    90   197    56   197 0.81 ABC transporter
ABC_tran             PF00005.22   118 seq1511_BIOID51121   -            623   7.2e-41  139.1   0.0   2   2   4.1e-23   5.1e-20   71.9   0.0     1   117   364   491   364   492 0.93 ABC transporter
oligo_HPY            PF08352.7     64 seq1511_BIOID51121   -            623   8.6e-21   73.9   0.4   1   2   8.8e-12   1.1e-08   35.1   0.0     1    33   248   280   248   303 0.88 Oligopeptide/dipeptide transporter, C-terminal region
oligo_HPY            PF08352.7     64 seq1511_BIOID51121   -            623   8.6e-21   73.9   0.4   2   2     3e-12   3.8e-09   36.6   0.0     1    33   543   575   543   594 0.85 Oligopeptide/dipeptide transporter, C-terminal region
Glycos_transf_1      PF00534.15   172 seq1513_BIOID51121   -            374   1.4e-35  122.1   0.0   1   1   4.2e-39   1.9e-35  121.6   0.0     2   171   183   350   182   351 0.98 Glycosyl transferases group 1
Glyco_trans_1_4      PF13692.1    135 seq1513_BIOID51121   -            374   6.6e-13   48.8   0.0   1   1   2.7e-16   1.2e-12   47.9   0.0     7   118   201   318   196   337 0.79 Glycosyl transferases group 1
Glyco_trans_4_4      PF13579.1    160 seq1513_BIOID51121   -            374     5e-07   29.8   1.1   1   1   3.3e-10   1.5e-06   28.3   0.1     1   160    14   168    14   168 0.79 Glycosyl transferase 4-like domain
DUF3457              PF11939.3    156 seq1514_BIOID51121   -            162   1.3e-43  148.0   0.0   1   1   1.1e-47   1.5e-43  147.8   0.0     3   155    10   157     8   158 0.98 Protein of unknown function (DUF3457)
Autotransporter      PF03797.14   265 seq1517_BIOID51121   -           1331     1e-49  169.1  27.7   1   1   7.7e-54     1e-49  169.1  19.2     3   261  1046  1318  1044  1322 0.94 Autotransporter beta-domain
AMP-binding          PF00501.23   418 seq1519_BIOID51121   -            451   1.1e-62  211.6   0.0   1   1   1.5e-65     2e-61  207.4   0.0     2   417    30   381    29   382 0.93 AMP-binding enzyme
HypA                 PF01155.14   113 seq1520_BIOID51121   -            113   2.5e-35  120.4   6.4   1   1     2e-39   2.8e-35  120.3   4.5     1   113     1   113     1   113 0.99 Hydrogenase expression/synthesis hypA family
Porin_1              PF00267.16   337 seq1522_BIOID51121   -            362  5.3e-128  426.8  27.9   1   1  8.8e-132    6e-128  426.7  19.3     1   337    28   362    28   362 0.97 Gram-negative porin
Porin_4              PF13609.1    311 seq1522_BIOID51121   -            362   2.2e-18   66.7  44.5   1   1   6.1e-22   4.1e-18   65.8  30.9     6   303    13   335     7   362 0.73 Gram-negative porin
HupF_HypC            PF01455.13    68 seq1525_BIOID51121   -             82   2.6e-26   91.2   0.8   1   1   2.2e-30     3e-26   91.0   0.5     1    68     1    73     1    73 0.98 HupF/HypC family
Bacteriocin_IIc      PF10439.4     65 seq1527_BIOID51121   -             83   1.4e-06   28.1  11.6   1   1   1.5e-10   2.1e-06   27.6   8.0    23    60    43    80    40    82 0.84 Bacteriocin class II with double-glycine leader peptide
Kdo                  PF06293.9    206 seq1529_BIOID51121   -            265   7.6e-69  230.7   0.1   1   1   6.6e-73     9e-69  230.5   0.0     1   206    19   230    19   230 0.99 Lipopolysaccharide kinase (Kdo/WaaP) family
Gln-synt_C           PF00120.19   259 seq1531_BIOID51121   -            469  2.1e-106  354.7   0.0   1   1    4e-110  2.7e-106  354.3   0.0     2   259   103   379   102   379 0.98 Glutamine synthetase, catalytic domain
Gln-synt_N           PF03951.14    84 seq1531_BIOID51121   -            469   2.1e-31  107.1   0.1   1   1   6.2e-35   4.2e-31  106.2   0.1     1    84    14    95    14    95 0.98 Glutamine synthetase, beta-Grasp domain
ABC_tran             PF00005.22   118 seq1533_BIOID51121   -            222   1.2e-28   99.7   0.0   1   1     4e-32   2.8e-28   98.5   0.0     1   117    42   165    42   166 0.97 ABC transporter
AAA_21               PF13304.1    303 seq1533_BIOID51121   -            222   3.8e-11   43.3   0.0   1   1   1.6e-10   1.1e-06   28.7   0.0   181   302   101   200    58   201 0.76 AAA domain
SBP_bac_5            PF00496.17   374 seq1536_BIOID51121   -            259   7.9e-52  176.2   2.2   1   1   7.1e-56   9.8e-52  175.9   1.5     1   190    70   256    70   259 0.93 Bacterial extracellular solute-binding proteins, family 5 Middle
FtsX                 PF02687.16   121 seq1538_BIOID51121   -            361   6.3e-12   45.2  13.7   1   1   8.2e-16   1.1e-11   44.3   7.3     2   116   236   350   234   356 0.81 FtsX-like permease family
Aminotran_1_2        PF00155.16   363 seq1539_BIOID51121   -            396     3e-96  322.4   0.0   1   1  2.5e-100   3.4e-96  322.2   0.0     3   363    28   392    26   392 0.98 Aminotransferase class I and II
Glyco_transf_8       PF01501.15   250 seq1540_BIOID51121   -            335   4.1e-57  193.2   6.8   1   1     6e-61   4.1e-57  193.2   4.7     2   250    29   275    28   275 0.96 Glycosyl transferase family 8
Glyco_transf_8C      PF08437.5     57 seq1540_BIOID51121   -            335   4.5e-24   84.1   7.8   1   1   1.3e-27     9e-24   83.1   5.4     1    57   277   333   277   333 0.99 Glycosyl transferase family 8 C-terminal
PmrD                 PF11183.3     82 seq1541_BIOID51121   -             88   1.1e-46  156.3   0.8   1   1   9.1e-51   1.2e-46  156.2   0.5     1    82     1    82     1    82 1.00 Polymyxin resistance protein PmrD
Voltage_CLC          PF00654.15   355 seq1542_BIOID51121   -            418     5e-19   68.4  36.9   1   1   3.6e-23     5e-19   68.4  25.6    34   317    93   365    65   397 0.79 Voltage gated chloride channel
OTCace_N             PF02729.16   142 seq1544_BIOID51121   -            192   1.3e-28   99.3   0.0   1   1   1.3e-32   1.8e-28   98.8   0.0     1   142    22   179    22   179 0.88 Aspartate/ornithine carbamoyltransferase, carbamoyl-P binding domain
GSP_synth            PF03738.9     97 seq1545_BIOID51121   -            619   1.5e-27   95.5   0.1   1   1     6e-31   4.1e-27   94.1   0.1     2    96   382   495   381   496 0.94 Glutathionylspermidine synthase preATP-grasp
CHAP                 PF05257.11   125 seq1545_BIOID51121   -            619   1.8e-23   82.4   0.0   1   1   5.5e-27   3.8e-23   81.3   0.0     7   124    45   175    39   176 0.94 CHAP domain
SBP_bac_5            PF00496.17   374 seq1546_BIOID51121   -            252     2e-40  138.7   1.8   1   1   1.9e-44   2.6e-40  138.2   1.3   199   372     4   169     1   171 0.93 Bacterial extracellular solute-binding proteins, family 5 Middle
RNase_T              PF00929.19   164 seq1547_BIOID51121   -            204   4.9e-34  117.8   0.0   1   1   4.2e-38   5.7e-34  117.6   0.0     1   163    32   193    32   194 0.97 Exonuclease
HATPase_c            PF02518.21   111 seq1551_BIOID51121   -            349   7.9e-20   70.5   0.0   1   1   3.2e-23   1.5e-19   69.6   0.0     2   109   234   346   233   348 0.91 Histidine kinase-, DNA gyrase B-, and HSP90-like ATPase
HisKA                PF00512.20    68 seq1551_BIOID51121   -            349   4.1e-13   49.0   3.7   1   1     1e-16   4.6e-13   48.8   0.1     3    60   131   186   129   189 0.97 His Kinase A (phospho-acceptor) domain
PAS                  PF00989.19   113 seq1551_BIOID51121   -            349   7.3e-08   32.0   0.0   1   1   5.4e-11   2.4e-07   30.3   0.0     5    96    11    99    10   108 0.91 PAS fold
OTCace               PF00185.19   158 seq1553_BIOID51121   -            204   9.4e-34  116.4   0.0   1   1     1e-37   1.4e-33  115.9   0.0    11   156    11   181     4   182 0.90 Aspartate/ornithine carbamoyltransferase, Asp/Orn binding domain
WaaY                 PF06176.6    229 seq1555_BIOID51121   -            186   1.9e-99  331.4   3.9   1   1  1.6e-103   2.2e-99  331.2   2.7     1   183     1   183     1   185 0.99 Lipopolysaccharide core biosynthesis protein (WaaY)
BPD_transp_1         PF00528.17   185 seq1556_BIOID51121   -            306     4e-43  146.9  10.6   1   1   2.9e-47     4e-43  146.9   7.4     1   184   113   304   113   305 0.99 Binding-protein-dependent transport system inner membrane component
Sigma70_r2           PF04542.9     71 seq1557_BIOID51121   -            284   4.6e-19   67.6   0.0   1   1   1.3e-22   9.1e-19   66.7   0.0     1    70    53   122    53   123 0.97 Sigma-70 region 2
Sigma70_r4           PF04545.11    50 seq1557_BIOID51121   -            284   3.6e-18   64.4   1.1   1   1   1.3e-20   9.1e-17   59.9   0.2     1    50   228   280   228   280 0.97 Sigma-70, region 4
DEDD_Tnp_IS110       PF01548.12   144 seq1559_BIOID51121   -            326   4.2e-44  149.5   0.2   1   1   2.4e-47   1.7e-43  147.6   0.1     1   144     7   151     7   151 0.99 Transposase
Transposase_20       PF02371.11    87 seq1559_BIOID51121   -            326   1.1e-27   95.7   0.4   1   1     3e-31     2e-27   94.9   0.3     2    85   196   280   195   282 0.96 Transposase IS116/IS110/IS902 family
DUF2502              PF10697.4     82 seq1560_BIOID51121   -            108   1.8e-22   79.1  25.5   1   1   1.7e-26   2.3e-22   78.7  17.7     1    82    23   106    23   106 0.97 Protein of unknown function (DUF2502)
PALP                 PF00291.20   307 seq1563_BIOID51121   -            398   1.1e-44  152.7   0.2   1   1     1e-48   1.4e-44  152.4   0.1     4   305    41   374    39   377 0.81 Pyridoxal-phosphate dependent enzyme
DUF2594              PF10769.4     74 seq1564_BIOID51121   -             74   1.4e-42  143.4   2.3   1   1   1.1e-46   1.6e-42  143.3   1.6     1    74     1    74     1    74 1.00 Protein of unknown function (DUF2594)
Glyco_transf_8       PF01501.15   250 seq1567_BIOID51121   -            212   9.9e-34  116.6   2.1   1   1   8.9e-38   1.2e-33  116.3   1.4     2   186    30   207    29   211 0.96 Glycosyl transferase family 8
Sigma54_activat      PF00158.21   168 seq1568_BIOID51121   -            489   4.7e-71  237.5   0.0   1   1   2.7e-74   7.4e-71  236.9   0.0     1   167   160   326   160   327 0.99 Sigma-54 interaction domain
Response_reg         PF00072.19   112 seq1568_BIOID51121   -            489   1.4e-32  111.9   0.0   1   1     1e-35   2.9e-32  110.8   0.0     1   111    26   135    26   136 0.97 Response regulator receiver domain
HTH_8                PF02954.14    42 seq1568_BIOID51121   -            489   3.2e-15   55.2   2.7   1   1   1.7e-18   4.5e-15   54.7   1.0     3    42   447   486   445   486 0.96 Bacterial regulatory protein, Fis family
AAA_5                PF07728.9    139 seq1568_BIOID51121   -            489   3.1e-08   33.3   0.0   1   1   2.5e-11   6.9e-08   32.2   0.0     2   125   184   304   183   321 0.86 AAA domain (dynein-related subfamily)
AAA_2                PF07724.9    171 seq1568_BIOID51121   -            489   2.7e-05   24.0   0.0   1   1   1.8e-08     5e-05   23.1   0.0     2   125   180   299   179   336 0.79 AAA domain (Cdc48 subfamily)
AMP-binding          PF00501.23   418 seq1571_BIOID51121   -            652  1.8e-112  375.6   0.0   1   1  4.8e-116  2.2e-112  375.3   0.0     1   418   109   547   109   547 0.97 AMP-binding enzyme
DUF3448              PF11930.3     82 seq1571_BIOID51121   -            652   3.2e-30  103.5   0.1   1   1   1.8e-33   8.4e-30  102.1   0.1     3    81    20   101    17   102 0.96 Domain of unknown function (DUF3448)
DUF4009              PF13193.1     41 seq1571_BIOID51121   -            652   8.6e-16   56.9   0.0   1   1   3.5e-19   1.6e-15   56.1   0.0     2    41   591   634   590   634 0.95 Domain of unknown function (DUF4009)
BPD_transp_1         PF00528.17   185 seq1572_BIOID51121   -            303   7.2e-31  107.0  13.0   1   1   1.1e-34   7.2e-31  107.0   9.0     1   184   119   302   119   303 0.99 Binding-protein-dependent transport system inner membrane component
OppC_N               PF12911.2     56 seq1572_BIOID51121   -            303   1.3e-17   62.7   0.2   1   1     2e-21   1.3e-17   62.7   0.2     2    56    24    79    23    79 0.86 N-terminal TM domain of oligopeptide transport permease C
Peripla_BP_6         PF13458.1    343 seq1574_BIOID51121   -            367   5.6e-57  193.5   6.3   1   1   1.5e-60   6.7e-57  193.2   4.4     2   325    26   344    25   361 0.94 Periplasmic binding protein
ANF_receptor         PF01094.23   349 seq1574_BIOID51121   -            367   2.5e-47  161.3   0.0   1   1   6.4e-51   2.9e-47  161.1   0.0     4   348    47   357    44   358 0.92 Receptor family ligand binding region
Peripla_BP_5         PF13433.1    364 seq1574_BIOID51121   -            367   1.4e-20   73.2   0.0   1   1     4e-24   1.8e-20   72.8   0.0     1   323    26   343    26   350 0.91 Periplasmic binding protein domain
Glyco_transf_8C      PF08437.5     57 seq1575_BIOID51121   -            114   2.3e-22   78.6   8.2   1   1   5.9e-26     4e-22   77.8   5.7     1    57    57   113    57   113 0.99 Glycosyl transferase family 8 C-terminal
Glyco_transf_8       PF01501.15   250 seq1575_BIOID51121   -            114   1.2e-07   31.2   1.1   1   1   1.7e-11   1.2e-07   31.2   0.8   202   250     2    55     1    55 0.93 Glycosyl transferase family 8
PHO4                 PF01384.15   326 seq1579_BIOID51121   -            499  5.1e-102  340.7  17.2   1   1  4.4e-106    6e-102  340.5  12.0     1   326    30   488    30   488 0.89 Phosphate transporter family
HTH_3                PF01381.17    55 seq1580_BIOID51121   -             88   6.7e-15   54.5   0.0   1   1   3.8e-18     1e-14   53.9   0.0     2    53    18    69    17    70 0.95 Helix-turn-helix
HTH_19               PF12844.2     64 seq1580_BIOID51121   -             88   7.5e-12   45.0   0.1   1   1   3.3e-15   9.1e-12   44.7   0.0     3    54    16    67    14    75 0.89 Helix-turn-helix domain
HTH_37               PF13744.1     80 seq1580_BIOID51121   -             88   1.2e-07   31.3   0.2   1   1   5.4e-11   1.5e-07   31.0   0.1    18    72    12    65    10    70 0.91 Helix-turn-helix domain
HTH_26               PF13443.1     63 seq1580_BIOID51121   -             88   1.1e-06   28.5   0.2   1   1   1.3e-09   3.5e-06   26.9   0.0     7    53    22    67    16    70 0.90 Cro/C1-type HTH DNA-binding domain
HTH_31               PF13560.1     64 seq1580_BIOID51121   -             88   1.7e-06   27.9   0.0   1   1   7.2e-10     2e-06   27.7   0.0     2    57    13    67    12    83 0.89 Helix-turn-helix domain
Glycos_transf_1      PF00534.15   172 seq1581_BIOID51121   -            380   1.5e-41  141.5   0.0   1   1   6.7e-45     3e-41  140.5   0.0     3   164   181   349   179   378 0.95 Glycosyl transferases group 1
Glyco_trans_1_4      PF13692.1    135 seq1581_BIOID51121   -            380   6.9e-18   64.9   0.0   1   1   6.7e-19     3e-15   56.4   0.0     4   134   195   343   193   344 0.82 Glycosyl transferases group 1
Glyco_trans_1_2      PF13524.1     92 seq1581_BIOID51121   -            380   9.9e-07   28.8   0.0   1   1   5.4e-10   2.5e-06   27.5   0.0    11    91   290   372   275   373 0.90 Glycosyl transferases group 1
Peptidase_M20        PF01546.23   171 seq1582_BIOID51121   -            403   4.4e-20   71.8   0.0   1   1     1e-23   7.1e-20   71.1   0.0     1   168    77   395    77   398 0.94 Peptidase family M20/M25/M40
M20_dimer            PF07687.9    109 seq1582_BIOID51121   -            403   2.4e-17   62.5   0.0   1   1   6.5e-21   4.5e-17   61.6   0.0     2   100   183   282   182   290 0.96 Peptidase dimerisation domain
Couple_hipA          PF13657.1     99 seq1583_BIOID51121   -            459   5.3e-25   87.4   0.0   1   1   2.1e-28   9.7e-25   86.6   0.0     4    98    26   122    23   123 0.97 HipA N-terminal domain
HipA_N               PF07805.7     82 seq1583_BIOID51121   -            459   8.4e-21   73.8   0.0   1   1   4.6e-24   2.1e-20   72.6   0.0     1    82   169   257   169   257 0.98 HipA-like N-terminal domain
HipA_C               PF07804.7     79 seq1583_BIOID51121   -            459   3.9e-17   62.0   0.0   1   1   3.1e-20   1.4e-16   60.2   0.0     1    79   268   351   268   351 0.95 HipA-like C-terminal domain
Carb_kinase          PF01256.12   242 seq1584_BIOID51121   -            515   6.1e-83  277.6   4.2   1   1   5.5e-86   3.7e-82  275.1   1.2     2   242   258   496   257   496 0.99 Carbohydrate kinase
YjeF_N               PF03853.10   173 seq1584_BIOID51121   -            515   7.8e-47  158.9   0.1   1   1     2e-50   1.4e-46  158.1   0.0     2   173    35   199    34   199 0.98 YjeF-related protein N-terminus
EAL                  PF00563.15   236 seq1586_BIOID51121   -            808   1.6e-63  214.2   0.1   1   1   1.9e-67   2.6e-63  213.5   0.1     2   236   558   793   557   793 0.97 EAL domain
Nucleos_tra2_C       PF07662.8    210 seq1591_BIOID51121   -            413   2.3e-69  232.9  16.2   1   1   3.3e-73   2.3e-69  232.9  11.2     1   209   206   412   206   413 0.98 Na+ dependent nucleoside transporter C-terminus
Nucleos_tra2_N       PF01773.15    75 seq1591_BIOID51121   -            413   1.9e-24   85.6   4.2   1   1   2.8e-28   1.9e-24   85.6   2.9     1    74    22    95    22    96 0.98 Na+ dependent nucleoside transporter N-terminus
Amidohydro_4         PF13147.1    304 seq1596_BIOID51121   -            461   1.9e-28  100.1   0.7   1   1     7e-32   2.4e-28   99.8   0.5     1   304    45   392    45   392 0.90 Amidohydrolase
Amidohydro_1         PF01979.15   333 seq1596_BIOID51121   -            461   7.7e-13   48.6   0.0   1   1   3.8e-15   1.3e-11   44.6   0.0     1   333    50   395    50   395 0.73 Amidohydrolase family
Amidohydro_5         PF13594.1     68 seq1596_BIOID51121   -            461   1.7e-11   43.6   0.6   1   1   2.3e-14   7.9e-11   41.5   0.4     2    68    22    90     3    90 0.76 Amidohydrolase
DUF485               PF04341.7     91 seq1599_BIOID51121   -            104   1.9e-35  120.3   0.0   1   1   1.5e-39   2.1e-35  120.1   0.0     1    91     9   100     9   100 0.98 Protein of unknown function, DUF485
Peripla_BP_6         PF13458.1    343 seq1600_BIOID51121   -            369   2.1e-63  214.6   4.3   1   1   5.2e-67   2.4e-63  214.4   3.0     2   342    26   363    25   364 0.94 Periplasmic binding protein
ANF_receptor         PF01094.23   349 seq1600_BIOID51121   -            369     2e-51  174.8   0.0   1   1   5.2e-55   2.3e-51  174.5   0.0     4   349    47   360    44   360 0.94 Receptor family ligand binding region
Peripla_BP_5         PF13433.1    364 seq1600_BIOID51121   -            369   1.8e-22   79.4   0.0   1   1   4.7e-26   2.1e-22   79.2   0.0     1   323    26   345    26   365 0.92 Periplasmic binding protein domain
SSF                  PF00474.12   406 seq1601_BIOID51121   -            549  1.2e-140  468.6  38.7   1   1  1.2e-144  1.6e-140  468.2  26.8     1   406    63   468    63   468 1.00 Sodium:solute symporter family
UPF0079              PF02367.12   123 seq1602_BIOID51121   -            153   3.3e-45  152.5   0.0   1   1   2.8e-49   3.9e-45  152.3   0.0     1   121    14   134    14   136 0.98 Uncharacterised P-loop hydrolase UPF0079
Amidase_3            PF01520.13   175 seq1608_BIOID51121   -            445   3.7e-49  166.7   0.0   1   1   9.5e-53   6.5e-49  165.9   0.0     1   174   194   413   194   414 0.99 N-acetylmuramoyl-L-alanine amidase
Fimbrial             PF00419.15   145 seq1610_BIOID51121   -            187   1.3e-19   70.7   3.5   1   1   1.3e-23   1.8e-19   70.2   2.4     1   144    39   186    39   187 0.89 Fimbrial protein
PTS_EIIC             PF02378.13   321 seq1611_BIOID51121   -            580   7.4e-83  277.9  29.3   1   1   1.1e-86   7.4e-83  277.9  20.3     1   321    69   411    69   411 0.94 Phosphotransferase system, EIIC
PTS_EIIB             PF00367.15    35 seq1611_BIOID51121   -            580   1.4e-16   59.3   0.1   1   1   4.4e-20     3e-16   58.2   0.1     3    35   504   536   502   536 0.97 phosphotransferase system, EIIB
AA_kinase            PF00696.23   241 seq1612_BIOID51121   -            310   1.4e-27   96.6   0.8   1   1   1.3e-31   1.8e-27   96.3   0.6     1   239     3   290     3   291 0.88 Amino acid kinase family
GGDEF                PF00990.16   161 seq1614_BIOID51121   -            442   2.3e-26   92.1   0.0   1   1   3.3e-30   4.5e-26   91.2   0.0     1   160   295   437   295   438 0.89 GGDEF domain
BPD_transp_2         PF02653.11   267 seq1615_BIOID51121   -            308   1.1e-68  231.0  41.8   1   1   9.1e-73   1.2e-68  230.8  29.0     1   267    11   292    11   292 0.98 Branched-chain amino acid transport system / permease component
Pili_assembly_N      PF00345.15   122 seq1619_BIOID51121   -            236   2.4e-41  140.2   0.5   1   1   5.3e-45   3.6e-41  139.6   0.4     2   121    33   151    32   152 0.91 Gram-negative pili assembly chaperone, N-terminal domain
Pili_assembly_C      PF02753.12    68 seq1619_BIOID51121   -            236   1.3e-17   63.2   0.6   1   1   1.9e-21   1.3e-17   63.2   0.4     1    66   171   230   171   232 0.95 Gram-negative pili assembly chaperone, C-terminal domain
MMR_HSR1             PF01926.18   114 seq1620_BIOID51121   -            210   5.6e-18   64.8   0.0   1   1   2.1e-21   7.3e-18   64.5   0.0     1   114    28   146    28   165 0.86 50S ribosome-binding GTPase
FeoB_N               PF02421.13   189 seq1620_BIOID51121   -            210   4.6e-06   25.8   0.1   1   1   2.5e-09   8.4e-06   25.0   0.1     1   163    27   200    27   208 0.72 Ferrous iron transport protein B
Pentapeptide_4       PF13599.1     78 seq1621_BIOID51121   -            192   4.3e-07   29.5   0.1   1   1   1.3e-10     9e-07   28.5   0.1    15    60   146   190   135   191 0.88 Pentapeptide repeats (9 copies)
DNA_mis_repair       PF01119.14   119 seq1622_BIOID51121   -            615   5.3e-37  125.8   0.0   1   1   2.5e-40   8.6e-37  125.1   0.0     2   118   213   330   212   331 0.95 DNA mismatch repair protein, C-terminal domain
MutL_C               PF08676.6    144 seq1622_BIOID51121   -            615   1.6e-23   82.7   0.2   1   1   4.7e-27   1.6e-23   82.7   0.1     2   134   435   563   434   572 0.92 MutL C terminal dimerisation domain
HATPase_c_3          PF13589.1    137 seq1622_BIOID51121   -            615   1.1e-13   50.9   0.0   1   1   5.6e-17   1.9e-13   50.1   0.0     4   103    24   123    21   142 0.81 Histidine kinase-, DNA gyrase B-, and HSP90-like ATPase
HATPase_c            PF02518.21   111 seq1622_BIOID51121   -            615   5.7e-11   42.0   0.0   1   1   3.8e-14   1.3e-10   40.8   0.0     2    72    19    87    18   147 0.79 Histidine kinase-, DNA gyrase B-, and HSP90-like ATPase
Polysacc_synt_3      PF13440.1    251 seq1623_BIOID51121   -            449   4.5e-20   72.0  11.9   1   1   6.6e-24   4.5e-20   72.0   8.2    49   250    86   302    68   303 0.86 Polysaccharide biosynthesis protein
Polysacc_synt        PF01943.12   273 seq1623_BIOID51121   -            449   7.3e-15   54.8  28.3   1   1   1.4e-17   9.3e-14   51.2   6.6     1   267    18   298    18   303 0.93 Polysaccharide biosynthesis protein
BPD_transp_2         PF02653.11   267 seq1624_BIOID51121   -            425   4.9e-58  196.0  28.1   1   1   7.1e-62   4.9e-58  196.0  19.5     3   267   112   398   110   398 0.99 Branched-chain amino acid transport system / permease component
DUF3382              PF11862.3    101 seq1624_BIOID51121   -            425     3e-23   81.5   6.4   1   1   4.4e-27     3e-23   81.5   4.4     4   101     5   103     2   103 0.98 Domain of unknown function (DUF3382)
Usher                PF00577.15   552 seq1626_BIOID51121   -            883  1.8e-198  660.6  32.1   1   1  4.9e-202  2.3e-198  660.3  22.2     1   552   213   795   213   795 0.98 Type VII secretion system (T7SS), usher protein
PapC_N               PF13954.1    146 seq1626_BIOID51121   -            883   1.6e-41  141.2   0.0   1   1   7.2e-45   3.3e-41  140.1   0.0     1   146    42   196    42   196 0.96 PapC N-terminal domain
PapC_C               PF13953.1     68 seq1626_BIOID51121   -            883     8e-23   79.7   0.1   1   1   4.8e-26   2.2e-22   78.3   0.1     1    65   805   868   805   871 0.96 PapC C-terminal domain
Pentapeptide         PF00805.17    40 seq1627_BIOID51121   -            237   2.5e-19   67.9  16.0   1   2     4e-12   1.8e-08   33.3   1.1     2    38    75   111    74   113 0.97 Pentapeptide repeats (8 copies)
Pentapeptide         PF00805.17    40 seq1627_BIOID51121   -            237   2.5e-19   67.9  16.0   2   2   9.1e-11   4.1e-07   28.9   0.3     8    39   121   152   114   153 0.94 Pentapeptide repeats (8 copies)
Aminotran_1_2        PF00155.16   363 seq1630_BIOID51121   -            390   7.8e-60  202.6   0.0   1   1   6.5e-64   8.8e-60  202.4   0.0     3   360    30   379    28   382 0.94 Aminotransferase class I and II
DUF1323              PF07037.6    122 seq1633_BIOID51121   -            119   9.2e-49  164.5   0.0   1   1   8.9e-53   1.2e-48  164.1   0.0     1   122     6   118     6   118 0.94 Putative transcription regulator (DUF1323)
His_Phos_1           PF00300.17   158 seq1635_BIOID51121   -            240   3.9e-10   39.9   0.0   1   1   1.8e-11   2.5e-07   30.7   0.0     2    80    96   170    95   178 0.78 Histidine phosphatase superfamily (branch 1)
ABC_tran             PF00005.22   118 seq1637_BIOID51121   -            255   7.7e-24   84.2   0.0   1   1   2.9e-27   1.3e-23   83.4   0.0     1   117    45   181    45   182 0.96 ABC transporter
BCA_ABC_TP_C         PF12399.3     23 seq1637_BIOID51121   -            255   3.8e-11   42.2   0.1   1   1     2e-14   9.3e-11   41.0   0.0     3    23   233   253   231   253 0.95 Branched-chain amino acid ATP-binding cassette transporter
DUF1323              PF07037.6    122 seq1638_BIOID51121   -            130   5.2e-55  184.7   0.0   1   1   1.3e-58   5.8e-55  184.5   0.0     1   122     8   129     8   129 0.99 Putative transcription regulator (DUF1323)
HTH_17               PF12728.2     51 seq1638_BIOID51121   -            130     2e-08   34.2   0.1   1   1   1.2e-11   5.5e-08   32.8   0.0     2    38     8    49     8    52 0.82 Helix-turn-helix domain
IPPT                 PF01715.12   253 seq1640_BIOID51121   -            316  8.7e-108  359.0   0.0   1   1  1.5e-111    1e-107  358.7   0.0     2   252    45   297    44   298 0.99 IPP transferase
IPT                  PF01745.11   233 seq1640_BIOID51121   -            316   6.5e-07   28.6   0.0   1   1   1.7e-08   0.00012   21.2   0.0     5   100    14   109    10   120 0.80 Isopentenyl transferase
A_deaminase          PF00962.17   330 seq1641_BIOID51121   -            333  6.3e-101  337.5   0.0   1   1  5.2e-105  7.1e-101  337.3   0.0     2   329     6   328     5   329 0.99 Adenosine/AMP deaminase
HtrL_YibB            PF09612.5    279 seq1642_BIOID51121   -            290    6e-116  386.5   3.4   1   1  5.1e-120  6.9e-116  386.3   2.3     1   278     6   281     6   282 0.99 Bacterial protein of unknown function (HtrL_YibB)
YliH                 PF10799.3    127 seq1643_BIOID51121   -            127   2.3e-73  243.8   4.9   1   1   1.8e-77   2.5e-73  243.6   3.4     1   127     1   127     1   127 0.99 Biofilm formation protein (YliH/bssR)
ABC_tran             PF00005.22   118 seq1644_BIOID51121   -            237   1.2e-20   73.8   0.0   1   1   3.1e-24   2.1e-20   73.1   0.0     1   116    45   164    45   166 0.90 ABC transporter
YtfJ_HI0045          PF09695.5    160 seq1645_BIOID51121   -            187   4.1e-65  217.8   0.1   1   1   3.4e-69   4.7e-65  217.6   0.1     2   159    25   183    24   184 0.98 Bacterial protein of unknown function (YtfJ_HI0045)
GSDH                 PF07995.6    331 seq1648_BIOID51121   -            371  2.1e-127  424.6   0.1   1   1  1.8e-131  2.4e-127  424.4   0.1     1   331    34   366    34   366 0.98 Glucose / Sorbosone dehydrogenase
NTP_transf_3         PF12804.2    179 seq1649_BIOID51121   -            192   8.3e-31  107.4   0.0   1   1   6.9e-35   9.4e-31  107.2   0.0     1   179     6   182     6   182 0.89 MobA-like NTP transferase domain
LSM                  PF01423.17    68 seq1653_BIOID51121   -            102   7.6e-09   34.8   0.2   1   1   1.1e-12   1.4e-08   33.9   0.1     6    68    17    64    10    64 0.85 LSM domain
YjgP_YjgQ            PF03739.9    354 seq1654_BIOID51121   -            356     2e-60  204.3   2.6   1   1   1.9e-64   2.6e-60  203.9   1.8     2   352     7   344     6   346 0.93 Predicted permease YjgP/YjgQ family
YfaZ                 PF07437.6    180 seq1656_BIOID51121   -            180   3.6e-90  300.0   6.8   1   1     3e-94     4e-90  299.9   4.7     1   180     1   180     1   180 1.00 YfaZ precursor
DUF3521              PF12035.3     35 seq1659_BIOID51121   -             39   2.3e-08   33.5   0.1   1   1     3e-12   4.1e-08   32.8   0.1     1    35     6    37     6    37 0.84 Protein of unknown function (DUF3521)
Fimbrial             PF00419.15   145 seq1662_BIOID51121   -            176   3.5e-19   69.3   0.2   1   1     3e-23   4.1e-19   69.1   0.1     3   145    29   176    27   176 0.91 Fimbrial protein
Aminotran_1_2        PF00155.16   363 seq1664_BIOID51121   -            398     8e-80  268.3   0.0   1   1   1.4e-83   9.3e-80  268.1   0.0     2   363    43   387    42   387 0.98 Aminotransferase class I and II
Aminotran_5          PF00266.14   371 seq1664_BIOID51121   -            398     1e-05   24.3   0.0   1   1   1.2e-08     8e-05   21.4   0.0    43   181    87   216    75   219 0.79 Aminotransferase class-V
MMR_HSR1             PF01926.18   114 seq1665_BIOID51121   -            426   3.4e-21   75.2   0.1   1   1   3.3e-24   9.1e-21   73.8   0.1     2   114   200   318   199   318 0.83 50S ribosome-binding GTPase
GTP-bdg_N            PF13167.1     95 seq1665_BIOID51121   -            426   1.6e-15   56.9   0.0   1   1   1.4e-18   3.8e-15   55.6   0.0     8    95    25   112    18   112 0.96 GTP-binding GTPase N-terminal
FeoB_N               PF02421.13   189 seq1665_BIOID51121   -            426     1e-08   34.5   0.1   1   1   7.5e-12   2.1e-08   33.5   0.0     2   168   199   369   198   390 0.81 Ferrous iron transport protein B
Arf                  PF00025.16   175 seq1665_BIOID51121   -            426   1.2e-05   24.4   0.6   1   1   2.8e-08   7.6e-05   21.9   0.4    19   132   202   326   190   360 0.79 ADP-ribosylation factor family
SBP_bac_8            PF13416.1    281 seq1667_BIOID51121   -            438     3e-45  155.0  14.1   1   1   5.2e-49   3.6e-45  154.7   9.8     2   278    44   368    43   371 0.79 Bacterial extracellular solute-binding protein
SBP_bac_1            PF01547.20   314 seq1667_BIOID51121   -            438   6.5e-39  134.3  13.0   1   1   1.3e-42   8.6e-39  133.9   9.0    10   313    41   337    34   338 0.87 Bacterial extracellular solute-binding protein
MoCF_biosynth        PF00994.19   144 seq1669_BIOID51121   -            400   6.9e-31  106.4   0.0   1   1     1e-33   6.9e-30  103.2   0.0     2   143     6   170     5   171 0.95 Probable molybdopterin binding domain
FliD_C               PF07195.7    239 seq1670_BIOID51121   -            316   1.8e-57  194.2  15.5   1   1   1.3e-61   1.8e-57  194.2  10.7     1   239    72   301    72   301 0.97 Flagellar hook-associated protein 2 C-terminus
Pyr_redox_2          PF07992.9    200 seq1671_BIOID51121   -           1032   3.6e-19   69.3   0.0   1   1     6e-22   9.1e-19   68.0   0.0     2   198   553   829   552   831 0.84 Pyridine nucleotide-disulphide oxidoreductase
NAD_binding_8        PF13450.1     68 seq1671_BIOID51121   -           1032   1.2e-08   34.7   0.7   1   1     3e-11   4.6e-08   32.8   0.0     1    37   555   591   555   617 0.89 NAD(P)-binding Rossmann-like domain
Fer4_9               PF13187.1     55 seq1671_BIOID51121   -           1032   3.1e-06   27.2   7.6   1   1     2e-09   3.1e-06   27.2   5.3     1    53   897   951   867   952 0.90 4Fe-4S dicluster domain
Thi4                 PF01946.12   230 seq1671_BIOID51121   -           1032     4e-06   25.9   0.2   1   1   6.5e-08   9.8e-05   21.4   0.0    20    54   553   587   538   592 0.93 Thi4 family
FAD_binding_3        PF01494.14   356 seq1671_BIOID51121   -           1032   5.1e-05   22.3   0.1   1   1   7.4e-08   0.00011   21.2   0.1     3    35   552   584   550   590 0.92 FAD binding domain
FAD_binding_2        PF00890.19   421 seq1671_BIOID51121   -           1032    0.0001   21.2   0.8   1   1   6.6e-08    0.0001   21.2   0.5     2    36   553   587   552   591 0.94 FAD binding domain
Fimbrial             PF00419.15   145 seq1672_BIOID51121   -            167   4.4e-09   36.6   5.1   1   1     4e-13   5.4e-09   36.2   3.6     1   143    28   165    26   167 0.73 Fimbrial protein
YjgP_YjgQ            PF03739.9    354 seq1677_BIOID51121   -            359   4.6e-63  212.9   6.1   1   1     4e-67   5.5e-63  212.7   4.2     1   352     6   352     6   355 0.97 Predicted permease YjgP/YjgQ family
Acyltransferase      PF01553.16   132 seq1679_BIOID51121   -            310   2.7e-14   52.6   0.0   1   1   2.8e-18   3.8e-14   52.1   0.0     3   119    84   220    82   238 0.82 Acyltransferase
FimH_man-bind        PF09160.5    147 seq1680_BIOID51121   -            304   5.8e-61  204.5   0.7   1   1   1.3e-64   8.7e-61  203.9   0.1     1   147    27   171    27   171 0.99 FimH, mannose binding
Fimbrial             PF00419.15   145 seq1680_BIOID51121   -            304   3.9e-08   33.5   4.0   1   1   5.7e-12   3.9e-08   33.5   2.8     5   145   176   304   172   304 0.83 Fimbrial protein
ADH_N                PF08240.7    109 seq1681_BIOID51121   -            341   9.4e-32  108.9   2.5   1   1   1.4e-35   9.4e-32  108.9   1.7     2   109    26   135    25   135 0.96 Alcohol dehydrogenase GroES-like domain
ADH_zinc_N           PF00107.21   130 seq1681_BIOID51121   -            341   3.4e-27   94.4   0.1   1   1   7.1e-31   4.9e-27   93.9   0.1     1   128   174   301   174   304 0.95 Zinc-binding dehydrogenase
FliS                 PF02561.9    122 seq1682_BIOID51121   -            136   1.5e-44  150.5   0.8   1   1   1.3e-48   1.7e-44  150.4   0.6     4   121     6   128     2   129 0.96 Flagellar protein FliS
Peptidase_S11        PF00768.15   241 seq1684_BIOID51121   -            407  8.9e-101  336.0   0.4   1   1  2.5e-104  1.1e-100  335.7   0.2     2   241    36   273    35   273 0.99 D-alanyl-D-alanine carboxypeptidase
PBP5_C               PF07943.8     91 seq1684_BIOID51121   -            407   5.7e-25   87.0   0.0   1   1   2.3e-28   1.1e-24   86.1   0.0     1    91   292   383   292   383 0.99 Penicillin-binding protein 5, C-terminal domain
Beta-lactamase2      PF13354.1    197 seq1684_BIOID51121   -            407     1e-13   51.0   0.1   1   1   3.1e-17   1.4e-13   50.6   0.1     4   144    57   209    54   262 0.75 Beta-lactamase enzyme family
Band_7               PF01145.20   179 seq1686_BIOID51121   -            419   4.9e-33  114.4   1.1   1   1   1.2e-36   8.4e-33  113.6   0.7     1   178    98   271    98   272 0.96 SPFH domain / Band 7 family
HflK_N               PF12221.3     42 seq1686_BIOID51121   -            419   7.8e-17   60.6  18.5   1   1   4.1e-20   2.8e-16   58.8  12.8     1    42     1    60     1    60 0.96 Bacterial membrane protein N terminal
HHA                  PF05321.6     57 seq1687_BIOID51121   -             71   3.8e-25   87.6   0.0   1   1   3.2e-29   4.3e-25   87.4   0.0     1    57     8    68     8    68 0.97 Haemolysin expression modulating protein
BPD_transp_1         PF00528.17   185 seq1688_BIOID51121   -            295     4e-20   71.9  20.8   1   1   2.9e-24     4e-20   71.9  14.4     3   184    88   293    86   294 0.90 Binding-protein-dependent transport system inner membrane component
HpcH_HpaI            PF03328.9    221 seq1690_BIOID51121   -            142     1e-30  106.1   0.0   1   1   8.7e-35   1.2e-30  105.9   0.0   115   220    16   120     3   121 0.94 HpcH/HpaI aldolase/citrate lyase family
FliT                 PF05400.8     84 seq1692_BIOID51121   -            121   3.4e-17   62.4   4.0   1   1   3.7e-21   5.1e-17   61.9   2.8     1    84    21   106    21   106 0.98 Flagellar protein FliT
DUF2569              PF10754.4    149 seq1693_BIOID51121   -            146     4e-48  163.2  10.5   1   1   3.3e-52   4.5e-48  163.1   7.3     2   149     4   145     3   145 0.99 Protein of unknown function (DUF2569)
Alpha-amylase        PF00128.19   316 seq1695_BIOID51121   -            495   6.1e-26   91.4   0.4   1   1   2.5e-29   1.7e-25   90.0   0.2     8   304    26   367    21   376 0.68 Alpha amylase, catalytic domain
Glyco_hydro_70       PF02324.11   809 seq1695_BIOID51121   -            495   1.4e-13   49.4   0.2   1   1   2.9e-10     2e-06   25.7   0.0   589   698    24   132    22   142 0.86 Glycosyl hydrolase family 70
Molybdopterin        PF00384.17   432 seq1696_BIOID51121   -            759     2e-29  102.4   0.0   1   1   7.7e-33   5.3e-29  101.1   0.0     1   348   108   465   108   499 0.76 Molybdopterin oxidoreductase
Molydop_binding      PF01568.16   109 seq1696_BIOID51121   -            759   4.4e-06   26.3   0.0   1   1   2.4e-09   1.7e-05   24.5   0.0     1   108   642   751   642   752 0.77 Molydopterin dinucleotide binding domain
Rnf-Nqr              PF02508.9    190 seq1697_BIOID51121   -            193   2.6e-71  239.0  21.0   1   1   2.1e-75   2.9e-71  238.8  14.6     1   189     1   191     1   192 0.99 Rnf-Nqr subunit, membrane protein
BPD_transp_1         PF00528.17   185 seq1698_BIOID51121   -            281   1.6e-22   79.7  18.4   1   1   1.2e-26   1.6e-22   79.7  12.7     3   183    93   276    91   278 0.94 Binding-protein-dependent transport system inner membrane component
HTH_18               PF12833.2     81 seq1699_BIOID51121   -            107   5.2e-24   84.0   1.3   1   1     9e-28   6.1e-24   83.8   0.9     1    81    27   106    27   106 0.97 Helix-turn-helix domain
HTH_AraC             PF00165.18    42 seq1699_BIOID51121   -            107   5.1e-17   60.9   0.1   1   1   3.4e-16   2.3e-12   46.1   0.0     1    42    66   105    66   105 0.96 Bacterial regulatory helix-turn-helix proteins, AraC family
Glycos_transf_2      PF00535.21   169 seq1700_BIOID51121   -            344   1.1e-35  122.7   0.2   1   1   4.4e-39     2e-35  121.8   0.1     1   130     9   137     9   224 0.92 Glycosyl transferase family 2
Glyco_tranf_2_3      PF13641.1    230 seq1700_BIOID51121   -            344     1e-17   64.6   0.1   1   1   3.3e-21   1.5e-17   64.1   0.1     3   137     8   137     5   207 0.86 Glycosyltransferase like family 2
Glyco_tranf_2_2      PF10111.4    281 seq1700_BIOID51121   -            344   7.8e-12   44.7   0.5   1   1   2.9e-15   1.3e-11   44.0   0.0     1   111     9   108     9   119 0.84 Glycosyltransferase like family 2
Band_7               PF01145.20   179 seq1703_BIOID51121   -            334   1.4e-37  129.2   0.7   1   1   1.5e-41   2.1e-37  128.6   0.5     2   178    22   243    21   245 0.97 SPFH domain / Band 7 family
FeS                  PF04060.8     35 seq1704_BIOID51121   -            192     1e-14   53.6   5.2   1   1   1.9e-17   2.8e-14   52.2   3.6     1    35    43    77    43    77 0.97 Putative Fe-S cluster
Fer4                 PF00037.22    24 seq1704_BIOID51121   -            192   8.5e-13   47.2  25.0   1   2     1e-10   1.5e-07   30.5   4.8     2    23   111   132   110   133 0.95 4Fe-4S binding domain
Fer4                 PF00037.22    24 seq1704_BIOID51121   -            192   8.5e-13   47.2  25.0   2   2   2.5e-09   3.8e-06   26.1   2.4     2    24   141   163   140   163 0.91 4Fe-4S binding domain
Fer4_9               PF13187.1     55 seq1704_BIOID51121   -            192   2.1e-10   40.5  31.8   1   1   1.1e-10   1.6e-07   31.3  10.3     1    55   116   162   116   162 0.95 4Fe-4S dicluster domain
Fer4_6               PF12837.2     24 seq1704_BIOID51121   -            192   2.9e-08   33.0  28.2   1   1   4.9e-10   7.5e-07   28.6   4.5     1    24   109   132   109   132 0.96 4Fe-4S binding domain
Fer4_10              PF13237.1     52 seq1704_BIOID51121   -            192   3.3e-08   33.0  25.8   1   1   1.2e-10   1.8e-07   30.7   9.6     3    52   111   158   109   158 0.86 4Fe-4S dicluster domain
Fer4_2               PF12797.2     22 seq1704_BIOID51121   -            192   1.6e-07   30.6  20.1   1   1   8.7e-09   1.3e-05   24.6   2.9     3    22   110   129   108   129 0.93 4Fe-4S binding domain
ABC_tran             PF00005.22   118 seq1708_BIOID51121   -            369   2.3e-21   76.2   0.0   1   1   1.6e-24   5.4e-21   75.0   0.0     1   117    57   175    57   176 0.91 ABC transporter
TOBE_2               PF08402.5     75 seq1708_BIOID51121   -            369     5e-09   35.9   0.1   1   1   5.9e-12     2e-08   33.9   0.0     1    75   291   361   291   361 0.92 TOBE domain
Amidohydro_1         PF01979.15   333 seq1709_BIOID51121   -            442   3.9e-50  171.2   0.3   1   1   8.2e-54   5.6e-50  170.7   0.2     1   333    53   375    53   375 0.96 Amidohydrolase family
Amidohydro_5         PF13594.1     68 seq1709_BIOID51121   -            442   2.6e-08   33.4   0.0   1   1     9e-12   6.2e-08   32.2   0.0     1    68    23   122    23   122 0.66 Amidohydrolase
Complex1_51K         PF01512.12   151 seq1711_BIOID51121   -            740   1.7e-48  164.0   1.6   1   1   2.2e-51   2.4e-48  163.5   0.0     1   151   139   284   139   284 0.98 Respiratory-chain NADH dehydrogenase 51 Kd subunit
RnfC_N               PF13375.1    101 seq1711_BIOID51121   -            740   2.1e-34  117.1   0.2   1   1   7.2e-37   7.6e-34  115.3   0.0     1   101    14   115    14   115 0.96 RnfC Barrel sandwich hybrid domain
SLBB                 PF10531.4     59 seq1711_BIOID51121   -            740   2.3e-11   43.2   0.1   1   1   5.8e-14   6.1e-11   41.9   0.0     1    58   296   344   296   345 0.95 SLBB domain
Fer4_7               PF12838.2     52 seq1711_BIOID51121   -            740   1.6e-09   37.8   8.8   1   1   5.3e-12   5.6e-09   36.1   6.1     1    52   376   430   376   430 0.81 4Fe-4S dicluster domain
Fer4_8               PF13183.1     57 seq1711_BIOID51121   -            740   4.9e-09   35.9   5.1   1   1   1.4e-11   1.5e-08   34.4   3.5     3    57   375   430   373   460 0.79 4Fe-4S dicluster domain
Fer4_10              PF13237.1     52 seq1711_BIOID51121   -            740   6.1e-08   32.2  10.5   1   1   1.6e-10   1.7e-07   30.8   7.3     6    52   374   427   370   427 0.91 4Fe-4S dicluster domain
Fer4_9               PF13187.1     55 seq1711_BIOID51121   -            740   3.8e-07   30.1   8.6   1   1   1.3e-09   1.4e-06   28.3   5.9     2    53   377   429   376   430 0.71 4Fe-4S dicluster domain
Fer4_4               PF12800.2     17 seq1711_BIOID51121   -            740   5.3e-07   29.3  11.4   1   2   5.7e-06     0.006   16.7   2.0     2    16   375   389   374   395 0.90 4Fe-4S binding domain
Fer4_4               PF12800.2     17 seq1711_BIOID51121   -            740   5.3e-07   29.3  11.4   2   2   5.4e-06    0.0057   16.7   1.0     3    16   415   428   413   436 0.91 4Fe-4S binding domain
Fer4_17              PF13534.1     61 seq1711_BIOID51121   -            740   1.4e-06   28.4  10.3   1   1   1.2e-08   1.3e-05   25.3   6.9     2    61   377   431   376   431 0.82 4Fe-4S dicluster domain
DUF2065              PF09838.4     57 seq1712_BIOID51121   -             65   9.4e-23   79.5   3.3   1   1   7.6e-27     1e-22   79.4   2.3     1    57     5    61     5    61 0.98 Uncharacterized protein conserved in bacteria (DUF2065)
DUF218               PF02698.12   155 seq1713_BIOID51121   -            259   9.7e-34  115.9   0.0   1   1   8.9e-38   1.2e-33  115.6   0.0     1   142    78   222    78   244 0.90 DUF218 domain
KGG                  PF10685.4     23 seq1714_BIOID51121   -             57   2.5e-20   71.7  18.2   1   2   5.5e-14   7.5e-10   38.3   4.3     1    23    10    31    10    31 0.98 Stress-induced bacterial acidophilic repeat motif
KGG                  PF10685.4     23 seq1714_BIOID51121   -             57   2.5e-20   71.7  18.2   2   2   2.5e-14   3.4e-10   39.5   2.8     1    23    32    53    32    53 0.99 Stress-induced bacterial acidophilic repeat motif
Adenylsucc_synt      PF00709.16   421 seq1715_BIOID51121   -            432  3.4e-177  589.2   0.0   1   1  2.8e-181  3.9e-177  588.9   0.0     2   420     5   424     4   425 0.99 Adenylosuccinate synthetase
Sulf_transp          PF04143.9     43 seq1716_BIOID51121   -            401   3.2e-19   68.5  35.9   1   2     6e-14   8.2e-10   38.4   5.6     3    41   114   153   112   155 0.94 Sulphur transport
Sulf_transp          PF04143.9     43 seq1716_BIOID51121   -            401   3.2e-19   68.5  35.9   2   2   1.2e-15   1.6e-11   43.8   5.0     3    42   290   329   288   336 0.93 Sulphur transport
MFS_1                PF07690.11   354 seq1717_BIOID51121   -            410   1.9e-28   99.1  41.0   1   1   3.9e-32   2.7e-28   98.6  28.4     5   351    26   362    22   365 0.73 Major Facilitator Superfamily
Sugar_tr             PF00083.19   451 seq1717_BIOID51121   -            410   2.2e-06   26.3  31.8   1   1   1.9e-09   1.3e-05   23.9   8.8    52   188    58   188    46   197 0.92 Sugar (and other) transporter
GDPD                 PF03009.12   255 seq1718_BIOID51121   -            247   3.7e-45  154.3   0.0   1   1   3.2e-49   4.3e-45  154.0   0.0     1   254    12   238    12   239 0.95 Glycerophosphoryl diester phosphodiesterase family
Channel_Tsx          PF03502.8    238 seq1719_BIOID51121   -            254   2.1e-52  178.2  30.8   1   1   1.7e-56   2.4e-52  178.0  21.4     2   238    34   254    33   254 0.97 Nucleoside-specific channel-forming protein, Tsx
FAD_binding_5        PF00941.16   171 seq1722_BIOID51121   -            259   3.7e-23   81.6   0.0   1   1   9.2e-27   6.3e-23   80.9   0.0     4   167     4   153     1   156 0.90 FAD binding domain in molybdopterin dehydrogenase
CO_deh_flav_C        PF03450.12   103 seq1722_BIOID51121   -            259   7.3e-10   38.6   0.3   1   1   2.3e-13   1.6e-09   37.5   0.2     4   102   165   250   161   251 0.85 CO dehydrogenase flavoprotein C-terminal domain
HTH_AraC             PF00165.18    42 seq1725_BIOID51121   -            253   1.5e-16   59.5   0.4   1   2   4.1e-10   2.8e-06   26.8   0.0     5    41   147   182   146   183 0.94 Bacterial regulatory helix-turn-helix proteins, AraC family
HTH_AraC             PF00165.18    42 seq1725_BIOID51121   -            253   1.5e-16   59.5   0.4   2   2   4.4e-11     3e-07   29.9   0.1    10    39   199   229   199   230 0.94 Bacterial regulatory helix-turn-helix proteins, AraC family
HTH_18               PF12833.2     81 seq1725_BIOID51121   -            253   1.9e-14   53.3   0.0   1   1   6.1e-18   4.2e-14   52.3   0.0     1    78   156   230   156   233 0.94 Helix-turn-helix domain
SirA                 PF01206.12    70 seq1726_BIOID51121   -             77   2.7e-20   71.6   0.0   1   1   2.2e-24   2.9e-20   71.5   0.0     2    70     9    77     8    77 0.98 SirA-like protein
NTP_transf_3         PF12804.2    179 seq1727_BIOID51121   -            194   1.3e-42  145.8   0.1   1   1   1.1e-46   1.5e-42  145.7   0.1     1   179     9   187     9   187 0.90 MobA-like NTP transferase domain
Rrf2                 PF02082.15    83 seq1729_BIOID51121   -            141   2.1e-25   88.5   0.1   1   1   2.4e-29   3.3e-25   87.9   0.1     1    82     1    82     1    83 0.99 Transcriptional regulator
Ald_Xan_dh_C2        PF02738.13   543 seq1730_BIOID51121   -            956  6.1e-191  635.3   0.0   1   1  1.9e-194  8.8e-191  634.8   0.0    17   543   363   893   351   893 0.98 Molybdopterin-binding domain of aldehyde dehydrogenase
Ald_Xan_dh_C         PF01315.17   111 seq1730_BIOID51121   -            956   4.4e-31  107.1   0.0   1   1   1.9e-34   8.9e-31  106.1   0.0     2   111   187   298   186   298 0.96 Aldehyde oxidase and xanthine dehydrogenase, a/b hammerhead domain
Fer2_2               PF01799.15    75 seq1730_BIOID51121   -            956   7.1e-13   48.1   0.0   1   1   4.3e-16     2e-12   46.7   0.0     1    73    73   145    73   147 0.97 [2Fe-2S] binding domain
G_glu_transpept      PF01019.16   510 seq1731_BIOID51121   -            580  1.8e-187  623.7   0.6   1   1  1.5e-191    2e-187  623.5   0.5     2   508    64   572    63   574 0.99 Gamma-glutamyltranspeptidase
DUF159               PF02586.9    208 seq1732_BIOID51121   -            253   1.2e-46  158.7   0.0   1   1     1e-50   1.4e-46  158.5   0.0     1   207    32   246    32   247 0.90 Uncharacterised ACR, COG2135
NQR2_RnfD_RnfE       PF03116.10   314 seq1733_BIOID51121   -            352  8.2e-122  406.1  15.5   1   1  6.8e-126  9.3e-122  405.9  10.7     3   314     4   350     2   350 0.93 NQR2, RnfD, RnfE family
ABC_tran             PF00005.22   118 seq1735_BIOID51121   -            940   1.3e-25   89.9   0.0   1   1   2.1e-20   4.8e-17   62.3   0.0     1   118   647   861   647   861 0.95 ABC transporter
RNB                  PF00773.14   325 seq1736_BIOID51121   -            827  5.4e-105  351.1   0.0   1   1  2.3e-108  7.8e-105  350.6   0.0     1   324   274   601   274   602 0.96 RNB domain
OB_RNB               PF08206.6     58 seq1736_BIOID51121   -            827   1.9e-29  100.8   9.9   1   2   2.4e-25   8.1e-22   76.3   0.1     1    58   101   158   101   158 0.99 Ribonuclease B OB domain
OB_RNB               PF08206.6     58 seq1736_BIOID51121   -            827   1.9e-29  100.8   9.9   2   2     2e-09   6.7e-06   25.4   0.0     6    58   172   227   170   227 0.96 Ribonuclease B OB domain
S1                   PF00575.18    74 seq1736_BIOID51121   -            827   8.7e-20   70.4   0.4   1   1   6.9e-23   2.4e-19   69.0   0.3     2    73   655   738   654   739 0.98 S1 RNA binding domain
HTH_12               PF08461.5     66 seq1736_BIOID51121   -            827   1.7e-13   49.9   0.8   1   1   1.1e-16   3.8e-13   48.8   0.5     2    64    37    97    36    99 0.93 Ribonuclease R winged-helix domain
MobB                 PF03205.9    140 seq1738_BIOID51121   -            175   3.9e-36  123.7   0.0   1   1   3.3e-40   4.5e-36  123.5   0.0     1   120     8   129     8   157 0.93 Molybdopterin guanine dinucleotide synthesis protein B
DUF4137              PF13593.1    313 seq1739_BIOID51121   -            332  4.8e-106  354.2  22.2   1   1    4e-110  5.4e-106  354.0  15.4     1   313     8   316     8   316 0.98 SBF-like CPA transporter family (DUF4137)
Sulfatase            PF00884.18   379 seq1740_BIOID51121   -            560  2.5e-114  382.1   8.3   1   1  4.6e-118  3.2e-114  381.7   5.8     1   371    58   497    58   505 0.96 Sulfatase
Phosphodiest         PF01663.17   364 seq1740_BIOID51121   -            560   1.4e-12   47.5   0.4   1   1     5e-16   3.4e-12   46.2   0.3    18   244   106   348    98   350 0.68 Type I phosphodiesterase / nucleotide pyrophosphatase
FMN_bind             PF04205.9     81 seq1744_BIOID51121   -            206   2.6e-18   65.8   0.1   1   1     4e-22   5.5e-18   64.7   0.0     1    77    99   187    99   191 0.98 FMN-binding domain
YscJ_FliF            PF01514.12   207 seq1747_BIOID51121   -            552   2.5e-65  219.3   0.0   1   1   1.7e-68   1.2e-64  217.1   0.0     9   205    28   223    17   225 0.96 Secretory protein of YscJ/FliF family
YscJ_FliF_C          PF08345.6    160 seq1747_BIOID51121   -            552   4.2e-52  176.2   4.9   1   1   6.1e-56   4.2e-52  176.2   3.4     1   160   250   429   250   429 0.88 Flagellar M-ring protein C-terminal
Rnf-Nqr              PF02508.9    190 seq1748_BIOID51121   -            231   7.9e-59  198.3   9.5   1   1   6.7e-63   9.1e-59  198.1   6.6     1   189     1   200     1   201 0.98 Rnf-Nqr subunit, membrane protein
MFS_1                PF07690.11   354 seq1749_BIOID51121   -            452   5.7e-47  160.0  36.4   1   1   7.2e-49   4.9e-45  153.6  20.3     1   353    34   399    34   400 0.84 Major Facilitator Superfamily
MFS_2                PF13347.1    427 seq1749_BIOID51121   -            452     2e-09   36.2  26.2   1   1   3.5e-12   2.4e-08   32.6  11.8    23   334    50   367    29   374 0.75 MFS/sugar transport protein
Rhodanese            PF00581.15   113 seq1750_BIOID51121   -            143   1.6e-17   63.7   0.0   1   1   1.5e-21     2e-17   63.4   0.0     2   112    42   134    41   135 0.92 Rhodanese-like domain
Radical_SAM          PF04055.16   166 seq1754_BIOID51121   -            385   3.2e-16   59.8   0.0   1   1     2e-19   5.6e-16   59.0   0.0     6   165    11   174     7   175 0.89 Radical SAM superfamily
Fer4_12              PF13353.1    139 seq1754_BIOID51121   -            385   1.4e-08   34.8   0.9   1   1   1.2e-11   3.2e-08   33.6   0.1    15   129    12   129     9   141 0.70 4Fe-4S single cluster domain
DUF4008              PF13186.1     64 seq1754_BIOID51121   -            385   3.3e-08   33.6   2.4   1   1   4.2e-11   1.1e-07   31.9   1.7     4    63   263   318   257   328 0.88 Domain of unknown function (DUF4008)
Fer4_14              PF13394.1    117 seq1754_BIOID51121   -            385     8e-07   29.0   1.0   1   1   8.4e-10   2.3e-06   27.5   0.1     7    90    11    97     9   119 0.75 4Fe-4S single cluster domain
TetR_N               PF00440.18    47 seq1756_BIOID51121   -            178     5e-09   35.5   0.1   1   1   1.2e-12   7.9e-09   34.9   0.1     1    47    13    59    13    59 0.97 Bacterial regulatory proteins, tetR family
TetR_C_6             PF13977.1    131 seq1756_BIOID51121   -            178   1.2e-07   31.5   0.2   1   1   4.2e-11   2.9e-07   30.2   0.1    21   125    85   176    67   178 0.90 Bacterial transcriptional repressor
Glutaredoxin         PF00462.19    60 seq1757_BIOID51121   -             83   9.9e-25   86.1   0.0   1   1   1.7e-28   1.2e-24   85.9   0.0     1    60     4    63     4    63 0.99 Glutaredoxin
GST_N_3              PF13417.1     75 seq1757_BIOID51121   -             83   6.8e-09   35.7   0.0   1   1   1.1e-12   7.8e-09   35.5   0.0     2    57     7    63     6    72 0.88 Glutathione S-transferase, N-terminal domain
HhH-GPD              PF00730.20   121 seq1758_BIOID51121   -            211   9.8e-19   67.6   0.0   1   1   3.1e-22   1.4e-18   67.1   0.0     1   120    34   168    34   169 0.95 HhH-GPD superfamily base excision DNA repair protein
HHH                  PF00633.18    30 seq1758_BIOID51121   -            211   7.1e-08   31.6   0.0   1   1   3.7e-11   1.7e-07   30.4   0.0     2    29   100   127    99   128 0.94 Helix-hairpin-helix motif
EndIII_4Fe-2S        PF10576.4     17 seq1758_BIOID51121   -            211   9.7e-05   22.2   3.3   1   1   3.7e-08   0.00017   21.5   2.3     1    17   187   203   187   203 0.99 Iron-sulfur binding domain of endonuclease III
SecB                 PF02556.9    149 seq1761_BIOID51121   -            155   1.6e-58  196.4   0.1   1   1   1.3e-62   1.8e-58  196.2   0.0     1   148     1   145     1   146 0.97 Preprotein translocase subunit SecB
FAD-oxidase_C        PF02913.14   249 seq1762_BIOID51121   -            499   2.4e-65  220.2   0.0   1   1   4.7e-69   3.2e-65  219.7   0.0     1   248   230   470   230   471 0.99 FAD linked oxidases, C-terminal domain
FAD_binding_4        PF01565.18   139 seq1762_BIOID51121   -            499   1.2e-35  121.9   1.1   1   1   3.3e-39   2.3e-35  120.9   0.2     1   139    56   195    56   195 0.98 FAD binding domain
Xan_ur_permease      PF00860.15   389 seq1763_BIOID51121   -            485  2.4e-110  368.5  44.5   1   1    2e-114  2.7e-110  368.3  30.8     1   389    41   435    41   435 0.98 Permease family
SpoU_methylase       PF00588.14   142 seq1764_BIOID51121   -            243     7e-42  142.5   0.0   1   1   1.9e-45   1.3e-41  141.6   0.0     2   142    96   236    95   236 0.96 SpoU rRNA Methylase family
SpoU_sub_bind        PF08032.7     76 seq1764_BIOID51121   -            243   3.1e-19   68.7   0.1   1   1   2.9e-22     2e-18   66.2   0.0     1    72     4    76     4    80 0.96 RNA 2'-O ribose methyltransferase substrate binding
GDPD                 PF03009.12   255 seq1766_BIOID51121   -            170   3.7e-29  101.8   0.0   1   1   3.4e-33   4.6e-29  101.5   0.0     1    70    49   136    49   161 0.91 Glycerophosphoryl diester phosphodiesterase family
NAD_Gly3P_dh_C       PF07479.9    149 seq1768_BIOID51121   -            339     4e-54  182.2   0.6   1   1   2.8e-57   6.3e-54  181.6   0.4     2   147   184   325   183   327 0.98 NAD-dependent glycerol-3-phosphate dehydrogenase C-terminus
NAD_Gly3P_dh_N       PF01210.18   157 seq1768_BIOID51121   -            339   6.1e-51  172.1   0.0   1   1   3.8e-54   8.6e-51  171.6   0.0     2   156     8   163     7   164 0.99 NAD-dependent glycerol-3-phosphate dehydrogenase N-terminus
ApbA                 PF02558.11   151 seq1768_BIOID51121   -            339   8.9e-12   44.5   0.0   1   1   6.5e-15   1.5e-11   43.8   0.0     2   107     9   115     8   140 0.92 Ketopantoate reductase PanE/ApbA
F420_oxidored        PF03807.12    96 seq1768_BIOID51121   -            339   5.2e-07   29.8   0.0   1   1   3.1e-09   7.1e-06   26.2   0.0     3    83     9    97     7   106 0.88 NADP oxidoreductase coenzyme F420-dependent
NAD_binding_2        PF03446.10   162 seq1768_BIOID51121   -            339   2.7e-05   24.0   0.0   1   1     3e-08   6.7e-05   22.7   0.0     3   108     7   124     5   145 0.86 NAD binding domain of 6-phosphogluconate dehydrogenase
TraF                 PF13728.1    215 seq1769_BIOID51121   -            213   2.1e-24   86.0   1.3   1   1     2e-28   2.8e-24   85.7   0.9     1   127    45   177    45   180 0.86 F plasmid transfer operon protein
FliG_C               PF01706.11   110 seq1770_BIOID51121   -            331   1.8e-39  134.0  15.8   1   1   3.2e-42   2.2e-38  130.5   2.3     2   109   216   323   215   324 0.98 FliG C-terminal domain
GDPD                 PF03009.12   255 seq1773_BIOID51121   -            214   5.3e-39  134.1   0.1   1   1   4.4e-43     6e-39  133.9   0.1    90   255     2   206     1   206 0.99 Glycerophosphoryl diester phosphodiesterase family
PTR2                 PF00854.16   373 seq1774_BIOID51121   -            500   2.5e-75  253.5  26.1   1   1   6.9e-79   4.7e-75  252.5  15.9     2   370    89   428    88   431 0.97 POT family
MFS_1                PF07690.11   354 seq1774_BIOID51121   -            500   1.9e-20   72.8  54.6   1   1   3.5e-21   2.4e-17   62.6  25.7    10   301    35   372    26   382 0.78 Major Facilitator Superfamily
DUF2170              PF09938.4    140 seq1776_BIOID51121   -            133   1.5e-42  144.1   1.5   1   1   1.2e-46   1.7e-42  143.9   1.0     3   139     2   132     1   133 0.96 Uncharacterized protein conserved in bacteria (DUF2170)
TraF                 PF13728.1    215 seq1777_BIOID51121   -            154   3.9e-11   42.7   0.1   1   1   3.6e-15   4.9e-11   42.4   0.0   146   214     2    73     1    74 0.91 F plasmid transfer operon protein
ABC_membrane_2       PF06472.10   282 seq1778_BIOID51121   -            552   3.2e-48  164.1   9.8   1   1   9.2e-52   4.2e-48  163.7   6.8    11   281     6   292     2   293 0.95 ABC transporter transmembrane region 2
SbmA_BacA            PF05992.7    315 seq1778_BIOID51121   -            552   1.3e-33  116.4  16.5   1   1   2.3e-36   1.1e-32  113.4  11.4     8   312    22   341    16   344 0.81 SbmA/BacA-like family
ABC_tran             PF00005.22   118 seq1778_BIOID51121   -            552   1.2e-09   38.4   0.0   1   1     7e-13   3.2e-09   37.0   0.0    64   118   362   506   210   506 0.72 ABC transporter
TraH                 PF06122.6    361 seq1781_BIOID51121   -            492   5.5e-87  291.7   3.4   1   1     5e-91   6.8e-87  291.4   2.4     1   360    54   419    54   420 0.93 Conjugative relaxosome accessory transposon protein
PspA_IM30            PF04012.7    221 seq1782_BIOID51121   -            232   4.3e-57  192.8  28.8   1   1   3.5e-61   4.8e-57  192.7  20.0     1   221     2   232     2   232 0.97 PspA/IM30 family
FAD_binding_4        PF01565.18   139 seq1783_BIOID51121   -            350   3.1e-17   62.2   0.0   1   1   4.3e-21   5.9e-17   61.3   0.0    16   138    14   136     4   137 0.91 FAD binding domain
SATase_N             PF06426.9    105 seq1784_BIOID51121   -            273   3.4e-40  136.4   0.2   1   1   7.3e-44     5e-40  135.8   0.1     1   105     9   113     9   113 1.00 Serine acetyltransferase, N-terminal
Hexapep              PF00132.19    36 seq1784_BIOID51121   -            273   2.5e-11   42.4   7.5   1   1   1.3e-13   9.1e-10   37.4   0.7     1    34   193   226   193   228 0.96 Bacterial transferase hexapeptide (six repeats)
TetR_C_3             PF08362.6    143 seq1785_BIOID51121   -            212   5.4e-59  197.9   0.0   1   1     1e-62   7.1e-59  197.5   0.0     1   143    70   212    70   212 0.99 YcdC-like protein, C-terminal region
TetR_N               PF00440.18    47 seq1785_BIOID51121   -            212   1.3e-16   59.8   0.2   1   1   2.9e-20     2e-16   59.2   0.1     1    47    23    69    23    69 0.98 Bacterial regulatory proteins, tetR family
FliH                 PF02108.11   128 seq1786_BIOID51121   -            228   4.9e-40  136.2   0.3   1   1   1.1e-43   4.9e-40  136.2   0.2     5   128    96   219    89   219 0.98 Flagellar assembly protein FliH
HrpE                 PF06188.7    191 seq1786_BIOID51121   -            228   3.1e-08   33.4   6.4   1   1   1.3e-11   6.1e-08   32.5   4.5    24   182    47   211    25   222 0.75 HrpE/YscL/FliH and V-type ATPase subunit E
Amidohydro_1         PF01979.15   333 seq1787_BIOID51121   -            439   7.7e-61  206.4   0.0   1   1   2.8e-64   9.5e-61  206.1   0.0     2   332    74   391    73   392 0.97 Amidohydrolase family
Amidohydro_5         PF13594.1     68 seq1787_BIOID51121   -            439   1.3e-09   37.6   0.0   1   1   1.3e-12   4.3e-09   35.9   0.0     2    67    41   137    40   138 0.67 Amidohydrolase
Amidohydro_3         PF07969.6    404 seq1787_BIOID51121   -            439   1.2e-08   34.4   1.2   1   1   4.4e-09   1.5e-05   24.2   0.0   314   404   308   390   114   390 0.89 Amidohydrolase family
Kdo                  PF06293.9    206 seq1790_BIOID51121   -            216   1.3e-69  233.3   0.4   1   1   1.1e-73   1.4e-69  233.1   0.3     1   206    11   213    11   213 0.99 Lipopolysaccharide kinase (Kdo/WaaP) family
DUF2491              PF10679.4    212 seq1792_BIOID51121   -            219   6.2e-70  234.3   0.0   1   1     5e-74   6.8e-70  234.2   0.0     2   212     5   217     1   217 0.98 Protein of unknown function (DUF2491)
ATP-synt_ab          PF00006.20   215 seq1793_BIOID51121   -            457   3.9e-69  232.3   0.0   1   1     4e-73   5.5e-69  231.8   0.0     1   215   161   373   161   373 1.00 ATP synthase alpha/beta family, nucleotide-binding domain
EI24                 PF07264.6    219 seq1794_BIOID51121   -            253   2.9e-52  177.1  20.5   1   1   2.4e-56   3.3e-52  176.9  14.2     1   219    11   232    11   232 0.96 Etoposide-induced protein 2.4 (EI24)
YbjM                 PF11045.3    125 seq1795_BIOID51121   -            125   5.5e-63  210.1   9.7   1   1   4.5e-67   6.1e-63  210.0   6.7     1   124     1   124     1   125 0.99 Putative inner membrane protein of Enterobacteriaceae
GFO_IDH_MocA         PF01408.17   120 seq1797_BIOID51121   -            345   3.4e-27   95.2   0.0   1   1   1.2e-30   5.7e-27   94.5   0.0     1   117     3   120     3   123 0.96 Oxidoreductase family, NAD-binding Rossmann fold
GFO_IDH_MocA_C       PF02894.12   115 seq1797_BIOID51121   -            345   2.8e-14   52.7   0.0   1   1   1.1e-17   4.8e-14   52.0   0.0     1   113   135   237   135   239 0.92 Oxidoreductase family, C-terminal alpha/beta domain
NAD_binding_3        PF03447.11   117 seq1797_BIOID51121   -            345   5.8e-07   29.8   0.0   1   1   2.8e-10   1.3e-06   28.6   0.0    26   114    33   119    19   120 0.83 Homoserine dehydrogenase, NAD binding domain
GST_C                PF00043.20    95 seq1799_BIOID51121   -            201     3e-15   55.8   0.1   1   1   1.9e-18   5.3e-15   55.0   0.1     5    95   104   189   100   189 0.94 Glutathione S-transferase, C-terminal domain
GST_N_2              PF13409.1     70 seq1799_BIOID51121   -            201   2.7e-11   43.1   0.0   1   1   3.9e-14   1.1e-10   41.2   0.0     5    69    11    75     9    76 0.95 Glutathione S-transferase, N-terminal domain
GST_N_3              PF13417.1     75 seq1799_BIOID51121   -            201   4.4e-10   39.5   0.0   1   1   3.4e-13   9.2e-10   38.5   0.0    15    73    16    79    11    81 0.89 Glutathione S-transferase, N-terminal domain
GST_C_2              PF13410.1     69 seq1799_BIOID51121   -            201   7.2e-10   38.4   0.1   1   1   3.8e-13   1.1e-09   37.9   0.0     7    69   125   184    71   184 0.90 Glutathione S-transferase, C-terminal domain
GST_N                PF02798.15    76 seq1799_BIOID51121   -            201     2e-08   34.1   0.0   1   1   2.2e-11   5.9e-08   32.6   0.0     3    76     1    75     1    75 0.94 Glutathione S-transferase, N-terminal domain
CCG                  PF02754.11    85 seq1800_BIOID51121   -            407   1.2e-28   98.7  11.0   1   2   2.8e-16   4.2e-13   48.9   0.0     1    84   170   255   170   256 0.94 Cysteine-rich domain
CCG                  PF02754.11    85 seq1800_BIOID51121   -            407   1.2e-28   98.7  11.0   2   2   1.7e-16   2.5e-13   49.6   0.1     2    84   303   385   302   386 0.85 Cysteine-rich domain
Fer4_8               PF13183.1     57 seq1800_BIOID51121   -            407   2.1e-12   46.7   4.7   1   1   3.2e-15   4.9e-12   45.5   3.3     2    57    22    89    21    89 0.84 4Fe-4S dicluster domain
Fer4_17              PF13534.1     61 seq1800_BIOID51121   -            407   6.3e-12   45.5   5.7   1   1   5.5e-15   8.3e-12   45.1   3.2     1    60    24    89    24    90 0.88 4Fe-4S dicluster domain
Fer4_7               PF12838.2     52 seq1800_BIOID51121   -            407   2.5e-11   43.6   5.1   1   1   4.2e-14   6.4e-11   42.3   3.5     1    52    24    89    24    89 0.79 4Fe-4S dicluster domain
Fer4_10              PF13237.1     52 seq1800_BIOID51121   -            407   5.7e-08   32.3   4.8   1   1   1.8e-10   2.7e-07   30.1   3.7     7    52    23    86    18    86 0.93 4Fe-4S dicluster domain
Fer4_4               PF12800.2     17 seq1800_BIOID51121   -            407   2.2e-05   24.2  13.8   1   2   1.2e-05     0.018   15.2   2.1     3    16    24    37    22    39 0.91 4Fe-4S binding domain
Fer4_4               PF12800.2     17 seq1800_BIOID51121   -            407   2.2e-05   24.2  13.8   2   2   4.3e-05     0.066   13.4   2.1     2    16    73    87    72    90 0.92 4Fe-4S binding domain
Plug                 PF07715.10   108 seq1801_BIOID51121   -            790   5.2e-09   36.2   2.5   1   1   6.5e-13   8.9e-09   35.5   0.9    12   106    49   165    39   167 0.89 TonB-dependent Receptor Plug Domain
TraG_N               PF07916.6    466 seq1802_BIOID51121   -           1316   9.1e-77  258.3  23.0   1   1   6.7e-81   9.1e-77  258.3  16.0     1   462     4   497     4   501 0.97 TraG-like protein, N-terminal region
DUF350               PF03994.9     54 seq1803_BIOID51121   -            115   4.2e-29   99.9  10.0   1   2   2.3e-19   3.2e-15   55.4   0.1     6    53     1    48     1    49 0.97 Domain of Unknown Function (DUF350)
DUF350               PF03994.9     54 seq1803_BIOID51121   -            115   4.2e-29   99.9  10.0   2   2   6.1e-17   8.4e-13   47.7   3.4     1    54    61   113    61   113 0.99 Domain of Unknown Function (DUF350)
Xan_ur_permease      PF00860.15   389 seq1804_BIOID51121   -            455   1.3e-78  264.1  50.1   1   1   1.3e-82   1.8e-78  263.6  34.7     1   388    32   415    32   416 0.98 Permease family
DUF1418              PF07214.7     96 seq1805_BIOID51121   -             95   2.1e-42  142.5   2.2   1   1   1.7e-46   2.3e-42  142.3   1.5     1    96     1    95     1    95 0.99 Protein of unknown function (DUF1418)
PALP                 PF00291.20   307 seq1806_BIOID51121   -            323   1.3e-63  214.9   0.3   1   1   1.1e-67   1.5e-63  214.7   0.2     3   306    10   300     8   301 0.87 Pyridoxal-phosphate dependent enzyme
DUF1190              PF06693.6    165 seq1807_BIOID51121   -            212   3.9e-36  124.4   3.2   1   1   3.5e-40   4.8e-36  124.1   2.2     1   165    63   212    63   212 0.91 Protein of unknown function (DUF1190)
Nitroreductase       PF00881.19   165 seq1808_BIOID51121   -            240   2.2e-22   79.5   0.2   1   1   3.4e-26   4.7e-22   78.4   0.1     3   165    10   159     8   159 0.78 Nitroreductase family
Pirin                PF02678.11   107 seq1811_BIOID51121   -            236   2.1e-36  123.9   0.4   1   1   4.7e-40   3.2e-36  123.3   0.3     5   107    12   124     8   124 0.94 Pirin
Cupin_2              PF07883.6     71 seq1811_BIOID51121   -            236   1.9e-07   30.3   0.8   1   1   6.6e-11   4.5e-07   29.1   0.2     5    67    53   119    51   125 0.88 Cupin domain
FliJ                 PF02050.11   123 seq1812_BIOID51121   -            147   2.5e-32  111.3  20.6   1   1   2.3e-36   3.1e-32  111.0  14.3     1   122    19   141    19   142 0.98 Flagellar FliJ protein
DUF336               PF03928.9    132 seq1813_BIOID51121   -            134   1.4e-37  128.3   5.3   1   1   1.1e-41   1.5e-37  128.2   3.7     3   131     7   131     5   132 0.96 Domain of unknown function (DUF336)
GSP_synth            PF03738.9     97 seq1814_BIOID51121   -            387   1.5e-25   89.1   0.0   1   1   3.7e-29     5e-25   87.4   0.0     2    97   172   263   171   263 0.93 Glutathionylspermidine synthase preATP-grasp
Flg_hook             PF02120.11    85 seq1815_BIOID51121   -            375   4.5e-19   67.7   6.8   1   1   6.5e-23   8.8e-19   66.8   4.7     4    84   248   328   245   336 0.91 Flagellar hook-length control protein FliK
RimK                 PF08443.6    190 seq1816_BIOID51121   -            300   1.9e-82  275.2   0.0   1   1   8.6e-86   2.4e-82  274.9   0.0     1   190    97   286    97   286 1.00 RimK-like ATP-grasp domain
GSH-S_ATP            PF02955.11   174 seq1816_BIOID51121   -            300   9.1e-19   67.1   0.2   1   1   4.9e-22   1.3e-18   66.5   0.2    13   163   115   265   103   276 0.84 Prokaryotic glutathione synthetase, ATP-grasp domain
ATP-grasp_4          PF13535.1    184 seq1816_BIOID51121   -            300   6.4e-15   55.2   0.0   1   1   3.3e-18     9e-15   54.7   0.0     1   177    96   263    96   268 0.82 ATP-grasp domain
ATP-grasp_3          PF02655.9    161 seq1816_BIOID51121   -            300     2e-09   37.3   0.0   1   1   1.1e-12   3.1e-09   36.7   0.0     1   156    97   263    97   266 0.79 ATP-grasp domain
Dala_Dala_lig_C      PF07478.8    203 seq1816_BIOID51121   -            300   1.3e-05   24.5   0.2   1   1   1.7e-08   4.6e-05   22.7   0.1    33   177   135   267   107   273 0.76 D-ala D-ala ligase C-terminus
Malate_synthase      PF01274.17   523 seq1817_BIOID51121   -            723  7.7e-195  647.7   0.2   1   1  6.5e-199  8.8e-195  647.5   0.1     2   523    18   697    17   697 0.99 Malate synthase
Peripla_BP_1         PF00532.16   279 seq1820_BIOID51121   -            331   4.7e-31  107.9   0.0   1   1   1.8e-34   6.1e-31  107.5   0.0     2   259    64   309    63   319 0.93 Periplasmic binding proteins and sugar binding domain of LacI family
Peripla_BP_3         PF13377.1    160 seq1820_BIOID51121   -            331   3.4e-26   92.0   0.1   1   1   9.7e-29   3.3e-25   88.8   0.1     5   159   176   330   172   331 0.84 Periplasmic binding protein-like domain
LacI                 PF00356.16    46 seq1820_BIOID51121   -            331   5.1e-18   64.2   0.0   1   1   3.1e-21   1.1e-17   63.2   0.0     2    46     8    52     7    52 0.98 Bacterial regulatory proteins, lacI family
Peripla_BP_4         PF13407.1    258 seq1820_BIOID51121   -            331   4.4e-12   45.8   0.0   1   1   1.7e-15   5.7e-12   45.4   0.0     1   217    66   275    66   309 0.87 Periplasmic binding protein domain
PTS-HPr              PF00381.14    84 seq1821_BIOID51121   -             85   1.3e-31  108.2   0.2   1   1   9.9e-36   1.4e-31  108.1   0.1     1    82     1    82     1    84 0.98 PTS HPr component phosphorylation site
PEP-utilizers_C      PF02896.13   294 seq1822_BIOID51121   -            585  1.7e-124  414.4   0.2   1   1    5e-128  2.3e-124  413.9   0.1     1   293   250   541   250   542 0.99 PEP-utilising enzyme, TIM barrel domain
PEP-utilisers_N      PF05524.8    123 seq1822_BIOID51121   -            585     2e-31  108.2   5.0   1   1   4.3e-35     2e-31  108.2   3.5     2   123     3   127     2   127 0.96 PEP-utilising enzyme, N-terminal
PEP-utilizers        PF00391.18    81 seq1822_BIOID51121   -            585   7.2e-25   86.2   0.2   1   1   4.7e-28   2.1e-24   84.7   0.1     9    80   152   224   147   225 0.93 PEP-utilising enzyme, mobile domain
Peptidase_M16_C      PF05193.16   184 seq1823_BIOID51121   -            931   4.2e-43  147.0   1.3   1   2   2.1e-26   1.4e-22   80.1   0.1     2   182   207   386   206   388 0.86 Peptidase M16 inactive domain
Peptidase_M16_C      PF05193.16   184 seq1823_BIOID51121   -            931   4.2e-43  147.0   1.3   2   2   1.4e-20   9.2e-17   61.1   0.0    15   183   698   862   686   863 0.90 Peptidase M16 inactive domain
Peptidase_M16        PF00675.15   149 seq1823_BIOID51121   -            931   9.8e-43  145.3   5.5   1   1   1.1e-45   7.3e-42  142.5   0.0     1   148    46   203    46   204 0.96 Insulinase (Peptidase family M16)
Acyl-CoA_dh_1        PF00441.19   150 seq1824_BIOID51121   -            546   1.2e-32  112.9   0.8   1   1   2.2e-35     1e-31  109.9   0.3     1   148   290   443   290   445 0.97 Acyl-CoA dehydrogenase, C-terminal domain
Acyl-CoA_dh_M        PF02770.14    52 seq1824_BIOID51121   -            546   4.8e-14   51.4   0.0   1   1     2e-17   8.9e-14   50.6   0.0     1    51   186   236   186   238 0.96 Acyl-CoA dehydrogenase, middle domain
Acyl-CoA_dh_2        PF08028.6    134 seq1824_BIOID51121   -            546   2.1e-08   34.3   0.2   1   1   1.3e-11   5.8e-08   32.9   0.0    10   123   314   423   308   432 0.86 Acyl-CoA dehydrogenase, C-terminal domain
YbjN                 PF10722.4    127 seq1825_BIOID51121   -            158   6.8e-14   51.8   0.2   1   1   5.8e-18   7.9e-14   51.6   0.2     2   123     9   132     8   136 0.97 Putative bacterial sensory transduction regulator
FliL                 PF03748.9     99 seq1826_BIOID51121   -            154   7.5e-23   80.2   0.0   1   1   6.9e-27   9.4e-23   79.9   0.0     1    98    54   153    54   154 0.94 Flagellar basal body-associated protein FliL
SKI                  PF01202.17   158 seq1828_BIOID51121   -            175   1.3e-13   51.0   0.0   1   1   4.5e-17   1.5e-13   50.7   0.0     1   156    17   170    17   172 0.80 Shikimate kinase
AAA_33               PF13671.1    143 seq1828_BIOID51121   -            175   6.5e-09   35.7   0.0   1   1   2.7e-12   9.4e-09   35.1   0.0     3   121    12   127    10   144 0.79 AAA domain
APS_kinase           PF01583.15   157 seq1828_BIOID51121   -            175   2.5e-06   27.1   0.0   1   1     9e-10   3.1e-06   26.8   0.0     6   116    12   120     7   148 0.80 Adenylylsulphate kinase
FliM                 PF02154.10   192 seq1829_BIOID51121   -            349   1.4e-80  269.3   0.2   1   1   3.6e-84   2.5e-80  268.6   0.0     1   192    53   246    53   246 0.99 Flagellar motor switch protein FliM
SpoA                 PF01052.15    77 seq1829_BIOID51121   -            349   1.5e-15   56.3   0.0   1   1   4.7e-19   3.2e-15   55.3   0.0     3    75   267   337   265   338 0.96 Surface presentation of antigens (SPOA)
SBP_bac_8            PF13416.1    281 seq1830_BIOID51121   -            395     6e-37  127.7   2.7   1   1   2.4e-40     8e-37  127.3   1.9     3   280    71   361    69   362 0.86 Bacterial extracellular solute-binding protein
SBP_bac_6            PF13343.1    242 seq1830_BIOID51121   -            395   1.8e-27   96.1   1.2   1   1     8e-31   2.7e-27   95.5   0.8     5   216   105   343    83   374 0.85 Bacterial extracellular solute-binding protein
SBP_bac_1            PF01547.20   314 seq1830_BIOID51121   -            395   7.2e-17   61.9   6.9   1   1   3.3e-20   1.1e-16   61.3   4.8    17   311    69   328    59   331 0.73 Bacterial extracellular solute-binding protein
SBP_bac_11           PF13531.1    231 seq1830_BIOID51121   -            395   9.1e-08   31.8   0.1   1   1   1.9e-10   6.5e-07   29.1   0.0    15   226    69   334    64   338 0.79 Bacterial extracellular solute-binding protein
GntP_permease        PF02447.11   441 seq1834_BIOID51121   -            446  9.3e-167  554.8  44.8   1   1  2.4e-170  1.1e-166  554.6  31.0     2   438     5   441     4   445 0.98 GntP family permease
CitMHS               PF03600.11   349 seq1834_BIOID51121   -            446   1.3e-11   43.5  32.2   1   1   4.6e-15   2.1e-11   42.9  21.8     6   327    14   373     9   379 0.72 Citrate transporter
DUF401               PF04165.7    386 seq1834_BIOID51121   -            446   1.7e-07   30.5   4.6   1   1   3.7e-11   1.7e-07   30.5   3.2   223   367   270   422   267   444 0.78 Protein of unknown function (DUF401)
SSF                  PF00474.12   406 seq1838_BIOID51121   -            502  3.3e-148  493.5  29.8   1   1  3.7e-152  5.1e-148  492.9  20.7     1   406    35   437    35   437 0.99 Sodium:solute symporter family
PTS_EIIA_1           PF00358.15   133 seq1839_BIOID51121   -            169   5.4e-54  181.2   2.2   1   1   4.7e-58   6.5e-54  180.9   1.5     3   132    20   149    18   150 0.98 phosphoenolpyruvate-dependent sugar phosphotransferase system, EIIA 1
Lactate_perm         PF02652.9    522 seq1840_BIOID51121   -            560  1.4e-206  686.9  45.4   1   1  1.2e-210  1.6e-206  686.7  31.5     1   521    16   549    16   550 0.98 L-lactate permease
SpoA                 PF01052.15    77 seq1841_BIOID51121   -            137   2.9e-24   84.3   0.8   1   1   2.7e-28   3.7e-24   84.0   0.6     3    76    55   128    54   129 0.97 Surface presentation of antigens (SPOA)
Xan_ur_permease      PF00860.15   389 seq1843_BIOID51121   -            525  5.6e-121  403.5  46.5   1   1  5.7e-125  7.8e-121  403.0  32.2     2   385    72   451    71   455 0.98 Permease family
ADH_zinc_N           PF00107.21   130 seq1844_BIOID51121   -            354   3.2e-30  104.2   0.0   1   1   1.2e-33   5.5e-30  103.4   0.0     1   108   179   285   179   312 0.90 Zinc-binding dehydrogenase
ADH_zinc_N_2         PF13602.1    127 seq1844_BIOID51121   -            354   1.2e-15   58.3   0.0   1   1   4.9e-19   2.2e-15   57.5   0.0     2   123   212   348   211   352 0.81 Zinc-binding dehydrogenase
ADH_N                PF08240.7    109 seq1844_BIOID51121   -            354   1.2e-13   50.6   0.1   1   1   1.7e-16   7.8e-13   48.0   0.0     2    62    56   115    55   131 0.94 Alcohol dehydrogenase GroES-like domain
ABC_tran             PF00005.22   118 seq1846_BIOID51121   -            404   1.5e-27   96.1   0.0   1   1   8.1e-31   2.8e-27   95.3   0.0     1   117    86   204    86   205 0.93 ABC transporter
TOBE_2               PF08402.5     75 seq1846_BIOID51121   -            404   3.9e-19   68.2   0.0   1   1   2.9e-22   9.8e-19   67.0   0.0     1    75   322   402   322   402 0.93 TOBE domain
Autotransporter      PF03797.14   265 seq1847_BIOID51121   -           1246   1.3e-39  136.0  19.1   1   1   2.9e-43   1.3e-39  136.0  13.2     7   258   983  1225   978  1235 0.95 Autotransporter beta-domain
Autotrns_rpt         PF12951.2     32 seq1847_BIOID51121   -           1246   1.1e-08   34.5  17.0   1   3   1.4e-09   6.3e-06   25.6   0.1     2    32   330   361   330   361 0.89 Autotransporter-associated beta strand repeat
Autotrns_rpt         PF12951.2     32 seq1847_BIOID51121   -           1246   1.1e-08   34.5  17.0   2   3   2.5e-07    0.0012   18.4   0.8     8    31   561   584   558   585 0.90 Autotransporter-associated beta strand repeat
Autotrns_rpt         PF12951.2     32 seq1847_BIOID51121   -           1246   1.1e-08   34.5  17.0   3   3   5.2e-07    0.0024   17.4   2.5     1    30   664   693   664   695 0.95 Autotransporter-associated beta strand repeat
Chlam_PMP            PF02415.12    28 seq1847_BIOID51121   -           1246   1.8e-07   30.8  63.8   1   3   8.4e-07    0.0038   17.2   1.6     1    27   129   146   129   147 0.93 Chlamydia polymorphic membrane protein (Chlamydia_PMP) repeat
Chlam_PMP            PF02415.12    28 seq1847_BIOID51121   -           1246   1.8e-07   30.8  63.8   2   3   1.3e-06    0.0059   16.6   0.2     1    25   188   210   188   213 0.93 Chlamydia polymorphic membrane protein (Chlamydia_PMP) repeat
Chlam_PMP            PF02415.12    28 seq1847_BIOID51121   -           1246   1.8e-07   30.8  63.8   3   3   1.5e-05     0.068   13.3   3.7     3    27   232   247   224   248 0.70 Chlamydia polymorphic membrane protein (Chlamydia_PMP) repeat
FliO                 PF04347.8     84 seq1848_BIOID51121   -            121     3e-24   84.7   0.2   1   1     3e-28   4.1e-24   84.3   0.1     1    84    36   117    36   117 0.88 Flagellar biosynthesis protein, FliO
FliP                 PF00813.15   194 seq1852_BIOID51121   -            245   4.7e-81  271.0  10.9   1   1   4.8e-85   6.5e-81  270.5   7.5     2   193    48   239    47   240 0.99 FliP family
DEAD                 PF00270.24   173 seq1853_BIOID51121   -            698   1.5e-19   70.0   0.0   1   1   8.9e-23     4e-19   68.5   0.0     2   172    23   194    22   195 0.81 DEAD/DEAH box helicase
Helicase_C           PF00271.26    78 seq1853_BIOID51121   -            698   8.7e-14   51.0   0.0   1   1   7.1e-17   3.2e-13   49.2   0.0     3    77   259   340   257   341 0.92 Helicase conserved C-terminal domain
ResIII               PF04851.10   184 seq1853_BIOID51121   -            698   1.6e-08   34.5   0.0   1   1   2.4e-11   1.1e-07   31.7   0.0     3   182    20   187    18   189 0.76 Type III restriction enzyme, res subunit
ECH                  PF00378.15   245 seq1854_BIOID51121   -            798   4.1e-77  258.4   0.0   1   1   2.1e-80   9.5e-77  257.3   0.0     3   244    81   335    79   336 0.99 Enoyl-CoA hydratase/isomerase family
3HCDH_N              PF02737.13   180 seq1854_BIOID51121   -            798   1.1e-60  204.2   0.2   1   1   6.8e-64   3.1e-60  202.7   0.1     2   180   385   563   384   563 0.99 3-hydroxyacyl-CoA dehydrogenase, NAD binding domain
3HCDH                PF00725.17    97 seq1854_BIOID51121   -            798     2e-35  120.9   2.4   1   2   8.5e-30   3.9e-26   91.1   0.1     1    97   565   661   565   661 0.97 3-hydroxyacyl-CoA dehydrogenase, C-terminal domain
3HCDH                PF00725.17    97 seq1854_BIOID51121   -            798     2e-35  120.9   2.4   2   2   1.2e-09   5.6e-06   26.5   0.0     4    62   697   759   696   780 0.86 3-hydroxyacyl-CoA dehydrogenase, C-terminal domain
Abhydrolase_5        PF12695.2    142 seq1857_BIOID51121   -            249   5.3e-19   68.2   0.0   1   1     3e-22   6.9e-19   67.9   0.0     2   130    30   215    29   231 0.78 Alpha/beta hydrolase family
Abhydrolase_6        PF12697.2    228 seq1857_BIOID51121   -            249   8.8e-17   61.6   1.9   1   1   1.7e-19   3.9e-16   59.5   1.3     1   205    30   215    30   242 0.66 Alpha/beta hydrolase family
Peptidase_S9         PF00326.16   213 seq1857_BIOID51121   -            249   1.4e-10   40.6   0.0   1   1   8.2e-14   1.9e-10   40.2   0.0    44   190    87   234    44   249 0.76 Prolyl oligopeptidase family
DLH                  PF01738.13   218 seq1857_BIOID51121   -            249   8.5e-07   28.3   0.0   1   1   2.6e-09   5.9e-06   25.6   0.0     2   188    13   231    12   235 0.84 Dienelactone hydrolase family
BAAT_C               PF08840.6    213 seq1857_BIOID51121   -            249     2e-05   24.3   0.0   1   1     8e-08   0.00018   21.1   0.0    21   164   106   234    98   242 0.74 BAAT / Acyl-CoA thioester hydrolase C terminal
Rick_17kDa_Anti      PF05433.10    42 seq1859_BIOID51121   -            155   1.4e-07   30.9  26.2   1   1   1.8e-11   2.5e-07   30.1  18.2     1    42    62   103    62   103 0.96 Glycine zipper 2TM domain
Pyridoxal_deC        PF00282.14   373 seq1863_BIOID51121   -            476  1.3e-108  362.7   0.0   1   1  2.2e-112  1.5e-108  362.4   0.0     1   373    43   393    43   393 0.98 Pyridoxal-dependent decarboxylase conserved domain
Bac_export_3         PF01313.14    76 seq1864_BIOID51121   -             89   2.3e-30  103.9   9.5   1   1   1.9e-34   2.6e-30  103.8   6.6     2    75     5    78     4    79 0.97 Bacterial export proteins, family 3
BPD_transp_1         PF00528.17   185 seq1865_BIOID51121   -            317   7.1e-24   84.2  18.8   1   1   5.2e-28   7.1e-24   84.2  13.0     1   183   117   313   113   315 0.91 Binding-protein-dependent transport system inner membrane component
Bac_export_1         PF01311.15   249 seq1869_BIOID51121   -            261   2.3e-76  256.2  29.0   1   1   1.9e-80   2.6e-76  256.1  20.1     2   248     8   251     7   252 0.99 Bacterial export proteins, family 1
FTR1                 PF03239.9    306 seq1871_BIOID51121   -            276   1.8e-76  256.9  18.6   1   1   1.4e-80     2e-76  256.7  12.9     1   304     1   274     1   276 0.98 Iron permease FTR1 family
NUDIX                PF00293.23   135 seq1872_BIOID51121   -            182   3.8e-18   65.3   0.0   1   1   3.4e-22   4.6e-18   65.0   0.0     2   131    32   161    31   165 0.83 NUDIX domain
M60-like             PF13402.1    307 seq1873_BIOID51121   -           1521   1.1e-83  280.5   0.4   1   1   3.6e-87   2.5e-83  279.4   0.3     2   307  1084  1383  1083  1383 0.95 Peptidase M60-like family
DUF4092              PF13322.1    172 seq1873_BIOID51121   -           1521   1.4e-75  252.7   0.1   1   1   3.7e-79   2.5e-75  251.8   0.1     2   172   419   587   418   587 0.99 Domain of unknown function (DUF4092)
DUF1656              PF07869.7     58 seq1877_BIOID51121   -             78   3.3e-18   65.1   9.6   1   1   2.4e-22   3.3e-18   65.1   6.7     3    57    16    70    14    72 0.95 Protein of unknown function (DUF1656)
BPD_transp_1         PF00528.17   185 seq1878_BIOID51121   -            281   1.9e-14   53.4  20.7   1   1   1.4e-18   1.9e-14   53.4  14.3     3   184    81   273    79   274 0.86 Binding-protein-dependent transport system inner membrane component
HlyD                 PF00529.15   306 seq1879_BIOID51121   -            285   3.9e-46  157.6   5.4   1   2   2.1e-22   5.8e-19   68.3   1.4     2    78    44   120    43   128 0.92 HlyD family secretion protein
HlyD                 PF00529.15   306 seq1879_BIOID51121   -            285   3.9e-46  157.6   5.4   2   2   1.7e-29   4.6e-26   91.7   0.1   139   302   127   278   115   282 0.92 HlyD family secretion protein
HlyD_2               PF12700.2    328 seq1879_BIOID51121   -            285   8.1e-22   77.6   0.3   1   1   4.1e-25   1.1e-21   77.2   0.2    15   239    38   229    31   242 0.88 HlyD family secretion protein
HlyD_3               PF13437.1    105 seq1879_BIOID51121   -            285   5.9e-19   68.2   0.1   1   1   1.3e-15   3.4e-12   46.4   0.0     1    82   153   232   153   248 0.90 HlyD family secretion protein
Biotin_lipoyl_2      PF13533.1     50 seq1879_BIOID51121   -            285   4.6e-18   64.5   1.6   1   1   2.9e-18   8.1e-15   54.1   0.5     2    50    44    92    42   103 0.88 Biotin-lipoyl like
Peptidase_M75        PF09375.5    285 seq1880_BIOID51121   -            375   3.4e-52  177.4   5.4   1   1   6.5e-56   4.5e-52  177.0   3.7     1   285   135   368   135   368 0.96 Imelysin
Cupredoxin_1         PF13473.1    104 seq1880_BIOID51121   -            375   5.5e-25   87.1   0.1   1   1   1.3e-28   9.1e-25   86.4   0.1     4   104    13   115    10   115 0.95 Cupredoxin-like domain
GerE                 PF00196.14    58 seq1883_BIOID51121   -            207   2.9e-19   68.0   1.4   1   1   4.6e-23   6.3e-19   66.9   1.0     3    57   137   191   135   192 0.96 Bacterial regulatory proteins, luxR family
DNA_processg_A       PF02481.10   212 seq1884_BIOID51121   -            400   1.9e-44  151.0   0.0   1   1   1.8e-48   2.4e-44  150.6   0.0     2   209    89   292    88   295 0.95 DNA recombination-mediator protein A
AA_permease_2        PF13520.1    426 seq1886_BIOID51121   -            511   1.9e-57  194.5  52.9   1   1   3.5e-61   2.4e-57  194.2  36.6     1   424    13   452    13   457 0.92 Amino acid permease
AA_permease          PF00324.16   479 seq1886_BIOID51121   -            511   1.7e-20   72.7  45.6   1   1   3.8e-24   2.6e-20   72.1  31.6    20   462    32   459    15   474 0.76 Amino acid permease
Thioredoxin_2        PF13098.1    112 seq1887_BIOID51121   -            249   2.6e-14   53.2   0.0   1   1   5.9e-18     4e-14   52.6   0.0     3   109   115   241   112   244 0.68 Thioredoxin-like domain
DsbC_N               PF10411.4     57 seq1887_BIOID51121   -            249   1.2e-13   49.9   0.0   1   1   3.4e-17   2.3e-13   49.0   0.0     3    56    36    86    34    87 0.95 Disulfide bond isomerase protein N-terminus
Thiolase_N           PF00108.18   264 seq1888_BIOID51121   -            387   4.6e-93  310.9   1.6   1   1   1.4e-96   6.4e-93  310.4   1.1     1   264     1   254     1   254 0.97 Thiolase, N-terminal domain
Thiolase_C           PF02803.13   123 seq1888_BIOID51121   -            387   1.6e-50  169.5   0.2   1   1   9.2e-54   4.2e-50  168.1   0.1     1   123   261   386   261   386 0.98 Thiolase, C-terminal domain
ketoacyl-synt        PF00109.21   255 seq1888_BIOID51121   -            387   3.5e-05   23.3   1.0   1   1   7.6e-09   3.5e-05   23.3   0.7   169   217    83   131    76   145 0.85 Beta-ketoacyl synthase, N-terminal domain
DUF2593              PF10767.4    144 seq1889_BIOID51121   -            162   7.6e-72  239.5   6.3   1   1   6.3e-76   8.7e-72  239.4   4.3     2   144    20   162    19   162 0.99 Protein of unknown function (DUF2593)
FUSC                 PF04632.7    650 seq1890_BIOID51121   -            670  3.6e-162  541.0  49.3   1   1    6e-166  4.1e-162  540.8  34.1     1   649    20   662    20   663 0.98 Fusaric acid resistance protein family
FUSC_2               PF13515.1    128 seq1890_BIOID51121   -            670   2.7e-16   59.5  13.2   1   1     4e-20   2.7e-16   59.5   9.2     1   125    33   163    31   166 0.86 Fusaric acid resistance protein-like
Dyp_perox            PF04261.7    313 seq1891_BIOID51121   -            423  1.6e-110  368.6   0.0   1   1  1.4e-114  1.9e-110  368.4   0.0     1   312    61   410    61   411 0.98 Dyp-type peroxidase family
DUF2525              PF10733.4     58 seq1892_BIOID51121   -             76   5.4e-38  128.5   4.1   1   1   5.1e-42     7e-38  128.1   2.9     1    58    19    76    19    76 0.99 Protein of unknown function (DUF2525)
tRNA_U5-meth_tr      PF05958.6    352 seq1893_BIOID51121   -            375   1.7e-19   69.6   0.0   1   1   3.7e-20   1.3e-16   60.1   0.0   172   351   208   374   183   375 0.90 tRNA (Uracil-5-)-methyltransferase
Methyltransf_31      PF13847.1    152 seq1893_BIOID51121   -            375     3e-09   36.5   0.0   1   1   1.6e-12   5.4e-09   35.7   0.0     5    67   235   295   233   346 0.87 Methyltransferase domain
Methyltransf_26      PF13659.1    117 seq1893_BIOID51121   -            375     2e-07   30.9   0.0   1   1   1.1e-10   3.7e-07   30.0   0.0     4    80   237   310   234   369 0.88 Methyltransferase domain
MTS                  PF05175.9    170 seq1893_BIOID51121   -            375   6.2e-06   25.6   0.0   1   1   2.9e-09   9.9e-06   24.9   0.0    32   109   234   311   209   329 0.83 Methyltransferase small domain
EIIC-GAT             PF03611.9    415 seq1896_BIOID51121   -            484    4e-130  434.2  44.5   1   1  2.9e-134    4e-130  434.2  30.8     1   395    31   426    31   445 0.97 PTS system sugar-specific permease component
Hydrolase_3          PF08282.7    254 seq1900_BIOID51121   -            271   8.8e-16   58.1   0.0   1   1   6.6e-18   4.5e-14   52.5   0.0     1   229    10   233    10   241 0.76 haloacid dehalogenase-like hydrolase
S6PP                 PF05116.8    247 seq1900_BIOID51121   -            271   7.7e-08   31.8   0.0   1   1   5.5e-09   3.7e-05   23.0   0.0   119   245   144   267   119   268 0.76 Sucrose-6F-phosphate phosphohydrolase
FUR                  PF01475.14   120 seq1901_BIOID51121   -            171   2.5e-15   56.3   0.1   1   1   4.2e-19   5.7e-15   55.1   0.0     2   118    20   138    19   140 0.90 Ferric uptake regulator family
DUF187               PF02638.10   401 seq1904_BIOID51121   -            439  2.3e-173  576.0   0.1   1   1  1.9e-177  2.6e-173  575.9   0.1     1   401     3   431     3   431 0.99 Uncharacterised BCR, COG1649
Semialdhyde_dhC      PF02774.13   184 seq1905_BIOID51121   -            387   5.3e-61  205.5   0.0   1   1   9.7e-65   6.6e-61  205.2   0.0     1   184   164   373   164   373 0.97 Semialdehyde dehydrogenase, dimerisation domain
Semialdhyde_dh       PF01118.19   121 seq1905_BIOID51121   -            387     2e-23   82.8   0.0   1   1   5.3e-27   3.6e-23   82.0   0.0     1   119    23   140    23   142 0.90 Semialdehyde dehydrogenase, NAD binding domain
DNA_topoisoIV        PF00521.15   426 seq1907_BIOID51121   -            875  4.5e-153  509.9   0.0   1   1  8.3e-157  5.7e-153  509.6   0.0     1   425    32   506    32   507 0.98 DNA gyrase/topoisomerase IV, subunit A
DNA_gyraseA_C        PF03989.8     48 seq1907_BIOID51121   -            875   8.8e-67  220.1  16.1   1   6   3.9e-11   2.7e-07   29.6   0.0     1    46   538   583   538   585 0.91 DNA gyrase C-terminal domain, beta-propeller
DNA_gyraseA_C        PF03989.8     48 seq1907_BIOID51121   -            875   8.8e-67  220.1  16.1   2   6   5.8e-11   3.9e-07   29.1   0.0     1    45   588   635   588   638 0.87 DNA gyrase C-terminal domain, beta-propeller
DNA_gyraseA_C        PF03989.8     48 seq1907_BIOID51121   -            875   8.8e-67  220.1  16.1   3   6     7e-08   0.00048   19.2   0.2     2    45   645   686   645   689 0.92 DNA gyrase C-terminal domain, beta-propeller
DNA_gyraseA_C        PF03989.8     48 seq1907_BIOID51121   -            875   8.8e-67  220.1  16.1   4   6   9.2e-23   6.3e-19   66.9   0.3     1    48   692   739   692   739 0.98 DNA gyrase C-terminal domain, beta-propeller
DNA_gyraseA_C        PF03989.8     48 seq1907_BIOID51121   -            875   8.8e-67  220.1  16.1   5   6     2e-13   1.4e-09   36.9   0.1     3    47   744   789   743   790 0.95 DNA gyrase C-terminal domain, beta-propeller
DNA_gyraseA_C        PF03989.8     48 seq1907_BIOID51121   -            875   8.8e-67  220.1  16.1   6   6   9.2e-16   6.3e-12   44.5   0.2     1    47   793   839   793   840 0.96 DNA gyrase C-terminal domain, beta-propeller
PTS_IIB              PF02302.12    90 seq1911_BIOID51121   -            101   4.7e-14   52.4   0.1   1   1   3.8e-18   5.2e-14   52.3   0.1     1    79     4    79     4    90 0.90 PTS system, Lactose/Cellobiose specific IIB subunit
YcaO                 PF02624.11   332 seq1912_BIOID51121   -            586     3e-79  266.8   0.0   1   1   3.9e-83   5.3e-79  265.9   0.0     1   331    58   391    58   392 0.97 YcaO-like family
DSBA                 PF01323.15   193 seq1914_BIOID51121   -            269   1.1e-22   80.4   1.4   1   1   5.3e-25   2.4e-21   76.0   1.0     2   192   101   263   100   264 0.93 DSBA-like thioredoxin domain
Thioredoxin_4        PF13462.1    163 seq1914_BIOID51121   -            269   1.7e-15   57.3   0.1   1   1   5.2e-19   2.4e-15   56.8   0.1     2   148    86   242    85   265 0.72 Thioredoxin
Thioredoxin_2        PF13098.1    112 seq1914_BIOID51121   -            269   1.1e-07   31.8   0.5   1   1   1.4e-10   6.3e-07   29.4   0.4     8   109   100   260    94   263 0.61 Thioredoxin-like domain
PhoH                 PF02562.11   205 seq1915_BIOID51121   -            307     6e-76  254.1   0.0   1   1   5.6e-80   7.7e-76  253.7   0.0     2   204   102   306   101   307 0.98 PhoH-like protein
PTS_EIIA_2           PF00359.17   142 seq1917_BIOID51121   -            154   3.8e-34  117.3   0.0   1   1   3.1e-38   4.3e-34  117.1   0.0     2   140     7   148     6   150 0.96 Phosphoenolpyruvate-dependent sugar phosphotransferase system, EIIA 2
OMPdecase            PF00215.19   226 seq1920_BIOID51121   -            267   1.3e-30  106.3   0.6   1   1   1.1e-34   1.5e-30  106.1   0.4     2   225    56   257    55   258 0.94 Orotidine 5'-phosphate decarboxylase / HUMPS family
CBM_48               PF02922.13    85 seq1921_BIOID51121   -            728   1.8e-29  101.4   0.0   1   1   5.3e-30   2.4e-26   91.4   0.0     2    85   125   207   124   207 0.95 Carbohydrate-binding module 48 (Isoamylase N-terminal domain)
Alpha-amylase_C      PF02806.13    96 seq1921_BIOID51121   -            728   3.4e-22   78.2   0.0   1   1   1.5e-25   6.8e-22   77.2   0.0     1    92   628   724   628   728 0.92 Alpha amylase, C-terminal all-beta domain
Alpha-amylase        PF00128.19   316 seq1921_BIOID51121   -            728   9.4e-15   54.6   0.0   1   1   2.5e-15   1.1e-11   44.5   0.0    10    82   273   346   267   371 0.88 Alpha amylase, catalytic domain
GGDEF                PF00990.16   161 seq1922_BIOID51121   -            460   7.9e-51  171.7   0.3   1   1   2.5e-54   3.4e-50  169.6   0.0     3   161   297   452   295   452 0.97 GGDEF domain
DiS_P_DiS            PF06750.8     92 seq1924_BIOID51121   -            269   1.1e-36  124.3   0.4   1   1   2.9e-40     2e-36  123.5   0.3     2    89    20   119    19   122 0.95 Bacterial Peptidase A24 N-terminal domain
Peptidase_A24        PF01478.13   106 seq1924_BIOID51121   -            269   1.5e-22   79.6  10.8   1   1   2.1e-26   1.5e-22   79.6   7.5     1   106   130   240   130   240 0.95 Type IV leader peptidase family
AP_endonuc_2         PF01261.19   211 seq1925_BIOID51121   -            284   2.2e-28   98.9   0.0   1   1   2.9e-32   3.9e-28   98.0   0.0     1   210    25   229    25   230 0.96 Xylose isomerase-like TIM barrel
NusG                 PF02357.14    92 seq1928_BIOID51121   -            162   3.6e-22   78.2   0.0   1   1   3.7e-26     5e-22   77.8   0.0     2    91     3    90     2    91 0.92 Transcription termination factor nusG
TetR_N               PF00440.18    47 seq1929_BIOID51121   -            199   2.5e-11   42.9   0.0   1   1   2.9e-15   3.9e-11   42.2   0.0     1    46    13    58    13    59 0.93 Bacterial regulatory proteins, tetR family
Form_Nir_trans       PF01226.12   250 seq1930_BIOID51121   -            343   3.7e-82  274.8  27.6   1   1   3.2e-86   4.4e-82  274.6  19.1     1   250    70   336    70   336 0.98 Formate/nitrite transporter
Aldolase_II          PF00596.16   183 seq1932_BIOID51121   -            228   7.3e-47  159.2   0.2   1   1   6.9e-51   9.4e-47  158.9   0.1     1   182     6   193     6   194 0.88 Class II Aldolase and Adducin N-terminal domain
EAL                  PF00563.15   236 seq1933_BIOID51121   -            798   1.1e-61  208.2   0.1   1   1   1.3e-64   2.3e-61  207.2   0.0     3   224   555   777   553   781 0.95 EAL domain
PAS_9                PF13426.1    104 seq1933_BIOID51121   -            798   1.7e-31  108.5   0.0   1   2   2.2e-20   3.8e-17   62.5   0.0     3   102    32   133    30   135 0.91 PAS domain
PAS_9                PF13426.1    104 seq1933_BIOID51121   -            798   1.7e-31  108.5   0.0   2   2   2.3e-14   3.9e-11   43.1   0.0     3   104   156   258   154   258 0.87 PAS domain
GGDEF                PF00990.16   161 seq1933_BIOID51121   -            798   3.8e-22   78.4   0.0   1   1     5e-25   8.5e-22   77.3   0.0     3   160   386   533   384   534 0.94 GGDEF domain
PAS                  PF00989.19   113 seq1933_BIOID51121   -            798   6.4e-21   74.1   0.0   1   2   1.5e-12   2.5e-09   36.7   0.0    13   112    32   132    24   133 0.81 PAS fold
PAS                  PF00989.19   113 seq1933_BIOID51121   -            798   6.4e-21   74.1   0.0   2   2   1.4e-11   2.4e-08   33.6   0.0     7   113   150   256   146   256 0.83 PAS fold
PAS_4                PF08448.5    110 seq1933_BIOID51121   -            798   9.1e-14   51.3   0.0   1   1   2.8e-12   4.8e-09   36.1   0.0     1   110   150   261   150   261 0.94 PAS fold
PAS_8                PF13188.1     64 seq1933_BIOID51121   -            798   4.4e-12   45.2   0.1   1   2   4.6e-07   0.00078   19.1   0.0    11    52    31    75    15    87 0.67 PAS domain
PAS_8                PF13188.1     64 seq1933_BIOID51121   -            798   4.4e-12   45.2   0.1   2   2   2.7e-08   4.7e-05   22.9   0.0     7    44   150   191   141   214 0.67 PAS domain
DUF2138              PF09909.4    555 seq1934_BIOID51121   -            576    3e-263  873.8   0.6   1   1  2.5e-267  3.5e-263  873.7   0.4     1   555    22   573    22   573 0.99 Uncharacterized protein conserved in bacteria (DUF2138)
Oxidored_FMN         PF00724.15   341 seq1935_BIOID51121   -            365   1.4e-90  303.6   0.0   1   1   1.1e-94   1.6e-90  303.4   0.0     1   340     5   343     5   344 0.93 NADH:flavin oxidoreductase / NADH oxidase family
Acyltransferase      PF01553.16   132 seq1936_BIOID51121   -            827   3.9e-25   87.6   0.0   1   1   5.1e-29   6.9e-25   86.8   0.0     2   131   302   444   301   445 0.95 Acyltransferase
Pilus_PilP           PF11356.3     87 seq1937_BIOID51121   -            276   1.8e-18   66.4   1.0   1   1   2.5e-22   3.4e-18   65.5   0.0     1    87    58   140    58   140 0.94 Type IV pilus biogenesis
EamA                 PF00892.15   126 seq1939_BIOID51121   -            306   1.6e-36  125.0  35.4   1   2   3.2e-25   4.3e-21   75.1   7.0     1   125    18   140    18   141 0.93 EamA-like transporter family
EamA                 PF00892.15   126 seq1939_BIOID51121   -            306   1.6e-36  125.0  35.4   2   2   3.1e-19   4.2e-15   55.7  12.0     1   125   160   284   160   285 0.87 EamA-like transporter family
CBM_48               PF02922.13    85 seq1940_BIOID51121   -            657   3.9e-21   74.7   0.0   1   1   1.1e-24   7.8e-21   73.8   0.0     1    85    11    97    11    97 0.89 Carbohydrate-binding module 48 (Isoamylase N-terminal domain)
Alpha-amylase        PF00128.19   316 seq1940_BIOID51121   -            657   2.1e-19   69.9   0.0   1   1   2.5e-20   1.7e-16   60.3   0.0    10   312   185   522   183   527 0.73 Alpha amylase, catalytic domain
PFL                  PF02901.10   648 seq1941_BIOID51121   -            760  4.9e-210  699.1   0.2   1   1  1.1e-213  7.2e-210  698.6   0.1     4   648    23   614    13   614 0.98 Pyruvate formate lyase
Gly_radical          PF01228.16   106 seq1941_BIOID51121   -            760   1.7e-43  147.1   0.0   1   1   8.4e-47   5.7e-43  145.4   0.0     1   106   630   741   630   741 0.98 Glycine radical
SIS                  PF01380.17   131 seq1942_BIOID51121   -            298   1.9e-08   33.8   0.0   1   1   2.8e-12   1.9e-08   33.8   0.0    52   128   130   208   126   211 0.96 SIS domain
SIS_2                PF13580.1    138 seq1942_BIOID51121   -            298   5.4e-07   29.2   1.4   1   1   2.2e-10   1.5e-06   27.8   0.1    20   136    47   164    39   166 0.84 SIS domain
Flavodoxin_1         PF00258.20   143 seq1943_BIOID51121   -            173     1e-27   96.7   0.0   1   1   8.7e-32   1.2e-27   96.5   0.0     1   143     5   160     5   160 0.94 Flavodoxin
Secretin             PF00263.16   165 seq1945_BIOID51121   -            686   2.9e-50  169.7   3.2   1   1   7.6e-54   5.2e-50  168.9   2.2     1   165   465   626   465   626 0.92 Bacterial type II and III secretion system protein
Secretin_N           PF03958.12    82 seq1945_BIOID51121   -            686   1.9e-44  149.6  16.3   1   3   2.1e-14   1.5e-10   41.0   0.3     1    80   145   206   145   208 0.95 Bacterial type II/III secretion system short domain
Secretin_N           PF03958.12    82 seq1945_BIOID51121   -            686   1.9e-44  149.6  16.3   2   3   4.3e-20   2.9e-16   59.2   0.3     2    79   211   277   210   280 0.95 Bacterial type II/III secretion system short domain
Secretin_N           PF03958.12    82 seq1945_BIOID51121   -            686   1.9e-44  149.6  16.3   3   3   8.7e-20     6e-16   58.2   0.3     2    82   285   362   284   362 0.88 Bacterial type II/III secretion system short domain
Glyoxalase           PF00903.20   128 seq1948_BIOID51121   -            135   3.7e-25   88.2   0.0   1   1   9.3e-29   4.2e-25   88.0   0.0     2   128     3   123     2   123 0.92 Glyoxalase/Bleomycin resistance protein/Dioxygenase superfamily
Glyoxalase_2         PF12681.2    108 seq1948_BIOID51121   -            135   3.6e-18   66.0   0.0   1   1   9.1e-22   4.2e-18   65.8   0.0     1   108     8   124     8   124 0.77 Glyoxalase-like domain
Glyoxalase_4         PF13669.1    110 seq1948_BIOID51121   -            135   5.7e-09   35.8   0.0   1   1   6.2e-12   2.8e-08   33.6   0.0     2   106     5   108     4   112 0.88 Glyoxalase/Bleomycin resistance protein/Dioxygenase superfamily
Ribosomal_S6         PF01250.12    92 seq1949_BIOID51121   -            131   3.4e-33  113.2   0.1   1   1   3.2e-37   4.4e-33  112.8   0.0     1    91     2    91     2    92 0.98 Ribosomal protein S6
DUF1175              PF06672.6    217 seq1951_BIOID51121   -            216   8.1e-85  283.4   0.0   1   1   6.5e-89   8.9e-85  283.3   0.0    14   216    25   214    12   215 0.96 Protein of unknown function (DUF1175)
PTS_EIIC             PF02378.13   321 seq1952_BIOID51121   -            474   1.1e-39  136.0  29.2   1   1   1.6e-43   1.1e-39  136.0  20.2     2   321   119   401   118   401 0.88 Phosphotransferase system, EIIC
PTS_EIIB             PF00367.15    35 seq1952_BIOID51121   -            474   1.7e-12   46.2   0.3   1   1     5e-16   3.4e-12   45.2   0.2     4    35    13    44    11    44 0.96 phosphotransferase system, EIIB
SSB                  PF00436.20   104 seq1953_BIOID51121   -            104   2.9e-13   49.4   0.0   1   1   2.3e-17   3.2e-13   49.3   0.0     2    96     3    92     2   100 0.89 Single-strand binding protein family
RNase_T              PF00929.19   164 seq1956_BIOID51121   -            215   9.4e-37  126.7   0.1   1   1   7.9e-41   1.1e-36  126.5   0.0     1   164    20   194    20   194 0.96 Exonuclease
Ribosomal_S18        PF01084.15    54 seq1958_BIOID51121   -             75   2.7e-25   87.8   0.5   1   1   2.4e-29   3.3e-25   87.5   0.3     2    54    16    68    15    68 0.96 Ribosomal protein S18
YbjQ_1               PF01906.12   105 seq1959_BIOID51121   -            107   1.2e-40  138.0   0.5   1   1   9.3e-45   1.3e-40  137.9   0.4     1   104     1   104     1   105 0.99 Putative heavy-metal-binding
Ribosomal_L9_C       PF03948.9     87 seq1962_BIOID51121   -            149   1.2e-26   92.4   1.8   1   1   2.9e-30     2e-26   91.7   1.2     2    87    63   149    62   149 0.97 Ribosomal protein L9, C-terminal domain
Ribosomal_L9_N       PF01281.14    48 seq1962_BIOID51121   -            149   7.6e-23   79.3   0.3   1   1   2.2e-26   1.5e-22   78.4   0.2     1    48     1    48     1    48 0.97 Ribosomal protein L9, N-terminal domain
A2M_N                PF01835.14    99 seq1963_BIOID51121   -           1504   2.8e-23   81.9   0.1   1   1   2.2e-18   7.7e-15   54.8   0.0     2    99   315   410   314   410 0.93 MG2 domain
A2M_N_2              PF07703.9    136 seq1963_BIOID51121   -           1504   7.9e-23   80.6   0.6   1   1   1.1e-25   3.8e-22   78.4   0.1     2   136   631   776   630   776 0.95 Alpha-2-macroglobulin family N-terminal region
A2M                  PF00207.17    92 seq1963_BIOID51121   -           1504   2.6e-12   46.0   0.0   1   1     2e-15     7e-12   44.6   0.0     1    85   841   924   841   930 0.95 Alpha-2-macroglobulin family
Amidase_2            PF01510.20   132 seq1965_BIOID51121   -            276   1.2e-26   93.1   0.0   1   1   1.5e-30   2.1e-26   92.4   0.0     6   131    41   179    35   180 0.92 N-acetylmuramoyl-L-alanine amidase
GCV_T                PF01571.16   211 seq1966_BIOID51121   -            326   4.9e-28   97.8   0.3   1   1   5.6e-32   7.7e-28   97.1   0.2     4   209    24   217    21   219 0.90 Aminomethyltransferase folate-binding domain
DEAD                 PF00270.24   173 seq1967_BIOID51121   -            769   4.3e-28   97.7   0.0   1   1   3.9e-31   1.3e-27   96.1   0.0     1   167    31   218    31   224 0.88 DEAD/DEAH box helicase
DEAD_assoc           PF08494.6    187 seq1967_BIOID51121   -            769   1.6e-17   63.7   0.0   1   1   1.6e-20   5.3e-17   62.0   0.0     2    68   679   747   678   761 0.91 DEAD/H associated
Helicase_C           PF00271.26    78 seq1967_BIOID51121   -            769   6.7e-14   51.4   0.1   1   1   8.2e-17   2.8e-13   49.4   0.0    12    75   354   417   348   419 0.96 Helicase conserved C-terminal domain
ResIII               PF04851.10   184 seq1967_BIOID51121   -            769   4.6e-08   32.9   0.0   1   1   3.8e-11   1.3e-07   31.5   0.0     8   182    29   217    23   219 0.73 Type III restriction enzyme, res subunit
Peptidase_M15        PF01427.12   198 seq1968_BIOID51121   -            193   2.7e-75  252.2   0.0   1   1   5.8e-79     4e-75  251.6   0.0     2   197     4   186     3   187 0.98 D-ala-D-ala dipeptidase
VanY                 PF02557.12   132 seq1968_BIOID51121   -            193     4e-10   39.5   0.0   1   1   8.9e-14   6.1e-10   38.9   0.0     4   128    42   167    39   171 0.87 D-alanyl-D-alanine carboxypeptidase
NTP_transferase      PF00483.18   248 seq1969_BIOID51121   -            438   2.2e-70  236.6   0.0   1   1   3.9e-74   2.6e-70  236.4   0.0     2   246    29   298    28   300 0.97 Nucleotidyl transferase
NTP_transf_3         PF12804.2    179 seq1969_BIOID51121   -            438   5.3e-07   29.8   0.0   1   1   1.3e-10   8.6e-07   29.1   0.0     1   121    29   173    29   241 0.79 MobA-like NTP transferase domain
SBP_bac_5            PF00496.17   374 seq1970_BIOID51121   -            562   2.4e-93  312.8   7.6   1   1   2.7e-97   3.7e-93  312.2   5.3     2   371   124   478   123   480 0.97 Bacterial extracellular solute-binding proteins, family 5 Middle
Radical_SAM          PF04055.16   166 seq1971_BIOID51121   -            255   2.2e-32  112.4   0.1   1   1   6.3e-36   2.8e-32  112.0   0.1     1   158    33   187    33   193 0.96 Radical SAM superfamily
Fer4_12              PF13353.1    139 seq1971_BIOID51121   -            255   1.4e-18   67.2   0.0   1   1   4.1e-22   1.9e-18   66.8   0.0     1   134    25   155    25   160 0.86 4Fe-4S single cluster domain
Fer4_14              PF13394.1    117 seq1971_BIOID51121   -            255   1.1e-10   41.4   0.1   1   1   4.4e-14     2e-10   40.6   0.0     5    91    36   120    32   145 0.84 4Fe-4S single cluster domain
Beta-lactamase       PF00144.19   330 seq1972_BIOID51121   -            433     9e-72  241.7   1.0   1   1   7.7e-76     1e-71  241.5   0.7     1   328    43   412    43   414 0.94 Beta-lactamase
T2SE                 PF00437.15   272 seq1973_BIOID51121   -            497   3.6e-87  291.5   3.1   1   1   3.9e-91   5.3e-87  291.0   2.2     3   271   124   389   122   390 0.98 Type II/IV secretion system protein
DUF3302              PF11742.3     78 seq1975_BIOID51121   -            120   1.7e-44  149.4   7.5   1   1   1.5e-48   2.1e-44  149.1   5.2     1    77     3    79     3    80 0.98 Protein of unknown function (DUF3302)
DEDD_Tnp_IS110       PF01548.12   144 seq1976_BIOID51121   -            326   4.2e-44  149.5   0.2   1   1   2.4e-47   1.7e-43  147.6   0.1     1   144     7   151     7   151 0.99 Transposase
Transposase_20       PF02371.11    87 seq1976_BIOID51121   -            326   1.1e-27   95.7   0.4   1   1     3e-31     2e-27   94.9   0.3     2    85   196   280   195   282 0.96 Transposase IS116/IS110/IS902 family
Glyco_transf_5       PF08323.6    245 seq1977_BIOID51121   -            477   1.1e-72  244.3   0.2   1   1   1.4e-75   6.3e-72  241.8   0.0     1   244     2   233     2   234 0.92 Starch synthase catalytic domain
Glycos_transf_1      PF00534.15   172 seq1977_BIOID51121   -            477   2.2e-16   59.6   0.0   1   1   7.9e-20   3.6e-16   58.9   0.0    12   155   289   438   283   448 0.93 Glycosyl transferases group 1
Glyco_trans_4_4      PF13579.1    160 seq1977_BIOID51121   -            477   1.3e-10   41.5   7.7   1   1   1.1e-12   5.2e-09   36.3   3.4     1   144    17   219    17   225 0.58 Glycosyl transferase 4-like domain
HlyD                 PF00529.15   306 seq1979_BIOID51121   -            378     1e-59  202.2  14.3   1   1   3.3e-63   1.1e-59  202.0   9.9     3   306    64   349    62   349 0.99 HlyD family secretion protein
HlyD_3               PF13437.1    105 seq1979_BIOID51121   -            378   4.5e-14   52.5   0.7   1   1   1.5e-11     5e-08   33.1   0.0     1    80   221   301   221   333 0.89 HlyD family secretion protein
Biotin_lipoyl_2      PF13533.1     50 seq1979_BIOID51121   -            378   3.8e-10   39.1   9.6   1   1   7.9e-13   2.7e-09   36.4   0.3     3    49    64   110    60   111 0.96 Biotin-lipoyl like
HlyD_2               PF12700.2    328 seq1979_BIOID51121   -            378   5.7e-10   38.7   0.3   1   1   2.8e-13   9.5e-10   38.0   0.2    24   240    66   301    64   313 0.85 HlyD family secretion protein
LysR_substrate       PF03466.15   209 seq1981_BIOID51121   -            302     2e-34  118.4   0.0   1   1   3.8e-38   2.6e-34  118.0   0.0     4   206    91   290    88   292 0.97 LysR substrate binding domain
HTH_1                PF00126.22    60 seq1981_BIOID51121   -            302   1.2e-19   69.6   0.6   1   1     4e-23   2.7e-19   68.5   0.4     3    59     7    63     5    64 0.96 Bacterial regulatory helix-turn-helix protein, lysR family
BPD_transp_1         PF00528.17   185 seq1982_BIOID51121   -            340   1.9e-45  154.5  12.9   1   1   1.4e-49   1.9e-45  154.5   8.9     1   183   115   334   115   336 0.99 Binding-protein-dependent transport system inner membrane component
T2SF                 PF00482.18   124 seq1983_BIOID51121   -            407   1.6e-56  189.4  12.1   1   2   9.1e-36   1.2e-31  109.0   0.4     1   124    72   195    72   195 0.99 Type II secretion system (T2SS), protein F
T2SF                 PF00482.18   124 seq1983_BIOID51121   -            407   1.6e-56  189.4  12.1   2   2   3.7e-28   5.1e-24   84.4   3.7     1   122   275   395   275   397 0.98 Type II secretion system (T2SS), protein F
DEAD_assoc           PF08494.6    187 seq1984_BIOID51121   -            783     2e-35  122.1   0.0   1   1   4.7e-39   6.4e-35  120.4   0.0    77   186     3   112     1   113 0.97 DEAD/H associated
Porin_1              PF00267.16   337 seq1987_BIOID51121   -            357  3.5e-122  407.7  31.4   1   1  5.7e-126  3.9e-122  407.6  21.7     1   337    27   357    27   357 0.96 Gram-negative porin
Porin_4              PF13609.1    311 seq1987_BIOID51121   -            357   3.6e-19   69.2  41.0   1   1   5.3e-23   3.6e-19   69.2  28.4     6   306    12   331     6   338 0.78 Gram-negative porin
Phosphorylase        PF00343.15   713 seq1989_BIOID51121   -            218   2.9e-50  170.8   0.1   1   1   2.7e-54   3.7e-50  170.4   0.1     1   103   101   202   101   211 0.95 Carbohydrate phosphorylase
BPD_transp_1         PF00528.17   185 seq1995_BIOID51121   -            298   1.4e-31  109.3  12.9   1   1   9.4e-35   6.4e-31  107.1   6.5     1   182   111   292   111   295 0.97 Binding-protein-dependent transport system inner membrane component
OppC_N               PF12911.2     56 seq1995_BIOID51121   -            298   9.4e-09   34.4   0.5   1   1   1.4e-12   9.4e-09   34.4   0.3    12    56    27    71    24    71 0.94 N-terminal TM domain of oligopeptide transport permease C
Glyco_hydro_1        PF00232.13   455 seq1997_BIOID51121   -            479  8.5e-131  436.1   1.9   1   1  7.2e-135  9.9e-131  435.9   1.3     3   454     6   476     4   477 0.92 Glycosyl hydrolase family 1
T2SG                 PF08334.6    108 seq1998_BIOID51121   -            151   6.2e-40  135.1   0.4   1   1   2.1e-43   7.3e-40  134.9   0.3     1   108    36   145    36   145 0.97 Type II secretion system (T2SS), protein G
N_methyl_2           PF13544.1     31 seq1998_BIOID51121   -            151     9e-09   34.3   0.6   1   1   4.6e-12   1.6e-08   33.5   0.4     4    31     2    29     1    29 0.91 Type IV pilin N-term methylation site GFxxxE
N_methyl             PF07963.7     20 seq1998_BIOID51121   -            151   1.9e-06   27.1   5.9   1   1   8.6e-10   2.9e-06   26.5   4.1     2    20    13    31    12    31 0.95 Prokaryotic N-terminal methylation motif
N_methyl_3           PF13633.1     22 seq1998_BIOID51121   -            151   2.6e-05   23.6   6.8   1   1   1.3e-08   4.3e-05   22.9   4.7     1    22    14    35    14    35 0.97 Prokaryotic N-terminal methylation site
GGDEF                PF00990.16   161 seq1999_BIOID51121   -            264   5.3e-51  172.2   0.0   1   1   4.8e-55   6.5e-51  171.9   0.0     1   161    94   251    94   251 0.98 GGDEF domain
Phosphorylase        PF00343.15   713 seq2000_BIOID51121   -            585  6.5e-301  999.3   2.7   1   1  5.3e-305  7.3e-301  999.2   1.9   132   713     1   582     1   582 1.00 Carbohydrate phosphorylase
GspH                 PF12019.3    114 seq2004_BIOID51121   -            187   2.8e-07   30.5   0.0   1   1   5.5e-11   3.8e-07   30.1   0.0     1   110    40   169    40   175 0.83 Type II transport protein GspH
N_methyl             PF07963.7     20 seq2004_BIOID51121   -            187   3.7e-05   23.0   2.9   1   1   9.7e-09   6.6e-05   22.3   2.0     1    19     4    22     4    23 0.94 Prokaryotic N-terminal methylation motif
oligo_HPY            PF08352.7     64 seq2005_BIOID51121   -            328   1.5e-18   66.7   0.8   1   1     6e-22   2.7e-18   65.9   0.5     1    64   236   300   236   300 0.98 Oligopeptide/dipeptide transporter, C-terminal region
ABC_tran             PF00005.22   118 seq2005_BIOID51121   -            328   1.9e-16   60.4   0.0   1   1   5.6e-20   2.5e-16   59.9   0.0    10   118    63   185    49   185 0.77 ABC transporter
AAA_21               PF13304.1    303 seq2005_BIOID51121   -            328   3.6e-08   33.5   0.0   1   1   2.4e-10   1.1e-06   28.7   0.0   233   302   153   220   148   221 0.90 AAA domain
DJ-1_PfpI            PF01965.19   147 seq2006_BIOID51121   -            283   4.2e-12   45.6   0.0   1   1   5.2e-16   7.1e-12   44.8   0.0    22   143   125   274   108   278 0.81 DJ-1/PfpI family
DUF2300              PF10062.4    138 seq2007_BIOID51121   -            549   2.4e-91  302.5   5.0   1   2   1.6e-47   1.1e-43  148.1   0.3     2   137    84   216    83   217 0.98 Predicted secreted protein (DUF2300)
DUF2300              PF10062.4    138 seq2007_BIOID51121   -            549   2.4e-91  302.5   5.0   2   2   5.1e-50   3.5e-46  156.2   0.3     1   138   405   532   405   532 0.99 Predicted secreted protein (DUF2300)
SpoIID               PF08486.5     96 seq2007_BIOID51121   -            549   3.4e-06   27.1   0.0   1   1   1.1e-09   7.2e-06   26.0   0.0     4    71   311   375   308   414 0.81 Stage II sporulation protein
T2SI                 PF02501.12    81 seq2009_BIOID51121   -            123   8.2e-22   76.8   1.3   1   1   2.3e-25     1e-21   76.5   0.9     2    79    38   116    37   118 0.96 Type II secretion system (T2SS), protein I
N_methyl             PF07963.7     20 seq2009_BIOID51121   -            123   7.5e-07   28.4   1.6   1   1   2.8e-10   1.3e-06   27.6   1.1     1    20     3    22     3    22 0.94 Prokaryotic N-terminal methylation motif
N_methyl_3           PF13633.1     22 seq2009_BIOID51121   -            123   2.1e-05   23.9   6.0   1   1   8.4e-09   3.8e-05   23.0   4.1     1    22     5    26     5    26 0.97 Prokaryotic N-terminal methylation site
Amidase_3            PF01520.13   175 seq2010_BIOID51121   -            289   2.7e-52  176.9   0.0   1   1     5e-56   6.8e-52  175.6   0.0     1   174    59   273    59   274 0.99 N-acetylmuramoyl-L-alanine amidase
DDE_Tnp_1            PF01609.16   211 seq2011_BIOID51121   -            293   2.1e-33  115.5   0.1   1   1   1.2e-36   3.3e-33  114.9   0.0     5   210   105   279   103   280 0.90 Transposase DDE domain
DUF772               PF05598.6     77 seq2011_BIOID51121   -            293   1.2e-21   76.2   0.3   1   1   7.7e-25   2.1e-21   75.4   0.2     1    77    18    93    18    93 0.99 Transposase domain (DUF772)
DDE_Tnp_1_3          PF13612.1    155 seq2011_BIOID51121   -            293   2.1e-08   33.9   0.0   1   1   1.2e-11   3.4e-08   33.2   0.0     5   151   104   259   101   263 0.72 Transposase DDE domain
DDE_Tnp_1_6          PF13751.1    125 seq2011_BIOID51121   -            293   6.3e-07   29.3   0.2   1   1     5e-10   1.4e-06   28.2   0.1    59   123   220   281   211   283 0.81 Transposase DDE domain
T2SJ                 PF11612.3    169 seq2013_BIOID51121   -            199   1.3e-39  135.4   0.2   1   1   3.4e-43   1.6e-39  135.2   0.1     3   167    40   197    38   199 0.93 Type II secretion system (T2SS), protein J
N_methyl_2           PF13544.1     31 seq2013_BIOID51121   -            199   6.1e-07   28.5   1.1   1   1   2.8e-10   1.3e-06   27.5   0.8    10    29     2    21     1    23 0.91 Type IV pilin N-term methylation site GFxxxE
N_methyl             PF07963.7     20 seq2013_BIOID51121   -            199   9.8e-06   24.9   4.1   1   1   3.6e-09   1.7e-05   24.1   2.8     2    19     7    24     6    25 0.93 Prokaryotic N-terminal methylation motif
ABC_tran             PF00005.22   118 seq2017_BIOID51121   -            308   1.1e-18   67.6   0.0   1   1   5.2e-22   1.8e-18   66.9   0.0     1   118    56   171    56   171 0.86 ABC transporter
oligo_HPY            PF08352.7     64 seq2017_BIOID51121   -            308   1.5e-17   63.6   0.1   1   1   7.4e-21   2.5e-17   62.8   0.0     1    64   222   287   222   287 0.98 Oligopeptide/dipeptide transporter, C-terminal region
AAA_21               PF13304.1    303 seq2017_BIOID51121   -            308   1.2e-11   44.9   0.0   1   1   3.5e-11   1.2e-07   31.8   0.0   220   302   126   206    86   207 0.81 AAA domain
AAA_22               PF13401.1    131 seq2017_BIOID51121   -            308     1e-06   28.7   0.0   1   1   7.2e-10   2.5e-06   27.5   0.0     9   123    47   200    39   207 0.82 AAA domain
DLH                  PF01738.13   218 seq2018_BIOID51121   -            289   4.8e-76  254.7   0.0   1   1   2.2e-79   5.9e-76  254.4   0.0     1   217    60   283    60   284 0.99 Dienelactone hydrolase family
Abhydrolase_5        PF12695.2    142 seq2018_BIOID51121   -            289   1.5e-15   57.0   0.1   1   1   8.2e-19   2.2e-15   56.5   0.0     2   142    77   255    76   255 0.76 Alpha/beta hydrolase family
Abhydrolase_6        PF12697.2    228 seq2018_BIOID51121   -            289     3e-12   46.8   2.3   1   1   1.5e-09     4e-06   26.7   0.0   162   221   192   260   180   266 0.74 Alpha/beta hydrolase family
BAAT_C               PF08840.6    213 seq2018_BIOID51121   -            289   1.5e-08   34.5   0.1   1   1   4.8e-09   1.3e-05   24.9   0.2   109   178   204   271   190   287 0.78 BAAT / Acyl-CoA thioester hydrolase C terminal
Peptidase_S9         PF00326.16   213 seq2018_BIOID51121   -            289   9.3e-07   28.1   0.0   1   1   1.6e-08   4.4e-05   22.6   0.0   136   210   202   284   194   287 0.78 Prolyl oligopeptidase family
NLPC_P60             PF00877.14   105 seq2019_BIOID51121   -            271   1.3e-33  114.8   0.0   1   1     7e-37   3.2e-33  113.5   0.0     1   105   153   263   153   263 0.98 NlpC/P60 family
PBP_like_2           PF12849.2    281 seq2020_BIOID51121   -            505   3.1e-32  112.0   2.2   1   1   6.6e-36   4.5e-32  111.5   1.5     8   279   242   485   236   487 0.82 PBP superfamily domain
PBP_like             PF12727.2    193 seq2020_BIOID51121   -            505   4.1e-07   29.0   0.1   1   1   9.4e-11   6.4e-07   28.3   0.1    58   166   315   440   288   484 0.77 PBP superfamily domain
T2SK                 PF03934.8    280 seq2021_BIOID51121   -            325   1.6e-85  286.5   7.7   1   1   1.3e-89   1.8e-85  286.3   5.4     1   275    32   312    32   317 0.97 Type II secretion system (T2SS), protein K
Coprogen_oxidas      PF01218.13   296 seq2022_BIOID51121   -            299  6.2e-147  487.7   0.1   1   1  5.1e-151    7e-147  487.5   0.1     2   296     7   299     6   299 0.99 Coproporphyrinogen III oxidase
Acyl_transf_1        PF00698.16   318 seq2023_BIOID51121   -            163   6.6e-08   32.1   0.0   1   1   5.9e-12     8e-08   31.8   0.0   148   278     9   140     3   156 0.94 Acyl transferase domain
DUF2135              PF09906.4     50 seq2026_BIOID51121   -            258   2.7e-21   75.1   1.7   1   1   4.2e-24   5.8e-20   70.8   0.3     1    50   199   244   199   244 0.99 Uncharacterized protein conserved in bacteria (DUF2135)
Isochorismatase      PF00857.15   174 seq2028_BIOID51121   -            208   1.5e-24   86.7   0.0   1   1   2.7e-28   3.7e-24   85.4   0.0     2   172    14   165    13   166 0.92 Isochorismatase family
Sod_Fe_C             PF02777.13   106 seq2029_BIOID51121   -            193   1.9e-45  152.9   1.9   1   1   1.5e-48     1e-44  150.5   0.1     1   105    87   190    87   191 0.98 Iron/manganese superoxide dismutases, C-terminal domain
Sod_Fe_N             PF00081.17    82 seq2029_BIOID51121   -            193     3e-35  120.2   0.6   1   1   7.4e-39   5.1e-35  119.5   0.4     1    82     2    82     2    82 0.98 Iron/manganese superoxide dismutases, alpha-hairpin domain
T2SL                 PF05134.8    230 seq2030_BIOID51121   -            392   4.4e-53  179.7   5.7   1   1   1.1e-56   7.5e-53  178.9   4.0     1   230     5   230     5   230 0.97 Type II secretion system (T2SS), protein L
GspL_C               PF12693.2    158 seq2030_BIOID51121   -            392   3.1e-41  140.6   8.7   1   1     1e-44     7e-41  139.5   6.0     1   156   234   391   234   392 0.99 GspL periplasmic domain
BDM                  PF10684.4     92 seq2035_BIOID51121   -             71   3.2e-49  165.0   0.3   1   1   2.5e-53   3.5e-49  164.9   0.2    22    92     1    71     1    71 0.99 Putative biofilm-dependent modulation protein
RcsC                 PF09456.5     92 seq2038_BIOID51121   -            949   1.6e-38  130.0   0.0   1   1   1.4e-41   4.7e-38  128.6   0.0     1    92   708   799   708   799 0.99 RcsC Alpha-Beta-Loop (ABL)
HATPase_c            PF02518.21   111 seq2038_BIOID51121   -            949   4.4e-33  113.2   0.0   1   1   2.6e-36   8.8e-33  112.2   0.0     1   110   581   690   581   691 0.99 Histidine kinase-, DNA gyrase B-, and HSP90-like ATPase
Response_reg         PF00072.19   112 seq2038_BIOID51121   -            949   1.3e-29  102.3   0.1   1   1     1e-32   3.5e-29  100.9   0.0     1   111   827   936   827   937 0.98 Response regulator receiver domain
HisKA                PF00512.20    68 seq2038_BIOID51121   -            949   1.4e-17   63.3   0.0   1   1   1.4e-20   4.7e-17   61.6   0.0     1    67   469   533   469   534 0.97 His Kinase A (phospho-acceptor) domain
Ribosomal_S22        PF08136.6     45 seq2040_BIOID51121   -             45   3.2e-32  110.3   1.3   1   1   2.5e-36   3.4e-32  110.2   0.9     1    45     1    45     1    45 1.00 30S ribosomal protein subunit S22 family
Transthyretin        PF00576.16   112 seq2041_BIOID51121   -            137   1.9e-42  143.5   0.1   1   1   1.6e-46   2.2e-42  143.3   0.1     2   112    28   136    27   136 0.98 HIUase/Transthyretin family
Malic_M              PF03949.10   255 seq2042_BIOID51121   -            574   4.8e-93  311.2   0.0   1   1   9.9e-97   6.8e-93  310.7   0.0     1   254   280   539   280   540 0.99 Malic enzyme, NAD binding domain
malic                PF00390.14   182 seq2042_BIOID51121   -            574     2e-80  268.5   0.0   1   1   5.8e-84   3.9e-80  267.5   0.0     1   182    90   270    90   270 0.99 Malic enzyme, N-terminal domain
2-Hacid_dh_C         PF02826.14   178 seq2045_BIOID51121   -            325   1.6e-45  154.3   0.0   1   1   9.3e-49   6.3e-45  152.3   0.0     2   178   118   290   117   290 0.95 D-isomer specific 2-hydroxyacid dehydrogenase, NAD binding domain
NAD_binding_2        PF03446.10   162 seq2045_BIOID51121   -            325   1.7e-06   27.9   0.0   1   1   6.1e-10   4.2e-06   26.6   0.0     3    90   151   236   149   242 0.92 NAD binding domain of 6-phosphogluconate dehydrogenase
T2SM                 PF04612.7    160 seq2046_BIOID51121   -            178   3.8e-39  133.9   3.3   1   1   3.3e-43   4.5e-39  133.6   2.3     3   159    24   177    22   178 0.95 Type II secretion system (T2SS), protein M
SBP_bac_1            PF01547.20   314 seq2048_BIOID51121   -            396   2.8e-42  145.4  15.1   1   1   8.5e-46   3.9e-42  144.9  10.5     9   312    45   315    37   317 0.90 Bacterial extracellular solute-binding protein
SBP_bac_8            PF13416.1    281 seq2048_BIOID51121   -            396   2.3e-41  142.2  11.4   1   1   6.2e-45   2.8e-41  141.9   7.4     2   280    49   344    48   345 0.84 Bacterial extracellular solute-binding protein
SBP_bac_6            PF13343.1    242 seq2048_BIOID51121   -            396   1.3e-06   27.7   3.5   1   1   1.1e-09     5e-06   25.8   2.4     4   215    83   325    80   345 0.71 Bacterial extracellular solute-binding protein
Oxidored_molyb       PF00174.14   169 seq2049_BIOID51121   -            334   8.3e-41  139.0   0.0   1   1   9.6e-45   1.3e-40  138.4   0.0    11   168   108   268    97   269 0.94 Oxidoreductase molybdopterin binding domain
LysR_substrate       PF03466.15   209 seq2051_BIOID51121   -            317   2.2e-43  147.6   1.4   1   1   4.6e-47   3.1e-43  147.1   1.0     3   207    86   288    84   290 0.97 LysR substrate binding domain
HTH_1                PF00126.22    60 seq2051_BIOID51121   -            317   3.7e-17   61.6   1.4   1   1   1.4e-20   9.5e-17   60.3   1.0     2    60     5    63     4    63 0.97 Bacterial regulatory helix-turn-helix protein, lysR family
HTH_29               PF13551.1    113 seq2052_BIOID51121   -            478   7.1e-15   54.9   0.6   1   1   7.4e-18   1.7e-14   53.7   0.4     1   111    27   130    27   132 0.90 Winged helix-turn helix
HTH_28               PF13518.1     52 seq2052_BIOID51121   -            478     3e-11   42.9   0.6   1   1   1.4e-13   3.1e-10   39.6   0.6     2    51    27    77    26    78 0.96 Helix-turn-helix domain
HTH_23               PF13384.1     50 seq2052_BIOID51121   -            478   3.5e-09   35.8   0.2   1   1   7.7e-12   1.8e-08   33.6   0.1     2    48    22    69    21    71 0.94 Homeodomain-like domain
rve                  PF00665.21   120 seq2052_BIOID51121   -            478   8.6e-09   35.4   0.0   1   1   8.2e-12   1.9e-08   34.3   0.0     4   119   153   276   150   277 0.87 Integrase core domain
HTH_32               PF13565.1     77 seq2052_BIOID51121   -            478   6.7e-08   33.1   0.6   1   1   2.8e-10   6.4e-07   29.9   0.0     3    77    56   128    54   128 0.82 Homeodomain-like domain
PHP                  PF02811.14   175 seq2053_BIOID51121   -            245   1.5e-17   63.8   1.3   1   1   1.9e-21   2.6e-17   63.0   0.9     1   169     4   164     4   174 0.91 PHP domain
Peripla_BP_3         PF13377.1    160 seq2054_BIOID51121   -            341   9.6e-43  145.8   0.0   1   1   9.5e-46   3.2e-42  144.1   0.0     2   160   171   331   170   331 0.92 Periplasmic binding protein-like domain
Peripla_BP_1         PF00532.16   279 seq2054_BIOID51121   -            341   8.6e-35  120.1   0.0   1   1     3e-38     1e-34  119.9   0.0     2   275    60   325    59   329 0.93 Periplasmic binding proteins and sugar binding domain of LacI family
LacI                 PF00356.16    46 seq2054_BIOID51121   -            341   3.7e-21   74.3   0.8   1   1   2.1e-24   7.1e-21   73.4   0.6     1    46     3    48     3    48 0.99 Bacterial regulatory proteins, lacI family
Peripla_BP_4         PF13407.1    258 seq2054_BIOID51121   -            341   2.6e-20   72.7   0.0   1   1   1.1e-23   3.6e-20   72.3   0.0     1   253    62   308    62   313 0.89 Periplasmic binding protein domain
Ferric_reduct        PF01794.14   125 seq2055_BIOID51121   -            211   3.5e-13   49.6  11.2   1   1   2.6e-17   3.5e-13   49.6   7.8     5   124    51   161    18   162 0.90 Ferric reductase like transmembrane component
BPD_transp_1         PF00528.17   185 seq2056_BIOID51121   -            514   3.5e-22   78.7  15.8   1   1   2.6e-26   3.5e-22   78.7  10.9     4   171   298   501   295   509 0.83 Binding-protein-dependent transport system inner membrane component
ADH_N                PF08240.7    109 seq2057_BIOID51121   -            346   6.1e-31  106.3   7.9   1   1   1.3e-34   6.1e-31  106.3   5.5     2   109    35   141    34   141 0.97 Alcohol dehydrogenase GroES-like domain
ADH_zinc_N           PF00107.21   130 seq2057_BIOID51121   -            346   2.6e-29  101.2   1.4   1   1   1.1e-32   5.1e-29  100.3   1.0     1   129   182   308   182   309 0.98 Zinc-binding dehydrogenase
ADH_zinc_N_2         PF13602.1    127 seq2057_BIOID51121   -            346   8.5e-08   33.0   1.3   1   1   3.5e-11   1.6e-07   32.1   0.9     1   127   215   342   215   342 0.76 Zinc-binding dehydrogenase
Nitrate_red_del      PF02613.10   136 seq2058_BIOID51121   -            184   3.9e-19   68.6   0.4   1   1   4.2e-23   5.8e-19   68.1   0.3     3   135    31   150    29   151 0.90 Nitrate reductase delta subunit
[truncated: 1,557,988 more chars]
