# Supplementary material for: A domain sequence approach to pangenomics: applications to Escherichia coli
Source: F1000Res. 2013 May 29;1:19. Originally published 2012 Oct 1. [Version 2] doi: 10.12688/f1000research.1-19.v2 (PMC3901455; doi:10.12688/f1000research.1-19.v2)
Supplement: The 347 text files show the results from scanning each of the fasta-files against the Pfam-A database [file f1000research-1-1101-s0002.tgz › Escherichia_coli_4_1_47FAA__BIOID39385.txt]

#                                                                            --- full sequence --- -------------- this domain -------------   hmm coord   ali coord   env coord
# target name        accession   tlen query name           accession   qlen   E-value  score  bias   #  of  c-Evalue  i-Evalue  score  bias  from    to  from    to  from    to  acc description of target
#------------------- ---------- ----- -------------------- ---------- ----- --------- ------ ----- --- --- --------- --------- ------ ----- ----- ----- ----- ----- ----- ----- ---- ---------------------
ABC_tran             PF00005.22   118 seq3_BIOID39385      -            573   6.2e-24   84.5   0.0   1   1   4.2e-27   1.9e-23   82.9   0.0     1   117   380   502   380   503 0.91 ABC transporter
ABC_membrane         PF00664.18   275 seq3_BIOID39385      -            573     2e-07   30.6  11.6   1   1   2.3e-10     1e-06   28.2   8.1    65   271    84   289    17   292 0.80 ABC transporter transmembrane region
Molydop_binding      PF01568.16   109 seq6_BIOID39385      -            125   8.3e-19   67.2   0.1   1   1   1.9e-22   2.6e-18   65.7   0.1     4   108     3   118     1   119 0.93 Molydopterin dinucleotide binding domain
FlxA                 PF14282.1    106 seq9_BIOID39385      -            113   2.1e-16   59.6  26.4   1   1   1.7e-20   2.4e-16   59.4  18.3     5    84    13    92     7   108 0.90 FlxA-like protein
Fimbrial             PF00419.15   145 seq15_BIOID39385     -             82   3.2e-12   46.7   1.8   1   1   2.6e-16   3.5e-12   46.6   1.3    58   145     1    82     1    82 0.83 Fimbrial protein
rve_3                PF13683.1     67 seq18_BIOID39385     -             68   5.5e-10   38.5   0.0   1   1     1e-13     7e-10   38.1   0.0    19    67     1    50     1    50 0.97 Integrase core domain
rve_2                PF13333.1     52 seq18_BIOID39385     -             68   1.3e-09   37.8   0.1   1   1   2.6e-13   1.8e-09   37.4   0.0     1    50     2    56     2    59 0.91 Integrase core domain
BPD_transp_2         PF02653.11   267 seq21_BIOID39385     -            330   1.4e-47  161.7  43.4   1   1   1.3e-51   1.8e-47  161.4  30.1     3   267    36   305    34   305 0.94 Branched-chain amino acid transport system / permease component
rve_2                PF13333.1     52 seq23_BIOID39385     -             72   3.9e-22   77.9   1.8   1   1   6.9e-26   4.7e-22   77.6   1.2     1    50    14    67    14    68 0.95 Integrase core domain
rve_3                PF13683.1     67 seq23_BIOID39385     -             72   2.9e-12   45.8   0.1   1   1     5e-16   3.4e-12   45.5   0.1     7    67     1    61     1    61 0.98 Integrase core domain
PilJ                 PF13675.1    112 seq24_BIOID39385     -            571   1.4e-24   86.4   0.9   1   1     4e-28   1.4e-24   86.4   0.6     1   112    34   138    34   138 0.97 Type IV pili methyl-accepting chemotaxis transducer N-term
HisKA_3              PF07730.8     68 seq24_BIOID39385     -            571     6e-19   68.0   1.8   1   1   1.8e-22     6e-19   68.0   1.2     1    65   366   430   366   434 0.97 Histidine kinase
HAMP                 PF00672.20    70 seq24_BIOID39385     -            571   3.8e-13   49.3   0.0   1   1   1.1e-16   3.8e-13   49.3   0.0     2    69   160   228   159   229 0.92 HAMP domain
HATPase_c            PF02518.21   111 seq24_BIOID39385     -            571   1.7e-11   43.6   0.0   1   1   1.1e-14   3.7e-11   42.6   0.0     4   108   473   560   470   563 0.89 Histidine kinase-, DNA gyrase B-, and HSP90-like ATPase
AA_permease          PF00324.16   479 seq25_BIOID39385     -            466  3.6e-122  408.0  48.2   1   1  5.9e-126    4e-122  407.8  33.4     1   476    18   455    18   458 0.98 Amino acid permease
AA_permease_2        PF13520.1    426 seq25_BIOID39385     -            466   1.6e-42  145.4  48.0   1   1   2.8e-46   1.9e-42  145.1  33.3     5   424    18   439    14   445 0.86 Amino acid permease
adh_short_C2         PF13561.1    243 seq28_BIOID39385     -            262   1.9e-79  266.7   0.1   1   1   3.1e-83   2.1e-79  266.6   0.1     1   243    13   252    13   252 0.98 Enoyl-(Acyl carrier protein) reductase
adh_short            PF00106.20   167 seq28_BIOID39385     -            262   4.3e-09   36.3   0.2   1   1   8.1e-13   5.5e-09   36.0   0.1     2   165     8   176     7   178 0.83 short chain dehydrogenase
Peptidase_U32        PF01136.14   233 seq30_BIOID39385     -            593   9.6e-71  237.2   0.1   1   1   2.9e-71     2e-67  226.4   0.0     2   231    19   245    18   247 0.91 Peptidase family U32
DUF3656              PF12392.3    122 seq30_BIOID39385     -            593   1.4e-26   92.8   0.0   1   1   3.9e-30   2.7e-26   91.9   0.0     2   122   331   448   330   448 0.97 Collagenase
Big_1                PF02369.11   100 seq35_BIOID39385     -            212   5.1e-25   87.1  36.9   1   1   5.9e-18   2.7e-14   52.7   7.6    10    96    74   157    64   161 0.82 Bacterial Ig-like domain (group 1)
KilA-N               PF04383.8    111 seq36_BIOID39385     -            280   2.5e-24   84.9   0.0   1   1   2.8e-28   3.9e-24   84.3   0.0     6   108    19   119    15   122 0.92 KilA-N domain
HTH_28               PF13518.1     52 seq37_BIOID39385     -            180   1.5e-18   66.2   0.0   1   2   2.3e-10     8e-07   28.7   0.0     2    50     8    57     7    59 0.96 Helix-turn-helix domain
HTH_28               PF13518.1     52 seq37_BIOID39385     -            180   1.5e-18   66.2   0.0   2   2   1.9e-12   6.5e-09   35.4   0.0     2    49    64   113    63   116 0.91 Helix-turn-helix domain
Citrate_synt         PF00285.16   356 seq39_BIOID39385     -            389  2.4e-116  388.2   0.0   1   1  2.2e-120  2.9e-116  387.9   0.0     2   356    22   370    22   370 0.98 Citrate synthase
Hexapep              PF00132.19    36 seq41_BIOID39385     -            293   8.7e-19   66.0   6.7   1   3   1.6e-09   2.2e-05   23.5   0.0     2    36   122   156   121   156 0.96 Bacterial transferase hexapeptide (six repeats)
Hexapep              PF00132.19    36 seq41_BIOID39385     -            293   8.7e-19   66.0   6.7   2   3   2.3e-10   3.1e-06   26.3   0.7     3    33   191   220   189   221 0.94 Bacterial transferase hexapeptide (six repeats)
Hexapep              PF00132.19    36 seq41_BIOID39385     -            293   8.7e-19   66.0   6.7   3   3   1.8e-11   2.5e-07   29.7   0.6     1    34   206   239   206   241 0.95 Bacterial transferase hexapeptide (six repeats)
KilA-N               PF04383.8    111 seq43_BIOID39385     -            265   2.8e-24   84.7   0.0   1   1   3.2e-28   4.4e-24   84.1   0.0     6   108     8   104     4   107 0.93 KilA-N domain
tRNA_Me_trans        PF03054.11   356 seq45_BIOID39385     -            249   4.2e-83  278.7   0.0   1   1   1.5e-86   5.3e-83  278.3   0.0     1   191    21   208    21   210 0.98 tRNA methyl transferase
NAD_synthase         PF02540.12   242 seq45_BIOID39385     -            249   1.9e-10   39.9   0.0   1   1   1.1e-11   3.8e-08   32.4   0.0    16    82    18    90     5   110 0.78 NAD synthase
Asn_synthase         PF00733.16   255 seq45_BIOID39385     -            249   7.2e-07   28.8   0.0   1   1   3.2e-10   1.1e-06   28.2   0.0    16    92    19   102     7   164 0.89 Asparagine synthase
ThiI                 PF02568.9    197 seq45_BIOID39385     -            249   1.6e-06   27.6   0.0   1   1   6.8e-10   2.3e-06   27.0   0.0     2    74    19    91    18   145 0.72 Thiamine biosynthesis protein (ThiI)
Xan_ur_permease      PF00860.15   389 seq47_BIOID39385     -            462  4.9e-105  351.0  53.8   1   1  5.6e-109  7.7e-105  350.4  37.3     2   386    53   423    52   426 0.97 Permease family
Autotransporter      PF03797.14   265 seq48_BIOID39385     -             80   1.1e-06   28.1   0.1   1   1   8.7e-11   1.2e-06   27.9   0.1   193   262     3    63     1    66 0.93 Autotransporter beta-domain
DUF968               PF06147.6    200 seq49_BIOID39385     -            331   3.7e-79  265.1   0.0   1   1   3.7e-83     5e-79  264.7   0.0     2   200   131   328   130   328 0.99 Protein of unknown function (DUF968)
3-dmu-9_3-mt         PF06983.8    116 seq50_BIOID39385     -            147   2.2e-07   31.0   0.8   1   1   2.7e-10   1.8e-06   28.1   0.5     4   115     4   138     2   139 0.75 3-demethylubiquinone-9 3-methyltransferase
Glyoxalase           PF00903.20   128 seq50_BIOID39385     -            147     2e-05   24.4   0.0   1   1   4.5e-09   3.1e-05   23.8   0.0     7   128     8   138     3   138 0.86 Glyoxalase/Bleomycin resistance protein/Dioxygenase superfamily
Iso_dh               PF00180.15   348 seq53_BIOID39385     -            268   2.2e-79  266.7   0.0   1   1   1.9e-83   2.6e-79  266.6   0.0   123   348     1   264     1   264 0.98 Isocitrate/isopropylmalate dehydrogenase
Fimbrial             PF00419.15   145 seq55_BIOID39385     -            159   2.5e-27   95.7   2.1   1   1   2.2e-31     3e-27   95.5   1.5     1   145    23   159    23   159 0.89 Fimbrial protein
NQR2_RnfD_RnfE       PF03116.10   314 seq56_BIOID39385     -            105   2.6e-25   89.1   0.2   1   1   2.2e-29     3e-25   88.9   0.2     3    90     4    92     2   102 0.96 NQR2, RnfD, RnfE family
Colicin_V            PF02674.11   146 seq57_BIOID39385     -            149   7.8e-35  119.7  14.4   1   1   6.3e-39   8.6e-35  119.6  10.0     1   141     4   141     4   146 0.95 Colicin V production protein
KRTAP                PF11759.3     66 seq59_BIOID39385     -            112   4.1e-05   23.6  10.8   1   1   3.8e-09   5.2e-05   23.2   7.5    17    57    56    94    44   111 0.64 Keratin-associated matrix
FCD                  PF07729.7    125 seq60_BIOID39385     -            230   3.1e-19   69.4   1.3   1   1   6.8e-23   3.1e-19   69.4   0.9     3   124   108   226   105   227 0.94 FCD domain
GntR                 PF00392.16    64 seq60_BIOID39385     -            230   2.2e-19   68.5   0.5   1   1   9.5e-23   4.3e-19   67.5   0.3     5    64    18    77    14    77 0.97 Bacterial regulatory proteins, gntR family
Fer4_11              PF13247.1     99 seq62_BIOID39385     -            294   1.2e-29  101.9  13.1   1   1   1.8e-32   2.2e-29  101.1   5.5     2    98    92   188    91   189 0.94 4Fe-4S dicluster domain
Form-deh_trans       PF09163.6     44 seq62_BIOID39385     -            294   7.8e-20   69.9   0.0   1   1   1.1e-22   1.4e-19   69.1   0.0     1    44   246   289   246   290 0.96 Formate dehydrogenase N, transmembrane
Fer4_7               PF12838.2     52 seq62_BIOID39385     -            294   4.9e-15   55.5  25.2   1   1   8.3e-11     1e-07   32.0   5.6     1    50    38   114    38   117 0.90 4Fe-4S dicluster domain
Fer4_9               PF13187.1     55 seq62_BIOID39385     -            294   3.3e-13   49.5  27.2   1   1   4.6e-11   5.7e-08   32.7   7.7     1    55   132   184   132   184 0.97 4Fe-4S dicluster domain
Fer4_10              PF13237.1     52 seq62_BIOID39385     -            294   2.6e-12   46.2  27.8   1   1   3.4e-11   4.2e-08   32.7   7.1     2    52    93   144    92   144 0.86 4Fe-4S dicluster domain
Fer4_2               PF12797.2     22 seq62_BIOID39385     -            294   3.3e-10   39.1  34.5   1   1   6.4e-09     8e-06   25.3   2.4     4    20    33    49    31    51 0.91 4Fe-4S binding domain
Fer4_3               PF12798.2     15 seq62_BIOID39385     -            294   9.7e-08   31.9  41.1   1   3   0.00035      0.43   11.1   3.8     1    15   100   117   100   117 0.89 4Fe-4S binding domain
Fer4_3               PF12798.2     15 seq62_BIOID39385     -            294   9.7e-08   31.9  41.1   2   3   6.7e-05     0.083   13.3   2.9     1    14   133   146   133   147 0.94 4Fe-4S binding domain
Fer4_3               PF12798.2     15 seq62_BIOID39385     -            294   9.7e-08   31.9  41.1   3   3   3.4e-06    0.0042   17.4   2.5     1    15   160   183   160   183 0.98 4Fe-4S binding domain
Fer4_4               PF12800.2     17 seq62_BIOID39385     -            294   3.1e-07   30.0  31.6   1   2   4.7e-05     0.059   13.6   1.8     3    15    38    50    36    56 0.91 4Fe-4S binding domain
Fer4_4               PF12800.2     17 seq62_BIOID39385     -            294   3.1e-07   30.0  31.6   2   2     1e-07   0.00013   21.9   1.8     1    17   130   146   130   146 0.92 4Fe-4S binding domain
Fer4                 PF00037.22    24 seq62_BIOID39385     -            294   3.1e-07   29.6  37.3   1   1   4.1e-08   5.1e-05   22.5   2.0     5    22   130   147   126   149 0.87 4Fe-4S binding domain
GTP_EFTU_D3          PF03143.12    97 seq66_BIOID39385     -             86   4.2e-30  103.7   0.0   1   1   3.3e-34   4.5e-30  103.6   0.0    12    96     1    84     1    85 0.98 Elongation factor Tu C-terminal domain
PLDc_2               PF13091.1    126 seq67_BIOID39385     -            148   2.6e-18   65.8   0.0   1   1   4.4e-22     3e-18   65.6   0.0    15   113     2   107     1   119 0.87 PLD-like domain
PLDc                 PF00614.17    28 seq67_BIOID39385     -            148   7.2e-07   28.7   0.0   1   1     2e-10   1.3e-06   27.8   0.0     2    28    62    88    61    88 0.95 Phospholipase D Active site motif
Glycos_transf_2      PF00535.21   169 seq69_BIOID39385     -            823   5.3e-18   65.1   0.1   1   1   2.8e-21   1.3e-17   63.9   0.1     1   160    20   184    20   193 0.85 Glycosyl transferase family 2
Glyco_tranf_2_3      PF13641.1    230 seq69_BIOID39385     -            823   2.8e-07   30.4   0.0   1   1   4.1e-10   1.9e-06   27.7   0.0     1   116    17   130    16   141 0.77 Glycosyltransferase like family 2
Glyphos_transf       PF04464.9    369 seq69_BIOID39385     -            823   2.3e-06   26.5   0.0   1   1   8.9e-10     4e-06   25.7   0.0   132   293   580   729   555   810 0.81 CDP-Glycerol:Poly(glycerophosphate) glycerophosphotransferase
ADH_zinc_N           PF00107.21   130 seq70_BIOID39385     -            159   1.6e-14   53.4   0.0   1   1   1.7e-18   2.3e-14   52.9   0.0    18   128     2   119     1   121 0.90 Zinc-binding dehydrogenase
BenE                 PF03594.8    378 seq71_BIOID39385     -            431  4.4e-156  519.0  48.3   1   1  3.8e-160  5.2e-156  518.8  33.5     3   378    47   422    45   422 0.99 Benzoate membrane transport protein
OrfB_IS605           PF01385.14   227 seq72_BIOID39385     -            402   2.6e-51  174.0   4.5   1   1   7.6e-55   3.5e-51  173.6   3.1     1   224    69   275    69   278 0.98 Probable transposase
OrfB_Zn_ribbon       PF07282.6     69 seq72_BIOID39385     -            402   8.5e-25   86.1   0.5   1   1   4.3e-28   1.9e-24   84.9   0.3     1    67   304   371   304   373 0.98 Putative transposase DNA-binding domain
HTH_OrfB_IS605       PF12323.3     46 seq72_BIOID39385     -            402   2.7e-13   48.8   0.5   1   1   1.4e-16   6.4e-13   47.7   0.3     1    46     1    48     1    48 0.95 Helix-turn-helix domain
Sigma70_r3           PF04539.11    78 seq75_BIOID39385     -            239   9.3e-20   70.1   1.5   1   1   5.4e-23   1.8e-19   69.2   0.4     2    72    96   166    95   171 0.95 Sigma-70 region 3
Sigma70_r4           PF04545.11    50 seq75_BIOID39385     -            239     7e-18   63.5   4.4   1   1   1.1e-20   3.6e-17   61.2   1.0     1    49   185   233   185   234 0.98 Sigma-70, region 4
Sigma70_r2           PF04542.9     71 seq75_BIOID39385     -            239   2.2e-17   62.2   0.5   1   1   1.4e-20   4.7e-17   61.2   0.3     1    70    16    88    16    89 0.98 Sigma-70 region 2
Sigma70_r4_2         PF08281.7     54 seq75_BIOID39385     -            239   3.7e-10   38.9   2.9   1   1   6.9e-13   2.4e-09   36.4   0.9     1    54   179   232   179   232 0.98 Sigma-70, region 4
ELFV_dehydrog        PF00208.16   244 seq81_BIOID39385     -            447   3.6e-88  295.1   2.2   1   1   8.3e-92   5.7e-88  294.4   1.5     1   244   202   445   202   445 0.96 Glutamate/Leucine/Phenylalanine/Valine dehydrogenase
ELFV_dehydrog_N      PF02812.13   131 seq81_BIOID39385     -            447   8.3e-47  157.9   0.0   1   1   3.5e-50   2.4e-46  156.4   0.0     1   130    57   186    57   187 0.99 Glu/Leu/Phe/Val dehydrogenase, dimerisation domain
NQR2_RnfD_RnfE       PF03116.10   314 seq85_BIOID39385     -            256     1e-87  294.1   9.1   1   1   8.4e-92   1.2e-87  293.9   6.3    95   314     1   254     1   254 0.91 NQR2, RnfD, RnfE family
BPD_transp_1         PF00528.17   185 seq87_BIOID39385     -            264   5.3e-20   71.5  16.3   1   1   3.9e-24   5.3e-20   71.5  11.3     2   181    75   253    74   257 0.90 Binding-protein-dependent transport system inner membrane component
PseudoU_synth_2      PF00849.17   164 seq89_BIOID39385     -            231   5.4e-18   65.2   0.0   1   1   1.5e-21   9.9e-18   64.3   0.0     2   164    62   192    61   192 0.90 RNA pseudouridylate synthase
S4                   PF01479.20    48 seq89_BIOID39385     -            231   6.5e-09   34.9   0.1   1   1   1.8e-12   1.2e-08   34.0   0.1     1    47     1    46     1    47 0.91 S4 domain
VWA                  PF00092.23   179 seq92_BIOID39385     -            219     1e-10   41.5   0.0   1   1   2.5e-14   1.7e-10   40.7   0.0     4   154    24   173    23   179 0.84 von Willebrand factor type A domain
VWA_2                PF13519.1    172 seq92_BIOID39385     -            219   4.5e-09   36.5   0.0   1   1   1.7e-12   1.1e-08   35.2   0.0     3   147    23   172    21   177 0.74 von Willebrand factor type A domain
FlgI                 PF02119.11   342 seq93_BIOID39385     -            371  2.3e-130  434.1  11.6   1   1  1.9e-134  2.6e-130  433.9   8.0     2   342    30   371    29   371 0.98 Flagellar P-ring protein
BPD_transp_1         PF00528.17   185 seq94_BIOID39385     -            226   3.7e-16   59.0  12.8   1   1   3.5e-20   4.8e-16   58.6   8.9     1   183    13   218     9   220 0.89 Binding-protein-dependent transport system inner membrane component
DUF4376              PF14301.1    111 seq98_BIOID39385     -            201   5.7e-25   87.4   3.2   1   1   2.1e-28   2.9e-24   85.2   0.8     1   111    83   193    83   193 0.99 Domain of unknown function (DUF4376)
MurB_C               PF02873.11   105 seq99_BIOID39385     -            342   2.6e-41  139.5   0.0   1   1   6.8e-45   4.7e-41  138.6   0.0     1   105   203   330   203   330 0.99 UDP-N-acetylenolpyruvoylglucosamine reductase, C-terminal domain
FAD_binding_4        PF01565.18   139 seq99_BIOID39385     -            342   9.2e-27   93.0   0.0   1   1   1.1e-29   7.5e-26   90.1   0.1     2   138    18   149    17   150 0.91 FAD binding domain
Fimbrial             PF00419.15   145 seq102_BIOID39385    -            181   1.6e-17   63.9   0.6   1   1   1.4e-21   1.9e-17   63.7   0.4     2   144    35   180    34   181 0.89 Fimbrial protein
rve                  PF00665.21   120 seq105_BIOID39385    -            240   6.9e-24   84.1   0.0   1   1   4.7e-27   1.6e-23   82.9   0.0     2   119    76   191    75   192 0.98 Integrase core domain
rve_2                PF13333.1     52 seq105_BIOID39385    -            240   3.5e-21   74.8   1.8   1   1   2.4e-24   8.2e-21   73.7   1.2     1    50   182   235   182   236 0.95 Integrase core domain
HTH_21               PF13276.1     60 seq105_BIOID39385    -            240   1.9e-16   59.7   1.3   1   1   1.3e-19   4.5e-16   58.4   0.9     8    59     3    53     1    55 0.92 HTH-like domain
rve_3                PF13683.1     67 seq105_BIOID39385    -            240   4.5e-12   45.1   0.1   1   1   1.3e-15   4.5e-12   45.1   0.0     3    67   165   229   163   229 0.96 Integrase core domain
ABC_tran             PF00005.22   118 seq106_BIOID39385    -            262   1.3e-24   86.6   0.0   1   1   3.4e-28   2.3e-24   85.8   0.0     1   117    44   180    44   181 0.89 ABC transporter
GATase_2             PF00310.16   361 seq107_BIOID39385    -            505   3.1e-31  108.2   0.7   1   2   1.5e-07   0.00041   19.0   0.0     1    57     2    47     2    54 0.89 Glutamine amidotransferases class-II
GATase_2             PF00310.16   361 seq107_BIOID39385    -            505   3.1e-31  108.2   0.7   2   2   1.8e-28   4.9e-25   87.8   0.0   183   360    54   210    48   211 0.91 Glutamine amidotransferases class-II
GATase_6             PF13522.1    133 seq107_BIOID39385    -            505   8.9e-18   64.4   0.0   1   1     8e-21   2.2e-17   63.1   0.0     9   132    63   209    52   210 0.80 Glutamine amidotransferase domain
GATase_7             PF13537.1    124 seq107_BIOID39385    -            505   7.6e-16   57.9   0.0   1   1   5.8e-19   1.6e-15   56.8   0.0     4   123    75   215    72   216 0.85 Glutamine amidotransferase domain
Pribosyltran         PF00156.22   125 seq107_BIOID39385    -            505   3.4e-13   49.2   0.1   1   1   2.3e-16   6.2e-13   48.4   0.1    10   123   276   395   269   397 0.91 Phosphoribosyl transferase domain
GATase_4             PF13230.1    272 seq107_BIOID39385    -            505   2.1e-07   29.7   0.0   1   1   1.3e-10   3.6e-07   29.0   0.0    62   167    57   165     1   213 0.71 Glutamine amidotransferases class-II
DUF1440              PF07274.7    136 seq110_BIOID39385    -            204   3.9e-55  185.4   2.3   1   1   3.4e-59   4.7e-55  185.1   1.6     1   136    26   182    26   182 0.99 Protein of unknown function (DUF1440)
FaeA                 PF04703.7     62 seq112_BIOID39385    -             68   3.5e-30  103.8   0.1   1   1   2.8e-34   3.8e-30  103.7   0.1     2    61     3    62     1    63 0.97 FaeA-like protein
SecE                 PF00584.15    57 seq113_BIOID39385    -            127   2.4e-21   74.9   1.0   1   1   1.8e-25   2.4e-21   74.9   0.7     2    56    68   122    67   123 0.97 SecE/Sec61-gamma subunits of protein translocation complex
DUF2686              PF10887.3    276 seq114_BIOID39385    -            264  1.8e-138  459.7   0.1   1   1  1.5e-142    2e-138  459.5   0.0     1   276     1   264     1   264 0.99 Protein of unknown function (DUF2686)
FaeA                 PF04703.7     62 seq115_BIOID39385    -             72   1.8e-29  101.5   0.0   1   1   2.9e-33     2e-29  101.4   0.0     2    60     3    61     1    63 0.97 FaeA-like protein
FeoC                 PF09012.5     69 seq115_BIOID39385    -             72   7.3e-05   22.2   0.0   1   1   1.2e-08   8.2e-05   22.1   0.0     5    49     6    51     4    64 0.83 FeoC like transcriptional regulator
tRNA_Me_trans        PF03054.11   356 seq119_BIOID39385    -            133   1.7e-40  138.5   0.0   1   1   1.4e-44   1.9e-40  138.4   0.0   235   356     1   125     1   125 0.96 tRNA methyl transferase
DeoRC                PF00455.17   162 seq121_BIOID39385    -            259   1.2e-51  174.4   3.3   1   1     5e-55   1.7e-51  173.9   2.3     4   161    83   239    80   240 0.98 DeoR C terminal sensor domain
HTH_DeoR             PF08220.7     57 seq121_BIOID39385    -            259   1.3e-16   59.7   0.1   1   1   8.1e-20   2.8e-16   58.6   0.1     1    53     8    60     8    63 0.96 DeoR-like helix-turn-helix domain
GntR                 PF00392.16    64 seq121_BIOID39385    -            259   1.2e-05   24.5   0.2   1   1   9.7e-09   3.3e-05   23.1   0.1    10    63     9    60     9    61 0.95 Bacterial regulatory proteins, gntR family
HTH_11               PF08279.7     55 seq121_BIOID39385    -            259   2.6e-05   23.6   0.0   1   1   1.6e-08   5.5e-05   22.6   0.0     1    44     8    50     8    63 0.92 HTH domain
Peripla_BP_4         PF13407.1    258 seq122_BIOID39385    -            237   1.3e-41  142.6   0.5   1   1   1.2e-45   1.6e-41  142.2   0.3     1   190    30   220    30   223 0.96 Periplasmic binding protein domain
MFS_1                PF07690.11   354 seq123_BIOID39385    -            475   7.1e-52  176.1  55.5   1   1   8.1e-51   5.5e-47  160.1  32.8     2   353    17   406    16   407 0.90 Major Facilitator Superfamily
MFS_3                PF05977.8    524 seq123_BIOID39385    -            475   8.1e-07   27.4  26.8   1   1   1.8e-08   0.00012   20.2   7.9    30   176    31   172    10   192 0.83 Transmembrane secretion effector
Peptidase_S9         PF00326.16   213 seq125_BIOID39385    -            122   3.3e-29  101.5   0.1   1   1   2.6e-33   3.6e-29  101.4   0.0   105   210     1   112     1   115 0.95 Prolyl oligopeptidase family
DUF2592              PF10766.4     41 seq126_BIOID39385    -             49     1e-26   91.8   4.7   1   1   8.2e-31   1.1e-26   91.7   3.3     1    41     4    44     4    44 0.98 Protein of unknown function (DUF2592)
Phage_integr_N       PF02899.12    84 seq130_BIOID39385    -            195     4e-14   52.4   0.2   1   1   9.3e-17   1.3e-12   47.6   0.0     2    81   102   176   101   178 0.93 Phage integrase, N-terminal SAM-like domain
Cytochrom_B_N        PF00033.14   188 seq133_BIOID39385    -            223   2.9e-20   72.2  18.8   1   1   5.4e-24   3.7e-20   71.9  13.0     4   188    16   192    13   192 0.92 Cytochrome b(N-terminal)/b6/petB
Ni_hydr_CYTB         PF01292.15   182 seq133_BIOID39385    -            223   1.5e-18   66.6  17.5   1   1   2.8e-22   1.9e-18   66.3  12.1     5   182    19   192    15   192 0.90 Prokaryotic cytochrome b561
PP2C_2               PF13672.1    211 seq135_BIOID39385    -            253     3e-45  154.0   0.0   1   1   2.5e-49   3.4e-45  153.9   0.0     1   206    11   220    11   232 0.89 Protein phosphatase 2C
NusG                 PF02357.14    92 seq136_BIOID39385    -            181   5.3e-25   87.3   0.0   1   1   1.1e-28   7.7e-25   86.8   0.0     1    92     7   106     7   106 0.93 Transcription termination factor nusG
KOW                  PF00467.24    32 seq136_BIOID39385    -            181   1.3e-08   33.9   0.1   1   1   9.1e-12   6.2e-08   31.7   0.0     1    28   130   161   130   165 0.86 KOW motif
DUF2544              PF11245.3    230 seq137_BIOID39385    -            211   2.8e-41  141.2   0.3   1   1   2.7e-45   3.7e-41  140.8   0.2     1   145    44   199    44   203 0.93 Protein of unknown function (DUF2544)
BPD_transp_1         PF00528.17   185 seq138_BIOID39385    -            222   6.4e-13   48.5  10.6   1   1   4.7e-17   6.4e-13   48.5   7.4     3   182    32   214    30   217 0.90 Binding-protein-dependent transport system inner membrane component
MFS_1                PF07690.11   354 seq141_BIOID39385    -            396   8.8e-46  156.1  55.4   1   1   1.9e-49   8.8e-46  156.1  38.4     2   353    16   358    15   359 0.86 Major Facilitator Superfamily
Sugar_tr             PF00083.19   451 seq141_BIOID39385    -            396   5.3e-12   44.9  15.6   1   1   1.2e-15   5.3e-12   44.9  10.8    48   191    47   184    35   189 0.95 Sugar (and other) transporter
TRI12                PF06609.8    599 seq141_BIOID39385    -            396   1.1e-06   26.9   7.0   1   1   2.5e-10   1.1e-06   26.9   4.8    64   215    30   183     2   202 0.71 Fungal trichothecene efflux pump (TRI12)
DUF4137              PF13593.1    313 seq142_BIOID39385    -            332  1.2e-105  352.9  22.9   1   1  9.7e-110  1.3e-105  352.8  15.9     1   312     8   315     8   316 0.98 SBF-like CPA transporter family (DUF4137)
FMN_bind             PF04205.9     81 seq143_BIOID39385    -            206   2.6e-18   65.8   0.1   1   1     4e-22   5.5e-18   64.7   0.0     1    77    99   187    99   191 0.98 FMN-binding domain
SBP_bac_8            PF13416.1    281 seq146_BIOID39385    -            348     7e-43  147.2   7.5   1   1   3.5e-46   9.5e-43  146.8   5.2     2   278    42   313    41   317 0.91 Bacterial extracellular solute-binding protein
SBP_bac_6            PF13343.1    242 seq146_BIOID39385    -            348   3.7e-41  140.9   3.6   1   1   1.8e-44   4.8e-41  140.5   2.5     4   241    77   323    74   324 0.92 Bacterial extracellular solute-binding protein
SBP_bac_11           PF13531.1    231 seq146_BIOID39385    -            348   3.9e-16   59.2   0.0   1   1   2.2e-19   6.1e-16   58.6   0.0    16   223    42   285    37   293 0.82 Bacterial extracellular solute-binding protein
SBP_bac_1            PF01547.20   314 seq146_BIOID39385    -            348     7e-14   52.1  10.7   1   1   4.6e-17   1.3e-13   51.3   7.4    12   313    40   284    31   285 0.74 Bacterial extracellular solute-binding protein
Lipoprotein_8        PF02030.10   493 seq146_BIOID39385    -            348   1.5e-09   36.8   0.1   1   1   2.1e-12   5.6e-09   34.9   0.0    21    98    22   104     1   114 0.76 Hypothetical lipoprotein (MG045 family)
MmgE_PrpD            PF03972.9    445 seq147_BIOID39385    -            360  1.8e-130  434.9   0.2   1   1  1.6e-134  2.2e-130  434.7   0.1     2   318    14   344    13   350 0.97 MmgE/PrpD family
DUF489               PF04356.7    193 seq149_BIOID39385    -            215   2.5e-76  255.4   0.8   1   1   2.1e-80   2.9e-76  255.2   0.5     1   192     9   202     9   203 0.98 Protein of unknown function (DUF489)
SBP_bac_11           PF13531.1    231 seq150_BIOID39385    -            257     3e-55  187.2   4.9   1   1   5.1e-59   3.5e-55  187.0   3.4     1   231    29   255    29   255 0.95 Bacterial extracellular solute-binding protein
SBP_bac_1            PF01547.20   314 seq150_BIOID39385    -            257   8.5e-17   61.7   7.1   1   1   1.6e-20   1.1e-16   61.3   5.0     1   313    34   246    34   247 0.89 Bacterial extracellular solute-binding protein
DUF4158              PF13700.1    166 seq152_BIOID39385    -            120   5.6e-15   55.0   0.0   1   1     5e-19   6.8e-15   54.8   0.0    49   136    20   108    14   113 0.96 Domain of unknown function (DUF4158)
FCD                  PF07729.7    125 seq156_BIOID39385    -            226   5.6e-18   65.3  11.5   1   1   1.3e-21   8.7e-18   64.7   8.0     1   124    82   213    82   214 0.85 FCD domain
GntR                 PF00392.16    64 seq156_BIOID39385    -            226     1e-12   47.1   0.0   1   1   3.3e-16   2.2e-12   46.0   0.0     7    64    16    72    12    72 0.96 Bacterial regulatory proteins, gntR family
MFS_1                PF07690.11   354 seq157_BIOID39385    -            396   5.1e-34  117.4  59.6   1   1   3.7e-38   5.1e-34  117.4  41.3     2   353    19   349    18   350 0.89 Major Facilitator Superfamily
CSD                  PF00313.17    66 seq160_BIOID39385    -             71   9.8e-32  108.4   0.3   1   1   7.8e-36   1.1e-31  108.3   0.2     1    64     5    68     5    70 0.98 'Cold-shock' DNA-binding domain
Phosphonate-bd       PF12974.2    243 seq165_BIOID39385    -            338   2.1e-73  246.6   0.0   1   1     2e-77   2.8e-73  246.1   0.0     1   240    35   277    35   280 0.97 ABC transporter, phosphonate, periplasmic substrate-binding protein
MFS_1                PF07690.11   354 seq167_BIOID39385    -            210   5.7e-32  110.7  14.0   1   1     5e-36   6.8e-32  110.4   9.7     4   188     8   196     6   209 0.91 Major Facilitator Superfamily
Leu_Phe_trans        PF03588.9    173 seq169_BIOID39385    -            234   5.7e-75  250.1   0.0   1   1   4.9e-79   6.7e-75  249.8   0.0     2   173    35   204    34   204 0.99 Leucyl/phenylalanyl-tRNA protein transferase
Glutaminase          PF04960.10   286 seq170_BIOID39385    -            310  2.5e-113  377.7   0.1   1   1  2.1e-117  2.8e-113  377.5   0.1     1   286    24   308    24   308 0.99 Glutaminase
BPL_LplA_LipB        PF03099.14   125 seq174_BIOID39385    -            321   5.1e-21   74.8   0.0   1   1   1.7e-24   7.6e-21   74.2   0.0     4   125    86   208    83   208 0.89 Biotin/lipoate A/B protein ligase family
HTH_11               PF08279.7     55 seq174_BIOID39385    -            321   8.3e-13   47.6   0.0   1   1   4.4e-16     2e-12   46.4   0.0     4    54     9    58     8    59 0.92 HTH domain
BPL_C                PF02237.12    48 seq174_BIOID39385    -            321   1.6e-11   43.5   0.2   1   1   8.9e-15   4.1e-11   42.2   0.1     1    48   271   317   271   317 0.97 Biotin protein ligase C terminal domain
OapA                 PF04225.7     85 seq177_BIOID39385    -            224   5.8e-35  118.9   0.0   1   1   1.2e-38   8.1e-35  118.4   0.0     1    84   139   223   139   224 0.98 Opacity-associated protein A LysM-like domain
OapA_N               PF08525.6     30 seq177_BIOID39385    -            224     9e-10   37.8   0.4   1   1   1.9e-13   1.3e-09   37.3   0.3     1    30    34    63    34    63 0.96 Opacity-associated protein A N-terminal motif
SBP_bac_3            PF00497.15   225 seq178_BIOID39385    -            285   4.8e-72  241.7   0.7   1   1   4.2e-76   5.8e-72  241.4   0.5     2   224    63   280    62   281 0.97 Bacterial extracellular solute-binding proteins, family 3
Fimbrial             PF00419.15   145 seq179_BIOID39385    -            180     8e-20   71.4   7.7   1   1     7e-24   9.6e-20   71.1   5.3     1   145    30   180    30   180 0.87 Fimbrial protein
Rod-binding          PF10135.4     49 seq182_BIOID39385    -             60   3.6e-18   65.1   0.0   1   1     3e-22     4e-18   65.0   0.0     1    49     3    54     3    54 0.98 Rod binding protein
DUF2544              PF11245.3    230 seq183_BIOID39385    -             92   9.2e-52  175.5   1.7   1   1   7.3e-56     1e-51  175.4   1.2   143   230     2    92     1    92 0.98 Protein of unknown function (DUF2544)
ACR_tran             PF00873.14  1021 seq184_BIOID39385    -           1037         0 1450.8   9.7   1   1         0         0 1450.7   6.7     1  1021     1  1027     1  1027 1.00 AcrB/AcrD/AcrF family
MMPL                 PF03176.10   333 seq184_BIOID39385    -           1037   9.7e-13   47.4  29.9   1   2   1.9e-12   8.6e-09   34.4   6.3   138   317   333   513   310   537 0.82 MMPL family
MMPL                 PF03176.10   333 seq184_BIOID39385    -           1037   9.7e-13   47.4  29.9   2   2   1.1e-08     5e-05   22.0   4.6   145   311   871  1035   858  1037 0.85 MMPL family
Rnf-Nqr              PF02508.9    190 seq185_BIOID39385    -            206   2.8e-56  189.9   6.7   1   1   2.4e-60   3.3e-56  189.7   4.6     1   162     1   159     1   181 0.95 Rnf-Nqr subunit, membrane protein
Ribosomal_L11_N      PF03946.9     60 seq187_BIOID39385    -            142   3.2e-32  109.6   0.3   1   1   8.7e-36   5.9e-32  108.7   0.2     1    60     8    67     8    67 0.99 Ribosomal protein L11, N-terminal domain
Ribosomal_L11        PF00298.14    69 seq187_BIOID39385    -            142   6.6e-29   99.7   2.9   1   1   1.8e-32   1.2e-28   98.8   2.0     1    69    72   140    72   140 0.99 Ribosomal protein L11, RNA binding domain
Lyase_1              PF00206.15   312 seq189_BIOID39385    -            456     6e-85  285.0   0.0   1   1   1.1e-88   7.8e-85  284.6   0.0     1   305    14   312    14   320 0.97 Lyase
ASL_C                PF08328.6    115 seq189_BIOID39385    -            456   6.1e-55  183.8   0.0   1   1     2e-58   1.4e-54  182.7   0.0     1   115   331   445   331   445 1.00 Adenylosuccinate lyase C-terminal
YkuD                 PF03734.9    146 seq191_BIOID39385    -            246   2.4e-07   30.9   0.2   1   1   4.6e-11   6.2e-07   29.6   0.0     3   139    45   159    43   173 0.72 L,D-transpeptidase catalytic domain
DeoC                 PF01791.4    236 seq193_BIOID39385    -            291   2.1e-16   59.8   0.1   1   1   1.9e-20   2.6e-16   59.5   0.1     1   235    51   258    51   259 0.90 DeoC/LacD family aldolase
SBP_bac_3            PF00497.15   225 seq194_BIOID39385    -            260   1.4e-71  240.1   0.3   1   1   2.4e-75   1.6e-71  240.0   0.2     1   224    40   259    40   260 0.96 Bacterial extracellular solute-binding proteins, family 3
BPD_transp_1         PF00528.17   185 seq195_BIOID39385    -            229     4e-22   78.5  13.4   1   1   3.7e-26     5e-22   78.1   9.3     2   175    26   215    25   227 0.78 Binding-protein-dependent transport system inner membrane component
Flg_bbr_C            PF06429.8     74 seq196_BIOID39385    -            458   2.3e-10   40.1   4.5   1   1   1.7e-14   2.3e-10   40.1   3.1    17    73   397   455   386   456 0.78 Flagellar basal body rod FlgEFG protein C-terminal
RNB                  PF00773.14   325 seq197_BIOID39385    -            644   1.6e-82  277.3   0.0   1   1   4.5e-86     2e-82  276.9   0.0     1   324   189   516   189   517 0.95 RNB domain
OB_RNB               PF08206.6     58 seq197_BIOID39385    -            644   4.3e-19   67.6   0.0   1   1   2.6e-22   1.2e-18   66.2   0.0     1    57    24    80    24    81 0.95 Ribonuclease B OB domain
S1                   PF00575.18    74 seq197_BIOID39385    -            644   1.7e-11   43.8   0.7   1   1   5.5e-12   2.5e-08   33.7   0.1     4    69   560   638   557   640 0.80 S1 RNA binding domain
FMN_red              PF03358.10   152 seq200_BIOID39385    -            198   8.1e-15   54.5   0.0   1   1   3.1e-18   1.1e-14   54.1   0.0    14   144    13   143     2   149 0.85 NADPH-dependent FMN reductase
Flavodoxin_1         PF00258.20   143 seq200_BIOID39385    -            198   2.8e-11   43.4   0.1   1   1   1.4e-14   4.8e-11   42.7   0.0     1   138     6   130     6   135 0.81 Flavodoxin
Flavodoxin_2         PF02525.12   199 seq200_BIOID39385    -            198     1e-05   25.0   0.0   1   1   3.9e-09   1.3e-05   24.6   0.0     2   138     3   117     2   147 0.74 Flavodoxin-like fold
YcfA                 PF07927.7     58 seq211_BIOID39385    -             58     4e-11   42.5   0.0   1   1   3.3e-15   4.5e-11   42.4   0.0     2    58     4    57     3    57 0.92 YcfA-like protein
MmgE_PrpD            PF03972.9    445 seq212_BIOID39385    -            133   5.1e-33  113.7   0.1   1   1   4.2e-37   5.7e-33  113.6   0.1   325   445     1   125     1   125 0.97 MmgE/PrpD family
Ribosomal_L1         PF00687.16   221 seq213_BIOID39385    -            234   4.2e-50  170.0   0.2   1   1   3.6e-54   4.9e-50  169.8   0.2    13   220    28   220     8   221 0.90 Ribosomal protein L1p/L10e family
Flavoprotein         PF02441.14   129 seq214_BIOID39385    -            189   2.5e-27   94.9   0.0   1   1   2.5e-31   3.5e-27   94.5   0.0     1   122     2   127     2   132 0.91 Flavoprotein
DUF3592              PF12158.3    148 seq217_BIOID39385    -            153   6.1e-18   64.9   0.9   1   1   5.5e-22   7.6e-18   64.6   0.6     6   146     7   138     5   140 0.88 Protein of unknown function (DUF3592)
Lysis_S              PF04971.7     68 seq219_BIOID39385    -             71   3.3e-45  151.5   0.4   1   1   2.6e-49   3.6e-45  151.4   0.3     1    68     4    71     4    71 1.00 Lysis protein S
Phage_GPO            PF05929.6    276 seq220_BIOID39385    -            306  1.6e-140  466.9   0.6   1   1  1.3e-144  1.8e-140  466.8   0.4     1   276    28   306    28   306 1.00 Phage capsid scaffolding protein (GPO) serine peptidase
Pili_assembly_N      PF00345.15   122 seq223_BIOID39385    -            230   2.2e-37  127.4   0.2   1   1   8.5e-41   5.8e-37  126.0   0.0     1   121    26   145    26   146 0.91 Gram-negative pili assembly chaperone, N-terminal domain
Pili_assembly_C      PF02753.12    68 seq223_BIOID39385    -            230     2e-16   59.4   0.3   1   1   5.2e-20   3.6e-16   58.6   0.2     1    65   165   223   165   226 0.96 Gram-negative pili assembly chaperone, C-terminal domain
Trehalase            PF01204.13   512 seq229_BIOID39385    -            549  4.4e-161  536.8   0.1   1   1  3.9e-165  5.3e-161  536.5   0.0     1   511    70   546    70   547 0.96 Trehalase
UPF0150              PF03681.10    48 seq231_BIOID39385    -            145   1.2e-12   47.0   0.1   1   1   2.8e-16   1.9e-12   46.4   0.1     1    45     9    53     9    56 0.95 Uncharacterised protein family (UPF0150)
HTH_3                PF01381.17    55 seq231_BIOID39385    -            145   2.1e-07   30.5   0.1   1   1   4.7e-11   3.2e-07   29.9   0.1     7    53    95   141    89   143 0.93 Helix-turn-helix
MTS                  PF05175.9    170 seq232_BIOID39385    -            421     2e-20   72.7   0.0   1   1   3.4e-23   4.2e-20   71.7   0.0    31   138   243   371   235   383 0.92 Methyltransferase small domain
Methyltransf_26      PF13659.1    117 seq232_BIOID39385    -            421     1e-18   67.3   0.0   1   1   1.8e-21   2.2e-18   66.2   0.0     2   116   245   374   244   375 0.92 Methyltransferase domain
Methyltransf_31      PF13847.1    152 seq232_BIOID39385    -            421   3.5e-16   59.0   0.0   1   1   1.3e-18   1.6e-15   56.8   0.0     2   117   242   380   241   402 0.80 Methyltransferase domain
Methyltransf_18      PF12847.2    112 seq232_BIOID39385    -            421   1.6e-12   47.8   0.0   1   1   3.2e-15     4e-12   46.6   0.0     3   110   245   372   243   374 0.82 Methyltransferase domain
PrmA                 PF06325.8    295 seq232_BIOID39385    -            421   2.1e-08   33.5   0.0   1   1   2.6e-11   3.2e-08   32.9   0.0   159   232   241   318   235   319 0.84 Ribosomal protein L11 methyltransferase (PrmA)
Methyltransf_25      PF13649.1    101 seq232_BIOID39385    -            421   1.1e-07   31.9   0.0   1   1   2.3e-10   2.9e-07   30.6   0.0     1    73   247   317   247   364 0.90 Methyltransferase domain
UPF0020              PF01170.13   180 seq232_BIOID39385    -            421   2.4e-06   27.1   0.0   1   1   3.6e-09   4.5e-06   26.2   0.0    30   117   245   322   235   328 0.84 Putative RNA methylase family UPF0020
Methyltransf_15      PF09445.5    164 seq232_BIOID39385    -            421   3.2e-06   26.7   0.0   1   1   4.2e-09   5.3e-06   25.9   0.0     3    79   246   320   244   325 0.92 RNA cap guanine-N2 methyltransferase
Met_10               PF02475.11   200 seq232_BIOID39385    -            421     1e-05   25.1   0.0   1   1   1.4e-08   1.8e-05   24.3   0.0   100   179   242   321   233   332 0.90 Met-10+ like-protein
Ubie_methyltran      PF01209.13   233 seq232_BIOID39385    -            421   4.9e-05   22.4   0.0   1   1   6.7e-08   8.4e-05   21.6   0.0    45    98   241   293   232   306 0.88 ubiE/COQ5 methyltransferase family
Cons_hypoth95        PF03602.10   183 seq232_BIOID39385    -            421   0.00012   21.4   0.0   1   1   1.6e-07    0.0002   20.7   0.0    42   128   243   325   227   338 0.81 Conserved hypothetical protein 95
AA_permease_2        PF13520.1    426 seq234_BIOID39385    -            430   3.8e-31  107.9  57.0   1   1   1.5e-34     1e-30  106.5  39.3     1   407    13   399    13   423 0.84 Amino acid permease
AA_permease          PF00324.16   479 seq234_BIOID39385    -            430   4.8e-25   87.7  51.8   1   1   1.4e-28   9.6e-25   86.7  35.9     2   417    18   397    17   429 0.83 Amino acid permease
HhH-GPD              PF00730.20   121 seq237_BIOID39385    -            211     1e-18   67.6   0.0   1   1   3.2e-22   1.5e-18   67.0   0.0     1   120    34   168    34   169 0.95 HhH-GPD superfamily base excision DNA repair protein
HHH                  PF00633.18    30 seq237_BIOID39385    -            211   7.1e-08   31.6   0.0   1   1   3.7e-11   1.7e-07   30.4   0.0     2    29   100   127    99   128 0.94 Helix-hairpin-helix motif
EndIII_4Fe-2S        PF10576.4     17 seq237_BIOID39385    -            211   9.7e-05   22.2   3.3   1   1   3.7e-08   0.00017   21.5   2.3     1    17   187   203   187   203 0.99 Iron-sulfur binding domain of endonuclease III
eIF-1a               PF01176.14    65 seq238_BIOID39385    -             72   5.3e-29   99.3   0.0   1   1   4.3e-33   5.9e-29   99.1   0.0     1    65     5    70     5    70 0.98 Translation initiation factor 1A / IF-1
DUF1327              PF07041.6    113 seq240_BIOID39385    -            183   6.9e-67  222.3   0.0   1   1   9.4e-71   1.3e-66  221.4   0.0     1   113     1   113     1   113 0.99 Protein of unknown function (DUF1327)
DUF3883              PF13020.1     91 seq242_BIOID39385    -            177     2e-15   56.1   0.0   1   1     2e-19   2.8e-15   55.7   0.0     2    84    49   142    48   151 0.86 Domain of unknown function (DUF3883)
PALP                 PF00291.20   307 seq243_BIOID39385    -            328   2.2e-39  135.3   0.1   1   1   1.8e-43   2.5e-39  135.2   0.1     5   307    16   316    12   316 0.81 Pyridoxal-phosphate dependent enzyme
BPD_transp_1         PF00528.17   185 seq246_BIOID39385    -            259     1e-22   80.4   5.1   1   1   7.4e-27     1e-22   80.4   3.5     2   179    88   258    87   259 0.98 Binding-protein-dependent transport system inner membrane component
DeoC                 PF01791.4    236 seq249_BIOID39385    -            259   4.6e-61  206.0   1.7   1   1   3.7e-65     5e-61  205.8   1.2     3   230    12   240    10   246 0.94 DeoC/LacD family aldolase
YejG                 PF13989.1    107 seq250_BIOID39385    -            114   1.9e-49  166.0   0.0   1   1   1.6e-53   2.1e-49  165.9   0.0     1   106     4   109     4   110 0.99 YejG-like protein
YccJ                 PF13993.1     69 seq251_BIOID39385    -             72   1.7e-34  117.6   0.7   1   1   1.5e-38     2e-34  117.3   0.5     1    60     7    66     7    70 0.97 YccJ-like protein
AMP-binding          PF00501.23   418 seq252_BIOID39385    -            628     1e-91  307.2   0.0   1   1   2.7e-95   1.2e-91  307.0   0.0     1   418    85   525    85   525 0.96 AMP-binding enzyme
DUF3448              PF11930.3     82 seq252_BIOID39385    -            628   4.2e-26   90.3   0.3   1   1   1.6e-29   7.5e-26   89.5   0.2     7    79     3    75     1    78 0.95 Domain of unknown function (DUF3448)
DUF4009              PF13193.1     41 seq252_BIOID39385    -            628     9e-15   53.7   0.0   1   1   5.8e-18   2.7e-14   52.2   0.0     3    41   575   615   573   615 0.96 Domain of unknown function (DUF4009)
ABC_tran             PF00005.22   118 seq254_BIOID39385    -            352   5.4e-26   91.1   0.0   1   1   2.5e-29   1.1e-25   90.1   0.0     1   117    38   156    38   157 0.91 ABC transporter
TOBE                 PF03459.12    64 seq254_BIOID39385    -            352   3.5e-19   68.5   0.0   1   1     2e-20   9.2e-17   60.7   0.0     1    62   290   350   290   352 0.97 TOBE domain
Lactamase_B_2        PF12706.2    194 seq260_BIOID39385    -            356   2.2e-24   85.9   0.3   1   1     4e-28   2.8e-24   85.6   0.2     2   194    59   284    58   284 0.80 Beta-lactamase superfamily domain
Lactamase_B_3        PF13483.1    163 seq260_BIOID39385    -            356   4.9e-17   62.0   0.1   1   1     1e-20   6.9e-17   61.5   0.0     4   163    44   283    42   283 0.86 Beta-lactamase superfamily domain
HpcH_HpaI            PF03328.9    221 seq261_BIOID39385    -            267   1.7e-67  226.4   0.0   1   1   1.4e-71   1.9e-67  226.2   0.0     1   220    19   245    19   246 0.99 HpcH/HpaI aldolase/citrate lyase family
ABM                  PF03992.11    78 seq265_BIOID39385    -             96   4.4e-16   58.5   0.1   1   1   3.6e-20   4.9e-16   58.4   0.1     1    77     1    76     1    77 0.95 Antibiotic biosynthesis monooxygenase
HTH_5                PF01022.15    47 seq266_BIOID39385    -             99   1.2e-14   53.5   0.1   1   1   7.3e-18     2e-14   52.8   0.1     1    47    23    70    23    70 0.97 Bacterial regulatory protein, arsR family
HTH_20               PF12840.2     61 seq266_BIOID39385    -             99   2.4e-11   43.1   0.4   1   1   1.3e-14   3.5e-11   42.6   0.3     2    58    16    72    15    75 0.96 Helix-turn-helix domain
MarR_2               PF12802.2     62 seq266_BIOID39385    -             99     2e-09   36.8   0.1   1   1   1.2e-12   3.3e-09   36.1   0.1     5    60    24    75    19    77 0.89 MarR family
HTH_24               PF13412.1     48 seq266_BIOID39385    -             99     2e-08   33.3   0.0   1   1   1.9e-11   5.1e-08   32.0   0.0     5    47    26    68    24    69 0.96 Winged helix-turn-helix DNA-binding
MarR                 PF01047.17    59 seq266_BIOID39385    -             99   6.7e-06   25.6   0.0   1   1   4.6e-09   1.3e-05   24.7   0.0     5    53    26    74    23    75 0.95 MarR family
Aminotran_1_2        PF00155.16   363 seq270_BIOID39385    -            468   4.7e-31  107.9   0.0   1   1   1.1e-34   7.8e-31  107.2   0.0    44   348   145   445   119   458 0.88 Aminotransferase class I and II
GntR                 PF00392.16    64 seq270_BIOID39385    -            468   1.9e-14   52.6   0.1   1   1   9.6e-18   6.5e-14   50.9   0.0     1    64     3    66     3    66 0.98 Bacterial regulatory proteins, gntR family
Fels1                PF05666.6     45 seq272_BIOID39385    -            122   2.3e-39  132.3   2.4   1   2   3.8e-21   5.3e-17   60.8   0.1     2    45    20    62    19    62 0.95 Fels-1 Prophage Protein-like
Fels1                PF05666.6     45 seq272_BIOID39385    -            122   2.3e-39  132.3   2.4   2   2   1.3e-24   1.7e-20   71.9   0.2     1    45    66   121    66   121 0.98 Fels-1 Prophage Protein-like
SBP_bac_3            PF00497.15   225 seq277_BIOID39385    -            260   5.3e-65  218.6   1.4   1   1   8.9e-69   6.1e-65  218.5   1.0     1   224    28   254    28   255 0.97 Bacterial extracellular solute-binding proteins, family 3
NMT1                 PF09084.6    216 seq277_BIOID39385    -            260   2.7e-06   27.0   0.1   1   1   1.6e-08   0.00011   21.7   0.0    76   145   115   181   104   236 0.88 NMT1/THI5 like
CopC                 PF04234.7     97 seq278_BIOID39385    -            124   2.6e-31  107.9   0.5   1   1   2.2e-35     3e-31  107.7   0.3     1    97    27   124    27   124 0.98 CopC domain
Usher                PF00577.15   552 seq281_BIOID39385    -            412   3.9e-82  276.6   1.5   1   1   7.2e-86   4.9e-82  276.3   1.0     5   197   202   395   198   404 0.96 Type VII secretion system (T7SS), usher protein
PapC_N               PF13954.1    146 seq281_BIOID39385    -            412   2.7e-49  166.3   0.0   1   1   5.9e-53     4e-49  165.8   0.0     2   146    38   189    37   189 0.98 PapC N-terminal domain
tRNA_U5-meth_tr      PF05958.6    352 seq283_BIOID39385    -            366  4.2e-187  620.9   1.1   1   1  1.7e-190  4.7e-187  620.7   0.8     1   351    10   365    10   366 0.99 tRNA (Uracil-5-)-methyltransferase
Methyltransf_4       PF02390.12   197 seq283_BIOID39385    -            366   5.4e-07   28.7   0.1   1   1   3.8e-10     1e-06   27.8   0.1    21    86   211   275   178   286 0.81 Putative methyltransferase
MTS                  PF05175.9    170 seq283_BIOID39385    -            366   8.7e-06   25.1   0.0   1   1   5.9e-09   1.6e-05   24.2   0.0    31    87   210   264   188   281 0.86 Methyltransferase small domain
Cons_hypoth95        PF03602.10   183 seq283_BIOID39385    -            366   1.8e-05   24.1   0.2   1   1   2.3e-08   6.3e-05   22.3   0.1    41   123   209   301   195   351 0.74 Conserved hypothetical protein 95
Rhodanese            PF00581.15   113 seq284_BIOID39385    -            174   1.6e-11   44.4   0.0   1   1   3.4e-15   2.3e-11   43.9   0.0     2   112     8    98     7    99 0.80 Rhodanese-like domain
DUF2892              PF11127.3     66 seq284_BIOID39385    -            174   5.9e-11   41.9   4.9   1   1   1.3e-14     9e-11   41.3   3.4    10    60   115   170   112   174 0.88 Protein of unknown function (DUF2892)
Methyltransf_23      PF13489.1    162 seq286_BIOID39385    -            252   1.4e-17   63.7   0.0   1   1   1.3e-20     2e-17   63.2   0.0     2   159    13   176     9   178 0.81 Methyltransferase domain
Methyltransf_31      PF13847.1    152 seq286_BIOID39385    -            252   7.1e-16   58.0   0.0   1   1     6e-19   9.1e-16   57.6   0.0     5   117    33   145    29   201 0.83 Methyltransferase domain
Methyltransf_18      PF12847.2    112 seq286_BIOID39385    -            252   1.9e-15   57.3   0.0   1   1   7.7e-18   1.2e-14   54.7   0.0     5   110    35   129    31   131 0.90 Methyltransferase domain
Methyltransf_11      PF08241.7     95 seq286_BIOID39385    -            252   4.1e-15   55.9   0.0   1   1   2.3e-17   3.5e-14   52.9   0.0     2    94    37   127    36   128 0.96 Methyltransferase domain
Methyltransf_25      PF13649.1    101 seq286_BIOID39385    -            252     3e-11   43.4   0.0   1   1   9.2e-14   1.4e-10   41.3   0.0     1   101    35   124    35   124 0.87 Methyltransferase domain
Methyltransf_12      PF08242.7     99 seq286_BIOID39385    -            252   4.6e-10   39.7   0.0   1   1   5.1e-13   7.8e-10   39.0   0.0     2    99    37   126    36   126 0.91 Methyltransferase domain
MTS                  PF05175.9    170 seq286_BIOID39385    -            252     1e-05   24.8   0.0   1   1     1e-08   1.5e-05   24.3   0.0    19   106    20   101    11   133 0.82 Methyltransferase small domain
Methyltransf_2       PF00891.13   241 seq286_BIOID39385    -            252     4e-05   22.8   0.0   1   1   4.1e-08   6.2e-05   22.1   0.0    91   163    22    98     9   110 0.87 O-methyltransferase
Phage_cap_P2         PF05125.7    333 seq292_BIOID39385    -            149   2.5e-26   92.2   0.0   1   1   2.4e-30   3.3e-26   91.8   0.0     1    64     6    69     6    74 0.97 Phage major capsid protein, P2 family
Ribosomal_L10        PF00466.15   100 seq294_BIOID39385    -            165   2.5e-26   91.3   0.0   1   1   2.6e-30   3.6e-26   90.8   0.0     3   100     5   101     3   101 0.98 Ribosomal protein L10
DUF1471              PF07338.8     56 seq295_BIOID39385    -             91   9.9e-21   73.0   0.2   1   1     1e-24   1.4e-20   72.5   0.2     2    56    35    91    34    91 0.98 Protein of unknown function (DUF1471)
GntR                 PF00392.16    64 seq297_BIOID39385    -            203     3e-22   77.6   0.3   1   1   1.6e-25   5.4e-22   76.8   0.2     2    64    14    75    13    75 0.98 Bacterial regulatory proteins, gntR family
UTRA                 PF07702.8    141 seq297_BIOID39385    -            203   2.4e-16   59.5   0.0   1   1   1.5e-19   5.2e-16   58.4   0.0     1    87    96   181    96   197 0.92 UTRA domain
MarR                 PF01047.17    59 seq297_BIOID39385    -            203   3.7e-06   26.4   0.0   1   1   3.2e-09   1.1e-05   24.9   0.0    21    51    39    69    35    71 0.95 MarR family
Response_reg         PF00072.19   112 seq298_BIOID39385    -            223   8.8e-25   86.7   0.2   1   1     2e-28   1.4e-24   86.1   0.1     1   111     3   112     3   113 0.98 Response regulator receiver domain
Trans_reg_C          PF00486.23    77 seq298_BIOID39385    -            223   2.7e-19   68.7   0.1   1   1   8.4e-23   5.7e-19   67.6   0.1     2    77   146   220   144   220 0.93 Transcriptional regulatory protein, C terminal
Phage_lysozyme       PF00959.14   110 seq299_BIOID39385    -            177   1.4e-30  105.6   0.0   1   1   1.3e-34   1.8e-30  105.3   0.0     1   110    48   166    48   166 0.98 Phage lysozyme
Flagellin_N          PF00669.15   139 seq302_BIOID39385    -            309     4e-12   46.0   8.4   1   1   5.8e-16     4e-12   46.0   5.8     2   137     4   139     3   141 0.97 Bacterial flagellin N-terminal helical region
MarR                 PF01047.17    59 seq303_BIOID39385    -            144   5.2e-18   64.3   0.0   1   1   1.9e-21   8.8e-18   63.6   0.0     1    59    38    96    38    96 0.98 MarR family
MarR_2               PF12802.2     62 seq303_BIOID39385    -            144   1.4e-13   50.1   0.0   1   1   5.2e-17   2.4e-13   49.4   0.0     1    62    36    95    36    95 0.98 MarR family
HTH_27               PF13463.1     68 seq303_BIOID39385    -            144   3.5e-09   36.7   0.0   1   1   1.8e-12   8.1e-09   35.5   0.0     1    68    38   104    38   104 0.93 Winged helix DNA-binding domain
KdgM                 PF06178.8    218 seq307_BIOID39385    -            141     4e-36  124.4  12.3   1   1   6.4e-40   4.4e-36  124.3   8.5    83   216     2   139     1   141 0.96 Oligogalacturonate-specific porin protein (KdgM)
DUF1597              PF07642.6    344 seq307_BIOID39385    -            141   2.1e-05   23.5   8.3   1   1   6.5e-09   4.5e-05   22.5   5.7   141   242    16   127     6   139 0.82 Outer membrane protein family (DUF1597)
OsmC                 PF02566.14   100 seq308_BIOID39385    -            143   1.5e-19   69.9   0.1   1   1   1.4e-23   1.9e-19   69.5   0.0     2    99    42   139    41   140 0.89 OsmC-like protein
BPD_transp_1         PF00528.17   185 seq310_BIOID39385    -            222   1.8e-25   89.4  10.8   1   1   1.7e-29   2.4e-25   89.0   7.5     1   183    33   214    33   216 0.97 Binding-protein-dependent transport system inner membrane component
Metalloenzyme        PF01676.13   262 seq312_BIOID39385    -            514  1.6e-101  338.8   0.5   1   1  4.2e-105  1.9e-101  338.6   0.3     1   261     6   507     6   508 0.99 Metalloenzyme superfamily
iPGM_N               PF06415.8    223 seq312_BIOID39385    -            514   6.9e-89  296.9   0.6   1   1   2.2e-92     1e-88  296.3   0.4     2   223    85   308    84   308 0.99 BPG-independent PGAM N-terminus (iPGM_N)
Phosphodiest         PF01663.17   364 seq312_BIOID39385    -            514   2.3e-05   23.7   0.0   1   1   7.6e-09   3.5e-05   23.2   0.0   104   246   303   449   259   491 0.73 Type I phosphodiesterase / nucleotide pyrophosphatase
Glycos_transf_3      PF00591.16   254 seq313_BIOID39385    -            440     3e-61  206.7   0.4   1   1   9.1e-65   4.1e-61  206.3   0.2     2   253    79   332    78   333 0.98 Glycosyl transferase family, a/b domain
PYNP_C               PF07831.8     75 seq313_BIOID39385    -            440   1.6e-25   88.1   0.2   1   1     7e-29   3.2e-25   87.2   0.1     1    74   350   423   350   424 0.98 Pyrimidine nucleoside phosphorylase C-terminal domain
Glycos_trans_3N      PF02885.12    66 seq313_BIOID39385    -            440   5.1e-15   54.7   1.2   1   1   1.8e-18   8.4e-15   53.9   0.1     3    66     5    68     3    68 0.98 Glycosyl transferase family, helical bundle domain
Peptidase_S24        PF00717.18    70 seq315_BIOID39385    -            169   8.8e-13   47.5   0.1   1   1   1.9e-16   1.3e-12   47.0   0.0     1    44   120   168   120   169 0.97 Peptidase S24-like
HTH_3                PF01381.17    55 seq315_BIOID39385    -            169   6.3e-10   38.6   0.0   1   1   1.3e-13   8.8e-10   38.1   0.0    10    55    17    62     8    62 0.93 Helix-turn-helix
PTR2                 PF00854.16   373 seq317_BIOID39385    -            500   3.8e-75  252.8  26.0   1   1   6.9e-79   4.7e-75  252.5  15.9     2   370    89   428    88   431 0.97 POT family
MFS_1                PF07690.11   354 seq317_BIOID39385    -            500   2.6e-20   72.3  54.6   1   1   3.7e-21   2.5e-17   62.5  25.8    10   301    35   372    26   382 0.78 Major Facilitator Superfamily
Chorismate_synt      PF01264.16   346 seq318_BIOID39385    -            361  3.6e-148  492.5   0.0   1   1    3e-152  4.1e-148  492.3   0.0     1   346    10   346    10   346 0.98 Chorismate synthase
Phage_cap_P2         PF05125.7    333 seq321_BIOID39385    -            178   1.2e-85  287.2   0.2   1   1   9.9e-90   1.4e-85  287.0   0.1   139   304     1   170     1   177 0.97 Phage major capsid protein, P2 family
Kelch_6              PF13964.1     50 seq323_BIOID39385    -            404   3.1e-15   55.4  15.4   1   1   9.6e-12   2.2e-08   33.8   0.1     1    43   110   156   110   162 0.92 Kelch motif
Kelch_4              PF13418.1     49 seq323_BIOID39385    -            404   1.2e-14   53.6  28.2   1   1   3.1e-12     7e-09   35.2   0.0     2    46   111   161   110   164 0.87 Galactose oxidase, central domain
Kelch_1              PF01344.20    47 seq323_BIOID39385    -            404   2.3e-13   49.3   5.2   1   1   1.1e-11   2.4e-08   33.2   0.0     1    43   110   156   110   158 0.95 Kelch motif
Kelch_2              PF07646.10    49 seq323_BIOID39385    -            404   1.3e-12   47.1   7.6   1   1   2.4e-10   5.4e-07   29.3   0.0     1    45   110   156   110   157 0.94 Kelch motif
Kelch_3              PF13415.1     49 seq323_BIOID39385    -            404   8.5e-11   41.5  13.6   1   1   4.6e-10     1e-06   28.5   0.0     2    46   121   169   120   172 0.80 Galactose oxidase, central domain
Kelch_5              PF13854.1     42 seq323_BIOID39385    -            404   1.3e-10   40.8   9.2   1   1   2.1e-09   4.7e-06   26.3   0.0     3    42   109   151   106   151 0.91 Kelch motif
Ribosomal_L12        PF00542.14    68 seq328_BIOID39385    -            116   3.5e-26   90.8   2.6   1   1   5.9e-30   8.1e-26   89.7   1.8     1    56    54   109    54   111 0.98 Ribosomal protein L7/L12 C-terminal domain
DeoRC                PF00455.17   162 seq329_BIOID39385    -            251   3.8e-38  130.5   0.0   1   1   1.1e-41   4.8e-38  130.2   0.0     2   161    75   231    74   232 0.97 DeoR C terminal sensor domain
HTH_DeoR             PF08220.7     57 seq329_BIOID39385    -            251   5.9e-21   73.6   0.6   1   1   4.2e-24   1.9e-20   72.0   0.1     1    57     6    62     6    62 0.98 DeoR-like helix-turn-helix domain
HTH_11               PF08279.7     55 seq329_BIOID39385    -            251   1.2e-05   24.7   0.4   1   1   6.5e-09     3e-05   23.4   0.0     5    49    10    52     6    55 0.81 HTH domain
CopD                 PF05425.8    105 seq330_BIOID39385    -            134     1e-22   80.1  10.9   1   1   9.6e-27   1.3e-22   79.8   7.6     2   105    29   128    28   128 0.93 Copper resistance protein D
DUF2514              PF10721.4    162 seq333_BIOID39385    -            140   1.3e-37  128.8  18.7   1   1   1.1e-41   1.5e-37  128.6  13.0    31   161     2   134     1   135 0.98 Protein of unknown function (DUF2514)
PhnG                 PF06754.7    147 seq334_BIOID39385    -            150   3.2e-60  201.9   3.2   1   1   2.6e-64   3.5e-60  201.7   2.3     2   147     4   149     3   149 0.99 Phosphonate metabolism protein PhnG
SBP_bac_3            PF00497.15   225 seq335_BIOID39385    -            260   5.1e-66  222.0   0.2   1   1   8.6e-70   5.9e-66  221.8   0.1     1   224    28   254    28   255 0.96 Bacterial extracellular solute-binding proteins, family 3
PhoQ_Sensor          PF08918.5    180 seq339_BIOID39385    -            468   8.2e-84  279.4   0.6   1   1   1.8e-87   8.2e-84  279.4   0.4    10   180     1   172     1   172 0.98 PhoQ Sensor
HATPase_c            PF02518.21   111 seq339_BIOID39385    -            468   7.4e-17   60.9   0.1   1   1   2.9e-20   1.3e-16   60.1   0.0     3   106   358   456   356   460 0.92 Histidine kinase-, DNA gyrase B-, and HSP90-like ATPase
HAMP                 PF00672.20    70 seq339_BIOID39385    -            468     7e-07   29.2   0.3   1   1   1.5e-10     7e-07   29.2   0.2     2    68   178   243   177   245 0.85 HAMP domain
OEP                  PF02321.13   188 seq340_BIOID39385    -            291     6e-29  100.8   9.5   1   1     7e-33   9.5e-29  100.2   6.6     1   188    29   213    29   213 0.99 Outer membrane efflux protein
YcgL                 PF05166.8     74 seq341_BIOID39385    -             66   9.5e-16   57.5   0.1   1   1   9.7e-20   1.3e-15   57.1   0.1    30    74     1    45     1    45 0.97 YcgL domain
ECH                  PF00378.15   245 seq342_BIOID39385    -            468   3.9e-78  261.8   0.0   1   1   8.7e-82     6e-78  261.2   0.0     3   244    54   308    52   309 0.99 Enoyl-CoA hydratase/isomerase family
3HCDH_N              PF02737.13   180 seq342_BIOID39385    -            468   2.4e-20   72.8   0.2   1   1   1.3e-23     9e-20   70.9   0.1     2    95   358   451   357   458 0.98 3-hydroxyacyl-CoA dehydrogenase, NAD binding domain
EAL                  PF00563.15   236 seq343_BIOID39385    -            661   5.6e-58  196.1   1.0   1   1   2.8e-61   9.4e-58  195.3   0.7     3   236   412   644   410   644 0.94 EAL domain
GGDEF                PF00990.16   161 seq343_BIOID39385    -            661   9.4e-46  155.2   0.0   1   1   4.9e-49   1.7e-45  154.3   0.0     1   160   237   390   237   391 0.97 GGDEF domain
PAS_9                PF13426.1    104 seq343_BIOID39385    -            661   5.6e-10   39.4   0.0   1   1   4.3e-13   1.5e-09   38.1   0.0     2   104   122   225   121   225 0.78 PAS domain
PAS                  PF00989.19   113 seq343_BIOID39385    -            661     5e-07   29.3   0.0   1   1   5.3e-10   1.8e-06   27.5   0.0     4   107   114   217   111   223 0.64 PAS fold
ABC_tran             PF00005.22   118 seq345_BIOID39385    -            250   6.4e-27   94.1   0.0   1   1   5.1e-30     1e-26   93.5   0.0     1   118    43   173    43   173 0.88 ABC transporter
AAA_21               PF13304.1    303 seq345_BIOID39385    -            250   1.6e-15   57.7   0.0   1   1   1.6e-11   3.1e-08   33.8   0.0   234   299   142   204   135   207 0.94 AAA domain
AAA_22               PF13401.1    131 seq345_BIOID39385    -            250   1.3e-08   34.8   0.1   1   1     8e-11   1.6e-07   31.4   0.1     5   121    30   200    26   207 0.83 AAA domain
AAA_16               PF13191.1    166 seq345_BIOID39385    -            250   7.1e-08   32.8   0.3   1   1   7.7e-11   1.5e-07   31.8   0.2    19   104    26   130    19   215 0.60 AAA ATPase domain
AAA_10               PF12846.2    328 seq345_BIOID39385    -            250   2.7e-07   30.0   0.0   1   1   1.9e-10   3.7e-07   29.6   0.0     4   191    32   236    30   243 0.65 AAA-like domain
MarB                 PF13999.1     66 seq347_BIOID39385    -             72   1.5e-34  117.2   0.3   1   1   1.2e-38   1.6e-34  117.1   0.2     2    66     6    70     5    70 0.98 MarB protein
Phage_cap_P2         PF05125.7    333 seq349_BIOID39385    -             36   1.7e-05   23.8   0.2   1   1   1.3e-09   1.8e-05   23.6   0.2   313   333     1    21     1    21 0.96 Phage major capsid protein, P2 family
DUF1974              PF09317.6    284 seq350_BIOID39385    -            840  3.4e-117  390.7   0.0   1   1  1.3e-120  4.4e-117  390.4   0.0     1   284   540   818   540   818 1.00 Domain of unknown function (DUF1974)
Acyl-CoA_dh_N        PF02771.11   113 seq350_BIOID39385    -            840   1.6e-15   57.5   0.0   1   1   1.2e-18   4.2e-15   56.1   0.0    28   112   173   258   147   259 0.83 Acyl-CoA dehydrogenase, N-terminal domain
Acyl-CoA_dh_1        PF00441.19   150 seq350_BIOID39385    -            840   1.2e-13   51.3   0.9   1   1   7.2e-17   2.5e-13   50.2   0.6     1   142   386   530   386   534 0.93 Acyl-CoA dehydrogenase, C-terminal domain
Acyl-CoA_dh_M        PF02770.14    52 seq350_BIOID39385    -            840   9.8e-07   28.0   0.0   1   1   5.3e-10   1.8e-06   27.2   0.0     1    51   263   321   263   323 0.96 Acyl-CoA dehydrogenase, middle domain
SAF_2                PF13144.1    196 seq352_BIOID39385    -            245   1.2e-41  142.2   0.7   1   1   1.1e-45   1.5e-41  141.9   0.5     4   195    42   240    35   241 0.84 SAF-like
Usher                PF00577.15   552 seq353_BIOID39385    -            458  6.2e-111  371.6  15.0   1   1  1.1e-114  7.3e-111  371.4  10.4   215   552     2   366     1   366 0.99 Type VII secretion system (T7SS), usher protein
PapC_C               PF13953.1     68 seq353_BIOID39385    -            458   2.8e-23   81.2   0.1   1   1   1.3e-26   8.6e-23   79.6   0.0     1    67   376   441   376   442 0.96 PapC C-terminal domain
DUF2511              PF10709.4     87 seq356_BIOID39385    -            113   6.8e-36  122.3   0.0   1   1   5.9e-40   8.1e-36  122.1   0.0     1    87    26   113    26   113 0.99 Protein of unknown function (DUF2511)
Phage_term_smal      PF05944.7    132 seq359_BIOID39385    -            247   3.8e-47  159.1   0.1   1   1   4.3e-51   5.9e-47  158.5   0.1     1   132    34   165    34   165 0.99 Phage small terminase subunit
FAA_hydrolase        PF01557.13   217 seq360_BIOID39385    -            219   3.5e-56  189.9   0.0   1   1   2.9e-60     4e-56  189.7   0.0     1   208    18   210    18   219 0.93 Fumarylacetoacetate (FAA) hydrolase family
zf-C4_ClpX           PF06689.8     41 seq361_BIOID39385    -             67   1.1e-10   40.6   4.6   1   1   1.1e-14   1.5e-10   40.2   3.2     3    36     6    41     5    45 0.85 ClpX C4-type zinc finger
Adenine_glyco        PF03352.8    179 seq362_BIOID39385    -            242   1.5e-83  278.6   0.0   1   1   1.3e-87   1.7e-83  278.3   0.0     1   177    61   237    61   239 0.99 Methyladenine glycosylase
PhnH                 PF05845.7    192 seq363_BIOID39385    -            194     2e-66  223.0   0.4   1   1   1.7e-70   2.3e-66  222.8   0.3     1   192     3   193     3   193 0.99 Bacterial phosphonate metabolism protein (PhnH)
SBP_bac_8            PF13416.1    281 seq366_BIOID39385    -            381   9.8e-27   94.2   4.0   1   1   2.8e-30   1.3e-26   93.8   2.8     2   265    56   326    55   333 0.83 Bacterial extracellular solute-binding protein
SBP_bac_1            PF01547.20   314 seq366_BIOID39385    -            381   1.7e-20   73.8   6.1   1   1   5.2e-24   2.3e-20   73.4   4.3    14   313    56   312    45   313 0.83 Bacterial extracellular solute-binding protein
SBP_bac_6            PF13343.1    242 seq366_BIOID39385    -            381   5.2e-17   61.8   1.6   1   1   1.5e-15     7e-12   45.0   0.1   107   216   215   325   179   350 0.85 Bacterial extracellular solute-binding protein
RNA_pol_Rpb2_6       PF00562.23   386 seq368_BIOID39385    -           1342  4.7e-162  539.0   0.0   1   1  3.5e-162  7.9e-159  528.4   0.1     2   386   716  1264   715  1264 0.98 RNA polymerase Rpb2, domain 6
RNA_pol_Rpb2_7       PF04560.15    83 seq368_BIOID39385    -           1342   5.7e-32  109.6   0.1   1   1   8.2e-35   1.9e-31  108.0   0.0     1    82  1266  1341  1266  1342 0.98 RNA polymerase Rpb2, domain 7
RNA_pol_Rpb2_3       PF04565.11    68 seq368_BIOID39385    -           1342   7.1e-30  102.4   0.0   1   1   7.4e-33   1.7e-29  101.2   0.0     1    68   513   582   513   582 0.98 RNA polymerase Rpb2, domain 3
RNA_pol_Rpb2_45      PF10385.4     66 seq368_BIOID39385    -           1342   4.6e-29   99.9   0.3   1   1   1.5e-31   3.5e-28   97.0   0.2     1    66   591   656   591   656 1.00 RNA polymerase beta subunit external 1 domain
RNA_pol_Rpb2_1       PF04563.10   203 seq368_BIOID39385    -           1342   1.5e-26   92.4   0.0   1   1   1.4e-29   3.1e-26   91.4   0.0     2   203    27   509    26   509 0.98 RNA polymerase beta subunit
RNA_pol_Rpb2_2       PF04561.9    190 seq368_BIOID39385    -           1342   1.6e-25   89.5   0.9   1   2   8.4e-11   1.9e-07   30.5   0.0     1    74   151   225   151   276 0.82 RNA polymerase Rpb2, domain 2
RNA_pol_Rpb2_2       PF04561.9    190 seq368_BIOID39385    -           1342   1.6e-25   89.5   0.9   2   2   1.9e-18   4.4e-15   55.4   0.0    80   190   340   454   329   454 0.88 RNA polymerase Rpb2, domain 2
Lactonase            PF10282.4    344 seq371_BIOID39385    -             97     3e-14   52.7   0.0   1   1   2.4e-18   3.3e-14   52.5   0.0     2    99     5    95     4    97 0.93 Lactonase, 7-bladed beta-propeller
NAD_synthase         PF02540.12   242 seq372_BIOID39385    -            275   5.9e-79  264.2   0.0   1   1     5e-83   6.9e-79  264.0   0.0     2   242    23   265    22   265 0.98 NAD synthase
Peptidase_S24        PF00717.18    70 seq377_BIOID39385    -            215   5.5e-14   51.4   0.2   1   1   3.4e-17   9.4e-14   50.6   0.2     2    67   125   189   124   192 0.84 Peptidase S24-like
HTH_26               PF13443.1     63 seq377_BIOID39385    -            215   1.9e-07   31.0   0.0   1   1   1.9e-10   5.2e-07   29.6   0.0    11    59     1    49     1    53 0.97 Cro/C1-type HTH DNA-binding domain
HTH_31               PF13560.1     64 seq377_BIOID39385    -            215   8.6e-07   28.9   0.0   1   1   5.1e-10   1.4e-06   28.2   0.0    17    59     3    45     1    49 0.93 Helix-turn-helix domain
HTH_3                PF01381.17    55 seq377_BIOID39385    -            215   4.3e-06   26.3   0.0   1   1   2.6e-09   7.2e-06   25.6   0.0    11    55     2    47     1    47 0.95 Helix-turn-helix
Pep_deformylase      PF01327.16   157 seq378_BIOID39385    -            169   6.4e-53  178.2   0.1   1   1   5.6e-57   7.6e-53  177.9   0.1     2   156     4   152     3   153 0.94 Polypeptide deformylase
CSD                  PF00313.17    66 seq379_BIOID39385    -             71     1e-31  108.3   0.2   1   1   8.1e-36   1.1e-31  108.2   0.1     1    65     6    70     6    71 0.98 'Cold-shock' DNA-binding domain
DUF1144              PF06610.8    143 seq380_BIOID39385    -            149   9.2e-71  236.0   8.2   1   1   7.5e-75     1e-70  235.9   5.7     4   143     3   142     1   142 0.98 Protein of unknown function (DUF1144)
Transp_cyt_pur       PF02133.10   439 seq381_BIOID39385    -            419   1.2e-83  281.0  48.4   1   1   9.7e-88   1.3e-83  280.8  33.5     1   438    11   397    11   398 0.98 Permease for cytosine/purines, uracil, thiamine, allantoin
Peptidase_M74        PF03411.8    240 seq382_BIOID39385    -            274  1.4e-135  449.9   0.1   1   1  1.2e-139  1.6e-135  449.7   0.0     1   239    35   273    35   274 1.00 Penicillin-insensitive murein endopeptidase
YfiO                 PF13525.1    203 seq383_BIOID39385    -            245   1.1e-84  282.8   5.8   1   1   2.8e-88   1.3e-84  282.6   4.0     1   202    28   236    28   238 0.97 Outer membrane lipoprotein
TPR_18               PF13512.1    142 seq383_BIOID39385    -            245   5.1e-65  217.7   7.3   1   1     3e-68   1.4e-64  216.3   1.2     2   142    24   167    23   167 0.98 Tetratricopeptide repeat
PhnI                 PF05861.7    359 seq388_BIOID39385    -            394    5e-168  558.0   0.0   1   1  4.2e-172  5.7e-168  557.8   0.0     1   357    41   392    41   394 0.99 Bacterial phosphonate metabolism protein (PhnI)
Metalloenzyme        PF01676.13   262 seq390_BIOID39385    -            407   1.2e-57  195.1   0.0   1   1   9.9e-62   1.4e-57  194.9   0.0     1   261     2   405     2   406 0.97 Metalloenzyme superfamily
Lactonase            PF10282.4    344 seq391_BIOID39385    -            207   2.9e-56  190.9   0.0   1   1   2.7e-60   3.7e-56  190.5   0.0   145   311    24   190    13   194 0.96 Lactonase, 7-bladed beta-propeller
OEP                  PF02321.13   188 seq394_BIOID39385    -            124   1.1e-08   34.8  10.7   1   1   8.8e-13   1.2e-08   34.6   7.4    86   187     2   103     1   104 0.96 Outer membrane efflux protein
Metallophos          PF00149.23   201 seq397_BIOID39385    -            129   1.3e-13   50.7   0.0   1   1   1.1e-17   1.5e-13   50.5   0.0     2    97    18   102    17   119 0.90 Calcineurin-like phosphoesterase
DUF303               PF03629.13   255 seq399_BIOID39385    -            328   5.6e-31  107.5   0.0   1   1   4.8e-35   6.5e-31  107.3   0.0     2   201    11   247    10   295 0.78 Domain of unknown function (DUF303)
YmgB                 PF10798.3     61 seq400_BIOID39385    -             78   3.4e-05   23.4   0.0   1   1   3.6e-09   4.9e-05   22.9   0.0     4    35    27    58    25    64 0.93 Biofilm development protein YmgB/AriR
Phage_Cox            PF10743.4     87 seq401_BIOID39385    -             91   1.9e-40  136.6   0.0   1   1   1.5e-44   2.1e-40  136.5   0.0     1    87     1    87     1    87 0.99 Regulatory phage protein cox
FlgM                 PF04316.8     57 seq402_BIOID39385    -             91   1.7e-11   43.7   1.2   1   1   1.7e-15   2.3e-11   43.3   0.9     9    56    42    88    31    89 0.83 Anti-sigma-28 factor, FlgM
LysR_substrate       PF03466.15   209 seq403_BIOID39385    -            323   7.9e-41  139.3   0.2   1   1   1.6e-44   1.1e-40  138.9   0.2     3   206   113   316   111   319 0.97 LysR substrate binding domain
HTH_1                PF00126.22    60 seq403_BIOID39385    -            323   7.3e-19   67.1   0.6   1   1     2e-22   1.3e-18   66.3   0.4     2    59    29    86    28    87 0.97 Bacterial regulatory helix-turn-helix protein, lysR family
Peptidase_M23        PF01551.17    96 seq404_BIOID39385    -            427   2.2e-25   88.4   0.2   1   1   3.6e-29     5e-25   87.2   0.1     3    96   328   421   327   421 0.98 Peptidase family M23
FliB                 PF03692.10    85 seq405_BIOID39385    -            153   1.3e-08   35.0  10.3   1   1   1.7e-12   2.4e-08   34.2   7.1     2    85    29    97    28    97 0.97 Flagellin N-methylase
Acetyltransf_10      PF13673.1    117 seq406_BIOID39385    -            146   1.6e-13   50.6   0.0   1   1   6.1e-17   2.1e-13   50.3   0.0     7   117    12   120     8   120 0.80 Acetyltransferase (GNAT) domain
Acetyltransf_7       PF13508.1     79 seq406_BIOID39385    -            146   2.6e-12   46.6   0.1   1   1     1e-15   3.4e-12   46.2   0.1     3    78    48   121    46   122 0.92 Acetyltransferase (GNAT) domain
Acetyltransf_1       PF00583.19    83 seq406_BIOID39385    -            146   6.7e-12   45.1   0.1   1   1   3.3e-15   1.1e-11   44.4   0.1     1    83    53   121    53   121 0.97 Acetyltransferase (GNAT) family
FR47                 PF08445.5     86 seq406_BIOID39385    -            146   2.7e-05   23.7   0.0   1   1   1.2e-08   4.3e-05   23.0   0.0    20    80    67   123    50   128 0.84 FR47-like protein
Autoind_bind         PF03472.10   149 seq407_BIOID39385    -            187   1.2e-31  108.8   0.1   1   1   1.1e-35   1.5e-31  108.6   0.1     2   141    23   157    22   165 0.92 Autoinducer binding domain
Phage_GPL            PF05926.6    140 seq408_BIOID39385    -            165     2e-24   85.9   0.0   1   1     2e-28   2.8e-24   85.4   0.0     1    77    30   106    30   109 0.98 Phage head completion protein (GPL)
Formyl_trans_N       PF00551.14   181 seq411_BIOID39385    -            315   9.4e-56  188.1   0.0   1   1     2e-59   1.3e-55  187.5   0.0     2   180     6   183     5   184 0.98 Formyl transferase
Formyl_trans_C       PF02911.13   100 seq411_BIOID39385    -            315   1.1e-33  115.1   0.1   1   1   2.5e-37   1.7e-33  114.5   0.0     1    99   207   304   207   305 0.98 Formyl transferase, C-terminal domain
GST_C                PF00043.20    95 seq412_BIOID39385    -            201   1.2e-14   53.9   0.1   1   1   7.3e-18     2e-14   53.2   0.1     5    95   104   189   100   189 0.94 Glutathione S-transferase, C-terminal domain
GST_N_2              PF13409.1     70 seq412_BIOID39385    -            201   9.7e-12   44.6   0.0   1   1   1.4e-14   3.7e-11   42.7   0.0     5    69    11    75     9    76 0.95 Glutathione S-transferase, N-terminal domain
GST_N_3              PF13417.1     75 seq412_BIOID39385    -            201   3.7e-11   42.9   0.0   1   1   2.8e-14   7.6e-11   41.9   0.0    15    73    16    79    11    81 0.89 Glutathione S-transferase, N-terminal domain
GST_C_2              PF13410.1     69 seq412_BIOID39385    -            201   7.3e-10   38.4   0.1   1   1   3.9e-13   1.1e-09   37.9   0.1     7    69   125   184    71   184 0.90 Glutathione S-transferase, C-terminal domain
GST_N                PF02798.15    76 seq412_BIOID39385    -            201   7.9e-09   35.4   0.0   1   1     9e-12   2.5e-08   33.8   0.0     3    76     1    75     1    75 0.94 Glutathione S-transferase, N-terminal domain
Gp49                 PF05973.9     91 seq415_BIOID39385    -            114   1.6e-21   76.0   0.0   1   1   1.3e-25   1.8e-21   75.8   0.0     1    90    13   108    13   109 0.97 Phage derived protein Gp49-like (DUF891)
Peptidase_S51        PF03575.12   153 seq416_BIOID39385    -            229   2.8e-44  150.4   0.0   1   1   2.4e-48   3.3e-44  150.1   0.0     1   151    49   200    49   202 0.98 Peptidase family S51
ArsC                 PF03960.10   110 seq417_BIOID39385    -            118   2.9e-32  110.8   0.0   1   1   2.4e-36   3.2e-32  110.7   0.0     1   110     5   114     5   114 0.98 ArsC family
FlgN                 PF05130.7    143 seq419_BIOID39385    -            142   8.5e-19   68.0   5.0   1   1     7e-23   9.5e-19   67.9   3.4     2   122     7   132     1   134 0.96 FlgN protein
SWM_repeat           PF13753.1    317 seq423_BIOID39385    -           5793         0 2620.6 1475.0   1  28   4.7e-31   2.2e-27   95.8  27.9    54   308   191   436   172   443 0.83 Putative flagellar system-associated repeat
SWM_repeat           PF13753.1    317 seq423_BIOID39385    -           5793         0 2620.6 1475.0   2  28   1.4e-21   6.5e-18   64.7  13.2   176   308   405   536   402   540 0.96 Putative flagellar system-associated repeat
SWM_repeat           PF13753.1    317 seq423_BIOID39385    -           5793         0 2620.6 1475.0   3  28   1.4e-46   6.2e-43  146.9  35.0     5   314   438   741   434   744 0.95 Putative flagellar system-associated repeat
SWM_repeat           PF13753.1    317 seq423_BIOID39385    -           5793         0 2620.6 1475.0   4  28     4e-46   1.8e-42  145.4  39.4    10   310   741  1036   734  1039 0.95 Putative flagellar system-associated repeat
SWM_repeat           PF13753.1    317 seq423_BIOID39385    -           5793         0 2620.6 1475.0   5  28   1.2e-46   5.5e-43  147.1  38.3    11   310   842  1136   836  1141 0.96 Putative flagellar system-associated repeat
SWM_repeat           PF13753.1    317 seq423_BIOID39385    -           5793         0 2620.6 1475.0   6  28   1.5e-38   6.8e-35  120.5  34.6    13   313  1143  1441  1140  1445 0.93 Putative flagellar system-associated repeat
SWM_repeat           PF13753.1    317 seq423_BIOID39385    -           5793         0 2620.6 1475.0   7  28   1.7e-41   7.5e-38  130.2  37.7    15   306  1447  1733  1434  1740 0.95 Putative flagellar system-associated repeat
SWM_repeat           PF13753.1    317 seq423_BIOID39385    -           5793         0 2620.6 1475.0   8  28   1.5e-39   6.7e-36  123.8  38.2    27   313  1753  2039  1749  2043 0.91 Putative flagellar system-associated repeat
SWM_repeat           PF13753.1    317 seq423_BIOID39385    -           5793         0 2620.6 1475.0   9  28   7.8e-43   3.5e-39  134.5  39.6    15   305  2045  2330  2037  2337 0.96 Putative flagellar system-associated repeat
SWM_repeat           PF13753.1    317 seq423_BIOID39385    -           5793         0 2620.6 1475.0  10  28   7.3e-40   3.3e-36  124.8  40.9    13   314  2342  2638  2338  2641 0.95 Putative flagellar system-associated repeat
SWM_repeat           PF13753.1    317 seq423_BIOID39385    -           5793         0 2620.6 1475.0  11  28   2.9e-35   1.3e-31  109.7  33.8    12   308  2640  2933  2632  2940 0.94 Putative flagellar system-associated repeat
SWM_repeat           PF13753.1    317 seq423_BIOID39385    -           5793         0 2620.6 1475.0  12  28   3.9e-21   1.8e-17   63.3  20.2   106   311  2837  3036  2835  3041 0.95 Putative flagellar system-associated repeat
SWM_repeat           PF13753.1    317 seq423_BIOID39385    -           5793         0 2620.6 1475.0  13  28   6.7e-38   3.1e-34  118.3  39.5    12   308  2941  3232  2933  3240 0.95 Putative flagellar system-associated repeat
SWM_repeat           PF13753.1    317 seq423_BIOID39385    -           5793         0 2620.6 1475.0  14  28   2.7e-42   1.2e-38  132.8  40.7    11   308  3040  3331  3033  3338 0.95 Putative flagellar system-associated repeat
SWM_repeat           PF13753.1    317 seq423_BIOID39385    -           5793         0 2620.6 1475.0  15  28   4.8e-44   2.2e-40  138.5  37.5    15   305  3243  3528  3234  3536 0.96 Putative flagellar system-associated repeat
SWM_repeat           PF13753.1    317 seq423_BIOID39385    -           5793         0 2620.6 1475.0  16  28   7.5e-45   3.4e-41  141.2  37.1    11   315  3338  3638  3329  3640 0.95 Putative flagellar system-associated repeat
SWM_repeat           PF13753.1    317 seq423_BIOID39385    -           5793         0 2620.6 1475.0  17  28   4.3e-30     2e-26   92.7  26.4    95   314  3522  3736  3522  3739 0.95 Putative flagellar system-associated repeat
SWM_repeat           PF13753.1    317 seq423_BIOID39385    -           5793         0 2620.6 1475.0  18  28   5.8e-31   2.6e-27   95.5  25.4   107   304  3636  3826  3634  3827 0.94 Putative flagellar system-associated repeat
SWM_repeat           PF13753.1    317 seq423_BIOID39385    -           5793         0 2620.6 1475.0  19  28   9.6e-47   4.4e-43  147.4  40.9    13   314  3739  4036  3733  4038 0.96 Putative flagellar system-associated repeat
SWM_repeat           PF13753.1    317 seq423_BIOID39385    -           5793         0 2620.6 1475.0  20  28     6e-29   2.7e-25   88.9  20.5    97   311  4023  4233  4023  4237 0.95 Putative flagellar system-associated repeat
SWM_repeat           PF13753.1    317 seq423_BIOID39385    -           5793         0 2620.6 1475.0  21  28   2.3e-27     1e-23   83.7  14.5   167   309  4190  4330  4190  4337 0.96 Putative flagellar system-associated repeat
SWM_repeat           PF13753.1    317 seq423_BIOID39385    -           5793         0 2620.6 1475.0  22  28   7.9e-34   3.6e-30  104.9  22.9   108   313  4236  4434  4234  4438 0.94 Putative flagellar system-associated repeat
SWM_repeat           PF13753.1    317 seq423_BIOID39385    -           5793         0 2620.6 1475.0  23  28   1.1e-41   4.9e-38  130.8  34.4    13   307  4438  4726  4430  4732 0.95 Putative flagellar system-associated repeat
SWM_repeat           PF13753.1    317 seq423_BIOID39385    -           5793         0 2620.6 1475.0  24  28   4.9e-43   2.2e-39  135.2  39.0    12   293  4736  5012  4727  5015 0.96 Putative flagellar system-associated repeat
SWM_repeat           PF13753.1    317 seq423_BIOID39385    -           5793         0 2620.6 1475.0  25  28   1.2e-38   5.6e-35  120.7  29.1    60   313  4983  5232  4981  5236 0.95 Putative flagellar system-associated repeat
SWM_repeat           PF13753.1    317 seq423_BIOID39385    -           5793         0 2620.6 1475.0  26  28   1.8e-34   8.2e-31  107.0  30.2    70   315  5193  5432  5192  5434 0.96 Putative flagellar system-associated repeat
SWM_repeat           PF13753.1    317 seq423_BIOID39385    -           5793         0 2620.6 1475.0  27  28   2.1e-09   9.7e-06   24.7  20.6   112   302  5436  5634  5432  5640 0.65 Putative flagellar system-associated repeat
SWM_repeat           PF13753.1    317 seq423_BIOID39385    -           5793         0 2620.6 1475.0  28  28     3e-10   1.4e-06   27.5  15.1   102   246  5637  5781  5628  5785 0.84 Putative flagellar system-associated repeat
Big_3_4              PF13754.1     54 seq423_BIOID39385    -           5793         0 1615.8 1051.5   1  43   2.9e-12   1.3e-08   34.8   6.0     1    54   317   374   317   374 0.95 Bacterial Ig-like domain (group 3)
Big_3_4              PF13754.1     54 seq423_BIOID39385    -           5793         0 1615.8 1051.5   2  43   3.8e-17   1.7e-13   50.5   6.0     1    54   416   473   416   473 0.88 Bacterial Ig-like domain (group 3)
Big_3_4              PF13754.1     54 seq423_BIOID39385    -           5793         0 1615.8 1051.5   3  43     6e-17   2.7e-13   49.8   6.0     1    54   616   673   616   673 0.95 Bacterial Ig-like domain (group 3)
Big_3_4              PF13754.1     54 seq423_BIOID39385    -           5793         0 1615.8 1051.5   4  43   4.3e-15     2e-11   43.9   8.0     1    54   715   772   715   772 0.90 Bacterial Ig-like domain (group 3)
Big_3_4              PF13754.1     54 seq423_BIOID39385    -           5793         0 1615.8 1051.5   5  43   1.9e-16   8.6e-13   48.2   5.0     2    54   816   872   815   872 0.93 Bacterial Ig-like domain (group 3)
Big_3_4              PF13754.1     54 seq423_BIOID39385    -           5793         0 1615.8 1051.5   6  43   9.1e-12   4.1e-08   33.2   8.6     1    51   914   968   914   971 0.92 Bacterial Ig-like domain (group 3)
Big_3_4              PF13754.1     54 seq423_BIOID39385    -           5793         0 1615.8 1051.5   7  43   1.4e-11   6.5e-08   32.6   6.3     1    52  1014  1069  1014  1071 0.93 Bacterial Ig-like domain (group 3)
Big_3_4              PF13754.1     54 seq423_BIOID39385    -           5793         0 1615.8 1051.5   8  43   2.3e-18   1.1e-14   54.4   4.1     2    54  1317  1373  1317  1373 0.94 Bacterial Ig-like domain (group 3)
Big_3_4              PF13754.1     54 seq423_BIOID39385    -           5793         0 1615.8 1051.5   9  43   8.1e-15   3.7e-11   43.0  10.6     2    54  1417  1473  1416  1473 0.92 Bacterial Ig-like domain (group 3)
Big_3_4              PF13754.1     54 seq423_BIOID39385    -           5793         0 1615.8 1051.5  10  43     4e-15   1.8e-11   44.0   9.1     1    53  1515  1571  1515  1572 0.93 Bacterial Ig-like domain (group 3)
Big_3_4              PF13754.1     54 seq423_BIOID39385    -           5793         0 1615.8 1051.5  11  43     4e-13   1.8e-09   37.6   9.1     1    54  1815  1872  1815  1872 0.96 Bacterial Ig-like domain (group 3)
Big_3_4              PF13754.1     54 seq423_BIOID39385    -           5793         0 1615.8 1051.5  12  43   5.8e-14   2.7e-10   40.3   5.6     1    54  1914  1971  1914  1971 0.95 Bacterial Ig-like domain (group 3)
Big_3_4              PF13754.1     54 seq423_BIOID39385    -           5793         0 1615.8 1051.5  13  43   4.1e-14   1.9e-10   40.8   8.6     2    54  2015  2071  2014  2071 0.91 Bacterial Ig-like domain (group 3)
Big_3_4              PF13754.1     54 seq423_BIOID39385    -           5793         0 1615.8 1051.5  14  43   7.6e-15   3.5e-11   43.1   7.2     1    49  2113  2165  2113  2170 0.92 Bacterial Ig-like domain (group 3)
Big_3_4              PF13754.1     54 seq423_BIOID39385    -           5793         0 1615.8 1051.5  15  43   4.8e-11   2.2e-07   30.9   5.5     1    52  2213  2268  2213  2270 0.93 Bacterial Ig-like domain (group 3)
Big_3_4              PF13754.1     54 seq423_BIOID39385    -           5793         0 1615.8 1051.5  16  43   5.6e-12   2.6e-08   33.9   4.9     1    54  2413  2470  2413  2470 0.90 Bacterial Ig-like domain (group 3)
Big_3_4              PF13754.1     54 seq423_BIOID39385    -           5793         0 1615.8 1051.5  17  43   1.9e-16   8.7e-13   48.2   8.6     2    54  2513  2569  2512  2569 0.90 Bacterial Ig-like domain (group 3)
Big_3_4              PF13754.1     54 seq423_BIOID39385    -           5793         0 1615.8 1051.5  18  43   1.1e-14   5.2e-11   42.5   5.8     1    54  2612  2669  2612  2669 0.88 Bacterial Ig-like domain (group 3)
Big_3_4              PF13754.1     54 seq423_BIOID39385    -           5793         0 1615.8 1051.5  19  43   1.7e-13   7.9e-10   38.7   5.8     3    49  2714  2764  2712  2767 0.91 Bacterial Ig-like domain (group 3)
Big_3_4              PF13754.1     54 seq423_BIOID39385    -           5793         0 1615.8 1051.5  20  43   3.8e-11   1.7e-07   31.3   2.6     1    52  2813  2868  2813  2870 0.90 Bacterial Ig-like domain (group 3)
Big_3_4              PF13754.1     54 seq423_BIOID39385    -           5793         0 1615.8 1051.5  21  43   1.9e-12   8.5e-09   35.4   6.5     1    54  3013  3070  3013  3070 0.95 Bacterial Ig-like domain (group 3)
Big_3_4              PF13754.1     54 seq423_BIOID39385    -           5793         0 1615.8 1051.5  22  43   2.4e-13   1.1e-09   38.3   4.5     1    54  3112  3169  3112  3169 0.92 Bacterial Ig-like domain (group 3)
Big_3_4              PF13754.1     54 seq423_BIOID39385    -           5793         0 1615.8 1051.5  23  43   5.9e-13   2.7e-09   37.0   9.6     2    50  3213  3265  3211  3269 0.80 Bacterial Ig-like domain (group 3)
Big_3_4              PF13754.1     54 seq423_BIOID39385    -           5793         0 1615.8 1051.5  24  43   2.9e-15   1.3e-11   44.4   8.2     1    53  3311  3367  3311  3368 0.91 Bacterial Ig-like domain (group 3)
Big_3_4              PF13754.1     54 seq423_BIOID39385    -           5793         0 1615.8 1051.5  25  43   2.1e-11   9.3e-08   32.1   4.1     1    52  3411  3466  3411  3468 0.91 Bacterial Ig-like domain (group 3)
Big_3_4              PF13754.1     54 seq423_BIOID39385    -           5793         0 1615.8 1051.5  26  43   1.7e-14   7.6e-11   42.0   6.0     1    54  3710  3767  3710  3767 0.88 Bacterial Ig-like domain (group 3)
Big_3_4              PF13754.1     54 seq423_BIOID39385    -           5793         0 1615.8 1051.5  27  43   2.1e-13   9.5e-10   38.5   7.7     3    51  3811  3864  3809  3867 0.81 Bacterial Ig-like domain (group 3)
Big_3_4              PF13754.1     54 seq423_BIOID39385    -           5793         0 1615.8 1051.5  28  43   3.6e-12   1.6e-08   34.5   5.4     1    50  3910  3963  3910  3967 0.85 Bacterial Ig-like domain (group 3)
Big_3_4              PF13754.1     54 seq423_BIOID39385    -           5793         0 1615.8 1051.5  29  43   1.9e-11   8.5e-08   32.2   6.7     1    52  4010  4065  4010  4067 0.90 Bacterial Ig-like domain (group 3)
Big_3_4              PF13754.1     54 seq423_BIOID39385    -           5793         0 1615.8 1051.5  30  43   6.4e-13   2.9e-09   36.9   6.0     1    54  4210  4267  4210  4267 0.95 Bacterial Ig-like domain (group 3)
Big_3_4              PF13754.1     54 seq423_BIOID39385    -           5793         0 1615.8 1051.5  31  43   8.9e-16   4.1e-12   46.1   6.5     1    53  4309  4365  4309  4366 0.89 Bacterial Ig-like domain (group 3)
Big_3_4              PF13754.1     54 seq423_BIOID39385    -           5793         0 1615.8 1051.5  32  43   4.3e-14     2e-10   40.7   7.0     1    54  4409  4466  4409  4466 0.91 Bacterial Ig-like domain (group 3)
Big_3_4              PF13754.1     54 seq423_BIOID39385    -           5793         0 1615.8 1051.5  33  43   1.9e-14   8.7e-11   41.8   8.0     1    53  4508  4564  4508  4565 0.94 Bacterial Ig-like domain (group 3)
Big_3_4              PF13754.1     54 seq423_BIOID39385    -           5793         0 1615.8 1051.5  34  43   7.4e-12   3.4e-08   33.5   5.2     1    53  4608  4664  4608  4665 0.93 Bacterial Ig-like domain (group 3)
Big_3_4              PF13754.1     54 seq423_BIOID39385    -           5793         0 1615.8 1051.5  35  43   6.5e-13   2.9e-09   36.9   7.3     1    54  4808  4865  4808  4865 0.95 Bacterial Ig-like domain (group 3)
Big_3_4              PF13754.1     54 seq423_BIOID39385    -           5793         0 1615.8 1051.5  36  43   4.7e-17   2.2e-13   50.2   7.8     1    54  4907  4964  4907  4964 0.88 Bacterial Ig-like domain (group 3)
Big_3_4              PF13754.1     54 seq423_BIOID39385    -           5793         0 1615.8 1051.5  37  43   4.7e-14   2.2e-10   40.6   9.0     1    53  5007  5063  5007  5064 0.89 Bacterial Ig-like domain (group 3)
Big_3_4              PF13754.1     54 seq423_BIOID39385    -           5793         0 1615.8 1051.5  38  43   2.5e-16   1.1e-12   47.9   5.9     1    54  5107  5165  5107  5165 0.87 Bacterial Ig-like domain (group 3)
Big_3_4              PF13754.1     54 seq423_BIOID39385    -           5793         0 1615.8 1051.5  39  43   2.6e-16   1.2e-12   47.8   6.6     1    54  5207  5264  5207  5264 0.96 Bacterial Ig-like domain (group 3)
Big_3_4              PF13754.1     54 seq423_BIOID39385    -           5793         0 1615.8 1051.5  40  43   6.4e-16   2.9e-12   46.5   2.1     1    49  5306  5358  5306  5363 0.89 Bacterial Ig-like domain (group 3)
Big_3_4              PF13754.1     54 seq423_BIOID39385    -           5793         0 1615.8 1051.5  41  43   3.1e-13   1.4e-09   37.9   7.6     1    54  5405  5463  5405  5463 0.88 Bacterial Ig-like domain (group 3)
Big_3_4              PF13754.1     54 seq423_BIOID39385    -           5793         0 1615.8 1051.5  42  43   4.4e-12     2e-08   34.3   6.5     1    54  5513  5567  5513  5567 0.94 Bacterial Ig-like domain (group 3)
Big_3_4              PF13754.1     54 seq423_BIOID39385    -           5793         0 1615.8 1051.5  43  43   5.3e-12   2.4e-08   34.0   5.7     1    54  5620  5674  5620  5674 0.89 Bacterial Ig-like domain (group 3)
Big_3_2              PF12245.3     60 seq423_BIOID39385    -           5793   1.5e-42  142.7 167.9   1  23   0.00015      0.69    9.3   0.1    21    49   442   469   419   477 0.74 Bacterial Ig-like domain (group 3)
Big_3_2              PF12245.3     60 seq423_BIOID39385    -           5793   1.5e-42  142.7 167.9   2  23   0.00036       1.7    8.1   0.0     8    42   824   862   819   873 0.75 Bacterial Ig-like domain (group 3)
Big_3_2              PF12245.3     60 seq423_BIOID39385    -           5793   1.5e-42  142.7 167.9   3  23   8.4e-05      0.38   10.2   0.1     2    45  1321  1366  1318  1374 0.83 Bacterial Ig-like domain (group 3)
Big_3_2              PF12245.3     60 seq423_BIOID39385    -           5793   1.5e-42  142.7 167.9   4  23    0.0024        11    5.5   0.1     7    40  1424  1461  1418  1470 0.74 Bacterial Ig-like domain (group 3)
Big_3_2              PF12245.3     60 seq423_BIOID39385    -           5793   1.5e-42  142.7 167.9   5  23   2.7e-06     0.012   15.0   0.7     7    42  1523  1562  1517  1566 0.81 Bacterial Ig-like domain (group 3)
Big_3_2              PF12245.3     60 seq423_BIOID39385    -           5793   1.5e-42  142.7 167.9   6  23   1.7e-05     0.076   12.4   0.1     2    43  1919  1962  1918  1970 0.84 Bacterial Ig-like domain (group 3)
Big_3_2              PF12245.3     60 seq423_BIOID39385    -           5793   1.5e-42  142.7 167.9   7  23   5.3e-06     0.024   14.0   0.6     7    43  2121  2161  2114  2172 0.80 Bacterial Ig-like domain (group 3)
Big_3_2              PF12245.3     60 seq423_BIOID39385    -           5793   1.5e-42  142.7 167.9   8  23   0.00016      0.73    9.3   0.1     7    40  2520  2557  2514  2568 0.77 Bacterial Ig-like domain (group 3)
Big_3_2              PF12245.3     60 seq423_BIOID39385    -           5793   1.5e-42  142.7 167.9   9  23   6.7e-05       0.3   10.5   0.1    11    44  2724  2761  2717  2766 0.79 Bacterial Ig-like domain (group 3)
Big_3_2              PF12245.3     60 seq423_BIOID39385    -           5793   1.5e-42  142.7 167.9  10  23   1.3e-05     0.059   12.8   0.1     2    42  3117  3159  3116  3167 0.83 Bacterial Ig-like domain (group 3)
Big_3_2              PF12245.3     60 seq423_BIOID39385    -           5793   1.5e-42  142.7 167.9  11  23    0.0011       5.1    6.6   0.1     8    43  3221  3260  3214  3264 0.74 Bacterial Ig-like domain (group 3)
Big_3_2              PF12245.3     60 seq423_BIOID39385    -           5793   1.5e-42  142.7 167.9  12  23    0.0017       7.9    6.0   0.4     5    43  3317  3359  3313  3362 0.80 Bacterial Ig-like domain (group 3)
Big_3_2              PF12245.3     60 seq423_BIOID39385    -           5793   1.5e-42  142.7 167.9  13  23    0.0003       1.4    8.4   0.1     6    42  3719  3757  3714  3769 0.70 Bacterial Ig-like domain (group 3)
Big_3_2              PF12245.3     60 seq423_BIOID39385    -           5793   1.5e-42  142.7 167.9  14  23   6.8e-05      0.31   10.5   0.1     6    44  3817  3859  3812  3870 0.78 Bacterial Ig-like domain (group 3)
Big_3_2              PF12245.3     60 seq423_BIOID39385    -           5793   1.5e-42  142.7 167.9  15  23   0.00031       1.4    8.4   0.6     9    45  3920  3960  3914  3969 0.80 Bacterial Ig-like domain (group 3)
Big_3_2              PF12245.3     60 seq423_BIOID39385    -           5793   1.5e-42  142.7 167.9  16  23   0.00013      0.59    9.6   0.1     2    44  4314  4358  4313  4366 0.77 Bacterial Ig-like domain (group 3)
Big_3_2              PF12245.3     60 seq423_BIOID39385    -           5793   1.5e-42  142.7 167.9  17  23   2.4e-06     0.011   15.1   0.2     3    41  4913  4953  4909  4968 0.75 Bacterial Ig-like domain (group 3)
Big_3_2              PF12245.3     60 seq423_BIOID39385    -           5793   1.5e-42  142.7 167.9  18  23    0.0011       4.9    6.6   0.1     8    42  5016  5054  5006  5058 0.76 Bacterial Ig-like domain (group 3)
Big_3_2              PF12245.3     60 seq423_BIOID39385    -           5793   1.5e-42  142.7 167.9  19  23    0.0018       8.4    5.9   0.0    24    46  5137  5158  5117  5168 0.82 Bacterial Ig-like domain (group 3)
Big_3_2              PF12245.3     60 seq423_BIOID39385    -           5793   1.5e-42  142.7 167.9  20  23    0.0016       7.3    6.1   0.0    19    41  5332  5352  5310  5356 0.79 Bacterial Ig-like domain (group 3)
Big_3_2              PF12245.3     60 seq423_BIOID39385    -           5793   1.5e-42  142.7 167.9  21  23   1.1e-06     0.005   16.2   0.1    22    56  5536  5570  5535  5571 0.93 Bacterial Ig-like domain (group 3)
Big_3_2              PF12245.3     60 seq423_BIOID39385    -           5793   1.5e-42  142.7 167.9  22  23   2.3e-07    0.0011   18.4   0.2    22    54  5643  5675  5642  5679 0.92 Bacterial Ig-like domain (group 3)
Big_3_2              PF12245.3     60 seq423_BIOID39385    -           5793   1.5e-42  142.7 167.9  23  23   0.00015      0.69    9.3   0.1    27    54  5754  5781  5748  5787 0.84 Bacterial Ig-like domain (group 3)
3HCDH                PF00725.17    97 seq424_BIOID39385    -            320   3.5e-36  123.3   0.4   1   2   1.3e-30   8.6e-27   93.2   0.1     1    97    87   183    87   183 0.97 3-hydroxyacyl-CoA dehydrogenase, C-terminal domain
3HCDH                PF00725.17    97 seq424_BIOID39385    -            320   3.5e-36  123.3   0.4   2   2   2.1e-10   1.4e-06   28.4   0.0     4    62   219   281   218   302 0.86 3-hydroxyacyl-CoA dehydrogenase, C-terminal domain
3HCDH_N              PF02737.13   180 seq424_BIOID39385    -            320   2.4e-32  111.9   0.1   1   1   5.7e-36   3.9e-32  111.2   0.1    97   180     2    85     1    85 0.97 3-hydroxyacyl-CoA dehydrogenase, NAD binding domain
Phage_GPL            PF05926.6    140 seq428_BIOID39385    -             55     3e-18   65.9   0.1   1   1   2.3e-22   3.2e-18   65.8   0.1    86   140     1    55     1    55 0.98 Phage head completion protein (GPL)
GnsAB                PF08178.6     54 seq429_BIOID39385    -             74     3e-10   39.4   0.2   1   1   2.9e-14     4e-10   39.0   0.1     1    32    32    63    32    69 0.96 GnsA/GnsB family
Peptidase_S49        PF01343.13   154 seq431_BIOID39385    -            349   3.5e-46  156.6   0.0   1   1   4.9e-50   6.7e-46  155.7   0.0     2   152   141   294   140   296 0.98 Peptidase family S49
Cupin_4              PF08007.7    319 seq432_BIOID39385    -            376  1.3e-104  349.8   0.0   1   1  1.1e-108  1.5e-104  349.5   0.0     2   319    13   313    12   313 0.98 Cupin superfamily protein
DUF1471              PF07338.8     56 seq433_BIOID39385    -            109   9.8e-16   57.0   0.2   1   1   9.5e-20   1.3e-15   56.6   0.2     1    56    52   108    52   108 0.98 Protein of unknown function (DUF1471)
MFS_1                PF07690.11   354 seq434_BIOID39385    -            395   3.1e-29  101.7  52.0   1   1   1.4e-32   9.5e-29  100.1  27.1     2   344    13   341    12   344 0.81 Major Facilitator Superfamily
Pyr_redox_2          PF07992.9    200 seq435_BIOID39385    -            466   5.3e-32  111.2   0.0   1   1   5.4e-35   1.1e-31  110.2   0.0     1   198     8   315     8   317 0.89 Pyridine nucleotide-disulphide oxidoreductase
Pyr_redox_dim        PF02852.17   110 seq435_BIOID39385    -            466   4.1e-30  103.9   0.8   1   1   5.4e-33   1.1e-29  102.5   0.5     1   109   346   457   346   458 0.97 Pyridine nucleotide-disulphide oxidoreductase, dimerisation domain
Pyr_redox            PF00070.22    80 seq435_BIOID39385    -            466   1.7e-18   66.6   1.7   1   1   4.2e-19   8.3e-16   58.0   0.0     1    76   178   251   178   258 0.94 Pyridine nucleotide-disulphide oxidoreductase
Pyr_redox_3          PF13738.1    203 seq435_BIOID39385    -            466   3.4e-08   33.6   0.0   1   1   1.7e-10   3.2e-07   30.4   0.0     1   176    10   185    10   212 0.71 Pyridine nucleotide-disulphide oxidoreductase
FAD_binding_2        PF00890.19   421 seq435_BIOID39385    -            466   6.7e-06   25.0   3.4   1   1   3.2e-08   6.2e-05   21.9   1.5     1    40     8    48     8    51 0.96 FAD binding domain
Thi4                 PF01946.12   230 seq435_BIOID39385    -            466   1.5e-05   24.1   0.4   1   1   3.4e-08   6.6e-05   21.9   0.2    17    61     6    50     2    64 0.89 Thi4 family
BPD_transp_1         PF00528.17   185 seq436_BIOID39385    -            238   4.3e-15   55.6  14.0   1   1   3.1e-19   4.3e-15   55.6   9.7     2   179    38   224    33   230 0.79 Binding-protein-dependent transport system inner membrane component
TauE                 PF01925.14   240 seq437_BIOID39385    -            269   1.8e-40  138.8  27.2   1   1   1.6e-44   2.2e-40  138.4  18.9     1   240    18   253    18   253 0.95 Sulfite exporter TauE/SafE
EI24                 PF07264.6    219 seq439_BIOID39385    -            253   1.3e-52  178.2  20.7   1   1   1.1e-56   1.5e-52  178.0  14.4     1   219    11   232    11   232 0.96 Etoposide-induced protein 2.4 (EI24)
Phage_tail_X         PF05489.7     60 seq441_BIOID39385    -             90   1.4e-35  120.3   0.4   1   1   1.3e-39   1.8e-35  120.1   0.3     1    60    24    83    24    83 0.98 Phage Tail Protein X
Fimbrial             PF00419.15   145 seq443_BIOID39385    -            335   9.8e-19   67.8   0.1   1   1   1.2e-22   1.6e-18   67.1   0.0     2   145   188   335   187   335 0.92 Fimbrial protein
HTH_37               PF13744.1     80 seq444_BIOID39385    -             99   8.3e-14   51.0   1.7   1   1   3.7e-17     1e-13   50.7   1.2     2    80     8    88     7    88 0.93 Helix-turn-helix domain
HTH_3                PF01381.17    55 seq444_BIOID39385    -             99   2.8e-12   46.1   1.1   1   1   1.1e-15   3.1e-12   46.0   0.1     1    52    32    83    32    85 0.95 Helix-turn-helix
HTH_31               PF13560.1     64 seq444_BIOID39385    -             99   1.3e-09   37.9   0.0   1   1   7.7e-13   2.1e-09   37.3   0.0     6    56    32    81    30    88 0.95 Helix-turn-helix domain
HTH_19               PF12844.2     64 seq444_BIOID39385    -             99   8.8e-08   31.9   0.0   1   1   5.2e-11   1.4e-07   31.2   0.0     4    52    32    80    30    84 0.95 Helix-turn-helix domain
ABC_tran             PF00005.22   118 seq445_BIOID39385    -            337     2e-22   79.6   0.0   1   1   2.6e-25   1.2e-21   77.1   0.0     1   117    44   162    44   163 0.88 ABC transporter
TOBE_2               PF08402.5     75 seq445_BIOID39385    -            337   8.6e-16   57.5   0.0   1   1   4.4e-19     2e-15   56.4   0.0     2    73   257   331   256   333 0.92 TOBE domain
DUF883               PF05957.8     94 seq446_BIOID39385    -            113   6.8e-27   93.5   1.2   1   1   5.9e-31   8.1e-27   93.3   0.9     1    94    19   111    19   111 0.97 Bacterial protein of unknown function (DUF883)
Peptidase_M20        PF01546.23   171 seq447_BIOID39385    -            375   5.2e-37  126.9   0.1   1   1   9.1e-41   6.2e-37  126.6   0.1     1   170    62   371    62   372 0.96 Peptidase family M20/M25/M40
M20_dimer            PF07687.9    109 seq447_BIOID39385    -            375   3.6e-25   87.7   0.1   1   1   1.3e-28   8.7e-25   86.4   0.0     1   108   175   282   175   283 0.98 Peptidase dimerisation domain
GIY-YIG              PF01541.19    80 seq448_BIOID39385    -            295   2.8e-05   24.2   0.0   1   1   4.2e-09   5.8e-05   23.2   0.0     2    76    35   104    34   109 0.76 GIY-YIG catalytic domain
Phage_AlpA           PF05930.7     51 seq451_BIOID39385    -             68     4e-20   71.1   0.1   1   1   6.9e-24   4.7e-20   70.9   0.0     1    51    10    59    10    59 0.98 Prophage CP4-57 regulatory protein (AlpA)
HTH_17               PF12728.2     51 seq451_BIOID39385    -             68   2.1e-07   30.9   0.1   1   1   3.7e-11   2.5e-07   30.7   0.0     9    50    20    62    15    63 0.90 Helix-turn-helix domain
Phage_holin_2        PF04550.7     90 seq452_BIOID39385    -             93   6.6e-40  134.9   4.6   1   1   5.4e-44   7.4e-40  134.8   3.2     1    89     1    89     1    90 0.98 Phage holin family 2
DUF2303              PF10065.4    276 seq456_BIOID39385    -            274   1.3e-93  312.7   0.4   1   1     1e-97   1.4e-93  312.6   0.3     1   276     1   273     1   273 0.98 Uncharacterized conserved protein (DUF2303)
DnaJ_C               PF01556.13    81 seq458_BIOID39385    -            306   8.6e-28   95.9   0.6   1   1     4e-22   2.7e-18   65.5   0.0     1    75   210   280   210   286 0.89 DnaJ C terminal domain
DnaJ                 PF00226.26    64 seq458_BIOID39385    -            306   6.1e-25   86.6   0.9   1   1   1.9e-28   1.3e-24   85.5   0.6     1    64     5    66     5    66 0.99 DnaJ domain
AlkA_N               PF06029.6    116 seq459_BIOID39385    -            285     9e-29   99.7   0.0   1   1   2.2e-32   1.5e-28   99.0   0.0     3   116     3   112     1   112 0.98 AlkA N-terminal domain
HhH-GPD              PF00730.20   121 seq459_BIOID39385    -            285     1e-16   61.1   0.0   1   1   2.2e-20   1.5e-16   60.5   0.0     1   120   118   261   118   263 0.92 HhH-GPD superfamily base excision DNA repair protein
Amidohydro_3         PF07969.6    404 seq462_BIOID39385    -            432   3.2e-56  191.1   0.8   1   1   3.5e-59   1.2e-55  189.2   0.6     1   404    58   384    58   384 0.98 Amidohydrolase family
Amidohydro_4         PF13147.1    304 seq462_BIOID39385    -            432   3.9e-16   59.8   0.5   1   1   1.4e-19   4.9e-16   59.4   0.4     1   304    53   383    53   383 0.95 Amidohydrolase
Amidohydro_5         PF13594.1     68 seq462_BIOID39385    -            432   1.7e-05   24.4   1.6   1   1   1.2e-08   4.1e-05   23.2   0.1     4    45    31    85    28   135 0.75 Amidohydrolase
DUF1471              PF07338.8     56 seq464_BIOID39385    -             95   1.7e-19   69.1   0.0   1   1   1.8e-23   2.4e-19   68.5   0.0     1    55    38    94    38    95 0.98 Protein of unknown function (DUF1471)
PhnJ                 PF06007.6    279 seq465_BIOID39385    -            281  1.6e-155  515.7   0.1   1   1  1.3e-159  1.8e-155  515.6   0.0     3   278     5   280     3   281 0.99 Phosphonate metabolism protein PhnJ
DUF2732              PF10809.3     77 seq467_BIOID39385    -             74   1.4e-11   43.6   0.9   1   1   1.2e-15   1.6e-11   43.4   0.6    20    72    14    66     2    70 0.91 Protein of unknown function (DUF2732)
Acetyltransf_2       PF00797.12   240 seq470_BIOID39385    -            281     1e-84  283.7   0.1   1   1     9e-89   1.2e-84  283.5   0.1     1   237    21   256    21   259 0.97 N-acetyltransferase
Virul_fac_BrkB       PF03631.10   260 seq471_BIOID39385    -            337   3.4e-49  167.4  16.0   1   1     3e-53   4.1e-49  167.1  11.1     4   258    65   325    62   327 0.91 Virulence factor BrkB
Alpha-amylase        PF00128.19   316 seq474_BIOID39385    -            476     3e-11   43.1   1.2   1   1     1e-14   1.4e-10   40.9   0.8    23   176   247   452   242   472 0.69 Alpha amylase, catalytic domain
Nol1_Nop2_Fmu        PF01189.12   283 seq475_BIOID39385    -            454  1.4e-103  346.0   0.0   1   1  9.5e-107  1.9e-103  345.6   0.0     1   282   189   451   189   452 0.99 NOL1/NOP2/sun family
NusB                 PF01029.13   134 seq475_BIOID39385    -            454   3.8e-26   91.5   0.0   1   1   3.2e-29   6.2e-26   90.8   0.0     1   134    30   152    30   152 0.97 NusB family
Methyltransf_26      PF13659.1    117 seq475_BIOID39385    -            454   3.9e-11   42.8   0.0   1   1   4.2e-14   8.1e-11   41.8   0.0     2   116   273   400   272   401 0.90 Methyltransferase domain
Methyltransf_18      PF12847.2    112 seq475_BIOID39385    -            454   2.4e-10   40.8   0.0   1   1   2.4e-13   4.7e-10   39.9   0.0     2   112   272   400   271   400 0.84 Methyltransferase domain
Methyltransf_31      PF13847.1    152 seq475_BIOID39385    -            454   2.2e-09   36.9   0.0   1   1     2e-12   3.9e-09   36.1   0.0     2   113   270   405   269   441 0.82 Methyltransferase domain
MTS                  PF05175.9    170 seq475_BIOID39385    -            454   1.3e-06   27.8   0.0   1   1   1.3e-09   2.5e-06   26.8   0.0    25   151   265   410   254   422 0.85 Methyltransferase small domain
FtsJ                 PF01728.14   181 seq475_BIOID39385    -            454   9.4e-05   22.3   0.0   1   1     1e-07    0.0002   21.3   0.0    19    70   267   313   257   425 0.60 FtsJ-like methyltransferase
Phage_lysozyme       PF00959.14   110 seq477_BIOID39385    -            165   1.1e-19   70.5   0.0   1   1     1e-23   1.4e-19   70.2   0.0     1   110    34   152    34   152 0.98 Phage lysozyme
PNP_UDP_1            PF01048.15   234 seq478_BIOID39385    -            258     1e-42  145.6   1.4   1   1   8.8e-47   1.2e-42  145.3   1.0     2   213    35   236    34   253 0.88 Phosphorylase superfamily
ABC_tran             PF00005.22   118 seq481_BIOID39385    -            257   1.7e-25   89.5   0.0   1   1   4.1e-29   2.8e-25   88.8   0.0     1   118    45   181    45   181 0.87 ABC transporter
AAA_21               PF13304.1    303 seq481_BIOID39385    -            257     3e-15   56.8   0.0   1   1   1.1e-12   7.5e-09   35.8   0.0   191   298   117   211    72   214 0.79 AAA domain
PDT                  PF00800.13   182 seq482_BIOID39385    -            409   1.1e-60  204.2   0.2   1   1   2.3e-64   1.5e-60  203.7   0.1     1   180   129   309   129   311 0.96 Prephenate dehydratase
CM_2                 PF01817.16    81 seq482_BIOID39385    -            409   2.2e-22   78.8   2.0   1   1     7e-26   4.8e-22   77.7   1.4     1    80    34   113    34   114 0.99 Chorismate mutase type II
DUF462               PF04315.7    165 seq485_BIOID39385    -            182   1.5e-77  258.5   0.1   1   1   1.2e-81   1.7e-77  258.3   0.0     1   163    13   176    13   178 0.99 Protein of unknown function, DUF462
Polysacc_deac_2      PF04748.8    213 seq488_BIOID39385    -            319   9.7e-81  269.7   0.4   1   1   8.6e-85   1.2e-80  269.4   0.3     1   212    28   238    28   239 0.99 Divergent polysaccharide deacetylase
Thiolase_N           PF00108.18   264 seq490_BIOID39385    -            387   4.6e-93  310.9   1.6   1   1   1.4e-96   6.4e-93  310.4   1.1     1   264     1   254     1   254 0.97 Thiolase, N-terminal domain
Thiolase_C           PF02803.13   123 seq490_BIOID39385    -            387   3.4e-49  165.2   0.2   1   1     2e-52     9e-49  163.8   0.2     1   123   261   386   261   386 0.98 Thiolase, C-terminal domain
ketoacyl-synt        PF00109.21   255 seq490_BIOID39385    -            387   3.5e-05   23.3   1.0   1   1   7.6e-09   3.5e-05   23.3   0.7   169   217    83   131    76   145 0.85 Beta-ketoacyl synthase, N-terminal domain
DUF2303              PF10065.4    276 seq492_BIOID39385    -            274   9.5e-93  309.9   0.5   1   1   7.8e-97   1.1e-92  309.7   0.4     1   276     1   273     1   273 0.98 Uncharacterized conserved protein (DUF2303)
SlyX                 PF04102.7     69 seq493_BIOID39385    -             72   4.1e-26   91.0   2.4   1   1   3.4e-30   4.6e-26   90.8   1.7     1    69     5    72     5    72 0.99 SlyX
DeoRC                PF00455.17   162 seq496_BIOID39385    -            249   1.5e-46  157.8   0.0   1   1   7.1e-50   2.4e-46  157.1   0.0     2   162    68   228    67   228 0.98 DeoR C terminal sensor domain
HTH_DeoR             PF08220.7     57 seq496_BIOID39385    -            249   5.5e-16   57.7   0.4   1   1   3.4e-19   1.2e-15   56.6   0.2     1    56     4    59     4    60 0.98 DeoR-like helix-turn-helix domain
HTH_11               PF08279.7     55 seq496_BIOID39385    -            249   1.9e-09   36.9   0.4   1   1     2e-12   6.7e-09   35.1   0.1     1    42     4    44     4    53 0.91 HTH domain
HTH_Mga              PF08280.6     59 seq496_BIOID39385    -            249   1.4e-06   27.8   0.0   1   1   1.1e-09   3.8e-06   26.4   0.0     5    44     3    42     2    46 0.94 M protein trans-acting positive regulator (MGA) HTH domain
Peptidase_S49        PF01343.13   154 seq499_BIOID39385    -            285   4.7e-55  185.4   0.1   1   1   1.4e-58   9.3e-55  184.5   0.0     2   154    59   210    58   210 0.98 Peptidase family S49
EAL                  PF00563.15   236 seq500_BIOID39385    -            521   1.2e-62  211.4   0.0   1   1   2.6e-66   1.8e-62  210.8   0.0     2   236   265   500   264   500 0.96 EAL domain
CSS-motif            PF12792.2    208 seq500_BIOID39385    -            521   2.6e-30  105.2   0.0   1   1   5.3e-34   3.6e-30  104.7   0.0     3   207    44   238    42   239 0.90 CSS motif domain associated with EAL
PALP                 PF00291.20   307 seq501_BIOID39385    -            181   4.8e-28   98.1   0.0   1   1   4.1e-32   5.7e-28   97.9   0.0     2   146     9   150     8   156 0.79 Pyridoxal-phosphate dependent enzyme
CSD                  PF00313.17    66 seq504_BIOID39385    -             74   2.9e-29  100.5   0.2   1   1   2.3e-33   3.2e-29  100.3   0.1     2    64     3    65     2    67 0.96 'Cold-shock' DNA-binding domain
zf-dskA_traR         PF01258.12    36 seq505_BIOID39385    -             74     5e-11   42.0   1.5   1   1   5.4e-15   7.4e-11   41.4   1.0     5    35    34    64    29    65 0.92 Prokaryotic dksA/traR C4-type zinc finger
Response_reg         PF00072.19   112 seq507_BIOID39385    -            218   4.3e-30  103.9   0.1   1   1   1.5e-33   6.9e-30  103.2   0.1     1   111     4   115     4   116 0.98 Response regulator receiver domain
GerE                 PF00196.14    58 seq507_BIOID39385    -            218   3.5e-22   77.3   2.1   1   1   9.9e-26   4.5e-22   77.0   0.1     2    58   148   204   147   204 0.98 Bacterial regulatory proteins, luxR family
Sigma70_r4_2         PF08281.7     54 seq507_BIOID39385    -            218   1.6e-06   27.3   0.3   1   1   7.2e-10   3.3e-06   26.3   0.1     9    50   148   188   147   192 0.92 Sigma-70, region 4
Fimbrial             PF00419.15   145 seq510_BIOID39385    -            171     6e-16   58.8   0.1   1   1   5.3e-20   7.3e-16   58.5   0.1     1   145    29   171    27   171 0.88 Fimbrial protein
BPD_transp_1         PF00528.17   185 seq513_BIOID39385    -            313   1.3e-16   60.5  19.1   1   1   9.3e-21   1.3e-16   60.5  13.3     2   179   106   307   105   310 0.89 Binding-protein-dependent transport system inner membrane component
PrpF                 PF04303.8    371 seq515_BIOID39385    -            188   1.3e-87  293.8   0.8   1   1   2.3e-91   1.6e-87  293.5   0.5     1   173     1   173     1   175 0.99 PrpF protein
Pro_racemase         PF05544.6    325 seq515_BIOID39385    -            188   0.00016   20.4   0.1   1   1   3.2e-08   0.00022   20.0   0.0    55   130    59   142    53   158 0.77 Proline racemase
UPF0370              PF13980.1     63 seq516_BIOID39385    -             74   5.1e-34  115.7  11.7   1   1   4.1e-38   5.6e-34  115.6   8.1     1    61     9    70     9    74 0.94 Uncharacterised protein family (UPF0370)
MerR_2               PF13591.1     84 seq520_BIOID39385    -            101   6.9e-30  102.3   0.3   1   1   5.7e-34   7.9e-30  102.1   0.2     1    84     8    92     8    92 0.95 MerR HTH family regulatory protein
ABC_tran             PF00005.22   118 seq527_BIOID39385    -            252   5.9e-22   78.1   0.0   1   1   1.9e-25   8.5e-22   77.6   0.0     1   117    45   173    45   174 0.86 ABC transporter
oligo_HPY            PF08352.7     64 seq527_BIOID39385    -            252   2.6e-06   27.5   0.0   1   1     1e-09   4.6e-06   26.7   0.0     1    26   225   250   225   252 0.94 Oligopeptide/dipeptide transporter, C-terminal region
SgrR_N               PF12793.2    115 seq528_BIOID39385    -            559   6.3e-34  116.3   0.4   1   1   1.7e-37   1.1e-33  115.4   0.3     3   112     5   115     3   118 0.96 Sugar transport-related sRNA regulator N-term
SBP_bac_5            PF00496.17   374 seq528_BIOID39385    -            559   7.8e-18   64.3   0.0   1   1   5.4e-21   3.7e-17   62.1   0.0     2   157   164   302   163   482 0.87 Bacterial extracellular solute-binding proteins, family 5 Middle
YfcL                 PF08891.6     85 seq531_BIOID39385    -             92     2e-34  117.3   0.3   1   1   1.6e-38   2.2e-34  117.1   0.2     1    85     2    88     2    88 0.98 YfcL protein
Phage_Nu1            PF07471.7    164 seq535_BIOID39385    -            126   1.6e-08   34.0   0.2   1   1   2.3e-12   3.2e-08   33.1   0.2     3    55    40    87    38   126 0.78 Phage DNA packaging protein Nu1
Peptidase_S24        PF00717.18    70 seq536_BIOID39385    -            139   1.7e-13   49.8   0.0   1   1   1.8e-17   2.5e-13   49.3   0.0     2    68    56   120    55   122 0.91 Peptidase S24-like
Phage_GPA            PF05840.8    371 seq537_BIOID39385    -            757  6.1e-147  489.0   0.8   1   1  5.6e-151  7.7e-147  488.7   0.6     1   370   133   514   133   515 0.98 Bacteriophage replication gene A protein (GPA)
KAP_NTPase           PF07693.9    325 seq543_BIOID39385    -            741   1.9e-70  237.3   0.0   1   1   2.1e-74   2.8e-70  236.7   0.0     1   325    27   334    27   334 0.96 KAP family P-loop domain
Transposase_31       PF04754.7    205 seq544_BIOID39385    -            296   2.8e-84  281.4   0.1   1   1   2.8e-88   3.8e-84  281.0   0.1     1   204     8   209     8   210 0.99 Putative transposase, YhgA-like
UvrC_HhH_N           PF08459.6    155 seq546_BIOID39385    -            610   3.5e-52  175.9   0.0   1   1   2.1e-55   7.1e-52  174.9   0.0     1   155   383   542   383   542 0.96 UvrC Helix-hairpin-helix N-terminal
GIY-YIG              PF01541.19    80 seq546_BIOID39385    -            610   2.8e-12   46.6   0.1   1   1   1.8e-15   6.1e-12   45.6   0.1     2    80    18    93    17    93 0.84 GIY-YIG catalytic domain
HHH                  PF00633.18    30 seq546_BIOID39385    -            610   1.1e-10   40.4   0.0   1   1     1e-09   3.5e-06   26.2   0.0     2    29   579   606   578   607 0.94 Helix-hairpin-helix motif
UVR                  PF02151.14    36 seq546_BIOID39385    -            610     2e-10   39.7   1.0   1   1   1.2e-13   4.3e-10   38.6   0.7     1    34   204   237   204   239 0.94 UvrB/uvrC motif
Asparaginase         PF00710.15   313 seq548_BIOID39385    -            402  3.9e-112  374.0   0.0   1   1  3.3e-116  4.5e-112  373.8   0.0     2   313    70   387    69   387 0.97 Asparaginase
Flagellin_N          PF00669.15   139 seq549_BIOID39385    -            304   2.7e-29  101.6  18.6   1   1   3.9e-33   2.7e-29  101.6  12.9     1   135     4   138     4   144 0.98 Bacterial flagellin N-terminal helical region
Flagellin_C          PF00700.16    86 seq549_BIOID39385    -            304   1.1e-20   73.4  11.2   1   1   1.6e-24   1.1e-20   73.4   7.8     1    86   218   303   218   303 0.98 Bacterial flagellin C-terminal helical region
PrpF                 PF04303.8    371 seq551_BIOID39385    -            162   2.2e-59  200.9   0.1   1   1   1.7e-63   2.4e-59  200.8   0.1   194   371     2   162     1   162 0.98 PrpF protein
PAPS_reduct          PF01507.14   174 seq552_BIOID39385    -            292   1.1e-08   34.9   0.0   1   1   2.5e-12   3.5e-08   33.3   0.0     2   113     5   147     4   167 0.69 Phosphoadenosine phosphosulfate reductase family
CN_hydrolase         PF00795.17   184 seq554_BIOID39385    -            256   8.4e-13   47.9   0.0   1   1   9.4e-17   1.3e-12   47.3   0.0     5   179     9   161     5   166 0.83 Carbon-nitrogen hydrolase
GTP_cyclohydroI      PF01227.17    86 seq555_BIOID39385    -            282   3.4e-18   64.9   0.0   1   1   4.7e-20   6.4e-16   57.6   0.0     1    83   196   271   196   274 0.97 GTP cyclohydrolase I
Phage_Nu1            PF07471.7    164 seq558_BIOID39385    -             60   3.1e-08   33.1   0.0   1   1   2.7e-12   3.6e-08   32.9   0.0   125   163     3    41     1    42 0.94 Phage DNA packaging protein Nu1
IMS                  PF00817.15   148 seq559_BIOID39385    -            173   1.5e-39  135.1   0.0   1   1   1.2e-43   1.7e-39  134.9   0.0     1   147     5   150     5   151 0.96 impB/mucB/samB family
DDE_Tnp_IS1          PF03400.8    131 seq562_BIOID39385    -             71   6.2e-28   97.3   0.3   1   1   4.8e-32   6.6e-28   97.2   0.2    61   130     1    70     1    71 0.98 IS1 transposase
Sugar_tr             PF00083.19   451 seq564_BIOID39385    -            440   1.2e-35  122.8  33.9   1   2   1.1e-31   7.4e-28   97.2   5.7     2   203    23   232    22   236 0.89 Sugar (and other) transporter
Sugar_tr             PF00083.19   451 seq564_BIOID39385    -            440   1.2e-35  122.8  33.9   2   2   2.4e-12   1.6e-08   33.4  11.7   242   443   240   439   226   440 0.69 Sugar (and other) transporter
MFS_1                PF07690.11   354 seq564_BIOID39385    -            440   1.8e-29  102.4  61.0   1   2   4.8e-21   3.3e-17   62.1  18.9     2   239    28   275    27   287 0.71 Major Facilitator Superfamily
MFS_1                PF07690.11   354 seq564_BIOID39385    -            440   1.8e-29  102.4  61.0   2   2   5.7e-16   3.9e-12   45.4  19.4    27   176   283   435   271   440 0.81 Major Facilitator Superfamily
CMD                  PF02627.15    85 seq565_BIOID39385    -            143   2.4e-20   72.0   0.3   1   1   2.6e-24   3.5e-20   71.5   0.2     1    84    13    94    13    95 0.92 Carboxymuconolactone decarboxylase family
Rick_17kDa_Anti      PF05433.10    42 seq568_BIOID39385    -             72     2e-08   33.6  20.8   1   1     2e-12   2.7e-08   33.1  14.4     2    42    33    71    32    71 0.96 Glycine zipper 2TM domain
TrkA_N               PF02254.13   116 seq569_BIOID39385    -            458   4.2e-58  194.2   3.5   1   2   5.4e-33   5.3e-30  103.6   0.0     1   108     3   111     3   125 0.92 TrkA-N domain
TrkA_N               PF02254.13   116 seq569_BIOID39385    -            458   4.2e-58  194.2   3.5   2   2   5.9e-29   5.7e-26   90.6   0.7     1   116   235   350   235   350 0.95 TrkA-N domain
TrkA_C               PF02080.16    71 seq569_BIOID39385    -            458   1.9e-21   75.3   0.7   1   2   4.7e-13   4.5e-10   38.8   0.0     3    70   157   225   155   226 0.91 TrkA-C domain
TrkA_C               PF02080.16    71 seq569_BIOID39385    -            458   1.9e-21   75.3   0.7   2   2     2e-11   1.9e-08   33.6   0.2     8    70   390   451   388   452 0.89 TrkA-C domain
F420_oxidored        PF03807.12    96 seq569_BIOID39385    -            458   1.9e-12   47.2   2.2   1   2   1.5e-07   0.00015   22.0   0.0     1    52     2    49     2    88 0.87 NADP oxidoreductase coenzyme F420-dependent
F420_oxidored        PF03807.12    96 seq569_BIOID39385    -            458   1.9e-12   47.2   2.2   2   2   1.5e-07   0.00015   22.0   0.3     2    48   235   279   234   355 0.80 NADP oxidoreductase coenzyme F420-dependent
NAD_binding_7        PF13241.1    103 seq569_BIOID39385    -            458   1.2e-11   44.6   3.0   1   1   7.5e-08   7.3e-05   22.8   0.0     8    82   233   319   228   323 0.75 Putative NAD(P)-binding
Shikimate_DH         PF01488.15   135 seq569_BIOID39385    -            458   1.4e-11   44.4   0.6   1   1   5.3e-09   5.2e-06   26.4   0.2    12   102   232   332   222   367 0.77 Shikimate / quinate 5-dehydrogenase
Alpha-amylase_C      PF02806.13    96 seq571_BIOID39385    -            274   7.4e-06   25.9   0.0   1   1   1.3e-09   1.7e-05   24.7   0.0     8    90   173   261   171   265 0.77 Alpha amylase, C-terminal all-beta domain
Terminase_GpA        PF05876.7    557 seq575_BIOID39385    -            654  5.5e-178  592.6   0.0   1   1  5.1e-182  6.9e-178  592.3   0.0     1   547    51   613    51   621 0.98 Phage terminase large subunit (GpA)
P2_Phage_GpR         PF06891.6    135 seq576_BIOID39385    -             98   5.7e-28   97.2   0.0   1   1   4.9e-32   6.7e-28   97.0   0.0     1    91     1    88     1    94 0.94 P2 phage tail completion protein R (GpR)
BPD_transp_1         PF00528.17   185 seq577_BIOID39385    -            264   1.1e-13   51.0  11.8   1   1   7.7e-18   1.1e-13   51.0   8.2     2   167    80   247    79   258 0.76 Binding-protein-dependent transport system inner membrane component
ABC_tran             PF00005.22   118 seq578_BIOID39385    -            264   2.9e-20   72.6   0.0   1   1   1.3e-23   6.1e-20   71.6   0.0     1   118    86   216    86   216 0.93 ABC transporter
AAA_16               PF13191.1    166 seq578_BIOID39385    -            264   1.1e-06   29.0   0.1   1   1   3.5e-10   1.6e-06   28.5   0.1    19    55    69   104    61   233 0.79 AAA ATPase domain
DUF4113              PF13438.1     75 seq581_BIOID39385    -            287   5.5e-29   99.7   0.1   1   1   4.6e-32   2.1e-28   97.9   0.0     1    75   212   286   212   286 0.98 Domain of unknown function (DUF4113)
IMS_C                PF11799.3    137 seq581_BIOID39385    -            287   6.2e-10   39.5   0.0   1   1     2e-13     9e-10   38.9   0.0     3   122    79   198    77   209 0.89 impB/mucB/samB family C-terminal
IMS_HHH              PF11798.3     32 seq581_BIOID39385    -            287   1.7e-07   30.7   0.1   1   1   8.9e-11     4e-07   29.5   0.0     4    32    37    65    34    65 0.92 IMS family HHH motif
PTS-HPr              PF00381.14    84 seq583_BIOID39385    -             85   1.3e-31  108.2   0.2   1   1   9.9e-36   1.4e-31  108.1   0.1     1    82     1    82     1    84 0.98 PTS HPr component phosphorylation site
Na_sulph_symp        PF00939.14   471 seq584_BIOID39385    -            477  2.2e-177  590.5  46.1   1   1  1.8e-181  2.5e-177  590.3  32.0     2   471     4   474     3   474 0.99 Sodium:sulfate symporter transmembrane region
OmpA                 PF00691.15    97 seq591_BIOID39385    -            219   1.2e-23   83.2   0.1   1   1     4e-27   1.8e-23   82.6   0.1     1    97   115   210   115   210 0.97 OmpA family
Gly-zipper_Omp       PF13488.1     46 seq591_BIOID39385    -            219   1.2e-12   47.1  16.5   1   1   2.7e-16   1.2e-12   47.1  11.4     1    46    37    85    37    85 0.95 Glycine zipper
Gly-zipper_YMGG      PF13441.1     45 seq591_BIOID39385    -            219   6.8e-09   34.9  18.1   1   1   1.5e-12   6.8e-09   34.9  12.5     5    45    33    80    29    80 0.81 YMGG-like Gly-zipper
Phage_tail_S         PF05069.8    148 seq593_BIOID39385    -            150     3e-42  143.7   0.6   1   1   2.4e-46   3.3e-42  143.6   0.4     2   148     3   149     2   149 0.97 Phage virion morphogenesis family
Glutaredoxin         PF00462.19    60 seq596_BIOID39385    -             81   7.9e-14   51.2   0.0   1   1   6.6e-18     9e-14   51.0   0.0     1    57     3    58     3    61 0.95 Glutaredoxin
LysR_substrate       PF03466.15   209 seq597_BIOID39385    -            299   1.4e-26   92.8   0.0   1   1   2.7e-30   1.9e-26   92.3   0.0     1   206    89   295    89   298 0.90 LysR substrate binding domain
HTH_1                PF00126.22    60 seq597_BIOID39385    -            299   8.4e-22   76.5   0.0   1   1   2.1e-25   1.4e-21   75.8   0.0     2    60     7    65     6    65 0.98 Bacterial regulatory helix-turn-helix protein, lysR family
ABC_tran             PF00005.22   118 seq598_BIOID39385    -            378   1.2e-25   90.0   0.0   1   1   6.7e-29   3.1e-25   88.7   0.0     1   116    57   174    57   176 0.94 ABC transporter
TOBE_2               PF08402.5     75 seq598_BIOID39385    -            378   4.3e-09   36.1   0.0   1   1   2.2e-12     1e-08   34.9   0.0     1    75   292   372   292   372 0.85 TOBE domain
PEP-utilizers_C      PF02896.13   294 seq599_BIOID39385    -            575  1.6e-124  414.4   0.2   1   1  4.8e-128  2.2e-124  414.0   0.1     1   293   250   541   250   542 0.99 PEP-utilising enzyme, TIM barrel domain
PEP-utilisers_N      PF05524.8    123 seq599_BIOID39385    -            575   1.9e-31  108.3   5.0   1   1   4.2e-35   1.9e-31  108.3   3.5     2   123     3   127     2   127 0.96 PEP-utilising enzyme, N-terminal
PEP-utilizers        PF00391.18    81 seq599_BIOID39385    -            575     7e-25   86.2   0.2   1   1   4.5e-28   2.1e-24   84.7   0.1     9    80   152   224   147   225 0.93 PEP-utilising enzyme, mobile domain
Pro_CA               PF00484.14   148 seq606_BIOID39385    -            219   3.4e-48  163.2   0.0   1   1   2.9e-52     4e-48  163.0   0.0     1   147    34   188    34   189 0.85 Carbonic anhydrase
DUF551               PF04448.7     69 seq607_BIOID39385    -            206   7.9e-19   68.0   6.6   1   1   1.1e-22   1.5e-18   67.1   4.6     1    69   137   203   137   203 0.99 Protein of unknown function (DUF551)
Flavodoxin_NdrI      PF07972.6    122 seq610_BIOID39385    -            135   2.3e-46  156.5   0.0   1   1   1.9e-50   2.6e-46  156.3   0.0     1   122     5   122     5   122 0.97 NrdI Flavodoxin like
DUF3412              PF11892.3    123 seq611_BIOID39385    -            454   1.8e-57  192.3   0.0   1   1   6.2e-61   4.2e-57  191.1   0.0     2   122   333   453   332   454 0.98 Domain of unknown function (DUF3412)
Lysine_decarbox      PF03641.9    133 seq611_BIOID39385    -            454   9.5e-34  115.9   0.1   1   1     2e-37   1.4e-33  115.4   0.0     1   133   190   329   190   329 0.95 Possible lysine decarboxylase
Amidohydro_4         PF13147.1    304 seq614_BIOID39385    -            378   2.1e-29  103.3   5.9   1   1   9.4e-33   3.2e-29  102.7   4.1     1   304    41   356    41   356 0.86 Amidohydrolase
Amidohydro_3         PF07969.6    404 seq614_BIOID39385    -            378   2.8e-11   43.1   1.9   1   1   1.9e-14   6.6e-11   41.9   0.2   283   404   242   357   201   357 0.74 Amidohydrolase family
Amidohydro_1         PF01979.15   333 seq614_BIOID39385    -            378   1.4e-09   37.9   0.5   1   1   9.2e-11   3.1e-07   30.2   0.0   224   331   241   357   190   358 0.68 Amidohydrolase family
Amidohydro_5         PF13594.1     68 seq614_BIOID39385    -            378   1.4e-07   31.0   0.1   1   1   1.3e-10   4.6e-07   29.4   0.0     3    68    21    92    20    92 0.73 Amidohydrolase
Aldedh               PF00171.17   462 seq616_BIOID39385    -            474  1.4e-164  547.6   0.1   1   1  1.2e-168  1.6e-164  547.5   0.0     3   462    13   470    11   470 0.97 Aldehyde dehydrogenase family
Fe-ADH               PF00465.14   366 seq618_BIOID39385    -            891  4.1e-112  374.3   0.3   1   1  1.4e-115  6.4e-112  373.7   0.2     1   361   457   849   457   854 0.93 Iron-containing alcohol dehydrogenase
Aldedh               PF00171.17   462 seq618_BIOID39385    -            891   1.6e-27   95.8   2.6   1   1   2.2e-30     1e-26   93.2   1.8    26   426     4   399     1   406 0.78 Aldehyde dehydrogenase family
Fe-ADH_2             PF13685.1    250 seq618_BIOID39385    -            891   1.3e-18   67.0   1.2   1   2   2.8e-12   1.3e-08   34.3   0.0    12    94   473   555   464   562 0.92 Iron-containing alcohol dehydrogenase
Fe-ADH_2             PF13685.1    250 seq618_BIOID39385    -            891   1.3e-18   67.0   1.2   2   2   8.6e-11   3.9e-07   29.5   0.9    98   247   588   739   580   741 0.93 Iron-containing alcohol dehydrogenase
FliD_C               PF07195.7    239 seq621_BIOID39385    -            438   8.9e-43  146.1  10.6   1   1   1.3e-46   8.9e-43  146.1   7.3     1   232   209   423   209   431 0.94 Flagellar hook-associated protein 2 C-terminus
FliD_N               PF02465.13    99 seq621_BIOID39385    -            438   1.3e-14   54.2   6.8   1   1   1.8e-18   1.3e-14   54.2   4.7     8    99     6    98     1    98 0.85 Flagellar hook-associated protein 2 C-terminus
Isochorismatase      PF00857.15   174 seq623_BIOID39385    -            219   5.3e-38  130.5   0.0   1   1   4.6e-42   6.3e-38  130.3   0.0     2   174    11   213    10   213 0.96 Isochorismatase family
N6_Mtase             PF02384.11   311 seq627_BIOID39385    -            337   5.4e-35  120.8   0.0   1   1     3e-38     1e-34  119.9   0.0    10   211   131   325   126   331 0.86 N-6 DNA Methylase
UPF0020              PF01170.13   180 seq627_BIOID39385    -            337   2.5e-13   49.8   0.0   1   1   1.1e-16   3.9e-13   49.2   0.0    16   121   154   259   149   321 0.84 Putative RNA methylase family UPF0020
Methyltransf_26      PF13659.1    117 seq627_BIOID39385    -            337   7.4e-12   45.2   0.0   1   1   3.3e-15   1.1e-11   44.6   0.0     2   116   168   297   167   298 0.85 Methyltransferase domain
MTS                  PF05175.9    170 seq627_BIOID39385    -            337   2.2e-05   23.8   0.0   1   1   2.7e-08   9.2e-05   21.7   0.0    21   140   156   296   152   319 0.71 Methyltransferase small domain
Phage_base_V         PF04717.7     79 seq628_BIOID39385    -            211     2e-28   98.0   2.4   1   1   4.7e-32   6.5e-28   96.3   0.4     1    79    21    96    21    96 0.98 Phage-related baseplate assembly protein
RNA_pol_Rpb1_1       PF04997.7    338 seq629_BIOID39385    -           1407  1.8e-100  336.3   0.1   1   1  1.8e-103  4.8e-100  335.0   0.1     2   338    15   342    14   342 0.95 RNA polymerase Rpb1, domain 1
RNA_pol_Rpb1_5       PF04998.12   277 seq629_BIOID39385    -           1407   1.1e-80  270.7   0.0   1   1     8e-84   2.2e-80  269.7   0.0     1   276   766  1321   766  1322 1.00 RNA polymerase Rpb1, domain 5
RNA_pol_Rpb1_2       PF00623.15   166 seq629_BIOID39385    -           1407   6.1e-51  172.5   0.0   1   1   5.3e-53   1.5e-49  168.0   0.0     1   166   344   486   344   486 0.95 RNA polymerase Rpb1, domain 2
RNA_pol_Rpb1_3       PF04983.13   157 seq629_BIOID39385    -           1407   1.4e-27   96.2   0.0   1   1   1.2e-30   3.3e-27   95.0   0.0     1   157   489   644   489   644 0.93 RNA polymerase Rpb1, domain 3
RNA_pol_Rpb1_4       PF05000.12   108 seq629_BIOID39385    -           1407   2.5e-18   65.7   0.3   1   1   9.1e-22   2.5e-18   65.7   0.2     2   107   674   763   673   764 0.82 RNA polymerase Rpb1, domain 4
CsiD                 PF08943.5    297 seq633_BIOID39385    -            325    8e-149  494.3   0.0   1   1  1.3e-152  9.1e-149  494.1   0.0     1   297    20   315    20   315 1.00 CsiD
TauD                 PF02668.11   258 seq633_BIOID39385    -            325   4.1e-11   42.9   0.1   1   1   8.3e-15   5.7e-11   42.4   0.1    34   256    90   309    64   311 0.80 Taurine catabolism dioxygenase TauD, TfdA family
Phage_AlpA           PF05930.7     51 seq635_BIOID39385    -             66   0.00011   21.7   0.0   1   1   9.1e-09   0.00013   21.5   0.0     3    38    10    45     8    52 0.88 Prophage CP4-57 regulatory protein (AlpA)
Acyl_transf_3        PF01757.17   340 seq638_BIOID39385    -            357   4.7e-31  107.7  42.5   1   1   4.2e-35   5.7e-31  107.4  29.4     3   337     7   326     5   329 0.91 Acyltransferase family
Ribonuc_red_lgC      PF02867.10   537 seq639_BIOID39385    -            714  1.6e-152  508.7   0.0   1   1  1.7e-154  7.9e-151  503.1   0.0     1   537   175   694   175   694 0.97 Ribonucleotide reductase, barrel domain
RNR_N                PF08343.5     82 seq639_BIOID39385    -            714   4.4e-29   99.9   0.1   1   1   2.3e-32   1.1e-28   98.7   0.1     1    82    16    97    16    97 0.99 Ribonucleotide reductase N-terminal
Ribonuc_red_lgN      PF00317.16    83 seq639_BIOID39385    -            714   1.3e-12   47.2   0.0   1   1     7e-16   3.2e-12   45.9   0.0     2    82    99   171    98   172 0.95 Ribonucleotide reductase, all-alpha domain
2-Hacid_dh_C         PF02826.14   178 seq640_BIOID39385    -            324   1.2e-61  206.8   0.0   1   1   4.2e-65   1.9e-61  206.1   0.0     1   178   108   287   108   287 0.97 D-isomer specific 2-hydroxyacid dehydrogenase, NAD binding domain
2-Hacid_dh           PF00389.25   133 seq640_BIOID39385    -            324   1.6e-31  108.4   0.1   1   1     4e-35   1.8e-31  108.2   0.1     1   133     5   319     5   319 0.97 D-isomer specific 2-hydroxyacid dehydrogenase, catalytic domain
Autotransporter      PF03797.14   265 seq643_BIOID39385    -            887   1.6e-45  155.4  19.5   1   1   2.3e-49   1.6e-45  155.4  13.5     3   265   602   873   600   876 0.95 Autotransporter beta-domain
Pertactin            PF03212.9    121 seq643_BIOID39385    -            887     2e-09   37.1   2.9   1   1   6.7e-13   4.6e-09   35.9   1.2    19   120   431   536   412   537 0.76 Pertactin
Cyanate_lyase        PF02560.9     73 seq646_BIOID39385    -            156   1.9e-33  113.7   0.0   1   1   1.9e-37   2.6e-33  113.2   0.0     3    72    85   155    83   156 0.95 Cyanate lyase C-terminal domain
MscL                 PF01741.13   128 seq647_BIOID39385    -            136   2.3e-57  192.5   3.1   1   1   1.9e-61   2.6e-57  192.3   2.2     1   128     3   132     3   132 0.98 Large-conductance mechanosensitive channel, MscL
Hydrolase_3          PF08282.7    254 seq649_BIOID39385    -            368   9.6e-14   51.4   0.0   1   1   1.5e-15   5.1e-12   45.8   0.0   187   250   295   357   282   361 0.89 haloacid dehalogenase-like hydrolase
HAD                  PF12710.2    191 seq649_BIOID39385    -            368     7e-13   49.0   0.0   1   1   2.3e-16     8e-13   48.8   0.0    45   191   191   327    41   327 0.79 haloacid dehalogenase-like hydrolase
Hydrolase            PF00702.21   204 seq649_BIOID39385    -            368   1.2e-10   42.1   0.5   1   1     5e-14   1.7e-10   41.6   0.4    65   204   170   330    99   330 0.77 haloacid dehalogenase-like hydrolase
CDP-OH_P_transf      PF01066.16   101 seq650_BIOID39385    -            182   1.7e-16   60.2  10.8   1   1   1.2e-20   1.7e-16   60.2   7.5     2    77     3    91     2   141 0.81 CDP-alcohol phosphatidyltransferase
MFS_1                PF07690.11   354 seq653_BIOID39385    -            452   9.8e-47  159.2  37.0   1   1   6.9e-49   4.7e-45  153.7  20.2     1   353    34   399    34   400 0.84 Major Facilitator Superfamily
MFS_2                PF13347.1    427 seq653_BIOID39385    -            452   1.9e-09   36.3  26.1   1   1   3.6e-12   2.5e-08   32.6  11.8    23   334    50   367    30   376 0.76 MFS/sugar transport protein
GPW_gp25             PF04965.9     99 seq654_BIOID39385    -            115   1.7e-19   69.0   0.0   1   1   1.5e-23   2.1e-19   68.7   0.0     5    94    17   106    14   111 0.93 Gene 25-like lysozyme
Inositol_P           PF00459.20   271 seq656_BIOID39385    -            267   2.5e-77  259.7   0.0   1   1   2.1e-81   2.8e-77  259.5   0.0     3   268     2   260     1   263 0.97 Inositol monophosphatase family
HTH_29               PF13551.1    113 seq657_BIOID39385    -            115   2.8e-12   46.6   1.4   1   1   1.2e-15   3.2e-12   46.4   1.0     1   107    12   111    12   112 0.86 Winged helix-turn helix
HTH_32               PF13565.1     77 seq657_BIOID39385    -            115   1.8e-09   38.1   0.5   1   1   1.8e-12   4.9e-09   36.7   0.0     3    71    41   107    39   112 0.84 Homeodomain-like domain
HTH_28               PF13518.1     52 seq657_BIOID39385    -            115     8e-08   31.9   1.2   1   1   4.3e-11   1.2e-07   31.4   0.5     2    51    12    63    11    64 0.92 Helix-turn-helix domain
HTH_23               PF13384.1     50 seq657_BIOID39385    -            115   2.6e-07   29.9   0.7   1   1   6.6e-10   1.8e-06   27.2   0.3     3    49     8    55     6    56 0.93 Homeodomain-like domain
LysR_substrate       PF03466.15   209 seq660_BIOID39385    -            354   1.4e-33  115.6   0.0   1   1     3e-37     2e-33  115.1   0.0     6   208   148   352   143   353 0.97 LysR substrate binding domain
HTH_1                PF00126.22    60 seq660_BIOID39385    -            354   6.2e-19   67.3   2.6   1   1   1.9e-22   1.3e-18   66.3   1.8     1    60    60   119    60   119 0.94 Bacterial regulatory helix-turn-helix protein, lysR family
Toluene_X            PF03349.11   427 seq661_BIOID39385    -            448  1.9e-147  490.9  17.5   1   1  1.6e-151  2.2e-147  490.7  12.1     2   427    19   448    18   448 0.98 Outer membrane protein transport protein (OMPP1/FadL/TodX)
ketoacyl-synt        PF00109.21   255 seq662_BIOID39385    -            406   4.2e-43  147.5   2.7   1   1   1.3e-46   5.9e-43  147.0   1.9     2   255     2   246     1   246 0.87 Beta-ketoacyl synthase, N-terminal domain
Ketoacyl-synt_C      PF02801.17   119 seq662_BIOID39385    -            406   9.7e-30  102.7   2.0   1   1   5.4e-33   2.4e-29  101.4   0.4     1   119   254   362   254   362 0.96 Beta-ketoacyl synthase, C-terminal domain
Thiolase_N           PF00108.18   264 seq662_BIOID39385    -            406   6.3e-05   21.9   0.2   1   1   2.8e-08   0.00013   20.9   0.1    68   146   143   223   132   232 0.78 Thiolase, N-terminal domain
MFS_1                PF07690.11   354 seq664_BIOID39385    -            393   1.3e-24   86.5  46.0   1   1   1.9e-28   1.3e-24   86.5  31.9    14   354    27   346     9   346 0.79 Major Facilitator Superfamily
MFS_2                PF13347.1    427 seq664_BIOID39385    -            393   1.6e-07   29.9   9.6   1   1   2.4e-11   1.6e-07   29.9   6.6   138   332   129   316   124   329 0.72 MFS/sugar transport protein
Aconitase            PF00330.15   465 seq669_BIOID39385    -            761   2.9e-47  161.0   0.1   1   1     6e-51   4.1e-47  160.6   0.1    92   450   122   464    49   479 0.88 Aconitase family (aconitate hydratase)
Aconitase_C          PF00694.14   131 seq669_BIOID39385    -            761   5.9e-06   26.3   0.0   1   1   1.7e-09   1.2e-05   25.3   0.0    84   130   645   692   632   693 0.89 Aconitase C-terminal domain
gpW                  PF02831.10    68 seq670_BIOID39385    -             68   2.2e-33  113.4   2.3   1   1   1.8e-37   2.4e-33  113.3   1.6     1    68     1    68     1    68 0.99 gpW
AAA_18               PF13238.1    129 seq671_BIOID39385    -            185   1.2e-08   35.2   0.0   1   1   3.4e-11   1.6e-07   31.5   0.0     1   118     6   138     6   147 0.66 AAA domain
AAA_33               PF13671.1    143 seq671_BIOID39385    -            185   8.1e-08   32.1   0.4   1   1   4.7e-11   2.1e-07   30.7   0.3     1   136     5   150     5   153 0.77 AAA domain
Guanylate_kin        PF00625.16   183 seq671_BIOID39385    -            185   9.2e-06   25.0   0.0   1   1   2.4e-09   1.1e-05   24.8   0.0     3   152     4   149     2   178 0.79 Guanylate kinase
Baseplate_J          PF04865.9    243 seq672_BIOID39385    -            302   5.5e-60  202.6   2.9   1   1   1.8e-62   2.5e-58  197.1   2.0     2   243    86   262    85   262 0.98 Baseplate J-like protein
Methylase_S          PF01420.14   167 seq673_BIOID39385    -            304   9.3e-22   77.6   0.4   1   1   6.8e-26   9.3e-22   77.6   0.3     3   162   131   282   129   286 0.94 Type I restriction modification DNA specificity domain
Bac_Ubq_Cox          PF01654.12   436 seq676_BIOID39385    -            523  1.2e-183  610.3  21.3   1   1    1e-187  1.4e-183  610.1  14.7     1   435     8   503     8   504 0.98 Bacterial Cytochrome Ubiquinol Oxidase
DAO                  PF01266.19   358 seq677_BIOID39385    -            444   9.9e-62  208.7   0.0   1   1   8.6e-66   1.2e-61  208.5   0.0     1   356    25   412    25   414 0.86 FAD dependent oxidoreductase
Phage_portal_2       PF05136.8    355 seq682_BIOID39385    -            530  1.6e-107  359.0   0.2   1   1  1.4e-111  1.9e-107  358.7   0.1     1   355    26   398    26   398 0.98 Phage portal protein, lambda family
FliS                 PF02561.9    122 seq687_BIOID39385    -            130   2.8e-23   81.9   0.0   1   1   2.5e-27   3.4e-23   81.6   0.0     2   118     5   125     4   128 0.94 Flagellar protein FliS
TRCF                 PF03461.10   101 seq690_BIOID39385    -           1134   2.9e-29  100.8   0.0   1   1   8.9e-32   2.4e-28   97.9   0.0     1    97  1021  1117  1021  1121 0.95 TRCF domain
CarD_CdnL_TRCF       PF02559.11    98 seq690_BIOID39385    -           1134   2.5e-28   97.8   0.0   1   1   2.6e-31   7.1e-28   96.4   0.0     1    98   492   589   492   589 0.98 CarD-like/TRCF domain
DEAD                 PF00270.24   173 seq690_BIOID39385    -           1134   3.2e-24   85.2   0.1   1   1   3.2e-27   8.7e-24   83.7   0.0     1   169   618   778   618   782 0.87 DEAD/DEAH box helicase
Helicase_C           PF00271.26    78 seq690_BIOID39385    -           1134   9.6e-17   60.5   0.9   1   1   2.7e-18   7.4e-15   54.4   0.3     8    77   852   922   848   923 0.96 Helicase conserved C-terminal domain
ResIII               PF04851.10   184 seq690_BIOID39385    -           1134   9.4e-12   45.0   0.0   1   1   7.1e-15   1.9e-11   43.9   0.0     3   182   616   774   614   776 0.81 Type III restriction enzyme, res subunit
MMR_HSR1             PF01926.18   114 seq691_BIOID39385    -            303   1.3e-13   50.8   0.0   1   1     2e-16   3.9e-13   49.2   0.0     2   111    52   163    51   224 0.82 50S ribosome-binding GTPase
DUF258               PF03193.11   161 seq691_BIOID39385    -            303   1.8e-06   27.1   0.0   1   1   1.6e-09   3.2e-06   26.3   0.0    24   103    37   113    17   130 0.69 Protein of unknown function, DUF258
DUF2799              PF10973.3     89 seq693_BIOID39385    -            121   3.1e-17   62.2   0.6   1   1   2.8e-21   3.8e-17   61.9   0.4     1    88    31   113    31   114 0.93 Protein of unknown function (DUF2799)
PTS_EIIA_1           PF00358.15   133 seq694_BIOID39385    -            169   5.4e-54  181.2   2.2   1   1   4.7e-58   6.5e-54  180.9   1.5     3   132    20   149    18   150 0.98 phosphoenolpyruvate-dependent sugar phosphotransferase system, EIIA 1
SpoA                 PF01052.15    77 seq696_BIOID39385    -            283   4.9e-09   35.5   0.1   1   1   6.6e-13   9.1e-09   34.6   0.1     3    66   208   269   206   272 0.94 Surface presentation of antigens (SPOA)
DUF535               PF04393.8    288 seq697_BIOID39385    -            330  4.4e-104  347.3   0.5   1   1  3.7e-108    5e-104  347.1   0.3     5   288    44   328    40   328 0.98 Protein of unknown function (DUF535)
Hexapep              PF00132.19    36 seq698_BIOID39385    -            269   7.3e-13   47.2  11.9   1   1   1.4e-13   1.9e-09   36.4   4.4     1    36   151   186   151   186 0.96 Bacterial transferase hexapeptide (six repeats)
Acetyltransf_1       PF00583.19    83 seq700_BIOID39385    -            144   3.6e-15   55.6   0.3   1   1   1.4e-18   6.2e-15   54.8   0.2     3    83    54   134    52   134 0.95 Acetyltransferase (GNAT) family
Acetyltransf_7       PF13508.1     79 seq700_BIOID39385    -            144   8.6e-10   38.5   0.0   1   1   2.3e-13     1e-09   38.2   0.0    11    78    55   134    30   135 0.76 Acetyltransferase (GNAT) domain
Acetyltransf_10      PF13673.1    117 seq700_BIOID39385    -            144   3.5e-09   36.6   0.0   1   1   9.1e-13   4.1e-09   36.4   0.0    39   117    42   133    13   133 0.82 Acetyltransferase (GNAT) domain
ABC_tran_2           PF12848.2     85 seq702_BIOID39385    -            458   2.1e-29  101.0   4.3   1   1   3.5e-32     4e-29  100.1   3.0     1    83   217   298   217   302 0.93 ABC transporter
ABC_tran             PF00005.22   118 seq702_BIOID39385    -            458   1.3e-24   86.6   0.0   1   2   1.1e-18   1.2e-15   57.7   0.0     1   118    41   178    41   178 0.87 ABC transporter
ABC_tran             PF00005.22   118 seq702_BIOID39385    -            458   1.3e-24   86.6   0.0   2   2   7.4e-09   8.5e-06   26.0   0.0     1    95   352   436   352   439 0.90 ABC transporter
AAA_21               PF13304.1    303 seq702_BIOID39385    -            458   2.4e-15   57.1   1.9   1   1   2.9e-09   3.3e-06   27.1   0.0   223   302   136   209    77   210 0.83 AAA domain
AAA_25               PF13481.1    194 seq703_BIOID39385    -            476   2.1e-26   92.4   0.0   1   1   1.8e-29   3.5e-26   91.6   0.0    10   194    88   242    80   242 0.90 AAA domain
KaiC                 PF06745.8    226 seq703_BIOID39385    -            476   1.7e-18   66.4   0.1   1   1   6.7e-19   1.3e-15   56.9   0.1     2   202    94   277    93   294 0.85 KaiC
ChlI                 PF13541.1    121 seq703_BIOID39385    -            476   5.9e-12   45.0   0.0   1   1   6.9e-15   1.3e-11   43.8   0.0    35   121   364   449   337   449 0.92 Subunit ChlI of Mg-chelatase
Lon_C                PF05362.8    205 seq703_BIOID39385    -            476   4.3e-08   32.5   0.1   1   1     5e-11   9.7e-08   31.4   0.0    94   200   372   471   363   473 0.88 Lon protease (S16) C-terminal proteolytic domain
RecA                 PF00154.16   323 seq703_BIOID39385    -            476   2.4e-05   23.4   0.1   1   1   2.4e-08   4.8e-05   22.4   0.0    17   140    77   195    65   205 0.77 recA bacterial DNA recombination protein
NusG                 PF02357.14    92 seq705_BIOID39385    -            162   3.6e-22   78.2   0.0   1   1   3.7e-26     5e-22   77.8   0.0     2    91     3    90     2    91 0.92 Transcription termination factor nusG
Abhydrolase_5        PF12695.2    142 seq707_BIOID39385    -            284   7.6e-27   93.7   0.0   1   1   3.5e-30   9.5e-27   93.3   0.0     1   141    80   256    80   257 0.88 Alpha/beta hydrolase family
Abhydrolase_6        PF12697.2    228 seq707_BIOID39385    -            284   5.5e-16   59.0   0.2   1   1   5.7e-17   1.5e-13   51.0   0.1     1   216    81   257    81   269 0.81 Alpha/beta hydrolase family
Peptidase_S9         PF00326.16   213 seq707_BIOID39385    -            284   1.3e-09   37.5   0.0   1   1   3.4e-12   9.3e-09   34.6   0.0     8   212    99   282    94   283 0.70 Prolyl oligopeptidase family
Hydrolase_4          PF12146.3     79 seq707_BIOID39385    -            284   6.2e-08   32.2   0.0   1   1   4.4e-10   1.2e-06   28.1   0.0    11    61    73   123    66   140 0.82 Putative lysophospholipase
2-Hacid_dh_C         PF02826.14   178 seq708_BIOID39385    -            353   6.5e-53  178.4   0.0   1   1   2.2e-56   9.9e-53  177.8   0.0     1   178   110   297   110   297 0.94 D-isomer specific 2-hydroxyacid dehydrogenase, NAD binding domain
2-Hacid_dh           PF00389.25   133 seq708_BIOID39385    -            353   2.5e-33  114.2   0.0   1   1   6.9e-37   3.1e-33  113.9   0.0     3   127     5   323     3   327 0.98 D-isomer specific 2-hydroxyacid dehydrogenase, catalytic domain
NAD_binding_2        PF03446.10   162 seq708_BIOID39385    -            353   9.1e-06   25.5   0.0   1   1   5.9e-09   2.7e-05   24.0   0.0     3   119   146   259   144   263 0.91 NAD binding domain of 6-phosphogluconate dehydrogenase
GST_N_3              PF13417.1     75 seq710_BIOID39385    -            214   7.5e-14   51.6   0.0   1   1   3.2e-17   1.4e-13   50.7   0.0     6    74    15    86    13    87 0.87 Glutathione S-transferase, N-terminal domain
GST_N                PF02798.15    76 seq710_BIOID39385    -            214   1.4e-12   47.5   0.0   1   1   5.4e-16   2.5e-12   46.6   0.0    12    75    19    80     6    81 0.93 Glutathione S-transferase, N-terminal domain
GST_N_2              PF13409.1     70 seq710_BIOID39385    -            214     3e-09   36.6   0.0   1   1     1e-12   4.6e-09   36.0   0.0     1    69    15    81    15    82 0.87 Glutathione S-transferase, N-terminal domain
AAA_5                PF07728.9    139 seq713_BIOID39385    -            498   5.9e-25   87.5   0.0   1   1     4e-28   1.1e-24   86.6   0.0     1   139    41   171    41   171 0.92 AAA domain (dynein-related subfamily)
DUF3763              PF12592.3     57 seq713_BIOID39385    -            498     4e-22   77.4   1.3   1   1   4.2e-25   1.1e-21   76.0   0.9     3    57   444   498   442   498 0.97 Protein of unknown function (DUF3763)
UPF0149              PF03695.8    178 seq715_BIOID39385    -            221     3e-36  124.8   6.5   1   1     5e-40   3.4e-36  124.6   4.5     1   177    11   185    11   186 0.95 Uncharacterised protein family (UPF0149)
SEC-C                PF02810.10    21 seq715_BIOID39385    -            221   1.2e-10   40.5   9.7   1   1   2.6e-14   1.8e-10   40.0   6.7     1    18   203   220   203   221 0.96 SEC-C motif
PRK                  PF00485.13   194 seq719_BIOID39385    -            213     7e-45  152.8   0.0   1   1   2.3e-48     8e-45  152.6   0.0     1   193    10   199    10   200 0.94 Phosphoribulokinase / Uridine kinase family
AAA_18               PF13238.1    129 seq719_BIOID39385    -            213   1.5e-08   34.8   0.0   1   1   6.7e-12   2.3e-08   34.2   0.0     1   118    11   158    11   169 0.81 AAA domain
AAA_17               PF13207.1    121 seq719_BIOID39385    -            213     5e-07   30.4   0.0   1   1   2.5e-10   8.4e-07   29.6   0.0     1   119    10   161    10   163 0.71 AAA domain
DUF4154              PF13689.1    145 seq720_BIOID39385    -            107   5.9e-09   35.5   0.0   1   1   5.5e-13   7.5e-09   35.2   0.0     6    79    32   102    27   106 0.87 Domain of unknown function (DUF4154)
Tail_P2_I            PF09684.5    139 seq721_BIOID39385    -            174   2.5e-51  172.7   0.1   1   1   2.2e-55     3e-51  172.4   0.0    17   139    21   141     9   141 0.96 Phage tail protein (Tail_P2_I)
Flg_hook             PF02120.11    85 seq723_BIOID39385    -            353   9.8e-19   66.6   4.4   1   1   1.8e-22   2.5e-18   65.3   3.0     3    85   239   321   237   322 0.94 Flagellar hook-length control protein FliK
Lactamase_B_2        PF12706.2    194 seq725_BIOID39385    -            252     6e-14   51.9   0.0   1   1   5.2e-18   7.2e-14   51.6   0.0    28   194    66   223    28   223 0.83 Beta-lactamase superfamily domain
GDPD                 PF03009.12   255 seq727_BIOID39385    -            358   8.6e-76  254.6   0.1   1   1   7.3e-80   9.9e-76  254.4   0.1     1   255    36   350    36   350 0.99 Glycerophosphoryl diester phosphodiesterase family
TIR_2                PF13676.1    102 seq733_BIOID39385    -            267   2.1e-15   56.5   0.0   1   1   4.9e-19   3.4e-15   55.9   0.0     1    98   137   244   137   248 0.86 TIR domain
TIR                  PF01582.15   141 seq733_BIOID39385    -            267     8e-05   21.9   0.0   1   1   1.7e-08   0.00012   21.4   0.0     1    67   137   200   137   228 0.92 TIR domain
Rick_17kDa_Anti      PF05433.10    42 seq734_BIOID39385    -            155   1.4e-07   30.9  26.2   1   1   1.8e-11   2.5e-07   30.1  18.2     1    42    62   103    62   103 0.96 Glycine zipper 2TM domain
DUF4154              PF13689.1    145 seq736_BIOID39385    -             67   2.4e-16   59.5   0.0   1   1   1.8e-20   2.5e-16   59.4   0.0    84   145     2    63     1    63 0.97 Domain of unknown function (DUF4154)
SpoA                 PF01052.15    77 seq741_BIOID39385    -            123   1.8e-17   62.5   1.0   1   1   1.7e-21   2.3e-17   62.2   0.7     4    75    44   115    42   117 0.96 Surface presentation of antigens (SPOA)
Ribonuc_red_sm       PF00268.16   281 seq742_BIOID39385    -             62   6.4e-14   51.5   0.3   1   1   4.9e-18   6.7e-14   51.4   0.2     1    60     1    60     1    62 0.96 Ribonucleotide reductase, small chain
MFS_1                PF07690.11   354 seq743_BIOID39385    -            392   2.5e-32  111.8  67.1   1   2   6.4e-21   8.8e-17   60.7  22.2     1   233    20   242    20   249 0.83 Major Facilitator Superfamily
MFS_1                PF07690.11   354 seq743_BIOID39385    -            392   2.5e-32  111.8  67.1   2   2   1.3e-18   1.8e-14   53.1  24.2     3   173   223   389   222   392 0.89 Major Facilitator Superfamily
HTH_3                PF01381.17    55 seq745_BIOID39385    -             96   4.7e-06   26.2   0.0   1   1   4.8e-10   6.6e-06   25.7   0.0     1    43    38    80    38    82 0.95 Helix-turn-helix
GGDEF                PF00990.16   161 seq746_BIOID39385    -            408   4.9e-44  149.6   0.4   1   1   5.6e-48   7.7e-44  148.9   0.2     1   159   249   403   249   405 0.96 GGDEF domain
Metallophos_2        PF12850.2    156 seq747_BIOID39385    -            184   2.3e-26   92.3   0.0   1   1   4.4e-30     3e-26   92.0   0.0     1   152     2   162     2   165 0.88 Calcineurin-like phosphoesterase superfamily domain
Metallophos          PF00149.23   201 seq747_BIOID39385    -            184   1.1e-12   47.7   0.3   1   1   2.1e-14   1.4e-10   40.7   0.2     1   201     2   131     2   131 0.84 Calcineurin-like phosphoesterase
Aldedh               PF00171.17   462 seq748_BIOID39385    -            482  1.9e-175  583.5   0.1   1   1  1.6e-179  2.2e-175  583.3   0.1     1   461    19   477    19   478 0.99 Aldehyde dehydrogenase family
DUF3751              PF12571.3    159 seq751_BIOID39385    -            178   6.2e-43  146.2   0.1   1   1   5.4e-47   7.4e-43  146.0   0.0     1   159     1   154     1   154 0.97 Phage tail-collar fibre protein
HTH_1                PF00126.22    60 seq754_BIOID39385    -            138     6e-19   67.4   0.9   1   1   1.6e-22   1.1e-18   66.6   0.6     1    60     3    62     3    62 0.97 Bacterial regulatory helix-turn-helix protein, lysR family
LysR_substrate       PF03466.15   209 seq754_BIOID39385    -            138   4.1e-10   38.9   0.0   1   1   1.3e-13   8.6e-10   37.9   0.0     2    54    85   137    84   138 0.97 LysR substrate binding domain
Ribonuc_red_sm       PF00268.16   281 seq755_BIOID39385    -            133   1.3e-25   89.8   0.0   1   1   1.2e-29   1.7e-25   89.4   0.0    60   162    16   116    12   125 0.98 Ribonucleotide reductase, small chain
Autotransporter      PF03797.14   265 seq757_BIOID39385    -            973   1.3e-54  185.2  17.9   1   1   1.9e-58   1.3e-54  185.2  12.4     2   265   673   957   672   957 0.98 Autotransporter beta-domain
ESPR                 PF13018.1     24 seq757_BIOID39385    -            973   3.1e-08   32.7   0.1   1   1     1e-11   7.1e-08   31.6   0.1     2    24    31    53    31    53 0.96 Extended Signal Peptide of Type V secretion system
DCD                  PF06559.6    366 seq762_BIOID39385    -            193   5.8e-10   37.9   0.0   1   1   3.3e-11   2.3e-07   29.4   0.0    12   127     3   125     2   139 0.86 2'-deoxycytidine 5'-triphosphate deaminase (DCD)
dUTPase              PF00692.14   129 seq762_BIOID39385    -            193   2.8e-08   33.1   0.0   1   1   6.5e-12   4.4e-08   32.5   0.0    21   125    78   185    71   189 0.92 dUTPase
FadR_C               PF07840.7    164 seq763_BIOID39385    -            239   6.9e-73  243.5   0.0   1   1   1.9e-76   8.5e-73  243.2   0.0     1   163    72   234    72   235 0.99 FadR C-terminal domain
GntR                 PF00392.16    64 seq763_BIOID39385    -            239   2.3e-20   71.6   0.0   1   1     1e-23   4.7e-20   70.6   0.0     4    64    11    71     8    71 0.96 Bacterial regulatory proteins, gntR family
Cyto_ox_2            PF02322.10   328 seq765_BIOID39385    -            379  7.9e-121  403.1  36.0   1   1  6.7e-125  9.2e-121  402.8  25.0     2   327     7   362     6   363 0.99 Cytochrome oxidase subunit II
PRD                  PF00874.15    90 seq766_BIOID39385    -            433   2.7e-25   88.2   0.0   1   2   1.9e-13   2.6e-09   36.9   0.0     2    89   138   224   137   225 0.97 PRD domain
PRD                  PF00874.15    90 seq766_BIOID39385    -            433   2.7e-25   88.2   0.0   2   2   2.8e-17   3.8e-13   49.2   0.0     2    89   247   335   246   336 0.97 PRD domain
FliP                 PF00813.15   194 seq767_BIOID39385    -            250   1.2e-75  253.3  17.3   1   1   1.3e-79   1.8e-75  252.8  12.0     1   193    50   240    50   241 0.97 FliP family
adh_short            PF00106.20   167 seq768_BIOID39385    -            248   1.6e-34  119.1   0.0   1   1   7.3e-38     2e-34  118.8   0.0     2   166     2   165     1   166 0.93 short chain dehydrogenase
adh_short_C2         PF13561.1    243 seq768_BIOID39385    -            248   5.8e-15   55.6   0.0   1   1   2.6e-18   7.2e-15   55.3   0.0     3   222     9   218     7   232 0.89 Enoyl-(Acyl carrier protein) reductase
KR                   PF08659.5    181 seq768_BIOID39385    -            248   7.5e-14   51.6   0.0   1   1   3.9e-17   1.1e-13   51.1   0.0     3   173     3   170     2   177 0.89 KR domain
Epimerase            PF01370.16   236 seq768_BIOID39385    -            248   1.4e-06   27.8   0.1   1   1   1.6e-09   4.2e-06   26.2   0.0     1   117     3   135     3   176 0.80 NAD dependent epimerase/dehydratase family
NAD_binding_10       PF13460.1    183 seq768_BIOID39385    -            248   2.9e-06   27.3   0.0   1   1   1.8e-09     5e-06   26.5   0.0     1    60     3    67     3   139 0.76 NADH(P)-binding
Peptidase_S49        PF01343.13   154 seq771_BIOID39385    -            501   7.6e-47  158.8   0.7   1   1   9.8e-51   1.3e-46  158.0   0.5     2   153   145   295   144   296 0.97 Peptidase family S49
META                 PF03724.11   101 seq772_BIOID39385    -            140   3.8e-18   65.0   0.2   1   1   3.4e-22   4.7e-18   64.7   0.1     2   100    30   125    29   126 0.93 META domain
Ribonuc_red_sm       PF00268.16   281 seq774_BIOID39385    -            150   1.8e-24   86.1   0.1   1   1   1.6e-28   2.1e-24   85.8   0.1   172   280     1   111     1   112 0.94 Ribonucleotide reductase, small chain
Peptidase_M20        PF01546.23   171 seq777_BIOID39385    -            396   9.6e-32  109.7   0.0   1   1   5.1e-35   3.5e-31  107.9   0.0     1   169    89   390    89   392 0.96 Peptidase family M20/M25/M40
M20_dimer            PF07687.9    109 seq777_BIOID39385    -            396   5.9e-25   87.0   0.0   1   1   1.5e-28     1e-24   86.2   0.0     2   107   191   301   190   303 0.92 Peptidase dimerisation domain
DUF2566              PF10753.4     55 seq779_BIOID39385    -             82   3.4e-29  100.3   5.3   1   1   3.3e-33   4.5e-29  100.0   3.7     1    55    28    82    28    82 0.99 Protein of unknown function (DUF2566)
CSD                  PF00313.17    66 seq781_BIOID39385    -             70   3.6e-33  113.0   0.2   1   1   5.8e-37   3.9e-33  112.9   0.1     1    65     5    69     5    70 0.98 'Cold-shock' DNA-binding domain
OB_RNB               PF08206.6     58 seq781_BIOID39385    -             70   9.9e-06   24.8   0.4   1   1     2e-09   1.4e-05   24.4   0.3     7    29    15    37     7    39 0.86 Ribonuclease B OB domain
Glutaredoxin         PF00462.19    60 seq783_BIOID39385    -             85   2.6e-15   56.0   0.1   1   1   4.9e-19   3.3e-15   55.6   0.1     2    60     4    69     3    69 0.90 Glutaredoxin
DUF836               PF05768.9     81 seq783_BIOID39385    -             85   2.6e-06   27.4   0.0   1   1   4.4e-10     3e-06   27.2   0.0     3    57     4    66     2    81 0.77 Glutaredoxin-like domain (DUF836)
AAA_28               PF13521.1    163 seq787_BIOID39385    -            410   4.7e-29  101.3   0.0   1   1     2e-32   6.9e-29  100.7   0.0     2   163   234   394   233   394 0.92 AAA domain
HTH_3                PF01381.17    55 seq787_BIOID39385    -            410   1.3e-09   37.6   0.1   1   1   1.3e-12   4.4e-09   35.9   0.0     1    52     7    59     7    61 0.95 Helix-turn-helix
HTH_19               PF12844.2     64 seq787_BIOID39385    -            410   2.5e-08   33.7   0.0   1   1   1.9e-10   6.6e-07   29.1   0.0     3    55     6    59     5    67 0.94 Helix-turn-helix domain
NUDIX                PF00293.23   135 seq788_BIOID39385    -            180   5.4e-17   61.5   0.3   1   1   7.2e-21   9.8e-17   60.7   0.2     1   125    36   155    36   165 0.83 NUDIX domain
SDH_alpha            PF03313.10   283 seq789_BIOID39385    -            455  1.2e-102  342.6  10.8   1   1  2.3e-106  1.6e-102  342.2   7.5     2   282   183   449   182   450 0.96 Serine dehydratase alpha chain
SDH_beta             PF03315.10   158 seq789_BIOID39385    -            455     1e-55  187.9   0.1   1   1   3.7e-59   2.6e-55  186.7   0.0     1   157     3   158     3   159 0.96 Serine dehydratase beta chain
Response_reg         PF00072.19   112 seq790_BIOID39385    -            230   1.5e-26   92.5   0.1   1   1   5.1e-30   3.5e-26   91.2   0.0     1   112     5   114     5   114 0.98 Response regulator receiver domain
Trans_reg_C          PF00486.23    77 seq790_BIOID39385    -            230   8.7e-16   57.4   0.3   1   1   2.5e-19   1.7e-15   56.5   0.2     1    77   153   225   153   225 0.97 Transcriptional regulatory protein, C terminal
GTP_cyclohydro2      PF00925.15   169 seq792_BIOID39385    -            196     1e-69  233.0   0.0   1   1   8.5e-74   1.2e-69  232.8   0.0     2   169     4   171     3   171 0.99 GTP cyclohydrolase II
GAF_2                PF13185.1    148 seq796_BIOID39385    -            183   4.3e-10   40.1   0.1   1   1   1.2e-13   5.6e-10   39.7   0.1    16   146    55   168    39   170 0.76 GAF domain
GAF_3                PF13492.1    129 seq796_BIOID39385    -            183     6e-10   39.1   0.1   1   1   1.7e-13   7.9e-10   38.8   0.0     7   124    48   166    43   171 0.85 GAF domain
GAF                  PF01590.21   154 seq796_BIOID39385    -            183   2.6e-07   30.7   0.1   1   1   7.3e-11   3.3e-07   30.4   0.0    39   152    59   167    36   169 0.63 GAF domain
AsmA                 PF05170.9    604 seq797_BIOID39385    -            617  3.7e-140  468.3  14.4   1   2   2.9e-68     2e-64  218.2   0.3     1   266     1   241     1   242 0.99 AsmA family
AsmA                 PF05170.9    604 seq797_BIOID39385    -            617  3.7e-140  468.3  14.4   2   2   8.5e-80   5.8e-76  256.2   5.6   323   604   240   512   238   512 0.99 AsmA family
AsmA_2               PF13502.1    220 seq797_BIOID39385    -            617   2.8e-28   98.6  13.6   1   1     7e-30   4.8e-26   91.3   2.1     1   218   357   571   357   573 0.89 AsmA-like C-terminal region
VWA_CoxE             PF05762.9    222 seq798_BIOID39385    -            483   3.5e-12   45.8   0.2   1   1   8.4e-16   1.1e-11   44.1   0.0    56   196   319   459   284   465 0.82 VWA domain containing CoxE-like protein
DUF2526              PF10735.4     77 seq800_BIOID39385    -             77   3.1e-47  158.3   5.7   1   1   2.5e-51   3.4e-47  158.2   4.0     1    77     1    77     1    77 1.00 Protein of unknown function (DUF2526)
WGR                  PF05406.10    81 seq802_BIOID39385    -            244   5.2e-15   55.0   0.7   1   1   8.3e-19   1.1e-14   53.9   0.5    13    77     7    68     2    72 0.91 WGR domain
DUF1656              PF07869.7     58 seq804_BIOID39385    -             78   3.3e-18   65.1   9.6   1   1   2.4e-22   3.3e-18   65.1   6.7     3    57    16    70    14    72 0.95 Protein of unknown function (DUF1656)
Bac_export_3         PF01313.14    76 seq810_BIOID39385    -             90   5.3e-26   90.0   7.4   1   1   5.1e-30     7e-26   89.6   5.1     3    74     7    78     5    80 0.95 Bacterial export proteins, family 3
Abhydrolase_1        PF00561.15   230 seq812_BIOID39385    -            340   4.9e-26   91.6   0.0   1   1   4.1e-29   1.4e-25   90.1   0.0     4   218   105   312   102   315 0.96 alpha/beta hydrolase fold
Abhydrolase_6        PF12697.2    228 seq812_BIOID39385    -            340   4.4e-16   59.3   0.5   1   1   1.9e-19   6.3e-16   58.8   0.4     1   219    75   312    75   320 0.68 Alpha/beta hydrolase family
Abhydrolase_5        PF12695.2    142 seq812_BIOID39385    -            340   8.3e-11   41.7   0.2   1   1   7.1e-14   2.4e-10   40.1   0.1     2   141    75   308    74   309 0.65 Alpha/beta hydrolase family
DUF2048              PF09752.4    349 seq812_BIOID39385    -            340   1.2e-05   24.3   0.1   1   1   5.2e-08   0.00018   20.4   0.1   160   332   129   312   120   331 0.54 Uncharacterized conserved protein (DUF2048)
PfkB                 PF00294.19   301 seq813_BIOID39385    -            337   5.5e-70  235.7   0.0   1   1   4.9e-74   6.7e-70  235.4   0.0     2   297    31   331    30   335 0.97 pfkB family carbohydrate kinase
Sigma70_r4           PF04545.11    50 seq814_BIOID39385    -            239   3.6e-13   48.4   0.5   1   1   1.9e-16   8.5e-13   47.2   0.4     1    50   185   234   185   234 0.97 Sigma-70, region 4
Sigma70_r2           PF04542.9     71 seq814_BIOID39385    -            239   1.2e-12   47.0   0.7   1   1   4.1e-16   1.9e-12   46.5   0.1     2    71    27    98    26    98 0.94 Sigma-70 region 2
Sigma70_r4_2         PF08281.7     54 seq814_BIOID39385    -            239   1.2e-06   27.6   1.4   1   1   9.1e-10   4.1e-06   26.0   0.9     2    41   180   219   179   221 0.95 Sigma-70, region 4
FCD                  PF07729.7    125 seq816_BIOID39385    -            228   1.7e-26   92.8   6.1   1   1   3.7e-30   2.5e-26   92.3   4.2     5   124    89   208    87   209 0.99 FCD domain
GntR                 PF00392.16    64 seq816_BIOID39385    -            228     9e-18   63.3   0.0   1   1   3.6e-21   2.4e-17   61.9   0.0     3    64    15    75    13    75 0.98 Bacterial regulatory proteins, gntR family
HlyD                 PF00529.15   306 seq817_BIOID39385    -            285   2.2e-46  158.4   6.4   1   2   1.4e-22   3.8e-19   69.0   1.7     1    78    43   120    43   128 0.92 HlyD family secretion protein
HlyD                 PF00529.15   306 seq817_BIOID39385    -            285   2.2e-46  158.4   6.4   2   2     1e-29   2.8e-26   92.4   0.2   139   302   127   278   116   282 0.91 HlyD family secretion protein
HlyD_2               PF12700.2    328 seq817_BIOID39385    -            285     1e-21   77.3   0.3   1   1   5.1e-25   1.4e-21   76.9   0.2    15   239    38   229    31   242 0.86 HlyD family secretion protein
HlyD_3               PF13437.1    105 seq817_BIOID39385    -            285   9.2e-19   67.6   0.1   1   1   2.1e-15   5.7e-12   45.7   0.0     1    82   153   232   153   248 0.90 HlyD family secretion protein
Biotin_lipoyl_2      PF13533.1     50 seq817_BIOID39385    -            285     4e-18   64.7   2.2   1   1   1.9e-18   5.1e-15   54.7   0.7     1    50    43    92    43   103 0.89 Biotin-lipoyl like
ABC_tran             PF00005.22   118 seq818_BIOID39385    -            400   3.9e-26   91.6   0.0   1   1   2.4e-29   8.4e-26   90.5   0.0     1   117    68   192    68   193 0.97 ABC transporter
CBS                  PF00571.23    57 seq818_BIOID39385    -            400   2.6e-06   26.8   0.0   1   1   3.5e-07    0.0012   18.3   0.0    32    55   369   392   346   394 0.86 CBS domain
Epimerase            PF01370.16   236 seq822_BIOID39385    -            310   9.4e-50  169.1   0.0   1   1   4.3e-53   1.2e-49  168.8   0.0     1   236     2   236     2   236 0.92 NAD dependent epimerase/dehydratase family
3Beta_HSD            PF01073.14   280 seq822_BIOID39385    -            310   3.8e-12   45.3   0.0   1   1   1.9e-15   5.3e-12   44.9   0.0     1   223     3   219     3   224 0.79 3-beta hydroxysteroid dehydrogenase/isomerase family
RmlD_sub_bind        PF04321.12   287 seq822_BIOID39385    -            310   3.9e-10   38.9   0.0   1   1     3e-13   8.3e-10   37.9   0.0     3   155     2   174     1   269 0.80 RmlD substrate binding domain
NAD_binding_4        PF07993.7    249 seq822_BIOID39385    -            310   1.8e-07   30.2   0.0   1   1   3.6e-08   9.9e-05   21.2   0.0    86   210    67   184    47   220 0.84 Male sterility protein
Bac_export_1         PF01311.15   249 seq823_BIOID39385    -            260   4.5e-47  160.3  27.1   1   1   3.9e-51   5.3e-47  160.0  18.8     2   246     8   249     7   252 0.97 Bacterial export proteins, family 1
POR_N                PF01855.14   230 seq824_BIOID39385    -           1174     4e-81  271.7   1.4   1   1     6e-84   6.3e-81  271.1   1.0     2   230    13   244    12   244 0.98 Pyruvate flavodoxin/ferredoxin oxidoreductase, thiamine diP-bdg
POR                  PF01558.13   173 seq824_BIOID39385    -           1174   1.3e-29  103.2   0.0   1   1   2.5e-32   2.6e-29  102.2   0.0     1   173   426   610   426   610 0.90 Pyruvate ferredoxin/flavodoxin oxidoreductase
EKR                  PF10371.4     60 seq824_BIOID39385    -           1174   1.8e-23   81.7   0.0   1   1   3.6e-26   3.8e-23   80.7   0.0     6    59   625   678   620   679 0.93 Domain of unknown function
Fer4_7               PF12838.2     52 seq824_BIOID39385    -           1174   1.9e-10   40.8   8.8   1   1   1.8e-13   1.9e-10   40.8   6.1     2    50   689   757   688   758 0.72 4Fe-4S dicluster domain
Fer4                 PF00037.22    24 seq824_BIOID39385    -           1174   4.7e-09   35.3  20.6   1   2   1.7e-08   1.8e-05   24.0   0.9     2    24   683   705   682   705 0.93 4Fe-4S binding domain
Fer4                 PF00037.22    24 seq824_BIOID39385    -           1174   4.7e-09   35.3  20.6   2   2   5.8e-08   6.1e-05   22.3   2.7     3    20   740   757   738   758 0.89 4Fe-4S binding domain
TPP_enzyme_C         PF02775.16   153 seq824_BIOID39385    -           1174   8.7e-09   35.0   0.1   1   1   2.6e-11   2.7e-08   33.4   0.0    46   152   954  1066   939  1067 0.88 Thiamine pyrophosphate enzyme, C-terminal TPP binding domain
Fer4_16              PF13484.1     67 seq824_BIOID39385    -           1174   2.8e-08   34.2   7.1   1   1   8.8e-11   9.3e-08   32.5   4.9     2    66   689   757   688   758 0.59 4Fe-4S double cluster binding domain
Fer4_6               PF12837.2     24 seq824_BIOID39385    -           1174   5.9e-08   32.1  18.8   1   1   1.1e-08   1.2e-05   24.8   1.7     1    24   681   704   681   704 0.94 4Fe-4S binding domain
Fer4_10              PF13237.1     52 seq824_BIOID39385    -           1174   1.7e-07   30.8  23.1   1   1   9.6e-10     1e-06   28.3   7.7     3    52   683   756   681   756 0.82 4Fe-4S dicluster domain
Fer4_17              PF13534.1     61 seq824_BIOID39385    -           1174   2.3e-06   27.7   5.6   1   1   2.2e-09   2.3e-06   27.7   3.9     2    58   689   757   673   760 0.73 4Fe-4S dicluster domain
OmpA                 PF00691.15    97 seq825_BIOID39385    -            127   1.3e-18   67.0   0.2   1   1   1.2e-22   1.7e-18   66.6   0.1     1    97    22   118    22   118 0.95 OmpA family
YbgT_YccB            PF08173.6     28 seq830_BIOID39385    -             37   6.1e-16   57.8   4.2   1   1   4.9e-20   6.7e-16   57.6   2.9     1    28     1    28     1    28 0.97 Membrane bound YbgT-like protein
ProQ                 PF04352.8    115 seq831_BIOID39385    -            232   7.1e-44  147.9   0.2   1   1   1.2e-47   1.6e-43  146.8   0.1     2   114     6   118     5   121 0.98 ProQ/FINO family
Aminotran_3          PF00202.16   339 seq833_BIOID39385    -            107   2.8e-23   82.1   0.0   1   1   2.5e-27   3.4e-23   81.9   0.0     2    77    27   102    26   106 0.95 Aminotransferase class-III
DUF2492              PF10678.4     78 seq834_BIOID39385    -             79   3.9e-35  119.6   0.1   1   1   3.2e-39   4.3e-35  119.5   0.0     1    78     1    78     1    78 0.99 Protein of unknown function (DUF2492)
Cyd_oper_YbgE        PF09600.5     82 seq836_BIOID39385    -             97   1.5e-33  114.6   7.9   1   1   1.4e-37   1.9e-33  114.3   5.5     1    81    16    96    16    97 0.97 Cyd operon protein YbgE (Cyd_oper_YbgE)
SIS                  PF01380.17   131 seq838_BIOID39385    -            307   1.7e-30  105.1   0.1   1   1   5.1e-34   2.3e-30  104.7   0.0     2   130   149   277   148   278 0.98 SIS domain
HTH_6                PF01418.12    77 seq838_BIOID39385    -            307   3.9e-26   90.4   0.0   1   1   2.1e-29   9.7e-26   89.2   0.0     2    77    26   101    25   101 0.97 Helix-turn-helix domain, rpiR family
Asp-Al_Ex            PF06826.7    169 seq840_BIOID39385    -            561   3.3e-83  277.1  49.2   1   2   1.1e-44   7.2e-41  139.3  10.5     2   168    17   182    16   183 0.98 Predicted Permease Membrane Region
Asp-Al_Ex            PF06826.7    169 seq840_BIOID39385    -            561   3.3e-83  277.1  49.2   2   2   3.9e-46   2.7e-42  144.0  18.1     1   169   385   555   385   555 0.99 Predicted Permease Membrane Region
TrkA_C               PF02080.16    71 seq840_BIOID39385    -            561   1.8e-24   84.9   0.4   1   2   1.4e-15   9.4e-12   44.2   0.0    12    68   228   284   222   287 0.93 TrkA-C domain
TrkA_C               PF02080.16    71 seq840_BIOID39385    -            561   1.8e-24   84.9   0.4   2   2   8.2e-14   5.6e-10   38.5   0.2     2    71   304   372   303   372 0.91 TrkA-C domain
IclR                 PF01614.13   129 seq842_BIOID39385    -            287   7.8e-41  138.6   0.0   1   1   3.4e-44   1.6e-40  137.6   0.0     2   127   158   280   156   282 0.97 Bacterial transcriptional regulator
HTH_IclR             PF09339.5     52 seq842_BIOID39385    -            287   3.2e-19   68.1   0.8   1   1   1.5e-22   6.9e-19   67.0   0.3     1    52    39    90    39    90 0.98 IclR helix-turn-helix domain
Histone_HNS          PF00816.16    93 seq844_BIOID39385    -            137   1.1e-19   70.5   6.3   1   1     1e-23   1.4e-19   70.2   3.8     2    91    25   127    24   130 0.91 H-NS histone family
MFS_1                PF07690.11   354 seq848_BIOID39385    -            396   8.8e-54  182.4  73.4   1   2   2.4e-45   1.7e-41  142.0  29.9     2   346    14   339    13   342 0.88 Major Facilitator Superfamily
MFS_1                PF07690.11   354 seq848_BIOID39385    -            396   8.8e-54  182.4  73.4   2   2   1.3e-18   8.8e-15   54.1  15.5     2   172   213   377   212   390 0.91 Major Facilitator Superfamily
Sugar_tr             PF00083.19   451 seq848_BIOID39385    -            396     2e-07   29.8  14.7   1   1     3e-11     2e-07   29.8  10.2    47   190    45   182    34   194 0.94 Sugar (and other) transporter
Aminotran_3          PF00202.16   339 seq850_BIOID39385    -            337   2.4e-92  309.2   0.6   1   1   2.2e-96     3e-92  308.9   0.4    76   338    13   271     6   272 0.98 Aminotransferase class-III
MotA_ExbB            PF01618.11   139 seq855_BIOID39385    -            287   6.9e-08   32.0   0.3   1   1     8e-12   1.1e-07   31.4   0.2    26   134   133   238   115   242 0.87 MotA/TolQ/ExbB proton channel family
HDPD                 PF02924.9    118 seq856_BIOID39385    -            115   6.9e-18   64.4   0.4   1   1   5.6e-22   7.6e-18   64.3   0.3     2   115     4   109     3   112 0.92 Bacteriophage lambda head decoration protein D
4HBT                 PF03061.17    79 seq857_BIOID39385    -            134     8e-19   67.4   0.4   1   1   2.4e-22   1.1e-18   66.9   0.3     1    77    20   103    20   105 0.98 Thioesterase superfamily
4HBT_2               PF13279.1    121 seq857_BIOID39385    -            134   2.7e-12   47.0   0.2   1   1   7.1e-16   3.2e-12   46.8   0.1     3   117    14   128    12   132 0.88 Thioesterase-like superfamily
Acyl-ACP_TE          PF01643.12   249 seq857_BIOID39385    -            134   1.3e-05   24.2   0.1   1   1   3.1e-09   1.4e-05   24.0   0.0    31   132    33   132     4   134 0.79 Acyl-ACP thioesterase
PEPcase              PF00311.12   793 seq858_BIOID39385    -            786  1.7e-243  809.9   0.0   1   1  1.7e-247  2.3e-243  809.4   0.0     2   651   129   746   128   756 0.97 Phosphoenolpyruvate carboxylase
YdfZ                 PF14001.1     64 seq859_BIOID39385    -             67     2e-33  114.3   0.1   1   1   1.6e-37   2.2e-33  114.1   0.1     1    64     2    65     2    65 0.99 YdfZ protein
FUSC                 PF04632.7    650 seq861_BIOID39385    -             97   1.5e-30  106.1   3.2   1   1   3.7e-34   1.7e-30  105.9   2.2     1    78    20    97    20    97 0.99 Fusaric acid resistance protein family
FUSC_2               PF13515.1    128 seq861_BIOID39385    -             97   2.7e-11   43.3   2.2   1   1   6.8e-15   3.1e-11   43.1   1.2     1    56    33    89    29    97 0.87 Fusaric acid resistance protein-like
DUF939               PF06081.6    141 seq861_BIOID39385    -             97   5.5e-06   26.1   0.2   1   1   1.4e-09   6.3e-06   25.9   0.1    10    71    27    88    23    97 0.90 Bacterial protein of unknown function (DUF939)
5_3_exonuc_N         PF02739.11   169 seq863_BIOID39385    -            281   3.7e-25   88.1   0.0   1   1   8.1e-29   5.5e-25   87.5   0.0    35   149    56   172    35   188 0.90 5'-3' exonuclease, N-terminal resolvase-like domain
5_3_exonuc           PF01367.15   101 seq863_BIOID39385    -            281   8.7e-24   83.5   0.0   1   1   1.9e-27   1.3e-23   83.0   0.0     1    91   190   279   190   281 0.97 5'-3' exonuclease, C-terminal SAM fold
Bac_export_2         PF01312.14   343 seq864_BIOID39385    -            379   4.6e-95  318.2   1.3   1   1   3.9e-99   5.3e-95  318.0   0.9     2   342     6   345     5   346 0.96 FlhB HrpN YscU SpaS Family
UPF0270              PF06794.7     70 seq866_BIOID39385    -             72   9.2e-36  121.3   0.1   1   1   7.4e-40     1e-35  121.2   0.0     1    70     1    70     1    70 0.99 Uncharacterised protein family (UPF0270)
MIP                  PF00230.15   227 seq868_BIOID39385    -            223   1.4e-44  152.1  18.0   1   1   1.3e-48   1.8e-44  151.8  12.5    23   227     9   215     4   215 0.87 Major intrinsic protein
2-Hacid_dh_C         PF02826.14   178 seq870_BIOID39385    -            378   2.3e-32  111.4   0.0   1   1     8e-36   3.7e-32  110.8   0.0    29   178   109   256   103   256 0.89 D-isomer specific 2-hydroxyacid dehydrogenase, NAD binding domain
DUF3410              PF11890.3     82 seq870_BIOID39385    -            378   5.3e-24   83.5   0.0   1   1   1.9e-27   8.5e-24   82.8   0.0     2    82   289   369   288   369 0.98 Domain of unknown function (DUF3410)
2-Hacid_dh           PF00389.25   133 seq870_BIOID39385    -            378   1.5e-18   66.4   0.0   1   1   4.5e-22   2.1e-18   65.9   0.0     2   126     4   281     3   285 0.94 D-isomer specific 2-hydroxyacid dehydrogenase, catalytic domain
Glyco_transf_9       PF01075.12   247 seq872_BIOID39385    -            348   2.6e-89  298.5   0.0   1   1   2.3e-93   3.1e-89  298.3   0.0     1   247    69   324    69   324 0.98 Glycosyltransferase family 9 (heptosyltransferase)
Phage_cap_E          PF03864.10   329 seq873_BIOID39385    -            342   8.6e-60  202.2   0.0   1   1   7.1e-64   9.7e-60  202.0   0.0     1   329     4   341     4   341 0.92 Phage major capsid protein E
FUSC                 PF04632.7    650 seq877_BIOID39385    -            571  1.1e-125  420.4  40.4   1   1  9.2e-130  1.3e-125  420.2  28.0    81   649     1   563     1   564 0.97 Fusaric acid resistance protein family
PRK                  PF00485.13   194 seq878_BIOID39385    -            289     3e-74  248.6   0.0   1   1   2.7e-78   3.6e-74  248.4   0.0     1   194     7   214     7   214 0.99 Phosphoribulokinase / Uridine kinase family
MotA_ExbB            PF01618.11   139 seq880_BIOID39385    -            230   6.2e-47  158.6   0.2   1   1     6e-51   8.1e-47  158.2   0.1     2   138    74   210    73   211 0.98 MotA/TolQ/ExbB proton channel family
HATPase_c            PF02518.21   111 seq881_BIOID39385    -            713   3.3e-28   97.5   0.0   1   1   2.5e-31   1.1e-27   95.8   0.0     1   105   585   685   585   690 0.97 Histidine kinase-, DNA gyrase B-, and HSP90-like ATPase
HisKA                PF00512.20    68 seq881_BIOID39385    -            713   6.6e-17   61.1   0.2   1   1   1.4e-20   6.6e-17   61.1   0.1     2    68   472   536   471   536 0.95 His Kinase A (phospho-acceptor) domain
HAMP                 PF00672.20    70 seq881_BIOID39385    -            713   8.4e-09   35.3   0.5   1   1   1.9e-12   8.4e-09   35.3   0.3     1    67   362   429   362   435 0.84 HAMP domain
YkuD                 PF03734.9    146 seq884_BIOID39385    -            368   4.7e-20   72.2   0.0   1   1   1.2e-23   8.5e-20   71.3   0.0     3   146   151   288   149   288 0.78 L,D-transpeptidase catalytic domain
LysM                 PF01476.15    44 seq884_BIOID39385    -            368     5e-07   29.3   0.0   1   1   1.4e-10   9.6e-07   28.4   0.0     2    44    95   139    94   139 0.94 LysM domain
BPD_transp_1         PF00528.17   185 seq886_BIOID39385    -            354   5.8e-26   91.0  16.0   1   1   4.3e-30   5.8e-26   91.0  11.1     1   176   163   324   163   332 0.91 Binding-protein-dependent transport system inner membrane component
Peripla_BP_4         PF13407.1    258 seq889_BIOID39385    -            311   3.3e-58  196.9  10.8   1   1   9.5e-62   4.3e-58  196.5   7.5     2   255    28   288    27   291 0.95 Periplasmic binding protein domain
Peripla_BP_1         PF00532.16   279 seq889_BIOID39385    -            311   5.1e-19   68.4   0.4   1   1   1.3e-22   6.2e-19   68.1   0.3     5   211    28   245    24   287 0.80 Periplasmic binding proteins and sugar binding domain of LacI family
Peripla_BP_3         PF13377.1    160 seq889_BIOID39385    -            311   1.5e-11   44.4   0.0   1   1   7.3e-15   3.3e-11   43.3   0.0    12   140   159   289   157   305 0.87 Periplasmic binding protein-like domain
Form_Nir_trans       PF01226.12   250 seq897_BIOID39385    -            310   2.6e-53  180.3  16.9   1   1   2.2e-57     3e-53  180.1  11.7     3   249    39   279    37   280 0.97 Formate/nitrite transporter
MTS_N                PF08468.6    155 seq898_BIOID39385    -            343   2.7e-62  209.1   0.0   1   1     3e-65   3.7e-62  208.6   0.0     1   155     8   162     8   162 1.00 Methyltransferase small domain N-terminal
MTS                  PF05175.9    170 seq898_BIOID39385    -            343   2.7e-61  205.7   0.0   1   1   3.5e-64   4.3e-61  205.0   0.0     2   170   167   333   166   333 0.99 Methyltransferase small domain
Methyltransf_26      PF13659.1    117 seq898_BIOID39385    -            343     4e-13   49.2   1.2   1   1   3.9e-16   4.9e-13   49.0   0.1     2   111   198   299   197   305 0.84 Methyltransferase domain
Methyltransf_31      PF13847.1    152 seq898_BIOID39385    -            343   7.4e-13   48.2   0.0   1   1   8.8e-16   1.1e-12   47.6   0.0     4   111   197   304   194   338 0.88 Methyltransferase domain
Methyltransf_18      PF12847.2    112 seq898_BIOID39385    -            343   1.5e-10   41.5   0.0   1   1   2.7e-13   3.4e-10   40.3   0.0     3   109   198   301   196   304 0.83 Methyltransferase domain
Methyltransf_12      PF08242.7     99 seq898_BIOID39385    -            343   6.7e-09   36.0   0.0   1   1   1.8e-11   2.3e-08   34.3   0.0     1    99   201   299   201   299 0.87 Methyltransferase domain
PrmA                 PF06325.8    295 seq898_BIOID39385    -            343   7.7e-09   34.9   0.0   1   1   9.5e-12   1.2e-08   34.3   0.0   161   232   196   268   184   269 0.85 Ribosomal protein L11 methyltransferase (PrmA)
Methyltransf_11      PF08241.7     95 seq898_BIOID39385    -            343   7.3e-08   32.6   0.0   1   1   1.1e-10   1.4e-07   31.7   0.0     1    94   201   300   201   301 0.90 Methyltransferase domain
Methyltransf_25      PF13649.1    101 seq898_BIOID39385    -            343   5.7e-07   29.7   0.1   1   1     3e-09   3.7e-06   27.1   0.0     1   101   200   297   200   297 0.83 Methyltransferase domain
FmrO                 PF07091.6    251 seq898_BIOID39385    -            343   1.1e-05   24.4   0.0   1   1   1.4e-08   1.7e-05   23.8   0.0   107   168   198   259   187   266 0.91 Ribosomal RNA methyltransferase (FmrO)
MotB_plug            PF13677.1     58 seq899_BIOID39385    -            238   1.3e-18   65.9   0.1   1   1     4e-22   2.7e-18   64.8   0.1     3    55    17    71    15    74 0.88 Membrane MotB of proton-channel complex MotA/MotB
ADH_zinc_N           PF00107.21   130 seq900_BIOID39385    -            192   1.1e-19   70.0   0.0   1   1   2.5e-23   1.7e-19   69.5   0.0     1   122     8   143     8   150 0.93 Zinc-binding dehydrogenase
ADH_zinc_N_2         PF13602.1    127 seq900_BIOID39385    -            192   5.9e-07   30.3   0.0   1   1   1.2e-10   8.4e-07   29.8   0.0     1   127    41   186    41   186 0.78 Zinc-binding dehydrogenase
LysR_substrate       PF03466.15   209 seq904_BIOID39385    -            329   9.6e-31  106.4   0.0   1   1   1.9e-34   1.3e-30  105.9   0.0     3   206   115   322   113   324 0.95 LysR substrate binding domain
HTH_1                PF00126.22    60 seq904_BIOID39385    -            329   2.1e-18   65.6   0.3   1   1   5.1e-22   3.5e-18   64.9   0.2     4    60    33    89    30    89 0.96 Bacterial regulatory helix-turn-helix protein, lysR family
Caudo_TAP            PF02413.12   130 seq908_BIOID39385    -            175     1e-35  122.5   0.7   1   1   9.9e-40   1.4e-35  122.2   0.5     1   130    39   175    39   175 0.97 Caudovirales tail fibre assembly protein
Peptidase_S41        PF03572.13   169 seq909_BIOID39385    -            468   1.4e-52  177.3   0.1   1   1   5.4e-56   2.4e-52  176.6   0.1     1   168   142   315   142   316 0.94 Peptidase family S41
DUF3340              PF11818.3    143 seq909_BIOID39385    -            468     1e-42  145.3   4.2   1   1   3.5e-46   1.6e-42  144.7   2.9     5   142   322   456   319   457 0.98 C-terminal domain of tail specific protease (DUF3340)
PDZ                  PF00595.19    81 seq909_BIOID39385    -            468   2.2e-15   56.4   0.5   1   1   9.6e-19   4.4e-15   55.5   0.3     5    81    26   106    22   106 0.93 PDZ domain (Also known as DHR or GLGF)
Toxin_15             PF07906.8    284 seq910_BIOID39385    -            610  9.8e-100  333.5   6.6   1   1  4.3e-101   1.2e-97  326.7   0.8    23   284   125   379   108   379 0.96 ShET2 enterotoxin, N-terminal region
DAO                  PF01266.19   358 seq913_BIOID39385    -            432   5.6e-74  249.0   0.5   1   1   4.8e-77   6.5e-74  248.8   0.3     2   358     3   397     2   397 0.95 FAD dependent oxidoreductase
Pyr_redox_2          PF07992.9    200 seq913_BIOID39385    -            432   7.5e-09   35.6   0.3   1   1   3.9e-08   5.3e-05   23.0   0.2     1    36     2    37     2    65 0.92 Pyridine nucleotide-disulphide oxidoreductase
Pyr_redox            PF00070.22    80 seq913_BIOID39385    -            432   3.2e-08   33.7   0.2   1   1     7e-09   9.6e-06   25.7   0.2     1    33     2    34     2    47 0.91 Pyridine nucleotide-disulphide oxidoreductase
NAD_binding_8        PF13450.1     68 seq913_BIOID39385    -            432   8.6e-07   28.7   0.1   1   1   5.6e-09   7.6e-06   25.7   0.0     1    34     5    38     5    69 0.85 NAD(P)-binding Rossmann-like domain
ApbA                 PF02558.11   151 seq913_BIOID39385    -            432   2.3e-05   23.7   0.2   1   1   3.8e-08   5.3e-05   22.6   0.1     1    33     3    34     3    48 0.87 Ketopantoate reductase PanE/ApbA
AlaDh_PNT_C          PF01262.16   168 seq913_BIOID39385    -            432   0.00013   21.5   0.1   1   1   1.7e-07   0.00023   20.6   0.1    22    59     2    39     1    52 0.85 Alanine dehydrogenase/PNT, C-terminal domain
ACT_6                PF13740.1     76 seq914_BIOID39385    -            208     6e-30  102.6   0.5   1   1   1.4e-31   6.2e-28   96.2   0.0     1    76    25   100    25   100 0.98 ACT domain
ACT                  PF01842.20    66 seq914_BIOID39385    -            208   1.2e-12   46.9   0.2   1   1   1.2e-09   5.6e-06   25.6   0.0     2    65   115   184   114   185 0.97 ACT domain
Gp_dh_N              PF00044.19   151 seq915_BIOID39385    -            266   2.1e-52  177.0   0.0   1   1   4.4e-56     3e-52  176.4   0.0     2   151     3   150     2   150 0.98 Glyceraldehyde 3-phosphate dehydrogenase, NAD binding domain
Gp_dh_C              PF02800.15   157 seq915_BIOID39385    -            266   1.2e-47  161.1   0.2   1   1   3.6e-51   2.4e-47  160.1   0.1     1   108   155   263   155   266 0.98 Glyceraldehyde 3-phosphate dehydrogenase, C-terminal domain
GD_AH_C              PF04295.8    397 seq916_BIOID39385    -            523  1.4e-147  491.3   0.1   1   1  2.4e-151  1.6e-147  491.2   0.0     2   396   117   522   116   523 0.97 D-galactarate dehydratase / Altronate hydrolase, C terminus
SAF                  PF08666.7     63 seq916_BIOID39385    -            523   5.1e-14   52.3   1.0   1   1   2.3e-17   1.6e-13   50.7   0.2     1    62    22    91    22    92 0.98 SAF domain
Kdo                  PF06293.9    206 seq918_BIOID39385    -            216   8.8e-70  233.8   0.6   1   1   7.4e-74     1e-69  233.6   0.4     1   206    11   213    11   213 0.99 Lipopolysaccharide kinase (Kdo/WaaP) family
ExbD                 PF02472.11   130 seq920_BIOID39385    -            142     5e-23   81.3   0.1   1   1   4.1e-27   5.6e-23   81.2   0.1     2   129    10   141     9   142 0.89 Biopolymer transport protein ExbD/TolR
FHIPEP               PF00771.15   658 seq923_BIOID39385    -            697  5.2e-250  831.2   7.7   1   1  4.5e-254  6.1e-250  830.9   5.4     1   657    25   689    25   690 0.97 FHIPEP family
DUF2766              PF10964.3     79 seq925_BIOID39385    -             72   2.5e-43  145.7   2.0   1   1   2.1e-47   2.9e-43  145.4   1.4     1    68     1    68     1    70 0.99 Protein of unknown function (DUF2766)
DUF340               PF03956.8    191 seq926_BIOID39385    -            315   4.5e-72  241.2  27.0   1   1   5.3e-73   7.3e-69  230.7  11.7     2   190   128   314   127   315 0.99 Membrane protein of unknown function (DUF340)
Glyco_transf_9       PF01075.12   247 seq927_BIOID39385    -            330   3.3e-84  281.8   0.1   1   1     3e-88   4.1e-84  281.5   0.1     1   245    75   315    75   317 0.98 Glycosyltransferase family 9 (heptosyltransferase)
Rep_3                PF01051.16   218 seq928_BIOID39385    -            325   5.1e-22   78.3   0.1   1   1   5.6e-26   7.6e-22   77.8   0.0     4   210    11   265     9   271 0.87 Initiator Replication protein
Packaging_FI         PF14000.1    125 seq929_BIOID39385    -            124   3.2e-41  140.3   3.0   1   1   2.6e-45   3.5e-41  140.1   2.0     1   125     3   121     3   121 0.97 DNA packaging protein FI
DUF932               PF06067.6    239 seq930_BIOID39385    -            272   2.7e-62  210.1   0.0   1   1   2.3e-66   3.1e-62  209.8   0.0     1   239    36   261    36   261 0.99 Domain of unknown function (DUF932)
Semialdhyde_dhC      PF02774.13   184 seq932_BIOID39385    -            337   2.3e-42  144.8   0.0   1   1   6.9e-46   3.2e-42  144.3   0.0     1   183   141   317   141   318 0.94 Semialdehyde dehydrogenase, dimerisation domain
Semialdhyde_dh       PF01118.19   121 seq932_BIOID39385    -            337   6.2e-25   87.7   0.0   1   1   3.4e-28   1.5e-24   86.4   0.0     1   118     6   118     6   121 0.96 Semialdehyde dehydrogenase, NAD binding domain
DXP_reductoisom      PF02670.11   129 seq932_BIOID39385    -            337   7.9e-05   23.0   0.0   1   1   3.2e-08   0.00015   22.2   0.0     1   106     7   104     7   109 0.86 1-deoxy-D-xylulose 5-phosphate reductoisomerase
AsnC_trans_reg       PF01037.16    74 seq933_BIOID39385    -            152   1.6e-18   66.0   0.1   1   1   8.4e-22   2.9e-18   65.2   0.1     4    73    75   143    72   144 0.92 AsnC family
HTH_AsnC-type        PF13404.1     42 seq933_BIOID39385    -            152   1.5e-13   49.9   0.0   1   1   8.8e-17     3e-13   48.9   0.0     1    42     6    47     6    47 0.97 AsnC-type helix-turn-helix domain
HTH_24               PF13412.1     48 seq933_BIOID39385    -            152   2.6e-13   49.0   0.0   1   1   1.2e-16   4.2e-13   48.3   0.0     1    48     6    53     6    53 0.97 Winged helix-turn-helix DNA-binding
HTH_11               PF08279.7     55 seq933_BIOID39385    -            152   1.6e-05   24.3   0.0   1   1   9.9e-09   3.4e-05   23.2   0.0    17    54    24    66    11    67 0.87 HTH domain
FCD                  PF07729.7    125 seq938_BIOID39385    -            205   2.1e-21   76.4   1.5   1   1   4.5e-25     3e-21   75.8   1.0     2   116    85   201    84   204 0.94 FCD domain
GntR                 PF00392.16    64 seq938_BIOID39385    -            205   9.8e-12   44.0   0.6   1   1   3.4e-15   2.3e-11   42.8   0.1     2    64    13    74    12    74 0.95 Bacterial regulatory proteins, gntR family
AhpC-TSA             PF00578.16   124 seq940_BIOID39385    -            156   5.2e-40  135.8   0.0   1   1   1.9e-43   6.6e-40  135.5   0.0     2   123     7   134     6   135 0.99 AhpC/TSA family
Redoxin              PF08534.5    146 seq940_BIOID39385    -            156   2.1e-27   95.3   0.0   1   1   7.3e-31   2.5e-27   95.1   0.0     1   131     5   136     5   148 0.90 Redoxin
SCO1-SenC            PF02630.9    174 seq940_BIOID39385    -            156   3.3e-10   39.7   0.0   1   1   1.4e-13   4.7e-10   39.2   0.0    32   171    10   136     4   140 0.89 SCO1/SenC
DUF899               PF05988.7    211 seq940_BIOID39385    -            156   0.00024   20.4   0.0   1   1   7.9e-08   0.00027   20.3   0.0    48   173    12   137     3   152 0.81 Bacterial protein of unknown function (DUF899)
OpuAC                PF04069.7    257 seq942_BIOID39385    -            330   5.8e-57  192.8   3.5   1   1   5.1e-61     7e-57  192.5   2.4     2   256    30   312    29   313 0.94 Substrate binding domain of ABC-type glycine betaine transport system
ABC_tran             PF00005.22   118 seq943_BIOID39385    -            137   1.3e-08   35.0   0.0   1   1   1.2e-12   1.6e-08   34.7   0.0     1    63    45   108    45   132 0.86 ABC transporter
Exo_endo_phos        PF03372.18   251 seq947_BIOID39385    -            272   3.2e-26   92.6   0.0   1   1   2.7e-30   3.7e-26   92.4   0.0     1   251     8   263     8   263 0.81 Endonuclease/Exonuclease/phosphatase family
IMS                  PF00817.15   148 seq950_BIOID39385    -            351     9e-48  161.7   0.0   1   1   3.2e-51   1.4e-47  161.0   0.0     1   148     7   154     7   154 0.98 impB/mucB/samB family
IMS_C                PF11799.3    137 seq950_BIOID39385    -            351   1.8e-09   38.0   0.1   1   1   6.5e-13     3e-09   37.3   0.1     3    99   211   309   209   327 0.85 impB/mucB/samB family C-terminal
IMS_HHH              PF11798.3     32 seq950_BIOID39385    -            351   1.1e-08   34.4   0.0   1   1   6.4e-12   2.9e-08   33.1   0.0     1    32   166   197   166   197 0.96 IMS family HHH motif
Phage_attach         PF05354.6    117 seq952_BIOID39385    -            123   5.4e-60  199.9   0.1   1   1   8.9e-64   6.1e-60  199.8   0.1     1   117     7   123     7   123 1.00 Phage Head-Tail Attachment
Gifsy-2              PF13856.1     95 seq952_BIOID39385    -            123     3e-28   97.6   0.0   1   1   5.1e-32   3.5e-28   97.4   0.0     1    95    10   111    10   111 0.98 ATP-binding sugar transporter from pro-phage
Ring_hydroxyl_A      PF00848.14   209 seq956_BIOID39385    -            453   3.4e-32  111.6   0.0   1   1   6.9e-36   4.8e-32  111.2   0.0     2   208   164   433   163   435 0.91 Ring hydroxylating alpha subunit (catalytic domain)
Rieske               PF00355.21    98 seq956_BIOID39385    -            453   2.5e-24   84.5   0.1   1   1   6.3e-28   4.3e-24   83.7   0.1     1    86    42   125    42   142 0.90 Rieske [2Fe-2S] domain
DUF4102              PF13356.1     89 seq957_BIOID39385    -             88   2.4e-26   91.3   0.1   1   1   2.1e-30   2.9e-26   91.0   0.1     1    85     2    85     2    86 0.97 Domain of unknown function (DUF4102)
ABC_tran             PF00005.22   118 seq958_BIOID39385    -            389   4.7e-23   81.6   0.1   1   2   9.3e-12   1.3e-07   31.8   0.2    66   118     2    53     1    53 0.94 ABC transporter
ABC_tran             PF00005.22   118 seq958_BIOID39385    -            389   4.7e-23   81.6   0.1   2   2   1.5e-16   2.1e-12   47.3   0.0     3   117   184   316   182   317 0.83 ABC transporter
HTH_1                PF00126.22    60 seq959_BIOID39385    -            222   1.5e-22   78.9   3.1   1   1   1.3e-26   1.7e-22   78.7   1.1     1    60     6    65     6    65 0.98 Bacterial regulatory helix-turn-helix protein, lysR family
Flavodoxin_1         PF00258.20   143 seq960_BIOID39385    -            147   7.3e-22   77.7   0.0   1   1     6e-26   8.2e-22   77.6   0.0     2   143     7   138     6   138 0.93 Flavodoxin
cNMP_binding         PF00027.24    91 seq961_BIOID39385    -            210   8.9e-24   83.0   0.0   1   1     4e-27   1.4e-23   82.4   0.0     3    90    23   111    21   112 0.97 Cyclic nucleotide-binding domain
Crp                  PF00325.15    32 seq961_BIOID39385    -            210   2.1e-15   55.7   0.4   1   1   1.1e-18   3.9e-15   54.8   0.3     1    32   166   197   166   197 0.98 Bacterial regulatory proteins, crp family
HTH_Crp_2            PF13545.1     76 seq961_BIOID39385    -            210   2.2e-11   43.2   0.1   1   1   1.5e-14     5e-11   42.1   0.1     1    67   142   206   142   207 0.94 Crp-like helix-turn-helix domain
MFS_1                PF07690.11   354 seq962_BIOID39385    -            402   7.2e-23   80.7  61.8   1   1   1.1e-21   7.4e-18   64.3  17.1     4   179   223   392   218   401 0.88 Major Facilitator Superfamily
Minor_tail_Z         PF06763.6    189 seq966_BIOID39385    -            192   2.4e-91  304.4  15.6   1   1   1.9e-95   2.6e-91  304.2  10.8     1   189     3   192     3   192 1.00 Prophage minor tail protein Z (GPZ)
TetR_N               PF00440.18    47 seq969_BIOID39385    -            203   1.6e-14   53.1   0.2   1   1   2.3e-18   3.2e-14   52.1   0.2     2    47    18    63    17    63 0.97 Bacterial regulatory proteins, tetR family
Ala_racemase_N       PF01168.15   217 seq971_BIOID39385    -            356     9e-59  198.5   0.1   1   1   1.7e-62   1.2e-58  198.1   0.0     2   217    10   217     9   217 0.95 Alanine racemase, N-terminal domain
Ala_racemase_C       PF00842.16   129 seq971_BIOID39385    -            356   5.6e-39  132.3   0.5   1   1   1.4e-42   9.6e-39  131.6   0.3     1   127   232   354   232   356 0.97 Alanine racemase, C-terminal domain
PEPcase              PF00311.12   793 seq976_BIOID39385    -            131   6.5e-42  143.2   0.0   1   1   5.2e-46   7.2e-42  143.1   0.0   660   793     1   131     1   131 0.98 Phosphoenolpyruvate carboxylase
Phage_integrase      PF00589.17   173 seq977_BIOID39385    -            274   5.2e-32  110.7   0.0   1   1     5e-36   6.9e-32  110.3   0.0     2   171    88   254    87   256 0.97 Phage integrase family
BATS                 PF06968.8     92 seq978_BIOID39385    -            346   1.7e-29  101.3   0.0   1   1   5.5e-33   3.7e-29  100.2   0.0     1    92   220   312   220   312 0.99 Biotin and Thiamin Synthesis associated domain
Radical_SAM          PF04055.16   166 seq978_BIOID39385    -            346   3.9e-19   69.3   0.0   1   1   4.6e-22   3.2e-18   66.3   0.0     4   160    50   203    47   209 0.92 Radical SAM superfamily
Wzy_C                PF04932.10   163 seq979_BIOID39385    -            402   7.9e-18   64.6   9.5   1   1   1.2e-21   7.9e-18   64.6   6.6     3   162   196   337   194   338 0.85 O-Antigen ligase
O-antigen_lig        PF13425.1    137 seq979_BIOID39385    -            402   8.6e-17   61.3  12.2   1   1   1.3e-20   8.6e-17   61.3   8.4     2   136   190   340   189   341 0.87 O-antigen ligase like membrane protein
Fer4_7               PF12838.2     52 seq980_BIOID39385    -            205   1.4e-14   54.0  23.9   1   1   5.6e-11   6.9e-08   32.6   4.5     2    52    82   166    81   166 0.62 4Fe-4S dicluster domain
Fer4_9               PF13187.1     55 seq980_BIOID39385    -            205   1.3e-12   47.6  18.3   1   1   7.3e-10     9e-07   28.9   2.4     2    54    82   166    81   167 0.93 4Fe-4S dicluster domain
Fer4_11              PF13247.1     99 seq980_BIOID39385    -            205   2.3e-12   46.5  14.6   1   1   3.8e-13   4.7e-10   39.1   3.1     4    59    45    98    42   105 0.91 4Fe-4S dicluster domain
Fer4                 PF00037.22    24 seq980_BIOID39385    -            205   5.3e-12   44.6  36.6   1   1   2.2e-12   2.8e-09   36.0   1.1     2    24    76    98    75    98 0.93 4Fe-4S binding domain
Fer4_10              PF13237.1     52 seq980_BIOID39385    -            205   2.8e-10   39.7  25.1   1   1   5.7e-09   7.1e-06   25.6   5.0     2    52    75   163    74   163 0.71 4Fe-4S dicluster domain
Fer4_6               PF12837.2     24 seq980_BIOID39385    -            205     2e-09   36.7  36.3   1   1   1.3e-09   1.6e-06   27.6   0.9     3    24    76    97    74    97 0.92 4Fe-4S binding domain
Fer4_3               PF12798.2     15 seq980_BIOID39385    -            205   4.2e-08   33.0  44.7   1   3   3.5e-05     0.043   14.2   4.6     1    15    51    67    51    67 0.98 4Fe-4S binding domain
Fer4_3               PF12798.2     15 seq980_BIOID39385    -            205   4.2e-08   33.0  44.7   2   3   3.4e-05     0.042   14.2   4.0     1    15    82    96    82    96 0.98 4Fe-4S binding domain
Fer4_3               PF12798.2     15 seq980_BIOID39385    -            205   4.2e-08   33.0  44.7   3   3   1.1e-05     0.014   15.8   2.8     1    15   146   166   146   166 0.96 4Fe-4S binding domain
Fer4_4               PF12800.2     17 seq980_BIOID39385    -            205   2.4e-07   30.4  28.3   1   2   3.2e-05     0.039   14.1   0.8     3    15    11    23     9    32 0.91 4Fe-4S binding domain
Fer4_4               PF12800.2     17 seq980_BIOID39385    -            205   2.4e-07   30.4  28.3   2   2   1.1e-06    0.0013   18.7   1.5     3    17    81    95    79    95 0.90 4Fe-4S binding domain
Prismane             PF03063.15   516 seq981_BIOID39385    -            550  1.5e-155  518.4   0.0   1   1  1.2e-159  1.7e-155  518.2   0.0     1   516     1   548     1   548 0.98 Prismane/CO dehydrogenase family
Peptidase_M48        PF01435.13   226 seq984_BIOID39385    -            293   2.9e-42  144.6   0.8   1   1   5.2e-46   3.5e-42  144.3   0.3     8   226    57   285    48   285 0.87 Peptidase family M48
Peptidase_M56        PF05569.6    299 seq984_BIOID39385    -            293   5.1e-05   22.2   0.0   1   1   1.3e-08   8.6e-05   21.5   0.0   160   220    96   157    13   165 0.74 BlaR1 peptidase M56
PseudoU_synth_1      PF01416.15   105 seq985_BIOID39385    -            270   9.1e-34  115.9   0.0   1   2   1.7e-17   2.4e-13   50.3   0.0     3   105    16   112    14   112 0.94 tRNA pseudouridine synthase
PseudoU_synth_1      PF01416.15   105 seq985_BIOID39385    -            270   9.1e-34  115.9   0.0   2   2   1.1e-21   1.5e-17   63.8   0.0     2   105   152   253   151   253 0.95 tRNA pseudouridine synthase
Response_reg         PF00072.19   112 seq989_BIOID39385    -            242     8e-16   57.9   0.0   1   1   2.3e-19   1.5e-15   57.0   0.0     1   107    16   122    16   127 0.95 Response regulator receiver domain
Hpt                  PF01627.18    90 seq989_BIOID39385    -            242   1.1e-12   47.7   1.9   1   1   2.6e-16   1.8e-12   46.9   0.4     1    84   159   238   159   240 0.92 Hpt domain
Phage_sheath_1       PF04984.9    464 seq990_BIOID39385    -            396     2e-77  260.4   2.4   1   2   4.9e-21   6.7e-17   60.9   0.1     1    89     1    91     1   101 0.93 Phage tail sheath protein
Phage_sheath_1       PF04984.9    464 seq990_BIOID39385    -            396     2e-77  260.4   2.4   2   2   2.6e-63   3.6e-59  200.3   0.2   175   464   101   382    92   382 0.98 Phage tail sheath protein
FliB                 PF03692.10    85 seq994_BIOID39385    -             84   7.6e-07   29.4   5.2   1   1   1.6e-10   2.2e-06   27.9   3.6     1    72     2    60     2    76 0.86 Flagellin N-methylase
Antirestrict         PF03230.8     94 seq995_BIOID39385    -            156   3.9e-39  132.3   0.2   1   1   3.7e-43   5.1e-39  132.0   0.1     1    94    60   156    60   156 0.98 Antirestriction protein
SNARE_assoc          PF09335.6    123 seq998_BIOID39385    -            236   6.3e-28   97.3   6.1   1   1   4.6e-32   6.3e-28   97.3   4.2     1   121    63   180    63   182 0.98 SNARE associated Golgi protein
FUSC-like            PF12805.2    284 seq1002_BIOID39385   -            696     4e-72  242.4   4.4   1   1   1.2e-75     4e-72  242.4   3.0     2   280    63   335    62   340 0.95 FUSC-like inner membrane protein yccS
FUSC_2               PF13515.1    128 seq1002_BIOID39385   -            696   8.6e-20   70.8  11.0   1   1   2.5e-23   8.6e-20   70.8   7.6     2   126   377   498   375   500 0.90 Fusaric acid resistance protein-like
FUSC                 PF04632.7    650 seq1002_BIOID39385   -            696   5.1e-08   31.7   4.2   1   1   1.5e-11   5.1e-08   31.7   2.9     7   280   369   659   363   690 0.80 Fusaric acid resistance protein family
ALMT                 PF11744.3    406 seq1002_BIOID39385   -            696   1.5e-05   23.7   1.9   1   1   1.7e-08   5.7e-05   21.8   1.0    41   193   389   528   373   594 0.80 Aluminium activated malate transporter
Phage_tail_U         PF06141.6    133 seq1003_BIOID39385   -            131   7.8e-63  210.2   0.5   1   1   6.3e-67   8.7e-63  210.1   0.4     1   133     1   131     1   131 0.99 Phage minor tail protein U
TolA                 PF06519.6     96 seq1004_BIOID39385   -             48   1.9e-16   59.6   0.1   1   1   1.5e-20   2.1e-16   59.5   0.0    50    96     1    46     1    46 0.97 TolA C-terminal
FhuF                 PF06276.7    163 seq1006_BIOID39385   -            262   6.5e-29  100.8   0.8   1   1   1.8e-32   1.2e-28   99.9   0.5     1   154    93   230    93   239 0.92 Ferric iron reductase FhuF-like transporter
FhuF_C               PF11575.3     22 seq1006_BIOID39385   -            262   1.1e-07   31.2   4.8   1   1   2.6e-11   1.8e-07   30.4   3.3     1    19   241   259   241   262 0.97 FhuF 2Fe-2S C-terminal domain
GIDA                 PF01134.17   392 seq1008_BIOID39385   -            629  5.1e-171  568.7   0.0   1   1  2.9e-174  6.7e-171  568.3   0.0     1   391     8   398     8   399 0.99 Glucose inhibited division protein A
GIDA_assoc_3         PF13932.1     72 seq1008_BIOID39385   -            629     4e-31  106.7   0.1   1   1   6.2e-34   1.4e-30  105.0   0.1     1    72   546   617   546   617 0.99 GidA associated domain 3
FAD_oxidored         PF12831.2    428 seq1008_BIOID39385   -            629   3.1e-08   33.0   4.1   1   1   2.9e-11   6.6e-08   31.9   2.9     1   142     8   151     8   152 0.72 FAD dependent oxidoreductase
Pyr_redox_2          PF07992.9    200 seq1008_BIOID39385   -            629   2.4e-06   27.4   0.6   1   1   2.2e-09     5e-06   26.4   0.4     1   118     8   156     8   162 0.62 Pyridine nucleotide-disulphide oxidoreductase
Sulfatase            PF00884.18   379 seq1009_BIOID39385   -            577   1.7e-48  165.4   6.7   1   1   3.8e-52   2.6e-48  164.8   4.6     2   308   238   535   237   565 0.93 Sulfatase
DUF1705              PF08019.7    156 seq1009_BIOID39385   -            577     5e-05   22.7   7.5   1   1   7.3e-09     5e-05   22.7   5.2    11   149    59   206    50   211 0.60 Domain of unknown function (DUF1705)
PhdYeFM_antitox      PF02604.14    75 seq1010_BIOID39385   -             97   1.5e-09   37.1   0.1   1   1     2e-13   2.8e-09   36.3   0.1     2    73     8    74     7    79 0.90 Antitoxin Phd_YefM, type II toxin-antitoxin system
Peripla_BP_1         PF00532.16   279 seq1011_BIOID39385   -            346     2e-96  322.3   0.0   1   1  3.5e-100   2.4e-96  322.1   0.0     2   278    43   336    42   337 0.99 Periplasmic binding proteins and sugar binding domain of LacI family
Peripla_BP_4         PF13407.1    258 seq1011_BIOID39385   -            346   6.8e-22   77.9   1.7   1   1   1.3e-25   8.7e-22   77.5   1.2     2   253    46   310    45   314 0.86 Periplasmic binding protein domain
PD40                 PF07676.7     39 seq1016_BIOID39385   -            431   1.2e-35  120.5   5.0   1   4   2.5e-08   8.6e-05   21.9   0.0    11    34   203   224   198   227 0.82 WD40-like Beta Propeller Repeat
PD40                 PF07676.7     39 seq1016_BIOID39385   -            431   1.2e-35  120.5   5.0   2   4   8.4e-13   2.9e-09   36.2   0.0     2    39   238   273   237   273 0.95 WD40-like Beta Propeller Repeat
PD40                 PF07676.7     39 seq1016_BIOID39385   -            431   1.2e-35  120.5   5.0   3   4   6.4e-13   2.2e-09   36.6   0.1     2    38   282   316   281   317 0.96 WD40-like Beta Propeller Repeat
PD40                 PF07676.7     39 seq1016_BIOID39385   -            431   1.2e-35  120.5   5.0   4   4   4.2e-07    0.0014   18.0   0.0     3    30   370   397   368   403 0.93 WD40-like Beta Propeller Repeat
TolB_N               PF04052.8    105 seq1016_BIOID39385   -            431   9.2e-32  109.1   0.0   1   1   7.2e-35   2.5e-31  107.7   0.0     1    99    24   122    24   127 0.97 TolB amino-terminal domain
DPPIV_N              PF00930.16   353 seq1016_BIOID39385   -            431   1.6e-13   49.8   0.0   1   1   2.3e-13     8e-10   37.7   0.0   239   348   249   353   220   358 0.87 Dipeptidyl peptidase IV (DPP IV) N-terminal region
LysR_substrate       PF03466.15   209 seq1017_BIOID39385   -            338   2.2e-37  128.0   2.1   1   1   5.1e-41   3.5e-37  127.4   1.5     3   205   132   336   130   338 0.94 LysR substrate binding domain
HTH_1                PF00126.22    60 seq1017_BIOID39385   -            338     9e-24   82.8   2.9   1   1   1.6e-27   1.1e-23   82.5   1.1     1    60    47   106    47   106 0.98 Bacterial regulatory helix-turn-helix protein, lysR family
Acyl_transf_3        PF01757.17   340 seq1019_BIOID39385   -            331   6.2e-34  117.2  34.1   1   1   5.6e-38   7.7e-34  116.9  23.6     2   339     6   318     5   322 0.87 Acyltransferase family
Toxin_YhaV           PF11663.3    141 seq1021_BIOID39385   -            154   2.8e-60  202.0   0.1   1   1   2.3e-64   3.1e-60  201.8   0.0     2   139    12   151    11   153 0.98 Toxin with endonuclease activity YhaV
MFS_1                PF07690.11   354 seq1022_BIOID39385   -            394     5e-37  127.3  66.7   1   2   7.8e-33   1.1e-28   99.9  24.5     2   271    17   273    15   275 0.85 Major Facilitator Superfamily
MFS_1                PF07690.11   354 seq1022_BIOID39385   -            394     5e-37  127.3  66.7   2   2   5.7e-15   7.8e-11   41.2  16.2     3   175   218   387   216   394 0.89 Major Facilitator Superfamily
IncFII_repA          PF02387.10   281 seq1024_BIOID39385   -            358   9.4e-12   44.5   0.1   1   1   9.7e-16   1.3e-11   44.0   0.1    48   266   114   340    68   351 0.75 IncFII RepA protein family
RadC                 PF04002.10   123 seq1025_BIOID39385   -            158   5.7e-47  158.3   0.0   1   1   5.3e-51   7.2e-47  157.9   0.0     2   123    37   158    36   158 0.98 RadC-like JAB domain
Big_2                PF02368.13    79 seq1026_BIOID39385   -            256   3.2e-13   49.2   9.7   1   1   2.4e-17   3.2e-13   49.2   6.7     2    76   171   248   170   251 0.94 Bacterial Ig-like domain (group 2)
BPD_transp_2         PF02653.11   267 seq1028_BIOID39385   -            326   9.4e-48  162.3  45.6   1   1   6.9e-52   9.4e-48  162.3  31.6     1   267    52   318    52   318 0.91 Branched-chain amino acid transport system / permease component
YafO_toxin           PF13957.1    109 seq1029_BIOID39385   -            132     1e-32  112.0   0.0   1   1   8.6e-37   1.2e-32  111.8   0.0     1   109    25   132    25   132 0.98 Toxin YafO, type II toxin-antitoxin system
Porin_1              PF00267.16   337 seq1032_BIOID39385   -            377  2.5e-148  493.7  27.3   1   1  4.1e-152  2.8e-148  493.5  19.0     1   337    27   377    27   377 0.98 Gram-negative porin
Porin_4              PF13609.1    311 seq1032_BIOID39385   -            377   3.2e-24   85.9  38.1   1   1   6.2e-28   4.2e-24   85.4  26.4     6   304    13   347     6   354 0.80 Gram-negative porin
Poly_export          PF02563.11    83 seq1033_BIOID39385   -            379   6.1e-30  102.7   0.6   1   1   2.1e-32   1.5e-28   98.2   0.0     4    82    77   166    74   167 0.87 Polysaccharide biosynthesis/export protein
SLBB                 PF10531.4     59 seq1033_BIOID39385   -            379   3.6e-12   45.8   0.4   1   1     3e-09   2.1e-05   24.2   0.0     3    45   174   217   172   223 0.92 SLBB domain
Acyl_transf_3        PF01757.17   340 seq1034_BIOID39385   -            373   1.1e-25   90.1  39.5   1   1   9.4e-30   1.3e-25   89.8  27.4     2   339     7   354     6   355 0.79 Acyltransferase family
Hydrolase_3          PF08282.7    254 seq1035_BIOID39385   -            271   2.9e-56  190.7   0.1   1   1   9.6e-60   3.3e-56  190.5   0.0     1   254     6   259     6   259 0.98 haloacid dehalogenase-like hydrolase
S6PP                 PF05116.8    247 seq1035_BIOID39385   -            271   1.3e-12   47.4   0.0   1   1   7.9e-12   2.7e-08   33.3   0.0   130   224   155   250    92   255 0.89 Sucrose-6F-phosphate phosphohydrolase
Hydrolase            PF00702.21   204 seq1035_BIOID39385   -            271   4.5e-08   33.7   0.7   1   1   2.2e-10   7.7e-07   29.7   0.2     1   204     3   227     3   227 0.52 haloacid dehalogenase-like hydrolase
HAD                  PF12710.2    191 seq1035_BIOID39385   -            271     2e-07   31.2   0.0   1   1   3.2e-10   1.1e-06   28.8   0.0    90   191    26   224    10   224 0.82 haloacid dehalogenase-like hydrolase
Ring_hydroxyl_B      PF00866.13   145 seq1036_BIOID39385   -            172   6.8e-48  161.9   4.1   1   1   5.8e-52   7.9e-48  161.7   2.8     1   145    19   166    19   166 0.98 Ring hydroxylating beta subunit
Fer4_5               PF12801.2     48 seq1038_BIOID39385   -            367   2.1e-17   62.5   6.3   1   2   2.8e-17   7.7e-14   51.1   0.3     2    47   107   152   106   153 0.93 4Fe-4S binding domain
Fer4_5               PF12801.2     48 seq1038_BIOID39385   -            367   2.1e-17   62.5   6.3   2   2   3.1e-08   8.5e-05   22.1   0.6     2    48   211   257   210   257 0.90 4Fe-4S binding domain
Fer4_10              PF13237.1     52 seq1038_BIOID39385   -            367   1.9e-07   30.6  13.0   1   1   1.5e-10     4e-07   29.6   9.0     2    52   254   299   253   301 0.94 4Fe-4S dicluster domain
Fer4_9               PF13187.1     55 seq1038_BIOID39385   -            367   1.1e-06   28.6  14.2   1   1   1.2e-09   3.2e-06   27.2   9.8     2    53   261   301   260   303 0.94 4Fe-4S dicluster domain
Aminotran_1_2        PF00155.16   363 seq1039_BIOID39385   -            384   3.1e-68  230.2   0.0   1   1     1e-71   3.5e-68  230.0   0.0     2   363    40   380    39   380 0.95 Aminotransferase class I and II
Beta_elim_lyase      PF01212.16   290 seq1039_BIOID39385   -            384   2.3e-07   30.1   0.0   1   1     4e-10   1.4e-06   27.5   0.0    28    99    83   151    68   206 0.74 Beta-eliminating lyase
Cys_Met_Meta_PP      PF01053.15   386 seq1039_BIOID39385   -            384   5.4e-05   21.5   0.0   1   1   2.3e-08   7.9e-05   20.9   0.0    57   185    86   212    82   215 0.87 Cys/Met metabolism PLP-dependent enzyme
SNARE_assoc          PF09335.6    123 seq1041_BIOID39385   -            217   5.4e-27   94.3   2.1   1   1   3.9e-31   5.4e-27   94.3   1.5     1   123    49   175    49   175 0.95 SNARE associated Golgi protein
MFS_1                PF07690.11   354 seq1043_BIOID39385   -            438   5.5e-21   74.5  37.6   1   1   8.1e-25   5.5e-21   74.5  26.1     2   342    32   389    30   398 0.77 Major Facilitator Superfamily
Sugar_tr             PF00083.19   451 seq1043_BIOID39385   -            438   2.5e-06   26.2   7.6   1   1   3.7e-10   2.5e-06   26.2   5.3    43   182    52   222     5   246 0.78 Sugar (and other) transporter
Oxidored_q1          PF00361.15   270 seq1045_BIOID39385   -            497     4e-42  144.2  17.5   1   1   2.9e-46     4e-42  144.2  12.2    48   267     2   236     1   239 0.93 NADH-Ubiquinone/plastoquinone (complex I), various chains
SEC-C                PF02810.10    21 seq1049_BIOID39385   -            154     2e-13   49.4  11.9   1   2   3.9e-11   5.4e-07   28.8   0.5     1    20     1    20     1    21 0.94 SEC-C motif
SEC-C                PF02810.10    21 seq1049_BIOID39385   -            154     2e-13   49.4  11.9   2   2     7e-10   9.6e-06   24.8   3.1     1    14   134   147   134   148 0.91 SEC-C motif
Acetyltransf_10      PF13673.1    117 seq1052_BIOID39385   -            124   7.7e-18   64.6   0.0   1   1     2e-21   9.2e-18   64.3   0.0    17   117     4    98     1    98 0.92 Acetyltransferase (GNAT) domain
Acetyltransf_7       PF13508.1     79 seq1052_BIOID39385   -            124   5.4e-09   35.9   0.0   1   1     2e-12     9e-09   35.2   0.0     2    78    29    99    28   100 0.90 Acetyltransferase (GNAT) domain
Acetyltransf_1       PF00583.19    83 seq1052_BIOID39385   -            124   3.1e-07   30.2   0.0   1   1   1.5e-10   6.8e-07   29.1   0.0    22    83    42    99     7    99 0.70 Acetyltransferase (GNAT) family
DUF987               PF06174.6     66 seq1053_BIOID39385   -             30   3.4e-17   61.5   0.4   1   1   2.6e-21   3.6e-17   61.5   0.3     1    30     1    30     1    30 0.99 Protein of unknown function (DUF987)
Cytochrom_C_asm      PF01578.15   214 seq1057_BIOID39385   -            231   2.2e-45  154.6  17.3   1   1   1.9e-49   2.5e-45  154.5  12.0     5   212     5   229     1   231 0.97 Cytochrome C assembly protein
DUF987               PF06174.6     66 seq1058_BIOID39385   -             31     1e-09   37.6   0.0   1   1   8.3e-14   1.1e-09   37.4   0.0    44    66     2    24     1    24 0.95 Protein of unknown function (DUF987)
Rieske               PF00355.21    98 seq1060_BIOID39385   -            106   1.7e-17   62.6   0.0   1   1   2.8e-21   1.9e-17   62.4   0.0     3    97     4    94     2    95 0.85 Rieske [2Fe-2S] domain
Rieske_2             PF13806.1    104 seq1060_BIOID39385   -            106   1.9e-12   46.6   0.0   1   1   3.3e-16   2.2e-12   46.4   0.0    18   103    17    99     4   100 0.82 Rieske-like [2Fe-2S] domain
ABC_tran             PF00005.22   118 seq1065_BIOID39385   -            519   1.5e-35  122.0   0.0   1   2   2.5e-24   8.5e-21   74.4   0.0     1   118    62   187    62   187 0.93 ABC transporter
ABC_tran             PF00005.22   118 seq1065_BIOID39385   -            519   1.5e-35  122.0   0.0   2   2     2e-15   6.8e-12   45.6   0.0     1   117   311   442   311   443 0.88 ABC transporter
TetR_N               PF00440.18    47 seq1066_BIOID39385   -            199   2.6e-11   42.8   0.0   1   1   2.9e-15   3.9e-11   42.2   0.0     1    46    13    58    13    59 0.93 Bacterial regulatory proteins, tetR family
Formyl_trans_N       PF00551.14   181 seq1067_BIOID39385   -            280   5.8e-55  185.5   0.0   1   1   1.1e-58   7.3e-55  185.2   0.0     2   181    86   262    85   262 0.99 Formyl transferase
ACT                  PF01842.20    66 seq1067_BIOID39385   -            280   1.1e-07   31.0   0.0   1   1   3.3e-11   2.2e-07   30.0   0.0     2    63     8    69     7    72 0.91 ACT domain
Fer2                 PF00111.22    78 seq1069_BIOID39385   -            322   1.3e-14   53.5   2.5   1   1   5.9e-18   2.7e-14   52.5   1.7     8    77   248   315   242   316 0.87 2Fe-2S iron-sulfur cluster binding domain
FAD_binding_6        PF00970.19    99 seq1069_BIOID39385   -            322   2.6e-11   43.3   0.0   1   1     1e-14   4.6e-11   42.5   0.0     2    98    12   105    11   106 0.88 Oxidoreductase FAD-binding domain
NAD_binding_1        PF00175.16   109 seq1069_BIOID39385   -            322   5.1e-08   33.3   0.0   1   1   2.2e-11     1e-07   32.3   0.0     1   107   116   210   116   212 0.82 Oxidoreductase NAD-binding domain
SNARE_assoc          PF09335.6    123 seq1070_BIOID39385   -            235   1.8e-24   86.1   8.7   1   1   1.3e-28   1.8e-24   86.1   6.1     1   122    80   197    78   198 0.96 SNARE associated Golgi protein
Carboxyl_trans       PF01039.17   493 seq1071_BIOID39385   -            247     8e-11   40.8   0.1   1   1   1.5e-14     2e-10   39.5   0.0     7   120    82   207    78   210 0.79 Carboxyl transferase domain
adh_short            PF00106.20   167 seq1072_BIOID39385   -            270   2.1e-22   79.7   0.3   1   1   7.4e-26   3.4e-22   79.0   0.2     2   166     8   174     7   175 0.87 short chain dehydrogenase
adh_short_C2         PF13561.1    243 seq1072_BIOID39385   -            270   1.8e-13   50.7   0.0   1   1   4.6e-17   2.1e-13   50.5   0.0     6   225    16   238    13   257 0.75 Enoyl-(Acyl carrier protein) reductase
KR                   PF08659.5    181 seq1072_BIOID39385   -            270   2.1e-06   27.4   0.0   1   1   1.2e-09   5.5e-06   26.0   0.0     4   103    10   103     8   122 0.84 KR domain
Ribul_P_3_epim       PF00834.14   201 seq1073_BIOID39385   -            231   3.9e-61  205.5   0.0   1   1   3.5e-65   4.8e-61  205.2   0.0     1   195     2   196     2   203 0.96 Ribulose-phosphate 3 epimerase family
UPF0027              PF01139.12   420 seq1076_BIOID39385   -             84   3.4e-12   45.9   0.0   1   1   2.7e-16   3.7e-12   45.8   0.0     6    61    14    69     9    70 0.91 Uncharacterized protein family UPF0027
Phage_tail_T         PF06223.7    103 seq1077_BIOID39385   -            144   5.8e-57  190.3   0.5   1   1   3.5e-55   4.7e-51  171.3   0.1     1   102    11   112    11   113 0.99 Minor tail protein T
FluMu_gp41           PF10109.4     82 seq1078_BIOID39385   -             91     5e-14   51.8   0.1   1   1   4.1e-18   5.6e-14   51.7   0.1     1    81     6    85     6    86 0.97 Mu-like prophage FluMu protein gp41
OmpA                 PF00691.15    97 seq1080_BIOID39385   -            173   1.1e-19   70.5   0.0   1   1   1.4e-23     2e-19   69.6   0.0     1    97    72   167    72   167 0.95 OmpA family
AzlC                 PF03591.9    143 seq1082_BIOID39385   -            245   7.3e-42  142.5  10.2   1   1   5.3e-46   7.3e-42  142.5   7.1     1   141    23   165    23   167 0.97 AzlC protein
PTS_EIIA_2           PF00359.17   142 seq1084_BIOID39385   -            205   6.2e-32  110.1   0.0   1   1   1.9e-35   2.6e-31  108.1   0.0     4   140     5   140     2   142 0.91 Phosphoenolpyruvate-dependent sugar phosphotransferase system, EIIA 2
LMWPc                PF01451.16   138 seq1085_BIOID39385   -            147   2.1e-44  151.0   0.0   1   1   1.8e-48   2.4e-44  150.8   0.0     1   138     5   139     5   139 0.97 Low molecular weight phosphotyrosine protein phosphatase
DUF21                PF01595.15   183 seq1090_BIOID39385   -            307   1.3e-55  187.3   4.4   1   1   1.3e-59   1.8e-55  186.9   3.1     3   175     2   175     1   181 0.98 Domain of unknown function DUF21
Methyltransf_11      PF08241.7     95 seq1091_BIOID39385   -            246   2.3e-24   85.5   0.0   1   1   3.1e-27   4.2e-24   84.7   0.0     1    95    47   138    47   138 0.98 Methyltransferase domain
Methyltransf_23      PF13489.1    162 seq1091_BIOID39385   -            246   1.1e-14   54.3   0.0   1   1   1.1e-17   1.6e-14   53.8   0.0     4   149    25   172    17   178 0.74 Methyltransferase domain
Methyltransf_31      PF13847.1    152 seq1091_BIOID39385   -            246   1.1e-14   54.1   0.0   1   1     1e-17   1.4e-14   53.8   0.0     5   117    44   146    40   194 0.84 Methyltransferase domain
Methyltransf_12      PF08242.7     99 seq1091_BIOID39385   -            246   2.1e-11   44.0   0.0   1   1   3.2e-14   4.4e-11   43.0   0.0     1    98    47   135    47   136 0.86 Methyltransferase domain
Methyltransf_18      PF12847.2    112 seq1091_BIOID39385   -            246   9.9e-10   38.8   0.0   1   1   1.4e-12   1.9e-09   37.9   0.0     4   110    45   139    42   141 0.79 Methyltransferase domain
Methyltransf_25      PF13649.1    101 seq1091_BIOID39385   -            246   3.1e-09   36.9   0.0   1   1   7.6e-12     1e-08   35.2   0.0     1   101    46   134    46   134 0.87 Methyltransferase domain
Ubie_methyltran      PF01209.13   233 seq1091_BIOID39385   -            246     2e-09   36.8   0.0   1   1   1.9e-12   2.6e-09   36.4   0.0    42   168    37   155     2   169 0.83 ubiE/COQ5 methyltransferase family
Methyltransf_8       PF05148.10   219 seq1091_BIOID39385   -            246   4.1e-06   26.4   0.0   1   1   4.5e-09   6.2e-06   25.8   0.0    58   155    29   137    16   154 0.79 Hypothetical methyltransferase
MTS                  PF05175.9    170 seq1091_BIOID39385   -            246   6.1e-05   22.3   0.0   1   1   6.9e-08   9.4e-05   21.7   0.0    19    74    30    83    22   109 0.83 Methyltransferase small domain
Usp                  PF00582.21   140 seq1092_BIOID39385   -            144     3e-28   98.6   0.7   1   1   2.5e-32   3.4e-28   98.4   0.5     1   140     1   144     1   144 0.99 Universal stress protein family
YagB_YeeU_YfjZ       PF06154.6    105 seq1097_BIOID39385   -            122   4.6e-53  177.7   0.0   1   1     4e-57   5.5e-53  177.5   0.0     2   104    16   118    15   119 0.98 YagB/YeeU/YfjZ family
Phage_P2_GpE         PF06528.7     39 seq1098_BIOID39385   -             51   1.4e-23   81.9   0.0   1   1   1.2e-27   1.7e-23   81.6   0.0     1    39    13    51    13    51 0.98 Phage P2 GpE
PQQ_2                PF13360.1    238 seq1099_BIOID39385   -            353   1.2e-07   31.2   1.3   1   1     2e-10   5.5e-07   29.1   0.8     3   236    69   308    67   310 0.71 PQQ-like domain
HTH_AraC             PF00165.18    42 seq1100_BIOID39385   -            287   1.8e-16   59.2   3.1   1   1   3.2e-15   2.2e-11   43.0   0.1     6    40   244   279   241   279 0.95 Bacterial regulatory helix-turn-helix proteins, AraC family
HTH_18               PF12833.2     81 seq1100_BIOID39385   -            287   2.3e-14   53.1   0.0   1   1   7.4e-18   5.1e-14   52.0   0.0     1    78   204   279   204   282 0.96 Helix-turn-helix domain
Oxidored_FMN         PF00724.15   341 seq1101_BIOID39385   -            120   7.2e-22   77.7   0.0   1   1   6.3e-26   8.7e-22   77.4   0.0     1    85     5    87     5    91 0.98 NADH:flavin oxidoreductase / NADH oxidase family
Tagatose_6_P_K       PF08013.6    424 seq1102_BIOID39385   -            426  1.6e-208  692.1   0.0   1   1  1.4e-212  1.9e-208  692.0   0.0     1   423     1   424     1   425 0.99 Tagatose 6 phosphate kinase
ROK                  PF00480.15   179 seq1104_BIOID39385   -            346   2.6e-55  186.9   0.0   1   1   2.5e-59   3.5e-55  186.4   0.0     1   179    47   230    47   230 0.99 ROK family
TMP_2                PF06791.8    210 seq1106_BIOID39385   -            447   5.9e-68  228.4  12.8   1   1   4.3e-72   5.9e-68  228.4   8.9     2   209    50   257    49   258 0.97 Prophage tail length tape measure protein
PhageMin_Tail        PF10145.4    202 seq1107_BIOID39385   -            815   3.2e-44  150.8  21.4   1   1   2.4e-48   3.2e-44  150.8  14.8     1   202   238   440   238   440 0.98 Phage-related minor tail protein
DUF412               PF04217.8    143 seq1108_BIOID39385   -            151   9.2e-60  200.4   0.2   1   1   7.6e-64     1e-59  200.3   0.1     1   142    10   149    10   150 0.98 Protein of unknown function, DUF412
Fucose_iso_N1        PF07881.7    171 seq1109_BIOID39385   -            591   1.7e-87  291.1   0.0   1   1   6.2e-91   2.8e-87  290.4   0.0     3   171     6   174     4   174 0.99 L-fucose isomerase, first N-terminal domain
Fucose_iso_N2        PF07882.7    181 seq1109_BIOID39385   -            591   7.9e-81  269.9   1.0   1   1   2.8e-84   1.3e-80  269.2   0.7     1   181   175   355   175   355 0.99 L-fucose isomerase, second N-terminal domain
Fucose_iso_C         PF02952.12   142 seq1109_BIOID39385   -            591   9.8e-55  183.8   0.0   1   1   3.4e-58   1.5e-54  183.2   0.0     2   142   385   554   384   554 0.94 L-fucose isomerase, C-terminal domain
CMD                  PF02627.15    85 seq1112_BIOID39385   -            182   6.6e-09   35.3   0.2   1   1   3.2e-12   4.4e-08   32.7   0.0    14    85    52   122    43   122 0.91 Carboxymuconolactone decarboxylase family
GidB                 PF02527.10   184 seq1116_BIOID39385   -            207   7.3e-67  223.9   0.0   1   1   1.3e-70     9e-67  223.6   0.0     1   184    20   200    20   200 0.98 rRNA small subunit methyltransferase G
Methyltransf_31      PF13847.1    152 seq1116_BIOID39385   -            207   5.5e-10   38.9   0.0   1   1   5.5e-13   3.8e-09   36.2   0.0     4    94    66   149    64   195 0.82 Methyltransferase domain
HTH_18               PF12833.2     81 seq1117_BIOID39385   -            283   6.3e-21   74.1   1.7   1   1   1.7e-24   1.2e-20   73.2   0.1     1    81   191   270   191   270 0.97 Helix-turn-helix domain
HTH_AraC             PF00165.18    42 seq1117_BIOID39385   -            283   2.8e-17   61.8   0.4   1   1   6.6e-15   4.5e-11   42.0   0.0     8    42   234   269   230   269 0.95 Bacterial regulatory helix-turn-helix proteins, AraC family
Wzz                  PF02706.10   152 seq1118_BIOID39385   -            720   9.5e-51  171.5   3.4   1   1   9.3e-54   2.5e-50  170.1   0.0     1   152    16   252    16   252 0.99 Chain length determinant protein
GNVR                 PF13807.1     82 seq1118_BIOID39385   -            720   8.6e-30  102.2   0.9   1   1   3.1e-33   8.6e-30  102.2   0.6     1    81   367   447   367   448 0.98 G-rich domain on putative tyrosine kinase
AAA_31               PF13614.1    157 seq1118_BIOID39385   -            720   3.2e-17   62.7   0.0   1   1   2.2e-20     6e-17   61.8   0.0     2   151   528   669   527   675 0.90 AAA domain
CbiA                 PF01656.18   195 seq1118_BIOID39385   -            720   3.3e-12   46.1   0.0   1   1   3.7e-15     1e-11   44.5   0.0    10   161   538   701   529   716 0.68 CobQ/CobB/MinD/ParA nucleotide binding domain
Oxidored_FMN         PF00724.15   341 seq1120_BIOID39385   -            282   1.1e-62  211.8   0.0   1   1   9.5e-67   1.3e-62  211.6   0.0    83   340     2   260     1   261 0.91 NADH:flavin oxidoreductase / NADH oxidase family
TPR_6                PF13174.1     33 seq1121_BIOID39385   -            263   1.8e-22   78.1   1.7   1   3   2.8e-07   0.00047   20.3   0.0     4    33   146   176   145   176 0.86 Tetratricopeptide repeat
TPR_6                PF13174.1     33 seq1121_BIOID39385   -            263   1.8e-22   78.1   1.7   2   3   2.2e-08   3.8e-05   23.7   0.1     3    33   183   213   181   213 0.95 Tetratricopeptide repeat
TPR_6                PF13174.1     33 seq1121_BIOID39385   -            263   1.8e-22   78.1   1.7   3   3   7.2e-11   1.2e-07   31.5   0.0     1    33   218   250   218   250 0.96 Tetratricopeptide repeat
TPR_16               PF13432.1     65 seq1121_BIOID39385   -            263   6.3e-12   45.7   0.0   1   1   1.6e-09   2.7e-06   27.7   0.0     2    65   147   214   146   214 0.92 Tetratricopeptide repeat
TPR_2                PF07719.12    34 seq1121_BIOID39385   -            263   1.1e-09   37.3   0.2   1   2   2.1e-06    0.0035   17.0   0.1     2    33   181   212   180   213 0.93 Tetratricopeptide repeat
TPR_2                PF07719.12    34 seq1121_BIOID39385   -            263   1.1e-09   37.3   0.2   2   2   5.3e-06    0.0091   15.7   0.0     1    33   217   249   217   250 0.95 Tetratricopeptide repeat
TPR_8                PF13181.1     34 seq1121_BIOID39385   -            263   2.9e-06   26.5   0.9   1   2   0.00027      0.46   10.2   0.2     2    29   181   208   180   213 0.89 Tetratricopeptide repeat
TPR_8                PF13181.1     34 seq1121_BIOID39385   -            263   2.9e-06   26.5   0.9   2   2   2.7e-05     0.046   13.3   0.0     5    29   221   245   217   250 0.85 Tetratricopeptide repeat
IclR                 PF01614.13   129 seq1124_BIOID39385   -            263   2.1e-49  166.3   0.4   1   1   1.9e-51   1.3e-47  160.6   0.0     2   128   129   254   128   255 0.98 Bacterial transcriptional regulator
HTH_IclR             PF09339.5     52 seq1124_BIOID39385   -            263   5.4e-14   51.4   0.3   1   1   2.6e-17   1.8e-13   49.7   0.0     1    52    15    65    15    65 0.96 IclR helix-turn-helix domain
NADHdh               PF00146.16   311 seq1126_BIOID39385   -            138   2.2e-07   30.1   1.5   1   1   1.9e-11   2.6e-07   29.8   1.1     7   124    15   125     5   130 0.82 NADH dehydrogenase
Pyr_redox_2          PF07992.9    200 seq1127_BIOID39385   -            384   1.5e-23   83.6   0.2   1   1   9.9e-26   2.7e-22   79.5   0.1    14   196     2   261     1   265 0.87 Pyridine nucleotide-disulphide oxidoreductase
Pyr_redox            PF00070.22    80 seq1127_BIOID39385   -            384   1.2e-17   63.9   0.2   1   1   2.2e-20   6.1e-17   61.6   0.1     1    77   130   206   130   210 0.91 Pyridine nucleotide-disulphide oxidoreductase
DUF1219              PF06755.7    117 seq1129_BIOID39385   -            124   1.9e-59  198.1   0.0   1   1   1.6e-63   2.2e-59  197.9   0.0     1   113     1   113     1   123 0.97 Protein of unknown function (DUF1219)
PTS-HPr              PF00381.14    84 seq1130_BIOID39385   -            151   8.7e-27   92.7   1.1   1   1   1.2e-30   1.6e-26   91.8   0.1     2    83    61   145    60   146 0.95 PTS HPr component phosphorylation site
AzlD                 PF05437.7     99 seq1131_BIOID39385   -            111   2.6e-12   46.4   5.5   1   1   2.2e-16     3e-12   46.2   3.8     1    98     5   104     5   105 0.92 Branched-chain amino acid transport protein (AzlD)
ATP_bind_3           PF01171.15   182 seq1133_BIOID39385   -            311   1.1e-14   54.2   0.0   1   1   1.3e-18   1.7e-14   53.5   0.0     2   161    42   205    41   209 0.84 PP-loop family
TPP_enzyme_N         PF02776.13   172 seq1134_BIOID39385   -            572   3.6e-43  146.8   0.9   1   1   1.3e-45     6e-42  142.9   0.1     2   170     4   170     3   172 0.98 Thiamine pyrophosphate enzyme, N-terminal TPP binding domain
TPP_enzyme_C         PF02775.16   153 seq1134_BIOID39385   -            572   3.9e-41  140.0   1.0   1   1   2.3e-44   1.1e-40  138.6   0.2     1   153   379   525   379   525 0.96 Thiamine pyrophosphate enzyme, C-terminal TPP binding domain
TPP_enzyme_M         PF00205.17   137 seq1134_BIOID39385   -            572   8.4e-28   96.7   0.0   1   1   4.3e-31   1.9e-27   95.5   0.0     2   137   192   319   191   319 0.96 Thiamine pyrophosphate enzyme, central domain
Mur_ligase_M         PF08245.7    189 seq1136_BIOID39385   -            422   2.9e-14   53.4   0.0   1   1   9.9e-18   6.8e-14   52.2   0.0     1   114    54   201    54   268 0.79 Mur ligase middle domain
Mur_ligase_C         PF02875.16    91 seq1136_BIOID39385   -            422     3e-07   30.2   0.0   1   1   1.1e-10   7.2e-07   29.0   0.0     2    68   287   346   286   366 0.83 Mur ligase family, glutamate ligase domain
FAD_binding_3        PF01494.14   356 seq1138_BIOID39385   -            554   1.9e-83  280.3   0.0   1   1   3.6e-87   2.4e-83  279.9   0.0     2   355    16   352    15   353 0.95 FAD binding domain
AAA_26               PF13500.1    199 seq1139_BIOID39385   -            227     1e-41  142.6   0.0   1   1   2.7e-45   1.2e-41  142.3   0.0     1   193     5   210     5   215 0.95 AAA domain
CbiA                 PF01656.18   195 seq1139_BIOID39385   -            227   1.7e-20   73.1   0.0   1   1   4.5e-24     2e-20   72.9   0.0     2   180     8   201     7   219 0.78 CobQ/CobB/MinD/ParA nucleotide binding domain
YfbU                 PF03887.9    166 seq1140_BIOID39385   -            164   4.2e-85  283.2   3.1   1   1   3.4e-89   4.7e-85  283.1   2.1     1   166     1   164     1   164 1.00 YfbU domain
Plasmid_stabil       PF05016.9     90 seq1146_BIOID39385   -             91   1.2e-16   60.7   0.1   1   1   9.4e-21   1.3e-16   60.6   0.1     1    89     3    90     3    91 0.91 Plasmid stabilisation system protein
DUF3442              PF11924.3    280 seq1147_BIOID39385   -           1417  3.2e-107  358.1   0.7   1   1  2.8e-110  9.6e-107  356.6   0.5     2   280    71   350    70   350 0.99 Protein of unknown function (DUF3442)
Big_1                PF02369.11   100 seq1147_BIOID39385   -           1417     2e-54  181.5 103.2   1   3   1.5e-15   5.2e-12   45.4   6.9     7    97   996  1086   990  1088 0.86 Bacterial Ig-like domain (group 1)
Big_1                PF02369.11   100 seq1147_BIOID39385   -           1417     2e-54  181.5 103.2   2   3     4e-17   1.4e-13   50.4   3.0     9    98  1101  1187  1089  1191 0.83 Bacterial Ig-like domain (group 1)
Big_1                PF02369.11   100 seq1147_BIOID39385   -           1417     2e-54  181.5 103.2   3   3   7.8e-16   2.7e-12   46.3   9.0     6    95  1197  1287  1191  1292 0.83 Bacterial Ig-like domain (group 1)
NADHdh               PF00146.16   311 seq1149_BIOID39385   -            177   4.1e-16   58.8   5.6   1   1   3.5e-20   4.7e-16   58.6   3.9   147   308    10   176     3   177 0.84 NADH dehydrogenase
CorC_HlyC            PF03471.12    81 seq1151_BIOID39385   -            113     4e-21   74.4   0.2   1   1   3.7e-25   5.1e-21   74.1   0.1     2    80    28   104    27   105 0.95 Transporter associated domain
BPD_transp_2         PF02653.11   267 seq1156_BIOID39385   -            329   4.5e-47  160.1  37.4   1   1   3.3e-51   4.5e-47  160.1  26.0     9   267    59   316    51   316 0.96 Branched-chain amino acid transport system / permease component
PfkB                 PF00294.19   301 seq1157_BIOID39385   -            312   1.7e-62  211.1   0.0   1   1   1.5e-66     2e-62  210.9   0.0     7   296    14   293     8   299 0.92 pfkB family carbohydrate kinase
DUF1212              PF06738.7    193 seq1158_BIOID39385   -            277   6.4e-60  201.8   0.8   1   1   4.7e-64   6.4e-60  201.8   0.5     1   193    37   228    37   228 0.99 Protein of unknown function (DUF1212)
MarR                 PF01047.17    59 seq1160_BIOID39385   -            176   1.6e-17   62.8   2.8   1   1   1.3e-20     6e-17   60.9   0.1     1    58    53   112    53   113 0.98 MarR family
MarR_2               PF12802.2     62 seq1160_BIOID39385   -            176     1e-08   34.5   0.1   1   1   4.8e-12   2.2e-08   33.5   0.0     5    61    55   111    51   112 0.90 MarR family
HTH_27               PF13463.1     68 seq1160_BIOID39385   -            176   3.6e-07   30.3   0.1   1   1   1.8e-10   8.1e-07   29.1   0.0    17    68    70   121    54   121 0.86 Winged helix DNA-binding domain
SBP_bac_8            PF13416.1    281 seq1167_BIOID39385   -            250     8e-21   74.8   0.0   1   1   7.6e-25     1e-20   74.5   0.0    88   265     9   204     3   219 0.82 Bacterial extracellular solute-binding protein
HTH_3                PF01381.17    55 seq1170_BIOID39385   -            101   3.8e-07   29.7   0.0   1   1   6.2e-11   8.4e-07   28.6   0.0    25    55     2    32     1    32 0.96 Helix-turn-helix
HAD_2                PF13419.1    176 seq1171_BIOID39385   -            216   1.4e-22   80.6   0.0   1   1   4.7e-26   1.6e-22   80.4   0.0     2   176     7   181     6   181 0.83 Haloacid dehalogenase-like hydrolase
Hydrolase            PF00702.21   204 seq1171_BIOID39385   -            216   9.7e-19   68.5   0.0   1   1   3.7e-21   1.3e-17   64.9   0.0     2   204     4   175     3   175 0.85 haloacid dehalogenase-like hydrolase
Hydrolase_like       PF13242.1     75 seq1171_BIOID39385   -            216   2.2e-07   30.3   0.0   1   1   2.5e-10   8.6e-07   28.4   0.0     2    49   136   182   135   202 0.93 HAD-hyrolase-like
HAD                  PF12710.2    191 seq1171_BIOID39385   -            216   4.7e-07   30.0   0.0   1   1   1.7e-10   5.7e-07   29.7   0.0     1   138     6   134     6   190 0.61 haloacid dehalogenase-like hydrolase
Glyoxalase           PF00903.20   128 seq1172_BIOID39385   -            135   3.7e-25   88.2   0.0   1   1   9.3e-29   4.2e-25   88.0   0.0     2   128     3   123     2   123 0.92 Glyoxalase/Bleomycin resistance protein/Dioxygenase superfamily
Glyoxalase_2         PF12681.2    108 seq1172_BIOID39385   -            135   3.6e-18   66.0   0.0   1   1   9.1e-22   4.2e-18   65.8   0.0     1   108     8   124     8   124 0.77 Glyoxalase-like domain
Glyoxalase_4         PF13669.1    110 seq1172_BIOID39385   -            135   5.7e-09   35.8   0.0   1   1   6.2e-12   2.8e-08   33.6   0.0     2   106     5   108     4   112 0.88 Glyoxalase/Bleomycin resistance protein/Dioxygenase superfamily
DUF957               PF06117.6     65 seq1173_BIOID39385   -             80   6.1e-35  118.4   0.5   1   1   5.1e-39     7e-35  118.2   0.3     1    65    16    80    16    80 0.98 Enterobacterial protein of unknown function (DUF957)
DLH                  PF01738.13   218 seq1174_BIOID39385   -            289   7.6e-76  254.0   0.0   1   1   3.4e-79   9.4e-76  253.7   0.0     1   217    60   283    60   284 0.99 Dienelactone hydrolase family
Abhydrolase_5        PF12695.2    142 seq1174_BIOID39385   -            289   1.5e-15   57.0   0.1   1   1   8.2e-19   2.2e-15   56.5   0.0     2   142    77   255    76   255 0.76 Alpha/beta hydrolase family
Abhydrolase_6        PF12697.2    228 seq1174_BIOID39385   -            289   2.9e-12   46.8   2.3   1   1   1.5e-09     4e-06   26.7   0.0   162   221   192   260   180   266 0.74 Alpha/beta hydrolase family
BAAT_C               PF08840.6    213 seq1174_BIOID39385   -            289   1.8e-08   34.2   0.1   1   1   5.6e-09   1.5e-05   24.6   0.1   109   177   204   270   190   286 0.80 BAAT / Acyl-CoA thioester hydrolase C terminal
PTSIIB_sorb          PF03830.10   151 seq1175_BIOID39385   -            169   5.9e-55  185.1   0.3   1   1   4.9e-59   6.7e-55  184.9   0.2     1   149    15   162    15   164 0.99 PTS system sorbose subfamily IIB component
Oxidored_q1          PF00361.15   270 seq1177_BIOID39385   -            479   3.5e-50  170.6  13.3   1   1   2.6e-54   3.5e-50  170.6   9.2     1   268   132   400   132   402 0.93 NADH-Ubiquinone/plastoquinone (complex I), various chains
Lactamase_B          PF00753.22   194 seq1179_BIOID39385   -            665   1.3e-37  129.1   0.2   1   1   1.4e-41     2e-37  128.6   0.1     2   194   134   359   133   359 0.99 Metallo-beta-lactamase superfamily
PAP2                 PF01569.16   129 seq1181_BIOID39385   -            198   1.9e-19   69.4   9.6   1   1   1.4e-23   1.9e-19   69.4   6.7     3   118    58   162    56   172 0.89 PAP2 superfamily
ATP_synt_I           PF03899.10   100 seq1182_BIOID39385   -            130   4.8e-14   52.2  13.1   1   1   4.9e-18   6.7e-14   51.7   9.1     1    99    17   112    17   113 0.95 ATP synthase I chain
SLT                  PF01464.15   121 seq1183_BIOID39385   -            654     4e-31  106.8   0.1   1   1   5.2e-35   7.1e-31  106.1   0.0     2   116   492   606   491   611 0.95 Transglycosylase SLT domain
Tape_meas_lam_C      PF09718.5     78 seq1185_BIOID39385   -            395   7.6e-21   73.6   5.7   1   1   5.6e-25   7.6e-21   73.6   3.9     1    78   168   245   168   245 0.98 Lambda phage tail tape-measure protein (Tape_meas_lam_C)
DUF1283              PF06932.6     85 seq1187_BIOID39385   -            113     1e-46  156.7   6.7   1   1   8.7e-51   1.2e-46  156.5   4.7     1    85    29   113    29   113 0.99 Protein of unknown function (DUF1283)
Methyltransf_27      PF13708.1    194 seq1189_BIOID39385   -            179   2.6e-32  111.8   0.1   1   1   2.8e-36   3.8e-32  111.2   0.0     2    97    86   178    85   179 0.97 Methyltransferase domain
HlyD                 PF00529.15   306 seq1190_BIOID39385   -            390   3.6e-79  266.1  15.0   1   1   1.3e-82   4.5e-79  265.8  10.4     1   306    60   343    60   343 0.99 HlyD family secretion protein
HlyD_2               PF12700.2    328 seq1190_BIOID39385   -            390   2.2e-17   63.1   1.3   1   1   9.2e-21   3.1e-17   62.6   0.9    20   234    60   290    51   316 0.77 HlyD family secretion protein
HlyD_3               PF13437.1    105 seq1190_BIOID39385   -            390   5.2e-16   58.7   3.5   1   1   1.4e-16   4.9e-13   49.2   0.2     2   105   218   338   217   338 0.79 HlyD family secretion protein
Biotin_lipoyl_2      PF13533.1     50 seq1190_BIOID39385   -            390   1.1e-08   34.4   1.6   1   1   5.4e-11   1.9e-07   30.5   0.1     2    49    61   108    60   109 0.91 Biotin-lipoyl like
DUF1391              PF07151.7     49 seq1194_BIOID39385   -             50   1.8e-35  120.0   0.9   1   1   1.4e-39   1.9e-35  119.9   0.6     1    48     2    49     2    50 0.98 Protein of unknown function (DUF1391)
Chlam_PMP            PF02415.12    28 seq1195_BIOID39385   -            600   1.1e-13   50.4  49.8   1   4   1.1e-06    0.0072   16.4   3.1     1    27   127   144   127   145 0.93 Chlamydia polymorphic membrane protein (Chlamydia_PMP) repeat
Chlam_PMP            PF02415.12    28 seq1195_BIOID39385   -            600   1.1e-13   50.4  49.8   2   4   5.1e-06     0.035   14.2   1.2     2    27   160   177   159   178 0.90 Chlamydia polymorphic membrane protein (Chlamydia_PMP) repeat
Chlam_PMP            PF02415.12    28 seq1195_BIOID39385   -            600   1.1e-13   50.4  49.8   3   4   3.8e-07    0.0026   17.8   0.1     1    25   186   208   186   211 0.93 Chlamydia polymorphic membrane protein (Chlamydia_PMP) repeat
Chlam_PMP            PF02415.12    28 seq1195_BIOID39385   -            600   1.1e-13   50.4  49.8   4   4   1.1e-05     0.077   13.1   4.3     3    27   230   245   222   246 0.74 Chlamydia polymorphic membrane protein (Chlamydia_PMP) repeat
Autotrns_rpt         PF12951.2     32 seq1195_BIOID39385   -            600   1.4e-09   37.3   7.4   1   2   3.9e-10   2.7e-06   26.8   0.1     2    32   328   359   328   359 0.89 Autotransporter-associated beta strand repeat
Autotrns_rpt         PF12951.2     32 seq1195_BIOID39385   -            600   1.4e-09   37.3   7.4   2   2   1.6e-08   0.00011   21.7   1.7     5    32   556   583   554   583 0.93 Autotransporter-associated beta strand repeat
RNase_T              PF00929.19   164 seq1196_BIOID39385   -            128   1.9e-18   67.2   0.0   1   1   1.6e-22   2.2e-18   66.9   0.0     1    82    20   105    20   114 0.95 Exonuclease
DUF3815              PF12821.2    130 seq1197_BIOID39385   -            157   8.4e-30  103.2  11.7   1   1   1.4e-33   9.7e-30  103.0   8.1     1   128    12   147    12   149 0.95 Protein of unknown function (DUF3815)
DUF1212              PF06738.7    193 seq1197_BIOID39385   -            157   7.1e-07   28.7   6.7   1   1     1e-10   7.1e-07   28.7   4.6   107   193    14    99     9    99 0.96 Protein of unknown function (DUF1212)
DoxX                 PF07681.7     85 seq1198_BIOID39385   -            105   9.6e-12   45.0   8.5   1   1   1.4e-15   9.6e-12   45.0   5.9    25    85     3    63     1    63 0.97 DoxX
SURF4                PF02077.10   267 seq1198_BIOID39385   -            105   8.4e-09   35.0   0.7   1   1   1.3e-12   8.9e-09   34.9   0.5   179   262    23   104     8   105 0.91 SURF4 family
EII-Sor              PF03609.9    237 seq1204_BIOID39385   -            259   1.2e-79  266.8  26.2   1   1   9.9e-84   1.3e-79  266.6  18.2     1   236     1   236     1   237 1.00 PTS system sorbose-specific iic component
SPOR                 PF05036.8     76 seq1205_BIOID39385   -            220   2.1e-11   43.6   0.0   1   1   2.3e-15   3.1e-11   43.1   0.0     2    74   141   214   140   216 0.94 Sporulation related domain
ATP-synt_A           PF00119.15   215 seq1206_BIOID39385   -            271   1.7e-64  217.1  20.5   1   1   1.4e-68   1.9e-64  216.9  14.2     1   214    39   265    39   266 0.97 ATP synthase A chain
PTS_EIIC             PF02378.13   321 seq1208_BIOID39385   -            563   2.7e-21   75.6  31.5   1   1   3.9e-25   2.7e-21   75.6  21.8     3   321   233   496   231   496 0.88 Phosphotransferase system, EIIC
PTS_IIB              PF02302.12    90 seq1208_BIOID39385   -            563   1.5e-19   70.0   0.9   1   1   6.3e-22   4.3e-18   65.4   0.2     2    84   108   192   107   198 0.91 PTS system, Lactose/Cellobiose specific IIB subunit
UvrB                 PF12344.3     44 seq1209_BIOID39385   -            673   6.7e-23   79.8   0.9   1   1   1.3e-25   2.9e-22   77.7   0.1     1    43   552   594   552   595 0.97 Ultra-violet resistance protein B
Helicase_C           PF00271.26    78 seq1209_BIOID39385   -            673   1.2e-15   57.0   0.0   1   1   1.2e-18   2.8e-15   55.8   0.0     2    77   465   545   464   546 0.98 Helicase conserved C-terminal domain
ResIII               PF04851.10   184 seq1209_BIOID39385   -            673   1.1e-11   44.8   0.0   1   1     3e-14   6.9e-11   42.1   0.0     4    94    13   101    10   134 0.79 Type III restriction enzyme, res subunit
UVR                  PF02151.14    36 seq1209_BIOID39385   -            673   5.2e-07   28.8   1.1   1   1     7e-10   1.6e-06   27.3   0.8     2    35   634   667   633   668 0.93 UvrB/uvrC motif
YebO                 PF13974.1     80 seq1210_BIOID39385   -             95   6.1e-30  102.7   2.1   1   1   5.2e-34   7.1e-30  102.5   1.5     1    80    15    95    15    95 0.93 YebO-like protein
NAD_kinase           PF01513.16   285 seq1212_BIOID39385   -            292   6.2e-73  244.9   0.0   1   1   5.2e-77     7e-73  244.7   0.0     2   284     8   271     7   272 0.98 ATP-NAD kinase
CitMHS               PF03600.11   349 seq1213_BIOID39385   -            622   1.9e-83  279.8   4.4   1   2   2.5e-78   8.6e-75  251.3   0.0     3   349    11   558     9   558 0.98 Citrate transporter
CitMHS               PF03600.11   349 seq1213_BIOID39385   -            622   1.9e-83  279.8   4.4   2   2   1.2e-11   4.2e-08   32.0   5.1   104   199   522   614   521   621 0.85 Citrate transporter
TrkA_C               PF02080.16    71 seq1213_BIOID39385   -            622   7.1e-27   92.6   0.5   1   2   1.5e-15   5.2e-12   45.0   0.1     2    64   231   297   230   305 0.90 TrkA-C domain
TrkA_C               PF02080.16    71 seq1213_BIOID39385   -            622   7.1e-27   92.6   0.5   2   2     9e-16   3.1e-12   45.7   0.0     1    66   326   392   326   395 0.89 TrkA-C domain
Na_sulph_symp        PF00939.14   471 seq1213_BIOID39385   -            622   3.6e-24   85.3  47.0   1   3   1.8e-08   6.2e-05   21.9   3.1    34   118     9    90     4    92 0.92 Sodium:sulfate symporter transmembrane region
Na_sulph_symp        PF00939.14   471 seq1213_BIOID39385   -            622   3.6e-24   85.3  47.0   2   3   2.9e-10   9.8e-07   27.8   8.1   341   433    74   163    72   200 0.78 Sodium:sulfate symporter transmembrane region
Na_sulph_symp        PF00939.14   471 seq1213_BIOID39385   -            622   3.6e-24   85.3  47.0   3   3   1.3e-16   4.6e-13   48.7  11.5   277   461   427   604   413   610 0.88 Sodium:sulfate symporter transmembrane region
DctM                 PF06808.7    416 seq1213_BIOID39385   -            622   3.3e-08   32.3  52.3   1   1   2.4e-10   8.1e-07   27.8  16.1   215   411   414   604   392   609 0.79 DctM-like transporters
Gp_dh_C              PF02800.15   157 seq1214_BIOID39385   -            331   4.2e-75  250.3   0.1   1   1   8.7e-79   5.9e-75  249.8   0.0     1   157   155   312   155   312 1.00 Glyceraldehyde 3-phosphate dehydrogenase, C-terminal domain
Gp_dh_N              PF00044.19   151 seq1214_BIOID39385   -            331   3.1e-60  202.3   0.6   1   1     8e-64   5.5e-60  201.5   0.1     1   151     3   150     3   150 0.99 Glyceraldehyde 3-phosphate dehydrogenase, NAD binding domain
Acetyltransf_3       PF13302.1    142 seq1215_BIOID39385   -            186   4.2e-23   82.1   0.0   1   1   2.9e-26   5.7e-23   81.6   0.0     3   142     8   141     7   141 0.80 Acetyltransferase (GNAT) domain
Acetyltransf_1       PF00583.19    83 seq1215_BIOID39385   -            186   3.4e-15   55.7   0.1   1   1   2.6e-18   5.1e-15   55.1   0.1     2    83    63   141    62   141 0.97 Acetyltransferase (GNAT) family
Acetyltransf_4       PF13420.1    155 seq1215_BIOID39385   -            186   5.3e-15   55.5   0.6   1   1   3.5e-18   6.8e-15   55.2   0.4     1   152     9   158     9   160 0.93 Acetyltransferase (GNAT) domain
Acetyltransf_8       PF13523.1    152 seq1215_BIOID39385   -            186   9.6e-14   51.4   0.3   1   1   6.7e-17   1.3e-13   50.9   0.2     1   141     9   145     9   157 0.89 Acetyltransferase (GNAT) domain
Acetyltransf_7       PF13508.1     79 seq1215_BIOID39385   -            186   2.6e-07   30.5   0.2   1   1   2.5e-10   4.8e-07   29.7   0.1     2    79    56   142    55   142 0.80 Acetyltransferase (GNAT) domain
Acetyltransf_10      PF13673.1    117 seq1215_BIOID39385   -            186   1.3e-05   25.1   0.0   1   1   9.3e-09   1.8e-05   24.7   0.0     1   117    16   140    16   140 0.75 Acetyltransferase (GNAT) domain
FR47                 PF08445.5     86 seq1215_BIOID39385   -            186   1.4e-05   24.6   0.0   1   1   1.3e-08   2.5e-05   23.8   0.0    26    80    87   143    69   150 0.92 FR47-like protein
Pribosyltran         PF00156.22   125 seq1216_BIOID39385   -            152   2.2e-11   43.4   0.0   1   1   2.3e-15   3.2e-11   42.9   0.0     2   112     4   105     3   112 0.87 Phosphoribosyl transferase domain
FGGY_N               PF00370.16   245 seq1217_BIOID39385   -            482   1.1e-85  286.7   0.0   1   1   2.1e-89   1.5e-85  286.3   0.0     1   245    15   259    15   259 0.99 FGGY family of carbohydrate kinases, N-terminal domain
FGGY_C               PF02782.11   197 seq1217_BIOID39385   -            482   5.9e-25   87.9   1.1   1   1   7.7e-28   5.3e-24   84.8   0.8     3   195   269   448   268   450 0.80 FGGY family of carbohydrate kinases, C-terminal domain
Glyco_transf_20      PF00982.16   474 seq1218_BIOID39385   -            751  2.1e-151  504.5   0.0   1   1  5.9e-155  2.7e-151  504.1   0.0    26   474   293   730   271   730 0.96 Glycosyltransferase family 20
Trehalose_PPase      PF02358.11   235 seq1218_BIOID39385   -            751   1.8e-53  180.7   0.0   1   1     6e-57   2.7e-53  180.1   0.0     1   231    37   249    37   253 0.97 Trehalose-phosphatase
NadA                 PF02445.11   296 seq1219_BIOID39385   -            347    3e-106  354.4   0.1   1   1  2.5e-110  3.5e-106  354.2   0.0     2   295    31   340    30   341 0.98 Quinolinate synthetase A protein
DeoRC                PF00455.17   162 seq1223_BIOID39385   -            252   9.9e-47  158.4   0.0   1   1   2.7e-50   1.8e-46  157.6   0.0     4   160    76   232    73   234 0.99 DeoR C terminal sensor domain
HTH_DeoR             PF08220.7     57 seq1223_BIOID39385   -            252   5.4e-15   54.5   0.0   1   1   1.2e-18   8.4e-15   53.9   0.0     1    55     8    59     8    61 0.93 DeoR-like helix-turn-helix domain
RNase_T              PF00929.19   164 seq1224_BIOID39385   -             87   1.9e-09   37.8   0.1   1   1   1.5e-13   2.1e-09   37.7   0.1   111   164     9    66     1    66 0.91 Exonuclease
Methyltransf_27      PF13708.1    194 seq1227_BIOID39385   -             77   1.8e-24   86.2   0.0   1   1   1.4e-28     2e-24   86.1   0.0   121   194     1    74     1    74 0.98 Methyltransferase domain
LigB                 PF02900.13   272 seq1230_BIOID39385   -            314   2.6e-86  288.8   0.0   1   1   2.1e-90   2.9e-86  288.7   0.0     2   272     5   306     4   306 0.97 Catalytic LigB subunit of aromatic ring-opening dioxygenase
SIS                  PF01380.17   131 seq1231_BIOID39385   -            298   4.5e-08   32.6   0.0   1   1   6.5e-12   4.5e-08   32.6   0.0    52   128   130   208   126   211 0.95 SIS domain
SIS_2                PF13580.1    138 seq1231_BIOID39385   -            298   6.5e-07   29.0   1.4   1   1   2.2e-10   1.5e-06   27.8   0.1    20   136    47   164    39   166 0.84 SIS domain
Beta_elim_lyase      PF01212.16   290 seq1234_BIOID39385   -            333   1.4e-91  306.5   0.1   1   1   3.8e-95   1.7e-91  306.2   0.1     1   285     3   280     3   285 0.97 Beta-eliminating lyase
Aminotran_1_2        PF00155.16   363 seq1234_BIOID39385   -            333   4.7e-09   35.5   0.0   1   1   1.7e-12   7.6e-09   34.8   0.0    38   327    28   303     4   324 0.77 Aminotransferase class I and II
DEAD_assoc           PF08494.6    187 seq1237_BIOID39385   -           1538   5.8e-59  198.8   0.0   1   1   5.1e-62   1.7e-58  197.2   0.0     2   186   679   867   678   868 0.96 DEAD/H associated
DEAD                 PF00270.24   173 seq1237_BIOID39385   -           1538   1.1e-27   96.4   0.0   1   1   8.9e-31     3e-27   95.0   0.0     1   167    31   218    31   224 0.88 DEAD/DEAH box helicase
Helicase_C           PF00271.26    78 seq1237_BIOID39385   -           1538     2e-13   49.8   0.1   1   1     2e-16   6.7e-13   48.2   0.0    12    75   354   417   348   419 0.96 Helicase conserved C-terminal domain
ResIII               PF04851.10   184 seq1237_BIOID39385   -           1538   4.3e-07   29.8   0.0   1   1   2.8e-10   9.4e-07   28.7   0.0    10   182    31   217    23   219 0.72 Type III restriction enzyme, res subunit
CSS-motif            PF12792.2    208 seq1239_BIOID39385   -            357   4.6e-22   78.2   0.0   1   1   9.8e-26   6.7e-22   77.7   0.0     3   207    36   230    34   231 0.92 CSS motif domain associated with EAL
EAL                  PF00563.15   236 seq1239_BIOID39385   -            357   8.5e-19   67.8   0.0   1   1   1.9e-22   1.3e-18   67.2   0.0     3    77   256   330   254   341 0.92 EAL domain
Glycos_transf_2      PF00535.21   169 seq1240_BIOID39385   -            254   1.3e-29  102.9   0.1   1   1   4.2e-33   1.9e-29  102.3   0.0     1   126     8   133     8   172 0.84 Glycosyl transferase family 2
Glyco_tranf_2_3      PF13641.1    230 seq1240_BIOID39385   -            254   7.4e-10   38.9   0.0   1   1   1.8e-13   8.4e-10   38.7   0.0     3   111     7   109     4   188 0.85 Glycosyltransferase like family 2
Glyco_tranf_2_2      PF10111.4    281 seq1240_BIOID39385   -            254   4.4e-05   22.5   0.0   1   1   1.7e-08   7.8e-05   21.7   0.0    20   119    25   116    10   127 0.75 Glycosyltransferase like family 2
DicB                 PF05358.6     62 seq1242_BIOID39385   -            113   3.5e-37  125.6   0.1   1   1   2.5e-41   3.5e-37  125.6   0.1     1    59    54   112    54   113 0.99 DicB protein
DUF1100              PF06500.6    411 seq1243_BIOID39385   -            414  1.4e-222  738.5   0.0   1   1  3.3e-226  1.5e-222  738.3   0.0     1   411     1   414     1   414 0.99 Alpha/beta hydrolase of unknown function (DUF1100)
Abhydrolase_5        PF12695.2    142 seq1243_BIOID39385   -            414   2.3e-08   33.7   0.0   1   1   9.2e-12   4.2e-08   32.9   0.0     1   121   196   375   196   392 0.75 Alpha/beta hydrolase family
Abhydrolase_6        PF12697.2    228 seq1243_BIOID39385   -            414   2.2e-06   27.6   0.4   1   1   9.9e-10   4.5e-06   26.6   0.1    12   107   208   326   197   390 0.70 Alpha/beta hydrolase family
EIID-AGA             PF03613.9    264 seq1246_BIOID39385   -            292   2.9e-96  321.3   9.1   1   1  2.4e-100   3.3e-96  321.1   6.3     2   263    35   291    34   292 0.99 PTS system mannose/fructose/sorbose family IID component
Phage_P2_GpU         PF06995.6    121 seq1247_BIOID39385   -            159   1.3e-47  159.9   0.0   1   1   1.2e-51   1.6e-47  159.7   0.0     1   120     6   125     6   126 0.99 Phage P2 GpU
NUDIX                PF00293.23   135 seq1251_BIOID39385   -            257   2.5e-21   75.6   0.2   1   1   1.4e-24   6.4e-21   74.2   0.0     6   125   132   240   128   249 0.90 NUDIX domain
zf-NADH-PPase        PF09297.6     32 seq1251_BIOID39385   -            257   2.8e-10   39.4   5.4   1   1     1e-13   4.8e-10   38.6   3.8     1    32    93   124    93   124 0.98 NADH pyrophosphatase zinc ribbon domain
NUDIX-like           PF09296.6     98 seq1251_BIOID39385   -            257   4.5e-06   26.7   0.1   1   1     2e-09   8.9e-06   25.8   0.1     2    97    11    90    10    91 0.97 NADH pyrophosphatase-like rudimentary NUDIX domain
DUF2498              PF10692.4     82 seq1252_BIOID39385   -             83   2.6e-44  148.6   0.1   1   1   2.2e-48   2.9e-44  148.4   0.1     2    82     3    83     2    83 0.98 Protein of unknown function (DUF2498)
Phage_min_tail       PF05939.8    109 seq1253_BIOID39385   -            109   1.9e-38  130.6   0.0   1   1   1.5e-42   2.1e-38  130.4   0.0     1   109     1   109     1   109 0.99 Phage minor tail protein
ATP-synt_C           PF00137.16    66 seq1255_BIOID39385   -             79   1.1e-16   60.3  13.8   1   1   9.3e-21   1.3e-16   60.1   9.6     2    66     9    77     8    77 0.98 ATP synthase subunit C
Phage_integrase      PF00589.17   173 seq1257_BIOID39385   -            189   1.4e-39  135.4   0.3   1   1   1.2e-43   1.6e-39  135.2   0.2     1   172     3   173     3   174 0.97 Phage integrase family
MFS_1                PF07690.11   354 seq1258_BIOID39385   -            478   3.8e-55  186.9  38.3   1   1   6.6e-59   4.5e-55  186.7  26.5     1   353    19   413    19   414 0.89 Major Facilitator Superfamily
TRI12                PF06609.8    599 seq1258_BIOID39385   -            478   1.8e-09   36.2  21.6   1   1     4e-13   2.7e-09   35.6  15.0    57   470    25   426     9   440 0.75 Fungal trichothecene efflux pump (TRI12)
Oxidored_q2          PF00420.19    95 seq1259_BIOID39385   -            207   1.8e-05   24.1   2.3   1   1   1.3e-09   1.8e-05   24.1   1.6     3    61   128   195   126   203 0.86 NADH-ubiquinone/plastoquinone oxidoreductase chain 4L
IstB_IS21            PF01695.12   178 seq1261_BIOID39385   -            245   8.9e-17   60.9   0.0   1   1   3.4e-20   1.2e-16   60.5   0.0    43   163    95   218    48   223 0.80 IstB-like ATP binding protein
Bac_DnaA             PF00308.13   219 seq1261_BIOID39385   -            245   2.3e-07   30.5   0.0   1   1   8.8e-11     3e-07   30.1   0.0     2   124    66   189    65   230 0.78 Bacterial dnaA  protein
AAA                  PF00004.24   132 seq1261_BIOID39385   -            245   1.3e-06   28.5   0.1   1   1   6.5e-10   2.2e-06   27.7   0.1     2    98   103   196   102   225 0.69 ATPase family associated with various cellular activities (AAA)
ArsA_ATPase          PF02374.10   305 seq1261_BIOID39385   -            245   2.8e-06   26.5   0.0   1   1   1.4e-09   4.9e-06   25.6   0.0     4    81   102   182    99   231 0.73 Anion-transporting ATPase
SMC_N                PF02463.14   220 seq1262_BIOID39385   -            553   8.5e-19   67.5   0.0   1   1   2.4e-22   1.6e-18   66.5   0.0     1   217     1   511     1   514 0.94 RecF/RecN/SMC N terminal domain
AAA_23               PF13476.1    202 seq1262_BIOID39385   -            553   1.9e-18   67.4   2.0   1   1   4.9e-20   3.4e-16   60.0   1.4     1   196     4   216     4   381 0.61 AAA domain
DUF1482              PF07358.6     57 seq1263_BIOID39385   -             67   1.5e-28   98.0   0.1   1   1   1.2e-32   1.6e-28   97.9   0.1     1    57     4    62     4    62 0.98 Protein of unknown function (DUF1482)
GST_N_3              PF13417.1     75 seq1266_BIOID39385   -            205   6.5e-09   35.7   0.0   1   1   1.7e-12   1.2e-08   34.9   0.0    15    71    17    79    13    84 0.86 Glutathione S-transferase, N-terminal domain
GST_N_2              PF13409.1     70 seq1266_BIOID39385   -            205   4.2e-06   26.5   0.0   1   1   1.1e-09   7.3e-06   25.7   0.0     9    67    16    74    12    77 0.89 Glutathione S-transferase, N-terminal domain
Aldose_epim          PF01263.15   301 seq1267_BIOID39385   -            294   3.7e-46  157.5   0.1   1   1   3.3e-50   4.4e-46  157.2   0.1     1   284    27   274    27   287 0.88 Aldose 1-epimerase
ATP-synt_B           PF00430.13   132 seq1268_BIOID39385   -            156   3.3e-35  120.6  18.3   1   1   2.8e-39   3.9e-35  120.4  12.7     1   132     6   137     6   137 0.98 ATP synthase B/B' CF(0)
Phage_tail_L         PF05100.7    206 seq1269_BIOID39385   -            232   2.4e-96  320.6   0.2   1   1  2.1e-100   2.8e-96  320.4   0.1     1   206    29   230    29   230 0.99 Phage minor tail protein L
CSD                  PF00313.17    66 seq1270_BIOID39385   -             69     2e-33  113.8   1.9   1   1   1.6e-37   2.2e-33  113.7   1.3     2    65     5    68     4    69 0.98 'Cold-shock' DNA-binding domain
ParA                 PF10609.4     81 seq1271_BIOID39385   -            379     4e-36  122.6   0.4   1   1     3e-39   8.2e-36  121.6   0.3     1    81   226   306   226   306 0.99 ParA/MinD ATPase like
CbiA                 PF01656.18   195 seq1271_BIOID39385   -            379   4.6e-18   65.2   0.1   1   1   2.8e-21   7.5e-18   64.5   0.1     1   157   120   288   120   291 0.77 CobQ/CobB/MinD/ParA nucleotide binding domain
AAA_31               PF13614.1    157 seq1271_BIOID39385   -            379   1.1e-10   41.5   0.0   1   1   5.3e-13   1.4e-09   37.9   0.0     1    53   118   170   118   248 0.79 AAA domain
MipZ                 PF09140.6    261 seq1271_BIOID39385   -            379     2e-08   33.5   0.0   1   1   1.3e-11   3.7e-08   32.6   0.0     2   117   119   245   118   273 0.68 ATPase MipZ
Phage_GPD            PF05954.6    292 seq1273_BIOID39385   -            387   6.1e-59  199.4   0.3   1   1   5.7e-63   7.8e-59  199.1   0.2     1   292    42   365    42   365 0.91 Phage late control gene D protein (GPD)
NMN_transporter      PF04973.7    182 seq1274_BIOID39385   -            239   2.6e-46  157.2  27.0   1   2   1.1e-28   1.5e-24   86.3   5.8     1   104    23   127    23   132 0.95 Nicotinamide mononucleotide transporter
NMN_transporter      PF04973.7    182 seq1274_BIOID39385   -            239   2.6e-46  157.2  27.0   2   2   6.5e-26   8.9e-22   77.2   7.3    87   180   134   227   129   229 0.94 Nicotinamide mononucleotide transporter
PTS_EIIC             PF02378.13   321 seq1275_BIOID39385   -            474   1.2e-39  135.9  28.8   1   1   1.8e-43   1.2e-39  135.9  20.0     2   321   119   401   118   401 0.88 Phosphotransferase system, EIIC
PTS_EIIB             PF00367.15    35 seq1275_BIOID39385   -            474   1.7e-12   46.2   0.3   1   1     5e-16   3.4e-12   45.2   0.2     4    35    13    44    11    44 0.96 phosphotransferase system, EIIB
Abhydrolase_6        PF12697.2    228 seq1277_BIOID39385   -            293   9.7e-36  123.6   0.0   1   1   2.5e-39   1.1e-35  123.4   0.0     1   227    43   284    43   285 0.72 Alpha/beta hydrolase family
Abhydrolase_1        PF00561.15   230 seq1277_BIOID39385   -            293   2.7e-24   85.9   0.0   1   1   8.2e-28   3.7e-24   85.4   0.0     1   228    71   286    71   288 0.90 alpha/beta hydrolase fold
Abhydrolase_5        PF12695.2    142 seq1277_BIOID39385   -            293   9.2e-18   64.2   0.0   1   1   1.7e-20   7.6e-17   61.2   0.0     1   141    42   272    42   273 0.69 Alpha/beta hydrolase family
DUF1161              PF06649.7     52 seq1280_BIOID39385   -            102   1.3e-25   88.9   0.0   1   1   1.2e-29   1.6e-25   88.6   0.0     1    52    27    80    27    80 0.99 Protein of unknown function (DUF1161)
NAD_binding_10       PF13460.1    183 seq1281_BIOID39385   -            476   4.6e-19   68.9   0.1   1   1   3.1e-22     7e-19   68.4   0.0     1   160     5   165     5   193 0.88 NADH(P)-binding
Epimerase            PF01370.16   236 seq1281_BIOID39385   -            476   1.8e-13   50.3   0.0   1   1   4.3e-16   9.8e-13   47.9   0.0     1   121     5   116     5   132 0.91 NAD dependent epimerase/dehydratase family
NmrA                 PF05368.8    233 seq1281_BIOID39385   -            476   4.5e-10   39.0   0.0   1   1   2.4e-13   5.5e-10   38.7   0.0     1   227     5   228     5   303 0.81 NmrA-like family
DUF2867              PF11066.3    149 seq1281_BIOID39385   -            476   2.2e-06   27.3   0.0   1   1   2.6e-09   5.9e-06   25.9   0.0    42   148   358   463   332   463 0.88 Protein of unknown function (DUF2867)
adh_short            PF00106.20   167 seq1281_BIOID39385   -            476   3.1e-06   27.0   0.1   1   1   3.2e-09   7.3e-06   25.8   0.1     3    89     5    78     3   115 0.88 short chain dehydrogenase
3Beta_HSD            PF01073.14   280 seq1281_BIOID39385   -            476   1.4e-06   27.0   0.0   1   1   9.4e-10   2.1e-06   26.5   0.0     1   118     6   113     6   124 0.76 3-beta hydroxysteroid dehydrogenase/isomerase family
Hexapep              PF00132.19    36 seq1283_BIOID39385   -            162   1.2e-11   43.4  14.4   1   1   2.2e-13     3e-09   35.8   3.3     2    34   109   141   108   143 0.96 Bacterial transferase hexapeptide (six repeats)
ABC_tran             PF00005.22   118 seq1284_BIOID39385   -            228     3e-19   69.4   0.0   1   1   2.9e-23     4e-19   69.0   0.0     1   117    52   172    52   173 0.85 ABC transporter
Methyltransf_31      PF13847.1    152 seq1285_BIOID39385   -            269   1.5e-15   57.0   0.0   1   1   1.4e-18   1.9e-15   56.6   0.0     2   126    84   196    83   246 0.83 Methyltransferase domain
Methyltransf_11      PF08241.7     95 seq1285_BIOID39385   -            269   5.1e-14   52.4   0.0   1   1   2.4e-16   3.3e-13   49.8   0.0     1    94    90   175    90   176 0.95 Methyltransferase domain
Methyltransf_25      PF13649.1    101 seq1285_BIOID39385   -            269   8.8e-12   45.1   0.0   1   1   1.3e-14   1.8e-11   44.1   0.0     1   100    89   171    89   172 0.87 Methyltransferase domain
Methyltransf_12      PF08242.7     99 seq1285_BIOID39385   -            269   5.4e-08   33.1   0.0   1   1   1.6e-10   2.1e-07   31.1   0.0     1    71    90   153    90   174 0.83 Methyltransferase domain
Methyltransf_23      PF13489.1    162 seq1285_BIOID39385   -            269   8.7e-08   31.8   0.0   1   1   1.1e-09   1.5e-06   27.9   0.0    11   147    73   204    62   218 0.67 Methyltransferase domain
Methyltransf_26      PF13659.1    117 seq1285_BIOID39385   -            269   1.4e-07   31.4   0.1   1   1   1.1e-09   1.5e-06   28.0   0.0     3    75    88   153    86   180 0.85 Methyltransferase domain
Methyltransf_18      PF12847.2    112 seq1285_BIOID39385   -            269     2e-07   31.4   0.0   1   1   3.1e-10   4.2e-07   30.4   0.0     4   111    88   178    85   179 0.88 Methyltransferase domain
Methyltransf_4       PF02390.12   197 seq1285_BIOID39385   -            269     4e-07   29.1   0.0   1   1   7.6e-09     1e-05   24.5   0.0    10    63    76   129    66   135 0.89 Putative methyltransferase
MTS                  PF05175.9    170 seq1285_BIOID39385   -            269   6.7e-06   25.4   0.0   1   1   7.4e-09     1e-05   24.9   0.0    23    77    78   131    71   156 0.79 Methyltransferase small domain
Ubie_methyltran      PF01209.13   233 seq1285_BIOID39385   -            269     2e-05   23.6   0.0   1   1   3.1e-08   4.2e-05   22.6   0.0    45   150    83   175    64   179 0.82 ubiE/COQ5 methyltransferase family
RbsD_FucU            PF05025.8    142 seq1288_BIOID39385   -            137     9e-35  119.9   0.0   1   1   7.4e-39     1e-34  119.7   0.0     1   139     3   137     3   137 0.93 RbsD / FucU transport protein family
Oxidored_q1          PF00361.15   270 seq1289_BIOID39385   -            526     1e-50  172.3  21.1   1   1   7.7e-55     1e-50  172.3  14.6     1   266   132   409   132   413 0.96 NADH-Ubiquinone/plastoquinone (complex I), various chains
URO-D                PF01208.12   343 seq1290_BIOID39385   -            354  1.7e-140  467.7   0.0   1   1  1.4e-144  1.9e-140  467.5   0.0     2   342     5   347     4   348 0.98 Uroporphyrinogen decarboxylase (URO-D)
OSCP                 PF00213.13   172 seq1291_BIOID39385   -            177   8.5e-51  172.1   1.0   1   1   6.9e-55   9.4e-51  171.9   0.7     1   171     7   174     7   175 0.97 ATP synthase delta (OSCP) subunit
EIIA-man             PF03610.11   116 seq1292_BIOID39385   -            144   3.5e-33  114.0   0.0   1   1   2.9e-37     4e-33  113.8   0.0     1   114     3   115     3   117 0.97 PTS system fructose IIA component
Autotransporter      PF03797.14   265 seq1293_BIOID39385   -            639   4.1e-40  137.6  18.4   1   1   6.1e-44   4.1e-40  137.6  12.7     6   258   375   618   370   628 0.94 Autotransporter beta-domain
Pertactin            PF03212.9    121 seq1293_BIOID39385   -            639   9.7e-10   38.1   4.5   1   1   2.6e-13   1.8e-09   37.2   2.4    24   120   204   307   179   308 0.79 Pertactin
Trp_repressor        PF01371.14    88 seq1294_BIOID39385   -             98   2.8e-31  107.1   0.1   1   1   2.3e-35   3.2e-31  106.9   0.0     1    87     7    93     7    94 0.98 Trp repressor protein
EAL                  PF00563.15   236 seq1297_BIOID39385   -            152   1.3e-31  109.7   0.0   1   1   1.1e-35   1.5e-31  109.5   0.0   120   236    13   131     2   131 0.94 EAL domain
ABC_tran             PF00005.22   118 seq1299_BIOID39385   -            511   1.7e-29  102.4   0.1   1   2   9.5e-21   6.5e-17   61.8   0.0     1   118    51   169    51   169 0.95 ABC transporter
ABC_tran             PF00005.22   118 seq1299_BIOID39385   -            511   1.7e-29  102.4   0.1   2   2   1.8e-13   1.2e-09   38.4   0.0     3   117   305   431   303   432 0.77 ABC transporter
Peripla_BP_4         PF13407.1    258 seq1300_BIOID39385   -            356   1.8e-62  210.9  13.0   1   1     3e-66   2.1e-62  210.7   9.0    13   258    66   312    54   312 0.95 Periplasmic binding protein domain
Peripla_BP_1         PF00532.16   279 seq1300_BIOID39385   -            356   3.9e-13   49.1   1.9   1   1   1.4e-16   9.6e-13   47.8   1.3    23   214    73   270    52   304 0.78 Periplasmic binding proteins and sugar binding domain of LacI family
DUF2501              PF10696.4     77 seq1301_BIOID39385   -            165   6.6e-30  102.8   5.4   1   1   4.8e-34   6.6e-30  102.8   3.8     1    75    85   162    85   165 0.97 Protein of unknown function (DUF2501)
DUF770               PF05591.7    158 seq1302_BIOID39385   -            167   2.1e-48  163.7   0.2   1   1   1.8e-52   2.5e-48  163.5   0.1     3   156    10   162     8   164 0.98 Protein of unknown function (DUF770)
Prok-JAB             PF14464.1    105 seq1303_BIOID39385   -            247   4.3e-20   71.1   0.2   1   1   1.1e-23   7.5e-20   70.3   0.1     4    96     4    98     1   109 0.93 Prokaryotic homologs of the JAB domain
NLPC_P60             PF00877.14   105 seq1303_BIOID39385   -            247   1.6e-13   50.2   0.0   1   1   3.4e-17   2.3e-13   49.7   0.0     1   104   111   223   111   224 0.93 NlpC/P60 family
Molybdopterin        PF00384.17   432 seq1304_BIOID39385   -            662     1e-96  324.2   0.0   1   1  1.8e-100   1.2e-96  323.9   0.0     1   432   111   566   111   566 0.92 Molybdopterin oxidoreductase
Molybdop_Fe4S4       PF04879.11    55 seq1304_BIOID39385   -            662   1.2e-14   53.6   1.1   1   1     3e-18   2.1e-14   52.9   0.7     1    55    49   108    49   108 0.97 Molybdopterin oxidoreductase Fe4S4 domain
SLT                  PF01464.15   121 seq1305_BIOID39385   -            203   1.4e-25   89.0   0.1   1   1   1.3e-29   1.8e-25   88.6   0.1     3   120    43   168    41   169 0.95 Transglycosylase SLT domain
Glycos_transf_1      PF00534.15   172 seq1306_BIOID39385   -            405   4.9e-08   32.4   0.0   1   1   1.6e-11   1.1e-07   31.3   0.0    74   149   287   362   284   383 0.86 Glycosyl transferases group 1
Crl                  PF07417.7    127 seq1307_BIOID39385   -            133   4.7e-55  184.5   0.1   1   1     4e-59   5.5e-55  184.3   0.1     2   122     3   123     2   131 0.96 Transcriptional regulator Crl
MFS_1                PF07690.11   354 seq1310_BIOID39385   -            393   1.2e-24   86.6  58.6   1   1     8e-27   1.1e-22   80.1  34.7     2   328    14   320    10   327 0.84 Major Facilitator Superfamily
Amidohydro_4         PF13147.1    304 seq1311_BIOID39385   -            384   2.3e-15   57.3  11.0   1   1   9.4e-18   3.2e-14   53.5   7.6     6   304    53   364    50   364 0.85 Amidohydrolase
Amidohydro_1         PF01979.15   333 seq1311_BIOID39385   -            384     6e-15   55.6   1.3   1   1   3.5e-17   1.2e-13   51.3   0.9     2   333    54   367    53   367 0.64 Amidohydrolase family
Amidohydro_3         PF07969.6    404 seq1311_BIOID39385   -            384     6e-06   25.6   3.8   1   1     6e-09     2e-05   23.8   0.4   365   403   235   364   143   365 0.63 Amidohydrolase family
DeoRC                PF00455.17   162 seq1313_BIOID39385   -            243   2.4e-45  153.9   0.0   1   1   1.4e-48   3.8e-45  153.3   0.0     2   161    75   233    74   234 0.99 DeoR C terminal sensor domain
HTH_DeoR             PF08220.7     57 seq1313_BIOID39385   -            243   7.5e-23   79.7   3.3   1   1   6.2e-25   1.7e-21   75.3   1.8     1    56     5    60     5    61 0.98 DeoR-like helix-turn-helix domain
HTH_11               PF08279.7     55 seq1313_BIOID39385   -            243   4.8e-10   38.8   1.4   1   1   3.2e-13   8.8e-10   37.9   0.9     1    46     5    48     5    58 0.91 HTH domain
GntR                 PF00392.16    64 seq1313_BIOID39385   -            243   1.6e-06   27.3   0.2   1   1   1.6e-09   4.3e-06   25.9   0.1    21    63    16    57     6    58 0.90 Bacterial regulatory proteins, gntR family
HTH_Mga              PF08280.6     59 seq1313_BIOID39385   -            243   2.9e-05   23.6   0.9   1   1   2.7e-08   7.3e-05   22.3   0.6     5    44     4    43     2    51 0.94 M protein trans-acting positive regulator (MGA) HTH domain
HlyD                 PF00529.15   306 seq1314_BIOID39385   -            326   2.6e-54  184.4   5.6   1   1   1.1e-57     3e-54  184.2   3.9     2   305    31   320    30   321 0.94 HlyD family secretion protein
HlyD_3               PF13437.1    105 seq1314_BIOID39385   -            326   7.5e-20   71.1   0.0   1   1   7.2e-17     2e-13   50.4   0.0     1    85   193   276   193   316 0.90 HlyD family secretion protein
Biotin_lipoyl_2      PF13533.1     50 seq1314_BIOID39385   -            326   8.7e-20   70.0   0.0   1   1   2.7e-19   7.4e-16   57.4   0.1     4    49    33    78    30    79 0.93 Biotin-lipoyl like
HlyD_2               PF12700.2    328 seq1314_BIOID39385   -            326   6.4e-19   68.1   0.0   1   1   3.2e-22   8.8e-19   67.7   0.0    19   239    29   270    22   281 0.74 HlyD family secretion protein
PfkB                 PF00294.19   301 seq1315_BIOID39385   -            313     9e-60  202.2   0.1   1   1   1.6e-63   1.1e-59  201.9   0.1     2   297     5   295     4   299 0.94 pfkB family carbohydrate kinase
Phos_pyr_kin         PF08543.7    246 seq1315_BIOID39385   -            313   5.6e-05   22.3   0.0   1   1   2.1e-08   0.00014   21.0   0.0   117   233   178   288   138   296 0.85 Phosphomethylpyrimidine kinase
ATP-synt_ab          PF00006.20   215 seq1316_BIOID39385   -            513   1.5e-72  243.4   0.1   1   1   9.7e-76   2.7e-72  242.6   0.0     1   215   148   375   148   375 0.99 ATP synthase alpha/beta family, nucleotide-binding domain
ATP-synt_ab_C        PF00306.22   113 seq1316_BIOID39385   -            513   1.3e-18   67.3   1.3   1   1   9.8e-22   2.7e-18   66.3   0.9     1    95   387   468   387   488 0.87 ATP synthase alpha/beta chain, C terminal domain
ATP-synt_ab_N        PF02874.18    69 seq1316_BIOID39385   -            513   2.9e-14   52.9   0.1   1   1   2.3e-17   6.2e-14   51.8   0.1     5    69    28    92    25    92 0.98 ATP synthase alpha/beta family, beta-barrel domain
HAS-barrel           PF09378.5     91 seq1316_BIOID39385   -            513   1.3e-06   28.1   0.1   1   1   3.5e-09   9.5e-06   25.3   0.0     6    84    29    89    25   109 0.85 HAS barrel domain
KaiC                 PF06745.8    226 seq1316_BIOID39385   -            513   4.6e-05   22.5   0.0   1   1     3e-08   8.2e-05   21.6   0.0     1    71   146   213   146   249 0.85 KaiC
PAAR_motif           PF05488.8     76 seq1319_BIOID39385   -             94   2.3e-22   78.6   0.2   1   1   2.1e-26   2.8e-22   78.3   0.2    12    76    20    88     6    88 0.90 PAAR motif
FAA_hydrolase        PF01557.13   217 seq1321_BIOID39385   -            269   1.1e-24   87.0   0.0   1   1     1e-28   1.4e-24   86.6   0.0     2   216    56   259    55   260 0.89 Fumarylacetoacetate (FAA) hydrolase family
Rhodanese            PF00581.15   113 seq1322_BIOID39385   -            440   1.8e-29  102.2   0.2   1   2   3.6e-15     5e-11   42.8   0.0    22   112   183   268   161   269 0.81 Rhodanese-like domain
Rhodanese            PF00581.15   113 seq1322_BIOID39385   -            440   1.8e-29  102.2   0.2   2   2   7.7e-15     1e-10   41.8   0.0     5   112   304   423   300   424 0.82 Rhodanese-like domain
Molybdop_Fe4S4       PF04879.11    55 seq1323_BIOID39385   -            195   2.2e-21   75.3   0.2   1   1   2.6e-24   1.8e-20   72.4   0.1     2    55    44   104    43   104 0.96 Molybdopterin oxidoreductase Fe4S4 domain
Molybdopterin        PF00384.17   432 seq1323_BIOID39385   -            195   1.4e-06   27.2   0.1   1   1   2.4e-10   1.6e-06   26.9   0.0     1    35   107   139   107   190 0.79 Molybdopterin oxidoreductase
adh_short            PF00106.20   167 seq1327_BIOID39385   -            252   2.6e-37  128.2   0.1   1   1   1.1e-40   3.1e-37  127.9   0.1     2   166    14   183    13   184 0.94 short chain dehydrogenase
KR                   PF08659.5    181 seq1327_BIOID39385   -            252   2.2e-16   59.9   0.1   1   1   1.1e-19   2.9e-16   59.5   0.0     3   166    15   182    14   195 0.87 KR domain
adh_short_C2         PF13561.1    243 seq1327_BIOID39385   -            252   1.7e-15   57.3   0.0   1   1   7.9e-19   2.2e-15   57.0   0.0     6   187    22   201    19   222 0.91 Enoyl-(Acyl carrier protein) reductase
Polysacc_synt_2      PF02719.10   294 seq1327_BIOID39385   -            252   6.9e-05   21.7   0.0   1   1   3.2e-08   8.7e-05   21.4   0.0     1   156    15   183    15   195 0.68 Polysaccharide biosynthesis protein
DUF877               PF05943.7    423 seq1328_BIOID39385   -            488  2.1e-182  606.2   0.0   1   1  1.8e-186  2.4e-182  606.0   0.0     1   423    61   486    61   486 1.00 Protein of unknown function (DUF877)
GST_N_3              PF13417.1     75 seq1330_BIOID39385   -            107   1.8e-15   56.8   0.0   1   1     5e-19   2.3e-15   56.4   0.0     1    74     4    82     4    84 0.88 Glutathione S-transferase, N-terminal domain
GST_N                PF02798.15    76 seq1330_BIOID39385   -            107   5.6e-14   51.9   0.0   1   1   1.4e-17   6.5e-14   51.7   0.0    10    75     8    76     1    77 0.91 Glutathione S-transferase, N-terminal domain
GST_N_2              PF13409.1     70 seq1330_BIOID39385   -            107   3.3e-12   46.0   0.0   1   1   8.9e-16   4.1e-12   45.8   0.0     5    69    13    77     9    78 0.87 Glutathione S-transferase, N-terminal domain
His_Phos_1           PF00300.17   158 seq1332_BIOID39385   -            215   1.1e-38  132.7   0.2   1   1   9.5e-43   1.3e-38  132.4   0.1     1   157     3   156     3   157 0.91 Histidine phosphatase superfamily (branch 1)
Sulfatase            PF00884.18   379 seq1333_BIOID39385   -            316   1.3e-11   44.0   0.0   1   1   1.4e-15   1.8e-11   43.5   0.0     2   160   163   312   162   316 0.82 Sulfatase
DUF2574              PF10836.3     93 seq1336_BIOID39385   -             93   1.7e-51  171.7   0.2   1   1   1.4e-55   1.9e-51  171.6   0.1     1    93     1    93     1    93 1.00 Protein of unknown function (DUF2574)
Lambda_tail_I        PF06805.7     82 seq1338_BIOID39385   -            190   1.6e-14   53.3   0.0   1   1   2.1e-18   2.9e-14   52.5   0.0    25    82     2    64     1    64 0.98 Bacteriophage lambda tail assembly protein I
Endonuclease_5       PF04493.9    206 seq1339_BIOID39385   -            223   1.1e-70  237.0   0.0   1   1   9.3e-75   1.3e-70  236.8   0.0     1   205     9   208     9   209 0.99 Endonuclease V
GGDEF                PF00990.16   161 seq1343_BIOID39385   -            430   1.3e-45  154.7   0.0   1   1   4.8e-49   2.2e-45  154.0   0.0     1   161   273   426   273   426 0.96 GGDEF domain
PAS_4                PF08448.5    110 seq1343_BIOID39385   -            430   6.5e-09   35.6   0.0   1   1   6.9e-12   3.2e-08   33.4   0.0     6   110   162   264   156   264 0.89 PAS fold
PAS_8                PF13188.1     64 seq1343_BIOID39385   -            430     6e-07   28.9   0.0   1   2   6.1e-05      0.28   10.9   0.0     5    34    27    58    24    99 0.74 PAS domain
PAS_8                PF13188.1     64 seq1343_BIOID39385   -            430     6e-07   28.9   0.0   2   2   3.7e-06     0.017   14.8   0.0     9    37   157   191   150   217 0.74 PAS domain
GST_C                PF00043.20    95 seq1344_BIOID39385   -            110   1.7e-12   47.0   0.0   1   1   2.8e-16   1.9e-12   46.8   0.0    14    95    22    99     5    99 0.91 Glutathione S-transferase, C-terminal domain
GST_C_2              PF13410.1     69 seq1344_BIOID39385   -            110   3.3e-10   39.5   0.2   1   1   6.6e-14   4.5e-10   39.1   0.2     3    68    31    93    29    94 0.91 Glutathione S-transferase, C-terminal domain
LysR_substrate       PF03466.15   209 seq1345_BIOID39385   -            317   3.6e-43  146.9   1.3   1   1   7.6e-47   5.2e-43  146.4   0.9     3   207    86   288    84   290 0.97 LysR substrate binding domain
HTH_1                PF00126.22    60 seq1345_BIOID39385   -            317   3.8e-17   61.6   1.4   1   1   1.4e-20   9.5e-17   60.3   1.0     2    60     5    63     4    63 0.97 Bacterial regulatory helix-turn-helix protein, lysR family
SmpA_OmlA            PF04355.8     71 seq1346_BIOID39385   -            113   5.7e-27   93.0   0.3   1   1   5.1e-31     7e-27   92.7   0.2     1    70    35   104    35   105 0.98 SmpA / OmlA family
Acetyltransf_10      PF13673.1    117 seq1347_BIOID39385   -            147   1.1e-12   47.9   0.0   1   1     5e-16   1.4e-12   47.6   0.0     5   117    16   122    13   122 0.81 Acetyltransferase (GNAT) domain
Acetyltransf_1       PF00583.19    83 seq1347_BIOID39385   -            147   3.1e-11   43.0   0.0   1   1   2.9e-14   7.9e-11   41.7   0.0    27    83    72   123    56   123 0.91 Acetyltransferase (GNAT) family
Acetyltransf_7       PF13508.1     79 seq1347_BIOID39385   -            147   1.9e-10   40.6   0.0   1   1   1.3e-13   3.4e-10   39.8   0.0     6    79    54   124    49   124 0.88 Acetyltransferase (GNAT) domain
Acetyltransf_6       PF13480.1    142 seq1347_BIOID39385   -            147   3.9e-05   23.5   0.1   1   1     2e-08   5.5e-05   23.0   0.1    29   124    11   100     3   104 0.83 Acetyltransferase (GNAT) domain
ABC_tran             PF00005.22   118 seq1350_BIOID39385   -            513   2.7e-35  121.1   0.2   1   2   4.3e-23   2.9e-19   69.4   0.1     1   118    44   171    44   171 0.89 ABC transporter
ABC_tran             PF00005.22   118 seq1350_BIOID39385   -            513   2.7e-35  121.1   0.2   2   2   6.3e-17   4.3e-13   49.5   0.0    15   117   316   433   302   434 0.79 ABC transporter
Epimerase            PF01370.16   236 seq1352_BIOID39385   -            349   2.7e-27   95.6   0.0   1   1     3e-30   8.3e-27   94.0   0.0     1   235    15   246    15   247 0.91 NAD dependent epimerase/dehydratase family
NAD_binding_10       PF13460.1    183 seq1352_BIOID39385   -            349   1.9e-18   67.0   0.0   1   1   9.5e-22   2.6e-18   66.5   0.0     1   151    15   188    15   202 0.85 NADH(P)-binding
3Beta_HSD            PF01073.14   280 seq1352_BIOID39385   -            349   2.3e-18   65.8   0.0   1   1     1e-21   2.8e-18   65.4   0.0     1   271    16   268    16   276 0.89 3-beta hydroxysteroid dehydrogenase/isomerase family
RmlD_sub_bind        PF04321.12   287 seq1352_BIOID39385   -            349   1.1e-10   40.8   0.0   1   1   9.7e-14   2.7e-10   39.5   0.0     1   241    13   274    13   288 0.85 RmlD substrate binding domain
NAD_binding_4        PF07993.7    249 seq1352_BIOID39385   -            349   2.3e-10   39.6   0.0   1   1   3.2e-13   8.7e-10   37.8   0.0    63   200    58   185    17   227 0.79 Male sterility protein
TonB_dep_Rec         PF00593.19   276 seq1353_BIOID39385   -            729   8.7e-31  107.7  22.0   1   1   1.3e-34   8.7e-31  107.7  15.2     1   275   493   727   493   728 0.87 TonB dependent receptor
Plug                 PF07715.10   108 seq1353_BIOID39385   -            729     6e-14   52.1   0.4   1   1   8.8e-18     6e-14   52.1   0.3     2   106    75   175    74   177 0.93 TonB-dependent Receptor Plug Domain
AcetDehyd-dimer      PF09290.6    137 seq1355_BIOID39385   -            316     1e-65  219.6   0.3   1   1   2.3e-69   1.6e-65  219.0   0.2     1   137   131   284   131   284 1.00 Prokaryotic acetaldehyde dehydrogenase, dimerisation
Semialdhyde_dh       PF01118.19   121 seq1355_BIOID39385   -            316   1.4e-16   60.8   0.0   1   1   5.1e-20   3.5e-16   59.4   0.0     1   117     5   119     5   123 0.92 Semialdehyde dehydrogenase, NAD binding domain
GntP_permease        PF02447.11   441 seq1356_BIOID39385   -            445  2.8e-163  543.4  46.3   1   1  2.4e-167  3.2e-163  543.1  32.1     2   441     7   444     6   444 0.99 GntP family permease
Indigoidine_A        PF04227.7    293 seq1358_BIOID39385   -            312  2.9e-136  453.3   4.4   1   1  2.4e-140  3.2e-136  453.1   3.1     1   293    15   307    15   307 0.99 Indigoidine synthase A like protein
FUSC                 PF04632.7    650 seq1359_BIOID39385   -            683   4.9e-56  190.3  22.3   1   1   1.1e-59   4.9e-56  190.3  15.5     9   524    37   535    32   548 0.85 Fusaric acid resistance protein family
FUSC_2               PF13515.1    128 seq1359_BIOID39385   -            683     2e-08   34.0   9.9   1   1   4.4e-12     2e-08   34.0   6.8     2   127   364   495   359   496 0.75 Fusaric acid resistance protein-like
ALMT                 PF11744.3    406 seq1359_BIOID39385   -            683   3.9e-05   22.3  10.5   1   1   1.8e-08     8e-05   21.3   1.6    27   194   362   525   348   582 0.82 Aluminium activated malate transporter
CobA_CobO_BtuR       PF02572.10   172 seq1360_BIOID39385   -            196   7.5e-71  237.1   0.0   1   1   1.3e-74   9.1e-71  236.8   0.0     2   172    27   196    26   196 0.99 ATP:corrinoid adenosyltransferase BtuR/CobO/CobP
Co_AT_N              PF12557.3     24 seq1360_BIOID39385   -            196   2.5e-07   30.2   6.4   1   1   3.7e-11   2.5e-07   30.2   4.5     6    24     3    21     1    21 0.94 Cob(I)alamin adenosyltransferase N terminal
Complex1_49kDa       PF00346.14   272 seq1362_BIOID39385   -            571     2e-32  112.1   0.0   1   2     5e-27   2.3e-23   82.4   0.0     2   163   297   458   296   471 0.96 Respiratory-chain NADH dehydrogenase, 49 Kd subunit
Complex1_49kDa       PF00346.14   272 seq1362_BIOID39385   -            571     2e-32  112.1   0.0   2   2   1.7e-10   7.9e-07   28.2   0.0   207   272   474   539   459   539 0.89 Respiratory-chain NADH dehydrogenase, 49 Kd subunit
Complex1_30kDa       PF00329.14   103 seq1362_BIOID39385   -            571     4e-25   87.9   0.0   1   1   1.8e-28   8.1e-25   86.9   0.0     2   103    48   153    47   153 0.93 Respiratory-chain NADH dehydrogenase, 30 Kd subunit
NiFeSe_Hases         PF00374.14   507 seq1362_BIOID39385   -            571   1.4e-15   56.9   0.1   1   1   3.5e-16   1.6e-12   46.9   0.0     1    68   220   288   220   297 0.91 Nickel-dependent hydrogenase
Fimbrial             PF00419.15   145 seq1365_BIOID39385   -            165   3.4e-13   49.9   0.7   1   1   3.1e-17   4.2e-13   49.6   0.5     2   143    16   163    15   165 0.79 Fimbrial protein
DUF3672              PF12421.3    136 seq1368_BIOID39385   -           1159     5e-41  139.9   0.0   1   1   4.3e-44   1.5e-40  138.4   0.0     1   135   977  1117   977  1118 0.89 Fibronectin type III protein
Phage-tail_3         PF13550.1    164 seq1368_BIOID39385   -           1159   7.8e-40  136.2   0.0   1   1   5.6e-43   1.9e-39  134.9   0.0     2   161   331   497   330   500 0.94 Putative phage tail protein
DUF1983              PF09327.6     81 seq1368_BIOID39385   -           1159     2e-27   94.8   1.7   1   1   1.6e-30   5.4e-27   93.4   1.2     1    81   873   953   873   953 0.99 Domain of unknown function (DUF1983)
BPD_transp_2         PF02653.11   267 seq1369_BIOID39385   -            272   1.2e-40  139.0  37.4   1   1   8.7e-45   1.2e-40  139.0  25.9     5   233    40   268    36   269 0.95 Branched-chain amino acid transport system / permease component
SWM_repeat           PF13753.1    317 seq1372_BIOID39385   -           1154     5e-21   74.9  76.2   1   2   7.3e-11   2.5e-07   29.9  19.9    43   203    15   183     9   183 0.84 Putative flagellar system-associated repeat
SWM_repeat           PF13753.1    317 seq1372_BIOID39385   -           1154     5e-21   74.9  76.2   2   2   4.1e-20   1.4e-16   60.3  27.4    13   293    88   371    82   378 0.81 Putative flagellar system-associated repeat
VCBS                 PF13517.1     61 seq1372_BIOID39385   -           1154   7.8e-20   70.8  31.1   1   2   8.8e-15     3e-11   43.3   3.8     1    60   612   684   612   685 0.71 Family description
VCBS                 PF13517.1     61 seq1372_BIOID39385   -           1154   7.8e-20   70.8  31.1   2   2   2.5e-11   8.4e-08   32.3   1.5     1    61   727   788   727   788 0.87 Family description
Big_3_4              PF13754.1     54 seq1372_BIOID39385   -           1154   6.5e-16   58.2  38.3   1   1   5.1e-12   1.7e-08   34.4   6.4     1    54   167   221   167   221 0.92 Bacterial Ig-like domain (group 3)
Flavodoxin_2         PF02525.12   199 seq1373_BIOID39385   -            201   8.1e-47  159.1   0.0   1   1   1.3e-50   9.2e-47  159.0   0.0     2   195     3   195     2   199 0.91 Flavodoxin-like fold
FMN_red              PF03358.10   152 seq1373_BIOID39385   -            201   2.6e-11   43.1   0.0   1   1   4.8e-15   3.3e-11   42.7   0.0     2   148     3   174     2   178 0.76 NADPH-dependent FMN reductase
DUF416               PF04222.7    191 seq1374_BIOID39385   -            196   6.5e-87  289.5   0.1   1   1   5.3e-91   7.2e-87  289.3   0.0     1   189     4   192     4   194 0.99 Protein of unknown function (DUF416)
Pyr_redox_2          PF07992.9    200 seq1377_BIOID39385   -            847     2e-36  125.6   0.0   1   1   3.9e-39   8.8e-36  123.5   0.0     1   198     5   285     5   287 0.95 Pyridine nucleotide-disulphide oxidoreductase
NIR_SIR              PF01077.17   157 seq1377_BIOID39385   -            847   2.8e-27   94.8   0.1   1   1   3.5e-30     8e-27   93.4   0.0     2   150   632   770   631   776 0.94 Nitrite and sulphite reductase 4Fe-4S domain
Fer2_BFD             PF04324.10    55 seq1377_BIOID39385   -            847   2.8e-21   75.1   4.8   1   1     7e-19   1.6e-15   56.7   2.0     2    53   423   472   422   474 0.93 BFD-like [2Fe-2S] binding domain
Pyr_redox            PF00070.22    80 seq1377_BIOID39385   -            847   1.5e-15   57.2   0.7   1   1   6.4e-19   1.5e-15   57.2   0.5     2    72   148   219   147   229 0.91 Pyridine nucleotide-disulphide oxidoreductase
NIR_SIR_ferr         PF03460.12    69 seq1377_BIOID39385   -            847   4.4e-12   45.3   0.0   1   1     4e-15   9.1e-12   44.3   0.0     3    68   560   622   558   623 0.95 Nitrite/Sulfite reductase ferredoxin-like half domain
Pyr_redox_3          PF13738.1    203 seq1377_BIOID39385   -            847     2e-08   34.3   0.4   1   1   1.5e-09   3.5e-06   27.1   0.0    78   196    55   174    42   179 0.83 Pyridine nucleotide-disulphide oxidoreductase
Sulfatase            PF00884.18   379 seq1378_BIOID39385   -            454     1e-08   34.5   0.0   1   1   9.7e-13   1.3e-08   34.1   0.0   166   333    11   168     4   256 0.81 Sulfatase
Transgly_assoc       PF04226.8     48 seq1379_BIOID39385   -             84     2e-13   50.0  14.1   1   1   1.5e-17     2e-13   50.0   9.8     2    48    34    83    33    83 0.98 Transglycosylase associated protein
Mob_synth_C          PF06463.8    128 seq1380_BIOID39385   -            329   6.3e-36  122.7   0.0   1   1   3.1e-39   1.1e-35  122.0   0.0     1   127   186   312   186   313 0.98 Molybdenum Cofactor Synthesis C
Radical_SAM          PF04055.16   166 seq1380_BIOID39385   -            329   5.8e-27   94.7   0.0   1   1   2.3e-30   7.9e-27   94.3   0.0     2   166    19   181    18   181 0.97 Radical SAM superfamily
Fer4_12              PF13353.1    139 seq1380_BIOID39385   -            329   1.4e-07   31.5   0.0   1   1   7.9e-11   2.7e-07   30.6   0.0    15   116    24   125    14   131 0.84 4Fe-4S single cluster domain
Fer4_14              PF13394.1    117 seq1380_BIOID39385   -            329   5.1e-07   29.6   0.0   1   1   5.1e-10   1.7e-06   27.9   0.0     6    90    22   104    15   125 0.70 4Fe-4S single cluster domain
SIS                  PF01380.17   131 seq1381_BIOID39385   -            384   2.2e-52  175.9   0.0   1   2   6.4e-34   8.7e-30  102.8   0.0     2   130    49   188    48   189 0.98 SIS domain
SIS                  PF01380.17   131 seq1381_BIOID39385   -            384   2.2e-52  175.9   0.0   2   2   3.5e-24   4.8e-20   71.3   0.0     3   131   222   357   220   357 0.94 SIS domain
SIS                  PF01380.17   131 seq1382_BIOID39385   -            327   5.5e-37  126.1   0.1   1   1   1.6e-40   1.1e-36  125.1   0.1     2   131    53   184    52   184 0.98 SIS domain
CBS                  PF00571.23    57 seq1382_BIOID39385   -            327   7.2e-20   70.2   0.5   1   2   1.7e-11   1.1e-07   31.2   0.0     1    56   213   268   213   269 0.97 CBS domain
CBS                  PF00571.23    57 seq1382_BIOID39385   -            327   7.2e-20   70.2   0.5   2   2   5.4e-13   3.7e-09   35.9   0.0     2    48   279   325   278   327 0.94 CBS domain
FlhD                 PF05247.8    104 seq1385_BIOID39385   -            116   3.8e-45  152.0   4.6   1   1   3.2e-49   4.4e-45  151.8   3.2     1   102     1   102     1   104 0.98 Flagellar transcriptional activator (FlhD)
AA_kinase            PF00696.23   241 seq1387_BIOID39385   -            396   4.4e-43  147.4   2.1   1   1   8.2e-47   5.6e-43  147.1   1.5     2   240    35   263    34   264 0.93 Amino acid kinase family
PUA                  PF01472.15    74 seq1387_BIOID39385   -            396     1e-22   79.4   0.1   1   1   4.6e-26   3.1e-22   77.9   0.1     1    74   305   379   305   379 0.98 PUA domain
DAHP_synth_1         PF00793.15   272 seq1388_BIOID39385   -            350  4.5e-105  350.0   0.0   1   1  3.9e-109  5.3e-105  349.8   0.0     8   271    40   338    25   339 0.96 DAHP synthetase I family
ATP-synt             PF00231.14   290 seq1389_BIOID39385   -            287  2.3e-109  365.1   0.0   1   1  1.9e-113  2.6e-109  364.9   0.0     2   290     3   287     2   287 0.98 ATP synthase
Pili_assembly_N      PF00345.15   122 seq1390_BIOID39385   -             71   5.6e-10   38.9   0.0   1   1   4.6e-14   6.3e-10   38.7   0.0     1    42    19    62    19    69 0.89 Gram-negative pili assembly chaperone, N-terminal domain
GPW_gp25             PF04965.9     99 seq1395_BIOID39385   -            141     3e-21   74.7   0.1   1   1   2.8e-25   3.8e-21   74.3   0.1     3    95    29   123    27   127 0.92 Gene 25-like lysozyme
Phage_integ_N        PF09003.5     81 seq1396_BIOID39385   -            451   6.6e-26   89.7   0.6   1   1     2e-29   1.3e-25   88.7   0.4     7    78    86   156    82   160 0.94 Bacteriophage lambda integrase, N-terminal domain
Phage_integrase      PF00589.17   173 seq1396_BIOID39385   -            451     7e-15   55.0   0.1   1   1   2.7e-18   1.8e-14   53.6   0.0     2   170   273   442   272   445 0.85 Phage integrase family
FlhC                 PF05280.6    176 seq1397_BIOID39385   -            192   7.9e-87  289.1   0.0   1   1   6.6e-91     9e-87  288.9   0.0     1   174     1   174     1   176 0.99 Flagellar transcriptional activator (FlhC)
Pili_assembly_N      PF00345.15   122 seq1398_BIOID39385   -             75   2.3e-14   53.0   0.5   1   1   1.9e-18   2.6e-14   52.9   0.3    52   113     1    63     1    68 0.89 Gram-negative pili assembly chaperone, N-terminal domain
HMGL-like            PF00682.14   237 seq1399_BIOID39385   -            337   7.1e-63  212.3   4.5   1   1   1.3e-66   8.6e-63  212.0   3.1     1   235    14   245    14   247 0.99 HMGL-like
DmpG_comm            PF07836.6     66 seq1399_BIOID39385   -            337   1.9e-32  110.3   0.1   1   1   5.6e-36   3.8e-32  109.3   0.0     1    65   271   335   271   336 0.97 DmpG-like communication domain
Nucleos_tra2_N       PF01773.15    75 seq1402_BIOID39385   -            119   8.7e-23   80.3   2.5   1   1   8.6e-27   1.2e-22   79.9   1.8     1    71     8    78     8    81 0.98 Na+ dependent nucleoside transporter N-terminus
Phage_integrase      PF00589.17   173 seq1404_BIOID39385   -            131   7.9e-08   32.0   0.0   1   1   7.1e-12   9.7e-08   31.7   0.0     2    72    44   120    43   129 0.82 Phage integrase family
SmpB                 PF01668.13    68 seq1406_BIOID39385   -            160   1.3e-29  101.6   0.0   1   1   1.5e-33   2.1e-29  100.9   0.0     2    67    13    78    12    80 0.96 SmpB protein
Pili_assembly_C      PF02753.12    68 seq1407_BIOID39385   -             91   2.6e-11   43.0   2.2   1   1   1.9e-15   2.6e-11   43.0   1.5     1    65    28    88    28    91 0.94 Gram-negative pili assembly chaperone, C-terminal domain
Bac_DNA_binding      PF00216.16    90 seq1408_BIOID39385   -             90   3.2e-33  113.4   1.4   1   1   2.6e-37   3.6e-33  113.3   1.0     1    90     1    90     1    90 0.99 Bacterial DNA-binding protein
AAA_PrkA             PF08298.6    358 seq1409_BIOID39385   -            644  1.3e-180  599.6   0.0   1   1  2.6e-184  1.8e-180  599.1   0.0     2   358    20   380    19   380 0.99 PrkA AAA domain
PrkA                 PF06798.7    254 seq1409_BIOID39385   -            644   6.8e-86  287.5   2.2   1   1   2.2e-89   1.5e-85  286.4   1.5     1   254   382   636   382   636 0.98 PrkA serine protein kinase C-terminal domain
CreA                 PF05981.7    129 seq1410_BIOID39385   -            157     1e-57  193.0   0.0   1   1   8.6e-62   1.2e-57  192.8   0.0     1   128    24   156    24   157 0.96 CreA protein
DUF879               PF05947.7    602 seq1411_BIOID39385   -            331   1.8e-82  277.5   0.2   1   1   1.5e-86   2.1e-82  277.2   0.2     2   270     8   277     7   302 0.92 Bacterial protein of unknown function (DUF879)
Nucleos_tra2_C       PF07662.8    210 seq1412_BIOID39385   -            331   1.3e-76  256.6  12.9   1   1   1.9e-80   1.3e-76  256.6   9.0     1   210   116   328   116   328 0.97 Na+ dependent nucleoside transporter C-terminus
Gate                 PF07670.9    109 seq1412_BIOID39385   -            331   8.1e-08   32.0  23.5   1   1   6.3e-11   4.3e-07   29.6   4.8     2   100    14   105    13   112 0.91 Nucleoside recognition
Aldo_ket_red         PF00248.16   283 seq1414_BIOID39385   -            294   5.7e-46  156.4   0.0   1   1   5.1e-50     7e-46  156.1   0.0     2   281    20   267    19   269 0.92 Aldo/keto reductase family
Glycos_transf_2      PF00535.21   169 seq1415_BIOID39385   -            248   3.6e-16   59.1   0.0   1   1   3.1e-20   4.3e-16   58.9   0.0     1   104     4   107     4   177 0.85 Glycosyl transferase family 2
PALP                 PF00291.20   307 seq1416_BIOID39385   -            212   1.2e-11   44.3   0.0   1   1   1.2e-15   1.6e-11   43.8   0.0     7    98    85   202    73   205 0.86 Pyridoxal-phosphate dependent enzyme
BPD_transp_2         PF02653.11   267 seq1417_BIOID39385   -            393   1.2e-50  171.8  42.6   1   1   8.6e-55   1.2e-50  171.8  29.5     2   267    57   383    56   383 0.98 Branched-chain amino acid transport system / permease component
Molybdopterin        PF00384.17   432 seq1418_BIOID39385   -            688   3.1e-88  296.2   0.0   1   1   5.5e-92   3.8e-88  296.0   0.0     1   432   115   566   115   566 0.93 Molybdopterin oxidoreductase
Molybdop_Fe4S4       PF04879.11    55 seq1418_BIOID39385   -            688   2.2e-13   49.6   0.9   1   1   5.5e-17   3.8e-13   48.9   0.6     1    55    53   112    53   112 0.96 Molybdopterin oxidoreductase Fe4S4 domain
PEP-utilizers_C      PF02896.13   294 seq1419_BIOID39385   -            833  2.9e-111  370.9   0.0   1   1  1.4e-114  3.8e-111  370.5   0.0     2   293   363   653   362   654 0.99 PEP-utilising enzyme, TIM barrel domain
PTS_EIIA_2           PF00359.17   142 seq1419_BIOID39385   -            833   4.7e-32  110.5   0.0   1   1   3.2e-35   8.8e-32  109.6   0.0     2   141   689   829   688   830 0.97 Phosphoenolpyruvate-dependent sugar phosphotransferase system, EIIA 2
PEP-utilizers        PF00391.18    81 seq1419_BIOID39385   -            833   3.7e-19   67.9   0.2   1   1   4.2e-22   1.2e-18   66.3   0.0     7    81   262   337   259   337 0.93 PEP-utilising enzyme, mobile domain
PTS-HPr              PF00381.14    84 seq1419_BIOID39385   -            833   5.6e-17   61.3   0.0   1   1     5e-20   1.4e-16   60.0   0.0     5    83     6    86     2    87 0.94 PTS HPr component phosphorylation site
PEP-utilisers_N      PF05524.8    123 seq1419_BIOID39385   -            833   5.9e-14   51.8   1.7   1   1   2.3e-17   6.3e-14   51.7   0.0     2   123   119   238   118   238 0.87 PEP-utilising enzyme, N-terminal
Usher                PF00577.15   552 seq1420_BIOID39385   -            826  2.4e-182  607.4  28.8   1   1    7e-186  3.2e-182  607.0  20.0     1   552   177   743   177   743 0.98 Type VII secretion system (T7SS), usher protein
PapC_N               PF13954.1    146 seq1420_BIOID39385   -            826   5.7e-34  116.6   0.1   1   1   2.5e-37   1.1e-33  115.7   0.1     2   145    26   162    25   163 0.92 PapC N-terminal domain
PapC_C               PF13953.1     68 seq1420_BIOID39385   -            826   2.5e-09   36.5   0.0   1   1   2.3e-12     1e-08   34.5   0.0     4    61   756   813   753   820 0.93 PapC C-terminal domain
Glycos_transf_N      PF04413.11   186 seq1421_BIOID39385   -            425   4.5e-75  250.7   0.0   1   1   6.2e-78   4.2e-74  247.6   0.0     1   185    31   212    31   213 0.98 3-Deoxy-D-manno-octulosonic-acid transferase (kdotransferase)
Glycos_transf_1      PF00534.15   172 seq1421_BIOID39385   -            425   3.8e-10   39.3   0.0   1   1   9.8e-14   6.7e-10   38.5   0.0    65   169   291   398   231   401 0.75 Glycosyl transferases group 1
MoCF_biosynth        PF00994.19   144 seq1425_BIOID39385   -            170   5.6e-31  106.7   0.0   1   1   5.1e-35     7e-31  106.4   0.0     1   143    14   156    12   157 0.92 Probable molybdopterin binding domain
DUF1481              PF07356.7    195 seq1426_BIOID39385   -            211   5.4e-71  237.9   0.6   1   1   4.5e-75   6.2e-71  237.7   0.4     1   195    22   207    22   207 0.99 Protein of unknown function (DUF1481)
DNA_topoisoIV        PF00521.15   426 seq1429_BIOID39385   -            875  4.5e-153  509.9   0.0   1   1  8.3e-157  5.7e-153  509.6   0.0     1   425    32   506    32   507 0.98 DNA gyrase/topoisomerase IV, subunit A
DNA_gyraseA_C        PF03989.8     48 seq1429_BIOID39385   -            875   7.4e-67  220.3  15.8   1   6   3.9e-11   2.7e-07   29.6   0.0     1    46   538   583   538   585 0.91 DNA gyrase C-terminal domain, beta-propeller
DNA_gyraseA_C        PF03989.8     48 seq1429_BIOID39385   -            875   7.4e-67  220.3  15.8   2   6   5.8e-11   3.9e-07   29.1   0.0     1    45   588   635   588   638 0.87 DNA gyrase C-terminal domain, beta-propeller
DNA_gyraseA_C        PF03989.8     48 seq1429_BIOID39385   -            875   7.4e-67  220.3  15.8   3   6   6.8e-08   0.00047   19.3   0.1     2    45   645   686   645   689 0.92 DNA gyrase C-terminal domain, beta-propeller
DNA_gyraseA_C        PF03989.8     48 seq1429_BIOID39385   -            875   7.4e-67  220.3  15.8   4   6   9.2e-23   6.3e-19   66.9   0.3     1    48   692   739   692   739 0.98 DNA gyrase C-terminal domain, beta-propeller
DNA_gyraseA_C        PF03989.8     48 seq1429_BIOID39385   -            875   7.4e-67  220.3  15.8   5   6     2e-13   1.4e-09   36.9   0.1     3    47   744   789   743   790 0.95 DNA gyrase C-terminal domain, beta-propeller
DNA_gyraseA_C        PF03989.8     48 seq1429_BIOID39385   -            875   7.4e-67  220.3  15.8   6   6   9.2e-16   6.3e-12   44.5   0.2     1    47   793   839   793   840 0.96 DNA gyrase C-terminal domain, beta-propeller
ATP-synt_ab          PF00006.20   215 seq1432_BIOID39385   -            460   2.5e-64  216.6   0.0   1   1   7.8e-68   3.6e-64  216.1   0.0     1   215   129   342   129   342 0.97 ATP synthase alpha/beta family, nucleotide-binding domain
ATP-synt_ab_C        PF00306.22   113 seq1432_BIOID39385   -            460   9.9e-28   96.7   0.1   1   1     4e-31   1.8e-27   95.9   0.1     2   109   356   458   355   460 0.94 ATP synthase alpha/beta chain, C terminal domain
ATP-synt_ab_N        PF02874.18    69 seq1432_BIOID39385   -            460   3.3e-22   78.3   2.5   1   1   1.5e-25     7e-22   77.3   1.7     1    68     6    72     6    73 0.97 ATP synthase alpha/beta family, beta-barrel domain
MotA_ExbB            PF01618.11   139 seq1433_BIOID39385   -            295   4.1e-06   26.3   0.6   1   1     3e-10   4.1e-06   26.3   0.4    29   135   136   239   116   242 0.88 MotA/TolQ/ExbB proton channel family
DUF3800              PF12686.2    235 seq1435_BIOID39385   -            411   2.3e-12   46.9   0.0   1   1   8.5e-15   1.2e-10   41.3   0.0     1   217    36   343    36   382 0.71 Protein of unknown function (DUF3800)
Response_reg         PF00072.19   112 seq1436_BIOID39385   -            229   2.4e-26   91.8   0.0   1   1     5e-30   3.4e-26   91.3   0.0     1   111     6   115     6   116 0.98 Response regulator receiver domain
Trans_reg_C          PF00486.23    77 seq1436_BIOID39385   -            229   5.2e-23   80.6   0.1   1   1   1.4e-26   9.4e-23   79.8   0.0     2    77   151   226   150   226 0.96 Transcriptional regulatory protein, C terminal
LysR_substrate       PF03466.15   209 seq1437_BIOID39385   -            312   3.3e-28   98.0   0.3   1   1   9.4e-32   6.4e-28   97.1   0.2     4   204    97   284    95   288 0.92 LysR substrate binding domain
HTH_1                PF00126.22    60 seq1437_BIOID39385   -            312   4.7e-18   64.5   1.7   1   1   1.2e-21   7.9e-18   63.8   1.2     1    59    13    71    13    72 0.97 Bacterial regulatory helix-turn-helix protein, lysR family
Aldedh               PF00171.17   462 seq1440_BIOID39385   -            417   2.1e-21   75.6   2.9   1   1   4.5e-21   6.2e-17   60.9   0.7    37   297     8   281     2   302 0.81 Aldehyde dehydrogenase family
Radical_SAM          PF04055.16   166 seq1441_BIOID39385   -            441   8.8e-31  107.1   0.2   1   1   1.9e-31   1.3e-27   96.8   0.0     2   166   145   323   144   323 0.93 Radical SAM superfamily
UPF0004              PF00919.15    98 seq1441_BIOID39385   -            441   4.5e-22   77.5   0.0   1   1   1.2e-25   7.9e-22   76.8   0.0     1    92     9    96     9   102 0.89 Uncharacterized protein family UPF0004
F_bP_aldolase        PF01116.15   287 seq1442_BIOID39385   -            212   3.4e-79  265.7   0.0   1   1   2.8e-83   3.8e-79  265.6   0.0    75   286     2   209     1   210 0.99 Fructose-bisphosphate aldolase class-II
PALP                 PF00291.20   307 seq1443_BIOID39385   -            250   2.8e-26   92.3   0.0   1   1   2.5e-30   3.5e-26   92.0   0.0    93   289     5   207     1   218 0.83 Pyridoxal-phosphate dependent enzyme
MoaC                 PF01967.16   136 seq1445_BIOID39385   -            161   1.5e-60  202.6   1.3   1   1   1.3e-64   1.7e-60  202.4   0.9     1   136    15   150    15   150 1.00 MoaC family
OEP                  PF02321.13   188 seq1447_BIOID39385   -            488   1.4e-19   70.3  15.1   1   2   5.6e-13   7.6e-09   35.3   2.8     1   188    69   268    69   268 0.88 Outer membrane efflux protein
OEP                  PF02321.13   188 seq1447_BIOID39385   -            488   1.4e-19   70.3  15.1   2   2   1.3e-14   1.7e-10   40.6   2.3     6   188   295   476   290   476 0.89 Outer membrane efflux protein
Hexapep              PF00132.19    36 seq1448_BIOID39385   -            182   1.5e-12   46.2   7.2   1   1   1.2e-11   1.6e-07   30.3   0.3     2    34   125   157   124   159 0.93 Bacterial transferase hexapeptide (six repeats)
MFS_1                PF07690.11   354 seq1450_BIOID39385   -            250   4.2e-21   74.9  22.6   1   1   8.2e-25   5.6e-21   74.5  15.7    12   142     6   134     1   175 0.87 Major Facilitator Superfamily
Sugar_tr             PF00083.19   451 seq1450_BIOID39385   -            250   1.1e-13   50.5  12.5   1   1     2e-17   1.4e-13   50.1   8.7    44   164    23   140     6   166 0.92 Sugar (and other) transporter
Peptidase_A24        PF01478.13   106 seq1453_BIOID39385   -            155   4.3e-23   81.3   8.0   1   1   3.1e-27   4.3e-23   81.3   5.5     2   104    10   117     8   120 0.88 Type IV leader peptidase family
DUF4102              PF13356.1     89 seq1455_BIOID39385   -            415   1.2e-22   79.5   0.1   1   1   4.3e-26   2.9e-22   78.2   0.0     1    84     8    92     8    97 0.93 Domain of unknown function (DUF4102)
Phage_integrase      PF00589.17   173 seq1455_BIOID39385   -            415   1.8e-20   73.2   0.1   1   1   3.1e-23   2.1e-19   69.7   0.0     2   171   215   379   214   381 0.88 Phage integrase family
DUF879               PF05947.7    602 seq1457_BIOID39385   -            232   7.3e-68  229.2   0.0   1   1   5.8e-72     8e-68  229.1   0.0   375   602     6   232     1   232 0.94 Bacterial protein of unknown function (DUF879)
Oxidored_q6          PF01058.17   131 seq1458_BIOID39385   -            252   5.2e-20   71.2   0.2   1   1   5.6e-24   7.6e-20   70.7   0.1     1   127    44   151    44   155 0.93 NADH ubiquinone oxidoreductase, 20 Kd subunit
HATPase_c            PF02518.21   111 seq1459_BIOID39385   -            474   2.4e-21   75.4   0.0   1   1   8.7e-25     4e-21   74.7   0.0     5   109   367   470   363   472 0.92 Histidine kinase-, DNA gyrase B-, and HSP90-like ATPase
HisKA                PF00512.20    68 seq1459_BIOID39385   -            474   4.1e-13   48.9   0.3   1   1   2.8e-16   1.3e-12   47.4   0.2     6    67   260   319   256   320 0.91 His Kinase A (phospho-acceptor) domain
HAMP                 PF00672.20    70 seq1459_BIOID39385   -            474   4.5e-12   45.8   9.9   1   1     1e-13   4.6e-10   39.4   0.1     2    69   185   251   184   252 0.88 HAMP domain
ThiS                 PF02597.15    78 seq1461_BIOID39385   -             81   1.2e-22   80.0   0.0   1   1   9.6e-27   1.3e-22   79.8   0.0     1    78     4    81     4    81 0.99 ThiS family
MotB_plug            PF13677.1     58 seq1462_BIOID39385   -            308   1.4e-23   81.7   0.6   1   1   3.9e-27   2.6e-23   80.9   0.4     3    57    12    66    10    67 0.88 Membrane MotB of proton-channel complex MotA/MotB
OmpA                 PF00691.15    97 seq1462_BIOID39385   -            308     3e-11   43.4   0.0   1   1   9.6e-15   6.6e-11   42.3   0.0     1    95   160   258   160   259 0.86 OmpA family
Amidase_3            PF01520.13   175 seq1466_BIOID39385   -            289   2.7e-52  176.9   0.0   1   1     5e-56   6.8e-52  175.6   0.0     1   174    59   273    59   274 0.99 N-acetylmuramoyl-L-alanine amidase
MFS_1                PF07690.11   354 seq1467_BIOID39385   -            257   2.1e-13   49.6  44.7   1   1   7.6e-15     1e-10   40.7  12.7   148   296    18   155    12   157 0.83 Major Facilitator Superfamily
Peripla_BP_3         PF13377.1    160 seq1469_BIOID39385   -            392   2.7e-38  131.3   0.7   1   1   6.8e-40   2.3e-36  125.0   0.1     3   160   113   277   111   277 0.95 Periplasmic binding protein-like domain
HTH_AraC             PF00165.18    42 seq1469_BIOID39385   -            392   3.3e-22   77.5   0.1   1   2   2.8e-11   9.7e-08   31.4   0.0     1    42   294   335   294   335 0.97 Bacterial regulatory helix-turn-helix proteins, AraC family
HTH_AraC             PF00165.18    42 seq1469_BIOID39385   -            392   3.3e-22   77.5   0.1   2   2   9.9e-15   3.4e-11   42.4   0.1     6    41   348   384   346   385 0.95 Bacterial regulatory helix-turn-helix proteins, AraC family
HTH_18               PF12833.2     81 seq1469_BIOID39385   -            392   8.3e-20   70.5   0.1   1   1   1.7e-22   5.8e-19   67.8   0.0     3    79   309   384   307   385 0.97 Helix-turn-helix domain
Peripla_BP_4         PF13407.1    258 seq1469_BIOID39385   -            392   5.4e-13   48.7   0.0   1   1   2.6e-16   8.8e-13   48.0   0.0    75   258    72   258    52   258 0.85 Periplasmic binding protein domain
Epimerase            PF01370.16   236 seq1471_BIOID39385   -            373   6.3e-72  241.6   0.0   1   1   1.1e-75   7.8e-72  241.3   0.0     1   236     5   252     5   252 0.98 NAD dependent epimerase/dehydratase family
RmlD_sub_bind        PF04321.12   287 seq1471_BIOID39385   -            373     8e-09   34.6   0.0   1   1   1.9e-12   1.3e-08   33.9   0.0     3   130     5   162     2   173 0.94 RmlD substrate binding domain
PTSIIB_sorb          PF03830.10   151 seq1472_BIOID39385   -            158   6.1e-52  175.3   0.7   1   1     5e-56   6.8e-52  175.2   0.5     1   150     5   154     5   155 0.98 PTS system sorbose subfamily IIB component
CTP_transf_2         PF01467.21   157 seq1473_BIOID39385   -            159   5.6e-25   88.1   0.1   1   1   9.9e-29   6.8e-25   87.8   0.1     1   156     6   134     6   135 0.98 Cytidylyltransferase
Citrate_ly_lig       PF08218.6    182 seq1473_BIOID39385   -            159   9.7e-07   28.2   0.1   1   1   2.4e-10   1.6e-06   27.5   0.0     9   106    12   113    10   117 0.81 Citrate lyase ligase C-terminal domain
MoaE                 PF02391.12   117 seq1474_BIOID39385   -            150   2.3e-40  136.9   0.0   1   1     2e-44   2.7e-40  136.6   0.0     2   116     6   121     5   122 0.97 MoaE protein
Poly_export          PF02563.11    83 seq1476_BIOID39385   -            558   2.9e-17   62.0   0.4   1   1   1.8e-20   1.2e-16   60.0   0.0     6    81    85   161    80   163 0.90 Polysaccharide biosynthesis/export protein
HATPase_c            PF02518.21   111 seq1478_BIOID39385   -            458     5e-28   96.9   0.6   1   1   2.2e-31   1.5e-27   95.4   0.1     2   110   346   449   345   450 0.98 Histidine kinase-, DNA gyrase B-, and HSP90-like ATPase
HisKA                PF00512.20    68 seq1478_BIOID39385   -            458   1.3e-14   53.7   0.5   1   1     8e-18   5.5e-14   51.7   0.0     2    65   238   300   237   302 0.91 His Kinase A (phospho-acceptor) domain
NLPC_P60             PF00877.14   105 seq1482_BIOID39385   -            249     1e-33  115.1   0.0   1   1   5.7e-37   2.6e-33  113.8   0.0     1   105   131   241   131   241 0.98 NlpC/P60 family
Rieske_2             PF13806.1    104 seq1483_BIOID39385   -            108   2.3e-40  136.3   0.0   1   1   1.9e-44   2.6e-40  136.2   0.0     1   103     3   106     3   107 0.98 Rieske-like [2Fe-2S] domain
Aminotran_5          PF00266.14   371 seq1485_BIOID39385   -            401  1.2e-138  461.8   0.0   1   1  9.8e-143  1.3e-138  461.6   0.0     1   371    21   388    21   388 1.00 Aminotransferase class-V
Peptidase_M20        PF01546.23   171 seq1486_BIOID39385   -            441   3.1e-24   85.3   5.0   1   1   1.1e-27   7.8e-24   84.0   3.5     1   170   117   433   117   434 0.90 Peptidase family M20/M25/M40
M20_dimer            PF07687.9    109 seq1486_BIOID39385   -            441   6.5e-10   38.6   0.6   1   1   2.7e-13   1.9e-09   37.1   0.3     9    98   236   325   231   331 0.83 Peptidase dimerisation domain
ATP-synt_DE_N        PF02823.11    80 seq1488_BIOID39385   -            139   1.9e-30  104.2   0.1   1   1   4.2e-34   2.9e-30  103.7   0.1     2    80     6    84     5    84 0.99 ATP synthase, Delta/Epsilon chain, beta-sandwich domain
ATP-synt_DE          PF00401.15    48 seq1488_BIOID39385   -            139   1.4e-16   59.9   5.1   1   1   3.3e-20   2.3e-16   59.2   3.5     1    47    88   134    88   135 0.97 ATP synthase, Delta/Epsilon chain, long alpha-helix domain
DUF1305              PF06996.6    303 seq1490_BIOID39385   -            349   1.3e-89  300.1   0.0   1   1     1e-93   1.4e-89  299.9   0.0     2   303    20   336    19   336 0.97 Protein of unknown function (DUF1305)
GntR                 PF00392.16    64 seq1491_BIOID39385   -            304   4.5e-13   48.3   0.0   1   1   1.9e-09   6.6e-06   25.3   0.0    22    55    26    59     7    63 0.82 Bacterial regulatory proteins, gntR family
FCD                  PF07729.7    125 seq1491_BIOID39385   -            304   9.7e-12   45.1   3.4   1   1   6.2e-15   2.1e-11   44.0   2.4     1   124   159   286   159   287 0.83 FCD domain
HycH                 PF07450.6    131 seq1492_BIOID39385   -            137   2.3e-53  179.6   0.0   1   1   1.9e-57   2.5e-53  179.5   0.0     2   130     7   135     6   136 0.99 Formate hydrogenlyase maturation protein HycH
IU_nuc_hydro         PF01156.14   314 seq1493_BIOID39385   -            313   4.5e-94  315.1   0.1   1   1     4e-98   5.5e-94  314.8   0.1     2   311     4   307     3   309 0.94 Inosine-uridine preferring nucleoside hydrolase
DUF444               PF04285.7    421 seq1494_BIOID39385   -            427  3.1e-200  665.1   2.7   1   1  2.5e-204  3.4e-200  664.9   1.9     1   420     1   422     1   423 1.00 Protein of unknown function (DUF444)
EII-Sor              PF03609.9    237 seq1495_BIOID39385   -            267   3.4e-72  242.4  24.2   1   1   2.8e-76   3.9e-72  242.2  16.8     1   236     1   238     1   239 0.99 PTS system sorbose-specific iic component
Bax1-I               PF01027.15   205 seq1496_BIOID39385   -            261   5.2e-59  199.1  36.8   1   1   4.5e-63   6.1e-59  198.9  25.5     2   205    46   257    45   257 0.92 Inhibitor of apoptosis-promoting Bax1
Oxidored_q4          PF00507.14   102 seq1498_BIOID39385   -            147   7.6e-27   92.9   1.1   1   1   5.5e-31   7.6e-27   92.9   0.8     2   102    26   125    25   125 0.95 NADH-ubiquinone/plastoquinone oxidoreductase, chain 3
CheW                 PF01584.14   138 seq1500_BIOID39385   -            667   1.4e-27   95.7   1.1   1   1     1e-30   2.9e-27   94.7   0.7     2   133   527   653   526   656 0.97 CheW-like domain
CheY-binding         PF09078.6     65 seq1500_BIOID39385   -            667   3.7e-26   90.7   2.4   1   1   1.7e-29   4.8e-26   90.4   0.7     2    65   174   237   173   237 0.98 CheY binding
Hpt                  PF01627.18    90 seq1500_BIOID39385   -            667   1.7e-22   79.1   1.2   1   1   6.2e-26   1.7e-22   79.1   0.9     2    89    21   120    20   121 0.96 Hpt domain
HATPase_c            PF02518.21   111 seq1500_BIOID39385   -            667     2e-22   78.8   0.5   1   1   2.2e-25   5.9e-22   77.3   0.2     3   110   384   520   382   521 0.98 Histidine kinase-, DNA gyrase B-, and HSP90-like ATPase
H-kinase_dim         PF02895.9     68 seq1500_BIOID39385   -            667   1.4e-18   66.8   2.7   1   1   5.1e-22   1.4e-18   66.8   1.9     1    68   274   337   274   337 0.97 Signal transducing histidine kinase, homodimeric domain
Form_Nir_trans       PF01226.12   250 seq1501_BIOID39385   -            268     6e-62  208.6  28.4   1   1   5.2e-66   7.1e-62  208.4  19.7    16   249    20   248     4   249 0.92 Formate/nitrite transporter
DUF1044              PF06296.7    120 seq1502_BIOID39385   -            128   2.1e-41  140.4   0.3   1   1   1.7e-45   2.3e-41  140.2   0.2     1   120     1   124     1   124 0.97 Protein of unknown function (DUF1044)
Coprogen_oxidas      PF01218.13   296 seq1503_BIOID39385   -            300  1.6e-147  489.7   0.1   1   1  1.3e-151  1.8e-147  489.5   0.1     2   296     8   300     7   300 0.99 Coproporphyrinogen III oxidase
DUF2058              PF09831.4    177 seq1504_BIOID39385   -            179   5.2e-64  215.2   9.2   1   1   4.3e-68   5.8e-64  215.0   6.4     1   177     5   179     5   179 0.99 Uncharacterized protein conserved in bacteria (DUF2058)
Molydop_binding      PF01568.16   109 seq1507_BIOID39385   -            102   7.9e-24   83.4   0.0   1   1   6.4e-28   8.8e-24   83.3   0.0    27   107     5    94     1    96 0.94 Molydopterin dinucleotide binding domain
ADH_N                PF08240.7    109 seq1509_BIOID39385   -            339   1.1e-27   95.8   1.0   1   1   6.6e-31   1.8e-27   95.1   0.7     1   109    28   138    28   138 0.96 Alcohol dehydrogenase GroES-like domain
ADH_zinc_N           PF00107.21   130 seq1509_BIOID39385   -            339   4.5e-22   77.8   0.0   1   1   2.5e-25   6.9e-22   77.2   0.0     1   129   179   301   179   302 0.98 Zinc-binding dehydrogenase
ADH_zinc_N_2         PF13602.1    127 seq1509_BIOID39385   -            339   4.2e-08   34.0   0.0   1   1   2.5e-11   6.9e-08   33.3   0.0     1   127   211   335   211   335 0.73 Zinc-binding dehydrogenase
2-Hacid_dh_C         PF02826.14   178 seq1509_BIOID39385   -            339   4.5e-06   25.8   0.0   1   1   2.6e-09   7.1e-06   25.1   0.0    34    80   167   213   157   246 0.75 D-isomer specific 2-hydroxyacid dehydrogenase, NAD binding domain
AlaDh_PNT_C          PF01262.16   168 seq1509_BIOID39385   -            339   1.5e-05   24.5   0.0   1   1   9.6e-09   2.6e-05   23.7   0.0    21    74   170   223   161   244 0.84 Alanine dehydrogenase/PNT, C-terminal domain
LysE                 PF01810.13   191 seq1510_BIOID39385   -            206   7.4e-46  155.7  14.2   1   1   6.3e-50   8.6e-46  155.5   9.9     1   189    14   202    14   204 0.98 LysE type translocator
Sigma54_activat      PF00158.21   168 seq1512_BIOID39385   -            670   8.8e-74  246.4   0.0   1   1   9.4e-77   1.6e-73  245.5   0.0     1   167   347   513   347   514 0.99 Sigma-54 interaction domain
GAF_3                PF13492.1    129 seq1512_BIOID39385   -            670   2.9e-11   43.4   0.0   1   1   2.5e-13   4.2e-10   39.6   0.0     1   129   169   313   169   313 0.80 GAF domain
GAF_2                PF13185.1    148 seq1512_BIOID39385   -            670   4.7e-09   36.7   0.1   1   1     1e-11   1.8e-08   34.9   0.0     2   147   168   311   167   311 0.73 GAF domain
GAF                  PF01590.21   154 seq1512_BIOID39385   -            670     8e-08   32.4   0.6   1   1   1.5e-10   2.5e-07   30.8   0.4     1   154   169   311   169   311 0.85 GAF domain
AAA_5                PF07728.9    139 seq1512_BIOID39385   -            670   1.1e-07   31.4   0.0   1   1   1.6e-10   2.7e-07   30.2   0.0     2   123   371   489   370   503 0.79 AAA domain (dynein-related subfamily)
AAA                  PF00004.24   132 seq1512_BIOID39385   -            670   3.8e-06   27.0   0.0   1   1   6.5e-09   1.1e-05   25.4   0.0     1   115   371   495   371   512 0.79 ATPase family associated with various cellular activities (AAA)
HTH_8                PF02954.14    42 seq1512_BIOID39385   -            670   5.3e-05   22.5   1.8   1   1   4.8e-08   8.1e-05   21.9   0.4     4    42   621   662   619   662 0.90 Bacterial regulatory protein, Fis family
Ail_Lom              PF06316.6    199 seq1515_BIOID39385   -            199  8.1e-128  423.5   4.4   1   1  1.3e-131  9.1e-128  423.3   3.1     1   199     1   199     1   199 1.00 Enterobacterial Ail/Lom protein
OMP_b-brl            PF13505.1    176 seq1515_BIOID39385   -            199     7e-25   87.8   5.5   1   1   1.2e-28   7.9e-25   87.6   3.8     2   176    11   199     8   199 0.84 Outer membrane protein beta-barrel domain
Oxidored_q6          PF01058.17   131 seq1516_BIOID39385   -            220   2.2e-22   78.9   0.2   1   1   2.2e-26     3e-22   78.5   0.1     4   129    64   170    62   172 0.82 NADH ubiquinone oxidoreductase, 20 Kd subunit
Molybdopterin        PF00384.17   432 seq1517_BIOID39385   -            139   9.1e-20   70.6   0.0   1   1   1.6e-23   1.1e-19   70.4   0.0     1    82    61   138    61   139 0.94 Molybdopterin oxidoreductase
Molybdop_Fe4S4       PF04879.11    55 seq1517_BIOID39385   -            139   6.7e-17   60.9   0.8   1   1   1.6e-20   1.1e-16   60.2   0.6     1    54     1    53     1    54 0.95 Molybdopterin oxidoreductase Fe4S4 domain
Hexapep              PF00132.19    36 seq1519_BIOID39385   -            456   3.8e-30  101.9  14.0   1   3   1.3e-09   4.3e-06   25.8   2.5     4    36   268   300   266   300 0.94 Bacterial transferase hexapeptide (six repeats)
Hexapep              PF00132.19    36 seq1519_BIOID39385   -            456   3.8e-30  101.9  14.0   2   3   4.3e-08   0.00015   21.0   0.1     2    32   353   382   352   384 0.94 Bacterial transferase hexapeptide (six repeats)
Hexapep              PF00132.19    36 seq1519_BIOID39385   -            456   3.8e-30  101.9  14.0   3   3   2.8e-12   9.7e-09   34.2   0.2     2    36   395   429   394   429 0.96 Bacterial transferase hexapeptide (six repeats)
NTP_transf_3         PF12804.2    179 seq1519_BIOID39385   -            456   3.4e-20   72.8   0.6   1   1   2.2e-23   7.6e-20   71.7   0.4     1   112     8   122     8   252 0.91 MobA-like NTP transferase domain
NTP_transferase      PF00483.18   248 seq1519_BIOID39385   -            456   1.2e-13   50.8   0.0   1   1   5.2e-17   1.8e-13   50.2   0.0     3   220     9   214     7   220 0.85 Nucleotidyl transferase
IspD                 PF01128.14   221 seq1519_BIOID39385   -            456   1.4e-06   27.8   0.1   1   1   8.5e-10   2.9e-06   26.8   0.0     1    45     6    50     6    78 0.83 Uncharacterized protein family UPF0007
HTH_19               PF12844.2     64 seq1520_BIOID39385   -            109   1.3e-09   37.8   0.0   1   1   4.1e-13   1.8e-09   37.3   0.0     1    59    50   107    50   109 0.90 Helix-turn-helix domain
HTH_3                PF01381.17    55 seq1520_BIOID39385   -            109   1.9e-09   37.0   0.1   1   1   7.3e-13   3.3e-09   36.3   0.0     1    42    53    94    53    98 0.94 Helix-turn-helix
HTH_31               PF13560.1     64 seq1520_BIOID39385   -            109   7.6e-07   29.1   0.0   1   1   4.7e-10   2.2e-06   27.6   0.0     3    49    50    95    49   101 0.94 Helix-turn-helix domain
Epimerase            PF01370.16   236 seq1521_BIOID39385   -            321   1.3e-70  237.3   0.0   1   1   2.2e-74   1.5e-70  237.1   0.0     1   236     6   246     6   246 0.95 NAD dependent epimerase/dehydratase family
RmlD_sub_bind        PF04321.12   287 seq1521_BIOID39385   -            321   4.3e-08   32.2   0.1   1   1   1.4e-11   9.3e-08   31.1   0.1     2    69     5    73     4   283 0.79 RmlD substrate binding domain
Transposase_20       PF02371.11    87 seq1522_BIOID39385   -            293   2.4e-11   43.4   0.1   1   1   7.1e-15   4.9e-11   42.4   0.1    10    86   174   250   168   251 0.93 Transposase IS116/IS110/IS902 family
DEDD_Tnp_IS110       PF01548.12   144 seq1522_BIOID39385   -            293   2.8e-07   30.2   0.2   1   1     2e-10   1.3e-06   27.9   0.0    59   138     5    81     2    86 0.88 Transposase
ABC_membrane         PF00664.18   275 seq1523_BIOID39385   -            720   3.7e-25   88.7  10.7   1   1   1.5e-28   5.1e-25   88.3   7.4     5   268   163   421   162   428 0.89 ABC transporter transmembrane region
ABC_tran             PF00005.22   118 seq1523_BIOID39385   -            720   1.5e-19   70.4   0.1   1   1   1.5e-22   5.1e-19   68.6   0.0     1   117   516   640   516   641 0.94 ABC transporter
Fer4_11              PF13247.1     99 seq1524_BIOID39385   -            205   1.2e-31  108.4  10.9   1   1   8.5e-35   1.2e-31  108.4   7.5     3    97    60   153    58   155 0.97 4Fe-4S dicluster domain
Fer4_2               PF12797.2     22 seq1524_BIOID39385   -            205   1.1e-13   50.0  30.8   1   1   6.7e-10   9.1e-07   28.3   0.6     2    20     6    24     5    33 0.89 4Fe-4S binding domain
Fer4                 PF00037.22    24 seq1524_BIOID39385   -            205   9.1e-13   47.1  35.1   1   1   8.5e-11   1.2e-07   30.9   3.3     1    23    92   114    92   115 0.94 4Fe-4S binding domain
Fer4_7               PF12838.2     52 seq1524_BIOID39385   -            205   2.4e-12   46.9  28.1   1   1   9.2e-10   1.3e-06   28.6   7.3     2    50    99   147    98   149 0.87 4Fe-4S dicluster domain
Fer4_9               PF13187.1     55 seq1524_BIOID39385   -            205   8.2e-12   45.0  26.6   1   1   5.5e-10   7.5e-07   29.2   7.4     2    53    99   148    98   150 0.95 4Fe-4S dicluster domain
Fer4_10              PF13237.1     52 seq1524_BIOID39385   -            205   4.5e-11   42.2  30.2   1   1   8.2e-09   1.1e-05   24.9   8.0     2    52    92   146    91   146 0.76 4Fe-4S dicluster domain
Fer4_4               PF12800.2     17 seq1524_BIOID39385   -            205   1.7e-10   40.2  32.5   1   3     3e-05      0.04   14.1   2.3     1    15    11    25    11    29 0.90 4Fe-4S binding domain
Fer4_4               PF12800.2     17 seq1524_BIOID39385   -            205   1.7e-10   40.2  32.5   2   3   3.3e-05     0.045   13.9   2.0     2    16    65    81    64    85 0.86 4Fe-4S binding domain
Fer4_4               PF12800.2     17 seq1524_BIOID39385   -            205   1.7e-10   40.2  32.5   3   3   2.9e-07    0.0004   20.3   2.0     2    17    97   112    96   112 0.91 4Fe-4S binding domain
Fer4_6               PF12837.2     24 seq1524_BIOID39385   -            205   2.4e-10   39.7  39.6   1   1   3.1e-09   4.2e-06   26.2   3.2     1    23    91   113    91   114 0.95 4Fe-4S binding domain
Fer4_3               PF12798.2     15 seq1524_BIOID39385   -            205   7.3e-07   29.1  40.1   1   2   9.4e-06     0.013   15.9   4.2     1    15    67    83    67    83 0.98 4Fe-4S binding domain
Fer4_3               PF12798.2     15 seq1524_BIOID39385   -            205   7.3e-07   29.1  40.1   2   2   4.8e-05     0.065   13.7   1.6     1    13   126   147   126   149 0.94 4Fe-4S binding domain
Sod_Fe_C             PF02777.13   106 seq1525_BIOID39385   -            193   1.9e-45  152.9   1.9   1   1   1.5e-48     1e-44  150.5   0.1     1   105    87   190    87   191 0.98 Iron/manganese superoxide dismutases, C-terminal domain
Sod_Fe_N             PF00081.17    82 seq1525_BIOID39385   -            193     3e-35  120.2   0.6   1   1   7.4e-39   5.1e-35  119.5   0.4     1    82     2    82     2    82 0.98 Iron/manganese superoxide dismutases, alpha-hairpin domain
CreD                 PF06123.7    430 seq1529_BIOID39385   -            450  2.5e-156  520.4   0.0   1   1  2.1e-160  2.9e-156  520.2   0.0     2   430     5   428     4   428 0.98 Inner membrane protein CreD
Fimbrial             PF00419.15   145 seq1530_BIOID39385   -            344   2.8e-13   50.1   4.5   1   1   2.1e-17   2.8e-13   50.1   3.1     2   145   182   344   181   344 0.80 Fimbrial protein
Transaldolase        PF00923.14   287 seq1531_BIOID39385   -            220   5.4e-48  163.4   0.1   1   1   8.3e-52   1.1e-47  162.4   0.1     1   244     3   206     3   218 0.94 Transaldolase
TerC                 PF03741.11   184 seq1532_BIOID39385   -            518     1e-46  158.5  12.7   1   1   3.3e-50   1.5e-46  158.0   8.8     1   183    14   203    14   204 0.95 Integral membrane protein TerC family
CorC_HlyC            PF03471.12    81 seq1532_BIOID39385   -            518   1.7e-18   66.0   0.4   1   1     1e-21   4.6e-18   64.6   0.3     4    80   434   510   431   511 0.92 Transporter associated domain
CBS                  PF00571.23    57 seq1532_BIOID39385   -            518     2e-09   36.8   0.2   1   1   1.9e-08   8.8e-05   21.9   0.0     2    56   301   358   300   359 0.93 CBS domain
EIID-AGA             PF03613.9    264 seq1533_BIOID39385   -            270   1.1e-92  309.6   4.6   1   1     9e-97   1.2e-92  309.4   3.2     2   264    11   270    10   270 0.97 PTS system mannose/fructose/sorbose family IID component
FHA                  PF00498.21    68 seq1536_BIOID39385   -            447   0.00012   21.9   0.0   1   1   1.9e-08   0.00026   20.8   0.0     3    68    61   125    59   125 0.95 FHA domain
Sigma54_activat      PF00158.21   168 seq1538_BIOID39385   -            441   1.1e-72  242.8   0.1   1   1   6.6e-76   1.8e-72  242.1   0.1     1   168   141   308   141   308 0.99 Sigma-54 interaction domain
Response_reg         PF00072.19   112 seq1538_BIOID39385   -            441   7.2e-30  103.1   0.2   1   1   5.4e-33   1.5e-29  102.1   0.1     1   111     8   117     8   118 0.98 Response regulator receiver domain
HTH_8                PF02954.14    42 seq1538_BIOID39385   -            441     2e-14   52.7   0.6   1   1   7.2e-18     2e-14   52.7   0.4     3    39   403   439   401   441 0.93 Bacterial regulatory protein, Fis family
AAA_5                PF07728.9    139 seq1538_BIOID39385   -            441   1.4e-07   31.2   0.0   1   1   9.7e-11   2.7e-07   30.3   0.0     2   123   165   283   164   301 0.84 AAA domain (dynein-related subfamily)
AAA                  PF00004.24   132 seq1538_BIOID39385   -            441   1.6e-05   24.9   0.0   1   1   1.2e-08   3.4e-05   23.9   0.0     1   126   165   296   165   302 0.72 ATPase family associated with various cellular activities (AAA)
SufE                 PF02657.10   125 seq1540_BIOID39385   -            147   4.6e-48  161.8   0.0   1   1   3.9e-52   5.3e-48  161.6   0.0     2   124    21   144    20   145 0.98 Fe-S metabolism associated domain
DmsC                 PF04976.7    276 seq1541_BIOID39385   -            364  2.6e-115  384.3  20.1   1   1  2.3e-119  3.2e-115  384.0  13.9     1   276    81   354    81   354 0.99 DMSO reductase anchor subunit (DmsC)
Molybdopterin        PF00384.17   432 seq1543_BIOID39385   -            559   5.2e-89  298.8   0.1   1   1   1.2e-92     8e-89  298.2   0.1   102   431     1   331     1   332 0.96 Molybdopterin oxidoreductase
Molydop_binding      PF01568.16   109 seq1543_BIOID39385   -            559   1.6e-26   92.1   0.0   1   1   4.8e-30   3.3e-26   91.1   0.0     2   109   420   526   419   526 0.96 Molydopterin dinucleotide binding domain
MFS_1                PF07690.11   354 seq1544_BIOID39385   -            453   1.9e-59  201.1  43.4   1   1   3.4e-61   4.6e-57  193.2  26.8     1   354    47   408    47   408 0.86 Major Facilitator Superfamily
Nucleos_tra2_N       PF01773.15    75 seq1545_BIOID39385   -             64   1.9e-15   56.8   1.6   1   1   1.6e-19   2.2e-15   56.6   1.1     1    48     8    55     8    59 0.96 Na+ dependent nucleoside transporter N-terminus
TP_methylase         PF00590.15   210 seq1546_BIOID39385   -            457   3.1e-50  170.6   0.1   1   1   1.1e-53   4.9e-50  170.0   0.0     2   209   218   426   217   427 0.92 Tetrapyrrole (Corrin/Porphyrin) Methylases
NAD_binding_7        PF13241.1    103 seq1546_BIOID39385   -            457   6.1e-28   96.9   0.1   1   1   1.3e-29     6e-26   90.5   0.0     1   103     6   115     6   115 0.89 Putative NAD(P)-binding
CysG_dimeriser       PF10414.4     60 seq1546_BIOID39385   -            457   1.7e-19   68.9   0.9   1   1   3.7e-23   1.7e-19   68.9   0.6     2    60   150   209   149   209 0.97 Sirohaem synthase dimerisation region
DUF2138              PF09909.4    555 seq1547_BIOID39385   -            576    2e-264  877.7   1.0   1   1  1.7e-268  2.3e-264  877.5   0.7     1   555    22   573    22   573 0.99 Uncharacterized protein conserved in bacteria (DUF2138)
Peptidase_M20        PF01546.23   171 seq1548_BIOID39385   -            481   2.5e-05   23.8   0.1   1   1   3.4e-09   4.6e-05   22.9   0.1     2    92    78   265    77   361 0.72 Peptidase family M20/M25/M40
phage_tail_N         PF08400.5    134 seq1550_BIOID39385   -            255   3.4e-57  191.7   0.2   1   1     5e-61   3.4e-57  191.7   0.2     2   134     3   135     1   137 0.98 Prophage tail fibre N-terminal
CarboxypepD_reg      PF13620.1     82 seq1550_BIOID39385   -            255   3.6e-08   33.2   0.1   1   1   1.6e-11   1.1e-07   31.6   0.1     1    74     5    83     5    90 0.84 Carboxypeptidase regulatory-like domain
CTP_transf_3         PF02348.14   217 seq1551_BIOID39385   -            246   6.8e-64  215.3   0.0   1   1   1.3e-67   8.6e-64  215.0   0.0     1   217     5   213     5   215 0.98 Cytidylyltransferase
NTP_transf_3         PF12804.2    179 seq1551_BIOID39385   -            246   6.3e-11   42.6   0.2   1   1   1.6e-14   1.1e-10   41.8   0.1    14   124    14   129    10   229 0.76 MobA-like NTP transferase domain
Nucleos_tra2_C       PF07662.8    210 seq1553_BIOID39385   -            354   5.6e-76  254.5  13.2   1   1   8.1e-80   5.6e-76  254.5   9.2     1   210   139   351   139   351 0.97 Na+ dependent nucleoside transporter C-terminus
Gate                 PF07670.9    109 seq1553_BIOID39385   -            354   8.6e-08   31.9  21.7   1   1   4.4e-11     3e-07   30.1   4.4     3   102    38   130    37   135 0.94 Nucleoside recognition
Fe-ADH               PF00465.14   366 seq1557_BIOID39385   -            380   5.8e-64  215.9   6.0   1   1     1e-67   7.1e-64  215.6   4.2     1   366    21   361    21   361 0.92 Iron-containing alcohol dehydrogenase
Fe-ADH_2             PF13685.1    250 seq1557_BIOID39385   -            380     1e-33  116.6   0.1   1   1   1.9e-37   1.3e-33  116.2   0.1     3   250    27   289    25   289 0.82 Iron-containing alcohol dehydrogenase
DUF853               PF05872.7    504 seq1560_BIOID39385   -            516  3.7e-251  833.7   0.2   1   1  2.4e-254  4.1e-251  833.5   0.1     3   504    21   516    19   516 0.98 Bacterial protein of unknown function (DUF853)
AAA_10               PF12846.2    328 seq1560_BIOID39385   -            516   1.3e-19   70.5   0.0   1   1   5.7e-14   9.8e-11   41.3   0.0   245   307   271   335   236   357 0.79 AAA-like domain
TrwB_AAD_bind        PF10412.4    386 seq1560_BIOID39385   -            516   9.2e-08   30.9   0.1   1   1     3e-08     5e-05   21.9   0.0    14    56    38    80    30   101 0.93 Type IV secretion-system coupling protein DNA-binding domain
FtsK_SpoIIIE         PF01580.13   205 seq1560_BIOID39385   -            516   4.7e-07   29.3   0.0   1   1   1.9e-09   3.3e-06   26.6   0.0    33    85    32    81    21    90 0.86 FtsK/SpoIIIE family
DUF87                PF01935.12   229 seq1560_BIOID39385   -            516   3.1e-06   27.0   0.0   1   1   3.2e-09   5.4e-06   26.2   0.0    19    69    35    89    22   239 0.74 Domain of unknown function DUF87
HisKA_3              PF07730.8     68 seq1563_BIOID39385   -            598     3e-19   69.0   2.8   1   1   1.7e-22   5.9e-19   68.0   0.6     1    64   390   453   390   457 0.97 Histidine kinase
PilJ                 PF13675.1    112 seq1563_BIOID39385   -            598   8.5e-19   67.8  13.9   1   1     3e-22     1e-18   67.5   1.3     2   108    34   131    33   135 0.91 Type IV pili methyl-accepting chemotaxis transducer N-term
HATPase_c            PF02518.21   111 seq1563_BIOID39385   -            598   2.8e-15   55.8   0.1   1   1     2e-18   6.9e-15   54.6   0.0     4   108   497   583   494   586 0.92 Histidine kinase-, DNA gyrase B-, and HSP90-like ATPase
HAMP                 PF00672.20    70 seq1563_BIOID39385   -            598   2.8e-11   43.3   3.2   1   1   8.1e-15   2.8e-11   43.3   2.2     4    69   159   224   158   225 0.93 HAMP domain
NUDIX                PF00293.23   135 seq1564_BIOID39385   -            160   2.5e-19   69.1   0.0   1   1   2.1e-23   2.9e-19   68.9   0.0     6   126    22   145    17   154 0.90 NUDIX domain
Glucosamine_iso      PF01182.15   199 seq1565_BIOID39385   -            255   3.8e-19   69.1   0.0   1   1   3.7e-23   5.1e-19   68.6   0.0     4   198    30   226    28   227 0.81 Glucosamine-6-phosphate isomerases/6-phosphogluconolactonase
Complex1_30kDa       PF00329.14   103 seq1567_BIOID39385   -            126   2.7e-26   91.7   0.1   1   1   2.6e-30   3.6e-26   91.2   0.0    44   103     1    60     1    60 0.98 Respiratory-chain NADH dehydrogenase, 30 Kd subunit
Cupin_6              PF12852.2    186 seq1568_BIOID39385   -            284   1.8e-27   96.0   0.3   1   1   1.2e-30   5.5e-27   94.4   0.2     1   186     2   162     2   162 0.93 Cupin
HTH_18               PF12833.2     81 seq1568_BIOID39385   -            284   7.2e-21   73.9   0.2   1   1   7.6e-24   3.5e-20   71.7   0.1     1    81   199   278   199   278 0.97 Helix-turn-helix domain
HTH_AraC             PF00165.18    42 seq1568_BIOID39385   -            284   2.3e-15   55.7   0.0   1   2   1.1e-08   4.9e-05   22.9   0.0     7    41   192   226   188   227 0.94 Bacterial regulatory helix-turn-helix proteins, AraC family
HTH_AraC             PF00165.18    42 seq1568_BIOID39385   -            284   2.3e-15   55.7   0.0   2   2   4.1e-11   1.9e-07   30.5   0.0    11    41   245   276   238   277 0.91 Bacterial regulatory helix-turn-helix proteins, AraC family
Alpha-amylase        PF00128.19   316 seq1571_BIOID39385   -            676   2.5e-42  145.2   6.4   1   1   4.7e-46   6.5e-42  143.9   4.4     1   308   226   595   226   598 0.74 Alpha amylase, catalytic domain
Capsule_synth        PF05159.9    269 seq1576_BIOID39385   -            675    1e-180  598.8   0.0   1   2   1.3e-95   1.8e-91  306.2   0.0     1   269    37   299    37   299 0.99 Capsule polysaccharide biosynthesis protein
Capsule_synth        PF05159.9    269 seq1576_BIOID39385   -            675    1e-180  598.8   0.0   2   2     6e-91   8.2e-87  290.9   0.0     2   269   366   623   365   623 0.97 Capsule polysaccharide biosynthesis protein
Complex1_49kDa       PF00346.14   272 seq1578_BIOID39385   -            366  1.5e-120  401.1   0.0   1   1  1.3e-124  1.8e-120  400.8   0.0     1   272    95   366    95   366 1.00 Respiratory-chain NADH dehydrogenase, 49 Kd subunit
Glyco_trans_4_4      PF13579.1    160 seq1579_BIOID39385   -            260   4.8e-27   94.9   0.0   1   1   4.6e-31   6.3e-27   94.5   0.0     1   160    15   204    15   204 0.84 Glycosyl transferase 4-like domain
Abhydrolase_6        PF12697.2    228 seq1580_BIOID39385   -            382   2.2e-12   47.2   0.2   1   1   1.3e-15     6e-12   45.8   0.1    18   220   110   362    97   366 0.76 Alpha/beta hydrolase family
Abhydrolase_5        PF12695.2    142 seq1580_BIOID39385   -            382   1.5e-11   44.1   0.3   1   1   3.3e-14   1.5e-10   40.8   0.2    14   141   105   357    90   358 0.77 Alpha/beta hydrolase family
Peptidase_S15        PF02129.13   272 seq1580_BIOID39385   -            382   6.9e-05   22.2   0.1   1   1   2.9e-08   0.00013   21.3   0.1     2   175    71   234    71   359 0.66 X-Pro dipeptidyl-peptidase (S15 family)
GGDEF                PF00990.16   161 seq1581_BIOID39385   -            269   8.6e-45  152.0   0.0   1   1   8.1e-49   1.1e-44  151.7   0.0     1   161   106   263   106   263 0.98 GGDEF domain
SIS                  PF01380.17   131 seq1582_BIOID39385   -            609   1.8e-64  215.0   0.1   1   2   4.2e-36   1.1e-32  112.2   0.0     2   130   290   418   289   419 0.97 SIS domain
SIS                  PF01380.17   131 seq1582_BIOID39385   -            609   1.8e-64  215.0   0.1   2   2   1.2e-32   3.4e-29  100.9   0.0     2   130   462   591   461   592 0.97 SIS domain
GATase_2             PF00310.16   361 seq1582_BIOID39385   -            609     5e-26   91.1   0.8   1   2   2.4e-08   6.5e-05   21.6   0.1     1    54     2    44     2    62 0.85 Glutamine amidotransferases class-II
GATase_2             PF00310.16   361 seq1582_BIOID39385   -            609     5e-26   91.1   0.8   2   2   1.8e-22   4.8e-19   68.1   0.1   190   293    61   152    50   160 0.95 Glutamine amidotransferases class-II
GATase_6             PF13522.1    133 seq1582_BIOID39385   -            609   8.7e-25   87.1   0.1   1   1   5.6e-28   1.5e-24   86.3   0.1    11   123    65   183    46   193 0.84 Glutamine amidotransferase domain
GATase_7             PF13537.1    124 seq1582_BIOID39385   -            609   7.3e-18   64.4   0.0   1   1   4.7e-21   1.3e-17   63.6   0.0     1   118    72   194    72   199 0.87 Glutamine amidotransferase domain
GATase_4             PF13230.1    272 seq1582_BIOID39385   -            609   9.3e-08   30.9   0.1   1   1   1.4e-10   3.9e-07   28.9   0.1    59   133    54   128    45   148 0.86 Glutamine amidotransferases class-II
Nitrate_red_del      PF02613.10   136 seq1584_BIOID39385   -            204   2.5e-31  108.2   1.3   1   1   2.5e-35   3.4e-31  107.7   0.9     8   134    42   164    19   166 0.93 Nitrate reductase delta subunit
ABC_tran             PF00005.22   118 seq1585_BIOID39385   -            275   1.5e-25   89.7   0.0   1   1   3.8e-29   2.6e-25   88.9   0.0     1   118    75   203    75   203 0.91 ABC transporter
AAA_21               PF13304.1    303 seq1585_BIOID39385   -            275   1.5e-14   54.5   0.4   1   1   9.4e-13   6.4e-09   36.0   0.0   233   297   171   232   143   236 0.84 AAA domain
T6SS-SciN            PF12790.2    142 seq1586_BIOID39385   -            174   1.3e-32  112.2   0.0   1   1   1.1e-36   1.4e-32  112.1   0.0     2   142    14   167    13   167 0.98 Type VI secretion lipoprotein
CheW                 PF01584.14   138 seq1587_BIOID39385   -            167   1.1e-35  121.9   2.0   1   1   9.8e-40   1.3e-35  121.7   1.4     1   138    18   155    18   155 0.96 CheW-like domain
Chorismate_bind      PF00425.13   257 seq1588_BIOID39385   -            520   2.2e-80  269.5   0.0   1   1   4.7e-84   3.2e-80  269.0   0.0     2   257   242   502   241   502 0.96 chorismate binding enzyme
Anth_synt_I_N        PF04715.8    140 seq1588_BIOID39385   -            520   4.1e-19   68.8   0.2   1   1   3.9e-22   2.7e-18   66.2   0.0     3   139    19   192    17   193 0.91 Anthranilate synthase component I, N terminal region
DFP                  PF04127.10   183 seq1589_BIOID39385   -            430   5.9e-72  241.0   0.2   1   1   8.7e-76   5.9e-72  241.0   0.2     2   182   211   395   210   396 0.97 DNA / pantothenate metabolism flavoprotein
Flavoprotein         PF02441.14   129 seq1589_BIOID39385   -            430   2.7e-31  107.8   0.3   1   1   8.1e-35   5.6e-31  106.7   0.2     1   128    30   157    30   158 0.90 Flavoprotein
Form_Nir_trans       PF01226.12   250 seq1590_BIOID39385   -            282   2.7e-66  222.8  27.4   1   1   2.2e-70   3.1e-66  222.7  19.0     5   250    16   277    12   277 0.97 Formate/nitrite transporter
DUF1730              PF08331.5     78 seq1593_BIOID39385   -            394   4.6e-30  102.9   0.0   1   1   3.9e-33   1.3e-29  101.4   0.0     1    78    77   155    77   155 0.99 Domain of unknown function (DUF1730)
Fer4_16              PF13484.1     67 seq1593_BIOID39385   -            394   1.5e-15   57.5   3.7   1   1   8.4e-19   2.9e-15   56.6   2.6     1    67   207   271   207   271 0.99 4Fe-4S double cluster binding domain
Fer4_10              PF13237.1     52 seq1593_BIOID39385   -            394   9.3e-09   34.8   5.9   1   1   5.1e-12   1.8e-08   33.9   4.1     3    52   202   269   200   277 0.97 4Fe-4S dicluster domain
ABG_transport        PF03806.8    502 seq1597_BIOID39385   -            336  7.2e-120  400.2  15.3   1   1  6.3e-124  8.7e-120  399.9  10.6     1   309    16   316    16   328 0.97 AbgT putative transporter family
DUF4223              PF13978.1     56 seq1599_BIOID39385   -             55   1.2e-36  124.0   0.7   1   1   9.5e-41   1.3e-36  123.9   0.5     1    55     1    55     1    55 0.99 Protein of unknown function (DUF4223)
Response_reg         PF00072.19   112 seq1601_BIOID39385   -             92   1.4e-19   70.0   0.7   1   1   1.2e-23   1.6e-19   69.8   0.5     2    86     4    88     3    91 0.96 Response regulator receiver domain
OEP                  PF02321.13   188 seq1602_BIOID39385   -            460   1.7e-52  177.6  38.3   1   2   2.7e-27   3.7e-23   81.9  12.0     3   188    65   247    63   247 0.97 Outer membrane efflux protein
OEP                  PF02321.13   188 seq1602_BIOID39385   -            460   1.7e-52  177.6  38.3   2   2   2.1e-33   2.9e-29  101.8   9.1     7   188   275   455   270   455 0.94 Outer membrane efflux protein
DUF1175              PF06672.6    217 seq1604_BIOID39385   -            216   3.1e-85  284.7   0.0   1   1     5e-89   3.4e-85  284.6   0.0    14   216    25   214    12   215 0.96 Protein of unknown function (DUF1175)
HlyD                 PF00529.15   306 seq1605_BIOID39385   -            325   2.9e-14   52.9  12.9   1   1   6.6e-15   2.3e-11   43.4   8.9     3   210    59   275    57   294 0.70 HlyD family secretion protein
HlyD_3               PF13437.1    105 seq1605_BIOID39385   -            325     4e-11   43.0   0.7   1   1   4.4e-10   1.5e-06   28.3   0.0     3    44   242   285   240   295 0.91 HlyD family secretion protein
HlyD_2               PF12700.2    328 seq1605_BIOID39385   -            325   1.7e-07   30.5   0.5   1   1   8.1e-11   2.8e-07   29.9   0.4     8   146    43   250    41   271 0.70 HlyD family secretion protein
Sel1                 PF08238.7     39 seq1606_BIOID39385   -            229     3e-18   65.7  15.4   1   4     2e-07    0.0027   18.1   0.4     2    39    36    66    35    66 0.82 Sel1 repeat
Sel1                 PF08238.7     39 seq1606_BIOID39385   -            229     3e-18   65.7  15.4   2   4    0.0012        17    6.1   0.0     3    39    69   101    67   101 0.69 Sel1 repeat
Sel1                 PF08238.7     39 seq1606_BIOID39385   -            229     3e-18   65.7  15.4   3   4   9.1e-10   1.2e-05   25.6   0.0     2    34   143   172   142   174 0.92 Sel1 repeat
Sel1                 PF08238.7     39 seq1606_BIOID39385   -            229     3e-18   65.7  15.4   4   4   4.8e-08   0.00066   20.1   0.1     4    38   182   215   179   216 0.85 Sel1 repeat
DUF1287              PF06940.6    164 seq1607_BIOID39385   -            205   4.1e-77  257.0   0.0   1   1   3.5e-81   4.8e-77  256.8   0.0     1   164    39   202    39   202 0.99 Domain of unknown function (DUF1287)
MCPsignal            PF00015.16   213 seq1608_BIOID39385   -            553   5.2e-74  248.2  41.7   1   1   2.8e-74   1.3e-70  237.1  19.5     1   212   322   515   315   516 0.97 Methyl-accepting chemotaxis protein (MCP) signalling domain
TarH                 PF02203.10   171 seq1608_BIOID39385   -            553   1.7e-45  154.8   5.7   1   1   3.6e-49   1.7e-45  154.8   3.9     1   165     1   169     1   175 0.97 Tar ligand binding domain homologue
HAMP                 PF00672.20    70 seq1608_BIOID39385   -            553   6.9e-15   54.8   2.2   1   1   1.5e-18   6.9e-15   54.8   1.5     2    69   195   262   194   263 0.96 HAMP domain
DUF876               PF05936.7    425 seq1609_BIOID39385   -            387  3.3e-120  401.2   0.0   1   1  2.7e-124  3.7e-120  401.1   0.0    44   425     2   386     1   386 0.98 Bacterial protein of unknown function (DUF876)
Glycos_transf_1      PF00534.15   172 seq1610_BIOID39385   -            130   4.6e-05   22.8   0.0   1   1   3.8e-09   5.2e-05   22.6   0.0    65   170     1   112     1   114 0.88 Glycosyl transferases group 1
GGDEF                PF00990.16   161 seq1611_BIOID39385   -            556   6.1e-39  133.0   0.3   1   1   7.8e-43   1.1e-38  132.2   0.2     3   160   406   554   404   555 0.95 GGDEF domain
Voltage_CLC          PF00654.15   355 seq1612_BIOID39385   -            430   8.7e-73  245.2  34.0   1   1   6.4e-77   8.7e-73  245.2  23.6     5   354    75   414    71   415 0.91 Voltage gated chloride channel
GerE                 PF00196.14    58 seq1614_BIOID39385   -            122   1.5e-22   78.5   0.1   1   1   1.9e-26   2.6e-22   77.7   0.0     2    58    60   116    59   116 0.97 Bacterial regulatory proteins, luxR family
CCG                  PF02754.11    85 seq1619_BIOID39385   -            239   9.9e-30  102.2   0.2   1   2   2.2e-17   3.1e-13   49.4   0.0     1    84     3    84     3    85 0.95 Cysteine-rich domain
CCG                  PF02754.11    85 seq1619_BIOID39385   -            239   9.9e-30  102.2   0.2   2   2   6.3e-18   8.6e-14   51.2   0.0     2    84   133   216   132   217 0.92 Cysteine-rich domain
ROK                  PF00480.15   179 seq1620_BIOID39385   -            397   1.2e-27   96.8   0.0   1   1   1.2e-31   1.6e-27   96.3   0.0    26   179   111   267    85   267 0.89 ROK family
Peripla_BP_3         PF13377.1    160 seq1621_BIOID39385   -            341   9.6e-43  145.8   0.0   1   1   9.5e-46   3.2e-42  144.1   0.0     2   160   171   331   170   331 0.92 Periplasmic binding protein-like domain
Peripla_BP_1         PF00532.16   279 seq1621_BIOID39385   -            341   8.6e-35  120.1   0.0   1   1     3e-38     1e-34  119.9   0.0     2   275    60   325    59   329 0.93 Periplasmic binding proteins and sugar binding domain of LacI family
LacI                 PF00356.16    46 seq1621_BIOID39385   -            341   3.7e-21   74.3   0.8   1   1   2.1e-24   7.1e-21   73.4   0.6     1    46     3    48     3    48 0.99 Bacterial regulatory proteins, lacI family
Peripla_BP_4         PF13407.1    258 seq1621_BIOID39385   -            341   2.6e-20   72.7   0.0   1   1   1.1e-23   3.6e-20   72.3   0.0     1   253    62   308    62   313 0.89 Periplasmic binding protein domain
Complex1_24kDa       PF01257.14   145 seq1622_BIOID39385   -            166   5.6e-51  171.8   0.0   1   1   4.7e-55   6.4e-51  171.6   0.0     2   145    23   166    22   166 0.98 Respiratory-chain NADH dehydrogenase 24 Kd subunit
AA_permease_2        PF13520.1    426 seq1623_BIOID39385   -            231   3.5e-33  114.6  26.6   1   1   6.2e-37   4.2e-33  114.3  18.4     1   216    10   223    10   227 0.85 Amino acid permease
AA_permease          PF00324.16   479 seq1623_BIOID39385   -            231   2.2e-19   69.0  22.4   1   1   3.8e-23   2.6e-19   68.8  15.5     2   231    15   226    14   227 0.90 Amino acid permease
NTP_transferase      PF00483.18   248 seq1627_BIOID39385   -            478   5.7e-84  281.1   0.0   1   1   3.8e-87   1.3e-83  280.0   0.0     2   247     8   295     7   296 0.97 Nucleotidyl transferase
MannoseP_isomer      PF01050.13   151 seq1627_BIOID39385   -            478   4.8e-76  253.3   2.0   1   1   2.7e-79   9.1e-76  252.4   1.4     1   151   323   473   323   473 0.99 Mannose-6-phosphate isomerase
Cupin_2              PF07883.6     71 seq1627_BIOID39385   -            478   4.5e-11   41.9   0.9   1   1   6.1e-14   2.1e-10   39.8   0.1     3    70   390   457   388   458 0.89 Cupin domain
NTP_transf_3         PF12804.2    179 seq1627_BIOID39385   -            478     3e-09   37.2   0.1   1   1   3.4e-12   1.1e-08   35.2   0.1     2   111     9   135     8   252 0.75 MobA-like NTP transferase domain
MFS_1                PF07690.11   354 seq1629_BIOID39385   -            397   1.8e-33  115.6  64.8   1   1   7.7e-34   5.3e-30  104.2  39.9     2   353    24   355    23   356 0.85 Major Facilitator Superfamily
Sugar_tr             PF00083.19   451 seq1629_BIOID39385   -            397   1.6e-06   26.8  49.2   1   1   2.2e-09   1.5e-05   23.6  12.9    57   189    64   190    51   196 0.89 Sugar (and other) transporter
LppC                 PF04348.8    536 seq1630_BIOID39385   -            688  9.5e-137  456.6  24.6   1   2   2.4e-53   3.3e-49  167.7  14.4     1   316    50   357    50   362 0.92 LppC putative lipoprotein
LppC                 PF04348.8    536 seq1630_BIOID39385   -            688  9.5e-137  456.6  24.6   2   2   6.6e-91   9.1e-87  291.7   0.1   245   536   356   682   352   682 0.97 LppC putative lipoprotein
Trns_repr_metal      PF02583.12    85 seq1631_BIOID39385   -             90   5.9e-24   83.9   2.8   1   1   4.7e-28   6.5e-24   83.8   2.0     2    85     6    88     5    88 0.96 Metal-sensitive transcriptional repressor
SBP_bac_3            PF00497.15   225 seq1632_BIOID39385   -           1197   4.5e-41  140.4   0.0   1   2   1.5e-16   4.2e-13   48.9   0.0    16   223    74   276    59   278 0.88 Bacterial extracellular solute-binding proteins, family 3
SBP_bac_3            PF00497.15   225 seq1632_BIOID39385   -           1197   4.5e-41  140.4   0.0   2   2   9.9e-29   2.7e-25   88.8   0.0     2   224   305   520   304   521 0.93 Bacterial extracellular solute-binding proteins, family 3
Response_reg         PF00072.19   112 seq1632_BIOID39385   -           1197     5e-30  103.6   0.1   1   1   2.9e-32   7.8e-29   99.8   0.0     1   111   961  1070   961  1071 0.98 Response regulator receiver domain
HATPase_c            PF02518.21   111 seq1632_BIOID39385   -           1197     3e-25   87.9   0.1   1   1     2e-28   5.6e-25   87.1   0.1     2   110   825   936   824   937 0.91 Histidine kinase-, DNA gyrase B-, and HSP90-like ATPase
HisKA                PF00512.20    68 seq1632_BIOID39385   -           1197   1.1e-16   60.4   0.0   1   1   1.3e-19   3.4e-16   58.8   0.0     1    68   711   777   711   777 0.98 His Kinase A (phospho-acceptor) domain
Hpt                  PF01627.18    90 seq1632_BIOID39385   -           1197   4.3e-08   32.9   0.5   1   1   4.3e-11   1.2e-07   31.5   0.4     1    89  1104  1187  1104  1188 0.95 Hpt domain
Response_reg         PF00072.19   112 seq1633_BIOID39385   -            216   2.9e-31  107.6   0.1   1   1   1.3e-34   4.3e-31  107.0   0.0     1   111     9   120     9   121 0.98 Response regulator receiver domain
GerE                 PF00196.14    58 seq1633_BIOID39385   -            216   6.4e-23   79.7   0.4   1   1   3.8e-26   1.3e-22   78.7   0.3     2    57   154   209   153   210 0.97 Bacterial regulatory proteins, luxR family
Sigma70_r4_2         PF08281.7     54 seq1633_BIOID39385   -            216   3.3e-10   39.1   0.1   1   1     2e-13   6.7e-10   38.1   0.0     9    54   154   198   151   198 0.95 Sigma-70, region 4
Sigma70_r4           PF04545.11    50 seq1633_BIOID39385   -            216   1.1e-06   27.7   0.4   1   1   7.6e-10   2.6e-06   26.5   0.1     3    49   154   199   153   200 0.93 Sigma-70, region 4
SpoU_methylase       PF00588.14   142 seq1638_BIOID39385   -            228     2e-33  115.1   0.0   1   1   2.1e-37   2.9e-33  114.6   0.0     2   142     3   153     2   153 0.87 SpoU rRNA Methylase family
A2M_N                PF01835.14    99 seq1639_BIOID39385   -           1504   5.8e-23   80.9   0.0   1   1   9.9e-19   4.5e-15   55.5   0.0     2    99   315   410   314   410 0.93 MG2 domain
A2M_N_2              PF07703.9    136 seq1639_BIOID39385   -           1504     8e-23   80.6   0.1   1   1   8.3e-26   3.8e-22   78.4   0.1     2   136   631   776   630   776 0.95 Alpha-2-macroglobulin family N-terminal region
A2M                  PF00207.17    92 seq1639_BIOID39385   -           1504   3.1e-12   45.7   0.0   1   1   1.8e-15   8.1e-12   44.4   0.0     1    85   841   924   841   930 0.95 Alpha-2-macroglobulin family
Bax1-I               PF01027.15   205 seq1641_BIOID39385   -            219   9.5e-40  136.2  32.5   1   1     8e-44   1.1e-39  136.0  22.5     2   205    19   213    18   213 0.86 Inhibitor of apoptosis-promoting Bax1
ABG_transport        PF03806.8    502 seq1644_BIOID39385   -            173   5.1e-72  242.3  18.1   1   1   4.1e-76   5.6e-72  242.2  12.6   331   500     1   170     1   172 0.99 AbgT putative transporter family
Complex1_51K         PF01512.12   151 seq1645_BIOID39385   -            282   1.2e-50  171.0   0.0   1   1   1.1e-54   1.5e-50  170.6   0.0     1   150    54   226    54   227 0.97 Respiratory-chain NADH dehydrogenase 51 Kd subunit
dUTPase              PF00692.14   129 seq1646_BIOID39385   -            152   1.2e-41  141.0   0.0   1   1   9.9e-46   1.4e-41  140.9   0.0     2   129    17   150    16   150 0.98 dUTPase
Peptidase_S74        PF13884.1     58 seq1647_BIOID39385   -            346     7e-13   48.3   0.3   1   1   1.8e-16   2.4e-12   46.6   0.0     1    58   227   276   227   276 0.96 Chaperone of endosialidase
HHH_2                PF12826.2     64 seq1648_BIOID39385   -            130   1.6e-08   34.1   0.0   1   1   4.7e-12   6.4e-08   32.2   0.0     2    60    54   112    53   116 0.95 Helix-hairpin-helix motif
AA_permease_2        PF13520.1    426 seq1651_BIOID39385   -            240   2.1e-23   82.4  10.8   1   1     4e-27   2.8e-23   82.0   7.5   213   405    17   205    12   230 0.84 Amino acid permease
AA_permease          PF00324.16   479 seq1651_BIOID39385   -            240     9e-13   47.2  13.2   1   1   3.1e-16   2.1e-12   46.0   9.1   227   475    17   235    14   240 0.77 Amino acid permease
DUF162               PF02589.10   189 seq1652_BIOID39385   -            475   3.2e-50  170.1   0.2   1   1   2.9e-53   4.4e-50  169.7   0.1     3   189    72   294    70   294 0.99 Uncharacterised ACR, YkgG family COG1556
Fer4_8               PF13183.1     57 seq1652_BIOID39385   -            475   9.4e-12   44.6   2.2   1   1   1.6e-14   2.4e-11   43.3   1.5     2    57   309   376   308   376 0.79 4Fe-4S dicluster domain
DUF3390              PF11870.3     93 seq1652_BIOID39385   -            475   4.5e-10   39.2   0.6   1   1   7.1e-13   1.1e-09   37.9   0.4    13    92   387   470   379   471 0.83 Domain of unknown function (DUF3390)
Fer4_9               PF13187.1     55 seq1652_BIOID39385   -            475   8.6e-09   35.4   0.7   1   1   1.8e-11   2.7e-08   33.8   0.5     1    53   311   375   311   376 0.94 4Fe-4S dicluster domain
Fer4_7               PF12838.2     52 seq1652_BIOID39385   -            475   1.6e-07   31.4   4.0   1   1     3e-10   4.6e-07   30.0   2.7     1    51   311   375   311   376 0.77 4Fe-4S dicluster domain
Fer4_17              PF13534.1     61 seq1652_BIOID39385   -            475     2e-07   31.1   2.1   1   1   4.4e-10   6.7e-07   29.4   1.5     1    60   311   376   311   377 0.71 4Fe-4S dicluster domain
Fer4_10              PF13237.1     52 seq1652_BIOID39385   -            475     4e-07   29.6   5.9   1   1   1.3e-09     2e-06   27.3   4.5     7    52   310   373   305   373 0.69 4Fe-4S dicluster domain
Phage_integrase      PF00589.17   173 seq1654_BIOID39385   -            445   8.2e-10   38.5   0.2   1   1   2.3e-13   3.1e-09   36.6   0.0     6   171   256   430   253   432 0.81 Phage integrase family
Glycos_transf_3      PF00591.16   254 seq1655_BIOID39385   -            512  9.8e-101  336.1   0.4   1   1  5.6e-104  1.9e-100  335.1   0.0     4   243   273   510   270   512 0.99 Glycosyl transferase family, a/b domain
GATase               PF00117.23   192 seq1655_BIOID39385   -            512   2.6e-46  157.4   0.0   1   1   1.2e-49   4.1e-46  156.7   0.0     1   189     5   187     5   190 0.96 Glutamine amidotransferase class-I
Glycos_trans_3N      PF02885.12    66 seq1655_BIOID39385   -            512   2.8e-18   65.1   0.9   1   1   1.9e-21   6.4e-18   63.9   0.2     1    65   199   263   199   264 0.98 Glycosyl transferase family, helical bundle domain
Peptidase_C26        PF07722.8    217 seq1655_BIOID39385   -            512   5.9e-07   29.0   0.0   1   1   3.7e-10   1.3e-06   27.9   0.0   104   217    75   172    70   172 0.87 Peptidase C26
MerR_1               PF13411.1     69 seq1659_BIOID39385   -            135   8.1e-20   70.2   0.3   1   1     4e-23   1.8e-19   69.1   0.0     1    66     1    67     1    69 0.94 MerR HTH family regulatory protein
MerR-DNA-bind        PF09278.6     65 seq1659_BIOID39385   -            135   3.4e-16   59.2   2.1   1   1   1.1e-19     5e-16   58.7   1.4     2    65    45   108    44   108 0.96 MerR, DNA binding
MerR                 PF00376.18    38 seq1659_BIOID39385   -            135   2.7e-16   58.6   0.1   1   1   1.1e-19   5.2e-16   57.8   0.0     1    38     2    39     2    39 0.98 MerR family regulatory protein
Aminotran_1_2        PF00155.16   363 seq1660_BIOID39385   -            452     1e-21   77.1   0.0   1   1   2.7e-25   3.8e-21   75.3   0.0   126   348   200   426    68   440 0.77 Aminotransferase class I and II
Capsule_synth        PF05159.9    269 seq1661_BIOID39385   -            402   4.4e-82  275.4   0.1   1   1   3.8e-86   5.2e-82  275.2   0.1     1   269    82   389    82   389 0.98 Capsule polysaccharide biosynthesis protein
DUF2077              PF09850.4    206 seq1664_BIOID39385   -            257   4.9e-62  208.8   0.6   1   1   4.3e-66   5.9e-62  208.6   0.4     1   205    36   240    36   241 0.96 Uncharacterized protein conserved in bacteria (DUF2077)
DNA_binding_1        PF01035.15    85 seq1666_BIOID39385   -            171   5.9e-33  112.3   0.0   1   1   1.2e-36   8.2e-33  111.8   0.0     1    82    87   168    87   171 0.98 6-O-methylguanine DNA methyltransferase, DNA binding domain
Methyltransf_1N      PF02870.10    77 seq1666_BIOID39385   -            171   5.4e-20   71.6   0.0   1   1   1.1e-23   7.3e-20   71.2   0.0     2    76     4    83     3    84 0.97 6-O-methylguanine DNA methyltransferase, ribonuclease-like domain
TetR_N               PF00440.18    47 seq1668_BIOID39385   -            198   2.9e-11   42.7   0.0   1   1   3.4e-15   4.6e-11   42.0   0.0     3    46    18    61    16    62 0.94 Bacterial regulatory proteins, tetR family
Phage_integrase      PF00589.17   173 seq1671_BIOID39385   -            262   2.2e-36  125.0   0.1   1   1   2.2e-40     3e-36  124.5   0.1     1   171    44   236    44   238 0.88 Phage integrase family
PBP_like_2           PF12849.2    281 seq1672_BIOID39385   -            346   1.3e-56  192.0   6.7   1   1   2.5e-60   1.7e-56  191.6   4.6    10   278    27   306     8   308 0.91 PBP superfamily domain
PBP_like             PF12727.2    193 seq1672_BIOID39385   -            346   1.5e-10   40.2   0.0   1   1   4.9e-14   3.3e-10   39.1   0.0     3   168    47   236    45   301 0.76 PBP superfamily domain
DsrC                 PF04358.8    109 seq1673_BIOID39385   -            105   2.1e-27   95.3   0.0   1   1   1.7e-31   2.3e-27   95.2   0.0     3    82     3    82     1    99 0.92 DsrC like protein
Leader_Thr           PF08254.6     22 seq1674_BIOID39385   -             21   1.1e-09   37.3  14.8   1   1   8.3e-14   1.1e-09   37.2  10.3     1    22     1    21     1    21 0.99 Threonine leader peptide
CusF_Ec              PF11604.3     70 seq1675_BIOID39385   -             47   1.2e-11   44.1   0.3   1   1   9.2e-16   1.3e-11   44.1   0.2    24    67     2    44     1    47 0.89 Copper binding periplasmic protein CusF
Phage_AlpA           PF05930.7     51 seq1678_BIOID39385   -             71   1.1e-19   69.8   0.0   1   1     1e-23   1.4e-19   69.4   0.0     3    50    16    63    14    64 0.97 Prophage CP4-57 regulatory protein (AlpA)
NADH_4Fe-4S          PF10589.4     46 seq1679_BIOID39385   -            165   5.7e-19   66.8   0.0   1   1   8.7e-23   1.2e-18   65.8   0.0     1    46    56   101    56   101 0.97 NADH-ubiquinone oxidoreductase-F iron-sulfur binding region
SIS                  PF01380.17   131 seq1680_BIOID39385   -            347   6.8e-21   74.1   0.0   1   2   1.2e-12   1.6e-08   34.0   0.0     5   122    51   170    48   175 0.87 SIS domain
SIS                  PF01380.17   131 seq1680_BIOID39385   -            347   6.8e-21   74.1   0.0   2   2   6.5e-14   8.8e-10   38.1   0.0     4    87   214   299   211   305 0.93 SIS domain
AA_kinase            PF00696.23   241 seq1681_BIOID39385   -            628   3.4e-45  154.3   0.5   1   1   1.9e-47   6.6e-44  150.1   0.1     3   241     2   284     1   284 0.81 Amino acid kinase family
NAD_binding_3        PF03447.11   117 seq1681_BIOID39385   -            628   2.5e-24   85.8   0.0   1   1   2.6e-27   8.8e-24   84.0   0.0     1    93   472   581   472   596 0.96 Homoserine dehydrogenase, NAD binding domain
ACT_7                PF13840.1     65 seq1681_BIOID39385   -            628     3e-20   71.3   1.6   1   2   1.3e-11   4.6e-08   32.3   0.0     5    63   314   374   312   376 0.90 Family description
ACT_7                PF13840.1     65 seq1681_BIOID39385   -            628     3e-20   71.3   1.6   2   2   2.8e-13   9.4e-10   37.7   0.3     3    62   393   454   391   457 0.93 Family description
ACT                  PF01842.20    66 seq1681_BIOID39385   -            628   2.2e-17   62.0   0.3   1   2   2.7e-10   9.2e-07   28.1   0.0     6    63   324   376   319   379 0.86 ACT domain
ACT                  PF01842.20    66 seq1681_BIOID39385   -            628   2.2e-17   62.0   0.3   2   2   4.2e-11   1.4e-07   30.6   0.3     2    53   401   447   400   459 0.79 ACT domain
HlyD_2               PF12700.2    328 seq1683_BIOID39385   -            397   7.8e-15   54.7   0.0   1   1   6.9e-18   4.7e-14   52.1   0.0   136   327   177   368    88   369 0.77 HlyD family secretion protein
HlyD_3               PF13437.1    105 seq1683_BIOID39385   -            397   1.6e-13   50.8   0.2   1   1   1.9e-14   1.3e-10   41.4   0.0     1   105   199   300   199   300 0.96 HlyD family secretion protein
YbhQ                 PF11076.3    135 seq1685_BIOID39385   -            136   4.3e-79  262.5  13.2   1   1   3.7e-83   5.1e-79  262.3   9.1     1   134     1   132     1   134 0.98 Putative inner membrane protein YbhQ
Usher                PF00577.15   552 seq1686_BIOID39385   -            805  1.3e-165  552.1  25.5   1   1  2.4e-169  1.7e-165  551.8  17.7     1   552   174   722   174   722 0.95 Type VII secretion system (T7SS), usher protein
PapC_N               PF13954.1    146 seq1686_BIOID39385   -            805   1.2e-33  115.6   0.3   1   1   4.5e-37   3.1e-33  114.2   0.1     2   145    26   163    25   164 0.91 PapC N-terminal domain
MCPsignal            PF00015.16   213 seq1689_BIOID39385   -            533   1.4e-63  214.2  30.6   1   1     3e-67   1.4e-63  214.2  21.2     2   212   321   513   314   514 0.96 Methyl-accepting chemotaxis protein (MCP) signalling domain
TarH                 PF02203.10   171 seq1689_BIOID39385   -            533   1.8e-40  138.4   7.5   1   1   3.9e-44   1.8e-40  138.4   5.2     1   168     1   170     1   179 0.96 Tar ligand binding domain homologue
HAMP                 PF00672.20    70 seq1689_BIOID39385   -            533   1.9e-08   34.2   0.1   1   1   4.2e-12   1.9e-08   34.2   0.1     3    69   195   260   192   261 0.85 HAMP domain
Peptidase_M48        PF01435.13   226 seq1690_BIOID39385   -            471   1.3e-26   93.4   1.6   1   1     4e-30   1.8e-26   92.9   0.1     8   225    31   238    24   239 0.85 Peptidase family M48
YbaK                 PF04073.10   123 seq1691_BIOID39385   -            167   2.2e-25   88.7   0.0   1   1   2.1e-29   2.9e-25   88.3   0.0     1   122    30   154    30   155 0.94 YbaK / prolyl-tRNA synthetases associated domain
4HBT                 PF03061.17    79 seq1693_BIOID39385   -            155   8.5e-19   67.3   0.1   1   1   1.7e-22   1.1e-18   66.9   0.1     2    78    57   145    56   146 0.97 Thioesterase superfamily
4HBT_3               PF13622.1    256 seq1693_BIOID39385   -            155   7.1e-07   29.1   0.3   1   1   1.4e-10   9.4e-07   28.7   0.2     3    85    52   153    47   154 0.85 Thioesterase-like superfamily
DUF927               PF06048.6    285 seq1694_BIOID39385   -            689  1.3e-102  342.7   0.0   1   1  1.3e-106  1.8e-102  342.3   0.0     1   284   130   413   130   414 0.99 Domain of unknown function (DUF927)
cNMP_binding         PF00027.24    91 seq1700_BIOID39385   -            264   5.3e-16   58.1   0.0   1   1     2e-19     9e-16   57.3   0.0     4    90    66   151    63   152 0.95 Cyclic nucleotide-binding domain
Crp                  PF00325.15    32 seq1700_BIOID39385   -            264   3.7e-15   54.9   1.4   1   1   9.7e-19   4.4e-15   54.7   0.3     1    32   207   238   207   238 0.97 Bacterial regulatory proteins, crp family
HTH_Crp_2            PF13545.1     76 seq1700_BIOID39385   -            264   5.5e-13   48.4   0.0   1   1   2.2e-16     1e-12   47.5   0.0     1    76   182   256   182   256 0.96 Crp-like helix-turn-helix domain
AAA                  PF00004.24   132 seq1701_BIOID39385   -            665   4.2e-07   30.1   4.5   1   1   1.1e-10   7.3e-07   29.3   0.0     3   110   221   332   219   356 0.75 ATPase family associated with various cellular activities (AAA)
PGM_PMM_I            PF02878.11   138 seq1703_BIOID39385   -            456   2.9e-34  117.3   0.0   1   1   2.4e-37   8.4e-34  115.9   0.0     3   135     6   134     4   137 0.94 Phosphoglucomutase/phosphomannomutase, alpha/beta/alpha domain I
PGM_PMM_III          PF02880.11   111 seq1703_BIOID39385   -            456   3.1e-31  107.6   0.0   1   1   1.4e-34   4.9e-31  106.9   0.0     1   111   262   373   262   373 0.96 Phosphoglucomutase/phosphomannomutase, alpha/beta/alpha domain III
PGM_PMM_II           PF02879.11   104 seq1703_BIOID39385   -            456   8.4e-22   77.3   0.1   1   1   5.5e-25   1.9e-21   76.2   0.0     1   104   153   258   153   258 0.95 Phosphoglucomutase/phosphomannomutase, alpha/beta/alpha domain II
PGM_PMM_IV           PF00408.15    73 seq1703_BIOID39385   -            456   3.4e-10   39.6   0.0   1   1   2.1e-13   7.2e-10   38.6   0.0     1    68   378   450   378   455 0.84 Phosphoglucomutase/phosphomannomutase, C-terminal domain
FAA_hydrolase        PF01557.13   217 seq1705_BIOID39385   -            429  1.1e-100  335.3   0.0   1   2   1.2e-46   1.6e-42  145.3   0.0     2   217     5   204     4   204 0.93 Fumarylacetoacetate (FAA) hydrolase family
FAA_hydrolase        PF01557.13   217 seq1705_BIOID39385   -            429  1.1e-100  335.3   0.0   2   2   7.9e-60   1.1e-55  188.3   0.0     2   217   225   423   224   423 0.95 Fumarylacetoacetate (FAA) hydrolase family
NADH-G_4Fe-4S_3      PF10588.4     41 seq1708_BIOID39385   -            910   5.3e-17   60.6   0.2   1   1   4.6e-20     1e-16   59.7   0.2     1    41    90   130    90   130 0.98 NADH-ubiquinone oxidoreductase-G iron-sulfur binding region
Fer2_4               PF13510.1     82 seq1708_BIOID39385   -            910   2.5e-11   43.0   0.2   1   1   1.4e-13   3.3e-10   39.5   0.0     5    78     5    80     3    84 0.88 2Fe-2S iron-sulfur cluster binding domain
Molybdop_Fe4S4       PF04879.11    55 seq1708_BIOID39385   -            910   3.4e-11   42.6   0.1   1   1   4.1e-14   9.4e-11   41.2   0.1     1    54   223   276   223   277 0.97 Molybdopterin oxidoreductase Fe4S4 domain
Molybdopterin        PF00384.17   432 seq1708_BIOID39385   -            910   2.8e-10   39.4   0.0   1   1   2.8e-11   6.4e-08   31.6   0.0   339   417   563   640   502   645 0.88 Molybdopterin oxidoreductase
Fer2                 PF00111.22    78 seq1708_BIOID39385   -            910   2.3e-09   36.7   1.4   1   1   1.9e-12   4.3e-09   35.8   0.1     1    77     6    73     6    74 0.79 2Fe-2S iron-sulfur cluster binding domain
Molydop_binding      PF01568.16   109 seq1708_BIOID39385   -            910   2.6e-07   30.2   0.0   1   1     3e-10   6.8e-07   28.9   0.0    20    81   831   892   823   906 0.89 Molydopterin dinucleotide binding domain
Caudo_TAP            PF02413.12   130 seq1710_BIOID39385   -             29   3.2e-13   49.8   0.4   1   1   2.4e-17   3.3e-13   49.8   0.3   102   129     2    29     1    29 0.96 Caudovirales tail fibre assembly protein
MFS_1                PF07690.11   354 seq1711_BIOID39385   -            403   1.5e-43  148.8  41.6   1   1   2.1e-47   1.5e-43  148.8  28.8     4   347    14   341    11   348 0.86 Major Facilitator Superfamily
Sugar_tr             PF00083.19   451 seq1711_BIOID39385   -            403   4.4e-09   35.3   4.8   1   1   6.5e-13   4.4e-09   35.3   3.3    44   123    39   115    16   185 0.88 Sugar (and other) transporter
DUF258               PF03193.11   161 seq1712_BIOID39385   -            361   2.7e-55  185.8   0.0   1   1   1.1e-58   3.8e-55  185.3   0.0     2   161   185   345   184   345 0.97 Protein of unknown function, DUF258
MMR_HSR1             PF01926.18   114 seq1712_BIOID39385   -            361   2.5e-06   27.3   0.0   1   1   1.6e-09   5.6e-06   26.2   0.0     4    57   223   283   221   345 0.75 50S ribosome-binding GTPase
DUF162               PF02589.10   189 seq1715_BIOID39385   -            231   9.4e-37  126.2   0.1   1   1     1e-40   1.4e-36  125.7   0.0    19   189    65   228    47   228 0.92 Uncharacterised ACR, YkgG family COG1556
CbiA                 PF01656.18   195 seq1716_BIOID39385   -            214   1.8e-07   30.6   0.1   1   1   3.8e-11   2.6e-07   30.1   0.1     1   145     4   124     4   174 0.78 CobQ/CobB/MinD/ParA nucleotide binding domain
MipZ                 PF09140.6    261 seq1716_BIOID39385   -            214   3.2e-06   26.3   2.3   1   1   1.8e-08   0.00012   21.1   0.0    70   133    45   108    25   125 0.84 ATPase MipZ
EamA                 PF00892.15   126 seq1717_BIOID39385   -            296   3.3e-17   62.6  34.0   1   2   3.3e-16   2.3e-12   46.9   8.4     1   123    18   142    18   145 0.90 EamA-like transporter family
EamA                 PF00892.15   126 seq1717_BIOID39385   -            296   3.3e-17   62.6  34.0   2   2   1.1e-08   7.6e-05   22.6   8.9     1   125   159   284   159   285 0.85 EamA-like transporter family
EmrE                 PF13536.1    113 seq1717_BIOID39385   -            296   1.8e-08   34.4  34.9   1   1     1e-11   6.8e-08   32.5   9.3     4   108    42   147    39   151 0.90 Multidrug resistance efflux transporter
DUF262               PF03235.9    221 seq1719_BIOID39385   -            229   5.6e-12   45.9   0.1   1   1   1.8e-15   2.5e-11   43.8   0.0    11   214    45   207    29   214 0.66 Protein of unknown function DUF262
UPF0102              PF02021.12    93 seq1722_BIOID39385   -            131     1e-35  121.4   0.1   1   1   8.9e-40   1.2e-35  121.1   0.1     2    92    23   115    22   116 0.98 Uncharacterised protein family UPF0102
BPD_transp_1         PF00528.17   185 seq1723_BIOID39385   -            319   1.5e-17   63.5  20.4   1   1   1.1e-21   1.5e-17   63.5  14.2     3   175    95   304    89   314 0.87 Binding-protein-dependent transport system inner membrane component
DUF441               PF04284.8    140 seq1724_BIOID39385   -            148   7.7e-47  158.5  20.1   1   1   6.5e-51   8.9e-47  158.3  13.9     1   140     7   145     7   145 0.99 Protein of unknown function (DUF441)
Methyltrans_SAM      PF10672.4    286 seq1727_BIOID39385   -            230   1.3e-30  106.1   0.0   1   1   1.1e-33   1.6e-30  105.7   0.0    86   267    17   206     6   215 0.87 S-adenosylmethionine-dependent methyltransferase
Cons_hypoth95        PF03602.10   183 seq1727_BIOID39385   -            230   1.1e-12   47.6   0.0   1   1   9.2e-16   1.4e-12   47.2   0.0    39   123    50   136    45   167 0.89 Conserved hypothetical protein 95
Methyltransf_31      PF13847.1    152 seq1727_BIOID39385   -            230   4.6e-11   42.4   0.1   1   1   3.9e-14     6e-11   42.0   0.0    21   119    70   184    54   213 0.74 Methyltransferase domain
Methyltransf_26      PF13659.1    117 seq1727_BIOID39385   -            230   1.5e-10   40.9   0.0   1   1   1.6e-13   2.4e-10   40.3   0.0     2   116    56   174    55   175 0.85 Methyltransferase domain
MTS                  PF05175.9    170 seq1727_BIOID39385   -            230   1.4e-07   30.9   0.0   1   1   1.3e-10   1.9e-07   30.5   0.0    54   154    76   187    50   197 0.77 Methyltransferase small domain
Methyltransf_18      PF12847.2    112 seq1727_BIOID39385   -            230   1.1e-06   29.0   0.1   1   1   1.4e-09   2.2e-06   28.1   0.0    12   109    65   171    54   174 0.68 Methyltransferase domain
Met_10               PF02475.11   200 seq1727_BIOID39385   -            230   3.1e-06   26.8   0.0   1   1   3.2e-09   4.9e-06   26.1   0.0    70   182    21   140    17   159 0.80 Met-10+ like-protein
TRM                  PF02005.11   377 seq1727_BIOID39385   -            230   9.8e-05   21.3   0.0   1   1   8.1e-08   0.00012   20.9   0.0    44   129    49   135    39   161 0.86 N2,N2-dimethylguanosine tRNA methyltransferase
LysR_substrate       PF03466.15   209 seq1728_BIOID39385   -            293   5.5e-54  182.3   1.2   1   1   1.2e-57   8.5e-54  181.7   0.8     3   204    86   286    84   289 0.99 LysR substrate binding domain
HTH_1                PF00126.22    60 seq1728_BIOID39385   -            293   1.3e-15   56.7   1.1   1   1   1.8e-19   1.3e-15   56.7   0.7     1    60     5    64     5    64 0.98 Bacterial regulatory helix-turn-helix protein, lysR family
AP_endonuc_2         PF01261.19   211 seq1729_BIOID39385   -            275   3.3e-31  108.1   0.0   1   1   3.1e-35   4.2e-31  107.7   0.0     1   210    19   225    19   226 0.97 Xylose isomerase-like TIM barrel
AA_kinase            PF00696.23   241 seq1730_BIOID39385   -            443   5.6e-27   94.7   0.5   1   1   1.7e-30   7.7e-27   94.2   0.4     1   240    26   268    26   269 0.93 Amino acid kinase family
Acetyltransf_1       PF00583.19    83 seq1730_BIOID39385   -            443   5.1e-09   35.9   0.0   1   1   3.9e-12   1.8e-08   34.1   0.0     3    83   342   414   340   414 0.92 Acetyltransferase (GNAT) family
Peptidase_M17        PF00883.16   311 seq1731_BIOID39385   -            503  5.1e-133  442.6   0.1   1   1  1.3e-136  8.6e-133  441.8   0.0     2   310   185   490   184   491 0.99 Cytosol aminopeptidase family, catalytic domain
Peptidase_M17_N      PF02789.12   125 seq1731_BIOID39385   -            503   5.3e-31  106.8   0.0   1   1   2.2e-34   1.5e-30  105.4   0.0     1   125    19   147    19   147 0.96 Cytosol aminopeptidase family, N-terminal domain
DrsE                 PF02635.10   117 seq1732_BIOID39385   -            117   3.9e-23   81.6   0.0   1   1   3.2e-27   4.4e-23   81.5   0.0     2   117     3   117     2   117 0.94 DsrE/DsrF-like family
IGPS                 PF00218.16   254 seq1733_BIOID39385   -            390   6.6e-78  261.1   0.4   1   1   1.3e-81   8.7e-78  260.7   0.0    63   253     1   189     1   190 0.99 Indole-3-glycerol phosphate synthase
PRAI                 PF00697.17   197 seq1733_BIOID39385   -            390     2e-59  200.3   0.1   1   1   3.9e-63   2.7e-59  199.9   0.0     1   196   195   385   195   386 0.99 N-(5'phosphoribosyl)anthranilate (PRA) isomerase
ACR_tran             PF00873.14  1021 seq1736_BIOID39385   -            958  4.9e-216  719.3   0.0   1   1  9.1e-220  6.2e-216  719.0   0.0     2   928     6   936     2   939 0.99 AcrB/AcrD/AcrF family
SIS_2                PF13580.1    138 seq1737_BIOID39385   -            196   1.2e-31  109.1   1.0   1   1   2.2e-35   1.5e-31  108.8   0.7     3   138    10   144     8   144 0.95 SIS domain
SIS                  PF01380.17   131 seq1737_BIOID39385   -            196   6.2e-07   28.9   0.3   1   1   7.1e-10   4.8e-06   26.0   0.0    49   105   105   164    77   182 0.82 SIS domain
Usp                  PF00582.21   140 seq1738_BIOID39385   -            316   1.9e-33  115.5   0.0   1   2   4.8e-21   6.6e-17   61.9   0.0     1   140     3   146     3   146 0.98 Universal stress protein family
Usp                  PF00582.21   140 seq1738_BIOID39385   -            316   1.9e-33  115.5   0.0   2   2   6.6e-18   9.1e-14   51.7   0.1    16   140   174   300   156   300 0.88 Universal stress protein family
DUF2819              PF10995.3    317 seq1739_BIOID39385   -            523  3.2e-129  430.1   0.0   1   1    3e-133  4.1e-129  429.7   0.0     2   317   163   474   162   474 0.99 Protein of unknown function (DUF2819)
Globin               PF00042.17   108 seq1740_BIOID39385   -            403   3.7e-15   56.0   0.0   1   1   1.7e-18   7.7e-15   55.0   0.0     2   107    14   109    13   110 0.96 Globin
NAD_binding_1        PF00175.16   109 seq1740_BIOID39385   -            403   4.3e-14   52.8   0.0   1   1   1.8e-17   8.1e-14   51.9   0.0     1   108   271   379   271   380 0.80 Oxidoreductase NAD-binding domain
FAD_binding_6        PF00970.19    99 seq1740_BIOID39385   -            403     1e-13   51.0   0.0   1   1   4.8e-17   2.2e-13   50.0   0.0     2    97   162   259   161   261 0.90 Oxidoreductase FAD-binding domain
HNH                  PF01844.18    47 seq1743_BIOID39385   -            268   2.3e-07   30.4   0.8   1   1   3.5e-11   4.7e-07   29.4   0.6     1    43   223   265   223   268 0.96 HNH endonuclease
ArsC                 PF03960.10   110 seq1745_BIOID39385   -            119   5.4e-34  116.4   0.1   1   1   8.9e-38   6.1e-34  116.2   0.0     1   110     8   117     8   117 0.99 ArsC family
CheR                 PF01739.13   196 seq1747_BIOID39385   -            286   1.8e-62  210.0   0.0   1   1   5.3e-66   3.6e-62  209.0   0.0     1   194    92   281    92   283 0.96 CheR methyltransferase, SAM binding domain
CheR_N               PF03705.10    57 seq1747_BIOID39385   -            286   4.3e-22   77.1   1.5   1   1   2.1e-25   1.4e-21   75.4   1.0     1    56    23    78    23    79 0.98 CheR methyltransferase, all-alpha domain
Aldedh               PF00171.17   462 seq1748_BIOID39385   -            493  1.3e-172  574.1   0.0   1   1  1.1e-176  1.5e-172  573.9   0.0     7   462    22   479    12   479 0.98 Aldehyde dehydrogenase family
YccV-like            PF08755.6    100 seq1750_BIOID39385   -            105   3.6e-25   87.6   0.0   1   1   2.9e-29     4e-25   87.5   0.0     2    99     4   101     3   102 0.96 Hemimethylated DNA-binding protein YccV like
Bac_transf           PF02397.11   187 seq1752_BIOID39385   -            464     3e-75  251.3   0.2   1   1   1.2e-78   8.1e-75  249.9   0.0     1   185   274   462   274   464 0.95 Bacterial sugar transferase
CoA_binding_3        PF13727.1    175 seq1752_BIOID39385   -            464   4.5e-42  143.7   0.0   1   1   6.7e-46   4.5e-42  143.7   0.0     2   175    65   238    64   238 0.92 CoA-binding domain
PS_Dcarbxylase       PF02666.10   202 seq1753_BIOID39385   -            322   2.1e-62  209.9   0.0   1   1   1.9e-66   2.5e-62  209.6   0.0     1   198    63   281    63   285 0.93 Phosphatidylserine decarboxylase
BON                  PF04972.12    64 seq1754_BIOID39385   -            191     3e-32  110.0   8.0   1   2   4.1e-19   5.5e-15   54.7   0.6     3    62    53   113    51   115 0.96 BON domain
BON                  PF04972.12    64 seq1754_BIOID39385   -            191     3e-32  110.0   8.0   2   2   1.8e-20   2.4e-16   59.1   0.8     1    57   129   184   129   188 0.97 BON domain
BPD_transp_1         PF00528.17   185 seq1755_BIOID39385   -            296   6.3e-31  107.2  17.5   1   1   4.6e-35   6.3e-31  107.2  12.1     1   175   101   289    97   293 0.95 Binding-protein-dependent transport system inner membrane component
YicC_N               PF03755.8    159 seq1757_BIOID39385   -            287   3.2e-49  166.7   0.1   1   1   4.7e-53   3.2e-49  166.7   0.1     1   158     2   154     2   155 0.96 YicC-like family, N-terminal region
DUF1732              PF08340.6     87 seq1757_BIOID39385   -            287     2e-34  117.1   7.3   1   1   2.9e-38     2e-34  117.1   5.0     1    87   202   287   202   287 0.97 Domain of unknown function (DUF1732)
Homoserine_dh        PF00742.14   179 seq1758_BIOID39385   -            191   1.7e-48  164.5   0.0   1   1   1.4e-52   1.9e-48  164.3   0.0    17   179     2   182     1   182 0.98 Homoserine dehydrogenase
PfkB                 PF00294.19   301 seq1760_BIOID39385   -            261   6.6e-37  127.1   0.1   1   1     7e-41   9.5e-37  126.6   0.1    34   294    22   260     7   261 0.86 pfkB family carbohydrate kinase
DUF3289              PF11692.3    277 seq1761_BIOID39385   -            272   2.2e-80  269.7   7.7   1   1   1.7e-84   2.4e-80  269.6   5.4     5   267     8   271     1   272 0.93 Protein of unknown function (DUF3289)
AA_permease          PF00324.16   479 seq1765_BIOID39385   -            489  1.3e-142  475.4  42.8   1   1  2.1e-146  1.4e-142  475.2  29.7     1   475    21   476    21   480 0.99 Amino acid permease
AA_permease_2        PF13520.1    426 seq1765_BIOID39385   -            489   7.8e-42  143.1  51.7   1   1   2.3e-45   1.6e-41  142.1  35.7     4   404    20   435    17   467 0.79 Amino acid permease
StbA                 PF06406.6    318 seq1766_BIOID39385   -            344    2e-154  513.1   1.2   1   1  3.4e-158  2.3e-154  512.9   0.8     1   318    19   337    19   337 1.00 StbA protein
MFS_1                PF07690.11   354 seq1767_BIOID39385   -            413   6.5e-21   74.3  53.5   1   1   1.4e-22   1.9e-18   66.2  35.1     4   353    42   368    35   369 0.82 Major Facilitator Superfamily
PALP                 PF00291.20   307 seq1769_BIOID39385   -            397   5.5e-45  153.7   0.3   1   1     5e-49   6.8e-45  153.4   0.2     4   307    53   378    50   378 0.78 Pyridoxal-phosphate dependent enzyme
CMAS                 PF02353.15   273 seq1770_BIOID39385   -            327  1.1e-106  355.8   0.2   1   1  9.6e-110  1.5e-106  355.4   0.2     2   273    53   313    52   313 0.98 Mycolic acid cyclopropane synthetase
Methyltransf_23      PF13489.1    162 seq1770_BIOID39385   -            327   1.1e-14   54.3   0.0   1   1   1.1e-17   1.6e-14   53.7   0.0    14   135   102   232    88   263 0.73 Methyltransferase domain
Methyltransf_11      PF08241.7     95 seq1770_BIOID39385   -            327   6.9e-13   48.7   0.0   1   1   8.1e-16   1.2e-12   47.9   0.0     1    94   117   209   117   210 0.97 Methyltransferase domain
Methyltransf_18      PF12847.2    112 seq1770_BIOID39385   -            327   6.4e-11   42.7   0.0   1   1     1e-13   1.5e-10   41.4   0.0     1   111   112   212   112   213 0.91 Methyltransferase domain
Methyltransf_31      PF13847.1    152 seq1770_BIOID39385   -            327   3.7e-11   42.7   0.0   1   1   3.8e-14   5.8e-11   42.0   0.0     2   112   111   214   110   284 0.85 Methyltransferase domain
Methyltransf_12      PF08242.7     99 seq1770_BIOID39385   -            327   3.1e-08   33.8   0.0   1   1   4.2e-11   6.3e-08   32.8   0.0     1    99   117   208   117   208 0.83 Methyltransferase domain
Methyltransf_25      PF13649.1    101 seq1770_BIOID39385   -            327   1.6e-07   31.5   0.0   1   1   2.1e-10   3.2e-07   30.5   0.0     1   101   116   206   116   206 0.90 Methyltransferase domain
PCMT                 PF01135.14   210 seq1770_BIOID39385   -            327     3e-06   26.7   0.0   1   1   2.9e-09   4.4e-06   26.2   0.0    61   123   100   160    80   175 0.82 Protein-L-isoaspartate(D-aspartate) O-methyltransferase (PCMT)
MTS                  PF05175.9    170 seq1770_BIOID39385   -            327   2.9e-05   23.4   0.0   1   1     3e-08   4.6e-05   22.7   0.0    22   104   103   179    97   210 0.81 Methyltransferase small domain
AAA_2                PF07724.9    171 seq1771_BIOID39385   -            240   1.1e-28  100.1   0.0   1   1   3.8e-32   1.7e-28   99.5   0.0    40   170     1   124     1   125 0.97 AAA domain (Cdc48 subfamily)
[truncated: 1,423,181 more chars]
