# Supplementary material for: A domain sequence approach to pangenomics: applications to Escherichia coli
Source: F1000Res. 2013 May 29;1:19. Originally published 2012 Oct 1. [Version 2] doi: 10.12688/f1000research.1-19.v2 (PMC3901455; doi:10.12688/f1000research.1-19.v2)
Supplement: The 347 text files show the results from scanning each of the fasta-files against the Pfam-A database [file f1000research-1-1101-s0002.tgz › Escherichia_coli_50588_BIOID51089.txt]

#                                                                            --- full sequence --- -------------- this domain -------------   hmm coord   ali coord   env coord
# target name        accession   tlen query name           accession   qlen   E-value  score  bias   #  of  c-Evalue  i-Evalue  score  bias  from    to  from    to  from    to  acc description of target
#------------------- ---------- ----- -------------------- ---------- ----- --------- ------ ----- --- --- --------- --------- ------ ----- ----- ----- ----- ----- ----- ----- ---- ---------------------
Hexapep              PF00132.19    36 seq2_BIOID51089      -             81   4.9e-16   57.3  11.8   1   2   2.2e-10     3e-06   26.3   0.3     4    35     2    33     1    34 0.92 Bacterial transferase hexapeptide (six repeats)
Hexapep              PF00132.19    36 seq2_BIOID51089      -             81   4.9e-16   57.3  11.8   2   2   3.2e-14   4.4e-10   38.4   3.4     1    36    17    52    17    52 0.96 Bacterial transferase hexapeptide (six repeats)
DUF162               PF02589.10   189 seq5_BIOID51089      -            317   6.3e-35  120.2   0.0   1   1   1.2e-38   8.4e-35  119.8   0.0    11   189   143   313   132   313 0.91 Uncharacterised ACR, YkgG family COG1556
DUF3390              PF11870.3     93 seq5_BIOID51089      -            317   4.2e-09   36.1   0.1   1   1   1.1e-12   7.4e-09   35.3   0.0    22    91     7    81     2    83 0.85 Domain of unknown function (DUF3390)
DUF4329              PF14220.1    124 seq7_BIOID51089      -            392   3.2e-36  124.1   0.3   1   1   7.9e-40   5.4e-36  123.4   0.2     2   116   257   375   256   383 0.95 Domain of unknown function (DUF4329)
RHS                  PF03527.9     41 seq7_BIOID51089      -            392   8.6e-21   73.3   0.8   1   1   2.6e-24   1.8e-20   72.3   0.6     2    41   121   160   120   160 0.97 RHS protein
NLPC_P60             PF00877.14   105 seq10_BIOID51089     -            257   3.3e-31  107.0   0.0   1   1   8.7e-35     6e-31  106.2   0.0     1   105   139   249   139   249 0.98 NlpC/P60 family
N6_N4_Mtase          PF01555.13   231 seq12_BIOID51089     -            170   4.4e-26   91.6   0.0   1   1   7.7e-24   1.1e-19   70.7   0.0   169   228    84   143    68   146 0.90 DNA methylase
LacAB_rpiB           PF02502.13   140 seq14_BIOID51089     -             70   1.3e-11   44.2   0.1   1   1   2.4e-12   3.3e-08   33.1   0.0   102   139    25    62    24    63 0.96 Ribose/Galactose Isomerase
Phage_min_tail       PF05939.8    109 seq16_BIOID51089     -            109   3.1e-36  123.5   0.1   1   1   2.4e-40   3.3e-36  123.4   0.1     1   109     1   109     1   109 0.99 Phage minor tail protein
DUF441               PF04284.8    140 seq18_BIOID51089     -             75   4.9e-14   52.2   1.2   1   1   4.3e-18   5.8e-14   52.0   0.8     1    57     7    62     7    69 0.96 Protein of unknown function (DUF441)
Transgly             PF00912.17   178 seq19_BIOID51089     -            844   2.6e-56  189.6   0.0   1   1     6e-60   4.1e-56  188.9   0.0    10   177   209   380   198   381 0.95 Transglycosylase
Transpeptidase       PF00905.17   304 seq19_BIOID51089     -            844   1.1e-25   90.2   0.2   1   1   1.3e-28   8.9e-25   87.2   0.2     2   284   473   725   472   744 0.86 Penicillin binding protein transpeptidase domain
IMS                  PF00817.15   148 seq25_BIOID51089     -            330   1.9e-37  128.2   0.0   1   1   8.3e-41   3.8e-37  127.3   0.0     2   146     6   149     5   151 0.95 impB/mucB/samB family
IMS_C                PF11799.3    137 seq25_BIOID51089     -            330     3e-08   34.0   0.0   1   1   1.2e-11   5.4e-08   33.2   0.0     4    85   216   302   213   319 0.85 impB/mucB/samB family C-terminal
IMS_HHH              PF11798.3     32 seq25_BIOID51089     -            330   5.1e-07   29.2   0.3   1   1   2.9e-10   1.3e-06   27.9   0.2     3    32   172   201   170   201 0.93 IMS family HHH motif
LysR_substrate       PF03466.15   209 seq27_BIOID51089     -            249     9e-17   60.7   0.0   1   1   1.2e-20   1.7e-16   59.8   0.0    55   207    72   228    16   230 0.80 LysR substrate binding domain
RepB-RCR_reg         PF10723.4     85 seq33_BIOID51089     -             85   9.1e-30  102.1   0.8   1   1   7.5e-34     1e-29  101.9   0.5     1    82     1    82     1    84 0.98 Replication regulatory protein RepB
TraU                 PF06834.6    280 seq34_BIOID51089     -             47   4.4e-10   39.0   0.1   1   1   3.2e-14   4.4e-10   39.0   0.0   236   279     2    46     1    47 0.89 TraU protein
StbA                 PF06406.6    318 seq41_BIOID51089     -            131   2.1e-65  220.6   0.3   1   1   1.7e-69   2.3e-65  220.5   0.2     1   130     1   130     1   131 0.98 StbA protein
Phage_tail_L         PF05100.7    206 seq42_BIOID51089     -            232   3.7e-97  323.3   0.0   1   1  3.1e-101   4.2e-97  323.1   0.0     1   206    29   230    29   230 0.99 Phage minor tail protein L
DUF3672              PF12421.3    136 seq46_BIOID51089     -            362   1.1e-34  119.3   0.1   1   1   1.6e-38   1.1e-34  119.3   0.1     1   135   160   298   160   299 0.95 Fibronectin type III protein
DUF1983              PF09327.6     81 seq46_BIOID51089     -            362   4.8e-27   93.6   0.5   1   1   2.1e-30   1.4e-26   92.1   0.4     1    81    56   136    56   136 0.99 Domain of unknown function (DUF1983)
Aldo_ket_red         PF00248.16   283 seq52_BIOID51089     -            267   5.2e-57  192.7   0.6   1   1   4.8e-61   6.6e-57  192.3   0.4     2   281     6   250     5   251 0.95 Aldo/keto reductase family
Phage_lysozyme       PF00959.14   110 seq54_BIOID51089     -            177   3.4e-29  101.2   0.0   1   1   3.4e-33   4.6e-29  100.7   0.0     1   110    48   166    48   166 0.97 Phage lysozyme
RVT_N                PF13655.1     84 seq57_BIOID51089     -             87   5.5e-26   90.3   2.1   1   1     5e-30   6.8e-26   90.0   1.5     1    64    24    86    24    87 0.99 N-terminal domain of reverse transcriptase
DUF1380              PF07128.7    139 seq58_BIOID51089     -            144     7e-75  249.3   1.5   1   1   5.8e-79   7.9e-75  249.1   1.0     1   139     1   138     1   138 1.00 Protein of unknown function (DUF1380)
TrbC_Ftype           PF09673.5    113 seq61_BIOID51089     -            227   2.8e-28   97.6   0.0   1   1     4e-32   5.5e-28   96.7   0.0     2   113   109   206   108   206 0.97 Type-F conjugative transfer system pilin assembly protein
StbA                 PF06406.6    318 seq62_BIOID51089     -            175   6.9e-75  251.8   0.2   1   1   1.1e-78   7.6e-75  251.6   0.2   146   317     1   172     1   173 0.99 StbA protein
Prok-JAB             PF14464.1    105 seq64_BIOID51089     -            324   1.7e-20   72.4   0.4   1   1   5.8e-24   3.9e-20   71.2   0.2     3   100    80   177    78   185 0.93 Prokaryotic homologs of the JAB domain
NLPC_P60             PF00877.14   105 seq64_BIOID51089     -            324   1.8e-13   50.0   0.0   1   1   3.9e-17   2.7e-13   49.5   0.0     1   105   188   301   188   301 0.94 NlpC/P60 family
DUF932               PF06067.6    239 seq68_BIOID51089     -            298   5.2e-69  232.0   0.0   1   1   4.8e-73   6.6e-69  231.7   0.0     1   239    61   287    61   287 0.99 Domain of unknown function (DUF932)
RVT_1                PF00078.22   214 seq71_BIOID51089     -            421   8.9e-45  152.5   0.0   1   1     3e-48   2.1e-44  151.3   0.0     1   214    22   235    22   235 0.94 Reverse transcriptase (RNA-dependent DNA polymerase)
GIIM                 PF08388.6     80 seq71_BIOID51089     -            421     4e-27   93.6   8.7   1   1   1.1e-30   7.7e-27   92.7   6.0     1    80   251   329   251   329 0.98 Group II intron, maturase-specific domain
DUF4113              PF13438.1     75 seq73_BIOID51089     -             82   1.5e-27   95.2   0.0   1   1   1.2e-31   1.6e-27   95.0   0.0     1    75     7    80     7    80 0.98 Domain of unknown function (DUF4113)
TraQ                 PF09679.5     93 seq79_BIOID51089     -             95   2.1e-42  142.8   0.2   1   1   1.7e-46   2.3e-42  142.7   0.2     1    93     1    95     1    95 0.95 Type-F conjugative transfer system pilin chaperone (TraQ)
Plasmid_stab_B       PF10784.4     72 seq80_BIOID51089     -            117   2.9e-30  103.5   0.4   1   1   4.2e-34   5.8e-30  102.6   0.1     1    71     6    76     6    77 0.98 Plasmid stability protein
RHS                  PF03527.9     41 seq86_BIOID51089     -            236   1.8e-09   37.1   0.3   1   1   1.3e-13   1.8e-09   37.1   0.2    13    41     2    30     2    30 0.96 RHS protein
TraF                 PF13728.1    215 seq87_BIOID51089     -            184   2.1e-13   50.1   0.0   1   1     2e-17   2.7e-13   49.7   0.0   120   205    72   161    33   170 0.80 F plasmid transfer operon protein
HOK_GEF              PF01848.11    43 seq90_BIOID51089     -             46     5e-17   60.8   1.2   1   1   3.7e-21   5.1e-17   60.8   0.8     5    43     6    44     2    44 0.95 Hok/gef family
Phage_lysis          PF03245.8    125 seq91_BIOID51089     -            152   2.5e-48  163.0   6.5   1   1     2e-52   2.8e-48  162.9   4.5     1   125    26   151    26   151 0.99 Bacteriophage lysis protein
Lambda_tail_I        PF06805.7     82 seq93_BIOID51089     -            193   3.4e-11   42.6   0.0   1   1   4.2e-15   5.7e-11   41.9   0.0    25    82     2    64     1    64 0.97 Bacteriophage lambda tail assembly protein I
DDE_Tnp_1_assoc      PF13808.1     90 seq99_BIOID51089     -            248   1.2e-32  111.2   0.0   1   1   2.8e-36   1.9e-32  110.6   0.0     1    90     6    95     6    95 0.99 DDE_Tnp_1-associated
DDE_Tnp_1            PF01609.16   211 seq99_BIOID51089     -            248   3.6e-14   52.7   0.0   1   1   7.3e-18     5e-14   52.2   0.0     4   125   103   222   100   243 0.80 Transposase DDE domain
Rz1                  PF06085.6     40 seq100_BIOID51089    -             68   3.5e-22   77.4   8.8   1   1   3.2e-26   4.4e-22   77.0   6.1     1    40    20    61    20    61 0.99 Lipoprotein Rz1 precursor
phage_tail_N         PF08400.5    134 seq102_BIOID51089    -            202   2.9e-51  172.5   0.1   1   1   7.5e-55   3.4e-51  172.3   0.1     1   134     1   134     1   134 1.00 Prophage tail fibre N-terminal
Collagen             PF01391.13    60 seq102_BIOID51089    -            202   2.2e-10   39.8  28.1   1   1   1.6e-13   7.4e-10   38.1  17.6     4    54   136   186   133   195 0.45 Collagen triple helix repeat (20 copies)
CarboxypepD_reg      PF13620.1     82 seq102_BIOID51089    -            202   4.2e-08   33.0   0.3   1   1   1.5e-11     7e-08   32.3   0.2     2    74     5    82     4    90 0.84 Carboxypeptidase regulatory-like domain
MurB_C               PF02873.11   105 seq106_BIOID51089    -            342   5.3e-42  141.7   0.0   1   1   1.3e-45   9.1e-42  140.9   0.0     1   105   203   330   203   330 0.99 UDP-N-acetylenolpyruvoylglucosamine reductase, C-terminal domain
FAD_binding_4        PF01565.18   139 seq106_BIOID51089    -            342   1.2e-27   95.9   0.0   1   1   8.6e-31   5.9e-27   93.7   0.0     2   138    18   149    17   150 0.91 FAD binding domain
TraN                 PF06986.6    248 seq113_BIOID51089    -            550   6.4e-76  254.8  20.9   1   1   4.7e-80   6.4e-76  254.8  14.5     6   247   256   500   251   501 0.95 Type-1V conjugative transfer system mating pair stabilisation
HNH                  PF01844.18    47 seq114_BIOID51089    -             53   5.4e-08   32.4   0.4   1   1   4.7e-12   6.5e-08   32.2   0.3    13    44     6    37     2    40 0.87 HNH endonuclease
Phage_pRha           PF09669.5     92 seq115_BIOID51089    -            204   1.1e-28   99.2   0.1   1   1   4.9e-32   3.4e-28   97.7   0.0     2    90    48   135    47   137 0.95 Phage regulatory protein Rha (Phage_pRha)
ORF11CD3             PF10549.4     57 seq115_BIOID51089    -            204   2.2e-23   81.6   0.1   1   1   5.9e-27     4e-23   80.7   0.1     4    56   144   197   141   198 0.96 ORF11CD3 domain
Collagen             PF01391.13    60 seq116_BIOID51089    -            290   4.2e-24   83.7 116.3   1   3   1.3e-09   1.8e-05   24.0  29.3     1    58    52   107     3   108 0.81 Collagen triple helix repeat (20 copies)
Collagen             PF01391.13    60 seq116_BIOID51089    -            290   4.2e-24   83.7 116.3   2   3   1.4e-09   1.9e-05   23.9  35.2     1    53   101   153    86   167 0.44 Collagen triple helix repeat (20 copies)
Collagen             PF01391.13    60 seq116_BIOID51089    -            290   4.2e-24   83.7 116.3   3   3   1.7e-14   2.3e-10   39.7  23.4     1    59   152   210   152   211 0.94 Collagen triple helix repeat (20 copies)
Antirestrict         PF03230.8     94 seq121_BIOID51089    -            141     1e-30  105.4   0.0   1   1   9.4e-35   1.3e-30  105.1   0.0     1    94    42   141    42   141 0.93 Antirestriction protein
Exo_endo_phos        PF03372.18   251 seq128_BIOID51089    -            259   5.8e-12   45.9   0.4   1   1   7.6e-16     1e-11   45.1   0.3     2   251    41   245    40   245 0.65 Endonuclease/Exonuclease/phosphatase family
HTH_21               PF13276.1     60 seq130_BIOID51089    -            142   3.1e-11   42.9   0.4   1   1   1.6e-14   2.2e-10   40.2   0.0     4    59    47   101    43   102 0.90 HTH-like domain
TraH                 PF06122.6    361 seq131_BIOID51089    -            457  1.7e-116  388.9   5.0   1   1  1.6e-120  2.1e-116  388.5   3.5     1   361    29   378    29   378 0.96 Conjugative relaxosome accessory transposon protein
TonB_dep_Rec         PF00593.19   276 seq132_BIOID51089    -            747   1.7e-27   96.9  10.5   1   1   2.5e-31   1.7e-27   96.9   7.3     1   276   510   746   510   746 0.98 TonB dependent receptor
Plug                 PF07715.10   108 seq132_BIOID51089    -            747   1.9e-21   76.2   0.1   1   1   6.6e-25   4.5e-21   75.0   0.1     2   107    76   180    75   181 0.94 TonB-dependent Receptor Plug Domain
DUF1380              PF07128.7    139 seq136_BIOID51089    -            139   3.8e-08   33.1   0.3   1   1     3e-12   4.1e-08   33.0   0.2     1   106     1   103     1   132 0.87 Protein of unknown function (DUF1380)
DUF1040              PF06288.8     86 seq137_BIOID51089    -             89   1.6e-46  156.3   0.5   1   1   1.3e-50   1.8e-46  156.2   0.3     1    86     1    86     1    86 1.00 Protein of unknown function (DUF1040)
DUF413               PF04219.7     94 seq138_BIOID51089    -            112   1.5e-38  130.2   0.1   1   1   1.4e-42   1.9e-38  129.9   0.1     1    90    10    99    10   102 0.97 Protein of unknown function, DUF
CbiA                 PF01656.18   195 seq140_BIOID51089    -            214     8e-16   57.9   0.0   1   1     5e-19   1.1e-15   57.4   0.0     2   148     4   138     3   182 0.72 CobQ/CobB/MinD/ParA nucleotide binding domain
MipZ                 PF09140.6    261 seq140_BIOID51089    -            214   1.7e-13   50.1   3.1   1   1   1.1e-10   2.6e-07   29.9   0.1     2    53     2    52     1    61 0.88 ATPase MipZ
SRP54                PF00448.17   196 seq140_BIOID51089    -            214     4e-09   36.0   0.3   1   1   3.3e-12   7.6e-09   35.1   0.2     6    98     4    93     1   100 0.79 SRP54-type protein, GTPase domain
VirC1                PF07015.6    231 seq140_BIOID51089    -            214   3.4e-06   26.2   0.1   1   1   1.8e-09   4.1e-06   25.9   0.1     8   200     7   199     1   210 0.72 VirC1 protein
BPL_LplA_LipB        PF03099.14   125 seq141_BIOID51089    -            321   5.1e-21   74.8   0.0   1   1   1.7e-24   7.6e-21   74.2   0.0     4   125    86   208    83   208 0.89 Biotin/lipoate A/B protein ligase family
HTH_11               PF08279.7     55 seq141_BIOID51089    -            321   8.3e-13   47.6   0.0   1   1   4.4e-16     2e-12   46.4   0.0     4    54     9    58     8    59 0.92 HTH domain
BPL_C                PF02237.12    48 seq141_BIOID51089    -            321   1.7e-11   43.5   0.2   1   1   8.9e-15   4.1e-11   42.2   0.1     1    48   271   317   271   317 0.97 Biotin protein ligase C terminal domain
rve                  PF00665.21   120 seq143_BIOID51089    -            170   3.5e-30  104.4   0.0   1   1   1.3e-33   4.6e-30  104.0   0.0     3   119     8   122     6   123 0.96 Integrase core domain
rve_2                PF13333.1     52 seq143_BIOID51089    -            170   9.8e-20   70.2   0.1   1   1   4.4e-23   1.5e-19   69.6   0.1     1    52   113   169   113   169 0.98 Integrase core domain
rve_3                PF13683.1     67 seq143_BIOID51089    -            170   9.3e-16   57.0   0.0   1   1     4e-19   1.4e-15   56.4   0.0     4    67    97   161    94   161 0.96 Integrase core domain
DDE_Tnp_IS240        PF13610.1    140 seq143_BIOID51089    -            170   1.2e-10   41.4   0.0   1   1   3.9e-14   1.3e-10   41.2   0.0     2   129    12   142    11   154 0.88 DDE domain
OmpA                 PF00691.15    97 seq146_BIOID51089    -            296   6.1e-15   55.2   0.1   1   1   1.4e-18   1.9e-14   53.7   0.0     1    92   155   248   155   252 0.84 OmpA family
Tra_M                PF05261.6    127 seq148_BIOID51089    -             87   4.2e-39  133.3   0.6   1   1   3.3e-43   4.6e-39  133.2   0.4    41   127     1    87     1    87 0.99 TraM protein
DDE_Tnp_1            PF01609.16   211 seq149_BIOID51089    -            353   1.6e-31  109.3   0.3   1   1   3.3e-35   2.2e-31  108.9   0.2     3   211    77   318    75   318 0.93 Transposase DDE domain
DDE_Tnp_1_assoc      PF13808.1     90 seq149_BIOID51089    -            353   1.1e-21   76.1   0.0   1   1   3.4e-25   2.3e-21   75.1   0.0    23    90     3    70     1    70 0.97 DDE_Tnp_1-associated
Phage-tail_3         PF13550.1    164 seq150_BIOID51089    -           1254   9.4e-37  126.1   0.0   1   1   4.2e-40   1.9e-36  125.1   0.0     1   162   356   524   356   526 0.94 Putative phage tail protein
DUF3672              PF12421.3    136 seq150_BIOID51089    -           1254   7.9e-34  116.6   0.1   1   1   1.7e-37   7.9e-34  116.6   0.1     1   135  1074  1212  1074  1213 0.95 Fibronectin type III protein
DUF1983              PF09327.6     81 seq150_BIOID51089    -           1254   1.2e-25   89.1   0.5   1   1   9.1e-29   4.2e-25   87.4   0.3     1    81   970  1050   970  1050 0.99 Domain of unknown function (DUF1983)
DUF2583              PF10762.4     89 seq151_BIOID51089    -             92     1e-51  172.9   1.0   1   1   8.5e-56   1.2e-51  172.7   0.7     1    89     1    89     1    89 0.99 Protein of unknown function (DUF2583)
DUF4376              PF14301.1    111 seq152_BIOID51089    -            223   5.9e-31  106.7   2.7   1   1   1.2e-34   8.4e-31  106.2   1.8     2   109   101   214   100   216 0.91 Domain of unknown function (DUF4376)
Caudo_TAP            PF02413.12   130 seq152_BIOID51089    -            223   9.1e-07   28.9   2.0   1   1   1.6e-10   1.1e-06   28.7   0.2     1    96    32   139    32   147 0.82 Caudovirales tail fibre assembly protein
APH                  PF01636.18   239 seq154_BIOID51089    -            328   2.2e-41  142.0   1.9   1   1     5e-45   3.4e-41  141.4   1.3     2   232    31   259    30   269 0.82 Phosphotransferase enzyme family
EcKinase             PF02958.15   293 seq154_BIOID51089    -            328   0.00012   21.2   0.0   1   1     3e-08   0.00021   20.4   0.0   197   280   176   252   149   257 0.79 Ecdysteroid kinase
HNH                  PF01844.18    47 seq156_BIOID51089    -            121   2.9e-11   42.9   3.3   1   1   3.6e-15   4.9e-11   42.2   2.3     1    47    49    94    49    94 0.97 HNH endonuclease
Methyltransf_11      PF08241.7     95 seq163_BIOID51089    -            256   1.3e-24   86.3   0.0   1   1   2.2e-27   2.3e-24   85.5   0.0     1    95    49   145    49   145 0.97 Methyltransferase domain
Methyltransf_31      PF13847.1    152 seq163_BIOID51089    -            256   9.2e-21   73.9   0.0   1   1   1.1e-23   1.2e-20   73.5   0.0     4   112    45   149    43   234 0.86 Methyltransferase domain
Methyltransf_23      PF13489.1    162 seq163_BIOID51089    -            256   2.4e-19   69.4   0.0   1   1   3.2e-22   3.4e-19   68.9   0.0     7   159    31   191    26   194 0.82 Methyltransferase domain
Ubie_methyltran      PF01209.13   233 seq163_BIOID51089    -            256   9.3e-18   64.0   0.0   1   1   1.2e-20   1.2e-17   63.6   0.0    39   158    36   152     2   162 0.83 ubiE/COQ5 methyltransferase family
Methyltransf_18      PF12847.2    112 seq163_BIOID51089    -            256   2.8e-16   59.9   0.1   1   1   5.4e-19   5.7e-16   58.9   0.0     2   109    45   145    44   148 0.90 Methyltransferase domain
Methyltransf_12      PF08242.7     99 seq163_BIOID51089    -            256   4.2e-14   52.7   0.0   1   1   6.7e-17     7e-14   51.9   0.0     1    98    49   142    49   143 0.93 Methyltransferase domain
Methyltransf_25      PF13649.1    101 seq163_BIOID51089    -            256   2.1e-13   50.3   0.3   1   1   3.9e-16   4.1e-13   49.4   0.1     1   101    48   141    48   141 0.92 Methyltransferase domain
Methyltransf_26      PF13659.1    117 seq163_BIOID51089    -            256   3.3e-11   43.1   0.8   1   1   6.8e-14   7.2e-11   42.0   0.2     3   113    47   145    45   147 0.92 Methyltransferase domain
MTS                  PF05175.9    170 seq163_BIOID51089    -            256   2.3e-09   36.7   0.1   1   1   4.3e-12   4.5e-09   35.8   0.0    25   144    38   150    32   175 0.79 Methyltransferase small domain
Methyltransf_8       PF05148.10   219 seq163_BIOID51089    -            256   5.3e-08   32.6   0.0   1   1   3.9e-10   4.1e-07   29.7   0.0    49   164    15   153     6   177 0.69 Hypothetical methyltransferase
Methyltransf_29      PF03141.11   506 seq163_BIOID51089    -            256   7.1e-08   31.1   0.1   1   1   8.5e-11     9e-08   30.7   0.0   115   218    42   146     8   170 0.78 Putative S-adenosyl-L-methionine-dependent methyltransferase
TehB                 PF03848.9    192 seq163_BIOID51089    -            256   9.1e-06   24.8   0.0   1   1   1.7e-08   1.8e-05   23.9   0.0    31   135    45   149    14   157 0.79 Tellurite resistance protein TehB
PrmA                 PF06325.8    295 seq163_BIOID51089    -            256   6.6e-05   22.0   0.0   1   1   8.6e-08     9e-05   21.6   0.0   161   262    44   150    29   188 0.74 Ribosomal protein L11 methyltransferase (PrmA)
TrwB_AAD_bind        PF10412.4    386 seq167_BIOID51089    -            738  3.6e-148  493.1   0.0   1   1  1.6e-151  4.4e-148  492.9   0.0     2   386   172   561   171   561 0.99 Type IV secretion-system coupling protein DNA-binding domain
TraD_N               PF12615.3    101 seq167_BIOID51089    -            738   5.4e-34  116.4  11.5   1   1   7.8e-37   2.1e-33  114.5   7.8     1   101    31   129    31   129 0.99 F sex factor protein N terminal
TraG-D_C             PF12696.2    128 seq167_BIOID51089    -            738   1.1e-18   67.2   0.0   1   1   7.2e-22     2e-18   66.3   0.0     1   127   419   541   419   542 0.86 TraM recognition site of TraD and TraG
T4SS-DNA_transf      PF02534.9    469 seq167_BIOID51089    -            738   6.3e-08   31.5   0.0   1   1   5.1e-11   1.4e-07   30.3   0.0   250   362   362   477   198   501 0.76 Type IV secretory system Conjugative DNA transfer
Terminase_2          PF03592.11   144 seq173_BIOID51089    -            209   2.6e-09   37.4   3.1   1   1     3e-13   4.1e-09   36.7   2.2     1    57    24    80    24   191 0.93 Terminase small subunit
TrbE                 PF11100.3     66 seq175_BIOID51089    -             85   4.9e-33  112.6   4.0   1   1   4.2e-37   5.7e-33  112.4   2.8     1    65     9    73     9    74 0.97 Conjugal transfer protein TrbE
IMS                  PF00817.15   148 seq176_BIOID51089    -            351     9e-48  161.7   0.0   1   1   3.2e-51   1.4e-47  161.0   0.0     1   148     7   154     7   154 0.98 impB/mucB/samB family
IMS_C                PF11799.3    137 seq176_BIOID51089    -            351   2.1e-09   37.7   0.1   1   1   8.2e-13   3.7e-09   36.9   0.0     3    99   211   309   210   327 0.85 impB/mucB/samB family C-terminal
IMS_HHH              PF11798.3     32 seq176_BIOID51089    -            351   1.3e-08   34.2   0.0   1   1   7.1e-12   3.2e-08   33.0   0.0     1    32   166   197   166   197 0.96 IMS family HHH motif
TraF                 PF13728.1    215 seq180_BIOID51089    -            178   2.3e-40  138.2   2.0   1   1     2e-44   2.7e-40  138.0   1.4     1   134    29   162    29   171 0.97 F plasmid transfer operon protein
TraY                 PF05509.6     49 seq181_BIOID51089    -            105     1e-22   79.4   0.1   1   1   1.1e-26   1.5e-22   78.9   0.1     1    48    44    91    44    92 0.97 TraY domain
DSBA                 PF01323.15   193 seq182_BIOID51089    -            208   6.8e-32  110.4   3.3   1   1   7.9e-35   5.4e-31  107.5   2.3     1   192    40   197    40   198 0.95 DSBA-like thioredoxin domain
Thioredoxin_4        PF13462.1    163 seq182_BIOID51089    -            208   4.4e-10   39.7   0.0   1   1   9.2e-14   6.3e-10   39.1   0.0    16   149    40   180    33   191 0.69 Thioredoxin
TonB_dep_Rec         PF00593.19   276 seq186_BIOID51089    -            695   3.9e-35  122.0  19.6   1   1   5.7e-39   3.9e-35  122.0  13.6     1   276   417   694   417   694 0.93 TonB dependent receptor
Plug                 PF07715.10   108 seq186_BIOID51089    -            695   6.4e-29  100.3   2.9   1   1   5.4e-32   3.7e-28   97.8   0.9     3   108    39   151    37   151 0.91 TonB-dependent Receptor Plug Domain
Terminase_1          PF03354.10   477 seq188_BIOID51089    -            553   7.4e-38  130.0   0.0   1   1   7.5e-42     1e-37  129.5   0.0     7   469    65   534    60   539 0.85 Phage Terminase
TraA                 PF05513.6    119 seq189_BIOID51089    -            117   3.2e-50  169.1   8.8   1   1   2.6e-54   3.5e-50  169.0   6.1     1   119     1   116     1   116 0.97 TraA
RVT_1                PF00078.22   214 seq190_BIOID51089    -            566   1.6e-44  151.7   0.0   1   1   1.2e-47   4.1e-44  150.3   0.0     1   214   114   327   114   327 0.94 Reverse transcriptase (RNA-dependent DNA polymerase)
RVT_N                PF13655.1     84 seq190_BIOID51089    -            566   7.7e-32  109.0   2.1   1   1   5.2e-35   1.8e-31  107.9   1.5     1    84    18   100    18   100 0.99 N-terminal domain of reverse transcriptase
GIIM                 PF08388.6     80 seq190_BIOID51089    -            566   1.2e-26   92.1   8.7   1   1   3.5e-30   1.2e-26   92.1   6.0     1    80   343   421   343   421 0.98 Group II intron, maturase-specific domain
HNH                  PF01844.18    47 seq190_BIOID51089    -            566   6.1e-09   35.4   1.5   1   1   3.5e-12   1.2e-08   34.5   1.0     1    43   507   549   507   553 0.95 HNH endonuclease
TraF                 PF13728.1    215 seq192_BIOID51089    -             68     1e-19   70.7   0.0   1   1   8.2e-24   1.1e-19   70.6   0.0   158   215     1    58     1    58 0.99 F plasmid transfer operon protein
DUF3560              PF12083.3    126 seq195_BIOID51089    -            453   5.7e-44  149.0   7.5   1   1   9.7e-48   1.3e-43  147.8   5.2     3   126    88   212    86   212 0.98 Domain of unknown function (DUF3560)
TraL                 PF07178.6     95 seq203_BIOID51089    -            103   3.6e-36  122.9   0.2   1   1     3e-40   4.1e-36  122.7   0.1     1    95     9   103     9   103 0.99 TraL protein
ABC_tran             PF00005.22   118 seq204_BIOID51089    -            265   1.1e-20   74.1   0.0   1   1   2.3e-24   1.6e-20   73.5   0.0     1   118    51   176    51   176 0.94 ABC transporter
DUF945               PF06097.6    459 seq205_BIOID51089    -            476    1e-105  354.1  12.9   1   1  8.8e-110  1.2e-105  353.8   8.9     3   459     4   467     2   467 0.98 Bacterial protein of unknown function (DUF945)
Acetyltransf_10      PF13673.1    117 seq208_BIOID51089    -            150   1.4e-20   73.4   0.0   1   1   5.1e-24   1.7e-20   73.1   0.0     1   117    13   124    13   124 0.92 Acetyltransferase (GNAT) domain
Acetyltransf_7       PF13508.1     79 seq208_BIOID51089    -            150     7e-10   38.8   0.0   1   1   4.1e-13   1.4e-09   37.8   0.0     3    78    56   125    54   126 0.90 Acetyltransferase (GNAT) domain
Acetyltransf_9       PF13527.1    128 seq208_BIOID51089    -            150   1.6e-07   31.1   0.0   1   1   8.1e-10   2.8e-06   27.1   0.0     1   128     5   127     5   127 0.93 Acetyltransferase (GNAT) domain
Acetyltransf_1       PF00583.19    83 seq208_BIOID51089    -            150     7e-07   29.0   0.0   1   1   5.2e-10   1.8e-06   27.7   0.0    25    83    75   125    34   125 0.77 Acetyltransferase (GNAT) family
Ivy                  PF08816.6    118 seq210_BIOID51089    -            149   5.8e-35  119.7   0.1   1   1   5.1e-39     7e-35  119.4   0.1     1   118    29   144    29   144 0.98 Inhibitor of vertebrate lysozyme (Ivy)
TraE                 PF05309.6    187 seq211_BIOID51089    -            188   2.7e-68  228.6   0.1   1   1   2.2e-72   3.1e-68  228.5   0.1     1   187     1   187     1   187 0.99 TraE protein
OmpW                 PF03922.9    192 seq212_BIOID51089    -             35   6.4e-10   38.8   0.0   1   1   4.9e-14   6.7e-10   38.8   0.0   157   192     1    35     1    35 0.97 OmpW family
TPP_enzyme_N         PF02776.13   172 seq214_BIOID51089    -            548   1.6e-58  196.9   4.3   1   1   3.8e-62   1.7e-58  196.7   0.2     1   169     1   167     1   170 0.98 Thiamine pyrophosphate enzyme, N-terminal TPP binding domain
TPP_enzyme_C         PF02775.16   153 seq214_BIOID51089    -            548   6.8e-52  174.9   0.4   1   1   5.3e-54   2.4e-50  169.9   0.0     1   153   374   522   374   522 0.98 Thiamine pyrophosphate enzyme, C-terminal TPP binding domain
TPP_enzyme_M         PF00205.17   137 seq214_BIOID51089    -            548     2e-41  140.8   0.1   1   1   1.1e-44   4.9e-41  139.5   0.1     1   137   186   321   186   321 0.98 Thiamine pyrophosphate enzyme, central domain
TraQ                 PF09679.5     93 seq219_BIOID51089    -            273     2e-39  133.2   1.3   1   1   4.8e-43   3.3e-39  132.5   0.9     1    84     2    85     2    90 0.96 Type-F conjugative transfer system pilin chaperone (TraQ)
TraF                 PF13728.1    215 seq219_BIOID51089    -            273   5.5e-13   48.7   0.0   1   1   1.1e-16   7.6e-13   48.3   0.0   120   205   161   250   123   259 0.80 F plasmid transfer operon protein
Cys_Met_Meta_PP      PF01053.15   386 seq220_BIOID51089    -            445  1.1e-139  464.9   0.0   1   1  2.8e-143  1.3e-139  464.7   0.0     1   385    65   439    65   440 0.99 Cys/Met metabolism PLP-dependent enzyme
Aminotran_1_2        PF00155.16   363 seq220_BIOID51089    -            445   2.3e-07   29.9   0.0   1   1   7.6e-11   3.5e-07   29.3   0.0    49   192   116   237   102   270 0.84 Aminotransferase class I and II
Aminotran_5          PF00266.14   371 seq220_BIOID51089    -            445    0.0001   21.0   0.0   1   1   3.8e-08   0.00017   20.3   0.0    68   201   132   257   103   273 0.84 Aminotransferase class-V
UPF0027              PF01139.12   420 seq221_BIOID51089    -            388   1.1e-97  327.6   0.0   1   2   1.8e-28   2.5e-24   85.9   0.0     6    98    23   115    19   124 0.93 Uncharacterized protein family UPF0027
UPF0027              PF01139.12   420 seq221_BIOID51089    -            388   1.1e-97  327.6   0.0   2   2   2.9e-75     4e-71  240.1   0.0   144   419   127   381   113   382 0.90 Uncharacterized protein family UPF0027
GTP_EFTU             PF00009.22   188 seq222_BIOID51089    -            394   1.1e-60  204.1   0.0   1   1   3.4e-64   1.6e-60  203.7   0.0     1   187    10   201    10   202 0.93 Elongation factor Tu GTP binding domain
GTP_EFTU_D3          PF03143.12    97 seq222_BIOID51089    -            394   2.4e-34  117.3   0.1   1   1   1.4e-37   6.6e-34  115.9   0.0     1    96   298   392   298   393 0.98 Elongation factor Tu C-terminal domain
GTP_EFTU_D2          PF03144.20    74 seq222_BIOID51089    -            394     3e-18   65.5   6.3   1   1   1.2e-21   5.5e-18   64.7   3.9     1    74   225   294   225   294 0.96 Elongation factor Tu domain 2
Peripla_BP_2         PF01497.13   238 seq223_BIOID51089    -            296   4.3e-27   94.6   0.0   1   1   3.7e-31     5e-27   94.4   0.0     1   235    38   270    38   273 0.94 Periplasmic binding protein
TraK                 PF06586.6    234 seq224_BIOID51089    -            242   1.1e-70  237.3   0.1   1   1   8.7e-75   1.2e-70  237.2   0.1     1   234     1   235     1   235 0.98 TraK protein
Ureidogly_hydro      PF04115.7    165 seq226_BIOID51089    -            160     4e-52  175.7   0.0   1   1   3.3e-56   4.6e-52  175.5   0.0     3   159     2   153     1   158 0.95 Ureidoglycolate hydrolase
Lambda_Bor           PF06291.6     97 seq228_BIOID51089    -            102     2e-61  203.7   2.8   1   1   1.6e-65   2.3e-61  203.6   2.0     1    97     6   102     6   102 1.00 Bor protein
Methyltransf_26      PF13659.1    117 seq229_BIOID51089    -            187   6.7e-12   45.3   0.1   1   1   5.8e-15     2e-11   43.8   0.0     2   114    52   147    51   150 0.90 Methyltransferase domain
Methyltransf_18      PF12847.2    112 seq229_BIOID51089    -            187   1.2e-08   35.3   0.0   1   1   7.4e-12   2.5e-08   34.3   0.0     3   109    52   146    50   148 0.89 Methyltransferase domain
MTS                  PF05175.9    170 seq229_BIOID51089    -            187     3e-07   29.8   0.0   1   1   1.2e-10     4e-07   29.4   0.0    31   141    50   149    41   166 0.84 Methyltransferase small domain
RrnaAD               PF00398.15   262 seq229_BIOID51089    -            187   2.6e-06   26.5   0.0   1   1   9.7e-10   3.3e-06   26.1   0.0    11   113    31   128    28   148 0.88 Ribosomal RNA adenine dimethylase
Peptidase_U35        PF04586.12   163 seq231_BIOID51089    -            645   1.8e-29  102.7   0.0   1   1   4.8e-33   3.3e-29  101.8   0.0     5   158    12   156     8   161 0.91 Caudovirus prohead protease
Phage_capsid         PF05065.8    276 seq231_BIOID51089    -            645   2.4e-26   92.4   0.2   1   1   6.1e-30   4.2e-26   91.6   0.1     8   275   353   635   351   636 0.79 Phage capsid family
SlyX                 PF04102.7     69 seq235_BIOID51089    -             72   4.1e-26   91.0   2.4   1   1   3.4e-30   4.6e-26   90.8   1.7     1    69     5    72     5    72 0.99 SlyX
Methyltransf_11      PF08241.7     95 seq237_BIOID51089    -            240   2.3e-12   47.1   0.0   1   1   2.6e-16   3.6e-12   46.4   0.0    45    95    67   125    50   125 0.83 Methyltransferase domain
TrwC                 PF08751.6    297 seq238_BIOID51089    -            852   3.7e-88  295.6   0.9   1   1   5.1e-92     7e-88  294.7   0.6     2   296    14   294    13   295 0.97 TrwC relaxase
IclR                 PF01614.13   129 seq241_BIOID51089    -            271   1.9e-40  137.3   0.0   1   1   4.5e-44   3.1e-40  136.7   0.0     2   128   140   263   139   264 0.98 Bacterial transcriptional regulator
HTH_IclR             PF09339.5     52 seq241_BIOID51089    -            271   1.2e-12   47.1   0.1   1   1   5.9e-16     4e-12   45.4   0.0     1    51    23    73    23    74 0.98 IclR helix-turn-helix domain
TrbI                 PF03743.9    187 seq242_BIOID51089    -            476   4.4e-40  137.0   1.4   1   1   7.5e-44     1e-39  135.8   0.3     2   187   214   410   213   410 0.96 Bacterial conjugation TrbI-like protein
FecCD                PF01032.13   311 seq244_BIOID51089    -            660  3.7e-145  482.4  84.8   1   2   7.3e-73     1e-68  231.3  27.9     5   310    11   324     7   325 0.95 FecCD transport family
FecCD                PF01032.13   311 seq244_BIOID51089    -            660  3.7e-145  482.4  84.8   2   2   1.1e-80   1.5e-76  257.0  25.3     1   311   357   657   343   657 0.96 FecCD transport family
RF-1                 PF00472.15   114 seq250_BIOID51089    -            204   2.7e-23   81.8   1.9   1   1   3.5e-27   4.8e-23   81.0   1.3     9   103   103   196    97   200 0.84 RF-1 domain
ACT_5                PF13710.1     63 seq252_BIOID51089    -             87   2.1e-26   91.4   0.1   1   1   1.9e-30   2.6e-26   91.0   0.1     2    63    13    73    12    73 0.98 ACT domain
Homoserine_dh        PF00742.14   179 seq254_BIOID51089    -            810   6.9e-51  172.3   0.0   1   1   2.3e-54   1.1e-50  171.7   0.0     1   178   608   803   608   804 0.99 Homoserine dehydrogenase
AA_kinase            PF00696.23   241 seq254_BIOID51089    -            810   1.8e-42  145.4   0.0   1   1   8.3e-46   3.8e-42  144.3   0.0     2   238    12   284    11   287 0.89 Amino acid kinase family
NAD_binding_3        PF03447.11   117 seq254_BIOID51089    -            810   3.5e-24   85.3   0.0   1   1   1.8e-27   8.4e-24   84.1   0.0     1   116   465   599   465   600 0.98 Homoserine dehydrogenase, NAD binding domain
FliD_C               PF07195.7    239 seq258_BIOID51089    -            468   1.6e-60  204.2  20.3   1   1   2.4e-64   1.6e-60  204.2  14.1     1   239   222   452   222   452 0.98 Flagellar hook-associated protein 2 C-terminus
FliD_N               PF02465.13    99 seq258_BIOID51089    -            468     1e-22   80.2  12.8   1   1   1.5e-26     1e-22   80.2   8.9     1    99    10   107    10   107 0.96 Flagellar hook-associated protein 2 C-terminus
SecE                 PF00584.15    57 seq261_BIOID51089    -            127   2.4e-21   74.9   1.0   1   1   1.8e-25   2.4e-21   74.9   0.7     2    56    68   122    67   123 0.97 SecE/Sec61-gamma subunits of protein translocation complex
Microcin             PF03526.8     55 seq264_BIOID51089    -            101     7e-07   28.6   0.0   1   1   8.3e-11   1.1e-06   27.9   0.0    18    55    34    69    24    69 0.92 Colicin E1 (microcin) immunity protein
Aminotran_4          PF01063.14   231 seq265_BIOID51089    -            309   1.1e-46  159.0   0.0   1   1   9.6e-51   1.3e-46  158.8   0.0     3   231    54   289    52   289 0.96 Aminotransferase class IV
TPP_enzyme_N         PF02776.13   172 seq266_BIOID51089    -            623   2.4e-54  183.2   2.8   1   1   4.8e-56   2.2e-52  176.9   0.9     1   170    34   203    34   205 0.98 Thiamine pyrophosphate enzyme, N-terminal TPP binding domain
TPP_enzyme_C         PF02775.16   153 seq266_BIOID51089    -            623   4.6e-36  123.5   0.2   1   1   1.1e-37   4.8e-34  117.0   0.0     2   153   423   583   422   583 0.96 Thiamine pyrophosphate enzyme, C-terminal TPP binding domain
TPP_enzyme_M         PF00205.17   137 seq266_BIOID51089    -            623     1e-34  119.1   0.6   1   1   4.8e-38   2.2e-34  118.0   0.0     1   136   223   358   223   359 0.94 Thiamine pyrophosphate enzyme, central domain
phage_tail_N         PF08400.5    134 seq268_BIOID51089    -            378     3e-52  175.7   0.2   1   1   9.5e-56   4.3e-52  175.2   0.1     1   134     1   134     1   134 1.00 Prophage tail fibre N-terminal
Collagen             PF01391.13    60 seq268_BIOID51089    -            378   2.2e-13   49.4  68.1   1   2   1.5e-11   6.7e-08   31.8  19.3     4    56   136   188   131   190 0.39 Collagen triple helix repeat (20 copies)
Collagen             PF01391.13    60 seq268_BIOID51089    -            378   2.2e-13   49.4  68.1   2   2   2.1e-11   9.7e-08   31.3  22.3     2    59   161   218   161   235 0.92 Collagen triple helix repeat (20 copies)
CarboxypepD_reg      PF13620.1     82 seq268_BIOID51089    -            378   4.3e-09   36.2   0.3   1   1   1.7e-12   7.8e-09   35.3   0.2     2    74     5    82     4    90 0.85 Carboxypeptidase regulatory-like domain
SSB                  PF00436.20   104 seq270_BIOID51089    -            173   1.1e-38  131.1   0.2   1   1     1e-42   1.4e-38  130.8   0.2     1   101     6   109     6   112 0.96 Single-strand binding protein family
NusG                 PF02357.14    92 seq271_BIOID51089    -            181   5.3e-25   87.3   0.0   1   1   1.1e-28   7.7e-25   86.8   0.0     1    92     7   106     7   106 0.93 Transcription termination factor nusG
KOW                  PF00467.24    32 seq271_BIOID51089    -            181   1.3e-08   33.9   0.1   1   1   9.1e-12   6.2e-08   31.7   0.0     1    28   130   161   130   165 0.86 KOW motif
DDE_Tnp_IS66_C       PF13817.1     39 seq272_BIOID51089    -             83     4e-16   58.6   0.3   1   1   3.7e-20   5.1e-16   58.2   0.2     2    39    40    77    39    77 0.98 IS66 C-terminal element
RNase_T              PF00929.19   164 seq275_BIOID51089    -            246     5e-40  137.3   0.4   1   1   9.7e-44   1.3e-39  135.9   0.1     1   164    12   178    12   178 0.93 Exonuclease
DNA_pol_A            PF00476.15   383 seq276_BIOID51089    -            928  2.7e-160  533.0   0.0   1   1  1.1e-163  3.7e-160  532.6   0.0     2   383   548   927   547   927 0.99 DNA polymerase family A
5_3_exonuc_N         PF02739.11   169 seq276_BIOID51089    -            928   1.7e-59  199.8   0.0   1   1   1.1e-62   3.9e-59  198.7   0.0     2   169     8   169     7   169 0.99 5'-3' exonuclease, N-terminal resolvase-like domain
DNA_pol_A_exo1       PF01612.15   174 seq276_BIOID51089    -            928   6.4e-45  152.5   0.1   1   1   3.6e-48   1.2e-44  151.6   0.1     1   174   330   517   330   517 0.97 3'-5' exonuclease
5_3_exonuc           PF01367.15   101 seq276_BIOID51089    -            928     3e-31  107.5   0.0   1   1   2.2e-34   7.5e-31  106.2   0.0     1    99   171   275   171   277 0.97 5'-3' exonuclease, C-terminal SAM fold
TraP                 PF07296.6    202 seq279_BIOID51089    -            157   1.4e-66  223.1   0.3   1   1   1.2e-70   1.7e-66  222.9   0.2     1   153     1   150     1   154 0.98 TraP protein
Porin_1              PF00267.16   337 seq280_BIOID51089    -            385  2.8e-145  483.6  27.9   1   1  2.4e-149  3.3e-145  483.4  19.4     1   337    49   385    49   385 0.98 Gram-negative porin
GlutR_N              PF05201.10   152 seq281_BIOID51089    -            132   1.6e-45  154.3   0.0   1   1   1.3e-49   1.8e-45  154.1   0.0     1   118     6   123     6   130 0.98 Glutamyl-tRNAGlu reductase, N-terminal domain
DUF905               PF06006.7     71 seq284_BIOID51089    -             77   7.2e-38  127.6   0.2   1   1   5.9e-42     8e-38  127.5   0.1     2    71     9    77     8    77 0.98 Bacterial protein of unknown function (DUF905)
ILVD_EDD             PF00920.16   521 seq290_BIOID51089    -            616  5.1e-195  648.6   1.9   1   1  4.3e-199  5.9e-195  648.5   1.3     1   521    34   607    34   607 0.95 Dehydratase family
Ribosomal_L11_N      PF03946.9     60 seq291_BIOID51089    -            142   3.2e-32  109.6   0.3   1   1   8.7e-36   5.9e-32  108.7   0.2     1    60     8    67     8    67 0.99 Ribosomal protein L11, N-terminal domain
Ribosomal_L11        PF00298.14    69 seq291_BIOID51089    -            142   6.6e-29   99.7   2.9   1   1   1.8e-32   1.2e-28   98.8   2.0     1    69    72   140    72   140 0.99 Ribosomal protein L11, RNA binding domain
Phage_portal         PF04860.7    347 seq293_BIOID51089    -            861   7.8e-86  287.7   0.0   1   1   1.7e-89   1.2e-85  287.1   0.0     4   347    39   382    36   382 0.96 Phage portal protein
CBM_5_12             PF02839.9     41 seq293_BIOID51089    -            861     2e-06   27.1   2.4   1   1   5.7e-09   3.9e-05   23.0   0.4     4    41   810   847   807   847 0.86 Carbohydrate binding domain
SIS_2                PF13580.1    138 seq294_BIOID51089    -            198     2e-31  108.4   0.3   1   1   5.1e-35   3.5e-31  107.6   0.2    15   138    30   152     8   152 0.92 SIS domain
SIS                  PF01380.17   131 seq294_BIOID51089    -            198   5.2e-08   32.4   0.0   1   1   1.5e-11     1e-07   31.5   0.0    51   104   115   168   104   183 0.91 SIS domain
ParBc                PF02195.13    90 seq295_BIOID51089    -            652   4.1e-21   74.7   0.0   1   1   6.4e-25   8.7e-21   73.7   0.0     1    89    36   131    36   132 0.95 ParB-like nuclease domain
DUF2689              PF10894.3     61 seq296_BIOID51089    -            133   2.6e-44  148.7   2.6   1   1   3.8e-48   5.2e-44  147.7   1.7     1    61    28    88    28    88 1.00 Protein of unknown function (DUF2689)
Shikimate_DH         PF01488.15   135 seq297_BIOID51089    -            286   1.3e-43  148.2   0.5   1   1   6.3e-47   2.2e-43  147.5   0.3     2   135    40   174    39   174 0.96 Shikimate / quinate 5-dehydrogenase
GlutR_dimer          PF00745.15   101 seq297_BIOID51089    -            286     7e-28   96.4   2.6   1   1   2.1e-31     7e-28   96.4   1.8     2   100   188   285   187   286 0.97 Glutamyl-tRNAGlu reductase, dimerisation domain
F420_oxidored        PF03807.12    96 seq297_BIOID51089    -            286   0.00016   21.9   1.1   1   1   4.6e-08   0.00016   21.9   0.8     4    67    55   116    51   150 0.81 NADP oxidoreductase coenzyme F420-dependent
OCD_Mu_crystall      PF02423.10   314 seq297_BIOID51089    -            286   0.00019   20.2   1.1   1   1   5.4e-08   0.00019   20.2   0.8   130   216    51   131    25   134 0.87 Ornithine cyclodeaminase/mu-crystallin family
FliS                 PF02561.9    122 seq299_BIOID51089    -            136   2.5e-45  153.1   1.2   1   1   2.1e-49   2.9e-45  152.9   0.8     2   121     4   128     2   129 0.97 Flagellar protein FliS
DUF4376              PF14301.1    111 seq304_BIOID51089    -            223   5.9e-31  106.7   2.7   1   1   1.2e-34   8.4e-31  106.2   1.8     2   109   101   214   100   216 0.91 Domain of unknown function (DUF4376)
Caudo_TAP            PF02413.12   130 seq304_BIOID51089    -            223     8e-07   29.1   2.1   1   1   1.3e-10     9e-07   29.0   0.2     1    96    32   139    32   150 0.82 Caudovirales tail fibre assembly protein
Ribosomal_L1         PF00687.16   221 seq305_BIOID51089    -            234   9.2e-50  168.8   0.2   1   1   7.9e-54   1.1e-49  168.6   0.2    13   220    28   220     8   221 0.90 Ribosomal protein L1p/L10e family
FliT                 PF05400.8     84 seq307_BIOID51089    -            121   3.4e-17   62.4   4.0   1   1   3.7e-21   5.1e-17   61.9   2.8     1    84    21   106    21   106 0.98 Flagellar protein FliT
TraV                 PF09676.5    119 seq309_BIOID51089    -            171     1e-38  132.5   0.7   1   1   8.8e-43   1.2e-38  132.3   0.5     1   119    23   165    23   165 0.98 Type IV conjugative transfer system lipoprotein (TraV)
GATase_4             PF13230.1    272 seq310_BIOID51089    -            255  3.2e-107  357.1   0.0   1   1  7.7e-111  3.5e-107  357.0   0.0     1   252     1   252     1   255 0.99 Glutamine amidotransferases class-II
GATase_2             PF00310.16   361 seq310_BIOID51089    -            255   3.3e-17   62.1   0.1   1   1   2.1e-15   9.7e-12   44.1   0.1   189   359    65   215    60   217 0.87 Glutamine amidotransferases class-II
AP_endonuc_2         PF01261.19   211 seq311_BIOID51089    -            258   6.7e-33  113.6   0.2   1   1   5.9e-37   8.1e-33  113.3   0.1     1   211    21   219    21   219 0.95 Xylose isomerase-like TIM barrel
Pribosyltran         PF00156.22   125 seq312_BIOID51089    -            152   2.2e-11   43.4   0.0   1   1   2.3e-15   3.2e-11   42.9   0.0     2   112     4   105     3   112 0.87 Phosphoribosyl transferase domain
Alpha-amylase        PF00128.19   316 seq313_BIOID51089    -            495   5.6e-26   91.5   0.4   1   1   2.1e-29   1.4e-25   90.2   0.3     8   304    26   367    21   376 0.69 Alpha amylase, catalytic domain
Glyco_hydro_70       PF02324.11   809 seq313_BIOID51089    -            495   1.4e-13   49.5   0.2   1   1   2.9e-10     2e-06   25.8   0.0   589   698    24   132    22   143 0.86 Glycosyl hydrolase family 70
PCRF                 PF03462.13   116 seq314_BIOID51089    -            360   2.6e-43  146.2   0.4   1   1   8.7e-47     6e-43  145.1   0.3     3   116    65   178    63   178 0.98 PCRF domain
RF-1                 PF00472.15   114 seq314_BIOID51089    -            360   3.2e-39  133.1   0.0   1   1   4.7e-43   3.2e-39  133.1   0.0     9   114   216   321   208   321 0.97 RF-1 domain
zf-dskA_traR         PF01258.12    36 seq319_BIOID51089    -             73   8.4e-14   50.8   4.1   1   1   8.9e-18   1.2e-13   50.3   2.8     5    36    35    67    30    67 0.91 Prokaryotic dksA/traR C4-type zinc finger
DUF1100              PF06500.6    411 seq322_BIOID51089    -            414  5.9e-222  736.4   0.0   1   1  1.5e-225  6.6e-222  736.2   0.0     1   411     1   414     1   414 0.99 Alpha/beta hydrolase of unknown function (DUF1100)
Abhydrolase_5        PF12695.2    142 seq322_BIOID51089    -            414   2.3e-08   33.7   0.0   1   1   9.2e-12   4.2e-08   32.9   0.0     1   121   196   375   196   392 0.75 Alpha/beta hydrolase family
Abhydrolase_6        PF12697.2    228 seq322_BIOID51089    -            414   2.2e-06   27.6   0.4   1   1   9.9e-10   4.5e-06   26.6   0.1    12   107   208   326   197   390 0.70 Alpha/beta hydrolase family
MTHFR                PF02219.12   287 seq323_BIOID51089    -            296  3.9e-109  364.0   0.0   1   1  3.2e-113  4.4e-109  363.8   0.0     4   287    14   291    11   291 0.97 Methylenetetrahydrofolate reductase
Ribosomal_L10        PF00466.15   100 seq325_BIOID51089    -            165   2.5e-26   91.3   0.0   1   1   2.6e-30   3.6e-26   90.8   0.0     3   100     5   101     3   101 0.98 Ribosomal protein L10
RHS_repeat           PF05593.9     38 seq330_BIOID51089    -            560   1.5e-22   79.1  39.3   1   2   8.9e-12   1.2e-07   31.5   1.3     1    38   425   463   425   463 0.97 RHS Repeat
RHS_repeat           PF05593.9     38 seq330_BIOID51089    -            560   1.5e-22   79.1  39.3   2   2     2e-09   2.8e-05   24.0   1.4     1    26   489   514   489   528 0.90 RHS Repeat
ABC_tran             PF00005.22   118 seq332_BIOID51089    -            637     1e-36  125.7   1.1   1   2   2.4e-18   3.3e-15   56.3   0.0     1   118    41   178    41   178 0.87 ABC transporter
ABC_tran             PF00005.22   118 seq332_BIOID51089    -            637     1e-36  125.7   1.1   2   2   2.6e-21   3.6e-18   65.9   0.0     1   118   352   459   352   459 0.92 ABC transporter
ABC_tran_2           PF12848.2     85 seq332_BIOID51089    -            637   6.6e-29   99.4   4.3   1   1   4.8e-32   6.6e-29   99.4   3.0     1    83   217   298   217   302 0.93 ABC transporter
NAD_binding_2        PF03446.10   162 seq334_BIOID51089    -            292   4.6e-49  166.2   1.0   1   1   1.4e-52   9.9e-49  165.2   0.5     2   161     1   160     1   162 0.97 NAD binding domain of 6-phosphogluconate dehydrogenase
F420_oxidored        PF03807.12    96 seq334_BIOID51089    -            292   1.6e-07   31.5   0.2   1   1   1.1e-10   7.8e-07   29.3   0.1     1    93     2    92     2    94 0.82 NADP oxidoreductase coenzyme F420-dependent
PALP                 PF00291.20   307 seq335_BIOID51089    -            514   9.6e-70  235.0   2.1   1   1   1.9e-73   1.3e-69  234.6   1.5     5   307    29   316    25   316 0.91 Pyridoxal-phosphate dependent enzyme
Thr_dehydrat_C       PF00585.13    91 seq335_BIOID51089    -            514   3.8e-64  212.2   0.0   1   2   3.6e-35   2.4e-31  107.0   0.0     1    91   329   419   329   419 0.98 C-terminal regulatory domain of Threonine dehydratase
Thr_dehydrat_C       PF00585.13    91 seq335_BIOID51089    -            514   3.8e-64  212.2   0.0   2   2   6.7e-34   4.6e-30  102.9   0.0     2    91   425   512   424   512 0.96 C-terminal regulatory domain of Threonine dehydratase
TraC_F_IV            PF11130.3    235 seq336_BIOID51089    -            875   6.7e-58  195.7   0.0   1   1   3.2e-61   1.1e-57  195.0   0.0     2   235    37   277    36   277 0.97 F pilus assembly Type-IV secretion system for plasmid transfer
AAA_10               PF12846.2    328 seq336_BIOID51089    -            875   2.2e-44  151.9   0.1   1   1   1.1e-47   3.6e-44  151.2   0.1     1   323   479   773   479   776 0.85 AAA-like domain
DUF87                PF01935.12   229 seq336_BIOID51089    -            875     2e-05   24.4   0.0   1   1   1.6e-08   5.5e-05   22.9   0.0    26   222   482   669   468   676 0.77 Domain of unknown function DUF87
Voltage_CLC          PF00654.15   355 seq338_BIOID51089    -            473   1.4e-90  303.8  35.9   1   1   1.1e-92   1.5e-88  297.1  20.9     2   354    89   437    88   438 0.94 Voltage gated chloride channel
Ribosomal_L12        PF00542.14    68 seq340_BIOID51089    -            121   1.8e-31  107.8   8.6   1   1   2.8e-35   3.8e-31  106.7   6.0     1    68    54   121    54   121 0.99 Ribosomal protein L7/L12 C-terminal domain
PsiB                 PF06290.6    143 seq342_BIOID51089    -            144   3.4e-72  240.4   0.0   1   1   2.8e-76   3.8e-72  240.2   0.0     1   143     1   143     1   143 0.99 Plasmid SOS inhibition protein (PsiB)
Methyltransf_31      PF13847.1    152 seq343_BIOID51089    -            277   1.8e-21   76.1   0.0   1   1   2.1e-24   2.6e-21   75.6   0.0     2   117   108   242   107   268 0.85 Methyltransferase domain
MTS                  PF05175.9    170 seq343_BIOID51089    -            277   1.7e-20   72.9   0.0   1   1   2.4e-23     3e-20   72.1   0.0    26   138   105   236    94   253 0.87 Methyltransferase small domain
Methyltransf_18      PF12847.2    112 seq343_BIOID51089    -            277   2.1e-16   60.3   0.1   1   1   3.9e-19   4.9e-16   59.1   0.1     4   110   112   237   109   239 0.73 Methyltransferase domain
Methyltransf_26      PF13659.1    117 seq343_BIOID51089    -            277   5.8e-16   58.4   0.1   1   1   1.2e-18   1.5e-15   57.1   0.0     3   114   112   237   110   240 0.89 Methyltransferase domain
Methyltransf_4       PF02390.12   197 seq343_BIOID51089    -            277   1.1e-08   34.2   0.0   1   1   1.4e-11   1.8e-08   33.5   0.0    22    77   112   167    90   183 0.88 Putative methyltransferase
PrmA                 PF06325.8    295 seq343_BIOID51089    -            277   2.3e-06   26.8   0.0   1   1   2.9e-09   3.7e-06   26.1   0.0   153   232   101   183    94   184 0.78 Ribosomal protein L11 methyltransferase (PrmA)
UPF0020              PF01170.13   180 seq343_BIOID51089    -            277   6.6e-06   25.6   0.0   1   1   8.7e-09   1.1e-05   25.0   0.0    38   116   117   186   102   195 0.81 Putative RNA methylase family UPF0020
PCMT                 PF01135.14   210 seq343_BIOID51089    -            277   6.6e-06   25.6   0.0   1   1   7.7e-09   9.6e-06   25.1   0.0    53   132    87   167    71   175 0.82 Protein-L-isoaspartate(D-aspartate) O-methyltransferase (PCMT)
Cons_hypoth95        PF03602.10   183 seq343_BIOID51089    -            277   9.5e-06   25.0   0.0   1   1   1.6e-08     2e-05   23.9   0.0    42   128   109   190    92   198 0.85 Conserved hypothetical protein 95
Methyltransf_11      PF08241.7     95 seq343_BIOID51089    -            277   3.4e-05   24.1   0.0   1   1   4.7e-08   5.8e-05   23.3   0.0     1    46   114   163   114   236 0.89 Methyltransferase domain
Methyltransf_16      PF10294.4    174 seq343_BIOID51089    -            277   4.3e-05   22.9   0.0   1   1   5.4e-08   6.8e-05   22.2   0.0    45   111   108   172    96   184 0.84 Putative methyltransferase
PsiA                 PF06952.6    238 seq346_BIOID51089    -            239  1.7e-114  380.6   7.5   1   1  1.4e-118  1.9e-114  380.5   5.2     1   237     1   236     1   237 1.00 PsiA protein
Phage_connect_1      PF05135.8    102 seq347_BIOID51089    -            108   3.7e-08   33.2   0.1   1   1   3.7e-12     5e-08   32.8   0.1     1    96     1    99     1   104 0.80 Phage gp6-like head-tail connector protein
peroxidase           PF00141.18   229 seq349_BIOID51089    -            739   4.5e-87  291.2   0.0   1   2   4.1e-53   5.6e-49  166.5   0.0     3   229    89   409    87   409 0.87 Peroxidase
peroxidase           PF00141.18   229 seq349_BIOID51089    -            739   4.5e-87  291.2   0.0   2   2   1.3e-39   1.8e-35  122.4   0.0     3   229   416   713   414   713 0.88 Peroxidase
RNA_pol_Rpb2_6       PF00562.23   386 seq351_BIOID51089    -           1342  4.7e-162  539.0   0.0   1   1  3.5e-162  7.9e-159  528.4   0.1     2   386   716  1264   715  1264 0.98 RNA polymerase Rpb2, domain 6
RNA_pol_Rpb2_7       PF04560.15    83 seq351_BIOID51089    -           1342   5.7e-32  109.6   0.1   1   1   8.2e-35   1.9e-31  108.0   0.0     1    82  1266  1341  1266  1342 0.98 RNA polymerase Rpb2, domain 7
RNA_pol_Rpb2_3       PF04565.11    68 seq351_BIOID51089    -           1342   7.1e-30  102.4   0.0   1   1   7.4e-33   1.7e-29  101.2   0.0     1    68   513   582   513   582 0.98 RNA polymerase Rpb2, domain 3
RNA_pol_Rpb2_45      PF10385.4     66 seq351_BIOID51089    -           1342   4.6e-29   99.9   0.3   1   1   1.5e-31   3.5e-28   97.0   0.2     1    66   591   656   591   656 1.00 RNA polymerase beta subunit external 1 domain
RNA_pol_Rpb2_1       PF04563.10   203 seq351_BIOID51089    -           1342   1.5e-26   92.4   0.0   1   1   1.4e-29   3.1e-26   91.4   0.0     2   203    27   509    26   509 0.98 RNA polymerase beta subunit
RNA_pol_Rpb2_2       PF04561.9    190 seq351_BIOID51089    -           1342   1.6e-25   89.5   0.9   1   2   8.4e-11   1.9e-07   30.5   0.0     1    74   151   225   151   276 0.82 RNA polymerase Rpb2, domain 2
RNA_pol_Rpb2_2       PF04561.9    190 seq351_BIOID51089    -           1342   1.6e-25   89.5   0.9   2   2   1.9e-18   4.4e-15   55.4   0.0    80   190   340   454   329   454 0.88 RNA polymerase Rpb2, domain 2
Crl                  PF07417.7    127 seq352_BIOID51089    -            133     1e-54  183.5   0.1   1   1   8.7e-59   1.2e-54  183.3   0.1     2   122     3   123     2   131 0.96 Transcriptional regulator Crl
Transp_cyt_pur       PF02133.10   439 seq353_BIOID51089    -            484  3.2e-140  467.4  42.4   1   1  2.7e-144  3.7e-140  467.2  29.4     1   439    19   457    19   457 0.99 Permease for cytosine/purines, uracil, thiamine, allantoin
Phage_H_T_join       PF05521.6     95 seq355_BIOID51089    -            116   6.2e-15   55.1   0.0   1   1   5.4e-19   7.4e-15   54.9   0.0     3    95    11   110     9   110 0.93 Phage head-tail joining protein
SirB                 PF04247.7    123 seq356_BIOID51089    -            130     1e-38  131.7   8.6   1   1   8.4e-43   1.1e-38  131.5   6.0     2   123     4   129     3   129 0.97 Invasion gene expression up-regulator, SirB
Sulf_transp          PF04143.9     43 seq360_BIOID51089    -            401   3.2e-19   68.5  35.9   1   2     6e-14   8.2e-10   38.4   5.6     3    41   114   153   112   155 0.94 Sulphur transport
Sulf_transp          PF04143.9     43 seq360_BIOID51089    -            401   3.2e-19   68.5  35.9   2   2   1.2e-15   1.6e-11   43.8   5.0     3    42   290   329   288   336 0.93 Sulphur transport
DUF646               PF04883.7    106 seq361_BIOID51089    -            148   6.3e-21   75.0   0.0   1   1   6.2e-25   8.5e-21   74.6   0.0     2   105    13   131    12   132 0.87 Bacteriophage protein of unknown function (DUF646)
Transglut_core2      PF13369.1    153 seq363_BIOID51089    -            269     9e-38  129.0   0.0   1   1   1.8e-41   1.2e-37  128.5   0.0     2   152    33   184    32   185 0.97 Transglutaminase-like superfamily
TPR_9                PF13371.1     73 seq363_BIOID51089    -            269   2.8e-28   97.4   0.3   1   1   8.9e-32   6.1e-28   96.3   0.2     1    73   187   259   187   259 0.99 Tetratricopeptide repeat
RHS_repeat           PF05593.9     38 seq364_BIOID51089    -            553   3.2e-40  135.4  68.7   1   4   4.8e-14   6.5e-10   38.8   0.4     1    37    16    52    16    53 0.98 RHS Repeat
RHS_repeat           PF05593.9     38 seq364_BIOID51089    -            553   3.2e-40  135.4  68.7   2   4   3.1e-13   4.3e-09   36.2   0.4     1    38    78   115    78   115 0.99 RHS Repeat
RHS_repeat           PF05593.9     38 seq364_BIOID51089    -            553   3.2e-40  135.4  68.7   3   4   1.8e-09   2.5e-05   24.1   1.1     1    31   140   170   140   176 0.93 RHS Repeat
RHS_repeat           PF05593.9     38 seq364_BIOID51089    -            553   3.2e-40  135.4  68.7   4   4   3.1e-13   4.2e-09   36.2   3.3     1    37   380   425   380   426 0.92 RHS Repeat
Fe-S_biosyn          PF01521.15    91 seq365_BIOID51089    -            114   4.3e-29   99.9   0.0   1   1   3.7e-33     5e-29   99.7   0.0     1    91     9   100     9   100 0.99 Iron-sulphur cluster biosynthesis
HTH_3                PF01381.17    55 seq366_BIOID51089    -            214   1.8e-11   43.6   0.1   1   1     1e-14   3.5e-11   42.6   0.1     1    55     8    62     8    62 0.98 Helix-turn-helix
HTH_19               PF12844.2     64 seq366_BIOID51089    -            214   4.6e-10   39.2   0.0   1   1   2.6e-13   8.9e-10   38.3   0.0     1    62     5    66     5    68 0.97 Helix-turn-helix domain
HTH_31               PF13560.1     64 seq366_BIOID51089    -            214   2.2e-08   34.0   0.0   1   1     9e-12   3.1e-08   33.5   0.0     2    59     4    60     3    64 0.96 Helix-turn-helix domain
Peptidase_S24        PF00717.18    70 seq366_BIOID51089    -            214   4.4e-08   32.5   0.1   1   1   2.3e-11   7.9e-08   31.7   0.0     3    66   124   196   122   200 0.86 Peptidase S24-like
Abhydrolase_1        PF00561.15   230 seq368_BIOID51089    -            340     3e-26   92.2   0.0   1   1   2.6e-29     9e-26   90.7   0.0     4   218   105   312   102   315 0.96 alpha/beta hydrolase fold
Abhydrolase_6        PF12697.2    228 seq368_BIOID51089    -            340     3e-16   59.9   0.7   1   1   1.2e-19   4.2e-16   59.4   0.5     1   219    75   312    75   320 0.70 Alpha/beta hydrolase family
Abhydrolase_5        PF12695.2    142 seq368_BIOID51089    -            340   7.6e-11   41.8   0.4   1   1   7.2e-14   2.5e-10   40.1   0.2     2   141    75   308    74   309 0.65 Alpha/beta hydrolase family
DUF3168              PF11367.3    121 seq370_BIOID51089    -            114   6.6e-15   55.2   0.2   1   1   6.2e-19   8.4e-15   54.8   0.1    12   121    10   110     4   110 0.85 Protein of unknown function (DUF3168)
YihI                 PF04220.7    169 seq371_BIOID51089    -            169   3.4e-56  189.0  15.5   1   1   2.8e-60   3.9e-56  188.9  10.8     3   167     5   165     2   167 0.94 Der GTPase activator (YihI)
Peptidase_M20        PF01546.23   171 seq372_BIOID51089    -            409   1.3e-19   70.2   0.2   1   1   4.2e-23   1.9e-19   69.7   0.1    23   170   139   402    74   403 0.84 Peptidase family M20/M25/M40
M20_dimer            PF07687.9    109 seq372_BIOID51089    -            409   7.2e-12   44.8   0.1   1   1   3.5e-15   1.6e-11   43.7   0.0     2   105   206   302   205   308 0.89 Peptidase dimerisation domain
Peptidase_M42        PF05343.9    292 seq372_BIOID51089    -            409   2.5e-06   26.3   0.0   1   1   3.1e-08   0.00014   20.6   0.0   134   194   140   201   110   234 0.90 M42 glutamyl aminopeptidase
I-set                PF07679.11    90 seq375_BIOID51089    -            238   1.1e-07   31.4   0.3   1   1   1.6e-10   7.3e-07   28.8   0.1     4    88   150   227   147   231 0.85 Immunoglobulin I-set domain
Ig_2                 PF13895.1     80 seq375_BIOID51089    -            238   1.4e-07   31.3   0.1   1   1   8.6e-11   3.9e-07   29.9   0.1    22    78   170   231   147   233 0.74 Immunoglobulin domain
DAHP_synth_1         PF00793.15   272 seq376_BIOID51089    -            284   5.8e-82  274.3   0.0   1   1     5e-86   6.8e-82  274.0   0.0     9   271    10   275     2   276 0.97 DAHP synthetase I family
Amidohydro_4         PF13147.1    304 seq379_BIOID51089    -            453   4.4e-30  105.5   0.2   1   1   3.5e-33   1.2e-29  104.1   0.2     1   304    45   389    45   389 0.86 Amidohydrolase
Amidohydro_1         PF01979.15   333 seq379_BIOID51089    -            453   3.1e-19   69.6   0.0   1   1   2.1e-21   7.1e-18   65.2   0.0     1   332    50   391    50   392 0.67 Amidohydrolase family
Amidohydro_5         PF13594.1     68 seq379_BIOID51089    -            453   4.2e-17   61.6   0.9   1   1   2.9e-20   9.8e-17   60.4   0.6     1    68    23    88    23    88 0.84 Amidohydrolase
DUF1391              PF07151.7     49 seq380_BIOID51089    -             50   1.6e-35  120.2   0.6   1   1   1.2e-39   1.7e-35  120.1   0.4     1    48     2    49     2    50 0.97 Protein of unknown function (DUF1391)
IlvN                 PF07991.7    165 seq382_BIOID51089    -            491   6.7e-61  204.3   0.2   1   1   1.6e-64   1.1e-60  203.6   0.1     2   165    35   204    34   204 0.98 Acetohydroxy acid isomeroreductase, catalytic domain
IlvC                 PF01450.14   145 seq382_BIOID51089    -            491   1.5e-55  187.0   0.1   1   2   3.3e-21   2.3e-17   63.1   0.0     1   128   210   337   210   345 0.91 Acetohydroxy acid isomeroreductase, catalytic domain
IlvC                 PF01450.14   145 seq382_BIOID51089    -            491   1.5e-55  187.0   0.1   2   2   2.9e-39     2e-35  121.7   0.0    15   145   359   485   349   485 0.93 Acetohydroxy acid isomeroreductase, catalytic domain
TrbI_Ftype           PF09677.5    111 seq384_BIOID51089    -            128   5.1e-51  171.0   0.4   1   1   4.5e-55   6.2e-51  170.7   0.3     1   111    15   125    15   125 0.99 Type-F conjugative transfer system protein (TrbI_Ftype)
SirA                 PF01206.12    70 seq385_BIOID51089    -             38   7.9e-07   28.4   0.0   1   1     6e-11   8.2e-07   28.4   0.0    34    70     2    38     1    38 0.97 SirA-like protein
AA_kinase            PF00696.23   241 seq386_BIOID51089    -            396   4.4e-43  147.4   2.1   1   1   8.2e-47   5.6e-43  147.1   1.5     2   240    35   263    34   264 0.93 Amino acid kinase family
PUA                  PF01472.15    74 seq386_BIOID51089    -            396     1e-22   79.4   0.1   1   1   4.6e-26   3.1e-22   77.9   0.1     1    74   305   379   305   379 0.98 PUA domain
Radical_SAM          PF04055.16   166 seq387_BIOID51089    -            457   3.7e-15   56.3   0.0   1   1     8e-19   5.4e-15   55.8   0.0     2   164    57   227    56   229 0.79 Radical SAM superfamily
HemN_C               PF06969.11    66 seq387_BIOID51089    -            457     4e-12   45.8   0.3   1   1   2.7e-15   1.8e-11   43.7   0.0     1    66   363   431   363   431 0.94 HemN C-terminal domain
UPF0270              PF06794.7     70 seq389_BIOID51089    -             72   9.2e-36  121.3   0.1   1   1   7.4e-40     1e-35  121.2   0.0     1    70     1    70     1    70 0.99 Uncharacterised protein family (UPF0270)
Dynamin_N            PF00350.18   168 seq390_BIOID51089    -            742   1.1e-18   67.4   0.0   1   1     8e-22   3.7e-18   65.7   0.0     1   148    72   278    72   300 0.79 Dynamin family
MMR_HSR1             PF01926.18   114 seq390_BIOID51089    -            742   3.9e-08   33.1   0.0   1   1   1.1e-10   5.1e-07   29.5   0.0     2   114    72   298    71   298 0.78 50S ribosome-binding GTPase
DUF159               PF02586.9    208 seq391_BIOID51089    -            222   4.7e-47  160.0   0.0   1   1   3.9e-51   5.3e-47  159.9   0.0     1   207     1   215     1   216 0.90 Uncharacterised ACR, COG2135
TraW_N               PF12477.3     31 seq393_BIOID51089    -            210   3.7e-10   39.3   0.2   1   1     4e-14   5.5e-10   38.7   0.2     1    30     1    30     1    31 0.97 Sex factor F TraW protein N terminal
Phage_TAC            PF06222.6    127 seq394_BIOID51089    -            124   5.1e-58  194.0   0.1   1   1   4.1e-62   5.6e-58  193.8   0.1     1   127     1   124     1   124 0.99 Phage tail assembly chaperone
PRK                  PF00485.13   194 seq395_BIOID51089    -            289   4.4e-74  248.1   0.0   1   1     4e-78   5.4e-74  247.8   0.0     1   194     7   214     7   214 0.99 Phosphoribulokinase / Uridine kinase family
EamA                 PF00892.15   126 seq396_BIOID51089    -            312   1.3e-47  160.8  35.9   1   2   2.4e-25   1.7e-21   76.4  11.3     1   125    31   152    31   153 0.93 EamA-like transporter family
EamA                 PF00892.15   126 seq396_BIOID51089    -            312   1.3e-47  160.8  35.9   2   2     1e-29   7.1e-26   90.6   8.1     1   125   173   300   173   301 0.97 EamA-like transporter family
RHS                  PF03527.9     41 seq398_BIOID51089    -            126   2.1e-22   78.5   0.5   1   1   2.6e-26   3.5e-22   77.7   0.3     1    41    40    80    40    80 0.98 RHS protein
DDE_Tnp_Tn3          PF01526.12   388 seq400_BIOID51089    -             55     5e-06   25.2   0.0   1   1     4e-10   5.5e-06   25.1   0.0   352   388     1    37     1    37 0.98 Tn3 transposase DDE domain
DUF4035              PF13227.1     53 seq403_BIOID51089    -             93   4.4e-24   83.5   0.1   1   1   4.4e-28     6e-24   83.0   0.0     1    53    27    79    27    79 0.98 Protein of unknown function (DUF4035)
TraU                 PF06834.6    280 seq405_BIOID51089    -            330   2.9e-82  275.8   1.1   1   1   2.4e-86   3.3e-82  275.6   0.8     2   279    29   329    28   330 0.97 TraU protein
HTH_Tnp_1            PF01527.15    76 seq407_BIOID51089    -             99   7.6e-09   35.2   2.9   1   1   7.1e-13   9.7e-09   34.9   2.0     3    76    11    79     9    79 0.90 Transposase
Lactate_perm         PF02652.9    522 seq408_BIOID51089    -            502  1.3e-126  423.0  51.0   1   1  1.7e-130  2.3e-126  422.2  35.4    14   519     2   493     1   496 0.95 L-lactate permease
Phage_HK97_TLTM      PF06120.6    301 seq411_BIOID51089    -            763  4.8e-125  416.7  14.5   1   1  3.5e-129  4.8e-125  416.7  10.0     1   300   395   694   395   695 0.99 Tail length tape measure protein
PHP                  PF02811.14   175 seq412_BIOID51089    -            293   6.9e-33  113.7   0.1   1   1   6.7e-37   9.1e-33  113.3   0.1     1   169    10   233    10   239 0.92 PHP domain
DicB                 PF05358.6     62 seq413_BIOID51089    -             62   4.3e-33  112.4   0.1   1   1   3.4e-37   4.7e-33  112.3   0.0     1    62     1    62     1    62 0.99 DicB protein
Aldedh               PF00171.17   462 seq414_BIOID51089    -            417   6.8e-21   74.0   3.4   1   1   1.3e-20   1.7e-16   59.4   1.0    37   298     8   282     2   304 0.82 Aldehyde dehydrogenase family
Xan_ur_permease      PF00860.15   389 seq415_BIOID51089    -            433   6.3e-98  327.6  32.7   1   1  5.5e-102   7.5e-98  327.4  22.7     2   387     9   394     8   396 0.97 Permease family
rve                  PF00665.21   120 seq416_BIOID51089    -            288   8.9e-30  103.1   0.0   1   1   6.7e-33   1.8e-29  102.1   0.0     3   119   126   240   124   241 0.96 Integrase core domain
rve_2                PF13333.1     52 seq416_BIOID51089    -            288   3.8e-20   71.5   1.6   1   1     4e-22   1.1e-18   66.9   0.1     1    52   231   287   231   287 0.98 Integrase core domain
rve_3                PF13683.1     67 seq416_BIOID51089    -            288   1.9e-15   55.9   0.0   1   1   1.4e-18   3.8e-15   55.0   0.0     4    67   215   279   212   279 0.96 Integrase core domain
HTH_21               PF13276.1     60 seq416_BIOID51089    -            288     2e-10   40.4   0.1   1   1   3.2e-13   8.8e-10   38.3   0.0     4    59    47   101    44   102 0.90 HTH-like domain
DDE_Tnp_IS240        PF13610.1    140 seq416_BIOID51089    -            288   3.6e-10   39.8   0.0   1   1   2.3e-13   6.3e-10   39.0   0.0     2   129   130   260   129   272 0.88 DDE domain
Transposase_20       PF02371.11    87 seq417_BIOID51089    -            229   7.4e-23   80.3   0.2   1   1     1e-26   1.4e-22   79.4   0.1     2    77   105   180   104   191 0.94 Transposase IS116/IS110/IS902 family
DUF1482              PF07358.6     57 seq418_BIOID51089    -             47   2.6e-15   55.6   0.0   1   1   2.1e-19   2.9e-15   55.4   0.0     1    39     4    42     4    45 0.95 Protein of unknown function (DUF1482)
HD                   PF01966.17   122 seq421_BIOID51089    -            443     4e-11   42.8   0.1   1   1     2e-14   1.3e-10   41.1   0.0     1    64     4    84     4   121 0.88 HD domain
YscJ_FliF            PF01514.12   207 seq424_BIOID51089    -            552   1.1e-65  220.6   0.0   1   1   7.4e-69   5.1e-65  218.3   0.0     9   205    28   223    17   225 0.96 Secretory protein of YscJ/FliF family
YscJ_FliF_C          PF08345.6    160 seq424_BIOID51089    -            552   4.2e-52  176.2   4.9   1   1   6.1e-56   4.2e-52  176.2   3.4     1   160   250   429   250   429 0.88 Flagellar M-ring protein C-terminal
Sua5_yciO_yrdC       PF01300.13   179 seq426_BIOID51089    -            206   1.2e-47  161.3   0.0   1   1   1.1e-51   1.4e-47  161.0   0.0     2   179    23   198    22   198 0.95 Telomere recombination
cNMP_binding         PF00027.24    91 seq427_BIOID51089    -            210   8.9e-24   83.0   0.0   1   1     4e-27   1.4e-23   82.4   0.0     3    90    23   111    21   112 0.97 Cyclic nucleotide-binding domain
Crp                  PF00325.15    32 seq427_BIOID51089    -            210   2.1e-15   55.7   0.4   1   1   1.1e-18   3.9e-15   54.8   0.3     1    32   166   197   166   197 0.98 Bacterial regulatory proteins, crp family
HTH_Crp_2            PF13545.1     76 seq427_BIOID51089    -            210   2.2e-11   43.2   0.1   1   1   1.5e-14     5e-11   42.1   0.1     1    67   142   206   142   207 0.94 Crp-like helix-turn-helix domain
RNA_pol_Rpb1_1       PF04997.7    338 seq429_BIOID51089    -           1407  1.8e-100  336.3   0.1   1   1  1.8e-103  4.8e-100  335.0   0.1     2   338    15   342    14   342 0.95 RNA polymerase Rpb1, domain 1
RNA_pol_Rpb1_5       PF04998.12   277 seq429_BIOID51089    -           1407   1.1e-80  270.7   0.0   1   1     8e-84   2.2e-80  269.7   0.0     1   276   766  1321   766  1322 1.00 RNA polymerase Rpb1, domain 5
RNA_pol_Rpb1_2       PF00623.15   166 seq429_BIOID51089    -           1407   6.1e-51  172.5   0.0   1   1   5.3e-53   1.5e-49  168.0   0.0     1   166   344   486   344   486 0.95 RNA polymerase Rpb1, domain 2
RNA_pol_Rpb1_3       PF04983.13   157 seq429_BIOID51089    -           1407   1.4e-27   96.2   0.0   1   1   1.2e-30   3.3e-27   95.0   0.0     1   157   489   644   489   644 0.93 RNA polymerase Rpb1, domain 3
RNA_pol_Rpb1_4       PF05000.12   108 seq429_BIOID51089    -           1407   2.5e-18   65.7   0.3   1   1   9.1e-22   2.5e-18   65.7   0.2     2   107   674   763   673   764 0.82 RNA polymerase Rpb1, domain 4
YjcZ                 PF13990.1    270 seq431_BIOID51089    -            283  6.9e-110  366.3   4.9   1   1  6.4e-114  8.8e-110  365.9   3.4     1   270    21   278    21   278 0.99 YjcZ-like protein
CCG                  PF02754.11    85 seq432_BIOID51089    -            239   2.4e-27   94.6   0.1   1   2   1.4e-15   1.9e-11   43.7   0.0     1    85     3    85     3    85 0.97 Cysteine-rich domain
CCG                  PF02754.11    85 seq432_BIOID51089    -            239   2.4e-27   94.6   0.1   2   2   2.7e-17   3.8e-13   49.1   0.0     2    84   133   216   132   217 0.87 Cysteine-rich domain
UvrD_C               PF13361.1    319 seq434_BIOID51089    -            690   8.6e-93  311.1   0.0   1   1   3.7e-95   8.4e-92  307.9   0.0     1   318   288   630   288   631 0.97 UvrD-like helicase C-terminal domain
UvrD-helicase        PF00580.16   315 seq434_BIOID51089    -            690   1.4e-73  247.8   0.3   1   1   8.9e-76     2e-72  244.0   0.2     1   314    20   282    20   283 0.94 UvrD/REP helicase N-terminal domain
AAA_19               PF13245.1     76 seq434_BIOID51089    -            690     2e-13   49.7   0.6   1   1   2.1e-16   4.9e-13   48.5   0.4     8    75    32   104    25   105 0.82 Part of AAA domain
UvrD_C_2             PF13538.1    104 seq434_BIOID51089    -            690   2.2e-10   40.4   0.0   1   1   5.8e-13   1.3e-09   37.9   0.0    54   103   563   626   513   627 0.80 Family description
Gly_kinase           PF02595.10   378 seq436_BIOID51089    -            381  1.7e-183  609.4  20.0   1   1  1.4e-187  1.9e-183  609.2  13.9     1   377     1   377     1   378 1.00 Glycerate kinase family
ChaB                 PF06150.7     57 seq437_BIOID51089    -             76   4.8e-26   90.2   5.4   1   1   4.3e-30   5.9e-26   89.9   3.8     1    57     9    76     9    76 0.98 ChaB
PseudoU_synth_2      PF00849.17   164 seq439_BIOID51089    -            299   3.6e-16   59.3   0.0   1   1     3e-19   2.1e-15   56.8   0.0     2   161    78   208    77   211 0.83 RNA pseudouridylate synthase
S4                   PF01479.20    48 seq439_BIOID51089    -            299   1.1e-11   43.8   0.2   1   1   4.2e-15   2.9e-11   42.5   0.1     2    43    13    52    12    66 0.93 S4 domain
FUSC-like            PF12805.2    284 seq440_BIOID51089    -            696     3e-72  242.8   3.3   1   1   8.7e-76     3e-72  242.8   2.3     2   280    63   335    62   340 0.95 FUSC-like inner membrane protein yccS
FUSC_2               PF13515.1    128 seq440_BIOID51089    -            696   8.6e-20   70.8  11.0   1   1   2.5e-23   8.6e-20   70.8   7.6     2   126   377   498   375   500 0.90 Fusaric acid resistance protein-like
FUSC                 PF04632.7    650 seq440_BIOID51089    -            696   6.1e-08   31.4   4.1   1   1   1.8e-11   6.1e-08   31.4   2.8     7   263   369   642   363   689 0.80 Fusaric acid resistance protein family
ALMT                 PF11744.3    406 seq440_BIOID51089    -            696   1.6e-05   23.6   2.1   1   1   1.8e-08   6.3e-05   21.6   1.1    41   193   389   528   373   595 0.80 Aluminium activated malate transporter
ChaC                 PF04752.7    177 seq443_BIOID51089    -            238   5.2e-53  179.5   0.0   1   1   4.7e-57   6.4e-53  179.2   0.0     1   176    54   222    54   223 0.95 ChaC-like protein
PDZ                  PF00595.19    81 seq446_BIOID51089    -            484   3.4e-29  100.7   8.2   1   2   2.7e-19   9.4e-16   57.6   0.1     7    80   295   377   289   378 0.90 PDZ domain (Also known as DHR or GLGF)
PDZ                  PF00595.19    81 seq446_BIOID51089    -            484   3.4e-29  100.7   8.2   2   2   3.8e-15   1.3e-11   44.3   2.2    11    81   404   473   395   473 0.89 PDZ domain (Also known as DHR or GLGF)
PDZ_2                PF13180.1     82 seq446_BIOID51089    -            484   3.5e-26   90.7   2.8   1   2   1.2e-18   4.2e-15   55.2   0.0    12    82   310   390   295   390 0.88 PDZ domain
PDZ_2                PF13180.1     82 seq446_BIOID51089    -            484   3.5e-26   90.7   2.8   2   2   3.8e-12   1.3e-08   34.4   0.6     4    59   409   464   406   479 0.90 PDZ domain
Trypsin_2            PF13365.1    120 seq446_BIOID51089    -            484   8.6e-21   74.0   0.6   1   1   5.8e-24     2e-20   72.8   0.4     1   120   124   260   124   260 0.79 Trypsin-like peptidase domain
Trypsin              PF00089.21   220 seq446_BIOID51089    -            484   1.4e-20   73.6   0.3   1   1   6.8e-24   2.3e-20   73.0   0.2    21   218   124   285    97   287 0.83 Trypsin
HEAT_2               PF13646.1     88 seq447_BIOID51089    -            252   3.6e-24   84.7   0.2   1   2   6.1e-10   2.1e-06   27.8   0.0     3    86    32   119    31   121 0.94 HEAT repeats
HEAT_2               PF13646.1     88 seq447_BIOID51089    -            252   3.6e-24   84.7   0.2   2   2   4.1e-11   1.4e-07   31.5   0.0    11    56   144   189   136   195 0.92 HEAT repeats
HEAT                 PF02985.17    31 seq447_BIOID51089    -            252   2.6e-16   58.0   1.4   1   1   2.1e-07   0.00073   19.3   0.0     2    24   166   188   165   189 0.95 HEAT repeat
HEAT_PBS             PF03130.11    27 seq447_BIOID51089    -            252   1.7e-05   24.7   0.8   1   1   3.8e-06     0.013   15.8   0.0     1    27   149   175   149   175 0.98 PBS lyase HEAT-like repeat
FliG_C               PF01706.11   110 seq449_BIOID51089    -            331   1.8e-39  134.0  15.8   1   1   3.2e-42   2.2e-38  130.5   2.3     2   109   216   323   215   324 0.98 FliG C-terminal domain
Tape_meas_lam_C      PF09718.5     78 seq450_BIOID51089    -            281   1.6e-20   72.6   2.9   1   1   1.2e-24   1.6e-20   72.6   2.0     1    77    61   137    61   138 0.97 Lambda phage tail tape-measure protein (Tape_meas_lam_C)
Sugar_tr             PF00083.19   451 seq451_BIOID51089    -            508   9.3e-71  238.6  25.4   1   1   3.7e-74   1.3e-70  238.1  17.6     3   446    36   456    33   461 0.95 Sugar (and other) transporter
MFS_1                PF07690.11   354 seq451_BIOID51089    -            508   5.1e-37  127.3  39.4   1   2   4.3e-30   1.5e-26   92.9  10.8     9   257    46   318    38   319 0.75 Major Facilitator Superfamily
MFS_1                PF07690.11   354 seq451_BIOID51089    -            508   5.1e-37  127.3  39.4   2   2   2.1e-14   7.3e-11   41.2  14.2    38   171   309   445   307   475 0.79 Major Facilitator Superfamily
Osmo_CC              PF08946.5     46 seq451_BIOID51089    -            508   3.8e-25   87.5   8.5   1   1   2.2e-28   7.4e-25   86.6   5.9     1    46   462   507   462   507 0.99 Osmosensory transporter coiled coil
RHS                  PF03527.9     41 seq454_BIOID51089    -            312   7.7e-21   73.4   1.9   1   1   6.3e-25   8.6e-21   73.3   0.3     1    41    46    86    46    86 0.98 RHS protein
Exc                  PF07825.6     77 seq456_BIOID51089    -             89   3.6e-05   23.3   0.0   1   1   3.3e-09   4.5e-05   23.0   0.0     3    54     7    58     5    68 0.91 Excisionase-like protein
DUF3442              PF11924.3    280 seq457_BIOID51089    -            464   2.1e-89  299.6   8.1   1   1     2e-93   2.7e-89  299.3   5.6     1   280    57   341    57   341 0.98 Protein of unknown function (DUF3442)
Phage_min_tail       PF05939.8    109 seq459_BIOID51089    -            113   6.2e-38  128.9   0.1   1   1     5e-42   6.9e-38  128.8   0.1     1   108     4   112     4   113 0.96 Phage minor tail protein
Phage_integ_N        PF09003.5     81 seq462_BIOID51089    -            372   5.4e-30  102.8   0.7   1   1   1.5e-33     1e-29  101.9   0.5     1    78     1    77     1    81 0.97 Bacteriophage lambda integrase, N-terminal domain
Phage_integrase      PF00589.17   173 seq462_BIOID51089    -            372   1.2e-14   54.2   0.1   1   1   4.4e-18     3e-14   52.9   0.0     2   170   194   363   193   366 0.86 Phage integrase family
FliH                 PF02108.11   128 seq463_BIOID51089    -            228   4.9e-40  136.2   0.3   1   1   1.1e-43   4.9e-40  136.2   0.2     5   128    96   219    89   219 0.98 Flagellar assembly protein FliH
HrpE                 PF06188.7    191 seq463_BIOID51089    -            228   3.1e-08   33.4   6.4   1   1   1.3e-11   6.1e-08   32.5   4.5    24   182    47   211    25   222 0.75 HrpE/YscL/FliH and V-type ATPase subunit E
Diacid_rec           PF05651.8    135 seq465_BIOID51089    -            385   1.9e-52  176.1   0.9   1   1   4.7e-56   3.2e-52  175.4   0.6     1   135     6   140     6   140 0.99 Putative sugar diacid recognition
HTH_30               PF13556.1     59 seq465_BIOID51089    -            385     3e-23   81.0   2.8   1   1     6e-26   4.1e-22   77.3   1.7     1    59   323   381   323   381 0.98 PucR C-terminal helix-turn-helix domain
Porin_1              PF00267.16   337 seq467_BIOID51089    -            387  9.9e-135  449.0  25.5   1   1  1.8e-138  1.2e-134  448.6  17.7     1   337    29   387    29   387 0.97 Gram-negative porin
Porin_4              PF13609.1    311 seq467_BIOID51089    -            387   1.2e-16   60.9  44.1   1   1   1.5e-19     1e-15   57.9  30.5     1   304    10   358    10   387 0.77 Gram-negative porin
ATP-synt_ab          PF00006.20   215 seq470_BIOID51089    -            457   3.9e-69  232.3   0.0   1   1     4e-73   5.5e-69  231.8   0.0     1   215   161   373   161   373 1.00 ATP synthase alpha/beta family, nucleotide-binding domain
Peptidase_S49_N      PF08496.5    155 seq472_BIOID51089    -            349   2.9e-64  215.4   3.5   1   1   6.3e-68   2.9e-64  215.4   2.4     1   155     1   158     1   158 0.98 Peptidase family S49 N-terminal
Peptidase_S49        PF01343.13   154 seq472_BIOID51089    -            349   1.2e-50  171.1   2.2   1   1   3.1e-54   1.4e-50  170.9   0.0     2   153   161   310   160   311 0.98 Peptidase family S49
SDH_sah              PF01972.11   286 seq472_BIOID51089    -            349   1.7e-05   23.6   1.8   1   1   5.1e-09   2.3e-05   23.2   0.0    89   163   133   208   119   225 0.81 Serine dehydrogenase proteinase
Peptidase_S24        PF00717.18    70 seq474_BIOID51089    -            229   2.7e-13   49.2   0.1   1   1   1.6e-16   5.3e-13   48.2   0.1     2    65   138   200   137   205 0.90 Peptidase S24-like
HTH_3                PF01381.17    55 seq474_BIOID51089    -            229   7.7e-13   47.9   0.4   1   1   4.5e-16   1.5e-12   47.0   0.3     1    55     9    62     9    62 0.94 Helix-turn-helix
HTH_19               PF12844.2     64 seq474_BIOID51089    -            229   9.2e-12   44.7   0.0   1   1   4.2e-15   1.4e-11   44.0   0.0     2    62     7    66     6    68 0.94 Helix-turn-helix domain
HTH_31               PF13560.1     64 seq474_BIOID51089    -            229   1.1e-09   38.2   0.4   1   1   5.5e-13   1.9e-09   37.4   0.3     2    56     5    57     4    64 0.90 Helix-turn-helix domain
BPD_transp_1         PF00528.17   185 seq479_BIOID51089    -            264   5.3e-20   71.5  16.3   1   1   3.9e-24   5.3e-20   71.5  11.3     2   181    75   253    74   257 0.90 Binding-protein-dependent transport system inner membrane component
Phage_tail_L         PF05100.7    206 seq484_BIOID51089    -            246   3.3e-97  323.4   0.0   1   1  2.8e-101   3.8e-97  323.2   0.0     1   206    43   244    43   244 0.99 Phage minor tail protein L
GTP_EFTU             PF00009.22   188 seq485_BIOID51089    -            607     1e-56  191.2   0.0   1   1   7.2e-60     2e-56  190.3   0.0     2   187     4   195     3   196 0.96 Elongation factor Tu GTP binding domain
EFG_C                PF00679.19    89 seq485_BIOID51089    -            607   1.9e-21   75.6   0.0   1   1   1.6e-24   4.3e-21   74.4   0.0     3    83   397   477   395   483 0.96 Elongation factor G C-terminus
GTP_EFTU_D2          PF03144.20    74 seq485_BIOID51089    -            607   7.4e-10   38.6   3.2   1   1   8.1e-13   2.2e-09   37.1   2.2     1    74   219   289   219   289 0.94 Elongation factor Tu domain 2
MMR_HSR1             PF01926.18   114 seq485_BIOID51089    -            607   1.3e-05   25.0   0.2   1   1   1.5e-08   4.1e-05   23.4   0.0     2   113     8   128     7   129 0.55 50S ribosome-binding GTPase
SBP_bac_8            PF13416.1    281 seq487_BIOID51089    -            348     7e-43  147.2   7.5   1   1   3.5e-46   9.5e-43  146.8   5.2     2   278    42   313    41   317 0.91 Bacterial extracellular solute-binding protein
SBP_bac_6            PF13343.1    242 seq487_BIOID51089    -            348   3.7e-41  140.9   3.6   1   1   1.8e-44   4.8e-41  140.5   2.5     4   241    77   323    74   324 0.92 Bacterial extracellular solute-binding protein
SBP_bac_11           PF13531.1    231 seq487_BIOID51089    -            348   3.9e-16   59.2   0.0   1   1   2.2e-19   6.1e-16   58.6   0.0    16   223    42   285    37   293 0.82 Bacterial extracellular solute-binding protein
SBP_bac_1            PF01547.20   314 seq487_BIOID51089    -            348     7e-14   52.1  10.7   1   1   4.6e-17   1.3e-13   51.3   7.4    12   313    40   284    31   285 0.74 Bacterial extracellular solute-binding protein
Lipoprotein_8        PF02030.10   493 seq487_BIOID51089    -            348   1.5e-09   36.8   0.1   1   1   2.1e-12   5.6e-09   34.9   0.0    21    98    22   104     1   114 0.76 Hypothetical lipoprotein (MG045 family)
FliJ                 PF02050.11   123 seq488_BIOID51089    -            147   2.5e-32  111.4  19.5   1   1   2.2e-36   3.1e-32  111.1  13.5     1   122    19   141    19   142 0.98 Flagellar FliJ protein
Gam                  PF06064.6     98 seq492_BIOID51089    -             98   8.9e-62  205.2   4.8   1   1   7.2e-66   9.8e-62  205.0   3.3     1    98     1    98     1    98 0.99 Host-nuclease inhibitor protein Gam
Topoisom_bac         PF01131.15   403 seq493_BIOID51089    -            881  4.3e-131  437.3   0.7   1   1  2.3e-134  7.7e-131  436.5   0.5     2   403   171   579   170   579 0.93 DNA topoisomerase
Topo_Zn_Ribbon       PF08272.6     42 seq493_BIOID51089    -            881   3.1e-39  131.9   0.3   1   2   1.5e-19   5.2e-16   57.5   0.0     2    42   772   811   771   811 0.96 Topoisomerase I zinc-ribbon-like
Topo_Zn_Ribbon       PF08272.6     42 seq493_BIOID51089    -            881   3.1e-39  131.9   0.3   2   2   1.3e-23   4.6e-20   70.5   1.2     1    41   838   878   838   879 0.97 Topoisomerase I zinc-ribbon-like
Toprim               PF01751.17    88 seq493_BIOID51089    -            881   3.4e-26   90.8   0.0   1   1   2.1e-29   7.2e-26   89.7   0.0     2    88    19   156    18   156 0.98 Toprim domain
zf-C4_Topoisom       PF01396.14    39 seq493_BIOID51089    -            881   4.1e-19   67.6  16.9   1   2   3.6e-09   1.2e-05   24.5   0.3     3    27   612   636   610   653 0.84 Topoisomerase DNA binding C4 zinc finger
zf-C4_Topoisom       PF01396.14    39 seq493_BIOID51089    -            881   4.1e-19   67.6  16.9   2   2   6.9e-15   2.4e-11   42.8   1.9     2    38   723   758   722   759 0.94 Topoisomerase DNA binding C4 zinc finger
Prok-JAB             PF14464.1    105 seq494_BIOID51089    -            247   1.2e-20   72.8   0.4   1   1   3.2e-24   2.2e-20   72.0   0.2     3   100     3   100     1   108 0.93 Prokaryotic homologs of the JAB domain
NLPC_P60             PF00877.14   105 seq494_BIOID51089    -            247   2.9e-14   52.6   0.0   1   1   5.9e-18     4e-14   52.1   0.0     1   105   111   224   111   224 0.95 NlpC/P60 family
Flg_hook             PF02120.11    85 seq495_BIOID51089    -            375   4.2e-19   67.8   6.8   1   1   6.5e-23   8.8e-19   66.8   4.7     4    84   248   328   245   336 0.91 Flagellar hook-length control protein FliK
RecT                 PF03837.9    199 seq498_BIOID51089    -            261   1.1e-28   99.8   0.0   1   1   1.6e-30   2.2e-26   92.2   0.0     5   195    24   182    22   190 0.91 RecT family
Ligase_CoA           PF00549.14   153 seq499_BIOID51089    -            555     2e-51  173.5   0.5   1   1   6.1e-55   4.2e-51  172.4   0.0     1   152   336   491   336   492 0.98 CoA-ligase
CoA_binding          PF02629.14    96 seq499_BIOID51089    -            555   9.5e-17   61.1   0.0   1   1   1.4e-19   9.6e-16   57.9   0.1     3    96   193   288   191   288 0.96 CoA binding domain
DUF3592              PF12158.3    148 seq502_BIOID51089    -            124   2.2e-12   46.8   0.0   1   1   1.7e-16   2.4e-12   46.7   0.0     8   120     9   115     5   124 0.89 Protein of unknown function (DUF3592)
Lambda_tail_I        PF06805.7     82 seq503_BIOID51089    -            181   5.1e-10   38.9   0.0   1   1   6.2e-14   8.5e-10   38.2   0.0    25    82     2    64     1    64 0.97 Bacteriophage lambda tail assembly protein I
Thioredoxin          PF00085.15   104 seq504_BIOID51089    -            109   3.5e-34  116.5   0.0   1   1   8.4e-38   3.8e-34  116.3   0.0     2   103     5   106     4   107 0.98 Thioredoxin
Thioredoxin_2        PF13098.1    112 seq504_BIOID51089    -            109   1.6e-10   41.0   0.1   1   1   3.2e-13   1.4e-09   37.9   0.0     7   112    23   104    17   104 0.90 Thioredoxin-like domain
YqaJ                 PF09588.5    152 seq507_BIOID51089    -            226   3.9e-26   91.7   0.0   1   1     5e-30   6.9e-26   90.9   0.0     2   150    24   166    23   168 0.85 YqaJ-like viral recombinase domain
FliL                 PF03748.9     99 seq512_BIOID51089    -            154   4.4e-23   81.0   0.0   1   1     4e-27   5.5e-23   80.7   0.0     1    98    54   153    54   154 0.94 Flagellar basal body-associated protein FliL
ATP-synt_ab          PF00006.20   215 seq515_BIOID51089    -            443   5.9e-42  143.4   0.0   1   1   2.9e-45   7.9e-42  143.0   0.0     3   214   183   388   181   389 0.95 ATP synthase alpha/beta family, nucleotide-binding domain
Rho_RNA_bind         PF07497.7     78 seq515_BIOID51089    -            443   6.5e-42  140.9   0.1   1   1   4.2e-45   1.1e-41  140.1   0.0     1    78    73   150    73   150 0.98 Rho termination factor, RNA-binding domain
Rho_N                PF07498.7     43 seq515_BIOID51089    -            443   8.2e-18   63.7   0.8   1   1   1.7e-20   4.8e-17   61.3   0.2     1    43    29    71    29    71 0.98 Rho termination factor, N-terminal domain
NACHT                PF05729.7    167 seq515_BIOID51089    -            443   8.9e-05   22.0   0.0   1   1   6.2e-08   0.00017   21.1   0.0    12    96   207   297   203   311 0.80 NACHT domain
DUF1440              PF07274.7    136 seq517_BIOID51089    -            204   3.9e-55  185.4   2.3   1   1   3.4e-59   4.7e-55  185.1   1.6     1   136    26   182    26   182 0.99 Protein of unknown function (DUF1440)
MFS_1                PF07690.11   354 seq518_BIOID51089    -            463   1.3e-16   60.2  60.6   1   1   9.3e-21   1.3e-16   60.2  42.0     2   354    45   422    44   422 0.77 Major Facilitator Superfamily
UTRA                 PF07702.8    141 seq519_BIOID51089    -            236   2.3e-20   72.5   0.0   1   1   5.9e-24     4e-20   71.7   0.0     1   140    91   230    91   231 0.97 UTRA domain
GntR                 PF00392.16    64 seq519_BIOID51089    -            236   6.3e-20   70.2   0.0   1   1   1.4e-23   9.4e-20   69.7   0.0     2    64     8    70     7    70 0.97 Bacterial regulatory proteins, gntR family
MFS_1                PF07690.11   354 seq520_BIOID51089    -            393     2e-24   85.8  58.2   1   1   1.3e-26   1.8e-22   79.4  34.4     2   328    14   320    10   327 0.84 Major Facilitator Superfamily
FliM                 PF02154.10   192 seq523_BIOID51089    -            349   1.4e-80  269.3   0.2   1   1   3.6e-84   2.5e-80  268.6   0.0     1   192    53   246    53   246 0.99 Flagellar motor switch protein FliM
SpoA                 PF01052.15    77 seq523_BIOID51089    -            349   1.5e-15   56.3   0.0   1   1   4.7e-19   3.2e-15   55.3   0.0     3    75   267   337   265   338 0.96 Surface presentation of antigens (SPOA)
DUF1317              PF07026.6     60 seq524_BIOID51089    -             54   2.2e-31  107.4   0.0   1   1   1.7e-35   2.3e-31  107.3   0.0     1    50     3    52     3    54 0.97 Protein of unknown function (DUF1317)
DndB                 PF14072.1    346 seq525_BIOID51089    -            309   1.2e-53  182.3   0.0   1   1     1e-57   1.4e-53  182.1   0.0     1   288    11   284    11   307 0.91 DNA-sulfur modification-associated
Iso_dh               PF00180.15   348 seq526_BIOID51089    -            416  7.1e-116  386.8   0.0   1   1    6e-120  8.2e-116  386.6   0.0     2   348    29   412    28   412 0.98 Isocitrate/isopropylmalate dehydrogenase
DUF1116              PF06545.6    216 seq528_BIOID51089    -            419   3.3e-99  330.2   1.3   1   1  3.3e-103   4.5e-99  329.7   0.9     1   216    87   303    87   303 0.99 Protein of unknown function (DUF1116)
PTS_EIIA_2           PF00359.17   142 seq530_BIOID51089    -            637   6.7e-33  113.2   0.0   1   1   2.5e-36   1.1e-32  112.5   0.0     5   140   498   634   495   636 0.95 Phosphoenolpyruvate-dependent sugar phosphotransferase system, EIIA 2
PTS_EIIC             PF02378.13   321 seq530_BIOID51089    -            637   2.5e-19   69.1  33.4   1   1   5.5e-23   2.5e-19   69.1  23.2     1   321    17   277    17   277 0.92 Phosphotransferase system, EIIC
PTS_IIB              PF02302.12    90 seq530_BIOID51089    -            637   1.9e-09   37.6   0.3   1   1   1.1e-12   4.9e-09   36.3   0.0     1    79   379   453   379   458 0.87 PTS system, Lactose/Cellobiose specific IIB subunit
AP_endonuc_2         PF01261.19   211 seq531_BIOID51089    -            326   3.1e-14   52.6   0.1   1   1   3.4e-18   4.7e-14   52.0   0.1     1   204    41   222    41   229 0.91 Xylose isomerase-like TIM barrel
PTS_IIB              PF02302.12    90 seq533_BIOID51089    -            106   5.2e-21   74.7   1.5   1   1   4.5e-25   6.1e-21   74.5   1.0     2    88     6    95     5    97 0.94 PTS system, Lactose/Cellobiose specific IIB subunit
SpoA                 PF01052.15    77 seq535_BIOID51089    -            137   2.9e-24   84.3   0.8   1   1   2.7e-28   3.7e-24   84.0   0.6     3    76    55   128    54   129 0.97 Surface presentation of antigens (SPOA)
PFL                  PF02901.10   648 seq536_BIOID51089    -            765  3.8e-205  683.0   0.0   1   1  6.8e-209  4.7e-205  682.7   0.0     1   648     1   626     1   626 0.98 Pyruvate formate lyase
Gly_radical          PF01228.16   106 seq536_BIOID51089    -            765   2.7e-25   88.6   0.0   1   1   9.7e-29   6.6e-25   87.4   0.0     3   106   645   747   643   747 0.97 Glycine radical
LysR_substrate       PF03466.15   209 seq538_BIOID51089    -            324   1.8e-44  151.2   0.0   1   1   3.5e-48   2.4e-44  150.8   0.0     5   206    92   293    90   296 0.96 LysR substrate binding domain
HTH_1                PF00126.22    60 seq538_BIOID51089    -            324   5.4e-16   57.9   0.0   1   1   1.4e-19   9.6e-16   57.1   0.0     1    60     3    64     3    64 0.97 Bacterial regulatory helix-turn-helix protein, lysR family
Glycos_transf_4      PF00953.16   159 seq539_BIOID51089    -            367   1.1e-28   99.9  21.3   1   1   7.8e-33   1.1e-28   99.9  14.8     3   157    75   233    73   235 0.94 Glycosyl transferase family 4
Pyr_redox_2          PF07992.9    200 seq541_BIOID51089    -            847     2e-36  125.6   0.0   1   1   3.9e-39   8.8e-36  123.5   0.0     1   198     5   285     5   287 0.95 Pyridine nucleotide-disulphide oxidoreductase
NIR_SIR              PF01077.17   157 seq541_BIOID51089    -            847   2.8e-27   94.8   0.1   1   1   3.5e-30     8e-27   93.4   0.0     2   150   632   770   631   776 0.94 Nitrite and sulphite reductase 4Fe-4S domain
Fer2_BFD             PF04324.10    55 seq541_BIOID51089    -            847   2.8e-21   75.1   4.8   1   1     7e-19   1.6e-15   56.7   2.0     2    53   423   472   422   474 0.93 BFD-like [2Fe-2S] binding domain
Pyr_redox            PF00070.22    80 seq541_BIOID51089    -            847   1.5e-15   57.2   0.7   1   1   6.4e-19   1.5e-15   57.2   0.5     2    72   148   219   147   229 0.91 Pyridine nucleotide-disulphide oxidoreductase
NIR_SIR_ferr         PF03460.12    69 seq541_BIOID51089    -            847   4.4e-12   45.3   0.0   1   1     4e-15   9.1e-12   44.3   0.0     3    68   560   622   558   623 0.95 Nitrite/Sulfite reductase ferredoxin-like half domain
Pyr_redox_3          PF13738.1    203 seq541_BIOID51089    -            847     2e-08   34.3   0.4   1   1   1.5e-09   3.5e-06   27.1   0.0    78   196    55   174    42   179 0.83 Pyridine nucleotide-disulphide oxidoreductase
zf-dskA_traR         PF01258.12    36 seq543_BIOID51089    -             73   9.2e-10   37.9   8.5   1   1     9e-14   1.2e-09   37.5   5.9     4    35    33    64    30    65 0.93 Prokaryotic dksA/traR C4-type zinc finger
FliO                 PF04347.8     84 seq544_BIOID51089    -            122   2.7e-24   84.8   0.2   1   1   2.7e-28   3.7e-24   84.4   0.1     1    84    37   118    37   118 0.88 Flagellar biosynthesis protein, FliO
DUF2877              PF11392.3    111 seq546_BIOID51089    -            271   2.3e-28   98.5   0.0   1   1   3.7e-32   5.1e-28   97.3   0.0     1   110   158   265   158   266 0.89 Protein of unknown function (DUF2877)
MFS_1                PF07690.11   354 seq547_BIOID51089    -            421   8.3e-23   80.5  33.7   1   1   6.1e-27   8.3e-23   80.5  23.4    21   351    32   365    12   366 0.79 Major Facilitator Superfamily
Molybdopterin        PF00384.17   432 seq548_BIOID51089    -           1247  7.8e-197  654.1   0.0   1   1  1.4e-200  9.8e-197  653.7   0.0     1   432   108   833   108   833 1.00 Molybdopterin oxidoreductase
Molydop_binding      PF01568.16   109 seq548_BIOID51089    -           1247   1.7e-23   82.4   0.1   1   1   3.6e-26   2.5e-22   78.6   0.0     1   105  1087  1202  1087  1206 0.95 Molydopterin dinucleotide binding domain
FliP                 PF00813.15   194 seq549_BIOID51089    -            245   4.7e-81  271.0  10.9   1   1   4.8e-85   6.5e-81  270.5   7.5     2   193    48   239    47   240 0.99 FliP family
Wzz                  PF02706.10   152 seq552_BIOID51089    -            348   5.4e-15   55.4   1.7   1   1   8.6e-19   1.2e-14   54.3   1.2     1   113    15   188    15   247 0.69 Chain length determinant protein
Mannitol_dh_C        PF08125.8    245 seq553_BIOID51089    -            470   2.3e-71  239.7   0.0   1   1   9.9e-75   4.5e-71  238.7   0.0     1   244   236   461   236   462 0.98 Mannitol dehydrogenase C-terminal domain
Mannitol_dh          PF01232.18   151 seq553_BIOID51089    -            470   9.7e-28   96.9   0.1   1   1   4.1e-31   1.9e-27   95.9   0.1     1   151    89   211    89   211 0.97 Mannitol dehydrogenase Rossmann domain
DUF3521              PF12035.3     35 seq553_BIOID51089    -            470   3.1e-07   29.9   4.1   1   1   1.6e-10   7.1e-07   28.8   2.9     4    33    26    58    25    59 0.80 Protein of unknown function (DUF3521)
AA_kinase            PF00696.23   241 seq554_BIOID51089    -            297   8.8e-25   87.5   0.0   1   1   1.7e-28   2.3e-24   86.1   0.0     1   239     2   277     2   279 0.79 Amino acid kinase family
Bac_export_3         PF01313.14    76 seq557_BIOID51089    -             89   6.1e-30  102.6  10.3   1   1   5.2e-34   7.1e-30  102.4   7.1     2    75     5    78     4    79 0.97 Bacterial export proteins, family 3
Ribosomal_S2         PF00318.15   211 seq559_BIOID51089    -            304   3.3e-85  284.5   0.0   1   1   2.9e-89   3.9e-85  284.2   0.0     1   211    72   288    72   288 0.99 Ribosomal protein S2
Bac_export_1         PF01311.15   249 seq562_BIOID51089    -            261   2.3e-76  256.2  29.0   1   1   1.9e-80   2.6e-76  256.1  20.1     2   248     8   251     7   252 0.99 Bacterial export proteins, family 1
Aconitase            PF00330.15   465 seq565_BIOID51089    -            891  1.3e-186  620.5   0.0   1   1  2.3e-190  1.6e-186  620.2   0.0     1   465    57   562    57   562 0.99 Aconitase family (aconitate hydratase)
Aconitase_C          PF00694.14   131 seq565_BIOID51089    -            891   7.6e-49  165.0   0.0   1   1   2.7e-52   1.8e-48  163.8   0.0     3   130   691   818   689   819 0.98 Aconitase C-terminal domain
Phage_AlpA           PF05930.7     51 seq566_BIOID51089    -             66   0.00011   21.7   0.0   1   1   9.1e-09   0.00013   21.5   0.0     3    38    10    45     8    52 0.88 Prophage CP4-57 regulatory protein (AlpA)
Radical_SAM          PF04055.16   166 seq567_BIOID51089    -            292   1.8e-22   80.1   0.0   1   1   5.8e-26   2.6e-22   79.6   0.0     1   157    41   222    41   231 0.94 Radical SAM superfamily
Fer4_12              PF13353.1    139 seq567_BIOID51089    -            292   1.1e-10   41.6   0.1   1   1   9.2e-14   4.2e-10   39.7   0.1     2    82    34   145    33   186 0.81 4Fe-4S single cluster domain
Fer4_14              PF13394.1    117 seq567_BIOID51089    -            292     1e-06   28.7   0.6   1   1     6e-09   2.7e-05   24.0   0.4     3   103    42   171    40   183 0.83 4Fe-4S single cluster domain
Epimerase_2          PF02350.14   346 seq568_BIOID51089    -            376  1.1e-125  418.9   0.0   1   1  8.8e-130  1.2e-125  418.7   0.0     2   346    22   370    21   370 0.97 UDP-N-acetylglucosamine 2-epimerase
MtlR                 PF05068.7    170 seq572_BIOID51089    -            195   4.1e-76  254.0   0.0   1   1   3.5e-80   4.8e-76  253.8   0.0     5   169    26   188     2   189 0.96 Mannitol repressor
EF_TS                PF00889.14   221 seq573_BIOID51089    -            283   2.3e-71  239.5   5.7   1   1   3.3e-75   2.3e-71  239.5   4.0     1   221    57   263    57   263 0.98 Elongation factor TS
UBA                  PF00627.26    37 seq573_BIOID51089    -            283   3.5e-11   42.4   0.1   1   1   3.4e-14   2.3e-10   39.8   0.1     1    35     4    39     4    40 0.96 UBA/TS-N domain
Rieske_2             PF13806.1    104 seq575_BIOID51089    -            108   2.3e-40  136.3   0.0   1   1   1.9e-44   2.6e-40  136.2   0.0     1   103     3   106     3   107 0.98 Rieske-like [2Fe-2S] domain
GerE                 PF00196.14    58 seq576_BIOID51089    -            207   2.9e-19   68.0   1.4   1   1   4.6e-23   6.3e-19   66.9   1.0     3    57   137   191   135   192 0.96 Bacterial regulatory proteins, luxR family
PTS_IIB              PF02302.12    90 seq578_BIOID51089    -            113   7.1e-13   48.6   0.0   1   1   6.3e-17   8.6e-13   48.4   0.0     2    87     6    94     5    97 0.92 PTS system, Lactose/Cellobiose specific IIB subunit
Form_Nir_trans       PF01226.12   250 seq581_BIOID51089    -            268   4.6e-62  209.0  28.1   1   1     4e-66   5.5e-62  208.7  19.5    16   249    20   248     4   249 0.92 Formate/nitrite transporter
UDPG_MGDP_dh_N       PF03721.9    185 seq582_BIOID51089    -            420   3.6e-61  205.6   0.2   1   1     1e-62   3.5e-59  199.2   0.0     2   183     5   189     4   191 0.96 UDP-glucose/GDP-mannose dehydrogenase family, NAD binding domain
UDPG_MGDP_dh         PF00984.14    96 seq582_BIOID51089    -            420     4e-30  103.7   0.0   1   1   2.3e-33     8e-30  102.7   0.0     2    93   206   292   205   296 0.88 UDP-glucose/GDP-mannose dehydrogenase family, central domain
UDPG_MGDP_dh_C       PF03720.10   106 seq582_BIOID51089    -            420   7.4e-19   67.7   0.0   1   1   5.7e-22   1.9e-18   66.4   0.0     1   104   324   419   324   420 0.91 UDP-glucose/GDP-mannose dehydrogenase family, UDP binding domain
NAD_binding_2        PF03446.10   162 seq582_BIOID51089    -            420     7e-07   29.1   0.1   1   1   2.1e-09   7.1e-06   25.8   0.0     2   110     4   136     3   141 0.76 NAD binding domain of 6-phosphogluconate dehydrogenase
AA_kinase            PF00696.23   241 seq585_BIOID51089    -            241   1.7e-27   96.3   0.2   1   1   1.9e-31   2.7e-27   95.7   0.2     1   241    10   219    10   219 0.77 Amino acid kinase family
DUF2810              PF10928.3     54 seq587_BIOID51089    -            120   3.1e-32  109.9   2.6   1   1   2.4e-36   3.3e-32  109.8   1.1     1    53    66   118    66   119 0.96 Protein of unknown function (DUF2810)
DUF2525              PF10733.4     58 seq588_BIOID51089    -             76   5.4e-38  128.5   4.1   1   1   5.1e-42     7e-38  128.1   2.9     1    58    19    76    19    76 0.99 Protein of unknown function (DUF2525)
TP_methylase         PF00590.15   210 seq590_BIOID51089    -            457   9.2e-50  169.1   0.1   1   1   3.2e-53   1.5e-49  168.4   0.1     2   209   218   426   217   427 0.92 Tetrapyrrole (Corrin/Porphyrin) Methylases
NAD_binding_7        PF13241.1    103 seq590_BIOID51089    -            457   6.1e-28   96.9   0.1   1   1   1.3e-29     6e-26   90.5   0.0     1   103     6   115     6   115 0.89 Putative NAD(P)-binding
CysG_dimeriser       PF10414.4     60 seq590_BIOID51089    -            457   7.4e-20   70.0   0.9   1   1   1.6e-23   7.4e-20   70.0   0.6     2    60   150   209   149   209 0.97 Sirohaem synthase dimerisation region
NUDIX                PF00293.23   135 seq591_BIOID51089    -            257   1.9e-21   75.9   0.1   1   1   1.3e-24     6e-21   74.3   0.0     6   125   132   240   127   249 0.90 NUDIX domain
zf-NADH-PPase        PF09297.6     32 seq591_BIOID51089    -            257   2.8e-10   39.4   5.4   1   1     1e-13   4.8e-10   38.6   3.8     1    32    93   124    93   124 0.98 NADH pyrophosphatase zinc ribbon domain
NUDIX-like           PF09296.6     98 seq591_BIOID51089    -            257   3.7e-06   27.0   0.1   1   1   1.6e-09   7.3e-06   26.1   0.1     2    97    11    90    10    91 0.96 NADH pyrophosphatase-like rudimentary NUDIX domain
Fer4_11              PF13247.1     99 seq593_BIOID51089    -            512   1.5e-40  136.9   6.0   1   1   4.5e-44   1.5e-40  136.9   4.2     2    98   176   272   175   273 0.98 4Fe-4S dicluster domain
Fer4_7               PF12838.2     52 seq593_BIOID51089    -            512   4.4e-09   36.4  16.7   1   1   5.7e-10   1.9e-06   28.0   4.0     2    50   184   229   183   231 0.90 4Fe-4S dicluster domain
Fer4_10              PF13237.1     52 seq593_BIOID51089    -            512   7.4e-09   35.1  18.0   1   1   1.9e-09   6.5e-06   25.7   3.7     4    52   179   228   176   228 0.93 4Fe-4S dicluster domain
Hydrolase_3          PF08282.7    254 seq594_BIOID51089    -            271   8.8e-16   58.1   0.0   1   1   6.6e-18   4.5e-14   52.5   0.0     1   229    10   233    10   241 0.76 haloacid dehalogenase-like hydrolase
S6PP                 PF05116.8    247 seq594_BIOID51089    -            271   7.7e-08   31.8   0.0   1   1   5.5e-09   3.7e-05   23.0   0.0   119   245   144   267   119   268 0.76 Sucrose-6F-phosphate phosphohydrolase
Acyl_transf_3        PF01757.17   340 seq595_BIOID51089    -             68   2.8e-08   32.8   0.7   1   1   2.3e-12   3.1e-08   32.6   0.5     2    53     6    63     5    65 0.94 Acyltransferase family
Acyl_transf_3        PF01757.17   340 seq596_BIOID51089    -            343     1e-19   70.4  34.0   1   1     9e-24   1.2e-19   70.2  23.6    51   337    47   312    11   315 0.89 Acyltransferase family
YmgB                 PF10798.3     61 seq597_BIOID51089    -             78   3.3e-05   23.4   0.0   1   1   3.6e-09   4.9e-05   22.9   0.0     4    35    27    58    25    64 0.93 Biofilm development protein YmgB/AriR
DUF3251              PF11622.3    165 seq598_BIOID51089    -            227     4e-07   29.4   3.5   1   1   1.7e-10   2.3e-06   27.0   2.4    12   152    50   203    36   215 0.67 Protein of unknown function (DUF3251)
RRF                  PF01765.14   165 seq599_BIOID51089    -            185   3.9e-68  227.9   1.7   1   1   3.7e-72     5e-68  227.6   1.2     1   165    19   183    19   183 0.99 Ribosome recycling factor
Epimerase            PF01370.16   236 seq600_BIOID51089    -            355   5.6e-79  264.7   0.0   1   1     3e-82   6.9e-79  264.4   0.0     1   236     4   252     4   252 0.97 NAD dependent epimerase/dehydratase family
RmlD_sub_bind        PF04321.12   287 seq600_BIOID51089    -            355   2.8e-17   62.4   0.0   1   1   1.7e-20   3.9e-17   61.9   0.0     2   254     3   296     1   333 0.79 RmlD substrate binding domain
Polysacc_synt_2      PF02719.10   294 seq600_BIOID51089    -            355     2e-16   59.6   0.0   1   1   1.5e-19   3.3e-16   58.9   0.0     1   117     4   114     4   135 0.92 Polysaccharide biosynthesis protein
NAD_binding_4        PF07993.7    249 seq600_BIOID51089    -            355     3e-15   55.7   0.1   1   1   2.9e-14   6.5e-11   41.5   0.0    87   197    74   189    62   250 0.85 Male sterility protein
3Beta_HSD            PF01073.14   280 seq600_BIOID51089    -            355     3e-15   55.5   0.0   1   1   2.1e-18   4.7e-15   54.9   0.0     1   229     5   240     5   250 0.82 3-beta hydroxysteroid dehydrogenase/isomerase family
adh_short            PF00106.20   167 seq600_BIOID51089    -            355   3.8e-08   33.3   0.3   1   1   2.7e-10   6.1e-07   29.3   0.0     3    96     4    91     2   126 0.79 short chain dehydrogenase
URO-D                PF01208.12   343 seq603_BIOID51089    -            354  6.5e-140  465.7   0.0   1   1  5.4e-144  7.4e-140  465.6   0.0     2   342     5   347     4   348 0.98 Uroporphyrinogen decarboxylase (URO-D)
YmgB                 PF10798.3     61 seq604_BIOID51089    -             88   5.3e-29   99.7   2.6   1   1   3.8e-33   5.3e-29   99.7   1.8     1    61    28    88    28    88 0.98 Biofilm development protein YmgB/AriR
Glyco_hydro_4C       PF11975.3    232 seq605_BIOID51089    -            451   2.6e-86  289.0   0.0   1   1   5.2e-90   3.5e-86  288.6   0.0     2   232   193   421   192   421 0.99 Family 4 glycosyl hydrolase C-terminal domain
Glyco_hydro_4        PF02056.11   183 seq605_BIOID51089    -            451   7.6e-80  266.4   0.1   1   1   1.5e-83     1e-79  266.0   0.1     1   182     6   188     6   189 0.99 Family 4 glycosyl hydrolase
Glyco_hydro_32N      PF00251.15   308 seq606_BIOID51089    -            477   1.9e-99  332.8   0.8   1   1  3.5e-103   2.4e-99  332.4   0.6     1   308    29   330    29   330 0.95 Glycosyl hydrolases family 32 N-terminal domain
Glyco_hydro_32C      PF08244.7     86 seq606_BIOID51089    -            477     4e-09   36.6   0.0   1   1   1.1e-12   7.2e-09   35.7   0.0    23    86   384   440   368   440 0.87 Glycosyl hydrolases family 32 C terminal
DXP_reductoisom      PF02670.11   129 seq607_BIOID51089    -            398     6e-49  165.7   0.7   1   1   1.3e-52     6e-49  165.7   0.5     1   129     4   132     4   132 0.99 1-deoxy-D-xylulose 5-phosphate reductoisomerase
DXPR_C               PF13288.1    121 seq607_BIOID51089    -            398   2.4e-45  153.3   0.3   1   1   1.1e-48   5.2e-45  152.2   0.2     1   121   271   389   271   389 0.99 DXP reductoisomerase C-terminal domain
DXP_redisom_C        PF08436.7     84 seq607_BIOID51089    -            398   7.5e-34  115.3   0.0   1   1   4.4e-37     2e-33  113.9   0.0     1    84   146   239   146   239 0.96 1-deoxy-D-xylulose 5-phosphate reductoisomerase C-terminal
HIM                  PF05662.9     21 seq608_BIOID51089    -           1616   8.4e-85  275.1 100.7   1   8   1.7e-09   4.8e-06   25.9   0.2     1    21   382   405   382   405 0.99 Haemagglutinin
HIM                  PF05662.9     21 seq608_BIOID51089    -           1616   8.4e-85  275.1 100.7   2   8   7.3e-11     2e-07   30.3   1.2     2    21   570   592   569   592 0.97 Haemagglutinin
HIM                  PF05662.9     21 seq608_BIOID51089    -           1616   8.4e-85  275.1 100.7   3   8   3.5e-11   9.5e-08   31.3   0.9     2    21   655   677   654   677 0.97 Haemagglutinin
HIM                  PF05662.9     21 seq608_BIOID51089    -           1616   8.4e-85  275.1 100.7   4   8   3.1e-11   8.4e-08   31.5   0.7     3    21  1028  1049  1026  1049 0.97 Haemagglutinin
HIM                  PF05662.9     21 seq608_BIOID51089    -           1616   8.4e-85  275.1 100.7   5   8   1.3e-09   3.5e-06   26.4   0.0     1    21  1183  1203  1183  1203 0.98 Haemagglutinin
HIM                  PF05662.9     21 seq608_BIOID51089    -           1616   8.4e-85  275.1 100.7   6   8   3.6e-12   9.8e-09   34.4   1.9     1    21  1319  1339  1319  1339 0.98 Haemagglutinin
HIM                  PF05662.9     21 seq608_BIOID51089    -           1616   8.4e-85  275.1 100.7   7   8   1.9e-13   5.1e-10   38.5   1.8     1    21  1440  1460  1440  1460 0.98 Haemagglutinin
HIM                  PF05662.9     21 seq608_BIOID51089    -           1616   8.4e-85  275.1 100.7   8   8   6.1e-10   1.7e-06   27.4   1.5     1    21  1493  1513  1493  1513 0.96 Haemagglutinin
Hep_Hag              PF05658.9     28 seq608_BIOID51089    -           1616   1.5e-69  227.1 188.8   1  14   1.1e-07   0.00031   20.7   0.0     1    27   130   156   130   157 0.94 Hep_Hag
Hep_Hag              PF05658.9     28 seq608_BIOID51089    -           1616   1.5e-69  227.1 188.8   2  14   5.9e-09   1.6e-05   24.7   1.5     1    26   158   183   158   185 0.94 Hep_Hag
Hep_Hag              PF05658.9     28 seq608_BIOID51089    -           1616   1.5e-69  227.1 188.8   3  14   1.1e-08     3e-05   23.9   1.5     1    27   200   226   200   227 0.95 Hep_Hag
Hep_Hag              PF05658.9     28 seq608_BIOID51089    -           1616   1.5e-69  227.1 188.8   4  14   3.5e-09   9.5e-06   25.5   0.2     1    27   214   240   214   241 0.95 Hep_Hag
Hep_Hag              PF05658.9     28 seq608_BIOID51089    -           1616   1.5e-69  227.1 188.8   5  14     7e-09   1.9e-05   24.5   2.5     1    26   228   253   228   255 0.96 Hep_Hag
Hep_Hag              PF05658.9     28 seq608_BIOID51089    -           1616   1.5e-69  227.1 188.8   6  14   7.3e-09     2e-05   24.4   2.2     3    27   257   281   256   282 0.94 Hep_Hag
Hep_Hag              PF05658.9     28 seq608_BIOID51089    -           1616   1.5e-69  227.1 188.8   7  14     6e-10   1.6e-06   27.9   0.5     1    28   269   296   269   296 0.97 Hep_Hag
Hep_Hag              PF05658.9     28 seq608_BIOID51089    -           1616   1.5e-69  227.1 188.8   8  14   1.3e-09   3.5e-06   26.8   2.2     1    28   297   324   297   324 0.95 Hep_Hag
Hep_Hag              PF05658.9     28 seq608_BIOID51089    -           1616   1.5e-69  227.1 188.8   9  14   4.2e-09   1.1e-05   25.2   2.4     3    27   327   351   325   352 0.94 Hep_Hag
Hep_Hag              PF05658.9     28 seq608_BIOID51089    -           1616   1.5e-69  227.1 188.8  10  14   2.2e-08     6e-05   22.9   2.5     1    27   353   379   353   380 0.96 Hep_Hag
Hep_Hag              PF05658.9     28 seq608_BIOID51089    -           1616   1.5e-69  227.1 188.8  11  14   3.4e-10   9.3e-07   28.6   3.9     1    27  1099  1125  1099  1126 0.95 Hep_Hag
Hep_Hag              PF05658.9     28 seq608_BIOID51089    -           1616   1.5e-69  227.1 188.8  12  14   1.3e-07   0.00034   20.5   4.4     1    28  1259  1286  1259  1286 0.96 Hep_Hag
Hep_Hag              PF05658.9     28 seq608_BIOID51089    -           1616   1.5e-69  227.1 188.8  13  14   2.9e-10   7.9e-07   28.9   4.4     1    28  1397  1424  1397  1424 0.96 Hep_Hag
Hep_Hag              PF05658.9     28 seq608_BIOID51089    -           1616   1.5e-69  227.1 188.8  14  14   1.2e-07   0.00033   20.6   2.5     1    27  1411  1437  1411  1438 0.93 Hep_Hag
YadA                 PF03895.10    78 seq608_BIOID51089    -           1616   7.5e-24   83.4  10.1   1   1   2.7e-27   7.5e-24   83.4   7.0     2    78  1539  1616  1538  1616 0.98 YadA-like C-terminal region
ESPR                 PF13018.1     24 seq608_BIOID51089    -           1616   1.7e-09   36.7   1.3   1   1   3.8e-12     1e-08   34.3   0.2     1    24     1    24     1    24 0.98 Extended Signal Peptide of Type V secretion system
tRNA-synt_1e         PF01406.14   301 seq609_BIOID51089    -            461  4.5e-144  479.0   0.1   1   1  2.1e-147  5.7e-144  478.6   0.1     2   300    15   313    14   314 0.99 tRNA synthetases class I (C) catalytic domain
DALR_2               PF09190.6     63 seq609_BIOID51089    -            461     2e-26   91.9   1.7   1   1   7.1e-30     2e-26   91.9   1.2     1    63   341   402   341   402 0.99 DALR domain
tRNA-synt_1g         PF09334.6    391 seq609_BIOID51089    -            461   2.2e-16   59.4   1.6   1   2   3.9e-10   1.1e-06   27.5   0.1    13   112    35   133    29   147 0.82 tRNA synthetases class I (M)
tRNA-synt_1g         PF09334.6    391 seq609_BIOID51089    -            461   2.2e-16   59.4   1.6   2   2   3.1e-11   8.6e-08   31.1   0.1   312   373   251   311   231   317 0.85 tRNA synthetases class I (M)
tRNA-synt_1f         PF01921.13   360 seq609_BIOID51089    -            461   1.7e-07   30.1   0.0   1   1     2e-08   5.6e-05   21.8   0.0   276   317   261   301   214   329 0.85 tRNA synthetases class I (K)
tRNA-synt_1          PF00133.17   601 seq609_BIOID51089    -            461   1.1e-06   26.8   0.2   1   1   3.5e-09   9.5e-06   23.7   0.0   515   596   221   300   206   305 0.81 tRNA synthetases class I (I, L, M and V)
PAP2                 PF01569.16   129 seq610_BIOID51089    -            254   2.5e-28   98.2   1.2   1   1   1.8e-32   2.5e-28   98.2   0.9     6   126    78   232    73   234 0.89 PAP2 superfamily
TRCF                 PF03461.10   101 seq613_BIOID51089    -           1164   3.3e-29  100.7   0.0   1   1     1e-31   2.8e-28   97.6   0.0     1    97  1021  1117  1021  1121 0.95 TRCF domain
CarD_CdnL_TRCF       PF02559.11    98 seq613_BIOID51089    -           1164   2.6e-28   97.8   0.0   1   1   2.7e-31   7.3e-28   96.3   0.0     1    98   492   589   492   589 0.98 CarD-like/TRCF domain
DEAD                 PF00270.24   173 seq613_BIOID51089    -           1164   3.3e-24   85.1   0.1   1   1   3.3e-27   9.1e-24   83.7   0.0     1   169   618   778   618   782 0.87 DEAD/DEAH box helicase
Helicase_C           PF00271.26    78 seq613_BIOID51089    -           1164     1e-16   60.4   0.9   1   1   2.8e-18   7.7e-15   54.4   0.3     8    77   852   922   848   923 0.96 Helicase conserved C-terminal domain
ResIII               PF04851.10   184 seq613_BIOID51089    -           1164   9.8e-12   44.9   0.0   1   1   7.3e-15     2e-11   43.9   0.0     3   182   616   774   614   776 0.81 Type III restriction enzyme, res subunit
DUF4223              PF13978.1     56 seq614_BIOID51089    -             55   1.2e-36  124.0   0.7   1   1   9.5e-41   1.3e-36  123.9   0.5     1    55     1    55     1    55 0.99 Protein of unknown function (DUF4223)
NTP_transferase      PF00483.18   248 seq615_BIOID51089    -            293   1.2e-72  244.0   0.0   1   1   2.1e-76   1.4e-72  243.8   0.0     1   246     2   238     2   240 0.98 Nucleotidyl transferase
NTP_transf_3         PF12804.2    179 seq615_BIOID51089    -            293   1.1e-08   35.3   0.0   1   1     2e-12   1.4e-08   35.0   0.0     1   120     3   133     3   188 0.83 MobA-like NTP transferase domain
Nitrate_red_del      PF02613.10   136 seq617_BIOID51089    -            236   6.4e-28   97.1   6.0   1   1   7.7e-32   1.1e-27   96.4   4.2     5   132     7   158     3   167 0.88 Nitrate reductase delta subunit
EAL                  PF00563.15   236 seq620_BIOID51089    -            521   5.6e-63  212.4   0.0   1   1   1.2e-66   8.4e-63  211.8   0.0     2   236   265   500   264   500 0.96 EAL domain
CSS-motif            PF12792.2    208 seq620_BIOID51089    -            521   3.3e-30  104.8   0.0   1   1   6.8e-34   4.7e-30  104.3   0.0     3   207    44   238    42   239 0.90 CSS motif domain associated with EAL
AA_permease_2        PF13520.1    426 seq621_BIOID51089    -            462   2.8e-59  200.6  45.4   1   1     5e-63   3.5e-59  200.3  31.5     1   405    27   427    27   448 0.85 Amino acid permease
AA_permease          PF00324.16   479 seq621_BIOID51089    -            462     5e-36  123.9  40.9   1   1   1.2e-39   8.5e-36  123.1  28.3     2   475    32   457    31   461 0.83 Amino acid permease
Endonuclease_5       PF04493.9    206 seq622_BIOID51089    -            223   1.1e-70  237.0   0.0   1   1   9.3e-75   1.3e-70  236.8   0.0     1   205     9   208     9   209 0.99 Endonuclease V
DUF1049              PF06305.6     68 seq625_BIOID51089    -            102   1.3e-25   88.5   0.7   1   1   9.6e-30   1.3e-25   88.5   0.5     1    66    22    87    22    89 0.97 Protein of unknown function (DUF1049)
Nitrate_red_gam      PF02665.9    223 seq626_BIOID51089    -            225   3.7e-88  294.5  11.3   1   1   3.1e-92   4.2e-88  294.3   7.8     2   222     4   224     3   225 0.99 Nitrate reductase gamma subunit
Acetyltransf_1       PF00583.19    83 seq627_BIOID51089    -            224   1.6e-05   24.6   0.5   1   1   7.7e-09   5.3e-05   23.0   0.4    39    78   170   209   144   214 0.93 Acetyltransferase (GNAT) family
Acetyltransf_10      PF13673.1    117 seq627_BIOID51089    -            224   3.5e-05   23.8   0.5   1   1   8.5e-09   5.8e-05   23.0   0.3     1   114    92   207    92   212 0.80 Acetyltransferase (GNAT) domain
MFS_2                PF13347.1    427 seq628_BIOID51089    -            473  1.2e-108  363.1  43.1   1   1    1e-112  1.4e-108  362.9  29.9     3   426     8   436     6   437 0.97 MFS/sugar transport protein
TPR_7                PF13176.1     36 seq629_BIOID51089    -            389     1e-13   49.8  11.5   1   1   1.8e-05     0.025   14.2   0.0     1    27    71    97    71   106 0.82 Tetratricopeptide repeat
TPR_2                PF07719.12    34 seq629_BIOID51089    -            389   1.8e-12   46.0   7.2   1   1   1.4e-05     0.019   14.7   0.0     5    32   218   245   214   247 0.88 Tetratricopeptide repeat
Apc3                 PF12895.2     84 seq629_BIOID51089    -            389   7.3e-10   38.7   1.4   1   1   1.3e-09   1.8e-06   27.8   0.1     4    83   156   239   153   240 0.89 Anaphase-promoting complex, cyclosome, subunit 3
TPR_1                PF00515.23    34 seq629_BIOID51089    -            389   4.6e-09   35.3   2.5   1   1   2.6e-05     0.035   13.5   0.0     7    32   220   245   214   247 0.89 Tetratricopeptide repeat
TPR_8                PF13181.1     34 seq629_BIOID51089    -            389   1.4e-07   30.6   1.1   1   1   1.7e-05     0.024   14.3   0.0     5    29   218   242   214   246 0.89 Tetratricopeptide repeat
Prenyltransf         PF01255.14   223 seq630_BIOID51089    -            252   6.7e-82  273.8   0.0   1   1   5.6e-86   7.7e-82  273.6   0.0     1   222    23   243    23   244 0.99 Putative undecaprenyl diphosphate synthase
DUF416               PF04222.7    191 seq631_BIOID51089    -            196   2.2e-87  291.0   0.1   1   1   1.8e-91   2.5e-87  290.8   0.0     1   189     4   192     4   194 0.99 Protein of unknown function (DUF416)
DegT_DnrJ_EryC1      PF01041.12   363 seq632_BIOID51089    -            376   3.7e-87  292.6   0.0   1   1   9.7e-91   4.4e-87  292.3   0.0     7   361    13   370     9   372 0.93 DegT/DnrJ/EryC1/StrS aminotransferase family
Aminotran_1_2        PF00155.16   363 seq632_BIOID51089    -            376   7.6e-11   41.4   0.1   1   1   3.7e-14   1.7e-10   40.3   0.0    67   189    46   154     9   187 0.88 Aminotransferase class I and II
Aminotran_5          PF00266.14   371 seq632_BIOID51089    -            376   4.7e-08   32.0   0.1   1   1   1.6e-11   7.5e-08   31.3   0.0    62   182    47   159    33   204 0.90 Aminotransferase class-V
SIS                  PF01380.17   131 seq634_BIOID51089    -            347   3.1e-21   75.2   0.0   1   2   1.2e-12   1.6e-08   34.0   0.0     5   122    51   170    48   175 0.87 SIS domain
SIS                  PF01380.17   131 seq634_BIOID51089    -            347   3.1e-21   75.2   0.0   2   2     3e-14   4.1e-10   39.2   0.0     4    87   214   299   211   305 0.93 SIS domain
CTP_transf_1         PF01148.15   259 seq636_BIOID51089    -            285   1.3e-63  214.9  19.9   1   1   1.1e-67   1.5e-63  214.7  13.8     2   257     4   279     3   281 0.88 Cytidylyltransferase family
Bac_DNA_binding      PF00216.16    90 seq637_BIOID51089    -             90   3.2e-33  113.4   1.4   1   1   2.6e-37   3.6e-33  113.3   1.0     1    90     1    90     1    90 0.99 Bacterial DNA-binding protein
GntP_permease        PF02447.11   441 seq641_BIOID51089    -             72   3.2e-21   75.2   0.5   1   1   2.5e-25   3.4e-21   75.1   0.3   372   441     2    71     1    71 0.96 GntP family permease
DUF1481              PF07356.7    195 seq642_BIOID51089    -            211   5.4e-71  237.9   0.6   1   1   4.5e-75   6.2e-71  237.7   0.4     1   195    22   207    22   207 0.99 Protein of unknown function (DUF1481)
OMPdecase            PF00215.19   226 seq643_BIOID51089    -            291   4.1e-54  183.2   0.0   1   1   3.5e-58   4.8e-54  183.0   0.0     1   226    61   283    61   283 0.96 Orotidine 5'-phosphate decarboxylase / HUMPS family
PALP                 PF00291.20   307 seq648_BIOID51089    -            442   7.1e-43  146.8   0.0   1   1   7.1e-47   9.8e-43  146.3   0.0    15   289    92   399    73   409 0.84 Pyridoxal-phosphate dependent enzyme
Peptidase_M50        PF02163.17   192 seq653_BIOID51089    -            450   2.6e-70  235.2   0.3   1   1   6.5e-74   2.9e-70  235.0   0.2     2   192    11   446    10   446 0.99 Peptidase family M50
PDZ                  PF00595.19    81 seq653_BIOID51089    -            450   8.1e-13   48.2   0.3   1   1     1e-13   4.6e-10   39.4   0.0     8    81   209   277   203   277 0.91 PDZ domain (Also known as DHR or GLGF)
PDZ_2                PF13180.1     82 seq653_BIOID51089    -            450   7.3e-11   41.6   0.0   1   1   1.1e-11   5.1e-08   32.5   0.0    19    78   227   285   211   287 0.84 PDZ domain
EamA                 PF00892.15   126 seq655_BIOID51089    -            306   1.6e-36  125.0  35.4   1   2   3.2e-25   4.3e-21   75.1   7.0     1   125    18   140    18   141 0.93 EamA-like transporter family
EamA                 PF00892.15   126 seq655_BIOID51089    -            306   1.6e-36  125.0  35.4   2   2   3.1e-19   4.2e-15   55.7  12.0     1   125   160   284   160   285 0.87 EamA-like transporter family
Polysacc_synt        PF01943.12   273 seq657_BIOID51089    -            416     1e-13   51.0  19.1   1   1   7.7e-18     1e-13   51.0  13.3     1   272     3   283     3   284 0.84 Polysaccharide biosynthesis protein
AP_endonuc_2         PF01261.19   211 seq658_BIOID51089    -            276   8.3e-32  110.1   0.0   1   1   7.5e-36     1e-31  109.7   0.0     1   210    19   225    19   226 0.97 Xylose isomerase-like TIM barrel
Autotransporter      PF03797.14   265 seq662_BIOID51089    -            773     9e-44  149.6  18.0   1   1   1.3e-47     9e-44  149.6  12.5     3   265   488   759   486   762 0.95 Autotransporter beta-domain
Pertactin            PF03212.9    121 seq662_BIOID51089    -            773   2.9e-09   36.5   1.1   1   1   4.2e-13   2.9e-09   36.5   0.8     1   120   297   422   297   423 0.83 Pertactin
SUI1                 PF01253.17    83 seq665_BIOID51089    -            108   1.6e-22   78.9   1.9   1   1   1.4e-26   1.9e-22   78.7   1.3     2    82    28   104    27   105 0.95 Translation initiation factor SUI1
Fimbrial             PF00419.15   145 seq669_BIOID51089    -            180     8e-20   71.4   7.7   1   1     7e-24   9.6e-20   71.1   5.3     1   145    30   180    30   180 0.87 Fimbrial protein
YkuD                 PF03734.9    146 seq673_BIOID51089    -            319   3.5e-20   72.6   0.0   1   1     9e-24   6.1e-20   71.8   0.0     3   146   102   239   100   239 0.78 L,D-transpeptidase catalytic domain
LysM                 PF01476.15    44 seq673_BIOID51089    -            319   4.1e-07   29.6   0.0   1   1   1.1e-10   7.8e-07   28.7   0.0     2    44    46    90    45    90 0.94 LysM domain
HATPase_c            PF02518.21   111 seq674_BIOID51089    -            458   1.5e-28   98.5   0.8   1   1   6.1e-32   4.2e-28   97.1   0.1     2   110   346   449   345   450 0.98 Histidine kinase-, DNA gyrase B-, and HSP90-like ATPase
HisKA                PF00512.20    68 seq674_BIOID51089    -            458   1.5e-14   53.5   0.4   1   1     8e-18   5.5e-14   51.7   0.0     2    65   238   300   237   302 0.91 His Kinase A (phospho-acceptor) domain
PfkB                 PF00294.19   301 seq676_BIOID51089    -            261   1.9e-37  128.8   0.1   1   1   1.9e-41   2.6e-37  128.4   0.1    34   294    22   260     7   261 0.87 pfkB family carbohydrate kinase
Patatin              PF01734.17   204 seq677_BIOID51089    -            314   1.9e-24   86.6   0.5   1   1   2.5e-28   3.4e-24   85.8   0.1     1   201    21   178    21   180 0.95 Patatin-like phospholipase
DUF796               PF05638.7    134 seq678_BIOID51089    -            172   9.9e-35  119.3   0.0   1   1   8.3e-39   1.1e-34  119.1   0.0     1   133     6   155     6   156 0.94 Protein of unknown function (DUF796)
Glyco_transf_56      PF07429.6    361 seq681_BIOID51089    -            359  2.8e-193  641.6   0.0   1   1  4.6e-197  3.1e-193  641.4   0.0     1   360     1   358     1   359 0.99 4-alpha-L-fucosyltransferase glycosyl transferase group 56
Bac_surface_Ag       PF01103.18   323 seq682_BIOID51089    -            810  1.7e-100  336.4  16.0   1   1  1.1e-103  3.7e-100  335.4  11.1     1   323   448   810   448   810 0.96 Surface antigen
Surf_Ag_VNR          PF07244.10    78 seq682_BIOID51089    -            810   3.1e-65  216.4  10.4   1   5   6.3e-10   2.2e-06   27.8   0.0     1    78    24    91    24    91 0.87 Surface antigen variable number repeat
Surf_Ag_VNR          PF07244.10    78 seq682_BIOID51089    -            810   3.1e-65  216.4  10.4   2   5   5.9e-15     2e-11   44.0   0.0     1    78    92   172    92   172 0.93 Surface antigen variable number repeat
Surf_Ag_VNR          PF07244.10    78 seq682_BIOID51089    -            810   3.1e-65  216.4  10.4   3   5   3.5e-17   1.2e-13   51.1   0.1     2    78   176   263   175   263 0.86 Surface antigen variable number repeat
Surf_Ag_VNR          PF07244.10    78 seq682_BIOID51089    -            810   3.1e-65  216.4  10.4   4   5   5.8e-14     2e-10   40.8   0.0     1    78   266   344   266   344 0.92 Surface antigen variable number repeat
Surf_Ag_VNR          PF07244.10    78 seq682_BIOID51089    -            810   3.1e-65  216.4  10.4   5   5     1e-18   3.5e-15   56.0   0.1     1    78   347   421   347   421 0.91 Surface antigen variable number repeat
Pili_assembly_N      PF00345.15   122 seq683_BIOID51089    -            230   2.2e-37  127.4   0.2   1   1   8.5e-41   5.8e-37  126.0   0.0     1   121    26   145    26   146 0.91 Gram-negative pili assembly chaperone, N-terminal domain
Pili_assembly_C      PF02753.12    68 seq683_BIOID51089    -            230   6.7e-17   60.9   0.2   1   1   1.8e-20   1.2e-16   60.1   0.1     1    65   165   223   165   226 0.96 Gram-negative pili assembly chaperone, C-terminal domain
DUF3442              PF11924.3    280 seq685_BIOID51089    -           1417  1.3e-106  356.2   0.5   1   1  1.5e-109  4.1e-106  354.5   0.3     2   280    71   350    70   350 0.99 Protein of unknown function (DUF3442)
Big_1                PF02369.11   100 seq685_BIOID51089    -           1417   3.1e-53  177.7 102.4   1   3   1.2e-16   3.4e-13   49.2   7.4     7    97   996  1086   990  1088 0.85 Bacterial Ig-like domain (group 1)
Big_1                PF02369.11   100 seq685_BIOID51089    -           1417   3.1e-53  177.7 102.4   2   3   9.2e-17   2.5e-13   49.6   3.0     9    96  1101  1185  1090  1191 0.82 Bacterial Ig-like domain (group 1)
Big_1                PF02369.11   100 seq685_BIOID51089    -           1417   3.1e-53  177.7 102.4   3   3   3.4e-16   9.2e-13   47.8   9.5     3    95  1194  1287  1191  1292 0.83 Bacterial Ig-like domain (group 1)
Phage_GPD            PF05954.6    292 seq686_BIOID51089    -            713   2.2e-62  210.7   0.0   1   1   4.6e-66   3.1e-62  210.2   0.0     2   291    28   328    27   329 0.92 Phage late control gene D protein (GPD)
Phage_base_V         PF04717.7     79 seq686_BIOID51089    -            713   2.7e-27   94.4   0.1   1   1   7.7e-31   5.3e-27   93.4   0.1     1    77   366   458   366   460 0.91 Phage-related baseplate assembly protein
UTRA                 PF07702.8    141 seq687_BIOID51089    -            265     2e-32  111.6   0.0   1   1   9.8e-36   4.5e-32  110.5   0.0     1   140   118   256   118   257 0.99 UTRA domain
GntR                 PF00392.16    64 seq687_BIOID51089    -            265   8.6e-24   82.6   0.0   1   1   2.9e-27   1.3e-23   82.0   0.0     1    64    34    97    34    97 0.99 Bacterial regulatory proteins, gntR family
HTH_DeoR             PF08220.7     57 seq687_BIOID51089    -            265   7.6e-05   22.0   0.0   1   1   3.8e-08   0.00017   20.9   0.0    18    54    61    97    46   100 0.88 DeoR-like helix-turn-helix domain
Response_reg         PF00072.19   112 seq688_BIOID51089    -            337   1.5e-28   98.9   0.3   1   1   2.8e-32   3.8e-28   97.6   0.0     1   111    10   120    10   121 0.97 Response regulator receiver domain
Usher                PF00577.15   552 seq689_BIOID51089    -            869  3.8e-208  692.5  23.5   1   1  9.9e-212  4.5e-208  692.3  16.3     5   552   202   777   198   777 0.99 Type VII secretion system (T7SS), usher protein
PapC_N               PF13954.1    146 seq689_BIOID51089    -            869     2e-48  163.5   0.0   1   1   7.8e-52   3.5e-48  162.7   0.0     2   146    38   189    37   189 0.98 PapC N-terminal domain
PapC_C               PF13953.1     68 seq689_BIOID51089    -            869   7.4e-23   79.8   0.1   1   1   4.5e-26   2.1e-22   78.4   0.0     1    67   787   852   787   853 0.96 PapC C-terminal domain
Lactate_perm         PF02652.9    522 seq690_BIOID51089    -            560  6.8e-234  777.0  41.5   1   1  5.7e-238  7.8e-234  776.8  28.8     1   522    25   551    25   551 0.99 L-lactate permease
Sigma54_activat      PF00158.21   168 seq691_BIOID51089    -            441   1.5e-72  242.4   0.1   1   1   8.9e-76   2.4e-72  241.7   0.1     1   168   141   308   141   308 0.99 Sigma-54 interaction domain
Response_reg         PF00072.19   112 seq691_BIOID51089    -            441   7.2e-30  103.1   0.2   1   1   5.4e-33   1.5e-29  102.1   0.1     1   111     8   117     8   118 0.98 Response regulator receiver domain
HTH_8                PF02954.14    42 seq691_BIOID51089    -            441     2e-14   52.7   0.6   1   1   7.2e-18     2e-14   52.7   0.4     3    39   403   439   401   441 0.93 Bacterial regulatory protein, Fis family
AAA_5                PF07728.9    139 seq691_BIOID51089    -            441   1.3e-07   31.2   0.0   1   1   9.7e-11   2.7e-07   30.3   0.0     2   123   165   283   164   301 0.84 AAA domain (dynein-related subfamily)
AAA                  PF00004.24   132 seq691_BIOID51089    -            441   1.5e-05   25.0   0.0   1   1   1.2e-08   3.4e-05   23.9   0.0     1   126   165   296   165   302 0.72 ATPase family associated with various cellular activities (AAA)
Semialdhyde_dh       PF01118.19   121 seq694_BIOID51089    -            334   6.7e-33  113.4   0.0   1   1   1.9e-36   1.3e-32  112.5   0.0     3   121     5   146     3   146 0.97 Semialdehyde dehydrogenase, NAD binding domain
Semialdhyde_dhC      PF02774.13   184 seq694_BIOID51089    -            334     3e-20   72.7   0.0   1   1   6.6e-24   4.5e-20   72.1   0.0     1   184   163   311   163   311 0.95 Semialdehyde dehydrogenase, dimerisation domain
TetR_N               PF00440.18    47 seq695_BIOID51089    -            236   1.8e-14   53.0   0.2   1   1     3e-18   4.1e-14   51.8   0.2     2    47    51    96    50    96 0.97 Bacterial regulatory proteins, tetR family
WzyE                 PF06899.6    449 seq696_BIOID51089    -            450  1.2e-277  920.6  45.5   1   1  9.8e-282  1.3e-277  920.4  31.5     1   448     1   449     1   450 1.00 WzyE protein
AA_kinase            PF00696.23   241 seq700_BIOID51089    -            258     1e-39  136.4   2.0   1   1   8.4e-44   1.1e-39  136.2   1.4     3   240     5   235     3   236 0.93 Amino acid kinase family
NTP_transferase      PF00483.18   248 seq701_BIOID51089    -            302   2.4e-25   89.1   0.0   1   1   4.5e-29   3.1e-25   88.8   0.0     1   241    10   275    10   280 0.87 Nucleotidyl transferase
NTP_transf_3         PF12804.2    179 seq701_BIOID51089    -            302   9.5e-08   32.3   0.0   1   1   2.7e-11   1.8e-07   31.3   0.0     1   116    11   164    11   184 0.75 MobA-like NTP transferase domain
PfkB                 PF00294.19   301 seq704_BIOID51089    -            300   2.7e-63  213.7   0.5   1   1   2.3e-67   3.1e-63  213.5   0.4     3   299     5   287     3   289 0.93 pfkB family carbohydrate kinase
Glyco_tran_WecB      PF03808.8    172 seq705_BIOID51089    -            246   3.1e-56  189.3   0.1   1   1   3.1e-60   4.2e-56  188.9   0.1     2   172    61   231    60   231 0.96 Glycosyl transferase WecB/TagA/CpsF family
FCD                  PF07729.7    125 seq707_BIOID51089    -            258   3.1e-23   82.3   2.7   1   1   4.6e-27   3.1e-23   82.3   1.9     1   124   100   223   100   224 0.90 FCD domain
GntR                 PF00392.16    64 seq707_BIOID51089    -            258   2.1e-22   78.2   0.4   1   1   6.1e-26   4.2e-22   77.2   0.3     1    64     8    71     8    71 0.98 Bacterial regulatory proteins, gntR family
OmpH                 PF03938.9    158 seq708_BIOID51089    -            161   6.2e-23   81.3  16.0   1   1   5.4e-27   7.4e-23   81.1  11.1     3   157    10   160     6   161 0.93 Outer membrane protein (OmpH-like)
Autotransporter      PF03797.14   265 seq709_BIOID51089    -            108   3.1e-09   36.4   0.1   1   1   2.5e-13   3.4e-09   36.3   0.1   168   262     3    91     1    94 0.93 Autotransporter beta-domain
Lyase_1              PF00206.15   312 seq712_BIOID51089    -            457  3.8e-102  341.5   0.0   1   1  1.4e-105  1.9e-101  339.2   0.0     1   312     6   301     6   301 0.99 Lyase
Response_reg         PF00072.19   112 seq714_BIOID51089    -            204   3.2e-26   91.4   0.4   1   1   6.8e-30   4.6e-26   90.8   0.3     2   111     4   113     3   114 0.98 Response regulator receiver domain
GerE                 PF00196.14    58 seq714_BIOID51089    -            204   3.1e-22   77.5   0.1   1   1   1.1e-25   7.8e-22   76.2   0.0     2    58   142   198   141   198 0.97 Bacterial regulatory proteins, luxR family
Hexapep              PF00132.19    36 seq715_BIOID51089    -            341   4.3e-32  108.0  41.1   1   3   1.2e-14   8.4e-11   40.7   2.6     2    36   110   144   109   144 0.95 Bacterial transferase hexapeptide (six repeats)
Hexapep              PF00132.19    36 seq715_BIOID51089    -            341   4.3e-32  108.0  41.1   2   3   1.7e-12   1.2e-08   33.9   0.3     1    35   145   179   145   180 0.96 Bacterial transferase hexapeptide (six repeats)
Hexapep              PF00132.19    36 seq715_BIOID51089    -            341   4.3e-32  108.0  41.1   3   3   4.2e-11   2.9e-07   29.5   6.4     1    35   222   256   222   257 0.94 Bacterial transferase hexapeptide (six repeats)
LpxD                 PF04613.9     72 seq715_BIOID51089    -            341   1.9e-23   81.6   0.0   1   1   4.7e-27   3.2e-23   80.9   0.0     1    72    21    90    21    90 0.97 UDP-3-O-[3-hydroxymyristoyl] glucosamine N-acyltransferase, LpxD
DeoRC                PF00455.17   162 seq717_BIOID51089    -            268   2.4e-50  170.1   1.3   1   1   2.7e-53   3.1e-50  169.8   0.9     2   161    85   244    84   245 0.99 DeoR C terminal sensor domain
HTH_DeoR             PF08220.7     57 seq717_BIOID51089    -            268   5.8e-23   80.0   0.9   1   1   5.1e-26   5.8e-23   80.0   0.6     1    56    18    73    18    74 0.97 DeoR-like helix-turn-helix domain
HTH_11               PF08279.7     55 seq717_BIOID51089    -            268   6.4e-10   38.4   0.1   1   1     1e-12   1.2e-09   37.5   0.1     4    44    21    60    18    67 0.87 HTH domain
MarR_2               PF12802.2     62 seq717_BIOID51089    -            268   3.5e-07   29.6   0.1   1   1   7.3e-10   8.3e-07   28.4   0.1     5    61    17    70    11    71 0.88 MarR family
MarR                 PF01047.17    59 seq717_BIOID51089    -            268   4.7e-07   29.2   0.1   1   1   8.8e-10     1e-06   28.2   0.0     8    50    22    64    16    66 0.94 MarR family
HTH_27               PF13463.1     68 seq717_BIOID51089    -            268   5.2e-06   26.5   0.1   1   1   1.1e-08   1.2e-05   25.4   0.0     2    53    16    66    16    77 0.89 Winged helix DNA-binding domain
GntR                 PF00392.16    64 seq717_BIOID51089    -            268   8.6e-06   24.9   0.0   1   1   1.7e-08   1.9e-05   23.8   0.0    27    60    34    67    26    70 0.93 Bacterial regulatory proteins, gntR family
HTH_24               PF13412.1     48 seq717_BIOID51089    -            268   2.2e-05   23.6   0.1   1   1   4.6e-08   5.2e-05   22.4   0.1     7    48    21    62    16    62 0.95 Winged helix-turn-helix DNA-binding
RHS_repeat           PF05593.9     38 seq718_BIOID51089    -            856     2e-66  218.8 108.1   1   9   6.3e-13   8.6e-09   35.2   0.3     1    38   264   302   264   302 0.96 RHS Repeat
RHS_repeat           PF05593.9     38 seq718_BIOID51089    -            856     2e-66  218.8 108.1   2   9     3e-12   4.1e-08   33.0   0.4     3    37   288   322   286   323 0.95 RHS Repeat
RHS_repeat           PF05593.9     38 seq718_BIOID51089    -            856     2e-66  218.8 108.1   3   9   3.8e-09   5.3e-05   23.1   1.1     1    38   328   367   328   367 0.88 RHS Repeat
RHS_repeat           PF05593.9     38 seq718_BIOID51089    -            856     2e-66  218.8 108.1   4   9   1.7e-08   0.00023   21.1   0.3     1    36   372   407   372   408 0.91 RHS Repeat
RHS_repeat           PF05593.9     38 seq718_BIOID51089    -            856     2e-66  218.8 108.1   5   9   9.8e-12   1.3e-07   31.4   0.2     1    37   414   450   414   451 0.98 RHS Repeat
RHS_repeat           PF05593.9     38 seq718_BIOID51089    -            856     2e-66  218.8 108.1   6   9     9e-12   1.2e-07   31.5   0.3     1    37   456   491   456   492 0.97 RHS Repeat
RHS_repeat           PF05593.9     38 seq718_BIOID51089    -            856     2e-66  218.8 108.1   7   9   1.1e-08   0.00015   21.7   1.1     1    31   497   527   497   531 0.93 RHS Repeat
RHS_repeat           PF05593.9     38 seq718_BIOID51089    -            856     2e-66  218.8 108.1   8   9   4.1e-09   5.6e-05   23.0   0.4     1    31   559   592   559   601 0.89 RHS Repeat
RHS_repeat           PF05593.9     38 seq718_BIOID51089    -            856     2e-66  218.8 108.1   9   9   1.6e-10   2.2e-06   27.5   1.2     1    30   785   823   785   831 0.89 RHS Repeat
Porin_1              PF00267.16   337 seq719_BIOID51089    -            395  4.1e-143  476.5  32.3   1   1    7e-147  4.8e-143  476.3  22.4     1   337    27   395    27   395 0.99 Gram-negative porin
Porin_4              PF13609.1    311 seq719_BIOID51089    -            395   1.3e-20   74.0  41.9   1   1   2.8e-24   1.9e-20   73.5  29.1     6   304    12   365     6   374 0.82 Gram-negative porin
FMN_dh               PF01070.13   357 seq720_BIOID51089    -            396  3.2e-125  417.5   0.0   1   1  1.3e-128  4.4e-125  417.1   0.0     1   355    13   375    13   377 0.96 FMN-dependent dehydrogenase
NMO                  PF03060.10   330 seq720_BIOID51089    -            396     3e-05   23.1   2.9   1   1   1.3e-08   4.5e-05   22.6   2.0   138   225   248   335   244   372 0.87 Nitronate monooxygenase
AA_permease          PF00324.16   479 seq721_BIOID51089    -            461   4.5e-99  331.8  55.9   1   1  8.2e-103   5.6e-99  331.5  38.7     1   436    16   428    16   457 0.94 Amino acid permease
AA_permease_2        PF13520.1    426 seq721_BIOID51089    -            461   1.6e-43  148.7  59.1   1   1   3.1e-47   2.1e-43  148.3  41.0     9   425    20   440    15   441 0.88 Amino acid permease
Fimbrial             PF00419.15   145 seq722_BIOID51089    -            335   8.5e-19   68.0   0.1   1   1   9.9e-23   1.4e-18   67.4   0.0     2   145   188   335   187   335 0.92 Fimbrial protein
SBP_bac_3            PF00497.15   225 seq723_BIOID51089    -            218   5.3e-08   32.2   0.0   1   1     5e-12   6.9e-08   31.9   0.0    15   152    73   205    58   213 0.90 Bacterial extracellular solute-binding proteins, family 3
TK                   PF00265.13   176 seq725_BIOID51089    -            205   2.6e-64  215.9   0.0   1   1   2.2e-68   2.9e-64  215.7   0.0     1   176     2   186     2   186 0.99 Thymidine kinase
HAD_2                PF13419.1    176 seq728_BIOID51089    -            199   4.9e-29  101.7   0.1   1   1   1.7e-32   5.7e-29  101.5   0.1     2   176     4   184     3   184 0.85 Haloacid dehalogenase-like hydrolase
Hydrolase_like       PF13242.1     75 seq728_BIOID51089    -            199   2.5e-08   33.3   0.0   1   1   1.6e-11   5.5e-08   32.2   0.0     2    50   139   186   138   198 0.93 HAD-hyrolase-like
Hydrolase            PF00702.21   204 seq728_BIOID51089    -            199   1.8e-06   28.4   0.0   1   1   6.1e-10   2.1e-06   28.3   0.0   109   203    73   177     6   178 0.76 haloacid dehalogenase-like hydrolase
FabA                 PF07977.8    138 seq729_BIOID51089    -            151   8.4e-43  145.0   0.0   1   1   7.2e-47   9.8e-43  144.8   0.0     1   137    17   141    17   142 0.97 FabA-like domain
Response_reg         PF00072.19   112 seq730_BIOID51089    -            979   1.2e-29  102.4   0.0   1   1   2.1e-32   5.9e-29  100.2   0.0     1   111   743   852   743   853 0.98 Response regulator receiver domain
SBP_bac_3            PF00497.15   225 seq730_BIOID51089    -            979   8.8e-27   93.6   0.0   1   1   1.5e-29     4e-26   91.5   0.0     2   224    87   302    86   303 0.93 Bacterial extracellular solute-binding proteins, family 3
HATPase_c            PF02518.21   111 seq730_BIOID51089    -            979   2.7e-25   88.1   0.1   1   1   1.8e-28   5.1e-25   87.2   0.1     2   110   607   718   606   719 0.91 Histidine kinase-, DNA gyrase B-, and HSP90-like ATPase
HisKA                PF00512.20    68 seq730_BIOID51089    -            979   9.2e-17   60.6   0.0   1   1   9.8e-20   2.7e-16   59.2   0.0     1    68   493   559   493   559 0.98 His Kinase A (phospho-acceptor) domain
Hpt                  PF01627.18    90 seq730_BIOID51089    -            979   9.2e-09   35.0   0.5   1   1   9.7e-12   2.7e-08   33.6   0.4     1    89   886   969   886   970 0.95 Hpt domain
Fimbrial             PF00419.15   145 seq733_BIOID51089    -            171   1.3e-15   57.8   0.1   1   1   1.1e-19   1.5e-15   57.5   0.1     1   145    29   171    27   171 0.87 Fimbrial protein
MR_MLE_N             PF02746.11   117 seq735_BIOID51089    -            404   3.6e-34  117.1   0.0   1   1   1.8e-37     8e-34  116.0   0.0    25   117    14   110     7   110 0.97 Mandelate racemase / muconate lactonizing enzyme, N-terminal domain
MR_MLE_C             PF13378.1    111 seq735_BIOID51089    -            404     4e-26   91.0   0.0   1   1   1.9e-29   8.4e-26   90.0   0.0     1   110   263   374   263   375 0.89 Enolase C-terminal domain-like
MR_MLE               PF01188.16    67 seq735_BIOID51089    -            404   3.7e-11   43.2   0.0   1   1   3.5e-14   1.6e-10   41.2   0.0     2    67   196   263   195   263 0.92 Mandelate racemase / muconate lactonizing enzyme, C-terminal domain
Acetyltransf_11      PF13720.1     83 seq736_BIOID51089    -            262   2.4e-30  104.4   0.0   1   1   5.6e-34   3.8e-30  103.8   0.0     1    83   180   262   180   262 0.98 Udp N-acetylglucosamine O-acyltransferase; Domain 2
Hexapep              PF00132.19    36 seq736_BIOID51089    -            262     5e-30  101.5  21.3   1   5   3.6e-09   2.5e-05   23.4   0.3     4    35     2    33     1    34 0.91 Bacterial transferase hexapeptide (six repeats)
Hexapep              PF00132.19    36 seq736_BIOID51089    -            262     5e-30  101.5  21.3   2   5   5.4e-13   3.7e-09   35.5   3.3     1    36    17    52    17    52 0.96 Bacterial transferase hexapeptide (six repeats)
Hexapep              PF00132.19    36 seq736_BIOID51089    -            262     5e-30  101.5  21.3   3   5   1.5e-07     0.001   18.3   1.1     1    35    35    69    35    69 0.92 Bacterial transferase hexapeptide (six repeats)
Hexapep              PF00132.19    36 seq736_BIOID51089    -            262     5e-30  101.5  21.3   4   5   3.1e-07    0.0021   17.3   0.0     2    35    66    99    65   100 0.95 Bacterial transferase hexapeptide (six repeats)
Hexapep              PF00132.19    36 seq736_BIOID51089    -            262     5e-30  101.5  21.3   5   5   1.9e-13   1.3e-09   37.0   0.1     2    36   109   143   108   143 0.96 Bacterial transferase hexapeptide (six repeats)
Virul_fac_BrkB       PF03631.10   260 seq737_BIOID51089    -            290     1e-55  188.8  24.6   1   1   8.7e-60   1.2e-55  188.6  17.0     2   258    29   274    28   276 0.88 Virulence factor BrkB
SpoU_methylase       PF00588.14   142 seq738_BIOID51089    -            157   2.4e-34  118.0   0.0   1   1     2e-38   2.7e-34  117.9   0.0     1   142     1   142     1   142 0.95 SpoU rRNA Methylase family
DJ-1_PfpI            PF01965.19   147 seq742_BIOID51089    -            283   3.7e-12   45.7   0.0   1   1   4.6e-16   6.2e-12   45.0   0.0    22   143   125   274   108   278 0.81 DJ-1/PfpI family
DUF1271              PF06902.6     64 seq746_BIOID51089    -             76     3e-28   97.3   0.0   1   1   2.5e-32   3.4e-28   97.1   0.0     1    64    13    76    13    76 0.98 Protein of unknown function (DUF1271)
Radical_SAM          PF04055.16   166 seq747_BIOID51089    -            411   7.5e-13   48.8   0.0   1   1   3.7e-16   1.3e-12   48.1   0.0     6   160    20   182    16   208 0.83 Radical SAM superfamily
DUF4008              PF13186.1     64 seq747_BIOID51089    -            411     2e-12   47.1   0.6   1   1   1.3e-15   4.3e-12   46.0   0.4     4    64   282   343   276   343 0.90 Domain of unknown function (DUF4008)
Fer4_12              PF13353.1    139 seq747_BIOID51089    -            411     1e-06   28.8   0.0   1   1   5.5e-10   1.9e-06   27.9   0.0    13   115    19   126    17   150 0.59 4Fe-4S single cluster domain
LpxB                 PF02684.10   373 seq748_BIOID51089    -            382    2e-153  510.3   0.0   1   1  1.7e-157  2.3e-153  510.1   0.0     1   373     9   377     9   377 1.00 Lipid-A-disaccharide synthetase
Tyr_Deacylase        PF02580.11   145 seq749_BIOID51089    -            145   6.3e-55  185.0   0.1   1   1   5.1e-59     7e-55  184.8   0.0     2   144     3   144     2   145 0.99 D-Tyr-tRNA(Tyr) deacylase
Acetyltransf_1       PF00583.19    83 seq750_BIOID51089    -             90   1.3e-06   28.1   0.0   1   1   1.1e-10   1.6e-06   27.9   0.0     3    62    15    69     6    79 0.80 Acetyltransferase (GNAT) family
Fels1                PF05666.6     45 seq751_BIOID51089    -            122   9.7e-39  130.3   1.7   1   2   3.8e-21   5.3e-17   60.8   0.1     2    45    20    62    19    62 0.95 Fels-1 Prophage Protein-like
Fels1                PF05666.6     45 seq751_BIOID51089    -            122   9.7e-39  130.3   1.7   2   2   7.8e-24   1.1e-19   69.4   0.1     1    45    66   121    66   121 0.98 Fels-1 Prophage Protein-like
MFS_1                PF07690.11   354 seq753_BIOID51089    -            427   3.5e-56  190.3  61.3   1   1   2.6e-58   1.8e-54  184.7  27.3     1   347    28   380    28   384 0.87 Major Facilitator Superfamily
YiiD_Cterm           PF09500.5    144 seq754_BIOID51089    -            329   6.7e-49  165.0   0.0   1   1   2.9e-52   9.9e-49  164.4   0.0     1   143   174   313   174   314 0.99 Putative thioesterase (yiiD_Cterm)
Acetyltransf_7       PF13508.1     79 seq754_BIOID51089    -            329   4.5e-13   49.0   0.0   1   1   2.4e-16   8.3e-13   48.1   0.0     3    78    60   139    58   140 0.87 Acetyltransferase (GNAT) domain
Acetyltransf_1       PF00583.19    83 seq754_BIOID51089    -            329   2.5e-12   46.5   0.0   1   1   2.1e-15   7.1e-12   45.0   0.0     2    82    66   138    65   139 0.96 Acetyltransferase (GNAT) family
Acetyltransf_10      PF13673.1    117 seq754_BIOID51089    -            329   1.6e-08   34.5   0.0   1   1   7.8e-12   2.7e-08   33.8   0.0    38   117    55   138    16   138 0.81 Acetyltransferase (GNAT) domain
DUF2622              PF11080.3     96 seq755_BIOID51089    -             98   2.5e-05   23.9   0.0   1   1   2.3e-09   3.2e-05   23.5   0.0     7    93     8    94     3    96 0.89 Protein of unknown function (DUF2622)
DUF2566              PF10753.4     55 seq756_BIOID51089    -             57   1.8e-28   98.0   9.3   1   1   1.4e-32     2e-28   97.9   6.5     1    55     3    57     3    57 0.98 Protein of unknown function (DUF2566)
RNase_HII            PF01351.13   198 seq758_BIOID51089    -            198   6.2e-58  195.5   0.0   1   1   5.2e-62   7.1e-58  195.4   0.0     1   197    13   189    13   190 0.99 Ribonuclease HII
YcgL                 PF05166.8     74 seq761_BIOID51089    -            108     3e-33  113.6   0.1   1   1   2.9e-37     4e-33  113.2   0.1     1    74    14    87    14    87 0.99 YcgL domain
FAA_hydrolase        PF01557.13   217 seq766_BIOID51089    -            219   3.5e-56  189.9   0.0   1   1   2.9e-60     4e-56  189.7   0.0     1   208    18   210    18   219 0.93 Fumarylacetoacetate (FAA) hydrolase family
DNA_pol3_alpha       PF07733.7    426 seq767_BIOID51089    -           1160    2e-177  589.7   0.0   1   1  5.8e-181  2.6e-177  589.4   0.0     2   426   291   735   290   735 0.96 Bacterial DNA polymerase III alpha subunit
PHP                  PF02811.14   175 seq767_BIOID51089    -           1160   3.9e-30  104.7   0.0   1   1   2.4e-33   1.1e-29  103.3   0.0     1   170     7   178     7   192 0.96 PHP domain
tRNA_anti            PF01336.20    76 seq767_BIOID51089    -           1160   1.2e-08   34.4   0.1   1   1   5.4e-12   2.5e-08   33.5   0.1     2    75  1000  1072   994  1073 0.88 OB-fold nucleic acid binding domain
LysR_substrate       PF03466.15   209 seq768_BIOID51089    -            315   9.6e-55  184.8   0.6   1   1   1.9e-58   1.3e-54  184.3   0.4     4   208    99   303    96   304 0.99 LysR substrate binding domain
HTH_1                PF00126.22    60 seq768_BIOID51089    -            315   8.8e-22   76.4   0.5   1   1   2.5e-25   1.7e-21   75.5   0.1     1    59    13    71    13    72 0.98 Bacterial regulatory helix-turn-helix protein, lysR family
FliB                 PF03692.10    85 seq773_BIOID51089    -            153   1.3e-08   35.0  10.3   1   1   1.7e-12   2.4e-08   34.2   7.1     2    85    29    97    28    97 0.97 Flagellin N-methylase
MarC                 PF01914.12   203 seq774_BIOID51089    -            215   1.5e-74  249.3  11.2   1   1   1.3e-78   1.7e-74  249.2   7.7     2   203     9   210     8   210 0.99 MarC family integral membrane protein
Transthyretin        PF00576.16   112 seq776_BIOID51089    -            137   1.9e-42  143.5   0.1   1   1   1.6e-46   2.2e-42  143.3   0.1     2   112    28   136    27   136 0.98 HIUase/Transthyretin family
TonB_dep_Rec         PF00593.19   276 seq778_BIOID51089    -            729   7.2e-30  104.7  22.0   1   1   1.1e-33   7.2e-30  104.7  15.2     1   275   493   727   493   728 0.87 TonB dependent receptor
Plug                 PF07715.10   108 seq778_BIOID51089    -            729     6e-14   52.1   0.4   1   1   8.8e-18     6e-14   52.1   0.3     2   106    75   175    74   177 0.93 TonB-dependent Receptor Plug Domain
HTH_31               PF13560.1     64 seq780_BIOID51089    -             96   6.8e-11   42.0   0.0   1   1   7.9e-14   3.6e-10   39.7   0.0     4    46    35    76    34    93 0.82 Helix-turn-helix domain
HTH_3                PF01381.17    55 seq780_BIOID51089    -             96   3.2e-09   36.3   0.1   1   1     2e-12   9.2e-09   34.9   0.0     1    38    37    74    37    85 0.96 Helix-turn-helix
HTH_19               PF12844.2     64 seq780_BIOID51089    -             96     2e-08   34.0   0.0   1   1   2.1e-11   9.4e-08   31.8   0.0     3    55    36    87    36    95 0.83 Helix-turn-helix domain
Cupin_6              PF12852.2    186 seq782_BIOID51089    -            284   1.7e-26   92.8   0.5   1   1   1.2e-29   5.6e-26   91.1   0.4     1   186     2   162     2   162 0.93 Cupin
HTH_18               PF12833.2     81 seq782_BIOID51089    -            284   1.4e-20   73.0   0.3   1   1   2.3e-23     1e-19   70.2   0.1     1    81   199   278   199   278 0.97 Helix-turn-helix domain
HTH_AraC             PF00165.18    42 seq782_BIOID51089    -            284   1.5e-15   56.3   0.0   1   2   5.7e-09   2.6e-05   23.7   0.0     5    41   190   226   186   227 0.90 Bacterial regulatory helix-turn-helix proteins, AraC family
HTH_AraC             PF00165.18    42 seq782_BIOID51089    -            284   1.5e-15   56.3   0.0   2   2   4.5e-11   2.1e-07   30.4   0.0    13    41   247   276   238   277 0.92 Bacterial regulatory helix-turn-helix proteins, AraC family
Oxidored_molyb       PF00174.14   169 seq783_BIOID51089    -            334   8.3e-41  139.1   0.0   1   1   9.6e-45   1.3e-40  138.4   0.0    11   168   108   268    97   269 0.94 Oxidoreductase molybdopterin binding domain
Metalloenzyme        PF01676.13   262 seq785_BIOID51089    -            165   2.2e-23   82.7   0.0   1   1   3.4e-27   2.3e-23   82.6   0.0     1    66     6   118     6   159 0.78 Metalloenzyme superfamily
iPGM_N               PF06415.8    223 seq785_BIOID51089    -            165   5.5e-19   68.3   0.3   1   1     1e-22   7.2e-19   67.9   0.2     2    67    85   151    84   154 0.91 BPG-independent PGAM N-terminus (iPGM_N)
Metalloenzyme        PF01676.13   262 seq791_BIOID51089    -            324   1.4e-74  250.5   0.7   1   1   3.4e-78   1.5e-74  250.4   0.5    68   261   119   317    24   318 0.93 Metalloenzyme superfamily
iPGM_N               PF06415.8    223 seq791_BIOID51089    -            324   2.4e-39  134.8   3.5   1   1   8.7e-43   3.9e-39  134.1   2.5   108   223     1   118     1   118 0.99 BPG-independent PGAM N-terminus (iPGM_N)
Phosphodiest         PF01663.17   364 seq791_BIOID51089    -            324   9.3e-06   25.0   0.0   1   1   2.4e-09   1.1e-05   24.8   0.0   103   247   112   260    68   302 0.72 Type I phosphodiesterase / nucleotide pyrophosphatase
RHH_1                PF01402.16    39 seq793_BIOID51089    -             81   4.8e-11   41.9   0.5   1   1   5.7e-15   7.7e-11   41.2   0.4     2    39    15    52    14    52 0.96 Ribbon-helix-helix protein, copG family
SBP_bac_5            PF00496.17   374 seq794_BIOID51089    -            567   4.6e-87  292.1   9.8   1   1     5e-91   6.9e-87  291.5   6.8     3   373   107   487   105   488 0.92 Bacterial extracellular solute-binding proteins, family 5 Middle
Ferric_reduct        PF01794.14   125 seq796_BIOID51089    -            211   3.5e-13   49.6  11.2   1   1   2.6e-17   3.5e-13   49.6   7.8     5   124    51   161    18   162 0.90 Ferric reductase like transmembrane component
Peptidase_S24        PF00717.18    70 seq798_BIOID51089    -            139   1.7e-13   49.8   0.0   1   1   1.8e-17   2.5e-13   49.3   0.0     2    68    56   120    55   122 0.91 Peptidase S24-like
CCG                  PF02754.11    85 seq800_BIOID51089    -            239   9.7e-30  102.3   0.2   1   2   2.2e-17   3.1e-13   49.4   0.0     1    84     3    84     3    85 0.95 Cysteine-rich domain
CCG                  PF02754.11    85 seq800_BIOID51089    -            239   9.7e-30  102.3   0.2   2   2   6.3e-18   8.6e-14   51.2   0.0     2    84   133   216   132   217 0.92 Cysteine-rich domain
TetR_N               PF00440.18    47 seq801_BIOID51089    -            234   1.3e-13   50.1   2.0   1   1   1.5e-17   2.1e-13   49.5   0.1     1    46    34    80    34    81 0.95 Bacterial regulatory proteins, tetR family
IMS                  PF00817.15   148 seq803_BIOID51089    -            422   7.5e-39  132.8   0.0   1   1   5.5e-42   1.9e-38  131.5   0.0     1   147     5   150     5   151 0.96 impB/mucB/samB family
DUF4113              PF13438.1     75 seq803_BIOID51089    -            422   1.4e-28   98.4   0.2   1   1   1.9e-31   6.6e-28   96.3   0.0     1    75   347   421   347   421 0.98 Domain of unknown function (DUF4113)
IMS_C                PF11799.3    137 seq803_BIOID51089    -            422     1e-08   35.5   0.0   1   1   6.1e-12   2.1e-08   34.5   0.0     3   122   214   333   212   344 0.89 impB/mucB/samB family C-terminal
IMS_HHH              PF11798.3     32 seq803_BIOID51089    -            422   1.3e-07   31.0   0.0   1   1   1.1e-10   3.8e-07   29.6   0.0     4    32   172   200   169   200 0.92 IMS family HHH motif
Peptidase_M23        PF01551.17    96 seq804_BIOID51089    -            427   2.2e-25   88.4   0.2   1   1   3.6e-29     5e-25   87.2   0.1     3    96   328   421   327   421 0.98 Peptidase family M23
YodA                 PF09223.6    182 seq806_BIOID51089    -            223   1.8e-86  288.3   5.1   1   1   1.6e-90   2.1e-86  288.0   3.5     2   182    43   223    42   223 0.99 YodA lipocalin-like domain
ACCA                 PF03255.9    145 seq808_BIOID51089    -            319     6e-65  217.1   0.2   1   1   1.9e-68   8.7e-65  216.5   0.1     2   145     5   151     4   151 0.97 Acetyl co-enzyme A carboxylase carboxyltransferase alpha subunit
Carboxyl_trans       PF01039.17   493 seq808_BIOID51089    -            319   1.5e-18   66.3   0.1   1   1   4.1e-22   1.9e-18   66.0   0.0   272   473    85   288    58   300 0.84 Carboxyl transferase domain
MdcE                 PF06833.6    234 seq808_BIOID51089    -            319   6.6e-06   25.3   0.0   1   1     2e-09   9.1e-06   24.9   0.0     5   176    88   262    84   313 0.81 Malonate decarboxylase gamma subunit (MdcE)
DUF162               PF02589.10   189 seq809_BIOID51089    -            475   6.8e-51  172.3   0.1   1   1   6.2e-54   9.4e-51  171.9   0.1     3   189    72   294    70   294 0.99 Uncharacterised ACR, YkgG family COG1556
Fer4_8               PF13183.1     57 seq809_BIOID51089    -            475   1.3e-11   44.2   2.1   1   1   1.9e-14   2.9e-11   43.1   1.5     2    57   309   376   308   376 0.79 4Fe-4S dicluster domain
DUF3390              PF11870.3     93 seq809_BIOID51089    -            475   1.2e-09   37.8   0.5   1   1   1.9e-12   2.9e-09   36.5   0.3    13    90   387   468   379   471 0.82 Domain of unknown function (DUF3390)
Fer4_9               PF13187.1     55 seq809_BIOID51089    -            475   1.1e-08   35.0   0.5   1   1   2.2e-11   3.3e-08   33.5   0.4     1    53   311   375   311   376 0.94 4Fe-4S dicluster domain
Fer4_17              PF13534.1     61 seq809_BIOID51089    -            475   1.2e-07   31.8   1.9   1   1   2.5e-10   3.8e-07   30.2   1.3     1    60   311   376   311   377 0.71 4Fe-4S dicluster domain
Fer4_7               PF12838.2     52 seq809_BIOID51089    -            475   1.8e-07   31.2   4.3   1   1   3.2e-10   4.8e-07   29.9   2.9     1    51   311   375   311   376 0.77 4Fe-4S dicluster domain
Fer4_10              PF13237.1     52 seq809_BIOID51089    -            475   1.8e-07   30.6   5.0   1   1   4.5e-10   6.9e-07   28.8   3.7     7    52   310   373   305   373 0.69 4Fe-4S dicluster domain
DUF1422              PF07226.6    118 seq810_BIOID51089    -            119   1.1e-54  183.0   1.2   1   1   9.1e-59   1.2e-54  182.9   0.9     3   116     2   115     1   117 0.97 Protein of unknown function (DUF1422)
BPD_transp_1         PF00528.17   185 seq813_BIOID51089    -            306   1.1e-38  132.4  18.3   1   1   8.3e-43   1.1e-38  132.4  12.7     1   185   112   306   112   306 0.99 Binding-protein-dependent transport system inner membrane component
HTS                  PF04204.11   298 seq814_BIOID51089    -            309  2.3e-131  436.7   0.0   1   1  1.9e-135  2.6e-131  436.6   0.0     1   298     2   299     2   299 1.00 Homoserine O-succinyltransferase
Cytochrom_B_N        PF00033.14   188 seq815_BIOID51089    -            176   1.4e-22   79.8  12.3   1   1   2.4e-26   1.6e-22   79.6   8.5     2   187     2   173     1   174 0.96 Cytochrome b(N-terminal)/b6/petB
Ni_hydr_CYTB         PF01292.15   182 seq815_BIOID51089    -            176     1e-18   67.2  11.5   1   1   1.8e-22   1.2e-18   67.0   8.0     1   181     3   173     3   174 0.85 Prokaryotic cytochrome b561
Polysacc_deac_2      PF04748.8    213 seq816_BIOID51089    -            319   1.5e-80  269.0   0.3   1   1   1.3e-84   1.8e-80  268.8   0.2     1   212    28   238    28   239 0.99 Divergent polysaccharide deacetylase
OKR_DC_1             PF01276.15   417 seq819_BIOID51089    -            713    2e-194  645.8   0.0   1   1  5.3e-198  2.4e-194  645.5   0.0     1   417   130   545   130   545 1.00 Orn/Lys/Arg decarboxylase, major domain
OKR_DC_1_C           PF03711.10   137 seq819_BIOID51089    -            713   8.5e-53  177.9   0.0   1   1   4.3e-56   1.9e-52  176.8   0.0     1   135   570   702   570   704 0.99 Orn/Lys/Arg decarboxylase, C-terminal domain
OKR_DC_1_N           PF03709.10   115 seq819_BIOID51089    -            713   8.4e-27   93.3   0.0   1   1   3.8e-30   1.7e-26   92.4   0.0     1   115    14   124    14   124 0.99 Orn/Lys/Arg decarboxylase, N-terminal domain
Adenylate_cycl       PF01295.13   605 seq820_BIOID51089    -            848    9e-275  912.5   0.0   1   1  1.6e-278  1.1e-274  912.3   0.0     1   601   228   826   228   830 0.98 Adenylate cyclase, class-I
Adenyl_cycl_N        PF12633.2    204 seq820_BIOID51089    -            848   3.4e-87  291.1   0.0   1   1   2.2e-86   1.5e-82  275.9   0.0     1   203     1   200     1   201 0.96 Adenylate cyclase NT domain
BPD_transp_1         PF00528.17   185 seq821_BIOID51089    -            302   6.3e-26   90.9   9.9   1   1   9.3e-30   6.3e-26   90.9   6.8     1   182   119   300   115   302 0.98 Binding-protein-dependent transport system inner membrane component
OppC_N               PF12911.2     56 seq821_BIOID51089    -            302   1.7e-19   68.7   0.4   1   1   2.5e-23   1.7e-19   68.7   0.2     1    55    22    76    22    77 0.94 N-terminal TM domain of oligopeptide transport permease C
DUF162               PF02589.10   189 seq822_BIOID51089    -            231   1.2e-36  125.8   0.1   1   1   1.3e-40   1.8e-36  125.3   0.0    19   189    65   228    47   228 0.92 Uncharacterised ACR, YkgG family COG1556
TonB_dep_Rec         PF00593.19   276 seq824_BIOID51089    -            628   1.4e-30  107.0  21.3   1   1     2e-34   1.4e-30  107.0  14.8     1   276   404   627   404   627 0.90 TonB dependent receptor
Plug                 PF07715.10   108 seq824_BIOID51089    -            628   6.4e-30  103.5   1.5   1   1   9.4e-34   6.4e-30  103.5   1.0     4   108    55   160    52   160 0.97 TonB-dependent Receptor Plug Domain
Malate_synthase      PF01274.17   523 seq825_BIOID51089    -            539  1.9e-214  712.4   0.0   1   1  1.5e-218  2.1e-214  712.2   0.0     3   522    19   538    17   539 0.99 Malate synthase
MtfA                 PF06167.7    253 seq826_BIOID51089    -            278     6e-75  251.7   0.1   1   1   5.3e-79   7.2e-75  251.5   0.1    11   253    18   256     9   256 0.95 Phosphoenolpyruvate:glucose-phosphotransferase regulator
oligo_HPY            PF08352.7     64 seq827_BIOID51089    -            337     2e-21   75.9   0.1   1   1   8.3e-25   3.8e-21   75.0   0.1     1    64   248   312   248   312 0.99 Oligopeptide/dipeptide transporter, C-terminal region
ABC_tran             PF00005.22   118 seq827_BIOID51089    -            337   1.8e-18   66.8   0.0   1   1   6.4e-22   2.9e-18   66.2   0.0    15   118    80   197    65   197 0.85 ABC transporter
AAA_21               PF13304.1    303 seq827_BIOID51089    -            337   3.4e-11   43.5   0.2   1   1   6.7e-14   3.1e-10   40.3   0.0   227   300   159   230    76   233 0.81 AAA domain
Glyoxalase           PF00903.20   128 seq835_BIOID51089    -            129   7.8e-23   80.7   0.0   1   1   1.9e-26   8.7e-23   80.5   0.0     2   128     7   126     6   126 0.97 Glyoxalase/Bleomycin resistance protein/Dioxygenase superfamily
Glyoxalase_2         PF12681.2    108 seq835_BIOID51089    -            129   3.8e-18   65.9   0.0   1   1   9.7e-22   4.4e-18   65.7   0.0     1   108    12   127    12   127 0.79 Glyoxalase-like domain
Glyoxalase_4         PF13669.1    110 seq835_BIOID51089    -            129   2.6e-13   49.8   0.0   1   1   6.9e-17   3.2e-13   49.5   0.0     1    96     8   102     8   115 0.85 Glyoxalase/Bleomycin resistance protein/Dioxygenase superfamily
FadR_C               PF07840.7    164 seq836_BIOID51089    -            239   6.9e-73  243.5   0.0   1   1   1.9e-76   8.5e-73  243.2   0.0     1   163    72   234    72   235 0.99 FadR C-terminal domain
GntR                 PF00392.16    64 seq836_BIOID51089    -            239   2.3e-20   71.6   0.0   1   1     1e-23   4.7e-20   70.6   0.0     4    64    11    71     8    71 0.96 Bacterial regulatory proteins, gntR family
ABC_tran             PF00005.22   118 seq837_BIOID51089    -            334   2.6e-21   76.0   0.0   1   1   8.9e-25     4e-21   75.4   0.0     1   117    64   192    64   193 0.90 ABC transporter
oligo_HPY            PF08352.7     64 seq837_BIOID51089    -            334   1.3e-19   70.1   0.2   1   1   5.3e-23   2.4e-19   69.3   0.2     1    64   244   311   244   311 0.99 Oligopeptide/dipeptide transporter, C-terminal region
ICL                  PF00463.16   526 seq839_BIOID51089    -            439  3.2e-200  665.6   1.7   1   2  4.6e-118  3.2e-114  381.9   0.0     1   255    12   262    12   264 0.99 Isocitrate lyase family
ICL                  PF00463.16   526 seq839_BIOID51089    -            439  3.2e-200  665.6   1.7   2   2   1.5e-88     1e-84  284.5   1.0   353   526   262   439   260   439 0.98 Isocitrate lyase family
PEP_mutase           PF13714.1    238 seq839_BIOID51089    -            439   4.8e-19   68.4   0.0   1   1   2.3e-22   1.6e-18   66.7   0.0    26   198    86   320    74   352 0.86 Phosphoenolpyruvate phosphomutase
Big_1                PF02369.11   100 seq841_BIOID51089    -           2145  1.5e-284  919.9 221.5   1  13   3.9e-21   1.1e-17   63.6   8.8     2    94   676   764   671   770 0.88 Bacterial Ig-like domain (group 1)
Big_1                PF02369.11   100 seq841_BIOID51089    -           2145  1.5e-284  919.9 221.5   2  13   1.2e-25   3.2e-22   78.2   8.8     3    97   772   864   769   867 0.92 Bacterial Ig-like domain (group 1)
Big_1                PF02369.11   100 seq841_BIOID51089    -           2145  1.5e-284  919.9 221.5   3  13     3e-26   8.3e-23   80.0   2.9     2    97   869   967   868   969 0.95 Bacterial Ig-like domain (group 1)
Big_1                PF02369.11   100 seq841_BIOID51089    -           2145  1.5e-284  919.9 221.5   4  13   1.1e-27   2.9e-24   84.7   7.0     4   100   981  1073   978  1073 0.94 Bacterial Ig-like domain (group 1)
Big_1                PF02369.11   100 seq841_BIOID51089    -           2145  1.5e-284  919.9 221.5   5  13     5e-22   1.4e-18   66.5   8.1     4   100  1079  1173  1076  1173 0.84 Bacterial Ig-like domain (group 1)
Big_1                PF02369.11   100 seq841_BIOID51089    -           2145  1.5e-284  919.9 221.5   6  13     4e-27   1.1e-23   82.8   6.1     2   100  1184  1286  1183  1286 0.89 Bacterial Ig-like domain (group 1)
Big_1                PF02369.11   100 seq841_BIOID51089    -           2145  1.5e-284  919.9 221.5   7  13   1.7e-24   4.6e-21   74.4   4.0     2    98  1288  1384  1287  1386 0.89 Bacterial Ig-like domain (group 1)
Big_1                PF02369.11   100 seq841_BIOID51089    -           2145  1.5e-284  919.9 221.5   8  13   1.4e-28   3.7e-25   87.6   5.6     6    96  1392  1485  1388  1489 0.93 Bacterial Ig-like domain (group 1)
Big_1                PF02369.11   100 seq841_BIOID51089    -           2145  1.5e-284  919.9 221.5   9  13   1.9e-26   5.2e-23   80.7   6.5     2    99  1491  1590  1490  1591 0.95 Bacterial Ig-like domain (group 1)
Big_1                PF02369.11   100 seq841_BIOID51089    -           2145  1.5e-284  919.9 221.5  10  13   4.8e-25   1.3e-21   76.2   4.9     5    97  1601  1687  1595  1690 0.93 Bacterial Ig-like domain (group 1)
Big_1                PF02369.11   100 seq841_BIOID51089    -           2145  1.5e-284  919.9 221.5  11  13   1.1e-20     3e-17   62.2   0.3    20    96  1712  1787  1693  1790 0.84 Bacterial Ig-like domain (group 1)
Big_1                PF02369.11   100 seq841_BIOID51089    -           2145  1.5e-284  919.9 221.5  12  13   3.9e-24   1.1e-20   73.2   5.7     5   100  1798  1886  1792  1886 0.90 Bacterial Ig-like domain (group 1)
Big_1                PF02369.11   100 seq841_BIOID51089    -           2145  1.5e-284  919.9 221.5  13  13   1.7e-22   4.5e-19   68.0   8.0     3   100  1891  1989  1889  1989 0.94 Bacterial Ig-like domain (group 1)
DUF3442              PF11924.3    280 seq841_BIOID51089    -           2145  1.2e-100  336.6   2.8   1   1  4.3e-104  1.2e-100  336.6   2.0     3   280    77   355    75   355 0.99 Protein of unknown function (DUF3442)
Asp_Glu_race         PF01177.17   217 seq843_BIOID51089    -            285   3.4e-30  105.4   0.1   1   1   3.4e-34   4.7e-30  105.0   0.0     2   215    25   234    24   236 0.86 Asp/Glu/Hydantoin racemase
ATP_bind_3           PF01171.15   182 seq844_BIOID51089    -            432   6.3e-59  198.4   0.0   1   1   1.9e-62   8.6e-59  197.9   0.0     1   180    14   191    14   193 0.97 PP-loop family
TilS_C               PF11734.3     74 seq844_BIOID51089    -            432   3.1e-26   90.2   0.0   1   1   2.4e-29   1.1e-25   88.5   0.0     1    74   356   427   356   427 0.91 TilS substrate C-terminal domain
TilS                 PF09179.6     69 seq844_BIOID51089    -            432   2.6e-23   81.6   5.2   1   1   2.2e-26     1e-22   79.8   3.6     1    69   241   309   241   309 0.99 TilS substrate binding domain
Lip_A_acyltrans      PF03279.8    295 seq849_BIOID51089    -            328  4.5e-113  376.8   0.3   1   1  3.7e-117  5.1e-113  376.7   0.2     2   295    27   318    26   318 0.99 Bacterial lipid A biosynthesis acyltransferase
LPAM_2               PF13627.1     24 seq853_BIOID51089    -             67   1.6e-08   33.8   3.3   1   1   1.6e-12   2.1e-08   33.4   2.3     1    24     6    29     6    29 0.94 Prokaryotic lipoprotein-attachment site
DAP_epimerase        PF01678.14   121 seq857_BIOID51089    -            275   1.3e-77  257.4   0.7   1   2   1.8e-43   1.2e-39  134.8   0.0     1   120     4   124     4   125 0.98 Diaminopimelate epimerase
DAP_epimerase        PF01678.14   121 seq857_BIOID51089    -            275   1.3e-77  257.4   0.7   2   2   2.5e-39   1.7e-35  121.4   0.1     2   121   153   268   152   268 0.97 Diaminopimelate epimerase
PhzC-PhzF            PF02567.11   282 seq857_BIOID51089    -            275   3.6e-05   23.0   0.0   1   1   7.7e-09   5.2e-05   22.5   0.0    45   224    51   224    46   229 0.86 Phenazine biosynthesis-like protein
AceK                 PF06315.6    562 seq860_BIOID51089    -            578    7e-240  796.9   0.0   1   1  5.8e-244  7.9e-240  796.7   0.0     1   562     9   568     9   568 0.99 Isocitrate dehydrogenase kinase/phosphatase (AceK)
FdhD-NarQ            PF02634.10   236 seq862_BIOID51089    -            277   7.6e-73  244.7   0.0   1   1   6.6e-77     9e-73  244.4   0.0     1   235    38   275    38   276 0.92 FdhD/NarQ family
Epimerase            PF01370.16   236 seq865_BIOID51089    -            310   6.2e-50  169.7   0.0   1   1   2.8e-53   7.7e-50  169.3   0.0     1   236     2   236     2   236 0.92 NAD dependent epimerase/dehydratase family
3Beta_HSD            PF01073.14   280 seq865_BIOID51089    -            310   1.7e-12   46.5   0.0   1   1   8.5e-16   2.3e-12   46.0   0.0     1   223     3   219     3   224 0.79 3-beta hydroxysteroid dehydrogenase/isomerase family
RmlD_sub_bind        PF04321.12   287 seq865_BIOID51089    -            310   7.2e-10   38.1   0.0   1   1   7.5e-13   2.1e-09   36.6   0.0     3   155     2   174     1   267 0.79 RmlD substrate binding domain
NAD_binding_4        PF07993.7    249 seq865_BIOID51089    -            310   1.8e-07   30.2   0.0   1   1   3.6e-08   9.9e-05   21.2   0.0    86   210    67   184    47   220 0.84 Male sterility protein
YaeQ                 PF07152.7    175 seq866_BIOID51089    -            181   4.4e-72  240.9   1.2   1   1   3.7e-76     5e-72  240.7   0.8     1   174     1   175     1   176 0.99 YaeQ protein
DUF484               PF04340.7    225 seq867_BIOID51089    -            235   1.1e-89  299.6   0.4   1   1   9.5e-94   1.3e-89  299.4   0.3     1   224    10   232    10   233 0.99 Protein of unknown function, DUF484
DAO                  PF01266.19   358 seq869_BIOID51089    -            432   5.6e-74  249.0   0.5   1   1   4.8e-77   6.5e-74  248.8   0.3     2   358     3   397     2   397 0.95 FAD dependent oxidoreductase
Pyr_redox_2          PF07992.9    200 seq869_BIOID51089    -            432   7.5e-09   35.6   0.3   1   1   3.9e-08   5.3e-05   23.0   0.2     1    36     2    37     2    65 0.92 Pyridine nucleotide-disulphide oxidoreductase
Pyr_redox            PF00070.22    80 seq869_BIOID51089    -            432   3.2e-08   33.7   0.2   1   1     7e-09   9.6e-06   25.7   0.2     1    33     2    34     2    47 0.91 Pyridine nucleotide-disulphide oxidoreductase
NAD_binding_8        PF13450.1     68 seq869_BIOID51089    -            432   8.6e-07   28.7   0.1   1   1   5.6e-09   7.6e-06   25.7   0.0     1    34     5    38     5    69 0.85 NAD(P)-binding Rossmann-like domain
ApbA                 PF02558.11   151 seq869_BIOID51089    -            432   2.3e-05   23.7   0.2   1   1   3.8e-08   5.3e-05   22.6   0.1     1    33     3    34     3    48 0.87 Ketopantoate reductase PanE/ApbA
AlaDh_PNT_C          PF01262.16   168 seq869_BIOID51089    -            432   0.00013   21.5   0.1   1   1   1.7e-07   0.00023   20.6   0.1    22    59     2    39     1    52 0.85 Alanine dehydrogenase/PNT, C-terminal domain
RF-1                 PF00472.15   114 seq871_BIOID51089    -            140   5.7e-29  100.1   0.6   1   1   4.9e-33   6.7e-29   99.8   0.4     4   114     4   132     1   138 0.91 RF-1 domain
DUF3829              PF12889.2    277 seq875_BIOID51089    -            346   2.3e-79  266.3  13.0   1   1   1.9e-83   2.6e-79  266.1   9.0     2   277    66   346    65   346 0.98 Protein of unknown function (DUF3829)
Glyco_transf_9       PF01075.12   247 seq878_BIOID51089    -            348   2.3e-89  298.7   0.0   1   1     2e-93   2.7e-89  298.5   0.0     1   247    69   324    69   324 0.98 Glycosyltransferase family 9 (heptosyltransferase)
Phage_integrase      PF00589.17   173 seq879_BIOID51089    -            298   4.8e-50  169.4   0.0   1   1   1.1e-53   7.7e-50  168.8   0.0     3   172   114   281   112   282 0.97 Phage integrase family
Phage_integr_N       PF02899.12    84 seq879_BIOID51089    -            298   1.7e-26   92.0   0.7   1   1   6.1e-30   4.2e-26   90.8   0.5     1    83     8    90     8    91 0.98 Phage integrase, N-terminal SAM-like domain
NlpE                 PF04170.7     87 seq881_BIOID51089    -            236   1.6e-35  121.2   0.0   1   1   1.9e-39   2.6e-35  120.5   0.0     1    86    45   130    45   131 0.99 NlpE N-terminal domain
Peptidase_C26        PF07722.8    217 seq882_BIOID51089    -            254   1.8e-68  230.1   0.0   1   1   3.1e-72   2.1e-68  229.8   0.0     1   217     8   224     8   224 0.96 Peptidase C26
GATase               PF00117.23   192 seq882_BIOID51089    -            254   6.5e-12   45.1   0.0   1   1   1.3e-15   9.1e-12   44.7   0.0    43   190    62   241    31   243 0.69 Glutamine amidotransferase class-I
5TM-5TMR_LYT         PF07694.7    169 seq886_BIOID51089    -            565   3.5e-43  146.7  19.3   1   1   1.5e-46   5.3e-43  146.1  13.4     1   167    28   192    28   194 0.95 5TMR of 5TMR-LYT
His_kinase           PF06580.8     82 seq886_BIOID51089    -            565   7.7e-25   86.5   1.6   1   1   2.3e-28   7.7e-25   86.5   1.1     1    80   360   440   360   442 0.98 Histidine kinase
HATPase_c            PF02518.21   111 seq886_BIOID51089    -            565     1e-11   44.4   0.0   1   1   5.9e-15     2e-11   43.4   0.0     9   110   456   552   453   553 0.93 Histidine kinase-, DNA gyrase B-, and HSP90-like ATPase
ECF-ribofla_trS      PF07155.7    169 seq886_BIOID51089    -            565     9e-08   31.9  12.5   1   1   5.4e-11   1.9e-07   30.8   8.7     8   157    46   186    40   208 0.73 ECF-type riboflavin transporter, S component
BCCT                 PF02028.12   485 seq887_BIOID51089    -            677  1.6e-173  577.3  44.2   1   1  1.3e-177  1.8e-173  577.1  30.6     1   484    17   502    17   503 0.99 BCCT family transporter
Ala_racemase_N       PF01168.15   217 seq888_BIOID51089    -            356   5.2e-59  199.3   0.1   1   1   9.8e-63   6.7e-59  198.9   0.0     2   217    10   217     9   217 0.95 Alanine racemase, N-terminal domain
Ala_racemase_C       PF00842.16   129 seq888_BIOID51089    -            356   2.4e-39  133.5   0.4   1   1   6.2e-43   4.2e-39  132.7   0.3     1   127   232   354   232   356 0.97 Alanine racemase, C-terminal domain
HAD_2                PF13419.1    176 seq890_BIOID51089    -            238   8.5e-20   71.6   0.1   1   1   2.4e-23   1.1e-19   71.2   0.0     1   176    13   207    13   207 0.76 Haloacid dehalogenase-like hydrolase
Hydrolase_like       PF13242.1     75 seq890_BIOID51089    -            238   4.5e-09   35.7   0.0   1   1   2.2e-12   9.9e-09   34.6   0.0     2    50   161   209   160   223 0.93 HAD-hyrolase-like
Hydrolase            PF00702.21   204 seq890_BIOID51089    -            238   1.3e-08   35.4   0.0   1   1   4.1e-12   1.9e-08   34.9   0.0     1   202    10   199    10   201 0.71 haloacid dehalogenase-like hydrolase
Glyco_transf_9       PF01075.12   247 seq892_BIOID51089    -            323   1.5e-84  282.9   0.1   1   1   1.4e-88   1.9e-84  282.6   0.1     1   232    75   302    75   314 0.97 Glycosyltransferase family 9 (heptosyltransferase)
DEDD_Tnp_IS110       PF01548.12   144 seq893_BIOID51089    -            292   2.6e-44  150.2   0.2   1   1   1.8e-47   1.3e-43  148.0   0.1     1   144     7   151     7   151 0.99 Transposase
Transposase_20       PF02371.11    87 seq893_BIOID51089    -            292     4e-27   94.0   0.4   1   1   1.1e-30   7.6e-27   93.1   0.3     2    79   196   274   195   282 0.93 Transposase IS116/IS110/IS902 family
Cupin_2              PF07883.6     71 seq894_BIOID51089    -            185     9e-18   63.4   0.1   1   1   5.2e-21   1.4e-17   62.8   0.1     2    69   111   178   110   180 0.94 Cupin domain
HTH_3                PF01381.17    55 seq894_BIOID51089    -            185   1.1e-14   53.9   0.4   1   1   5.9e-18   1.6e-14   53.3   0.2     2    55    13    66    12    66 0.97 Helix-turn-helix
HTH_31               PF13560.1     64 seq894_BIOID51089    -            185     1e-10   41.4   0.0   1   1     6e-14   1.6e-10   40.8   0.0     3    60     9    65     7    68 0.95 Helix-turn-helix domain
HTH_19               PF12844.2     64 seq894_BIOID51089    -            185   1.7e-10   40.6   0.0   1   1     1e-13   2.7e-10   40.0   0.0     1    62     9    70     9    72 0.96 Helix-turn-helix domain
UvrD_C               PF13361.1    319 seq895_BIOID51089    -            738   1.3e-99  333.6   0.0   1   1  7.5e-103   1.7e-99  333.2   0.0     1   318   295   634   295   635 0.98 UvrD-like helicase C-terminal domain
UvrD-helicase        PF00580.16   315 seq895_BIOID51089    -            738   2.4e-76  256.9   0.0   1   1     3e-79   6.9e-76  255.4   0.0     1   314    28   289    28   290 0.98 UvrD/REP helicase N-terminal domain
AAA_19               PF13245.1     76 seq895_BIOID51089    -            738   1.3e-13   50.4   0.2   1   1   1.9e-16   4.4e-13   48.6   0.0     2    75    35   111    33   112 0.82 Part of AAA domain
UvrD_C_2             PF13538.1    104 seq895_BIOID51089    -            738   7.3e-11   42.0   0.0   1   1   7.4e-14   1.7e-10   40.8   0.0    54   103   561   630   509   631 0.77 Family description
Aldedh               PF00171.17   462 seq901_BIOID51089    -            495  1.2e-170  567.7   0.0   1   1  9.8e-175  1.3e-170  567.5   0.0     4   462    31   489    28   489 0.97 Aldehyde dehydrogenase family
Transgly             PF00912.17   178 seq905_BIOID51089    -            858   1.4e-67  226.3   0.0   1   1   4.3e-71   2.9e-67  225.2   0.0     1   177    62   237    62   238 0.98 Transglycosylase
Transpeptidase       PF00905.17   304 seq905_BIOID51089    -            858   2.9e-28   98.6   3.2   1   1   1.5e-29     1e-25   90.3   0.0     2   204   436   617   435   681 0.79 Penicillin binding protein transpeptidase domain
TonB                 PF03544.9     79 seq906_BIOID51089    -            244   3.8e-20   71.7   0.1   1   1   6.8e-24   9.3e-20   70.5   0.0     2    71   165   235   164   238 0.91 Gram-negative bacterial tonB protein
LytTR                PF04397.10    98 seq907_BIOID51089    -            250   9.3e-33  112.1   1.0   1   1   3.2e-36   2.2e-32  110.9   0.1     2    97   152   248   151   249 0.98 LytTr DNA-binding domain
Response_reg         PF00072.19   112 seq907_BIOID51089    -            250   2.6e-23   82.0   0.1   1   1   6.3e-27   4.3e-23   81.3   0.0     1   110     9   117     9   119 0.96 Response regulator receiver domain
HTH_18               PF12833.2     81 seq910_BIOID51089    -            285     5e-19   68.0   0.4   1   1   1.5e-22   1.1e-18   67.0   0.2     2    80   204   281   203   282 0.95 Helix-turn-helix domain
HTH_AraC             PF00165.18    42 seq910_BIOID51089    -            285   3.1e-14   52.1   0.1   1   1   4.8e-14   3.3e-10   39.3   0.0     9    40   247   279   241   279 0.92 Bacterial regulatory helix-turn-helix proteins, AraC family
Autotransporter      PF03797.14   265 seq911_BIOID51089    -           1349   1.2e-56  191.9  25.6   1   1   1.7e-60   1.2e-56  191.9  17.7     2   259  1063  1334  1062  1340 0.94 Autotransporter beta-domain
ESPR                 PF13018.1     24 seq911_BIOID51089    -           1349   7.4e-11   41.1   1.3   1   1   2.2e-14   1.5e-10   40.1   0.9     1    22    23    44    23    46 0.97 Extended Signal Peptide of Type V secretion system
S-methyl_trans       PF02574.11   305 seq912_BIOID51089    -           1232  1.4e-104  349.6   0.1   1   1  9.1e-108  2.5e-104  348.7   0.1     1   304    21   331    21   332 0.98 Homocysteine S-methyltransferase
Met_synt_B12         PF02965.12   136 seq912_BIOID51089    -           1232   9.2e-54  180.5   0.0   1   1     9e-57   2.4e-53  179.2   0.0     1   136  1060  1197  1060  1197 0.99 Vitamin B12 dependent methionine synthase, activation domain
Pterin_bind          PF00809.17   210 seq912_BIOID51089    -           1232   1.5e-48  164.8   0.4   1   1   1.7e-51   4.6e-48  163.2   0.3     1   210   361   573   361   573 0.98 Pterin binding enzyme
B12-binding_2        PF02607.12    79 seq912_BIOID51089    -           1232   4.4e-21   74.5   0.0   1   1   6.5e-24   1.8e-20   72.6   0.0     4    79   664   739   662   739 0.96 B12 binding domain
B12-binding          PF02310.14   121 seq912_BIOID51089    -           1232   6.8e-20   71.0   0.2   1   1   1.8e-22     5e-19   68.2   0.1     2    94   753   845   752   856 0.93 B12 binding domain
DAO                  PF01266.19   358 seq913_BIOID51089    -            426   5.5e-72  242.5   0.2   1   1   2.8e-75   6.3e-72  242.3   0.1     1   358    29   381    29   381 0.96 FAD dependent oxidoreductase
Thi4                 PF01946.12   230 seq913_BIOID51089    -            426   1.7e-07   30.4   0.2   1   1   1.4e-10   3.1e-07   29.6   0.1     9    64    19    75    12   102 0.91 Thi4 family
NAD_binding_8        PF13450.1     68 seq913_BIOID51089    -            426   2.2e-06   27.4   0.7   1   1   3.9e-09   8.8e-06   25.5   0.5     1    42    32    71    32    88 0.82 NAD(P)-binding Rossmann-like domain
FAD_binding_3        PF01494.14   356 seq913_BIOID51089    -            426     7e-06   25.2   0.6   1   1   3.1e-09     7e-06   25.2   0.4     2    33    28    59    27    68 0.94 FAD binding domain
FAD_binding_2        PF00890.19   421 seq913_BIOID51089    -            426   2.1e-05   23.4   0.6   1   1   1.5e-08   3.4e-05   22.7   0.5     1    43    29    71    29    82 0.85 FAD binding domain
Aminotran_3          PF00202.16   339 seq921_BIOID51089    -            421  4.2e-108  361.0   0.6   1   1  7.6e-112  5.2e-108  360.7   0.4     3   338    27   359    25   360 0.97 Aminotransferase class-III
Aminotran_1_2        PF00155.16   363 seq921_BIOID51089    -            421   2.5e-05   23.3   0.1   1   1   2.1e-08   0.00014   20.8   0.0    38   277    77   322    40   362 0.61 Aminotransferase class I and II
SLT                  PF01464.15   121 seq923_BIOID51089    -            203   1.4e-25   89.0   0.1   1   1   1.3e-29   1.8e-25   88.6   0.1     3   120    43   168    41   169 0.95 Transglycosylase SLT domain
OmpW                 PF03922.9    192 seq924_BIOID51089    -            217   3.8e-71  238.6   0.1   1   1   9.6e-75   4.4e-71  238.4   0.0     1   192    23   217    23   217 0.97 OmpW family
OMP_b-brl            PF13505.1    176 seq924_BIOID51089    -            217   4.4e-15   55.9   6.8   1   1   1.2e-18   5.6e-15   55.6   4.7     1   176     7   217     7   217 0.76 Outer membrane protein beta-barrel domain
OprF                 PF05736.6    184 seq924_BIOID51089    -            217   5.7e-05   22.6   0.1   1   1   3.9e-08   0.00018   20.9   0.0    47   120    54   129     5   143 0.84 OprF membrane domain
CorA                 PF01544.13   292 seq925_BIOID51089    -            316   4.9e-56  189.7   0.4   1   1   4.4e-60     6e-56  189.5   0.2     4   292    26   312    24   312 0.95 CorA-like Mg2+ transporter protein
IgaA                 PF07095.6    706 seq934_BIOID51089    -            711         0 1233.8   0.0   1   1         0         0 1233.5   0.0     1   705     1   706     1   707 1.00 Intracellular growth attenuator protein IgaA
Maf                  PF02545.9    195 seq937_BIOID51089    -            207   1.6e-64  216.5   0.0   1   1   1.4e-68   1.9e-64  216.2   0.0     2   189    16   201    15   205 0.98 Maf-like protein
Sugar_tr             PF00083.19   451 seq941_BIOID51089    -            438   1.8e-27   95.9  33.5   1   1   2.2e-29     1e-25   90.1  23.2     6   417    27   407    23   432 0.76 Sugar (and other) transporter
MFS_1                PF07690.11   354 seq941_BIOID51089    -            438   3.4e-27   95.0  51.2   1   2   1.6e-19   7.1e-16   57.7  16.7    38   258    70   296    27   302 0.68 Major Facilitator Superfamily
MFS_1                PF07690.11   354 seq941_BIOID51089    -            438   3.4e-27   95.0  51.2   2   2   1.2e-14   5.4e-11   41.7  16.9    22   172   276   430   263   437 0.77 Major Facilitator Superfamily
MFS_2                PF13347.1    427 seq941_BIOID51089    -            438   1.5e-09   36.6  21.1   1   1   3.4e-13   1.5e-09   36.6  14.6    31   343    53   372    40   382 0.78 MFS/sugar transport protein
Transgly_assoc       PF04226.8     48 seq943_BIOID51089    -             84   1.2e-13   50.7  14.4   1   1   8.6e-18   1.2e-13   50.7   9.9     2    48    34    83    33    83 0.98 Transglycosylase associated protein
Na_Pi_cotrans        PF02690.10   142 seq948_BIOID51089    -            543   1.6e-44  150.9  30.2   1   2   1.4e-39   9.5e-36  122.5   7.0     1   140    13   148    13   150 0.98 Na+/Pi-cotransporter
Na_Pi_cotrans        PF02690.10   142 seq948_BIOID51089    -            543   1.6e-44  150.9  30.2   2   2   1.6e-13   1.1e-09   38.0  10.2     1   123   139   265   139   284 0.90 Na+/Pi-cotransporter
PspA_IM30            PF04012.7    221 seq950_BIOID51089    -            222   6.9e-48  162.8  32.6   1   1     6e-52   8.2e-48  162.5  22.6     1   220     2   217     2   219 0.97 PspA/IM30 family
EAL                  PF00563.15   236 seq951_BIOID51089    -            362   6.7e-59  199.1   0.0   1   1   1.4e-62   9.5e-59  198.6   0.0     3   236   112   346   111   346 0.94 EAL domain
GerE                 PF00196.14    58 seq951_BIOID51089    -            362   1.3e-10   40.3   0.3   1   1   3.8e-14   2.6e-10   39.3   0.2     5    52    26    73    24    77 0.96 Bacterial regulatory proteins, luxR family
CorA                 PF01544.13   292 seq952_BIOID51089    -             39   1.6e-08   33.8   1.3   1   1   1.3e-12   1.8e-08   33.7   0.9   256   292     1    35     1    35 0.98 CorA-like Mg2+ transporter protein
AMNp_N               PF10423.4    160 seq956_BIOID51089    -            519   9.2e-51  171.4   0.1   1   1     2e-54   1.4e-50  170.9   0.1     2   158    47   205    46   207 0.96 Bacterial AMP nucleoside phosphorylase N-terminus
PNP_UDP_1            PF01048.15   234 seq956_BIOID51089    -            519   5.3e-20   71.2   0.0   1   1   1.2e-23   8.5e-20   70.6   0.0    33   200   297   464   264   487 0.83 Phosphorylase superfamily
HAD_2                PF13419.1    176 seq957_BIOID51089    -            237   5.7e-23   81.9   0.1   1   1   1.1e-26   7.3e-23   81.6   0.1     1   174    28   205    28   206 0.87 Haloacid dehalogenase-like hydrolase
PspB                 PF06667.7     75 seq959_BIOID51089    -             74   7.7e-32  108.9   0.4   1   1   6.1e-36   8.4e-32  108.8   0.3     1    74     1    73     1    74 0.97 Phage shock protein B
PspC                 PF04024.7     61 seq960_BIOID51089    -            119   3.6e-19   67.8   0.5   1   1   3.4e-23   4.6e-19   67.5   0.3     1    60     7    68     7    69 0.92 PspC domain
RNase_E_G            PF10150.4    271 seq961_BIOID51089    -           1061  9.1e-101  336.5   0.0   1   1    2e-104  9.1e-101  336.5   0.0     1   270   121   392   121   393 0.98 Ribonuclease E/G family
PNPase_C             PF12111.3     39 seq961_BIOID51089    -           1061     5e-18   63.9   8.5   1   1   1.1e-21     5e-18   63.9   5.9     1    39  1021  1059  1021  1059 0.98 Polyribonucleotide phosphorylase C terminal
S1                   PF00575.18    74 seq961_BIOID51089    -           1061   1.3e-16   60.3   0.0   1   1   6.3e-20   2.9e-16   59.2   0.0     2    73    36   118    35   119 0.97 S1 RNA binding domain
S4                   PF01479.20    48 seq964_BIOID51089    -            133   7.9e-13   47.5   0.0   1   1   9.3e-17   1.3e-12   46.8   0.0     1    46     9    53     9    55 0.95 S4 domain
Phageshock_PspD      PF09584.5     66 seq965_BIOID51089    -             73   2.2e-31  107.2   4.5   1   1   1.8e-35   2.4e-31  107.0   3.1     1    64    10    71    10    73 0.98 Phage shock protein PspD (Phageshock_PspD)
Hydrolase_like       PF13242.1     75 seq969_BIOID51089    -            190   6.6e-14   51.2   0.1   1   1     3e-17     1e-13   50.6   0.1     1    75   108   179   108   179 0.90 HAD-hyrolase-like
Hydrolase            PF00702.21   204 seq969_BIOID51089    -            190   3.1e-08   34.2   0.0   1   1   2.1e-11   7.2e-08   33.0   0.0   122   204    32   148    12   148 0.86 haloacid dehalogenase-like hydrolase
PNK3P                PF08645.6    158 seq969_BIOID51089    -            190   4.4e-08   32.6   0.0   1   1   2.7e-11   9.2e-08   31.5   0.0    21   126    23   137     7   148 0.80 Polynucleotide kinase 3 phosphatase
OEP                  PF02321.13   188 seq970_BIOID51089    -            460     1e-51  175.1  39.3   1   2   7.3e-27     1e-22   80.5  12.6     3   188    65   247    63   247 0.97 Outer membrane efflux protein
OEP                  PF02321.13   188 seq970_BIOID51089    -            460     1e-51  175.1  39.3   2   2   4.8e-33   6.6e-29  100.7   9.1     7   188   275   455   270   455 0.94 Outer membrane efflux protein
HSP33                PF01430.14   280 seq971_BIOID51089    -            294     1e-97  326.5   0.0   1   1  8.3e-102   1.1e-97  326.3   0.0     1   279     6   275     6   276 0.96 Hsp33 protein
Rhodanese            PF00581.15   113 seq972_BIOID51089    -             57   4.4e-05   23.7   0.0   1   1   3.6e-09   4.9e-05   23.5   0.0    63   109     9    49     2    52 0.87 Rhodanese-like domain
Alpha-amylase        PF00128.19   316 seq975_BIOID51089    -            568   1.9e-18   66.8   0.0   1   1   9.6e-21   1.3e-16   60.7   0.0    21   271    93   347    82   351 0.77 Alpha amylase, catalytic domain
Transcrip_reg        PF01709.15   234 seq979_BIOID51089    -            238   1.2e-82  276.4   0.7   1   1   9.8e-87   1.3e-82  276.2   0.5     1   233     3   235     3   236 0.98 Transcriptional regulator
DUF3987              PF13148.1    375 seq980_BIOID51089    -             69   9.9e-08   30.8   0.2   1   1   7.9e-12   1.1e-07   30.6   0.1     2    41    29    68    28    69 0.96 Protein of unknown function (DUF3987)
PseudoU_synth_2      PF00849.17   164 seq981_BIOID51089    -            290     1e-15   57.8   0.1   1   1   6.3e-18   4.3e-14   52.5   0.1     2   164    69   195    68   195 0.87 RNA pseudouridylate synthase
S4                   PF01479.20    48 seq981_BIOID51089    -            290     3e-14   52.0   1.3   1   1   1.5e-17     1e-13   50.3   0.0     1    48     7    52     7    52 0.97 S4 domain
DUF3987              PF13148.1    375 seq984_BIOID51089    -            408   7.4e-85  284.6   0.0   1   1   6.3e-89   8.6e-85  284.4   0.0    60   374     1   310     1   311 0.97 Protein of unknown function (DUF3987)
Ank_2                PF12796.2     89 seq989_BIOID51089    -            201   1.2e-28   99.1   1.5   1   2   2.2e-15   6.1e-12   45.5   0.2     3    86    12    99    10   102 0.96 Ankyrin repeats (3 copies)
Ank_2                PF12796.2     89 seq989_BIOID51089    -            201   1.2e-28   99.1   1.5   2   2   2.3e-11   6.3e-08   32.7   0.0    39    83   157   201   153   201 0.94 Ankyrin repeats (3 copies)
Ank_4                PF13637.1     54 seq989_BIOID51089    -            201   1.6e-25   88.8   0.6   1   2   8.3e-12   2.3e-08   34.2   0.0     8    54    13    59    10    59 0.97 Ankyrin repeats (many copies)
Ank_4                PF13637.1     54 seq989_BIOID51089    -            201   1.6e-25   88.8   0.6   2   2   2.3e-09   6.4e-06   26.4   0.0    16    54   159   197   155   197 0.96 Ankyrin repeats (many copies)
Ank                  PF00023.25    33 seq989_BIOID51089    -            201   1.4e-23   81.3   6.2   1   2   7.6e-10   2.1e-06   27.1   0.0     2    32    39    69    38    70 0.96 Ankyrin repeat
Ank                  PF00023.25    33 seq989_BIOID51089    -            201   1.4e-23   81.3   6.2   2   2   1.9e-08   5.1e-05   22.7   0.0     2    33   139   175   138   175 0.97 Ankyrin repeat
PLA1                 PF02253.10   260 seq990_BIOID51089    -            289   1.6e-93  312.8   5.0   1   1   1.4e-97   1.9e-93  312.5   3.4     8   260    39   286    33   286 0.98 Phospholipase A1
CusF_Ec              PF11604.3     70 seq991_BIOID51089    -            110   1.3e-21   76.0   0.3   1   1   1.3e-25   1.7e-21   75.6   0.2     1    67    42   107    42   110 0.93 Copper binding periplasmic protein CusF
HTH_18               PF12833.2     81 seq993_BIOID51089    -            278   5.4e-26   90.4   2.2   1   1     2e-29   6.7e-26   90.0   0.8     1    80   193   271   193   272 0.97 Helix-turn-helix domain
AraC_binding         PF02311.14   136 seq993_BIOID51089    -            278   7.2e-24   83.8   2.1   1   1   2.1e-27   7.2e-24   83.8   1.5     4   136    16   154    14   154 0.96 AraC-like ligand binding domain
HTH_AraC             PF00165.18    42 seq993_BIOID51089    -            278   8.6e-21   72.9   0.1   1   2   1.9e-11   6.5e-08   32.0   0.0     1    42   180   221   180   221 0.97 Bacterial regulatory helix-turn-helix proteins, AraC family
HTH_AraC             PF00165.18    42 seq993_BIOID51089    -            278   8.6e-21   72.9   0.1   2   2   1.3e-13   4.5e-10   38.9   0.0     1    42   232   271   232   271 0.93 Bacterial regulatory helix-turn-helix proteins, AraC family
HlyD_2               PF12700.2    328 seq996_BIOID51089    -            407   1.4e-14   53.8   0.0   1   1   1.2e-17   8.3e-14   51.3   0.0   136   327   187   378    98   379 0.78 HlyD family secretion protein
HlyD_3               PF13437.1    105 seq996_BIOID51089    -            407   1.6e-13   50.7   0.2   1   1     2e-14   1.4e-10   41.3   0.0     1   105   209   310   209   310 0.96 HlyD family secretion protein
DUF2877              PF11392.3    111 seq999_BIOID51089    -            287   1.8e-33  114.9   0.0   1   1   2.7e-37   3.7e-33  113.9   0.0     1   110   167   276   167   277 0.98 Protein of unknown function (DUF2877)
SBP_bac_1            PF01547.20   314 seq1000_BIOID51089   -            430   2.3e-38  132.5   4.0   1   1   4.6e-42   3.1e-38  132.1   2.7     7   310    43   325    36   329 0.88 Bacterial extracellular solute-binding protein
SBP_bac_8            PF13416.1    281 seq1000_BIOID51089   -            430   3.9e-30  105.4   9.7   1   1   7.7e-34   5.2e-30  105.0   6.7     1   276    48   355    48   360 0.77 Bacterial extracellular solute-binding protein
AraC_binding         PF02311.14   136 seq1002_BIOID51089   -            312   2.2e-22   79.0   1.3   1   1   9.9e-26   3.4e-22   78.4   0.2     7   120    52   170    48   186 0.89 AraC-like ligand binding domain
HTH_18               PF12833.2     81 seq1002_BIOID51089   -            312   9.1e-22   76.8   0.1   1   1   5.5e-25   1.9e-21   75.8   0.1     2    79   229   305   228   307 0.97 Helix-turn-helix domain
HTH_AraC             PF00165.18    42 seq1002_BIOID51089   -            312   1.5e-20   72.2   0.2   1   2   3.2e-10   1.1e-06   28.1   0.0     2    42   216   256   215   256 0.93 Bacterial regulatory helix-turn-helix proteins, AraC family
HTH_AraC             PF00165.18    42 seq1002_BIOID51089   -            312   1.5e-20   72.2   0.2   2   2   1.6e-14   5.3e-11   41.8   0.0     2    42   268   306   267   306 0.94 Bacterial regulatory helix-turn-helix proteins, AraC family
Cupin_2              PF07883.6     71 seq1002_BIOID51089   -            312   1.4e-06   27.5   0.0   1   1   8.3e-10   2.8e-06   26.6   0.0     7    60    57   109    53   116 0.92 Cupin domain
RQC                  PF09382.5    106 seq1004_BIOID51089   -            611   4.4e-28   96.9   0.0   1   1   3.5e-31   1.2e-27   95.6   0.0     1   104   413   514   413   516 0.97 RQC domain
Helicase_C           PF00271.26    78 seq1004_BIOID51089   -            611   4.6e-24   83.9   0.0   1   1   2.6e-24   8.9e-21   73.4   0.1     3    78   258   333   256   333 0.98 Helicase conserved C-terminal domain
HRDC                 PF00570.18    68 seq1004_BIOID51089   -            611   8.1e-24   83.0   0.1   1   1   6.4e-27   2.2e-23   81.6   0.0     2    68   535   601   534   601 0.97 HRDC domain
DEAD                 PF00270.24   173 seq1004_BIOID51089   -            611   2.6e-21   75.7   0.0   1   1   8.5e-24   2.9e-20   72.3   0.0     2   168    30   189    29   194 0.85 DEAD/DEAH box helicase
Band_7               PF01145.20   179 seq1006_BIOID51089   -            375   1.3e-24   86.9   0.2   1   1   4.1e-27   5.6e-23   81.6   0.2     2   178   147   318   146   320 0.94 SPFH domain / Band 7 family
Glycos_transf_N      PF04413.11   186 seq1007_BIOID51089   -            425   4.5e-75  250.8   0.0   1   1   6.1e-78   4.2e-74  247.6   0.0     1   185    31   212    31   213 0.98 3-Deoxy-D-manno-octulosonic-acid transferase (kdotransferase)
Glycos_transf_1      PF00534.15   172 seq1007_BIOID51089   -            425   3.5e-10   39.4   0.0   1   1   9.8e-14   6.7e-10   38.5   0.0    65   169   291   398   231   401 0.75 Glycosyl transferases group 1
Voltage_CLC          PF00654.15   355 seq1008_BIOID51089   -            418   1.5e-18   66.8  37.2   1   1   1.1e-22   1.5e-18   66.8  25.8    34   317    93   365    65   397 0.79 Voltage gated chloride channel
Ligase_CoA           PF00549.14   153 seq1009_BIOID51089   -            515   1.6e-48  164.0   0.0   1   1   7.9e-51   5.4e-47  159.0   0.0     1   148   346   503   346   508 0.97 CoA-ligase
CoA_binding          PF02629.14    96 seq1009_BIOID51089   -            515   7.8e-20   71.0   0.3   1   1   1.1e-21   7.5e-18   64.7   0.0     2    96   188   284   187   284 0.97 CoA binding domain
ACR_tran             PF00873.14  1021 seq1011_BIOID51089   -           1047  1.9e-238  793.5   2.0   1   1  1.8e-242  2.4e-238  793.2   1.4     2  1019     6  1037     2  1039 0.97 AcrB/AcrD/AcrF family
PEPCK_ATP            PF01293.15   467 seq1013_BIOID51089   -            540  2.4e-216  718.6   0.0   1   1    2e-220  2.8e-216  718.4   0.0     3   467    21   493    19   493 0.98 Phosphoenolpyruvate carboxykinase
DUF1019              PF06254.6     89 seq1014_BIOID51089   -            173     4e-27   94.0   0.0   1   1   4.2e-31   5.7e-27   93.5   0.0     4    89    58   149    44   149 0.96 Protein of unknown function (DUF1019)
BPD_transp_1         PF00528.17   185 seq1015_BIOID51089   -            293   7.9e-24   84.0  16.9   1   1   5.8e-28   7.9e-24   84.0  11.7     2   171    88   282    87   285 0.88 Binding-protein-dependent transport system inner membrane component
Nuc-transf           PF10127.4    247 seq1016_BIOID51089   -            263   6.6e-98  326.8   0.0   1   1  5.4e-102   7.4e-98  326.6   0.0     1   246    10   256    10   257 0.99 Predicted nucleotidyltransferase
CTP_transf_2         PF01467.21   157 seq1018_BIOID51089   -            159   6.5e-25   87.9   0.1   1   1   1.1e-28   7.8e-25   87.6   0.0     1   156     6   134     6   135 0.98 Cytidylyltransferase
Citrate_ly_lig       PF08218.6    182 seq1018_BIOID51089   -            159   1.1e-06   28.0   0.1   1   1   2.7e-10   1.9e-06   27.3   0.0     9   106    12   113    10   117 0.81 Citrate lyase ligase C-terminal domain
Sigma54_activat      PF00158.21   168 seq1019_BIOID51089   -            642   6.1e-36  123.3   0.0   1   1   4.9e-39   1.1e-35  122.4   0.0     5   168   334   494   330   494 0.96 Sigma-54 interaction domain
PAS                  PF00989.19   113 seq1019_BIOID51089   -            642   5.1e-14   51.9   0.0   1   1     6e-17   1.4e-13   50.5   0.0     2   113   207   309   206   309 0.97 PAS fold
HTH_8                PF02954.14    42 seq1019_BIOID51089   -            642   1.7e-13   49.7   0.1   1   1   7.4e-17   1.7e-13   49.7   0.1     2    42   591   631   590   631 0.96 Bacterial regulatory protein, Fis family
GAF                  PF01590.21   154 seq1019_BIOID51089   -            642   9.6e-06   25.6   0.3   1   1   1.1e-08   2.5e-05   24.3   0.2     4   151    58   189    56   192 0.92 GAF domain
PAS_8                PF13188.1     64 seq1019_BIOID51089   -            642   0.00012   21.6   0.0   1   1   1.4e-07   0.00032   20.3   0.0     2    46   207   255   206   276 0.70 PAS domain
DUF2502              PF10697.4     82 seq1020_BIOID51089   -            108   1.8e-22   79.1  25.5   1   1   1.7e-26   2.3e-22   78.7  17.7     1    82    23   106    23   106 0.97 Protein of unknown function (DUF2502)
LysE                 PF01810.13   191 seq1022_BIOID51089   -            206   1.5e-53  180.8  12.2   1   1   1.3e-57   1.7e-53  180.6   8.5     2   190    14   205    13   206 0.98 LysE type translocator
HHA                  PF05321.6     57 seq1023_BIOID51089   -             35   2.2e-18   66.0   0.1   1   1   1.7e-22   2.3e-18   65.9   0.0    27    57     2    32     1    32 0.97 Haemolysin expression modulating protein
BPD_transp_1         PF00528.17   185 seq1024_BIOID51089   -            280   2.2e-17   63.0  17.9   1   1   1.6e-21   2.2e-17   63.0  12.4     2   178    89   267    88   271 0.81 Binding-protein-dependent transport system inner membrane component
DUF1116              PF06545.6    216 seq1025_BIOID51089   -            472   1.2e-93  312.0   0.4   1   1   1.1e-97   1.6e-93  311.6   0.3     1   216   143   358   143   358 1.00 Protein of unknown function (DUF1116)
Sod_Fe_C             PF02777.13   106 seq1026_BIOID51089   -            208   2.7e-40  136.3   0.5   1   1   5.9e-44     4e-40  135.8   0.1     4   106    98   204    95   204 0.91 Iron/manganese superoxide dismutases, C-terminal domain
Sod_Fe_N             PF00081.17    82 seq1026_BIOID51089   -            208   9.6e-34  115.4   2.3   1   1   2.3e-37   1.5e-33  114.7   1.6     1    81     4    91     4    92 0.97 Iron/manganese superoxide dismutases, alpha-hairpin domain
IstB_IS21            PF01695.12   178 seq1027_BIOID51089   -            246   4.5e-18   65.1   0.0   1   1   8.5e-22   5.8e-18   64.8   0.0     4   163    55   219    52   225 0.82 IstB-like ATP binding protein
Bac_DnaA             PF00308.13   219 seq1027_BIOID51089   -            246   7.9e-07   28.8   0.0   1   1   1.8e-10   1.2e-06   28.1   0.0     3   118    69   184    67   224 0.82 Bacterial dnaA  protein
DUF1044              PF06296.7    120 seq1028_BIOID51089   -            105   8.1e-08   32.0   0.1   1   1   2.8e-11   3.9e-07   29.8   0.0    41   100    44   104    30   105 0.81 Protein of unknown function (DUF1044)
DUF3296              PF11726.3    180 seq1032_BIOID51089   -            189   2.2e-54  183.6   0.0   1   1   1.8e-58   2.4e-54  183.4   0.0     1   180    11   188    11   188 0.98 Protein of unknown function (DUF3296)
ADH_zinc_N           PF00107.21   130 seq1033_BIOID51089   -            350   5.7e-26   90.4   0.0   1   1   6.9e-30   9.4e-26   89.7   0.0     1   101   168   269   168   297 0.89 Zinc-binding dehydrogenase
HTH_31               PF13560.1     64 seq1034_BIOID51089   -             98   2.6e-10   40.2   0.1   1   1   4.7e-12   3.2e-08   33.5   0.1     7    45    40    77    39    87 0.89 Helix-turn-helix domain
HTH_3                PF01381.17    55 seq1034_BIOID51089   -             98   1.8e-06   27.5   0.0   1   1   7.8e-09   5.3e-05   22.8   0.0     1    37    39    75    39    77 0.96 Helix-turn-helix
KdgT                 PF03812.8    314 seq1035_BIOID51089   -            341  1.1e-180  599.5  30.6   1   1    9e-185  1.2e-180  599.4  21.2     1   314    15   328    15   328 1.00 2-keto-3-deoxygluconate permease
DUF1627              PF07789.7    155 seq1037_BIOID51089   -            253   9.6e-84  278.4   0.4   1   1   2.1e-87   1.4e-83  277.8   0.3     1   155    91   245    91   245 0.99 Protein of unknown function (DUF1627)
Abhydrolase_1        PF00561.15   230 seq1038_BIOID51089   -            340   2.3e-31  109.0   0.0   1   1   8.6e-35     3e-31  108.6   0.0     1   228    82   319    82   321 0.97 alpha/beta hydrolase fold
Hydrolase_4          PF12146.3     79 seq1038_BIOID51089   -            340     4e-24   84.1   0.5   1   1   1.9e-27   6.4e-24   83.4   0.3     3    79    42   122    40   122 0.90 Putative lysophospholipase
Abhydrolase_6        PF12697.2    228 seq1038_BIOID51089   -            340   3.5e-20   72.7   3.3   1   1   1.5e-23   5.2e-20   72.2   2.3     2   220    58   310    57   316 0.72 Alpha/beta hydrolase family
Abhydrolase_5        PF12695.2    142 seq1038_BIOID51089   -            340     3e-12   46.3   0.0   1   1   1.5e-15     5e-12   45.6   0.0     1   141    56   305    56   306 0.79 Alpha/beta hydrolase family
AA_kinase            PF00696.23   241 seq1040_BIOID51089   -            316   2.3e-27   95.9   0.3   1   1     2e-31   2.7e-27   95.7   0.2     2   240     4   296     3   297 0.91 Amino acid kinase family
DUF3279              PF11682.3    128 seq1041_BIOID51089   -            127   1.8e-54  182.6   0.9   1   1   1.4e-58   1.9e-54  182.5   0.7     1   125     1   124     1   127 0.98 Protein of unknown function (DUF3279)
Nucleos_tra2_C       PF07662.8    210 seq1043_BIOID51089   -            413   2.3e-69  232.9  16.2   1   1   3.3e-73   2.3e-69  232.9  11.2     1   209   206   412   206   413 0.98 Na+ dependent nucleoside transporter C-terminus
Nucleos_tra2_N       PF01773.15    75 seq1043_BIOID51089   -            413   1.9e-24   85.6   4.2   1   1   2.8e-28   1.9e-24   85.6   2.9     1    74    22    95    22    96 0.98 Na+ dependent nucleoside transporter N-terminus
AA_permease          PF00324.16   479 seq1044_BIOID51089   -            470    1e-115  386.7  42.2   1   1  1.7e-119  1.1e-115  386.5  29.3     1   464    39   462    39   470 0.93 Amino acid permease
AA_permease_2        PF13520.1    426 seq1044_BIOID51089   -            470   2.2e-43  148.2  46.9   1   1   4.3e-47   2.9e-43  147.8  32.5     9   410    43   444    39   464 0.82 Amino acid permease
AP_endonuc_2         PF01261.19   211 seq1045_BIOID51089   -            265   3.8e-24   85.0   0.1   1   1   3.2e-28   4.3e-24   84.8   0.1     1   210    22   221    22   246 0.90 Xylose isomerase-like TIM barrel
DUF3279              PF11682.3    128 seq1046_BIOID51089   -            137   3.3e-46  155.8   0.8   1   1   2.7e-50   3.7e-46  155.7   0.6     2   128     3   123     2   123 0.98 Protein of unknown function (DUF3279)
MOSC                 PF03473.12   133 seq1048_BIOID51089   -            224   3.1e-27   94.5   0.0   1   1   6.2e-31   4.2e-27   94.1   0.0     2   132    38   161    37   162 0.97 MOSC domain
3-alpha              PF03475.9     47 seq1048_BIOID51089   -            224   1.7e-16   59.5   0.1   1   1   4.6e-20   3.1e-16   58.6   0.0     1    47   168   214   168   214 0.97 3-alpha domain
Hydrolase_3          PF08282.7    254 seq1051_BIOID51089   -            266   4.9e-61  206.4   0.0   1   1   1.2e-64   5.5e-61  206.2   0.0     1   254     5   260     5   260 0.96 haloacid dehalogenase-like hydrolase
S6PP                 PF05116.8    247 seq1051_BIOID51089   -            266   2.4e-16   59.6   0.0   1   2   2.4e-09   1.1e-05   24.7   0.0     4    75     4    73     1    91 0.89 Sucrose-6F-phosphate phosphohydrolase
S6PP                 PF05116.8    247 seq1051_BIOID51089   -            266   2.4e-16   59.6   0.0   2   2   7.2e-12   3.3e-08   33.0   0.0   135   218   159   242   141   251 0.83 Sucrose-6F-phosphate phosphohydrolase
Hydrolase            PF00702.21   204 seq1051_BIOID51089   -            266   1.7e-11   44.9   0.1   1   1   1.3e-13   5.8e-10   39.9   0.0     2   204     3   226     2   226 0.59 haloacid dehalogenase-like hydrolase
DFP                  PF04127.10   183 seq1052_BIOID51089   -            430   5.9e-72  241.0   0.2   1   1   8.7e-76   5.9e-72  241.0   0.2     2   182   211   395   210   396 0.97 DNA / pantothenate metabolism flavoprotein
Flavoprotein         PF02441.14   129 seq1052_BIOID51089   -            430   2.6e-31  107.8   0.3   1   1   7.8e-35   5.3e-31  106.8   0.2     1   128    30   157    30   158 0.90 Flavoprotein
Amidohydro_4         PF13147.1    304 seq1054_BIOID51089   -            460   2.8e-33  116.0   0.0   1   1   8.1e-37   3.7e-33  115.6   0.0     1   304   107   427   107   427 0.89 Amidohydrolase
Amidohydro_3         PF07969.6    404 seq1054_BIOID51089   -            460   2.5e-08   33.4   2.7   1   1   2.2e-09   9.9e-06   24.8   1.9   100   358   175   384   112   406 0.59 Amidohydrolase family
Amidohydro_5         PF13594.1     68 seq1054_BIOID51089   -            460   1.7e-06   27.6   0.0   1   1   2.4e-09   1.1e-05   25.0   0.0     3    45    84   138    82   180 0.71 Amidohydrolase
ORF6N                PF10543.4     88 seq1055_BIOID51089   -            183   3.2e-29  100.6   0.1   1   1   3.5e-33   4.9e-29  100.1   0.1     2    88    10    99     9    99 0.98 ORF6N domain
GFO_IDH_MocA         PF01408.17   120 seq1057_BIOID51089   -            351   1.8e-32  112.2   0.1   1   1     9e-36   4.1e-32  111.1   0.0     1   118    10   128    10   130 0.97 Oxidoreductase family, NAD-binding Rossmann fold
GFO_IDH_MocA_C       PF02894.12   115 seq1057_BIOID51089   -            351   1.8e-12   46.9   0.0   1   1   8.1e-16   3.7e-12   45.9   0.0     1   112   142   250   142   253 0.94 Oxidoreductase family, C-terminal alpha/beta domain
NAD_binding_3        PF03447.11   117 seq1057_BIOID51089   -            351   1.2e-05   25.6   0.0   1   1   1.5e-08     7e-05   23.0   0.0    16   114    31   126    16   129 0.79 Homoserine dehydrogenase, NAD binding domain
PGI                  PF00342.14   486 seq1058_BIOID51089   -            549  1.2e-234  779.1   0.1   1   1  9.8e-239  1.3e-234  778.9   0.0     1   486    52   541    52   541 0.99 Phosphoglucose isomerase
EamA                 PF00892.15   126 seq1059_BIOID51089   -            299   3.3e-18   65.8  28.8   1   2   5.4e-10   7.4e-06   25.9   9.3     1   124     9   128     9   130 0.91 EamA-like transporter family
EamA                 PF00892.15   126 seq1059_BIOID51089   -            299   3.3e-18   65.8  28.8   2   2   2.7e-16   3.8e-12   46.2   5.2     1   123   149   274   149   277 0.89 EamA-like transporter family
HOK_GEF              PF01848.11    43 seq1060_BIOID51089   -             70   2.8e-19   68.0   4.6   1   1   2.8e-23   3.8e-19   67.6   3.2     1    43    24    66    24    66 0.99 Hok/gef family
GreA_GreB_N          PF03449.10    74 seq1062_BIOID51089   -            158   3.3e-30  103.8   0.7   1   1   7.3e-34     5e-30  103.2   0.5     1    74     1    74     1    74 0.97 Transcription elongation factor, N-terminal
GreA_GreB            PF01272.14    77 seq1062_BIOID51089   -            158   1.4e-22   79.1   0.0   1   1   3.1e-26   2.2e-22   78.4   0.0     2    77    81   155    80   155 0.98 Transcription elongation factor, GreA/GreB, C-term
dUTPase              PF00692.14   129 seq1064_BIOID51089   -            152   1.2e-41  141.0   0.0   1   1   9.9e-46   1.4e-41  140.9   0.0     2   129    17   150    16   150 0.98 dUTPase
Glyco_hydro_65m      PF03632.10   370 seq1066_BIOID51089   -            755  3.9e-128  427.1   0.1   1   1  1.2e-131  5.5e-128  426.6   0.0     2   370   299   677   298   677 0.97 Glycosyl hydrolase family 65 central catalytic domain
Glyco_hydro_65N      PF03636.10   255 seq1066_BIOID51089   -            755   5.4e-63  212.5   0.0   1   1   1.7e-66   7.6e-63  212.0   0.0     1   255     6   241     6   241 0.96 Glycosyl hydrolase family 65, N-terminal domain
Glyco_hydro_65C      PF03633.10    54 seq1066_BIOID51089   -            755   1.2e-13   50.7   0.0   1   1   1.1e-16   4.9e-13   48.8   0.0     1    50   681   727   681   731 0.95 Glycosyl hydrolase family 65, C-terminal domain
Tex_N                PF09371.5    193 seq1068_BIOID51089   -            773   2.9e-80  268.0   0.4   1   1   1.2e-83   5.5e-80  267.1   0.3     1   192    10   201    10   202 0.99 Tex-like protein N-terminal domain
HHH_3                PF12836.2     65 seq1068_BIOID51089   -            773   4.9e-27   93.5   0.0   1   1   2.5e-30   1.1e-26   92.3   0.0     1    65   491   555   491   555 0.99 Helix-hairpin-helix motif
S1                   PF00575.18    74 seq1068_BIOID51089   -            773   4.2e-24   84.3   0.6   1   1   1.7e-27   7.8e-24   83.4   0.4     2    74   648   720   647   720 0.98 S1 RNA binding domain
ASCH                 PF04266.9    104 seq1070_BIOID51089   -            146   4.7e-19   68.6   0.0   1   1     4e-23   5.4e-19   68.3   0.0     5   103    37   143    16   144 0.92 ASCH domain
TetR_N               PF00440.18    47 seq1071_BIOID51089   -            198   2.9e-11   42.7   0.0   1   1   3.4e-15   4.6e-11   42.0   0.0     3    46    18    61    16    62 0.94 Bacterial regulatory proteins, tetR family
ShlB                 PF03865.8    404 seq1073_BIOID51089   -            579   2.4e-41  141.7   1.8   1   1   4.5e-45   3.1e-41  141.3   1.3    10   343   190   521   181   553 0.91 Haemolysin secretion/activation protein ShlB/FhaC/HecB
POTRA_2              PF08479.6     76 seq1073_BIOID51089   -            579   3.7e-24   84.0   0.0   1   1   1.1e-27   7.6e-24   83.0   0.0     1    76    94   170    94   170 0.99 POTRA domain, ShlB-type
Peripla_BP_4         PF13407.1    258 seq1078_BIOID51089   -            328   3.9e-52  177.0   0.7   1   1   3.4e-56   4.6e-52  176.8   0.5     5   258    36   289    31   289 0.96 Periplasmic binding protein domain
YjbE                 PF11106.3     80 seq1080_BIOID51089   -             80   1.5e-43  146.4  27.9   1   1   1.2e-47   1.7e-43  146.3  19.3     1    80     1    80     1    80 0.99 Exopolysaccharide production protein YjbE
Meth_synt_2          PF01717.13   324 seq1082_BIOID51089   -            753  2.2e-162  539.4   0.0   1   2   1.7e-10   1.2e-06   27.6   0.0   119   186   153   221   113   237 0.83 Cobalamin-independent synthase, Catalytic domain
Meth_synt_2          PF01717.13   324 seq1082_BIOID51089   -            753  2.2e-162  539.4   0.0   2   2  4.6e-157  3.1e-153  509.3   0.0     1   324   426   749   426   749 1.00 Cobalamin-independent synthase, Catalytic domain
Meth_synt_1          PF08267.7    311 seq1082_BIOID51089   -            753  2.9e-140  466.8   0.0   1   2  8.5e-129  5.8e-125  416.5   0.0     2   308     5   313     4   316 0.98 Cobalamin-independent synthase, N-terminal domain
Meth_synt_1          PF08267.7    311 seq1082_BIOID51089   -            753  2.9e-140  466.8   0.0   2   2   3.6e-14   2.5e-10   40.0   0.0   141   285   538   690   528   715 0.80 Cobalamin-independent synthase, N-terminal domain
LTXXQ                PF07813.7    100 seq1084_BIOID51089   -            167     4e-20   72.0  12.1   1   1   5.8e-24     4e-20   72.0   8.4     4   100    41   137    38   137 0.96 LTXXQ motif family protein
Metal_resist         PF13801.1    125 seq1084_BIOID51089   -            167   1.5e-09   37.7   9.4   1   1   2.2e-13   1.5e-09   37.7   6.5    19   124    30   131     8   132 0.85 Heavy-metal resistance
DUF968               PF06147.6    200 seq1085_BIOID51089   -            349   3.1e-80  268.6   0.1   1   1   3.8e-84   5.3e-80  267.9   0.0     2   199   130   345   129   346 0.99 Protein of unknown function (DUF968)
DUF2886              PF11102.3    200 seq1087_BIOID51089   -            212   6.1e-56  189.0   0.9   1   1     5e-60   6.9e-56  188.8   0.6     1   199    13   206    13   207 0.98 Protein of unknown function (DUF2886)
DUF1323              PF07037.6    122 seq1089_BIOID51089   -            119   9.2e-49  164.5   0.0   1   1   8.9e-53   1.2e-48  164.1   0.0     1   122     6   118     6   118 0.94 Putative transcription regulator (DUF1323)
Cation_efflux        PF01545.16   285 seq1090_BIOID51089   -            300   2.3e-65  220.4   5.4   1   1   1.9e-69   2.5e-65  220.2   3.7     2   283    14   289    13   291 0.97 Cation efflux family
PduV-EutP            PF10662.4    143 seq1091_BIOID51089   -             91   1.4e-27   95.8   0.0   1   1   1.1e-31   1.5e-27   95.7   0.0    58   142     2    85     1    86 0.97 Ethanolamine utilisation - propanediol utilisation
ABC_tran             PF00005.22   118 seq1093_BIOID51089   -            494   3.5e-31  107.9   0.0   1   2   4.9e-20   3.4e-16   59.5   0.0     1   118    44   169    44   169 0.90 ABC transporter
ABC_tran             PF00005.22   118 seq1093_BIOID51089   -            494   3.5e-31  107.9   0.0   2   2     7e-16   4.8e-12   46.1   0.0     3   117   295   424   293   425 0.82 ABC transporter
Caps_synth_GfcC      PF06251.6    229 seq1094_BIOID51089   -            277     3e-90  301.2   0.0   1   1   2.6e-94   3.5e-90  301.0   0.0     2   229    52   277    51   277 0.99 Capsule biosynthesis GfcC
HAD_2                PF13419.1    176 seq1096_BIOID51089   -            219   5.3e-24   85.3   0.0   1   1   1.4e-27   6.3e-24   85.0   0.0     1   176     6   190     6   190 0.88 Haloacid dehalogenase-like hydrolase
Hydrolase            PF00702.21   204 seq1096_BIOID51089   -            219   5.7e-11   43.2   0.0   1   1   1.8e-14   8.1e-11   42.7   0.0     3   203     5   183     3   184 0.83 haloacid dehalogenase-like hydrolase
Hydrolase_like       PF13242.1     75 seq1096_BIOID51089   -            219   5.3e-07   29.1   0.0   1   1   2.2e-10     1e-06   28.2   0.0     3    56   146   198   144   207 0.93 HAD-hyrolase-like
DUF1323              PF07037.6    122 seq1097_BIOID51089   -            130   5.2e-55  184.7   0.0   1   1   1.3e-58   5.8e-55  184.5   0.0     1   122     8   129     8   129 0.99 Putative transcription regulator (DUF1323)
HTH_17               PF12728.2     51 seq1097_BIOID51089   -            130     2e-08   34.2   0.1   1   1   1.2e-11   5.5e-08   32.8   0.0     2    38     8    49     8    52 0.82 Helix-turn-helix domain
HlyC                 PF02794.11   134 seq1098_BIOID51089   -            175   4.1e-47  159.0   0.2   1   1   3.7e-51     5e-47  158.7   0.2     1   133    22   154    22   163 0.98 RTX toxin acyltransferase family
RusA                 PF05866.6    116 seq1099_BIOID51089   -            120   6.6e-21   74.7   0.0   1   1   5.4e-25   7.4e-21   74.6   0.0     1   116     7   116     7   116 0.90 Endodeoxyribonuclease RusA
YicC_N               PF03755.8    159 seq1100_BIOID51089   -            287   2.6e-49  167.0   0.1   1   1   3.8e-53   2.6e-49  167.0   0.1     1   158     2   154     2   155 0.96 YicC-like family, N-terminal region
DUF1732              PF08340.6     87 seq1100_BIOID51089   -            287     2e-34  117.1   7.3   1   1   2.9e-38     2e-34  117.1   5.0     1    87   202   287   202   287 0.97 Domain of unknown function (DUF1732)
Phage_antiter_Q      PF06323.6    230 seq1102_BIOID51089   -            221  5.5e-105  349.7   2.2   1   1  4.5e-109  6.1e-105  349.5   1.5     1   221     1   220     1   221 0.99 Phage antitermination protein Q
ABC_tran             PF00005.22   118 seq1103_BIOID51089   -            360     1e-20   74.1   0.0   1   1   7.3e-24     2e-20   73.2   0.0     1   117    44   162    44   163 0.93 ABC transporter
TOBE                 PF03459.12    64 seq1103_BIOID51089   -            360   9.2e-09   35.1   0.0   1   1   1.2e-08   3.3e-05   23.7   0.0     4    64   295   350   292   350 0.92 TOBE domain
TOBE_2               PF08402.5     75 seq1103_BIOID51089   -            360   1.5e-08   34.4   0.0   1   1   1.1e-11   2.9e-08   33.4   0.0     2    75   282   351   281   351 0.88 TOBE domain
Fil_haemagg          PF05594.9     77 seq1104_BIOID51089   -           1483   2.2e-46  155.9 246.2   1  17   1.9e-07   0.00086   19.4   3.3     1    77   255   333   238   333 0.91 Haemagluttinin repeat
Fil_haemagg          PF05594.9     77 seq1104_BIOID51089   -           1483   2.2e-46  155.9 246.2   2  17   2.9e-06     0.013   15.6   6.5    16    76   344   415   334   415 0.91 Haemagluttinin repeat
Fil_haemagg          PF05594.9     77 seq1104_BIOID51089   -           1483   2.2e-46  155.9 246.2   3  17   0.00056       2.5    8.3  10.3     1    76   407   483   402   484 0.87 Haemagluttinin repeat
Fil_haemagg          PF05594.9     77 seq1104_BIOID51089   -           1483   2.2e-46  155.9 246.2   4  17   7.3e-06     0.033   14.3   7.5     5    76   491   568   486   568 0.89 Haemagluttinin repeat
Fil_haemagg          PF05594.9     77 seq1104_BIOID51089   -           1483   2.2e-46  155.9 246.2   5  17   3.1e-05      0.14   12.3   8.4     3    76   554   610   552   611 0.86 Haemagluttinin repeat
Fil_haemagg          PF05594.9     77 seq1104_BIOID51089   -           1483   2.2e-46  155.9 246.2   6  17   0.00021      0.97    9.7   6.5     1    76   594   650   594   651 0.94 Haemagluttinin repeat
Fil_haemagg          PF05594.9     77 seq1104_BIOID51089   -           1483   2.2e-46  155.9 246.2   7  17   1.4e-06    0.0066   16.6   9.7     2    76   616   709   616   709 0.88 Haemagluttinin repeat
Fil_haemagg          PF05594.9     77 seq1104_BIOID51089   -           1483   2.2e-46  155.9 246.2   8  17   2.3e-09     1e-05   25.6   9.8     2    70   702   770   701   787 0.86 Haemagluttinin repeat
Fil_haemagg          PF05594.9     77 seq1104_BIOID51089   -           1483   2.2e-46  155.9 246.2   9  17   0.00068       3.1    8.0   4.7    14    57   767   810   758   811 0.88 Haemagluttinin repeat
Fil_haemagg          PF05594.9     77 seq1104_BIOID51089   -           1483   2.2e-46  155.9 246.2  10  17   6.7e-10   3.1e-06   27.3   7.0     1    67   801   866   801   867 0.93 Haemagluttinin repeat
Fil_haemagg          PF05594.9     77 seq1104_BIOID51089   -           1483   2.2e-46  155.9 246.2  11  17   9.6e-07    0.0044   17.2   5.4    23    73   861   911   856   914 0.92 Haemagluttinin repeat
Fil_haemagg          PF05594.9     77 seq1104_BIOID51089   -           1483   2.2e-46  155.9 246.2  12  17     0.012        54    4.1  14.3    19    69   897   955   894   982 0.65 Haemagluttinin repeat
Fil_haemagg          PF05594.9     77 seq1104_BIOID51089   -           1483   2.2e-46  155.9 246.2  13  17   4.6e-08   0.00021   21.4   1.3    10    58   972  1018   968  1022 0.92 Haemagluttinin repeat
Fil_haemagg          PF05594.9     77 seq1104_BIOID51089   -           1483   2.2e-46  155.9 246.2  14  17     0.029   1.3e+02    2.8   1.3    21    51  1023  1053  1019  1064 0.54 Haemagluttinin repeat
Fil_haemagg          PF05594.9     77 seq1104_BIOID51089   -           1483   2.2e-46  155.9 246.2  15  17   1.4e-06    0.0065   16.6   5.2    10    71  1056  1120  1051  1125 0.85 Haemagluttinin repeat
Fil_haemagg          PF05594.9     77 seq1104_BIOID51089   -           1483   2.2e-46  155.9 246.2  16  17   1.2e-06    0.0053   16.9   8.3     5    76  1121  1184  1109  1185 0.93 Haemagluttinin repeat
Fil_haemagg          PF05594.9     77 seq1104_BIOID51089   -           1483   2.2e-46  155.9 246.2  17  17    0.0021       9.4    6.5   0.1    25    55  1406  1436  1403  1447 0.88 Haemagluttinin repeat
Haemagg_act          PF05860.8    121 seq1104_BIOID51089   -           1483   1.1e-37  128.3   5.9   1   1   2.4e-41   1.1e-37  128.3   4.1     3   120    75   207    73   208 0.96 haemagglutination activity domain
ESPR                 PF13018.1     24 seq1104_BIOID51089   -           1483   2.5e-05   23.5   0.6   1   1   1.6e-08   7.4e-05   22.0   0.3     1    22     1    23     1    25 0.91 Extended Signal Peptide of Type V secretion system
PFK                  PF00365.15   282 seq1106_BIOID51089   -            340  1.5e-129  430.8   2.2   1   1  1.3e-133  1.8e-129  430.5   1.6     1   281    23   297    23   298 0.98 Phosphofructokinase
DUF940               PF06082.6    658 seq1107_BIOID51089   -            652  4.3e-246  818.4  12.5   1   1  3.5e-250  4.8e-246  818.3   8.7    19   658     1   647     1   647 0.97 Bacterial putative lipoprotein (DUF940)
FeoA                 PF04023.9     74 seq1108_BIOID51089   -             75   3.5e-09   36.3   0.0   1   1     3e-13   4.1e-09   36.1   0.0     7    73     4    71     2    72 0.90 FeoA domain
FeoB_N               PF02421.13   189 seq1111_BIOID51089   -            773   2.6e-71  238.6   0.1   1   1   2.2e-74   4.9e-71  237.7   0.0     2   187     5   192     4   194 0.94 Ferrous iron transport protein B
Gate                 PF07670.9    109 seq1111_BIOID51089   -            773   7.3e-48  160.8  20.5   1   2   5.2e-18   1.2e-14   54.0   2.5     3   106   352   443   350   450 0.94 Nucleoside recognition
Gate                 PF07670.9    109 seq1111_BIOID51089   -            773   7.3e-48  160.8  20.5   2   2   2.7e-38   6.2e-35  119.2   0.3     1   107   512   689   512   691 0.99 Nucleoside recognition
FeoB_C               PF07664.7     54 seq1111_BIOID51089   -            773   3.2e-21   74.3   2.1   1   1   1.4e-24   3.2e-21   74.3   1.5     1    54   454   507   454   507 0.99 Ferrous iron transport protein B C terminus
MMR_HSR1             PF01926.18   114 seq1111_BIOID51089   -            773     2e-17   63.1   0.0   1   1   1.6e-20   3.7e-17   62.2   0.0     2   113     6   120     5   121 0.68 50S ribosome-binding GTPase
SRPRB                PF09439.5    181 seq1111_BIOID51089   -            773   3.1e-06   26.4   0.0   1   1   2.2e-09     5e-06   25.7   0.0     5    71     5    72     1   126 0.67 Signal recognition particle receptor beta subunit
BPD_transp_2         PF02653.11   267 seq1114_BIOID51089   -            323   1.9e-38  131.8  38.5   1   1   1.4e-42   1.9e-38  131.8  26.7     4   265    38   307    35   309 0.93 Branched-chain amino acid transport system / permease component
HOK_GEF              PF01848.11    43 seq1118_BIOID51089   -             50   7.7e-18   63.4   1.4   1   1   6.2e-22   8.5e-18   63.2   1.0     1    43     4    46     4    46 0.99 Hok/gef family
Porin_OmpG           PF09381.5    301 seq1120_BIOID51089   -            301  2.9e-219  725.8  13.9   1   1  7.2e-223  3.3e-219  725.6   9.6     1   301     1   301     1   301 1.00 Outer membrane protein G (OmpG)
DUF481               PF04338.7    210 seq1120_BIOID51089   -            301   5.9e-06   26.0   2.4   1   1   1.3e-09   5.9e-06   26.0   1.7    93   197    95   206    91   212 0.85 Protein of unknown function, DUF481
HOK_GEF              PF01848.11    43 seq1122_BIOID51089   -             83   7.1e-18   63.5   1.4   1   1   6.8e-22   9.3e-18   63.1   1.0     1    43    37    79    37    79 0.99 Hok/gef family
SBP_bac_11           PF13531.1    231 seq1123_BIOID51089   -            329   1.4e-44  152.3   0.2   1   1     5e-48   1.7e-44  152.0   0.1     4   231    28   280    25   280 0.87 Bacterial extracellular solute-binding protein
SBP_bac_1            PF01547.20   314 seq1123_BIOID51089   -            329   1.5e-18   67.5   2.8   1   1   5.5e-22   1.9e-18   67.1   2.0     4   314    32   272    29   272 0.88 Bacterial extracellular solute-binding protein
SBP_bac_8            PF13416.1    281 seq1123_BIOID51089   -            329   1.8e-13   50.7   1.3   1   1     9e-17   3.1e-13   49.9   0.8    85   262   108   281    34   300 0.75 Bacterial extracellular solute-binding protein
SBP_bac_6            PF13343.1    242 seq1123_BIOID51089   -            329   3.6e-13   49.2   1.1   1   1     2e-16   6.8e-13   48.3   0.8    53   235   112   303    77   306 0.83 Bacterial extracellular solute-binding protein
BPD_transp_2         PF02653.11   267 seq1124_BIOID51089   -            318     3e-37  127.9  40.5   1   1   3.4e-41   4.6e-37  127.3  28.1     3   266    39   305    37   306 0.93 Branched-chain amino acid transport system / permease component
UPF0126              PF03458.8     81 seq1125_BIOID51089   -            205   1.5e-44  149.3  24.6   1   2   3.2e-25   4.3e-21   74.1   4.6     2    78     4    80     3    83 0.96 UPF0126 domain
UPF0126              PF03458.8     81 seq1125_BIOID51089   -            205   1.5e-44  149.3  24.6   2   2   1.8e-28   2.5e-24   84.5   4.1     1    79    89   166    89   168 0.97 UPF0126 domain
MarR_2               PF12802.2     62 seq1126_BIOID51089   -             65   1.3e-06   27.8   0.0   1   1     1e-10   1.4e-06   27.7   0.0     2    53     6    55     5    62 0.94 MarR family
SAF_2                PF13144.1    196 seq1127_BIOID51089   -            219   3.6e-40  137.4   0.5   1   1     6e-44   4.1e-40  137.2   0.4     3   194    26   215    24   217 0.93 SAF-like
SAF                  PF08666.7     63 seq1127_BIOID51089   -            219   1.4e-07   31.6   0.0   1   1   7.2e-11   4.9e-07   29.9   0.0     2    61    96   155    95   157 0.94 SAF domain
PNP_UDP_1            PF01048.15   234 seq1128_BIOID51089   -            253   8.2e-42  142.6   1.4   1   1   6.8e-46   9.2e-42  142.4   1.0     2   230    21   247    20   253 0.85 Phosphorylase superfamily
N6_N4_Mtase          PF01555.13   231 seq1131_BIOID51089   -            352   1.3e-43  148.9   0.0   1   1   5.3e-47   3.6e-43  147.5   0.0     1   230    29   341    29   342 0.83 DNA methylase
Methyltransf_26      PF13659.1    117 seq1131_BIOID51089   -            352   2.4e-13   50.0   0.0   1   1   1.1e-11   7.6e-08   32.2   0.0    51   116     9    82     5    83 0.81 Methyltransferase domain
CDH                  PF02611.10   222 seq1133_BIOID51089   -            300   1.9e-95  318.2   0.0   1   1   1.6e-99   2.2e-95  317.9   0.0     2   221    80   299    79   300 0.99 CDP-diacylglycerol pyrophosphatase
FlgM                 PF04316.8     57 seq1134_BIOID51089   -             97   2.2e-11   43.4   0.5   1   1   2.5e-15   3.4e-11   42.8   0.3     2    56    40    89    25    90 0.84 Anti-sigma-28 factor, FlgM
RmuC                 PF02646.11   305 seq1136_BIOID51089   -            475  7.2e-112  373.0   2.2   1   1  5.3e-116  7.2e-112  373.0   1.5     1   304   135   437   135   438 0.99 RmuC family
ADH_zinc_N           PF00107.21   130 seq1137_BIOID51089   -            349   1.2e-28   99.1   0.1   1   1   4.3e-32     2e-28   98.4   0.1     1   129   185   308   185   309 0.97 Zinc-binding dehydrogenase
ADH_N                PF08240.7    109 seq1137_BIOID51089   -            349   1.3e-27   95.6   5.8   1   1   5.3e-31   2.4e-27   94.7   4.0     1   108    27   142    27   143 0.95 Alcohol dehydrogenase GroES-like domain
PsiE                 PF06146.7     69 seq1138_BIOID51089   -            136   1.8e-16   59.9   5.7   1   1   1.3e-20   1.8e-16   59.9   3.9     5    69    62   123    58   123 0.95 Phosphate-starvation-inducible E
FeoC                 PF09012.5     69 seq1139_BIOID51089   -             78   1.9e-15   56.1   0.4   1   1   3.3e-19   2.3e-15   55.9   0.3     1    65     3    69     3    75 0.92 FeoC like transcriptional regulator
TrmB                 PF01978.14    68 seq1139_BIOID51089   -             78   2.2e-06   27.1   0.0   1   1   4.3e-10   2.9e-06   26.7   0.0    17    59    10    53     7    56 0.92 Sugar-specific transcriptional regulator TrmB
FlgN                 PF05130.7    143 seq1141_BIOID51089   -             98   1.6e-16   60.6   3.8   1   1   1.4e-20   1.9e-16   60.4   2.7    45   143     5    88     3    88 0.95 FlgN protein
Exonuc_X-T_C         PF08411.5    269 seq1143_BIOID51089   -            499  4.8e-104  347.0   0.2   1   1  8.7e-108  5.9e-104  346.7   0.1     1   268   236   497   236   498 0.99 Exonuclease C-terminal
RNase_T              PF00929.19   164 seq1143_BIOID51089   -            499   6.5e-25   88.2   0.0   1   1   1.8e-28   1.2e-24   87.2   0.0     2   162    37   216    36   218 0.95 Exonuclease
Transposase_31       PF04754.7    205 seq1144_BIOID51089   -            292   3.6e-82  274.5   0.1   1   1   3.7e-86     5e-82  274.1   0.1     1   204     8   209     8   210 0.99 Putative transposase, YhgA-like
DUF463               PF04317.7    443 seq1145_BIOID51089   -            497  1.9e-187  623.1   0.0   1   1  1.6e-191  2.2e-187  622.9   0.0     1   443    52   496    52   496 0.99 YcjX-like family, DUF463
TolA                 PF06519.6     96 seq1147_BIOID51089   -            142   4.6e-23   80.8   0.0   1   1   9.3e-27   6.4e-23   80.4   0.0     7    96    52   140    46   140 0.94 TolA C-terminal
TonB_2               PF13103.1     85 seq1147_BIOID51089   -            142   3.6e-06   26.8   0.0   1   1     7e-10   4.8e-06   26.4   0.0     2    75    59   128    58   140 0.86 TonB C terminal
Ubie_methyltran      PF01209.13   233 seq1152_BIOID51089   -            251  5.9e-114  378.8   0.0   1   1  5.4e-117  6.7e-114  378.6   0.0     2   233    15   250    14   250 0.99 ubiE/COQ5 methyltransferase family
Methyltransf_31      PF13847.1    152 seq1152_BIOID51089   -            251   3.9e-23   81.5   0.0   1   1   4.7e-26   5.8e-23   81.0   0.0     3   113    63   179    61   229 0.81 Methyltransferase domain
Methyltransf_11      PF08241.7     95 seq1152_BIOID51089   -            251   1.5e-21   76.5   0.1   1   1   3.2e-24   3.9e-21   75.2   0.0     1    94    68   167    68   168 0.97 Methyltransferase domain
Methyltransf_23      PF13489.1    162 seq1152_BIOID51089   -            251   5.1e-19   68.4   0.0   1   1   5.9e-22   7.3e-19   67.9   0.0    20   160    61   233    43   235 0.85 Methyltransferase domain
Methyltransf_25      PF13649.1    101 seq1152_BIOID51089   -            251   9.4e-17   61.1   0.0   1   1     2e-19   2.5e-16   59.7   0.0     1   101    67   164    67   164 0.93 Methyltransferase domain
Methyltransf_12      PF08242.7     99 seq1152_BIOID51089   -            251     4e-14   52.7   0.0   1   1   6.8e-17   8.4e-14   51.7   0.0     1    99    68   166    68   166 0.93 Methyltransferase domain
Methyltransf_18      PF12847.2    112 seq1152_BIOID51089   -            251   2.3e-13   50.5   0.0   1   1   3.3e-16   4.1e-13   49.7   0.0     2   109    64   168    63   171 0.88 Methyltransferase domain
Methyltransf_26      PF13659.1    117 seq1152_BIOID51089   -            251   5.2e-09   36.0   0.0   1   1   8.1e-12     1e-08   35.1   0.0     1   114    64   169    64   171 0.91 Methyltransferase domain
PCMT                 PF01135.14   210 seq1152_BIOID51089   -            251   4.5e-07   29.5   0.0   1   1   5.7e-10   7.1e-07   28.8   0.0    71   171    61   168    51   179 0.86 Protein-L-isoaspartate(D-aspartate) O-methyltransferase (PCMT)
MTS                  PF05175.9    170 seq1152_BIOID51089   -            251   5.3e-06   25.8   0.0   1   1   7.6e-09   9.5e-06   24.9   0.0    31   140    63   169    53   188 0.85 Methyltransferase small domain
Guanylate_kin        PF00625.16   183 seq1153_BIOID51089   -            207   1.6e-70  236.1   0.0   1   1   1.3e-74   1.8e-70  235.9   0.0     2   183     4   186     3   186 0.98 Guanylate kinase
Fil_haemagg_2        PF13332.1    170 seq1158_BIOID51089   -           1224   3.3e-71  238.4 139.2   1   4   4.8e-12   3.3e-08   33.4  10.5    47   165   314   430   303   440 0.83 Haemagluttinin repeat
Fil_haemagg_2        PF13332.1    170 seq1158_BIOID51089   -           1224   3.3e-71  238.4 139.2   2   4   4.9e-10   3.4e-06   26.8   6.0     8    90   446   532   436   540 0.67 Haemagluttinin repeat
Fil_haemagg_2        PF13332.1    170 seq1158_BIOID51089   -           1224   3.3e-71  238.4 139.2   3   4     4e-55   2.8e-51  173.5  23.7     2   170   678   853   677   853 0.97 Haemagluttinin repeat
Fil_haemagg_2        PF13332.1    170 seq1158_BIOID51089   -           1224   3.3e-71  238.4 139.2   4   4   1.1e-06    0.0078   15.9   4.7    74   141   849   914   848   948 0.78 Haemagluttinin repeat
PT-VENN              PF04829.8     56 seq1158_BIOID51089   -           1224   3.5e-09   35.9   0.5   1   1   5.2e-13   3.5e-09   35.9   0.4     2    31  1191  1220  1190  1223 0.94 Pre-toxin domain with VENN motif
HTH_AraC             PF00165.18    42 seq1159_BIOID51089   -            241   3.2e-13   48.9   1.1   1   2   2.2e-08   0.00015   21.3   0.0     1    41   144   183   144   184 0.94 Bacterial regulatory helix-turn-helix proteins, AraC family
HTH_AraC             PF00165.18    42 seq1159_BIOID51089   -            241   3.2e-13   48.9   1.1   2   2   1.3e-09   9.2e-06   25.2   0.2    14    39   205   231   203   233 0.91 Bacterial regulatory helix-turn-helix proteins, AraC family
HTH_18               PF12833.2     81 seq1159_BIOID51089   -            241   1.7e-11   43.9   0.2   1   1   9.3e-15   6.3e-11   42.1   0.0     2    78   158   232   157   234 0.95 Helix-turn-helix domain
DUF697               PF05128.7    162 seq1160_BIOID51089   -            353   4.1e-54  182.3   0.2   1   1     3e-58   4.1e-54  182.3   0.1     2   161   183   341   182   342 0.98 Domain of unknown function (DUF697)
RNA_pol_Rpb6         PF01192.17    57 seq1162_BIOID51089   -             91     1e-17   63.4   0.1   1   1   9.7e-22   1.3e-17   63.1   0.1     1    56     7    62     7    63 0.95 RNA polymerase Rpb6
Pribosyltran         PF00156.22   125 seq1163_BIOID51089   -            227   9.3e-10   38.1   0.0   1   1   1.1e-13   1.5e-09   37.4   0.0    45   124   141   223   136   224 0.82 Phosphoribosyl transferase domain
DUF805               PF05656.9    117 seq1164_BIOID51089   -            146   2.4e-20   72.4  11.7   1   1   3.8e-24   5.2e-20   71.3   8.1     2   116     7   134     6   135 0.82 Protein of unknown function (DUF805)
SCP2                 PF02036.12   101 seq1165_BIOID51089   -            201     2e-20   72.8   0.0   1   1   2.2e-24     3e-20   72.2   0.0     1   100    15   112    15   113 0.97 SCP-2 sterol transfer family
Esterase             PF00756.15   251 seq1167_BIOID51089   -            400   1.2e-49  168.9   0.0   1   1   1.7e-53   1.2e-49  168.9   0.0     1   251   172   391   172   391 0.98 Putative esterase
DUF3327              PF11806.3    122 seq1167_BIOID51089   -            400   1.8e-37  128.2   2.5   1   1   4.2e-41   2.9e-37  127.5   0.3     3   121    29   155    21   156 0.97 Domain of unknown function (DUF3327)
HD_4                 PF13328.1    153 seq1169_BIOID51089   -            702   6.5e-54  181.6   1.2   1   1   2.4e-57   6.5e-54  181.6   0.8     2   152    27   175    26   176 0.97 HD domain
RelA_SpoT            PF04607.12   116 seq1169_BIOID51089   -            702   1.1e-36  125.2   0.5   1   1   1.1e-39   3.1e-36  123.7   0.0     1   115   235   345   235   346 0.98 Region found in RelA / SpoT proteins
TGS                  PF02824.16    60 seq1169_BIOID51089   -            702   6.9e-22   76.9   0.0   1   1   6.1e-25   1.7e-21   75.7   0.0     1    60   388   447   388   447 0.99 TGS domain
ACT_4                PF13291.1     80 seq1169_BIOID51089   -            702   2.2e-18   66.2   2.5   1   1   2.1e-21   5.7e-18   64.9   1.0     2    80   622   699   621   699 0.97 ACT domain
HD                   PF01966.17   122 seq1169_BIOID51089   -            702   1.3e-13   50.8   1.9   1   1   1.7e-16   4.7e-13   49.0   0.3     1   122    45   144    45   144 0.81 HD domain
ABC1                 PF03109.11   119 seq1173_BIOID51089   -            546   1.9e-35  121.3   0.0   1   1   2.7e-39   3.7e-35  120.3   0.0     4   119   115   232   112   232 0.97 ABC1 family
DUF406               PF04175.7     94 seq1174_BIOID51089   -             99     2e-28   98.5   3.2   1   1   1.6e-32   2.2e-28   98.4   2.2     4    94     3    96     1    96 0.96 Protein of unknown function (DUF406)
Fe-S_biosyn          PF01521.15    91 seq1175_BIOID51089   -            191   2.1e-23   81.7   0.0   1   1   1.6e-26   1.1e-22   79.4   0.0     1    91     2    94     2    94 0.98 Iron-sulphur cluster biosynthesis
NifU                 PF01106.12    68 seq1175_BIOID51089   -            191     2e-10   40.1   0.0   1   1   4.4e-14     3e-10   39.5   0.0     2    65   112   177   111   180 0.90 NifU-like domain
Channel_Tsx          PF03502.8    238 seq1177_BIOID51089   -            254   2.1e-52  178.2  30.8   1   1   1.7e-56   2.4e-52  178.0  21.4     2   238    34   254    33   254 0.97 Nucleoside-specific channel-forming protein, Tsx
Usp                  PF00582.21   140 seq1179_BIOID51089   -            142   3.2e-17   62.8   0.0   1   1   2.7e-21   3.7e-17   62.7   0.0     2   140     3   138     2   138 0.95 Universal stress protein family
Sigma54_activat      PF00158.21   168 seq1180_BIOID51089   -            513     6e-56  188.4   0.0   1   1     2e-59     9e-56  187.8   0.0     2   167   207   365   206   366 0.98 Sigma-54 interaction domain
PAS_8                PF13188.1     64 seq1180_BIOID51089   -            513   7.4e-06   25.5   0.0   1   1   5.4e-09   2.5e-05   23.8   0.0     3    52    82   135    81   148 0.79 PAS domain
AAA                  PF00004.24   132 seq1180_BIOID51089   -            513   3.7e-05   23.8   0.0   1   1     2e-08     9e-05   22.5   0.0     1   111   230   341   230   358 0.86 ATPase family associated with various cellular activities (AAA)
DUF1471              PF07338.8     56 seq1183_BIOID51089   -             91   8.8e-17   60.3   0.6   1   1     1e-20   1.4e-16   59.7   0.4     1    56    36    89    36    89 0.98 Protein of unknown function (DUF1471)
MbtH                 PF03621.8     54 seq1184_BIOID51089   -             72   1.8e-21   75.1   0.6   1   1   1.6e-25   2.1e-21   74.8   0.4     1    53     1    54     1    55 0.96 MbtH-like protein
AMP-binding          PF00501.23   418 seq1185_BIOID51089   -           1335  6.2e-117  390.3   0.0   1   1    3e-120  8.3e-117  389.9   0.0     1   417   524   928   524   929 0.96 AMP-binding enzyme
Condensation         PF00668.15   301 seq1185_BIOID51089   -           1335   1.5e-57  194.6   0.0   1   1   8.1e-61   2.2e-57  194.0   0.0     2   300    44   342    43   343 0.91 Condensation domain
Thioesterase         PF00975.15   229 seq1185_BIOID51089   -           1335     5e-46  157.6   0.8   1   1   1.3e-46   3.6e-43  148.3   0.0     2   215  1109  1318  1108  1332 0.96 Thioesterase domain
PP-binding           PF00550.20    67 seq1185_BIOID51089   -           1335   9.3e-11   41.7   0.1   1   1     1e-13   2.8e-10   40.1   0.1     3    65  1022  1082  1020  1084 0.90 Phosphopantetheine attachment site
Abhydrolase_6        PF12697.2    228 seq1185_BIOID51089   -           1335   5.9e-06   26.2   0.2   1   1   2.2e-09   5.9e-06   26.2   0.1     2   127  1111  1240  1110  1309 0.66 Alpha/beta hydrolase family
GntP_permease        PF02447.11   441 seq1188_BIOID51089   -            438  2.1e-188  626.2  45.8   1   1  5.2e-192  2.4e-188  626.0  31.7     1   441     1   437     1   437 0.99 GntP family permease
CitMHS               PF03600.11   349 seq1188_BIOID51089   -            438   5.3e-09   35.0  40.0   1   1   1.6e-12   7.2e-09   34.5  27.5     5   348     8   386     3   387 0.78 Citrate transporter
Na_H_antiporter      PF03553.9    303 seq1188_BIOID51089   -            438   3.8e-06   26.0  19.5   1   1   8.3e-10   3.8e-06   26.0  13.5    67   257   215   393   160   394 0.69 Na+/H+ antiporter family
MFS_1                PF07690.11   354 seq1191_BIOID51089   -            412   1.3e-32  112.8  48.8   1   2   3.4e-25   4.6e-21   74.8  20.3     6   232    30   243    25   245 0.84 Major Facilitator Superfamily
MFS_1                PF07690.11   354 seq1191_BIOID51089   -            412   1.3e-32  112.8  48.8   2   2   2.4e-15   3.3e-11   42.4  12.3     4   176   222   401   219   411 0.86 Major Facilitator Superfamily
MttA_Hcf106          PF02416.11    53 seq1192_BIOID51089   -             89   6.9e-16   56.9   0.6   1   1   8.2e-20   1.1e-15   56.3   0.4     1    52     4    55     4    83 0.90 mttA/Hcf106 family
DUF303               PF03629.13   255 seq1193_BIOID51089   -            640   2.7e-29  102.0   0.0   1   1   5.4e-33   3.7e-29  101.6   0.0     3   206    80   326    78   380 0.79 Domain of unknown function (DUF303)
DUF1737              PF08410.5     54 seq1193_BIOID51089   -            640   2.6e-18   65.4   0.1   1   1   1.4e-21   9.7e-18   63.5   0.0     1    53     1    50     1    51 0.97 Domain of unknown function (DUF1737)
SpoU_methylase       PF00588.14   142 seq1194_BIOID51089   -            229   4.7e-37  126.9   0.1   1   1   9.5e-41   6.5e-37  126.4   0.1     2   142    20   159    19   159 0.96 SpoU rRNA Methylase family
SpoU_methylas_C      PF12105.3     57 seq1194_BIOID51089   -            229   1.1e-25   88.8   1.7   1   1   2.2e-29   1.5e-25   88.3   0.4     1    57   163   221   163   221 0.99 SpoU, rRNA methylase, C-terminal
DUF4137              PF13593.1    313 seq1198_BIOID51089   -            332  4.8e-106  354.2  22.2   1   1    4e-110  5.4e-106  354.0  15.4     1   313     8   316     8   316 0.98 SBF-like CPA transporter family (DUF4137)
DEAD                 PF00270.24   173 seq1200_BIOID51089   -            704   4.6e-24   84.6   0.2   1   1   2.2e-25   5.1e-22   78.0   0.0     4   169   284   445   281   449 0.80 DEAD/DEAH box helicase
Helicase_C           PF00271.26    78 seq1200_BIOID51089   -            704   4.2e-17   61.6   0.0   1   1   2.2e-18   5.1e-15   54.9   0.0     3    77   524   599   522   600 0.95 Helicase conserved C-terminal domain
ResIII               PF04851.10   184 seq1200_BIOID51089   -            704   5.2e-09   36.0   0.0   1   1   5.5e-12   1.3e-08   34.8   0.0    29   182   304   441   278   443 0.74 Type III restriction enzyme, res subunit
SecA_DEAD            PF07517.9    266 seq1200_BIOID51089   -            704   2.3e-07   30.2   0.0   1   1   2.2e-10   5.1e-07   29.1   0.0    94   162   304   372   237   409 0.81 SecA DEAD-like domain
tRNA_anti            PF01336.20    76 seq1200_BIOID51089   -            704   2.8e-07   30.1   0.0   1   1   2.5e-10   5.8e-07   29.1   0.0     2    74    74   145    73   147 0.96 OB-fold nucleic acid binding domain
SNF2_N               PF00176.18   296 seq1200_BIOID51089   -            704   6.8e-05   21.7   0.0   1   1   5.2e-08   0.00012   20.9   0.0    27   172   308   446   284   451 0.77 SNF2 family N-terminal domain
TatC                 PF00902.13   215 seq1201_BIOID51089   -            258     3e-68  229.3  21.2   1   1   3.1e-72   4.2e-68  228.8  14.7     2   215    11   221    10   221 0.99 Sec-independent protein translocase protein (TatC)
MR_MLE_N             PF02746.11   117 seq1202_BIOID51089   -            321   3.3e-32  110.8   0.1   1   1   1.8e-35   8.2e-32  109.5   0.0     1   117     1   112     1   112 0.99 Mandelate racemase / muconate lactonizing enzyme, N-terminal domain
MR_MLE               PF01188.16    67 seq1202_BIOID51089   -            321   1.4e-11   44.6   2.8   1   1   7.5e-15   3.4e-11   43.3   1.2     3    67   162   225   160   225 0.85 Mandelate racemase / muconate lactonizing enzyme, C-terminal domain
MR_MLE_C             PF13378.1    111 seq1202_BIOID51089   -            321   5.7e-10   39.0   0.0   1   1   3.2e-13   1.5e-09   37.7   0.0     1    82   225   304   225   321 0.79 Enolase C-terminal domain-like
PEP_mutase           PF13714.1    238 seq1204_BIOID51089   -            296   1.3e-53  181.6   4.4   1   1   2.1e-57   1.5e-53  181.3   3.0     1   233    10   250    10   255 0.92 Phosphoenolpyruvate phosphomutase
ICL                  PF00463.16   526 seq1204_BIOID51089   -            296   1.2e-16   59.8   1.9   1   1   4.6e-20   3.1e-16   58.5   1.3   150   255    80   183    71   213 0.86 Isocitrate lyase family
Glutaredoxin2_C      PF04399.8    132 seq1205_BIOID51089   -            215   1.3e-50  170.2   0.0   1   1   4.8e-54   1.6e-50  169.9   0.0     1   132    84   215    84   215 0.99 Glutaredoxin 2, C terminal domain
GST_N_3              PF13417.1     75 seq1205_BIOID51089   -            215     2e-12   47.0   0.0   1   1     1e-15   3.5e-12   46.2   0.0     1    74     3    76     3    82 0.90 Glutathione S-transferase, N-terminal domain
GST_N_2              PF13409.1     70 seq1205_BIOID51089   -            215   6.7e-08   32.3   0.0   1   1   3.6e-11   1.2e-07   31.4   0.0     1    68     8    70     8    72 0.88 Glutathione S-transferase, N-terminal domain
GST_N                PF02798.15    76 seq1205_BIOID51089   -            215   6.6e-05   22.8   0.0   1   1   4.2e-08   0.00014   21.8   0.0     1    75     1    70     1    71 0.85 Glutathione S-transferase, N-terminal domain
TatD_DNase           PF01026.16   255 seq1208_BIOID51089   -            264     8e-70  234.8   0.0   1   1   6.6e-74   9.1e-70  234.6   0.0     1   255     6   261     6   261 0.98 TatD related DNase
ABC_tran             PF00005.22   118 seq1209_BIOID51089   -            401   5.6e-22   78.2   0.0   1   1   3.6e-25   1.2e-21   77.0   0.0     1   117    73   191    73   192 0.92 ABC transporter
TOBE_2               PF08402.5     75 seq1209_BIOID51089   -            401   9.6e-12   44.6   0.3   1   1   1.2e-14   4.2e-11   42.5   0.1     1    75   313   385   313   385 0.95 TOBE domain
DUF1439              PF07273.7    152 seq1211_BIOID51089   -            253     2e-53  180.0   1.0   1   1   1.8e-57   2.5e-53  179.7   0.7     1   152    94   246    94   246 0.99 Protein of unknown function (DUF1439)
DUF1378              PF07125.6     59 seq1212_BIOID51089   -             59   1.8e-38  130.1   0.0   1   1   1.4e-42   1.9e-38  130.0   0.0     1    59     1    59     1    59 0.99 Protein of unknown function (DUF1378)
Citrate_synt         PF00285.16   356 seq1213_BIOID51089   -            389  1.3e-116  389.1   0.0   1   1  1.2e-120  1.6e-116  388.8   0.0     2   356    22   370    22   370 0.98 Citrate synthase
DUF826               PF05696.6     78 seq1214_BIOID51089   -             81   1.2e-36  124.5   0.9   1   1   1.1e-40   1.5e-36  124.2   0.7     1    78     1    75     1    76 0.97 Protein of unknown function (DUF826)
Amidohydro_1         PF01979.15   333 seq1218_BIOID51089   -            348   1.9e-27   96.7   0.0   1   1   1.8e-31   2.4e-27   96.3   0.0     8   295    15   310    10   323 0.91 Amidohydrolase family
UbiD                 PF01977.11   407 seq1219_BIOID51089   -            497  2.5e-165  549.7   0.0   1   1  2.1e-169  2.8e-165  549.6   0.0     2   407    14   437    13   437 0.95 3-octaprenyl-4-hydroxybenzoate carboxy-lyase
LamB                 PF02264.10   398 seq1220_BIOID51089   -            446  8.4e-169  561.7  25.0   1   1  6.9e-173  9.5e-169  561.5  17.3     1   398    28   446    28   446 0.97 LamB porin
Wzz                  PF02706.10   152 seq1221_BIOID51089   -            394     8e-25   87.3   0.9   1   1   5.8e-29     8e-25   87.3   0.7     1   150    42   190    42   192 0.92 Chain length determinant protein
MmgE_PrpD            PF03972.9    445 seq1223_BIOID51089   -            483  4.5e-178  591.8   0.0   1   1  3.7e-182  5.1e-178  591.6   0.0     2   445    14   475    13   475 0.98 MmgE/PrpD family
HisG                 PF01634.13   163 seq1224_BIOID51089   -            299   8.2e-55  184.7   0.0   1   1   1.7e-58   1.2e-54  184.1   0.0     1   163    53   221    53   221 0.94 ATP phosphoribosyltransferase
HisG_C               PF08029.6     75 seq1224_BIOID51089   -            299   5.6e-28   96.5   0.1   1   1   2.2e-31   1.5e-27   95.2   0.0     1    75   222   297   222   297 0.98 HisG, C-terminal domain
DinI                 PF06183.8     65 seq1226_BIOID51089   -             81   1.7e-29  101.4   0.1   1   1   1.8e-33   2.5e-29  100.9   0.0     1    65    13    79    13    79 0.98 DinI-like family
DUF904               PF06005.7     72 seq1227_BIOID51089   -             57   3.1e-16   59.3   1.1   1   1   2.3e-20   3.2e-16   59.2   0.7     1    36     1    36     1    49 0.91 Protein of unknown function (DUF904)
LysR_substrate       PF03466.15   209 seq1229_BIOID51089   -            257   2.3e-27   95.3   0.0   1   1   5.3e-31   3.6e-27   94.7   0.0     2   166    90   255    89   257 0.93 LysR substrate binding domain
HTH_1                PF00126.22    60 seq1229_BIOID51089   -            257   5.5e-21   73.9   2.8   1   1   1.5e-24     1e-20   73.1   1.9     2    60     7    65     6    65 0.97 Bacterial regulatory helix-turn-helix protein, lysR family
Histidinol_dh        PF00815.15   413 seq1231_BIOID51089   -            434  6.9e-183  607.8   1.0   1   1  5.8e-187    8e-183  607.6   0.7     2   413    18   428    17   428 0.99 Histidinol dehydrogenase
BssS                 PF13991.1     73 seq1232_BIOID51089   -             57   6.5e-21   73.7   0.0   1   1     5e-25   6.9e-21   73.6   0.0    18    72     1    55     1    56 0.97 BssS protein family
NAD_binding_1        PF00175.16   109 seq1234_BIOID51089   -            233   9.6e-21   74.2   0.0   1   1   2.3e-24   1.6e-20   73.6   0.0     1   108   108   211   108   212 0.97 Oxidoreductase NAD-binding domain
FAD_binding_6        PF00970.19    99 seq1234_BIOID51089   -            233   7.9e-09   35.4   0.0   1   1   1.8e-12   1.2e-08   34.8   0.0     1    76     5    74     5    97 0.77 Oxidoreductase FAD-binding domain
MalM                 PF07148.7    136 seq1236_BIOID51089   -            306   2.3e-50  169.4   0.1   1   1   2.4e-54   3.3e-50  168.9   0.0     2   136    75   210    74   210 0.98 Maltose operon periplasmic protein precursor (MalM)
DAO                  PF01266.19   358 seq1237_BIOID51089   -            372     5e-57  193.3   0.0   1   1   4.1e-61   5.6e-57  193.1   0.0     1   357     4   352     4   353 0.86 FAD dependent oxidoreductase
EI24                 PF07264.6    219 seq1238_BIOID51089   -            253   3.7e-52  176.7  20.8   1   1   3.1e-56   4.3e-52  176.6  14.4     1   219    11   232    11   232 0.96 Etoposide-induced protein 2.4 (EI24)
AMP-binding          PF00501.23   418 seq1239_BIOID51089   -            628   1.1e-91  307.1   0.0   1   1   2.8e-95   1.3e-91  306.9   0.0     1   418    85   525    85   525 0.96 AMP-binding enzyme
DUF3448              PF11930.3     82 seq1239_BIOID51089   -            628   4.2e-26   90.3   0.3   1   1   1.6e-29   7.5e-26   89.5   0.2     7    79     3    75     1    78 0.95 Domain of unknown function (DUF3448)
DUF4009              PF13193.1     41 seq1239_BIOID51089   -            628     9e-15   53.7   0.0   1   1   5.8e-18   2.7e-14   52.2   0.0     3    41   575   615   573   615 0.96 Domain of unknown function (DUF4009)
SBP_bac_5            PF00496.17   374 seq1240_BIOID51089   -            544   8.8e-87  291.2  12.8   1   1   9.1e-91   1.2e-86  290.7   8.8     1   368    84   459    84   464 0.95 Bacterial extracellular solute-binding proteins, family 5 Middle
Xan_ur_permease      PF00860.15   389 seq1242_BIOID51089   -            463  4.4e-113  377.5  39.0   1   1  4.4e-117    6e-113  377.1  27.0     2   388    34   427    33   428 0.97 Permease family
HTH_Tnp_1            PF01527.15    76 seq1243_BIOID51089   -            130   2.9e-22   78.3   0.0   1   1   3.6e-26   4.9e-22   77.5   0.0     2    69     6    77     5    86 0.92 Transposase
Aminotran_1_2        PF00155.16   363 seq1244_BIOID51089   -            356   3.7e-68  230.0   0.0   1   1   3.3e-72   4.5e-68  229.7   0.0    31   363    46   351    30   351 0.94 Aminotransferase class I and II
TnpB_IS66            PF05717.8    108 seq1245_BIOID51089   -             57     3e-11   42.5   0.0   1   1   2.4e-15   3.3e-11   42.4   0.0     2    38     7    43     6    51 0.94 IS66 Orf2 like protein
PALP                 PF00291.20   307 seq1247_BIOID51089   -            323   1.3e-63  214.9   0.3   1   1   1.1e-67   1.5e-63  214.7   0.2     3   306    10   300     8   301 0.87 Pyridoxal-phosphate dependent enzyme
GerE                 PF00196.14    58 seq1248_BIOID51089   -            901   4.2e-20   70.7   0.0   1   1   1.3e-23   1.7e-19   68.7   0.0     2    58   834   890   833   890 0.97 Bacterial regulatory proteins, luxR family
DUF2770              PF10968.3     36 seq1250_BIOID51089   -             46   1.8e-20   72.2  13.8   1   1   1.6e-24   2.1e-20   71.9   9.6     1    36    10    45    10    45 0.99 Protein of unknown function (DUF2770)
SopA                 PF13981.1    135 seq1251_BIOID51089   -            442   1.1e-30  106.2   5.7   1   1   6.9e-34   2.4e-30  105.2   3.9     3   135   209   342   207   342 0.97 SopA-like central domain
Pentapeptide_4       PF13599.1     78 seq1251_BIOID51089   -            442   1.4e-16   59.9  16.5   1   1   4.8e-16   1.6e-12   46.9   3.0     6    78    90   165    85   168 0.92 Pentapeptide repeats (9 copies)
Cytochrom_B_N        PF00033.14   188 seq1252_BIOID51089   -            188   1.3e-31  109.3  13.7   1   1   2.1e-35   1.4e-31  109.1   9.5     2   187     8   180     7   181 0.98 Cytochrome b(N-terminal)/b6/petB
Ni_hydr_CYTB         PF01292.15   182 seq1252_BIOID51089   -            188   1.3e-28   99.5  13.7   1   1   2.3e-32   1.6e-28   99.2   9.5     1   181     9   180     9   181 0.93 Prokaryotic cytochrome b561
IGPD                 PF00475.13   145 seq1254_BIOID51089   -            325   7.4e-54  181.4   0.2   1   1   4.4e-57   1.5e-53  180.4   0.2     1   124   196   318   196   321 0.98 Imidazoleglycerol-phosphate dehydratase
HAD_2                PF13419.1    176 seq1254_BIOID51089   -            325   9.2e-07   29.1   0.0   1   1   8.9e-09   3.1e-05   24.2   0.0    75   173    29   145     9   148 0.82 Haloacid dehalogenase-like hydrolase
PNK3P                PF08645.6    158 seq1254_BIOID51089   -            325   6.8e-07   28.7   0.0   1   1   3.2e-10   1.1e-06   28.0   0.0     5   129     8   134     4   184 0.77 Polynucleotide kinase 3 phosphatase
Hydrolase_like       PF13242.1     75 seq1254_BIOID51089   -            325   1.2e-06   27.9   0.0   1   1   7.1e-10   2.4e-06   27.0   0.0     1    45   102   145   102   149 0.90 HAD-hyrolase-like
AsmA                 PF05170.9    604 seq1255_BIOID51089   -            577  6.9e-168  559.8   7.9   1   1  1.9e-171  8.6e-168  559.5   5.5     1   568     9   561     9   574 0.98 AsmA family
YceI                 PF04264.8    164 seq1257_BIOID51089   -            191   2.9e-39  134.5   0.6   1   1   2.5e-43   3.4e-39  134.3   0.4     2   163    25   187    24   188 0.93 YceI-like domain
DDE_Tnp_IS66         PF03050.9    271 seq1261_BIOID51089   -            523  3.6e-100  334.5   0.0   1   1  1.1e-103  3.6e-100  334.5   0.0     1   271   186   473   186   473 0.98 Transposase IS66 family
DDE_Tnp_IS66_C       PF13817.1     39 seq1261_BIOID51089   -            523   4.3e-19   68.1   0.1   1   1   3.4e-22   1.2e-18   66.7   0.0     1    39   479   517   479   517 0.98 IS66 C-terminal element
HTH_Tnp_IS66         PF13005.2     59 seq1261_BIOID51089   -            523   3.5e-17   61.8   0.7   1   1   1.8e-20   6.2e-17   61.0   0.5     3    59   126   180   124   180 0.95 putative Helix-turn-helix domain of transposase IS66
LZ_Tnp_IS66          PF13007.2     78 seq1261_BIOID51089   -            523   2.4e-13   50.4   8.4   1   1   1.1e-16   3.8e-13   49.7   2.2     1    77    49   121    49   122 0.82 Transposase C of IS166 homeodomain
PTS-HPr              PF00381.14    84 seq1262_BIOID51089   -             85   1.3e-31  108.2   0.2   1   1   9.9e-36   1.4e-31  108.1   0.1     1    82     1    82     1    84 0.98 PTS HPr component phosphorylation site
MFS_1                PF07690.11   354 seq1264_BIOID51089   -            416   1.6e-25   89.5  61.2   1   2   3.7e-20   2.5e-16   59.2  19.0     1   224    22   237    22   242 0.81 Major Facilitator Superfamily
MFS_1                PF07690.11   354 seq1264_BIOID51089   -            416   1.6e-25   89.5  61.2   2   2   7.4e-13     5e-09   35.2  19.8    10   179   237   409   232   415 0.80 Major Facilitator Superfamily
MFS_3                PF05977.8    524 seq1264_BIOID51089   -            416   4.8e-21   74.3  33.9   1   1   9.1e-25   6.2e-21   73.9  23.5     9   396    16   400    12   414 0.89 Transmembrane secretion effector
PEP-utilizers_C      PF02896.13   294 seq1265_BIOID51089   -            575  1.6e-124  414.4   0.2   1   1  4.8e-128  2.2e-124  414.0   0.1     1   293   250   541   250   542 0.99 PEP-utilising enzyme, TIM barrel domain
PEP-utilisers_N      PF05524.8    123 seq1265_BIOID51089   -            575   1.9e-31  108.3   5.0   1   1   4.2e-35   1.9e-31  108.3   3.5     2   123     3   127     2   127 0.96 PEP-utilising enzyme, N-terminal
PEP-utilizers        PF00391.18    81 seq1265_BIOID51089   -            575     7e-25   86.2   0.2   1   1   4.5e-28   2.1e-24   84.7   0.1     9    80   152   224   147   225 0.93 PEP-utilising enzyme, mobile domain
Chor_lyase           PF04345.8    168 seq1266_BIOID51089   -            165   6.6e-31  106.8   0.0   1   1   5.8e-35     8e-31  106.6   0.0    13   163    18   165    12   165 0.90 Chorismate lyase
GATase               PF00117.23   192 seq1267_BIOID51089   -            196   6.2e-28   97.4   0.0   1   1   2.1e-31   7.1e-28   97.2   0.0     1   189     4   194     4   196 0.81 Glutamine amidotransferase class-I
GATase_3             PF07685.9    158 seq1267_BIOID51089   -            196   9.7e-06   25.1   0.0   1   1   4.3e-09   1.5e-05   24.5   0.0     8    79    39   100    32   106 0.87 CobB/CobQ-like glutamine amidotransferase domain
Transp_cyt_pur       PF02133.10   439 seq1269_BIOID51089   -            419   1.2e-83  281.0  48.4   1   1   9.7e-88   1.3e-83  280.8  33.5     1   438    11   397    11   398 0.98 Permease for cytosine/purines, uracil, thiamine, allantoin
DUF2534              PF10749.4     85 seq1270_BIOID51089   -             85   8.3e-44  147.3   3.7   1   1   6.7e-48   9.2e-44  147.1   2.6     2    85     1    84     1    84 0.97 Protein of unknown function (DUF2534)
UbiA                 PF01040.13   257 seq1271_BIOID51089   -            290   8.5e-41  139.7  25.0   1   1   7.6e-45     1e-40  139.4  17.3     2   256    26   277    25   283 0.85 UbiA prenyltransferase family
His_biosynth         PF00977.16   228 seq1272_BIOID51089   -            245   2.7e-75  252.4   0.8   1   1     9e-79   3.1e-75  252.2   0.6     1   228     1   234     1   234 0.98 Histidine biosynthesis protein
Trp_syntA            PF00290.15   259 seq1272_BIOID51089   -            245   1.5e-06   26.7   1.0   1   1   8.1e-09   2.8e-05   22.6   0.1   174   232    51   108    29   114 0.84 Tryptophan synthase alpha chain
DUF3387              PF11867.3    335 seq1273_BIOID51089   -            115   4.9e-25   88.0   0.4   1   1     4e-29   5.4e-25   87.9   0.3   226   333     3   112     1   114 0.96 Domain of unknown function (DUF3387)
Lip_A_acyltrans      PF03279.8    295 seq1275_BIOID51089   -            306  4.3e-117  390.0   0.0   1   1  3.5e-121  4.8e-117  389.9   0.0     2   295     5   297     4   297 0.99 Bacterial lipid A biosynthesis acyltransferase
Peptidase_M24        PF00557.19   205 seq1276_BIOID51089   -            443   2.4e-43  148.0   0.1   1   1   2.2e-47     3e-43  147.7   0.1     1   205   168   430   168   430 0.82 Metallopeptidase family M24
His_biosynth         PF00977.16   228 seq1277_BIOID51089   -            258   1.4e-78  263.2   0.6   1   1   4.5e-82   1.5e-78  263.0   0.4     1   227     5   239     5   240 0.96 Histidine biosynthesis protein
Amidohydro_3         PF07969.6    404 seq1278_BIOID51089   -            427     3e-56  191.2   1.3   1   1   2.5e-59   1.1e-55  189.3   0.9     1   404    53   379    53   379 0.98 Amidohydrolase family
Amidohydro_4         PF13147.1    304 seq1278_BIOID51089   -            427   7.3e-16   58.9   0.9   1   1   2.1e-19   9.4e-16   58.5   0.6     1   303    48   377    48   378 0.95 Amidohydrolase
Amidohydro_5         PF13594.1     68 seq1278_BIOID51089   -            427   7.6e-06   25.5   1.4   1   1   4.5e-09   2.1e-05   24.1   0.1     2    45    24    80    23   131 0.75 Amidohydrolase
PTS_EIIA_1           PF00358.15   133 seq1279_BIOID51089   -            169   5.4e-54  181.2   2.2   1   1   4.7e-58   6.5e-54  180.9   1.5     3   132    20   149    18   150 0.98 phosphoenolpyruvate-dependent sugar phosphotransferase system, EIIA 1
PRA-CH               PF01502.13    75 seq1281_BIOID51089   -            202   1.4e-33  114.2   0.0   1   1   3.1e-37   2.1e-33  113.6   0.0     1    74    33   106    33   107 0.99 Phosphoribosyl-AMP cyclohydrolase
PRA-PH               PF01503.12    83 seq1281_BIOID51089   -            202   1.1e-14   54.3   0.3   1   1   2.2e-18   1.5e-14   53.9   0.2     2    82   116   201   115   202 0.96 Phosphoribosyl-ATP pyrophosphohydrolase
MFS_1                PF07690.11   354 seq1282_BIOID51089   -            408   5.5e-53  179.8  43.4   1   2   2.9e-36     1e-32  113.2  19.4     2   248    20   256    19   263 0.81 Major Facilitator Superfamily
MFS_1                PF07690.11   354 seq1282_BIOID51089   -            408   5.5e-53  179.8  43.4   2   2   3.8e-24   1.3e-20   73.3  10.1     1   168   224   393   224   407 0.89 Major Facilitator Superfamily
Sugar_tr             PF00083.19   451 seq1282_BIOID51089   -            408   8.8e-15   54.0  29.4   1   2   1.1e-12   3.8e-09   35.5  11.1    10   191    24   192    14   195 0.82 Sugar (and other) transporter
Sugar_tr             PF00083.19   451 seq1282_BIOID51089   -            408   8.8e-15   54.0  29.4   2   2   2.5e-08   8.4e-05   21.2   4.2    46   185   258   391   222   397 0.87 Sugar (and other) transporter
MFS_2                PF13347.1    427 seq1282_BIOID51089   -            408   1.1e-12   46.9  24.8   1   1   4.8e-14   1.6e-10   39.8   3.3   148   315   146   312   137   340 0.80 MFS/sugar transport protein
MFS_1_like           PF12832.2     77 seq1282_BIOID51089   -            408   1.1e-05   25.0   7.2   1   1   3.2e-08   0.00011   21.8   0.2    12    72    26    91    18    95 0.81 MFS_1 like family
Chorismate_bind      PF00425.13   257 seq1283_BIOID51089   -            391     2e-68  230.3   0.0   1   1   1.8e-72   2.5e-68  230.0   0.0     2   257   126   380   125   380 0.97 chorismate binding enzyme
UPF0029              PF01205.14   110 seq1284_BIOID51089   -            204   4.9e-37  125.8   0.0   1   1   9.3e-41   6.4e-37  125.4   0.0     1   109    17   125    17   126 0.98 Uncharacterized protein family UPF0029
DUF1949              PF09186.6     56 seq1284_BIOID51089   -            204   6.1e-16   57.6   0.0   1   1   1.8e-19   1.2e-15   56.6   0.0     1    55   141   195   141   196 0.98 Domain of unknown function (DUF1949)
RtcR                 PF06956.6    183 seq1287_BIOID51089   -            532   8.7e-89  295.5   0.0   1   1     6e-92   1.4e-88  294.9   0.0     1   183     1   185     1   185 0.99 Regulator of RNA terminal phosphate cyclase
Sigma54_activat      PF00158.21   168 seq1287_BIOID51089   -            532   1.3e-51  174.3   0.1   1   1   9.9e-55   2.3e-51  173.5   0.0     2   166   187   355   186   357 0.93 Sigma-54 interaction domain
AAA                  PF00004.24   132 seq1287_BIOID51089   -            532   6.8e-08   32.6   0.0   1   1   6.6e-11   1.5e-07   31.5   0.0     1   100   211   321   211   345 0.81 ATPase family associated with various cellular activities (AAA)
AAA_5                PF07728.9    139 seq1287_BIOID51089   -            532   5.9e-07   29.1   0.0   1   1   1.3e-09     3e-06   26.8   0.0     2   119   211   328   210   344 0.78 AAA domain (dynein-related subfamily)
Mg_chelatase         PF01078.16   207 seq1287_BIOID51089   -            532     2e-06   26.9   0.2   1   1   2.2e-08     5e-05   22.4   0.2    16   135   202   311   194   330 0.71 Magnesium chelatase, subunit ChlI
NACHT                PF05729.7    167 seq1287_BIOID51089   -            532   2.4e-05   23.8   0.0   1   1   2.3e-08   5.3e-05   22.7   0.0     2   109   210   301   209   316 0.83 NACHT domain
TrkH                 PF02386.11   339 seq1288_BIOID51089   -            483     4e-78  262.2  24.7   1   1   8.1e-82   1.1e-77  260.8  11.1     2   339   153   481   152   481 0.99 Cation transport protein
MsyB                 PF13984.1    122 seq1289_BIOID51089   -            124   6.7e-67  223.0  12.7   1   1   5.5e-71   7.5e-67  222.8   8.8     1   122     3   124     3   124 0.99 MsyB protein
AMP-binding          PF00501.23   418 seq1290_BIOID51089   -            536   7.8e-87  291.1   0.0   1   1   1.4e-90   9.4e-87  290.9   0.0     1   417    50   461    50   462 0.95 AMP-binding enzyme
DUF4009              PF13193.1     41 seq1290_BIOID51089   -            536     8e-08   31.4   0.1   1   1   3.6e-11   2.4e-07   29.9   0.0     1    29   501   529   501   535 0.92 Domain of unknown function (DUF4009)
Pro_CA               PF00484.14   148 seq1292_BIOID51089   -            219   2.7e-48  163.5   0.0   1   1   2.4e-52   3.3e-48  163.3   0.0     1   147    34   188    34   189 0.85 Carbonic anhydrase
DAGK_prokar          PF01219.14   104 seq1293_BIOID51089   -            122   5.5e-39  131.8   8.1   1   1   4.6e-43   6.3e-39  131.6   5.6     2   104    16   118    15   118 0.99 Prokaryotic diacylglycerol kinase
Cyanate_lyase        PF02560.9     73 seq1296_BIOID51089   -            156   1.8e-33  113.7   0.0   1   1   1.9e-37   2.6e-33  113.2   0.0     3    72    85   155    83   156 0.95 Cyanate lyase C-terminal domain
LexA_DNA_bind        PF01726.11    65 seq1297_BIOID51089   -            202   6.6e-32  108.7   0.1   1   1   1.5e-35   1.1e-31  108.1   0.1     1    65     1    65     1    65 0.99 LexA DNA binding domain
Peptidase_S24        PF00717.18    70 seq1297_BIOID51089   -            202   8.9e-17   60.3   0.8   1   1   1.9e-20   1.3e-16   59.8   0.5     1    68   114   180   114   182 0.96 Peptidase S24-like
Ribosomal_L31        PF01197.13    69 seq1298_BIOID51089   -             70   1.4e-30  104.9   0.2   1   1   1.1e-34   1.5e-30  104.8   0.1     1    67     1    65     1    67 0.98 Ribosomal protein L31
Flavodoxin_5         PF12724.2    143 seq1300_BIOID51089   -            181   1.6e-51  173.9   0.0   1   1   4.3e-55   2.9e-51  173.1   0.0     1   142     4   152     4   153 0.95 Flavodoxin domain
Flavodoxin_1         PF00258.20   143 seq1300_BIOID51089   -            181   9.7e-06   25.5   0.0   1   1   3.6e-09   2.5e-05   24.1   0.0     1    54     5    56     5    84 0.90 Flavodoxin
MFS_1                PF07690.11   354 seq1301_BIOID51089   -            393   1.1e-24   86.7  46.6   1   1   1.7e-28   1.1e-24   86.7  32.3    14   354    27   346     9   346 0.80 Major Facilitator Superfamily
MFS_2                PF13347.1    427 seq1301_BIOID51089   -            393   7.8e-08   31.0  11.2   1   1   1.1e-11   7.8e-08   31.0   7.7   130   331   121   315   118   329 0.73 MFS/sugar transport protein
Isochorismatase      PF00857.15   174 seq1305_BIOID51089   -            285     6e-38  130.3   0.0   1   1   1.1e-41   7.6e-38  130.0   0.0     2   173    32   204    31   205 0.97 Isochorismatase family
PP-binding           PF00550.20    67 seq1305_BIOID51089   -            285   2.5e-08   33.9   0.0   1   1   9.9e-12   6.8e-08   32.5   0.0     2    62   217   275   216   280 0.86 Phosphopantetheine attachment site
MatE                 PF01554.13   162 seq1307_BIOID51089   -            459   4.1e-39  133.6  30.2   1   2   8.5e-35   1.2e-30  106.2   5.9     1   161    35   195    35   196 0.99 MatE
MatE                 PF01554.13   162 seq1307_BIOID51089   -            459   4.1e-39  133.6  30.2   2   2   2.2e-13   3.1e-09   36.5   6.6     2   143   259   400   259   422 0.91 MatE
MFS_1                PF07690.11   354 seq1309_BIOID51089   -            154   1.8e-11   43.3   7.7   1   1   1.5e-15     2e-11   43.1   5.4     2   124    20   142    19   153 0.88 Major Facilitator Superfamily
adh_short_C2         PF13561.1    243 seq1310_BIOID51089   -            258   1.2e-28  100.4   0.0   1   1   3.4e-32   1.6e-28  100.0   0.0     3   242    24   254    22   255 0.92 Enoyl-(Acyl carrier protein) reductase
adh_short            PF00106.20   167 seq1310_BIOID51089   -            258   5.5e-27   94.5   8.2   1   1   1.1e-29   5.1e-26   91.4   5.7     2   164    17   170    16   173 0.88 short chain dehydrogenase
KR                   PF08659.5    181 seq1310_BIOID51089   -            258   1.9e-10   40.6   7.3   1   1   7.4e-13   3.4e-09   36.5   4.8    56   160    57   165    17   183 0.91 KR domain
MFS_1                PF07690.11   354 seq1311_BIOID51089   -            228   5.3e-20   71.3  31.8   1   1   1.2e-20     8e-17   60.8   9.9   149   353     3   191     1   192 0.87 Major Facilitator Superfamily
Nuc_H_symport        PF03825.11   400 seq1311_BIOID51089   -            228   6.4e-05   21.7  12.2   1   1   1.3e-08   8.6e-05   21.3   8.5   207   386    52   222     4   226 0.77 Nucleoside H+ symporter
CsbD                 PF05532.7     53 seq1314_BIOID51089   -             69   1.5e-21   75.6   8.3   1   1   1.3e-25   1.8e-21   75.4   5.8     1    53     4    56     4    56 0.97 CsbD-like
4HBT                 PF03061.17    79 seq1315_BIOID51089   -            137   7.5e-17   61.1   0.1   1   1   8.9e-21   1.2e-16   60.4   0.1     1    79    50   127    50   127 0.98 Thioesterase superfamily
EamA                 PF00892.15   126 seq1317_BIOID51089   -            230   1.9e-19   69.8  26.5   1   1   2.6e-20   3.5e-16   59.2   9.5     1   126    16   145    16   145 0.85 EamA-like transporter family
DAO                  PF01266.19   358 seq1320_BIOID51089   -            501   2.9e-44  151.3   0.1   1   1   1.2e-47   8.2e-44  149.8   0.1     1   356     5   357     5   359 0.82 FAD dependent oxidoreductase
CstA                 PF02554.9    376 seq1322_BIOID51089   -            701  4.9e-156  518.9  29.1   1   1  7.1e-160  4.9e-156  518.9  20.1     1   359    32   420    32   436 0.95 Carbon starvation protein CstA
DUF4161              PF13722.1    127 seq1322_BIOID51089   -            701   1.8e-46  157.4   7.5   1   1   2.7e-50   1.8e-46  157.4   5.2     3   127   467   596   464   596 0.98 C-terminal domain on CstA (DUF4161)
EamA                 PF00892.15   126 seq1324_BIOID51089   -             83   4.7e-12   45.9   7.5   1   1   3.8e-16   5.1e-12   45.8   5.2    61   126     2    67     1    67 0.98 EamA-like transporter family
LysR_substrate       PF03466.15   209 seq1327_BIOID51089   -            302   1.3e-39  135.3   0.0   1   1   2.6e-43   1.8e-39  134.9   0.0     2   208    91   297    90   298 0.96 LysR substrate binding domain
HTH_1                PF00126.22    60 seq1327_BIOID51089   -            302   1.1e-20   72.9   0.4   1   1   3.4e-24   2.3e-20   71.9   0.3     1    60     7    66     7    66 0.97 Bacterial regulatory helix-turn-helix protein, lysR family
DUF2713              PF10897.3    246 seq1329_BIOID51089   -            246  2.3e-167  554.2   5.8   1   1  1.9e-171  2.6e-167  554.0   4.0     1   246     1   246     1   246 1.00 Protein of unknown function (DUF2713)
AAA_5                PF07728.9    139 seq1331_BIOID51089   -            685     1e-14   54.3   0.0   1   1   3.9e-15   2.7e-11   43.2   0.0    25   139   386   516   381   516 0.87 AAA domain (dynein-related subfamily)
Acyl_transf_3        PF01757.17   340 seq1334_BIOID51089   -            385   1.1e-41  142.7  46.1   1   1   8.7e-46   1.2e-41  142.5  32.0     2   339    10   356     9   357 0.95 Acyltransferase family
Smr                  PF01713.16    83 seq1337_BIOID51089   -            187   3.7e-20   71.7   0.0   1   1   4.3e-24   5.9e-20   71.1   0.0     2    83    89   169    88   169 0.91 Smr domain
Dus                  PF01207.12   310 seq1338_BIOID51089   -            345  7.9e-100  333.5   0.0   1   1  6.8e-104  9.3e-100  333.3   0.0     2   308    30   340    29   342 0.98 Dihydrouridine synthase (Dus)
DUF466               PF04328.8     65 seq1340_BIOID51089   -             65   2.9e-32  110.1   0.5   1   1   2.3e-36   3.1e-32  110.0   0.3     1    65     1    65     1    65 0.99 Protein of unknown function (DUF466)
Phageshock_PspG      PF09583.5     65 seq1341_BIOID51089   -             80   2.3e-25   88.3  25.4   1   1   1.9e-29   2.6e-25   88.1  17.6     1    64     1    64     1    65 0.98 Phage shock protein G (Phageshock_PspG)
McrBC                PF10117.4    321 seq1343_BIOID51089   -            428   4.7e-97  324.6   0.8   1   1    4e-101   5.5e-97  324.4   0.6     1   321    59   383    59   383 0.97 McrBC 5-methylcytosine restriction system component
SIS                  PF01380.17   131 seq1344_BIOID51089   -            298   5.5e-09   35.6   0.0   1   1     8e-13   5.5e-09   35.6   0.0    50   128   128   208   114   211 0.95 SIS domain
SIS_2                PF13580.1    138 seq1344_BIOID51089   -            298   2.1e-07   30.5   1.5   1   1   8.6e-11   5.9e-07   29.1   0.1    20   136    47   164    39   166 0.85 SIS domain
Aminotran_1_2        PF00155.16   363 seq1345_BIOID51089   -            386     6e-58  196.4   0.0   1   1     2e-61   6.9e-58  196.2   0.0     3   363    32   383    30   383 0.94 Aminotransferase class I and II
Cys_Met_Meta_PP      PF01053.15   386 seq1345_BIOID51089   -            386   4.6e-08   31.6   0.0   1   1   2.3e-11   7.8e-08   30.8   0.0    75   180    96   205    63   212 0.85 Cys/Met metabolism PLP-dependent enzyme
DegT_DnrJ_EryC1      PF01041.12   363 seq1345_BIOID51089   -            386   1.3e-05   24.2   0.0   1   1   9.1e-09   3.1e-05   23.0   0.0    46   146    97   202    86   204 0.88 DegT/DnrJ/EryC1/StrS aminotransferase family
Aminotran_5          PF00266.14   371 seq1345_BIOID51089   -            386   3.1e-05   22.7   0.0   1   1   1.3e-08   4.5e-05   22.2   0.0    46   165    74   189    48   236 0.80 Aminotransferase class-V
CorA                 PF01544.13   292 seq1347_BIOID51089   -            327   4.7e-63  212.8   0.0   1   1     4e-67   5.5e-63  212.6   0.0     3   292    39   323    37   323 0.97 CorA-like Mg2+ transporter protein
PTS_EIIC             PF02378.13   321 seq1348_BIOID51089   -            474   1.1e-39  136.0  29.2   1   1   1.6e-43   1.1e-39  136.0  20.2     2   321   119   401   118   401 0.88 Phosphotransferase system, EIIC
PTS_EIIB             PF00367.15    35 seq1348_BIOID51089   -            474   1.7e-12   46.2   0.3   1   1     5e-16   3.4e-12   45.2   0.2     4    35    13    44    11    44 0.96 phosphotransferase system, EIIB
DnaB_C               PF03796.10   265 seq1349_BIOID51089   -            471  4.1e-108  360.1   0.2   1   1  1.2e-111  5.4e-108  359.7   0.1     1   263   206   463   206   465 0.97 DnaB-like helicase C terminal domain
DnaB                 PF00772.16   103 seq1349_BIOID51089   -            471   8.7e-38  128.2   0.0   1   1   4.2e-41   1.9e-37  127.1   0.0     1   103    26   128    26   128 0.99 DnaB-like helicase N terminal domain
AAA_25               PF13481.1    194 seq1349_BIOID51089   -            471     1e-13   51.0   0.1   1   1   3.6e-17   1.6e-13   50.3   0.0    29   190   220   386   179   390 0.84 AAA domain
HsdM_N               PF12161.3    137 seq1350_BIOID51089   -             70   5.7e-13   49.3   0.1   1   1   4.2e-17   5.7e-13   49.3   0.0     1    40     6    45     6    66 0.90 HsdM N-terminal domain
Eco57I               PF07669.6    106 seq1354_BIOID51089   -            998   1.1e-26   93.1   0.8   1   1   1.2e-29   4.3e-26   91.2   0.5     2   105   519   633   518   634 0.97 Eco57I restriction-modification methylase
N6_Mtase             PF02384.11   311 seq1354_BIOID51089   -            998   5.2e-17   61.7   1.8   1   1   1.4e-19   4.8e-16   58.6   1.2     3   251   319   646   317   701 0.78 N-6 DNA Methylase
Methyltransf_26      PF13659.1    117 seq1354_BIOID51089   -            998   8.4e-11   41.8   0.0   1   1   4.6e-14   1.6e-10   40.9   0.0     3   117   387   583   385   583 0.80 Methyltransferase domain
Adenine_deam_C       PF13382.1    171 seq1357_BIOID51089   -            588   1.9e-57  193.0   0.0   1   1   1.1e-60   2.9e-57  192.4   0.0    24   171   434   581   416   581 0.95 Adenine deaminase C-terminal domain
Amidohydro_1         PF01979.15   333 seq1357_BIOID51089   -            588   3.3e-38  132.0   0.0   1   1   4.8e-41   1.3e-37  130.0   0.0     2   333    82   347    81   347 0.95 Amidohydrolase family
Amidohydro_5         PF13594.1     68 seq1357_BIOID51089   -            588   2.1e-12   46.5   0.2   1   1   2.9e-15   7.9e-12   44.7   0.1     1    68    52   115    52   115 0.85 Amidohydrolase
Amidohydro_4         PF13147.1    304 seq1357_BIOID51089   -            588   3.1e-11   43.7   0.2   1   1   8.7e-12   2.4e-08   34.2   0.1     1   304    76   344    76   344 0.77 Amidohydrolase
DEAD                 PF00270.24   173 seq1358_BIOID51089   -            457   4.4e-46  156.3   0.0   1   1   2.3e-47   7.8e-44  149.0   0.0     1   170    27   191    27   194 0.95 DEAD/DEAH box helicase
Helicase_C           PF00271.26    78 seq1358_BIOID51089   -            457   1.5e-23   82.3   0.0   1   1   8.4e-27   2.9e-23   81.4   0.0     3    78   261   336   259   336 0.97 Helicase conserved C-terminal domain
DbpA                 PF03880.10    74 seq1358_BIOID51089   -            457   1.9e-21   75.3   0.0   1   1   1.1e-24   3.9e-21   74.3   0.0     2    73   384   455   383   456 0.98 DbpA RNA binding domain
ResIII               PF04851.10   184 seq1358_BIOID51089   -            457     1e-05   25.3   0.0   1   1     7e-09   2.4e-05   24.1   0.0     4   183    26   188    23   189 0.73 Type III restriction enzyme, res subunit
Beta-lactamase       PF00144.19   330 seq1360_BIOID51089   -            434   9.1e-72  241.7   1.0   1   1   7.7e-76   1.1e-71  241.5   0.7     1   328    43   412    43   414 0.94 Beta-lactamase
FAD_binding_3        PF01494.14   356 seq1362_BIOID51089   -            554   2.7e-81  273.2   0.0   1   1   4.9e-85   3.4e-81  272.9   0.0     2   355    16   352    15   353 0.95 FAD binding domain
Ala_racemase_N       PF01168.15   217 seq1363_BIOID51089   -            359   9.6e-61  204.9   0.1   1   1   1.8e-64   1.2e-60  204.6   0.0     1   217     8   219     8   219 0.94 Alanine racemase, N-terminal domain
Ala_racemase_C       PF00842.16   129 seq1363_BIOID51089   -            359   7.9e-40  135.1   0.1   1   1   1.8e-43   1.2e-39  134.5   0.1     1   129   234   358   234   358 0.97 Alanine racemase, C-terminal domain
GerE                 PF00196.14    58 seq1366_BIOID51089   -            216   2.2e-20   71.5   0.7   1   1   2.8e-24   3.8e-20   70.8   0.5     3    58   155   210   153   210 0.97 Bacterial regulatory proteins, luxR family
LigB                 PF02900.13   272 seq1367_BIOID51089   -            314   6.4e-86  287.5   0.0   1   1   5.3e-90   7.3e-86  287.4   0.0     2   272     5   306     4   306 0.97 Catalytic LigB subunit of aromatic ring-opening dioxygenase
Aminotran_1_2        PF00155.16   363 seq1368_BIOID51089   -            411   1.2e-86  290.8   0.0   1   1     1e-90   1.4e-86  290.6   0.0     2   362    41   406    40   407 0.98 Aminotransferase class I and II
CsgE                 PF10627.4    107 seq1372_BIOID51089   -            129   6.8e-36  122.2   0.0   1   1   5.8e-40     8e-36  121.9   0.0     1   107    26   129    26   129 0.99 Curli assembly protein CsgE
Abhydrolase_6        PF12697.2    228 seq1373_BIOID51089   -            293   9.7e-36  123.6   0.0   1   1   2.5e-39   1.1e-35  123.4   0.0     1   227    43   284    43   285 0.72 Alpha/beta hydrolase family
Abhydrolase_1        PF00561.15   230 seq1373_BIOID51089   -            293   2.7e-24   85.9   0.0   1   1   8.2e-28   3.7e-24   85.4   0.0     1   228    71   286    71   288 0.90 alpha/beta hydrolase fold
Abhydrolase_5        PF12695.2    142 seq1373_BIOID51089   -            293   9.2e-18   64.2   0.0   1   1   1.7e-20   7.6e-17   61.2   0.0     1   141    42   272    42   273 0.69 Alpha/beta hydrolase family
CsgF                 PF10614.4    142 seq1374_BIOID51089   -            138   2.6e-47  160.2   1.4   1   1   2.4e-51   3.3e-47  159.9   1.0     2   142     4   133     2   133 0.96 Type VIII secretion system (T8SS), CsgF protein
CsgG                 PF03783.9    209 seq1377_BIOID51089   -            277   9.6e-67  223.9   0.0   1   1   8.2e-71   1.1e-66  223.7   0.0     2   208    41   255    40   256 0.98 Curli production assembly/transport component CsgG
FAA_hydrolase        PF01557.13   217 seq1378_BIOID51089   -            271   2.8e-23   82.3   0.0   1   1   2.7e-27   3.8e-23   81.9   0.0     2   216    58   261    57   262 0.87 Fumarylacetoacetate (FAA) hydrolase family
AhpC-TSA             PF00578.16   124 seq1379_BIOID51089   -            187   1.5e-33  114.9   0.1   1   1   4.3e-37     2e-33  114.6   0.1     4   123     7   133     4   134 0.94 AhpC/TSA family
Redoxin              PF08534.5    146 seq1379_BIOID51089   -            187   1.8e-13   50.1   0.0   1   1   4.7e-17   2.2e-13   49.9   0.0    15   140    18   146     4   152 0.84 Redoxin
1-cysPrx_C           PF10417.4     40 seq1379_BIOID51089   -            187   1.6e-06   27.4   0.1   1   1   6.5e-10     3e-06   26.6   0.1     1    31   154   182   154   186 0.88 C-terminal domain of 1-Cys peroxiredoxin
Amidase_3            PF01520.13   175 seq1382_BIOID51089   -            289   2.7e-52  176.9   0.0   1   1     5e-56   6.8e-52  175.6   0.0     1   174    59   273    59   274 0.99 N-acetylmuramoyl-L-alanine amidase
Acid_phosphat_B      PF03767.9    230 seq1386_BIOID51089   -            237   2.6e-50  170.8   0.0   1   1   2.1e-54   2.9e-50  170.6   0.0     2   229    11   220    10   221 0.96 HAD superfamily, subfamily IIIB (Acid phosphatase)
Pyr_redox_2          PF07992.9    200 seq1388_BIOID51089   -            531   1.5e-32  113.0   0.0   1   1   2.4e-34   4.7e-31  108.1   0.0     1   199   224   503   224   504 0.91 Pyridine nucleotide-disulphide oxidoreductase
Pyr_redox            PF00070.22    80 seq1388_BIOID51089   -            531   8.1e-15   54.8   7.1   1   1   6.5e-18   1.3e-14   54.2   0.2     1    75   367   437   367   442 0.93 Pyridine nucleotide-disulphide oxidoreductase
Pyr_redox_3          PF13738.1    203 seq1388_BIOID51089   -            531   3.2e-11   43.5   1.5   1   1   5.8e-12   1.1e-08   35.2   0.0    81   196   276   394   260   400 0.75 Pyridine nucleotide-disulphide oxidoreductase
Thioredoxin_3        PF13192.1     76 seq1388_BIOID51089   -            531   2.5e-08   33.4   0.0   1   1   3.9e-11   7.6e-08   31.9   0.0     4    74   132   205   129   207 0.82 Thioredoxin domain
AcetDehyd-dimer      PF09290.6    137 seq1390_BIOID51089   -            316     1e-65  219.6   0.3   1   1   2.3e-69   1.6e-65  219.0   0.2     1   137   131   284   131   284 1.00 Prokaryotic acetaldehyde dehydrogenase, dimerisation
Semialdhyde_dh       PF01118.19   121 seq1390_BIOID51089   -            316   1.7e-16   60.5   0.0   1   1   6.1e-20   4.2e-16   59.2   0.0     1   117     5   119     5   123 0.92 Semialdehyde dehydrogenase, NAD binding domain
Coprogen_oxidas      PF01218.13   296 seq1393_BIOID51089   -            299  6.2e-147  487.7   0.1   1   1  5.1e-151    7e-147  487.5   0.1     2   296     7   299     6   299 0.99 Coproporphyrinogen III oxidase
UPF0047              PF01894.12   118 seq1395_BIOID51089   -            138   1.6e-38  131.0   0.0   1   1   1.3e-42   1.8e-38  130.8   0.0     1   117    17   135    17   136 0.97 Uncharacterised protein family UPF0047
HMGL-like            PF00682.14   237 seq1396_BIOID51089   -            337   1.3e-63  214.7   4.4   1   1   2.2e-67   1.5e-63  214.4   3.1     1   235    14   245    14   247 0.99 HMGL-like
DmpG_comm            PF07836.6     66 seq1396_BIOID51089   -            337   1.9e-32  110.3   0.1   1   1   5.6e-36   3.8e-32  109.3   0.0     1    65   271   335   271   336 0.97 DmpG-like communication domain
DUF419               PF04237.8     92 seq1397_BIOID51089   -            118   1.2e-22   79.9   0.1   1   1   1.1e-26   1.5e-22   79.6   0.0     1    91    10   102    10   103 0.98 Protein of unknown function (DUF419)
MFS_1                PF07690.11   354 seq1399_BIOID51089   -            418   4.5e-38  130.7  71.8   1   1   5.9e-40     4e-36  124.3  31.3     2   296    36   316    35   319 0.89 Major Facilitator Superfamily
Sugar_tr             PF00083.19   451 seq1399_BIOID51089   -            418   1.5e-13   50.0  37.3   1   1   1.3e-13   8.8e-10   37.6  25.8    43   413    59   382    10   407 0.73 Sugar (and other) transporter
ADH_N                PF08240.7    109 seq1400_BIOID51089   -            412   2.4e-30  104.3   0.2   1   1   1.2e-33   5.4e-30  103.2   0.1     2   106    26   151    25   154 0.94 Alcohol dehydrogenase GroES-like domain
ADH_N_assoc          PF13823.1     23 seq1400_BIOID51089   -            412   3.7e-13   48.7   0.1   1   1   1.5e-16     7e-13   47.8   0.1     1    23     1    23     1    23 0.99 Alcohol dehydrogenase GroES-associated
ADH_zinc_N           PF00107.21   130 seq1400_BIOID51089   -            412   2.3e-12   46.4   0.2   1   1   4.5e-13     2e-09   36.9   0.0     1    69   197   268   197   286 0.90 Zinc-binding dehydrogenase
DUF2058              PF09831.4    177 seq1408_BIOID51089   -            179     6e-64  215.0   9.4   1   1     5e-68   6.8e-64  214.8   6.5     1   177     5   179     5   179 0.99 Uncharacterized protein conserved in bacteria (DUF2058)
DUF333               PF03891.10    50 seq1414_BIOID51089   -             88   2.4e-13   49.5   0.4   1   1   2.2e-17   3.1e-13   49.2   0.2     7    50    42    85    36    85 0.91 Domain of unknown function (DUF333)
SSB                  PF00436.20   104 seq1420_BIOID51089   -            178   8.4e-43  144.3   0.5   1   1   7.4e-47     1e-42  144.1   0.4     1   103     6   112     6   113 0.97 Single-strand binding protein family
TisB_toxin           PF13939.1     28 seq1422_BIOID51089   -             29   4.8e-16   57.9  11.3   1   1   3.7e-20   5.1e-16   57.8   7.8     1    28     1    28     1    28 0.99 Toxin TisB, type I toxin-antitoxin system
MFS_1                PF07690.11   354 seq1424_BIOID51089   -            396     2e-39  135.2  46.6   1   1   4.4e-43     2e-39  135.2  32.3     2   352    16   351    15   353 0.83 Major Facilitator Superfamily
MFS_3                PF05977.8    524 seq1424_BIOID51089   -            396   6.8e-08   30.9   6.3   1   1   1.5e-11   6.8e-08   30.9   4.3    32   206    32   201     5   207 0.84 Transmembrane secretion effector
TRI12                PF06609.8    599 seq1424_BIOID51089   -            396   2.8e-06   25.7   4.5   1   1   6.2e-10   2.8e-06   25.7   3.1    87   212    54   179    14   190 0.80 Fungal trichothecene efflux pump (TRI12)
EAL                  PF00563.15   236 seq1426_BIOID51089   -            528   9.8e-67  224.7   0.3   1   1   2.1e-70   1.4e-66  224.2   0.2     2   235   273   505   272   506 0.96 EAL domain
CSS-motif            PF12792.2    208 seq1426_BIOID51089   -            528   2.3e-38  131.5   1.0   1   1   4.6e-42   3.2e-38  131.0   0.7     2   207    37   246    36   247 0.91 CSS motif domain associated with EAL
DctA-YdbH            PF11739.3    207 seq1427_BIOID51089   -            879   1.8e-55  187.4   1.8   1   1   3.2e-59   4.3e-55  186.2   0.1     1   207   656   859   656   859 0.99 Dicarboxylate transport
MarC                 PF01914.12   203 seq1428_BIOID51089   -            197   6.1e-63  211.4  18.6   1   1     1e-66   6.8e-63  211.3  12.9     1   203     1   195     1   195 0.97 MarC family integral membrane protein
TerC                 PF03741.11   184 seq1428_BIOID51089   -            197   3.6e-05   23.1   1.0   1   1   5.3e-09   3.6e-05   23.1   0.7    14    82    20    92     6   107 0.89 Integral membrane protein TerC family
MerR-DNA-bind        PF09278.6     65 seq1432_BIOID51089   -            154     7e-15   55.0   0.1   1   1   2.6e-18   1.2e-14   54.3   0.0     2    65    55   119    54   119 0.96 MerR, DNA binding
MerR                 PF00376.18    38 seq1432_BIOID51089   -            154   4.6e-14   51.5   0.3   1   1   2.5e-17   1.1e-13   50.3   0.1     1    38    13    49    13    49 0.98 MerR family regulatory protein
MerR_1               PF13411.1     69 seq1432_BIOID51089   -            154   2.8e-12   46.1   0.0   1   1     1e-15   4.6e-12   45.4   0.0     2    65    13    76    12    78 0.96 MerR HTH family regulatory protein
FxsA                 PF04186.8    120 seq1438_BIOID51089   -            158   1.1e-36  124.9   8.3   1   1   9.6e-41   1.3e-36  124.7   5.7     1   113     6   118     6   127 0.93 FxsA cytoplasmic membrane protein
Lipoprotein_19       PF13617.1     59 seq1439_BIOID51089   -             61   3.6e-27   93.6   0.7   1   1   2.9e-31   3.9e-27   93.5   0.5     1    59     2    60     2    60 0.97 YnbE-like lipoprotein
DUF1318              PF07027.7     95 seq1440_BIOID51089   -            109   4.4e-34  116.4   1.0   1   1   3.7e-38     5e-34  116.3   0.7     2    95    16   108    15   108 0.98 Protein of unknown function (DUF1318)
Xan_ur_permease      PF00860.15   389 seq1441_BIOID51089   -            449   1.7e-88  296.6  48.3   1   1   1.6e-92   2.1e-88  296.3  33.5     1   388    26   409    26   410 0.99 Permease family
Na_H_Exchanger       PF00999.16   384 seq1445_BIOID51089   -            549   3.4e-72  242.9  43.6   1   1   3.1e-76   4.2e-72  242.6  30.2     2   383     8   421     5   422 0.91 Sodium/hydrogen exchanger family
Aldedh               PF00171.17   462 seq1446_BIOID51089   -            499  2.4e-163  543.6   0.0   1   1  2.1e-167  2.8e-163  543.4   0.0     5   462    33   495    30   495 0.97 Aldehyde dehydrogenase family
OpuAC                PF04069.7    257 seq1447_BIOID51089   -            320   3.4e-27   95.3   2.2   1   1   1.4e-30   4.9e-27   94.7   1.5     2   238    24   237    23   251 0.85 Substrate binding domain of ABC-type glycine betaine transport system
NMT1_2               PF13379.1    252 seq1447_BIOID51089   -            320   4.2e-25   88.4   2.4   1   1   1.9e-28   6.3e-25   87.8   1.7     7   244    22   243    18   249 0.86 NMT1-like family
NMT1                 PF09084.6    216 seq1447_BIOID51089   -            320     5e-20   71.9   0.0   1   1   1.9e-23   6.6e-20   71.5   0.0    14   214    44   240    30   242 0.87 NMT1/THI5 like
Phosphonate-bd       PF12974.2    243 seq1447_BIOID51089   -            320   1.1e-09   37.8   0.2   1   1   4.8e-13   1.7e-09   37.3   0.2    23   215    45   226    27   252 0.78 ABC transporter, phosphonate, periplasmic substrate-binding protein
Cpn10                PF00166.16    93 seq1448_BIOID51089   -             97   5.2e-29   99.9   1.8   1   1   4.2e-33   5.7e-29   99.7   1.3     1    93     2    95     2    95 0.97 Chaperonin 10 Kd subunit
Cpn60_TCP1           PF00118.19   488 seq1450_BIOID51089   -            548  1.2e-126  423.1  10.9   1   1  9.8e-131  1.3e-126  422.9   7.5     1   486    23   523    23   525 0.94 TCP-1/cpn60 chaperonin family
ABC_tran             PF00005.22   118 seq1452_BIOID51089   -            255   1.3e-21   77.0   0.0   1   1   4.3e-25     2e-21   76.4   0.0     1   117    41   156    41   157 0.90 ABC transporter
Pro_dh               PF01619.13   345 seq1453_BIOID51089   -           1320  2.5e-133  444.1   0.0   1   1  5.1e-137  3.5e-133  443.6   0.0     2   344   229   573   228   574 0.99 Proline dehydrogenase
Aldedh               PF00171.17   462 seq1453_BIOID51089   -           1320  3.3e-111  371.7   0.3   1   1  8.5e-115  5.8e-111  370.9   0.2     7   450   659  1103   654  1111 0.94 Aldehyde dehydrogenase family
HTH_AraC             PF00165.18    42 seq1454_BIOID51089   -            307   1.1e-21   75.8   0.1   1   2   2.4e-14   1.1e-10   40.8   0.0     1    41   203   243   203   244 0.96 Bacterial regulatory helix-turn-helix proteins, AraC family
HTH_AraC             PF00165.18    42 seq1454_BIOID51089   -            307   1.1e-21   75.8   0.1   2   2   7.6e-12   3.5e-08   32.9   0.0     1    41   255   293   255   294 0.93 Bacterial regulatory helix-turn-helix proteins, AraC family
HTH_18               PF12833.2     81 seq1454_BIOID51089   -            307   8.5e-17   60.9   0.1   1   1   2.8e-20   1.3e-16   60.3   0.0     2    80   217   294   216   295 0.94 Helix-turn-helix domain
AraC_binding         PF02311.14   136 seq1454_BIOID51089   -            307   5.8e-07   29.1   0.2   1   1     3e-10   1.4e-06   27.9   0.1    27    90    75   138    65   214 0.87 AraC-like ligand binding domain
Acetyltransf_8       PF13523.1    152 seq1456_BIOID51089   -            188   3.1e-15   56.2   0.2   1   1     2e-18   3.9e-15   55.9   0.1     1   141    32   167    32   174 0.87 Acetyltransferase (GNAT) domain
Acetyltransf_1       PF00583.19    83 seq1456_BIOID51089   -            188   3.8e-15   55.5   0.0   1   1   3.2e-18   6.3e-15   54.8   0.0     2    83    83   163    79   163 0.93 Acetyltransferase (GNAT) family
Acetyltransf_4       PF13420.1    155 seq1456_BIOID51089   -            188   6.1e-15   55.3   0.0   1   1   3.8e-18   7.4e-15   55.1   0.0     1   152    32   180    32   183 0.89 Acetyltransferase (GNAT) domain
Acetyltransf_3       PF13302.1    142 seq1456_BIOID51089   -            188   1.7e-12   47.7   0.0   1   1   1.1e-15   2.1e-12   47.3   0.0     2   142    30   163    29   163 0.80 Acetyltransferase (GNAT) domain
Acetyltransf_10      PF13673.1    117 seq1456_BIOID51089   -            188   1.2e-09   38.1   0.0   1   1   8.7e-13   1.7e-09   37.6   0.0     1   117    39   162    39   162 0.79 Acetyltransferase (GNAT) domain
Acetyltransf_7       PF13508.1     79 seq1456_BIOID51089   -            188   3.1e-08   33.5   0.0   1   1   2.6e-11     5e-08   32.8   0.0     6    78    80   163    76   164 0.80 Acetyltransferase (GNAT) domain
FR47                 PF08445.5     86 seq1456_BIOID51089   -            188     8e-06   25.4   0.0   1   1   6.9e-09   1.4e-05   24.6   0.0    26    79   109   164    99   171 0.94 FR47-like protein
BPD_transp_1         PF00528.17   185 seq1457_BIOID51089   -            275   2.3e-22   79.2  16.1   1   1   1.7e-26   2.3e-22   79.2  11.2     1   181    98   269    98   271 0.97 Binding-protein-dependent transport system inner membrane component
HATPase_c            PF02518.21   111 seq1458_BIOID51089   -            572     2e-19   69.1   0.0   1   1     1e-22   3.5e-19   68.4   0.0     2   110   449   559   448   560 0.95 Histidine kinase-, DNA gyrase B-, and HSP90-like ATPase
PAS_8                PF13188.1     64 seq1458_BIOID51089   -            572   2.9e-06   26.8   0.0   1   1   4.1e-09   1.4e-05   24.6   0.0     2    49   243   296   242   312 0.73 PAS domain
PAS                  PF00989.19   113 seq1458_BIOID51089   -            572   1.2e-05   24.9   0.0   1   1     1e-08   3.5e-05   23.4   0.0     4    64   245   305   242   313 0.88 PAS fold
DUF4156              PF13698.1     93 seq1460_BIOID51089   -            121   4.1e-32  109.8   0.1   1   1   3.6e-36   4.9e-32  109.5   0.0     2    93    27   119    26   119 0.98 Domain of unknown function (DUF4156)
DUF796               PF05638.7    134 seq1461_BIOID51089   -            392   1.2e-22   80.2   0.1   1   1   2.7e-26   1.9e-22   79.6   0.1     1   133     6   139     6   140 0.91 Protein of unknown function (DUF796)
Colicin-DNase        PF12639.2    110 seq1461_BIOID51089   -            392   4.2e-05   23.6   0.1   1   1   2.4e-08   0.00016   21.7   0.0    39   104   271   349   245   355 0.78 DNase/tRNase domain of colicin-like bacteriocin
TauD                 PF02668.11   258 seq1462_BIOID51089   -            283   2.8e-62  210.5   1.5   1   1   2.3e-66   3.2e-62  210.4   1.0     2   258     7   272     6   272 0.91 Taurine catabolism dioxygenase TauD, TfdA family
DEDD_Tnp_IS110       PF01548.12   144 seq1463_BIOID51089   -            292   3.1e-44  150.0   0.2   1   1   1.8e-47   1.3e-43  148.0   0.1     1   144     7   151     7   151 0.99 Transposase
Transposase_20       PF02371.11    87 seq1463_BIOID51089   -            292   3.6e-27   94.1   0.7   1   1   9.9e-31   6.7e-27   93.2   0.5     2    82   196   277   195   282 0.94 Transposase IS116/IS110/IS902 family
Response_reg         PF00072.19   112 seq1464_BIOID51089   -            226   1.2e-18   67.0   0.0   1   1   9.1e-22   6.2e-18   64.7   0.0     1   111     7   118     7   119 0.97 Response regulator receiver domain
CitT                 PF12431.3     30 seq1464_BIOID51089   -            226   5.6e-08   32.5   0.0   1   1   1.5e-11     1e-07   31.6   0.0     1    28   134   160   134   162 0.97 Transcriptional regulator
UTRA                 PF07702.8    141 seq1476_BIOID51089   -            291   8.9e-32  109.5   0.0   1   1   1.2e-34   4.2e-31  107.3   0.0     1   140   139   277   139   278 0.98 UTRA domain
GntR                 PF00392.16    64 seq1476_BIOID51089   -            291   1.4e-21   75.5   0.3   1   1   1.6e-24   5.4e-21   73.6   0.0     2    63    56   117    55   118 0.98 Bacterial regulatory proteins, gntR family
HTH_11               PF08279.7     55 seq1476_BIOID51089   -            291   3.3e-06   26.5   0.1   1   1   4.1e-09   1.4e-05   24.5   0.0    19    45    82   108    81   115 0.88 HTH domain
HTH_DeoR             PF08220.7     57 seq1476_BIOID51089   -            291   4.4e-06   26.0   0.3   1   1   7.5e-09   2.6e-05   23.5   0.0    18    50    82   114    82   121 0.92 DeoR-like helix-turn-helix domain
Autotransporter      PF03797.14   265 seq1478_BIOID51089   -            992   1.3e-42  145.8  29.8   1   1   9.4e-47   1.3e-42  145.8  20.6     3   259   730   972   728   983 0.95 Autotransporter beta-domain
Bac_luciferase       PF00296.15   307 seq1482_BIOID51089   -            382   9.7e-69  231.7   0.3   1   1   8.6e-73   1.2e-68  231.4   0.2     1   302    20   339    20   344 0.93 Luciferase-like monooxygenase
PagP                 PF07017.6    147 seq1483_BIOID51089   -            186   4.2e-75  249.8   5.4   1   1   3.7e-79   5.1e-75  249.5   3.7     1   147    36   183    36   183 0.99 Antimicrobial peptide resistance and lipid A acylation protein PagP
PaaA_PaaC            PF05138.7    263 seq1484_BIOID51089   -            309  7.8e-100  333.0   0.5   1   1  6.4e-104  8.7e-100  332.9   0.3     4   263    17   291     1   291 0.97 Phenylacetic acid catabolic protein
Elong-fact-P_C       PF09285.6     56 seq1485_BIOID51089   -            188   5.3e-27   92.8   1.0   1   1   2.4e-30   1.1e-26   91.8   0.2     1    56   131   186   131   186 0.99 Elongation factor P, C-terminal
EFP                  PF01132.15    55 seq1485_BIOID51089   -            188   3.2e-24   84.2   0.1   1   1   1.2e-27   5.5e-24   83.4   0.0     3    55    71   123    69   123 0.97 Elongation factor P (EF-P) OB domain
EFP_N                PF08207.7     58 seq1485_BIOID51089   -            188   5.8e-24   83.6   0.0   1   1   4.5e-27     2e-23   81.8   0.0     3    57     7    61     5    62 0.97 Elongation factor P (EF-P) KOW-like domain
DUF2756              PF10956.3    104 seq1488_BIOID51089   -            146     1e-53  179.8  30.3   1   1   7.3e-58     1e-53  179.8  21.0     1   104     1   105     1   105 0.99 Protein of unknown function (DUF2756)
Entericidin          PF08085.6     21 seq1489_BIOID51089   -             41   5.3e-09   35.3   0.0   1   1   4.6e-13   6.3e-09   35.1   0.0     1    21    20    40    20    40 0.99 Entericidin EcnA/B family
CSD                  PF00313.17    66 seq1490_BIOID51089   -             69   5.2e-34  115.7   0.7   1   1   8.2e-38   5.6e-34  115.6   0.5     2    65     5    68     4    69 0.97 'Cold-shock' DNA-binding domain
OB_RNB               PF08206.6     58 seq1490_BIOID51089   -             69   1.2e-05   24.6   0.3   1   1   2.5e-09   1.7e-05   24.1   0.2     7    30    14    37     6    67 0.82 Ribonuclease B OB domain
Entericidin          PF08085.6     21 seq1491_BIOID51089   -             48   1.2e-08   34.2   2.6   1   1   1.2e-12   1.7e-08   33.7   1.8     1    21    23    43    23    43 0.98 Entericidin EcnA/B family
Isochorismatase      PF00857.15   174 seq1492_BIOID51089   -            231   2.9e-42  144.4   0.0   1   1   2.9e-46     4e-42  143.9   0.0     1   173    19   216    19   217 0.96 Isochorismatase family
PaaB                 PF06243.6     94 seq1493_BIOID51089   -             95   4.3e-35  119.6   0.0   1   1   3.4e-39   4.6e-35  119.5   0.0     3    94     6    95     4    95 0.97 Phenylacetic acid degradation B
Multi_Drug_Res       PF00893.14    93 seq1498_BIOID51089   -            105   5.3e-33  113.2  10.3   1   1   4.9e-37   6.7e-33  112.9   7.2     1    93     1    93     1    93 0.99 Small Multidrug Resistance protein
PaaA_PaaC            PF05138.7    263 seq1499_BIOID51089   -            248     1e-96  322.8   0.7   1   1  8.4e-101   1.1e-96  322.6   0.5    17   263     3   248     1   248 0.99 Phenylacetic acid catabolic protein
CN_hydrolase         PF00795.17   184 seq1500_BIOID51089   -            262   6.5e-21   74.3   0.1   1   1   6.6e-25     9e-21   73.9   0.0     6   184     7   172     2   172 0.85 Carbon-nitrogen hydrolase
Cytochrom_C552       PF02335.10   435 seq1501_BIOID51089   -            441  9.2e-173  574.8   8.0   1   1  1.7e-176  1.1e-172  574.5   5.5     3   433     6   435     4   437 0.98 Cytochrome c552
Ribonuc_L-PSP        PF01042.16   121 seq1502_BIOID51089   -            128   7.3e-33  112.7   0.0   1   1   6.5e-37   8.9e-33  112.5   0.0     4   120    13   125    10   126 0.97 Endoribonuclease L-PSP
DUF59                PF01883.14    72 seq1506_BIOID51089   -            172   6.6e-15   54.7   0.0   1   1     1e-18   1.4e-14   53.6   0.0     2    64    20    82    19    92 0.92 Domain of unknown function DUF59
Abhydrolase_6        PF12697.2    228 seq1507_BIOID51089   -            266   1.7e-34  119.6   4.3   1   1   4.3e-38     2e-34  119.3   3.0     1   227    16   249    16   250 0.79 Alpha/beta hydrolase family
Abhydrolase_1        PF00561.15   230 seq1507_BIOID51089   -            266   6.7e-17   61.6   0.3   1   1   1.4e-18   6.4e-15   55.2   0.2     1   228    40   251    40   253 0.79 alpha/beta hydrolase fold
Abhydrolase_5        PF12695.2    142 seq1507_BIOID51089   -            266     4e-16   58.9   1.1   1   1   4.3e-19   1.9e-15   56.7   0.8     1   141    15   237    15   238 0.73 Alpha/beta hydrolase family
Transaldolase        PF00923.14   287 seq1508_BIOID51089   -            316  1.8e-102  342.2   0.0   1   1  1.5e-106    2e-102  342.0   0.0     1   285    13   310    13   312 0.94 Transaldolase
Fer2                 PF00111.22    78 seq1509_BIOID51089   -            426   1.3e-17   63.1   0.6   1   1   5.4e-21   2.5e-17   62.2   0.4     2    77   337   411   336   412 0.91 2Fe-2S iron-sulfur cluster binding domain
FAD_binding_6        PF00970.19    99 seq1509_BIOID51089   -            426   5.2e-16   58.4   0.0   1   1   1.9e-19   8.7e-16   57.7   0.0     2    99    77   175    76   175 0.91 Oxidoreductase FAD-binding domain
NAD_binding_1        PF00175.16   109 seq1509_BIOID51089   -            426   1.5e-15   57.6   0.0   1   1   5.4e-19   2.5e-15   56.8   0.0     2   107   188   295   187   297 0.92 Oxidoreductase NAD-binding domain
MttA_Hcf106          PF02416.11    53 seq1510_BIOID51089   -             67   1.7e-12   46.1   0.4   1   1   1.4e-16   1.9e-12   46.0   0.2     1    48     4    51     4    62 0.92 mttA/Hcf106 family
DUF1375              PF07119.7     76 seq1511_BIOID51089   -            135     1e-21   76.4   0.9   1   1   1.2e-25   1.6e-21   75.7   0.6     6    75    40   102    31   103 0.92 Protein of unknown function (DUF1375)
Paired_CXXCH_1       PF09699.5     41 seq1513_BIOID51089   -            188   1.5e-07   30.7  26.1   1   1   1.9e-08   6.6e-05   22.2   3.7     4    40   133   171   129   172 0.78 Doubled CXXCH motif (Paired_CXXCH_1)
Nitroreductase       PF00881.19   165 seq1514_BIOID51089   -            196   1.1e-16   61.0   0.0   1   1   9.3e-21   1.3e-16   60.7   0.0     5   165    18   174    14   174 0.89 Nitroreductase family
Transketolase_N      PF00456.16   333 seq1515_BIOID51089   -            667  2.4e-168  558.9   0.0   1   1  7.7e-172  3.5e-168  558.4   0.0     2   333     3   333     2   333 1.00 Transketolase, thiamine diphosphate binding domain
Transket_pyr         PF02779.19   178 seq1515_BIOID51089   -            667   5.9e-47  159.3   0.0   1   1   2.4e-50   1.1e-46  158.4   0.0     2   176   353   523   352   525 0.97 Transketolase, pyrimidine binding domain
Transketolase_C      PF02780.15   124 seq1515_BIOID51089   -            667   2.4e-16   59.6   0.0   1   1   1.5e-19     7e-16   58.1   0.0     1   124   539   654   539   654 0.85 Transketolase, C-terminal domain
Fer4_11              PF13247.1     99 seq1517_BIOID51089   -            223   1.4e-26   92.1  10.8   1   1     1e-29   1.4e-26   92.1   7.5     2    98    84   181    83   182 0.95 4Fe-4S dicluster domain
Fer4_7               PF12838.2     52 seq1517_BIOID51089   -            223   4.5e-17   62.0  26.5   1   2   2.4e-12   3.3e-09   36.8   5.5     2    52    46   108    45   108 0.76 4Fe-4S dicluster domain
Fer4_7               PF12838.2     52 seq1517_BIOID51089   -            223   4.5e-17   62.0  26.5   2   2   1.5e-09   2.1e-06   27.9   8.5     2    52   125   176   124   176 0.81 4Fe-4S dicluster domain
Fer4_9               PF13187.1     55 seq1517_BIOID51089   -            223   1.1e-15   57.4  25.6   1   2   4.2e-10   5.7e-07   29.5   5.1     2    54    46   108    45   109 0.87 4Fe-4S dicluster domain
Fer4_9               PF13187.1     55 seq1517_BIOID51089   -            223   1.1e-15   57.4  25.6   2   2     2e-11   2.8e-08   33.7   7.1     2    54   125   176   124   177 0.96 4Fe-4S dicluster domain
Fer4                 PF00037.22    24 seq1517_BIOID51089   -            223   3.5e-13   48.4  40.5   1   1   2.7e-09   3.7e-06   26.1   2.2     2    21   119   138   118   141 0.90 4Fe-4S binding domain
Fer4_10              PF13237.1     52 seq1517_BIOID51089   -            223   2.9e-12   46.0  49.9   1   2     8e-09   1.1e-05   25.0   8.7     7    52    90   136    84   136 0.93 4Fe-4S dicluster domain
Fer4_10              PF13237.1     52 seq1517_BIOID51089   -            223   2.9e-12   46.0  49.9   2   2     2e-09   2.8e-06   26.9   7.0     4    52   120   173   117   173 0.85 4Fe-4S dicluster domain
Fer4_2               PF12797.2     22 seq1517_BIOID51089   -            223     4e-10   38.8  36.2   1   1   9.6e-09   1.3e-05   24.6   1.2     2    20    38    56    37    64 0.89 4Fe-4S binding domain
Fer4_3               PF12798.2     15 seq1517_BIOID51089   -            223   1.6e-09   37.5  44.1   1   3   2.8e-05     0.039   14.4   5.2     1    15    92   108    92   108 0.98 4Fe-4S binding domain
Fer4_3               PF12798.2     15 seq1517_BIOID51089   -            223   1.6e-09   37.5  44.1   2   3   0.00027      0.37   11.3   3.7     1    13   125   137   125   139 0.94 4Fe-4S binding domain
Fer4_3               PF12798.2     15 seq1517_BIOID51089   -            223   1.6e-09   37.5  44.1   3   3   2.6e-07   0.00036   20.7   1.5     1    15   152   176   152   176 0.98 4Fe-4S binding domain
Fer4_4               PF12800.2     17 seq1517_BIOID51089   -            223   4.8e-07   29.4  37.0   1   3    0.0002      0.27   11.5   1.9     3    15    45    57    43    61 0.90 4Fe-4S binding domain
Fer4_4               PF12800.2     17 seq1517_BIOID51089   -            223   4.8e-07   29.4  37.0   2   3   0.00016      0.22   11.8   3.0     2    17    90   107    89   107 0.86 4Fe-4S binding domain
Fer4_4               PF12800.2     17 seq1517_BIOID51089   -            223   4.8e-07   29.4  37.0   3   3   1.9e-06    0.0026   17.8   2.4     2    17   123   138   122   138 0.91 4Fe-4S binding domain
Flavin_Reduct        PF01613.13   154 seq1518_BIOID51089   -            164   1.1e-30  106.4   0.2   1   1   8.9e-35   1.2e-30  106.2   0.1     1   153    13   159    13   160 0.93 Flavin reductase like domain
ECH                  PF00378.15   245 seq1519_BIOID51089   -            255   4.8e-74  248.4   2.7   1   1   4.3e-78   5.9e-74  248.1   1.9     4   245     8   247     6   247 0.99 Enoyl-CoA hydratase/isomerase family
Xan_ur_permease      PF00860.15   389 seq1522_BIOID51089   -            464  5.2e-105  351.0  53.8   1   1    6e-109  8.1e-105  350.3  37.3     2   386    53   423    52   426 0.97 Permease family
SbmA_BacA            PF05992.7    315 seq1523_BIOID51089   -            406  1.9e-164  546.2  12.2   1   1  4.1e-168  2.8e-164  545.7   8.5     1   314    80   393    80   394 1.00 SbmA/BacA-like family
ABC_membrane_2       PF06472.10   282 seq1523_BIOID51089   -            406   5.9e-13   48.4   8.4   1   1   5.2e-16   3.6e-12   45.8   5.8    20   214    79   284    70   343 0.87 ABC transporter transmembrane region 2
NrfD                 PF03916.9    313 seq1524_BIOID51089   -            318  6.2e-112  373.9  32.3   1   1  5.1e-116  6.9e-112  373.7  22.4     2   313     5   318     4   318 0.99 Polysulphide reductase, NrfD
FAD_binding_3        PF01494.14   356 seq1525_BIOID51089   -            360   9.4e-10   37.9   0.1   1   1   9.5e-10   1.3e-05   24.3   0.0   148   179   141   172   115   241 0.83 FAD binding domain
ECH                  PF00378.15   245 seq1526_BIOID51089   -            262   3.2e-63  213.0   0.0   1   1   2.6e-67   3.6e-63  212.8   0.0     3   244     8   253     6   254 0.96 Enoyl-CoA hydratase/isomerase family
Cytochrom_C_asm      PF01578.15   214 seq1527_BIOID51089   -            552   1.1e-49  168.8  21.0   1   1   7.9e-54   1.1e-49  168.8  14.5     1   212    72   279    72   281 0.97 Cytochrome C assembly protein
3HCDH_N              PF02737.13   180 seq1528_BIOID51089   -            490   3.7e-64  215.5   1.5   1   1   8.1e-68   3.7e-64  215.5   1.0     1   178    22   199    22   201 0.99 3-hydroxyacyl-CoA dehydrogenase, NAD binding domain
3HCDH                PF00725.17    97 seq1528_BIOID51089   -            490   1.3e-46  156.8   0.0   1   2   4.2e-32   1.9e-28   98.5   0.0     1    97   203   300   203   300 0.98 3-hydroxyacyl-CoA dehydrogenase, C-terminal domain
3HCDH                PF00725.17    97 seq1528_BIOID51089   -            490   1.3e-46  156.8   0.0   2   2     1e-18   4.6e-15   55.6   0.0     1    80   402   481   402   486 0.96 3-hydroxyacyl-CoA dehydrogenase, C-terminal domain
NAD_binding_2        PF03446.10   162 seq1528_BIOID51089   -            490     3e-06   27.0   2.2   1   1   7.6e-10   3.4e-06   26.9   0.2     2    91    21   133    20   164 0.70 NAD binding domain of 6-phosphogluconate dehydrogenase
DUF1615              PF07759.7    319 seq1529_BIOID51089   -            364  1.2e-148  493.9   0.0   1   1    1e-152  1.4e-148  493.7   0.0     2   318    49   363    48   364 0.99 Protein of unknown function (DUF1615)
FMN_red              PF03358.10   152 seq1531_BIOID51089   -            198   8.1e-15   54.5   0.0   1   1   3.1e-18   1.1e-14   54.1   0.0    14   144    13   143     2   149 0.85 NADPH-dependent FMN reductase
Flavodoxin_1         PF00258.20   143 seq1531_BIOID51089   -            198   2.8e-11   43.4   0.1   1   1   1.4e-14   4.8e-11   42.7   0.0     1   138     6   130     6   135 0.81 Flavodoxin
Flavodoxin_2         PF02525.12   199 seq1531_BIOID51089   -            198     1e-05   25.0   0.0   1   1   3.9e-09   1.3e-05   24.6   0.0     2   138     3   117     2   147 0.74 Flavodoxin-like fold
DUF1602              PF07673.9     39 seq1533_BIOID51089   -             47   8.8e-10   37.7   3.5   1   1   8.9e-14   1.2e-09   37.3   2.4     1    30    17    46    17    47 0.96 Protein of unknown function (DUF1602)
YccJ                 PF13993.1     69 seq1534_BIOID51089   -             75   3.5e-42  142.2   2.1   1   1   2.9e-46   3.9e-42  142.0   1.5     1    69     7    75     7    75 0.99 YccJ-like protein
4HBT                 PF03061.17    79 seq1536_BIOID51089   -            140   5.8e-22   77.4   0.2   1   1   7.2e-26   9.8e-22   76.7   0.0     3    79    50   123    48   123 0.96 Thioesterase superfamily
CcmH                 PF03918.9    148 seq1537_BIOID51089   -            127   5.8e-47  158.2   0.8   1   1     5e-51   6.8e-47  158.0   0.6     4   125     7   126     4   127 0.91 Cytochrome C biogenesis protein
DUF2754              PF10953.3     70 seq1541_BIOID51089   -             79   2.1e-47  158.9   2.6   1   1   1.9e-51   2.6e-47  158.6   1.8     1    70    10    79    10    79 0.99 Protein of unknown function (DUF2754)
tRNA-synt_2          PF00152.15   335 seq1543_BIOID51089   -            335   5.4e-70  235.6   0.0   1   1     5e-74   6.9e-70  235.3   0.0    21   333    25   333    14   335 0.88 tRNA synthetases class II (D, K and N)
Thiolase_N           PF00108.18   264 seq1544_BIOID51089   -            401   9.2e-81  270.5   0.1   1   1   1.7e-84   1.2e-80  270.1   0.1     1   264     1   269     1   269 0.95 Thiolase, N-terminal domain
Thiolase_C           PF02803.13   123 seq1544_BIOID51089   -            401   1.7e-46  156.5   0.3   1   1   4.9e-50   3.4e-46  155.5   0.2     2   123   277   400   276   400 0.96 Thiolase, C-terminal domain
TPR_11               PF13414.1     69 seq1546_BIOID51089   -            198   5.6e-15   54.6  10.3   1   1   2.3e-15   1.6e-11   43.5   5.4     1    68    71   140    71   141 0.90 TPR repeat
TPR_1                PF00515.23    34 seq1546_BIOID51089   -            198   7.8e-06   25.1  10.3   1   1     1e-07   0.00068   19.0   1.2     2    32    74   104    73   106 0.91 Tetratricopeptide repeat
SDF                  PF00375.13   390 seq1551_BIOID51089   -            437  2.2e-120  401.8  38.4   1   1  1.8e-124  2.5e-120  401.7  26.6     1   390     8   411     8   411 0.97 Sodium:dicarboxylate symporter family
AA_permease_2        PF13520.1    426 seq1552_BIOID51089   -            514     2e-32  112.1  60.9   1   1   4.1e-36   2.8e-32  111.6  42.2     2   419    23   482    22   497 0.77 Amino acid permease
AA_permease          PF00324.16   479 seq1552_BIOID51089   -            514   2.4e-14   52.4  52.7   1   1   2.2e-17   1.5e-13   49.8  36.5    12   446    33   479    22   500 0.71 Amino acid permease
AMP-binding          PF00501.23   418 seq1553_BIOID51089   -            462   1.8e-26   92.3   0.1   1   1   1.1e-29   1.5e-25   89.3   0.1   130   409   103   375    18   380 0.87 AMP-binding enzyme
Anti-adapt_IraP      PF10796.4     87 seq1556_BIOID51089   -             86   1.7e-37  127.5   2.4   1   1   1.3e-41   1.8e-37  127.4   1.7     1    87     1    86     1    86 0.99 Sigma-S stabilisation anti-adaptor protein
Alk_phosphatase      PF00245.15   421 seq1558_BIOID51089   -            494  1.3e-145  485.2   3.2   1   1  2.9e-146  1.3e-142  475.2   2.2     1   421    87   493    87   493 0.99 Alkaline phosphatase
Metalloenzyme        PF01676.13   262 seq1558_BIOID51089   -            494   4.9e-07   29.1   4.2   1   1   8.9e-10   4.1e-06   26.1   0.8   136   228   345   470   324   491 0.84 Metalloenzyme superfamily
Phosphodiest         PF01663.17   364 seq1558_BIOID51089   -            494   4.4e-05   22.8   0.0   1   1   1.5e-08   6.8e-05   22.2   0.0   160   254   338   430   248   471 0.72 Type I phosphodiesterase / nucleotide pyrophosphatase
PilJ                 PF13675.1    112 seq1560_BIOID51089   -            571   1.4e-24   86.4   0.9   1   1     4e-28   1.4e-24   86.4   0.6     1   112    34   138    34   138 0.97 Type IV pili methyl-accepting chemotaxis transducer N-term
HisKA_3              PF07730.8     68 seq1560_BIOID51089   -            571   1.5e-19   69.9   3.2   1   1   1.8e-22     6e-19   68.0   1.2     1    65   366   430   366   434 0.97 Histidine kinase
HAMP                 PF00672.20    70 seq1560_BIOID51089   -            571   3.8e-13   49.3   0.0   1   1   1.1e-16   3.8e-13   49.3   0.0     2    69   160   228   159   229 0.92 HAMP domain
HATPase_c            PF02518.21   111 seq1560_BIOID51089   -            571   1.3e-12   47.2   0.0   1   1   7.5e-16   2.6e-12   46.3   0.0     4   108   473   560   470   563 0.89 Histidine kinase-, DNA gyrase B-, and HSP90-like ATPase
PaaX_C               PF08223.6    172 seq1562_BIOID51089   -            316   2.8e-55  186.5   3.1   1   1   5.6e-59   3.8e-55  186.0   2.2     1   172   104   274   104   274 0.98 PaaX-like protein C-terminal domain
PaaX                 PF07848.7     70 seq1562_BIOID51089   -            316   3.2e-29  100.6   0.5   1   1   9.4e-33   6.4e-29   99.6   0.4     3    70    20    87    18    87 0.98 PaaX-like protein
DnaJ_C               PF01556.13    81 seq1563_BIOID51089   -            306   8.5e-28   95.9   0.6   1   1     4e-22   2.7e-18   65.5   0.0     1    75   210   280   210   286 0.89 DnaJ C terminal domain
DnaJ                 PF00226.26    64 seq1563_BIOID51089   -            306     6e-25   86.6   0.9   1   1   1.9e-28   1.3e-24   85.5   0.6     1    64     5    66     5    66 0.99 DnaJ domain
PsiF_repeat          PF07769.9     35 seq1565_BIOID51089   -            106     5e-37  125.0  21.0   1   2   7.1e-24   9.7e-20   69.7   4.0     2    35    26    59    25    59 0.97 psiF repeat
PsiF_repeat          PF07769.9     35 seq1565_BIOID51089   -            106     5e-37  125.0  21.0   2   2   2.4e-21   3.3e-17   61.5   5.0     2    35    70   103    69   103 0.97 psiF repeat
Hexapep              PF00132.19    36 seq1566_BIOID51089   -            196   1.7e-16   58.7  14.7   1   3   9.6e-10   1.3e-05   24.3   0.0     3    36    12    45    10    45 0.90 Bacterial transferase hexapeptide (six repeats)
Hexapep              PF00132.19    36 seq1566_BIOID51089   -            196   1.7e-16   58.7  14.7   2   3   5.5e-08   0.00075   18.7   1.4     1    34    71   103    71   103 0.97 Bacterial transferase hexapeptide (six repeats)
Hexapep              PF00132.19    36 seq1566_BIOID51089   -            196   1.7e-16   58.7  14.7   3   3   1.5e-12     2e-08   33.2   1.9     1    35    88   122    88   123 0.95 Bacterial transferase hexapeptide (six repeats)
MerR_2               PF13591.1     84 seq1567_BIOID51089   -            101   6.9e-30  102.3   0.3   1   1   5.7e-34   7.9e-30  102.1   0.2     1    84     8    92     8    92 0.95 MerR HTH family regulatory protein
GGDEF                PF00990.16   161 seq1569_BIOID51089   -            371   9.2e-48  161.7   0.0   1   1   1.8e-51   1.2e-47  161.3   0.0     2   161   211   366   210   366 0.97 GGDEF domain
MASE2                PF05230.6     91 seq1569_BIOID51089   -            371   1.8e-32  111.0   9.9   1   1     7e-36   4.8e-32  109.6   3.5     1    91    39   129    39   129 0.99 MASE2 domain
ACR_tran             PF00873.14  1021 seq1571_BIOID51089   -           1037         0 1450.8   9.7   1   1         0         0 1450.7   6.7     1  1021     1  1027     1  1027 1.00 AcrB/AcrD/AcrF family
MMPL                 PF03176.10   333 seq1571_BIOID51089   -           1037   9.7e-13   47.4  29.9   1   2   1.9e-12   8.6e-09   34.4   6.3   138   317   333   513   310   537 0.82 MMPL family
MMPL                 PF03176.10   333 seq1571_BIOID51089   -           1037   9.7e-13   47.4  29.9   2   2   1.1e-08     5e-05   22.0   4.6   145   311   871  1035   858  1037 0.85 MMPL family
Aldo_ket_red         PF00248.16   283 seq1572_BIOID51089   -            286   2.1e-54  184.1   0.0   1   1   1.8e-58   2.4e-54  183.9   0.0     1   281    15   283    15   285 0.96 Aldo/keto reductase family
DUF3749              PF12568.3    128 seq1573_BIOID51089   -            127   5.2e-48  161.7   0.0   1   1   4.3e-52   5.8e-48  161.5   0.0     1   128     2   125     2   125 0.98 Acetyltransferase (GNAT) domain
DUF2773              PF10971.3     81 seq1575_BIOID51089   -            768   1.8e-43  146.2   2.6   1   1   3.9e-47   5.4e-43  144.7   1.4     1    81   688   768   688   768 0.99 Protein of unknown function (DUF2773)
DUF188               PF02639.9    130 seq1578_BIOID51089   -            152     1e-50  170.3   0.0   1   1   8.8e-55   1.2e-50  170.1   0.0     1   127    17   143    17   146 0.98 Uncharacterized BCR, YaiI/YqxD family COG1671
SKI                  PF01202.17   158 seq1582_BIOID51089   -            174   4.8e-48  162.8   0.0   1   1   1.6e-51   5.5e-48  162.7   0.0     1   157    11   168    11   169 0.98 Shikimate kinase
AAA_17               PF13207.1    121 seq1582_BIOID51089   -            174   1.9e-06   28.5   0.0   1   1   1.3e-09   4.3e-06   27.4   0.0     3    66     6    67     5   172 0.67 AAA domain
AAA                  PF00004.24   132 seq1582_BIOID51089   -            174   2.2e-06   27.7   0.0   1   1   3.1e-08   0.00011   22.3   0.0     2    30     6    34     5    95 0.86 ATPase family associated with various cellular activities (AAA)
AroM                 PF07302.6    221 seq1587_BIOID51089   -            225   1.2e-86  289.5   2.8   1   1   9.7e-91   1.3e-86  289.3   1.9     2   220     5   224     4   225 0.99 AroM protein
CDP-OH_P_transf      PF01066.16   101 seq1588_BIOID51089   -            203   2.9e-13   49.8  12.1   1   1   1.1e-16   1.5e-12   47.5   8.4     3    77    28   124    26   201 0.79 CDP-alcohol phosphatidyltransferase
ArsC                 PF03960.10   110 seq1590_BIOID51089   -            118   4.3e-32  110.3   0.0   1   1   3.5e-36   4.8e-32  110.1   0.0     1   110     5   114     5   114 0.97 ArsC family
Peptidase_M20        PF01546.23   171 seq1591_BIOID51089   -            375   5.5e-37  126.8   0.1   1   1   9.6e-41   6.6e-37  126.6   0.1     1   170    62   371    62   372 0.96 Peptidase family M20/M25/M40
M20_dimer            PF07687.9    109 seq1591_BIOID51089   -            375   3.5e-25   87.7   0.1   1   1   1.3e-28   8.7e-25   86.4   0.0     1   108   175   282   175   283 0.98 Peptidase dimerisation domain
RNase_T              PF00929.19   164 seq1592_BIOID51089   -            204   4.9e-34  117.8   0.0   1   1   4.2e-38   5.7e-34  117.6   0.0     1   163    32   193    32   194 0.97 Exonuclease
CTP_transf_1         PF01148.15   259 seq1593_BIOID51089   -            298   6.3e-59  199.6  21.7   1   1   6.6e-63   9.1e-59  199.1  15.1     3   258    38   295    36   296 0.87 Cytidylyltransferase family
DUF1255              PF06865.6     94 seq1594_BIOID51089   -             94   5.4e-35  119.4   0.0   1   1   4.3e-39   5.9e-35  119.3   0.0     1    94     1    94     1    94 0.98 Protein of unknown function (DUF1255)
Response_reg         PF00072.19   112 seq1595_BIOID51089   -            230   1.4e-26   92.5   0.1   1   1   5.1e-30   3.5e-26   91.2   0.0     1   112     5   114     5   114 0.98 Response regulator receiver domain
Trans_reg_C          PF00486.23    77 seq1595_BIOID51089   -            230   1.4e-16   60.0   0.2   1   1   4.4e-20     3e-16   58.9   0.1     1    77   153   225   153   225 0.97 Transcriptional regulatory protein, C terminal
Methyltransf_20      PF12147.3    311 seq1600_BIOID51089   -            585  1.6e-149  496.8   0.0   1   1  7.8e-153  2.1e-149  496.4   0.0     1   311   273   582   273   582 0.99 Putative methyltransferase
Hydrolase_4          PF12146.3     79 seq1600_BIOID51089   -            585   1.9e-27   94.8   0.3   1   1   2.5e-29   6.7e-26   89.8   0.1     1    78    17    95    17    96 0.98 Putative lysophospholipase
Abhydrolase_6        PF12697.2    228 seq1600_BIOID51089   -            585   1.4e-18   67.4   5.0   1   1   1.1e-21   2.9e-18   66.4   3.0     1   216    36   261    36   273 0.73 Alpha/beta hydrolase family
Abhydrolase_5        PF12695.2    142 seq1600_BIOID51089   -            585   1.2e-10   41.1   2.2   1   1   2.9e-13   8.1e-10   38.5   0.8     1   141    35   260    35   261 0.82 Alpha/beta hydrolase family
Methyltransf_18      PF12847.2    112 seq1600_BIOID51089   -            585   2.6e-09   37.5   0.0   1   1   2.2e-12   6.1e-09   36.3   0.0     4   110   410   519   408   520 0.86 Methyltransferase domain
UPF0370              PF13980.1     63 seq1601_BIOID51089   -             74   5.1e-34  115.7  11.7   1   1   4.1e-38   5.6e-34  115.6   8.1     1    61     9    70     9    74 0.94 Uncharacterised protein family (UPF0370)
HATPase_c            PF02518.21   111 seq1606_BIOID51089   -            942   3.8e-29  100.5   0.0   1   1   4.3e-32   1.2e-28   98.9   0.0     1   110   585   690   585   691 0.98 Histidine kinase-, DNA gyrase B-, and HSP90-like ATPase
HisKA                PF00512.20    68 seq1606_BIOID51089   -            942   9.4e-17   60.6   0.2   1   1   3.4e-20   9.4e-17   60.6   0.1     2    68   472   536   471   536 0.95 His Kinase A (phospho-acceptor) domain
Response_reg         PF00072.19   112 seq1606_BIOID51089   -            942     3e-14   52.8   0.1   1   1   5.6e-17   1.5e-13   50.5   0.0     1   107   712   818   712   823 0.95 Response regulator receiver domain
Hpt                  PF01627.18    90 seq1606_BIOID51089   -            942   4.1e-11   42.6   0.9   1   1   1.5e-14   4.1e-11   42.6   0.6     1    85   855   935   855   938 0.92 Hpt domain
HAMP                 PF00672.20    70 seq1606_BIOID51089   -            942   8.3e-09   35.4   0.4   1   1     3e-12   8.3e-09   35.4   0.3     1    68   362   430   362   435 0.85 HAMP domain
ROK                  PF00480.15   179 seq1608_BIOID51089   -            331   1.1e-58  197.8   0.2   1   1     3e-62   1.4e-58  197.5   0.1     1   179    33   222    33   222 0.96 ROK family
Glucokinase          PF02685.11   316 seq1608_BIOID51089   -            331     5e-10   38.5   0.0   1   1   2.1e-13   9.5e-10   37.6   0.0     4   236    35   267    32   276 0.82 Glucokinase
Carb_kinase          PF01256.12   242 seq1609_BIOID51089   -            515   6.2e-83  277.6   4.2   1   1   5.5e-86   3.7e-82  275.1   1.2     2   242   258   496   257   496 0.99 Carbohydrate kinase
YjeF_N               PF03853.10   173 seq1609_BIOID51089   -            515   6.2e-48  162.4   0.0   1   1   1.6e-51   1.1e-47  161.6   0.0     2   173    35   199    34   199 0.98 YjeF-related protein N-terminus
DSPc                 PF00782.15   133 seq1610_BIOID51089   -            438   2.5e-25   88.4   0.0   1   1   1.4e-28   4.6e-25   87.6   0.0     1   132   314   437   314   438 0.96 Dual specificity phosphatase, catalytic domain
PAP2                 PF01569.16   129 seq1610_BIOID51089   -            438     5e-10   39.0   3.4   1   1   1.5e-13     5e-10   39.0   2.4     4   126    93   207    87   210 0.86 PAP2 superfamily
PAP2_3               PF14378.1    191 seq1610_BIOID51089   -            438   2.6e-08   33.5   1.7   1   1   7.6e-12   2.6e-08   33.5   1.2    71   189    88   198    78   200 0.85 PAP2 superfamily
Y_phosphatase        PF00102.22   236 seq1610_BIOID51089   -            438   2.7e-05   23.5   0.0   1   1   1.2e-08   4.1e-05   22.9   0.0   152   223   363   425   337   432 0.83 Protein-tyrosine phosphatase
DUF1451              PF07295.6    146 seq1611_BIOID51089   -            160   7.1e-53  178.2   0.3   1   1   6.1e-57   8.3e-53  177.9   0.2     2   145    12   157    11   158 0.98 Protein of unknown function (DUF1451)
Cons_hypoth95        PF03602.10   183 seq1612_BIOID51089   -            198   5.4e-61  205.0   0.0   1   1   8.9e-65   6.1e-61  204.8   0.0     1   183    12   188    12   188 0.95 Conserved hypothetical protein 95
MTS                  PF05175.9    170 seq1612_BIOID51089   -            198   7.7e-05   22.0   0.0   1   1   1.6e-08   0.00011   21.5   0.0    26   113    46   136    34   145 0.82 Methyltransferase small domain
DUF1145              PF06611.7     61 seq1615_BIOID51089   -             90   1.1e-25   88.8   6.8   1   1   8.3e-30   1.1e-25   88.8   4.7     1    60     2    61     2    62 0.97 Protein of unknown function (DUF1145)
UPF0079              PF02367.12   123 seq1616_BIOID51089   -            153   3.3e-45  152.5   0.0   1   1   2.8e-49   3.9e-45  152.3   0.0     1   121    14   134    14   136 0.98 Uncharacterised P-loop hydrolase UPF0079
Amidase_3            PF01520.13   175 seq1621_BIOID51089   -            445   3.7e-49  166.7   0.0   1   1   9.5e-53   6.5e-49  165.9   0.0     1   174   194   413   194   414 0.99 N-acetylmuramoyl-L-alanine amidase
YhhN                 PF07947.9    185 seq1623_BIOID51089   -            208   2.2e-39  134.6  23.2   1   1     2e-43   2.7e-39  134.3  16.1     1   185    25   206    25   206 0.99 YhhN-like protein
DUF1266              PF06889.6    172 seq1624_BIOID51089   -            235   1.8e-41  141.6  10.1   1   1   1.5e-45   2.1e-41  141.4   7.0     3   172    40   217    38   217 0.98 Protein of unknown function (DUF1266)
Fer4_5               PF12801.2     48 seq1626_BIOID51089   -            357   4.8e-21   74.1   7.0   1   2   2.8e-17   7.5e-14   51.1   0.4     2    47    97   142    96   143 0.93 4Fe-4S binding domain
Fer4_5               PF12801.2     48 seq1626_BIOID51089   -            357   4.8e-21   74.1   7.0   2   2   5.7e-12   1.6e-08   34.1   0.7     2    48   201   247   200   247 0.83 4Fe-4S binding domain
Fer4_10              PF13237.1     52 seq1626_BIOID51089   -            357   1.1e-06   28.2  14.5   1   1     4e-10   1.1e-06   28.2  10.0     2    52   244   289   243   289 0.94 4Fe-4S dicluster domain
DUF3418              PF11898.3    586 seq1627_BIOID51089   -           1300    1e-241  803.3   0.7   1   1  6.2e-245  1.4e-241  802.9   0.5     2   586   712  1298   711  1298 0.99 Domain of unknown function (DUF3418)
OB_NTP_bind          PF07717.11   111 seq1627_BIOID51089   -           1300   1.1e-24   86.2   0.0   1   1   9.4e-28   2.1e-24   85.2   0.0     2   111   600   699   599   699 0.97 Oligonucleotide/oligosaccharide-binding (OB)-fold
HA2                  PF04408.18   102 seq1627_BIOID51089   -           1300   5.9e-24   83.9   0.0   1   1   5.5e-27   1.3e-23   82.8   0.0     2   101   465   558   464   559 0.90 Helicase associated domain (HA2)
Helicase_C           PF00271.26    78 seq1627_BIOID51089   -           1300   1.1e-10   41.0   0.1   1   1   1.1e-13   2.5e-10   39.9   0.1     2    77   312   403   311   404 0.94 Helicase conserved C-terminal domain
DEAD                 PF00270.24   173 seq1627_BIOID51089   -           1300   5.9e-07   29.0   0.0   1   1     6e-10   1.4e-06   27.7   0.0     7   167    86   233    80   239 0.72 DEAD/DEAH box helicase
TerC                 PF03741.11   184 seq1628_BIOID51089   -            540   4.9e-49  166.1  13.4   1   1   1.6e-52   7.4e-49  165.5   9.3     1   183    27   216    27   217 0.94 Integral membrane protein TerC family
CorC_HlyC            PF03471.12    81 seq1628_BIOID51089   -            540   2.6e-20   71.8   0.1   1   1   6.2e-23   2.8e-19   68.5   0.0     2    79   453   529   452   531 0.93 Transporter associated domain
CBS                  PF00571.23    57 seq1628_BIOID51089   -            540   7.2e-16   57.4   1.3   1   2   8.5e-09   3.9e-05   23.1   0.4     1    53   315   371   315   374 0.94 CBS domain
CBS                  PF00571.23    57 seq1628_BIOID51089   -            540   7.2e-16   57.4   1.3   2   2   9.7e-12   4.4e-08   32.5   0.0     3    53   382   432   381   436 0.93 CBS domain
Ribosomal_L34        PF00468.12    44 seq1629_BIOID51089   -             46   5.1e-25   86.7  10.1   1   1   4.1e-29   5.5e-25   86.6   7.0     1    44     1    44     1    44 0.99 Ribosomal protein L34
Ribonuclease_P       PF00825.13   111 seq1631_BIOID51089   -            108   2.9e-29  101.0   0.3   1   1   2.3e-33   3.2e-29  100.9   0.2     9   109     3   100     1   102 0.97 Ribonuclease P
E1-E2_ATPase         PF00122.15   230 seq1632_BIOID51089   -            732   1.1e-46  158.6   0.0   1   1   8.2e-50   2.2e-46  157.6   0.0     1   230   205   426   205   426 0.98 E1-E2 ATPase
Hydrolase            PF00702.21   204 seq1632_BIOID51089   -            732   1.8e-35  123.2   7.2   1   1   1.3e-38   3.5e-35  122.2   5.0     3   203   432   639   430   640 0.87 haloacid dehalogenase-like hydrolase
HAD                  PF12710.2    191 seq1632_BIOID51089   -            732   3.4e-13   50.0   0.0   1   1   2.7e-16   7.3e-13   48.9   0.0     1   191   433   637   433   637 0.65 haloacid dehalogenase-like hydrolase
HMA                  PF00403.21    62 seq1632_BIOID51089   -            732   5.2e-13   48.8   0.2   1   1     4e-16   1.1e-12   47.8   0.2     3    61    53   109    52   110 0.96 Heavy-metal-associated domain
Hydrolase_3          PF08282.7    254 seq1632_BIOID51089   -            732   1.8e-07   30.8   1.8   1   1   2.1e-09   5.8e-06   25.9   0.8   187   254   610   672   608   672 0.86 haloacid dehalogenase-like hydrolase
DnaJ                 PF00226.26    64 seq1633_BIOID51089   -            138   2.1e-06   27.2   0.0   1   1     3e-10   4.1e-06   26.3   0.0     1    52     3    47     3    54 0.93 DnaJ domain
60KD_IMP             PF02096.15   196 seq1634_BIOID51089   -            548   3.4e-67  225.7  14.3   1   1   2.5e-71   3.4e-67  225.7   9.9     1   193   352   533   352   536 0.94 60Kd inner membrane protein
DNA_mis_repair       PF01119.14   119 seq1635_BIOID51089   -            615   5.3e-37  125.8   0.0   1   1   2.5e-40   8.6e-37  125.1   0.0     2   118   213   330   212   331 0.95 DNA mismatch repair protein, C-terminal domain
MutL_C               PF08676.6    144 seq1635_BIOID51089   -            615   2.1e-22   79.1   0.2   1   1   6.1e-26   2.1e-22   79.1   0.1     2   134   435   563   434   572 0.92 MutL C terminal dimerisation domain
HATPase_c_3          PF13589.1    137 seq1635_BIOID51089   -            615   1.1e-13   50.9   0.0   1   1   5.6e-17   1.9e-13   50.1   0.0     4   103    24   123    21   142 0.81 Histidine kinase-, DNA gyrase B-, and HSP90-like ATPase
HATPase_c            PF02518.21   111 seq1635_BIOID51089   -            615   5.7e-11   42.0   0.0   1   1   3.8e-14   1.3e-10   40.8   0.0     2    72    19    87    18   147 0.79 Histidine kinase-, DNA gyrase B-, and HSP90-like ATPase
CSD                  PF00313.17    66 seq1644_BIOID51089   -             66   1.9e-22   78.6   0.0   1   1   1.5e-26     2e-22   78.6   0.0     1    65     1    65     1    66 0.98 'Cold-shock' DNA-binding domain
TrmE_N               PF10396.4    114 seq1647_BIOID51089   -            454   2.6e-43  146.4   0.0   1   1   3.9e-46   7.6e-43  144.9   0.0     1   114     6   120     6   120 0.99 GTP-binding protein TrmE N-terminus
GTPase_Cys_C         PF12631.2     73 seq1647_BIOID51089   -            454   1.5e-22   79.6   2.9   1   1   1.5e-25     3e-22   78.6   0.2     3    73   381   451   379   451 0.98 Catalytic cysteine-containing C-terminus of GTPase, MnmE
MMR_HSR1             PF01926.18   114 seq1647_BIOID51089   -            454   3.9e-22   78.2   0.0   1   1   4.7e-25   9.1e-22   77.1   0.0     1   114   218   336   218   336 0.77 50S ribosome-binding GTPase
Miro                 PF08477.8    119 seq1647_BIOID51089   -            454   3.6e-11   43.4   0.0   1   1   5.6e-14   1.1e-10   41.9   0.0     1   119   218   338   218   338 0.85 Miro-like protein
FeoB_N               PF02421.13   189 seq1647_BIOID51089   -            454   7.5e-09   34.9   0.0   1   1   2.4e-10   4.7e-07   29.0   0.0     2    89   218   306   217   311 0.84 Ferrous iron transport protein B
DUF1266              PF06889.6    172 seq1648_BIOID51089   -            235   3.8e-42  143.8   6.8   1   1   3.3e-46   4.5e-42  143.6   4.7     3   172    40   217    38   217 0.96 Protein of unknown function (DUF1266)
IPPT                 PF01715.12   253 seq1650_BIOID51089   -            316  8.7e-108  359.0   0.0   1   1  1.5e-111    1e-107  358.7   0.0     2   252    45   297    44   298 0.99 IPP transferase
IPT                  PF01745.11   233 seq1650_BIOID51089   -            316   6.5e-07   28.6   0.0   1   1   1.7e-08   0.00012   21.2   0.0     5   100    14   109    10   120 0.80 Isopentenyl transferase
DUF2886              PF11102.3    200 seq1652_BIOID51089   -            214     5e-63  212.1   1.7   1   1   4.1e-67   5.6e-63  212.0   1.1     1   200    13   210    13   210 0.99 Protein of unknown function (DUF2886)
DUF165               PF02592.10   145 seq1653_BIOID51089   -            221   6.2e-35  120.3  11.9   1   1   7.8e-39   1.1e-34  119.5   8.3     1   145    43   186    43   186 0.90 Uncharacterized ACR, YhhQ family COG1738
LSM                  PF01423.17    68 seq1656_BIOID51089   -            102   7.6e-09   34.8   0.2   1   1   1.1e-12   1.4e-08   33.9   0.1     6    68    17    64    10    64 0.85 LSM domain
Caps_synth_GfcC      PF06251.6    229 seq1657_BIOID51089   -            248   7.2e-82  273.8   0.2   1   1     6e-86   8.2e-82  273.6   0.1     1   228    21   247    21   248 0.99 Capsule biosynthesis GfcC
ACT_6                PF13740.1     76 seq1658_BIOID51089   -            208     6e-30  102.6   0.5   1   1   1.4e-31   6.2e-28   96.2   0.0     1    76    25   100    25   100 0.98 ACT domain
ACT                  PF01842.20    66 seq1658_BIOID51089   -            208   1.2e-12   46.9   0.2   1   1   1.2e-09   5.6e-06   25.6   0.0     2    65   115   184   114   185 0.97 ACT domain
DUF1795              PF08786.6    130 seq1660_BIOID51089   -            185   5.8e-05   22.8   1.0   1   1   7.3e-09    0.0001   22.0   0.7     2   130    50   182    49   182 0.90 Domain of unknown function (DUF1795)
Response_reg         PF00072.19   112 seq1662_BIOID51089   -            229   1.1e-29  102.5   0.0   1   1   2.4e-33   1.6e-29  102.0   0.0     1   112     5   117     5   117 0.97 Response regulator receiver domain
Trans_reg_C          PF00486.23    77 seq1662_BIOID51089   -            229   5.8e-28   96.5   0.0   1   1   1.4e-31   9.6e-28   95.8   0.0     2    77   151   225   149   225 0.95 Transcriptional regulatory protein, C terminal
DUF218               PF02698.12   155 seq1663_BIOID51089   -            266   5.4e-24   84.3   0.0   1   1   5.8e-28   7.9e-24   83.7   0.0     1   137    36   183    36   208 0.92 DUF218 domain
MMR_HSR1             PF01926.18   114 seq1664_BIOID51089   -            426   3.4e-21   75.2   0.1   1   1   3.3e-24   9.1e-21   73.8   0.1     2   114   200   318   199   318 0.83 50S ribosome-binding GTPase
GTP-bdg_N            PF13167.1     95 seq1664_BIOID51089   -            426   1.6e-15   56.9   0.0   1   1   1.4e-18   3.8e-15   55.6   0.0     8    95    25   112    18   112 0.96 GTP-binding GTPase N-terminal
FeoB_N               PF02421.13   189 seq1664_BIOID51089   -            426     1e-08   34.5   0.1   1   1   7.5e-12   2.1e-08   33.5   0.0     2   168   199   369   198   390 0.81 Ferrous iron transport protein B
Arf                  PF00025.16   175 seq1664_BIOID51089   -            426   1.2e-05   24.4   0.6   1   1   2.8e-08   7.6e-05   21.9   0.4    19   132   202   326   190   360 0.79 ADP-ribosylation factor family
Beta_elim_lyase      PF01212.16   290 seq1667_BIOID51089   -            476   1.8e-97  325.8   0.0   1   1  3.1e-101   2.1e-97  325.6   0.0     1   289    54   442    54   443 0.99 Beta-eliminating lyase
DUF940               PF06082.6    658 seq1668_BIOID51089   -            698  4.1e-257  854.8  10.0   1   1  3.4e-261  4.7e-257  854.7   6.9     2   657    33   691    32   692 0.96 Bacterial putative lipoprotein (DUF940)
AhpC-TSA             PF00578.16   124 seq1669_BIOID51089   -            156   5.2e-40  135.8   0.0   1   1   1.9e-43   6.6e-40  135.5   0.0     2   123     7   134     6   135 0.99 AhpC/TSA family
Redoxin              PF08534.5    146 seq1669_BIOID51089   -            156   2.1e-27   95.3   0.0   1   1   7.3e-31   2.5e-27   95.1   0.0     1   131     5   136     5   148 0.90 Redoxin
SCO1-SenC            PF02630.9    174 seq1669_BIOID51089   -            156   3.3e-10   39.7   0.0   1   1   1.4e-13   4.7e-10   39.2   0.0    32   171    10   136     4   140 0.89 SCO1/SenC
DUF899               PF05988.7    211 seq1669_BIOID51089   -            156   0.00024   20.4   0.0   1   1   7.9e-08   0.00027   20.3   0.0    48   173    12   137     3   152 0.81 Bacterial protein of unknown function (DUF899)
DUF3329              PF11808.3     90 seq1673_BIOID51089   -            431   2.4e-31  107.5   5.7   1   1   1.7e-34   3.9e-31  106.8   4.0     2    90     4    92     3    92 0.98 Domain of unknown function (DUF3329)
HATPase_c            PF02518.21   111 seq1673_BIOID51089   -            431   1.4e-30  105.1   0.0   1   1   1.1e-33   2.6e-30  104.3   0.0     2   110   314   423   313   424 0.98 Histidine kinase-, DNA gyrase B-, and HSP90-like ATPase
HisKA                PF00512.20    68 seq1673_BIOID51089   -            431   1.7e-20   72.6   1.4   1   1   1.4e-23   3.3e-20   71.7   0.3     2    67   204   268   203   269 0.97 His Kinase A (phospho-acceptor) domain
PAS                  PF00989.19   113 seq1673_BIOID51089   -            431     4e-11   42.5   0.0   1   1   3.7e-14   8.4e-11   41.5   0.0     2   113    99   194    98   194 0.95 PAS fold
HATPase_c_2          PF13581.1    125 seq1673_BIOID51089   -            431   1.6e-08   34.2   0.0   1   1   1.3e-11   2.9e-08   33.4   0.0    30   114   316   408   281   420 0.83 Histidine kinase-like ATPase domain
HATPase_c_3          PF13589.1    137 seq1673_BIOID51089   -            431   1.1e-06   28.2   0.0   1   1   7.7e-10   1.8e-06   27.5   0.0     3    93   318   410   316   429 0.78 Histidine kinase-, DNA gyrase B-, and HSP90-like ATPase
Aldedh               PF00171.17   462 seq1675_BIOID51089   -            479  1.2e-164  547.8   0.9   1   1    2e-168  1.4e-164  547.7   0.6     8   462    22   475    15   475 0.98 Aldehyde dehydrogenase family
LuxC                 PF05893.9    400 seq1675_BIOID51089   -            479   0.00013   20.7   0.0   1   1   3.6e-08   0.00025   19.7   0.0    88   285   142   335   138   357 0.81 Acyl-CoA reductase (LuxC)
Fer4_7               PF12838.2     52 seq1676_BIOID51089   -            205   4.3e-15   55.7  22.5   1   1   3.1e-11   3.8e-08   33.4   3.9     2    52    82   166    81   166 0.63 4Fe-4S dicluster domain
Fer4_9               PF13187.1     55 seq1676_BIOID51089   -            205   9.2e-13   48.1  17.9   1   1   5.9e-10   7.4e-07   29.2   2.2     2    54    82   166    81   167 0.93 4Fe-4S dicluster domain
Fer4_11              PF13247.1     99 seq1676_BIOID51089   -            205   1.7e-12   46.9  14.2   1   1   3.8e-13   4.7e-10   39.1   3.1     4    59    45    98    42   105 0.91 4Fe-4S dicluster domain
Fer4                 PF00037.22    24 seq1676_BIOID51089   -            205   5.3e-12   44.6  36.6   1   1   2.2e-12   2.8e-09   36.0   1.1     2    24    76    98    75    98 0.93 4Fe-4S binding domain
Fer4_10              PF13237.1     52 seq1676_BIOID51089   -            205   2.4e-10   39.9  25.0   1   1   4.5e-09   5.6e-06   25.9   4.7     2    52    75   163    74   163 0.70 4Fe-4S dicluster domain
Fer4_6               PF12837.2     24 seq1676_BIOID51089   -            205     2e-09   36.7  36.3   1   1   1.3e-09   1.6e-06   27.6   0.9     3    24    76    97    74    97 0.92 4Fe-4S binding domain
Fer4_3               PF12798.2     15 seq1676_BIOID51089   -            205   4.2e-08   33.0  44.7   1   3   3.5e-05     0.043   14.2   4.6     1    15    51    67    51    67 0.98 4Fe-4S binding domain
Fer4_3               PF12798.2     15 seq1676_BIOID51089   -            205   4.2e-08   33.0  44.7   2   3   3.4e-05     0.042   14.2   4.0     1    15    82    96    82    96 0.98 4Fe-4S binding domain
Fer4_3               PF12798.2     15 seq1676_BIOID51089   -            205   4.2e-08   33.0  44.7   3   3   1.1e-05     0.014   15.8   2.8     1    15   146   166   146   166 0.96 4Fe-4S binding domain
Fer4_4               PF12800.2     17 seq1676_BIOID51089   -            205   2.5e-07   30.3  28.4   1   2   3.2e-05     0.039   14.1   0.8     3    15    11    23     9    32 0.91 4Fe-4S binding domain
Fer4_4               PF12800.2     17 seq1676_BIOID51089   -            205   2.5e-07   30.3  28.4   2   2   1.1e-06    0.0013   18.7   1.5     3    17    81    95    79    95 0.90 4Fe-4S binding domain
GGDEF                PF00990.16   161 seq1680_BIOID51089   -           1105   4.3e-45  153.0   0.2   1   1   4.8e-48   8.2e-45  152.1   0.1     1   160   682   838   682   839 0.97 GGDEF domain
MASE1                PF05231.9    299 seq1680_BIOID51089   -           1105   1.4e-33  116.0  42.2   1   1   8.4e-37   1.4e-33  116.0  29.3     2   298    19   294    18   295 0.88 MASE1
PAS_9                PF13426.1    104 seq1680_BIOID51089   -           1105     8e-29  100.0   0.0   1   2   1.3e-15   2.2e-12   47.1   0.0     3   104   314   416   312   416 0.96 PAS domain
PAS_9                PF13426.1    104 seq1680_BIOID51089   -           1105     8e-29  100.0   0.0   2   2   1.7e-11   2.9e-08   33.9   0.0     2   104   566   670   565   670 0.92 PAS domain
PAS_3                PF08447.6     91 seq1680_BIOID51089   -           1105   8.2e-26   89.8   0.0   1   2   9.6e-13   1.6e-09   37.5   0.0     4    89   327   409   324   411 0.93 PAS fold
PAS_3                PF08447.6     91 seq1680_BIOID51089   -           1105   8.2e-26   89.8   0.0   2   2   1.3e-13   2.3e-10   40.3   0.0     2    91   452   537   451   537 0.96 PAS fold
PAS_4                PF08448.5    110 seq1680_BIOID51089   -           1105   1.8e-23   82.5   0.0   1   2   4.4e-10   7.5e-07   29.0   0.0     7   110   314   419   309   419 0.90 PAS fold
PAS_4                PF08448.5    110 seq1680_BIOID51089   -           1105   1.8e-23   82.5   0.0   2   2   3.6e-13   6.1e-10   38.9   0.0     1   109   561   672   561   673 0.94 PAS fold
PAS                  PF00989.19   113 seq1680_BIOID51089   -           1105     5e-23   80.9   0.1   1   2   1.7e-12     3e-09   36.5   0.0     2   113   303   414   302   414 0.91 PAS fold
PAS                  PF00989.19   113 seq1680_BIOID51089   -           1105     5e-23   80.9   0.1   2   2   1.2e-10   2.1e-07   30.6   0.0     7   113   561   668   555   668 0.93 PAS fold
EAL                  PF00563.15   236 seq1680_BIOID51089   -           1105   4.3e-18   65.5   0.2   1   1   6.7e-21   1.2e-17   64.1   0.1    37   234   896  1088   891  1090 0.92 EAL domain
PAS_8                PF13188.1     64 seq1680_BIOID51089   -           1105   5.7e-12   44.9   0.0   1   2   4.4e-07   0.00075   19.1   0.0     2    51   303   358   302   371 0.72 PAS domain
PAS_8                PF13188.1     64 seq1680_BIOID51089   -           1105   5.7e-12   44.9   0.0   2   2   1.6e-07   0.00027   20.5   0.0     1    52   555   607   555   619 0.80 PAS domain
Band_7               PF01145.20   179 seq1681_BIOID51089   -            419   4.9e-33  114.4   1.1   1   1   1.2e-36   8.4e-33  113.6   0.7     1   178    98   271    98   272 0.96 SPFH domain / Band 7 family
HflK_N               PF12221.3     42 seq1681_BIOID51089   -            419   7.8e-17   60.6  18.5   1   1   4.1e-20   2.8e-16   58.8  12.8     1    42     1    60     1    60 0.96 Bacterial membrane protein N terminal
UPF0118              PF01594.11   327 seq1683_BIOID51089   -            376   6.9e-80  268.3  39.1   1   1   5.7e-84   7.8e-80  268.1  27.1     2   326    41   355    40   356 0.99 Domain of unknown function DUF20
Oxidored_q1          PF00361.15   270 seq1684_BIOID51089   -            672   1.9e-50  171.5  23.7   1   1   1.4e-54   1.9e-50  171.5  16.5     3   267   133   411   131   414 0.94 NADH-Ubiquinone/plastoquinone (complex I), various chains
Trp_Tyr_perm         PF03222.8    394 seq1685_BIOID51089   -            415  1.7e-149  497.8  35.6   1   1  1.4e-153  1.9e-149  497.6  24.7     1   394     7   403     7   403 0.99 Tryptophan/tyrosine permease family
Branch_AA_trans      PF05525.8    428 seq1688_BIOID51089   -            439  5.8e-158  525.8  32.2   1   1  4.9e-162  6.6e-158  525.6  22.3     3   427     8   429     6   430 0.99 Branched-chain amino acid transport protein
Poly_export          PF02563.11    83 seq1689_BIOID51089   -            379   7.6e-29   99.1   0.6   1   1   6.8e-32   4.7e-28   96.6   0.1     4    82    77   166    74   167 0.87 Polysaccharide biosynthesis/export protein
SLBB                 PF10531.4     59 seq1689_BIOID51089   -            379   6.1e-17   61.1   1.0   1   2     4e-11   2.7e-07   30.2   0.0     3    47   174   219   172   225 0.93 SLBB domain
SLBB                 PF10531.4     59 seq1689_BIOID51089   -            379   6.1e-17   61.1   1.0   2   2   8.6e-11   5.8e-07   29.1   0.1     1    53   256   307   256   313 0.92 SLBB domain
Band_7               PF01145.20   179 seq1690_BIOID51089   -            334   1.4e-37  129.2   0.7   1   1   1.5e-41   2.1e-37  128.6   0.5     2   178    22   243    21   245 0.97 SPFH domain / Band 7 family
ACPS                 PF01648.15   113 seq1691_BIOID51089   -            195   9.4e-12   44.7   0.0   1   1   1.1e-15   1.5e-11   44.0   0.0     2    73    88   155    87   189 0.80 4'-phosphopantetheinyl transferase superfamily
MFS_1                PF07690.11   354 seq1692_BIOID51089   -            391   1.4e-43  148.9  37.7   1   1   3.1e-47   1.4e-43  148.9  26.1     3   350    10   342     8   346 0.86 Major Facilitator Superfamily
Sugar_tr             PF00083.19   451 seq1692_BIOID51089   -            391   7.6e-13   47.7   6.9   1   1   1.7e-16   7.6e-13   47.7   4.8    42   191    34   177    21   187 0.88 Sugar (and other) transporter
TRI12                PF06609.8    599 seq1692_BIOID51089   -            391   4.3e-07   28.3   3.6   1   1   9.5e-11   4.3e-07   28.3   2.5    66   216    25   176     6   223 0.77 Fungal trichothecene efflux pump (TRI12)
SBP_bac_5            PF00496.17   374 seq1694_BIOID51089   -            524   1.9e-88  296.6   2.5   1   1   1.7e-92   2.3e-88  296.4   1.7     2   370    68   437    67   441 0.90 Bacterial extracellular solute-binding proteins, family 5 Middle
Cytochrom_B_N        PF00033.14   188 seq1695_BIOID51089   -            188   8.4e-25   87.1   9.4   1   1   1.4e-28   9.5e-25   86.9   6.5     3   187    16   184    14   185 0.96 Cytochrome b(N-terminal)/b6/petB
Ni_hydr_CYTB         PF01292.15   182 seq1695_BIOID51089   -            188   1.2e-21   76.8  10.2   1   1     2e-25   1.4e-21   76.6   7.0     1   181    16   184    16   185 0.92 Prokaryotic cytochrome b561
LMWPc                PF01451.16   138 seq1696_BIOID51089   -            148   4.1e-43  146.8   0.0   1   1   3.4e-47   4.6e-43  146.7   0.0     1   138     9   143     9   143 0.98 Low molecular weight phosphotyrosine protein phosphatase
DUF2065              PF09838.4     57 seq1697_BIOID51089   -             65   9.4e-23   79.5   3.3   1   1   7.6e-27     1e-22   79.4   2.3     1    57     5    61     5    61 0.98 Uncharacterized protein conserved in bacteria (DUF2065)
NADHdh               PF00146.16   311 seq1698_BIOID51089   -            322   1.8e-24   86.2  15.2   1   1   1.6e-28   2.2e-24   85.9  10.5     6   308    21   321    16   322 0.86 NADH dehydrogenase
AA_permease          PF00324.16   479 seq1699_BIOID51089   -            457  4.2e-103  345.1  48.2   1   1  7.3e-107    5e-103  344.8  33.4     1   474    15   451    15   455 0.96 Amino acid permease
AA_permease_2        PF13520.1    426 seq1699_BIOID51089   -            457   1.1e-47  162.4  56.6   1   1   1.8e-51   1.2e-47  162.2  39.2     2   425    12   442    11   445 0.88 Amino acid permease
Adenylsucc_synt      PF00709.16   421 seq1700_BIOID51089   -            432  3.4e-177  589.2   0.0   1   1  2.8e-181  3.9e-177  588.9   0.0     2   420     5   424     4   425 0.99 Adenylosuccinate synthetase
Wzz                  PF02706.10   152 seq1701_BIOID51089   -            726   1.3e-52  177.4   2.5   1   1   1.4e-55   3.8e-52  176.0   0.1     1   152    16   252    16   252 0.99 Chain length determinant protein
GNVR                 PF13807.1     82 seq1701_BIOID51089   -            726   8.2e-34  115.1   2.4   1   1   5.6e-37   1.5e-33  114.2   0.2     1    82   367   448   367   448 0.98 G-rich domain on putative tyrosine kinase
AAA_31               PF13614.1    157 seq1701_BIOID51089   -            726   1.9e-21   76.5   0.0   1   1   1.5e-24   4.1e-21   75.4   0.0     2   148   533   671   532   675 0.91 AAA domain
CbiA                 PF01656.18   195 seq1701_BIOID51089   -            726   1.2e-09   37.7   0.0   1   1     1e-12   2.9e-09   36.5   0.0     2   109   535   655   534   712 0.67 CobQ/CobB/MinD/ParA nucleotide binding domain
HTH_1                PF00126.22    60 seq1702_BIOID51089   -            323   1.7e-14   53.1   0.0   1   1   4.8e-18   3.3e-14   52.2   0.0     1    57    10    66    10    67 0.96 Bacterial regulatory helix-turn-helix protein, lysR family
LysR_substrate       PF03466.15   209 seq1702_BIOID51089   -            323     1e-11   44.2   0.2   1   1   2.3e-15   1.5e-11   43.6   0.1    21   179   112   276    92   286 0.85 LysR substrate binding domain
Oxidored_q1          PF00361.15   270 seq1706_BIOID51089   -            450   6.5e-50  169.7  13.4   1   1   4.8e-54   6.5e-50  169.7   9.3     1   268   103   371   103   373 0.93 NADH-Ubiquinone/plastoquinone (complex I), various chains
BPD_transp_1         PF00528.17   185 seq1707_BIOID51089   -            314   8.5e-45  152.4   9.9   1   1   6.2e-49   8.5e-45  152.4   6.9     2   185   117   308   116   308 0.99 Binding-protein-dependent transport system inner membrane component
MCPsignal            PF00015.16   213 seq1708_BIOID51089   -            546   1.8e-70  236.6  47.2   1   1   8.6e-73   3.9e-69  232.3  20.1     2   213   333   526   331   526 0.99 Methyl-accepting chemotaxis protein (MCP) signalling domain
TarH                 PF02203.10   171 seq1708_BIOID51089   -            546   1.3e-30  106.3   2.2   1   1   2.9e-34   1.3e-30  106.3   1.5     2   166    12   177    11   189 0.95 Tar ligand binding domain homologue
HAMP                 PF00672.20    70 seq1708_BIOID51089   -            546   2.2e-14   53.2   0.7   1   1   4.7e-18   2.2e-14   53.2   0.5     2    68   205   271   204   273 0.93 HAMP domain
Alpha-amylase        PF00128.19   316 seq1709_BIOID51089   -            605   3.2e-80  269.8   0.0   1   1   6.3e-84   4.3e-80  269.3   0.0     1   316   178   494   178   494 0.96 Alpha amylase, catalytic domain
Alpha-amylase_N      PF02903.9    120 seq1709_BIOID51089   -            605   6.4e-09   35.7   0.0   1   1     2e-12   1.4e-08   34.6   0.0     5   108     4   105     1   115 0.82 Alpha amylase, N-terminal ig-like domain
Rrf2                 PF02082.15    83 seq1711_BIOID51089   -            141   2.1e-25   88.5   0.1   1   1   2.4e-29   3.3e-25   87.9   0.1     1    82     1    82     1    83 0.99 Transcriptional regulator
HSP70                PF00012.15   602 seq1713_BIOID51089   -            450   6.5e-25   86.9   0.0   1   2   5.2e-19   7.1e-15   53.8   0.0     2   207     3   228     2   259 0.76 Hsp70 protein
HSP70                PF00012.15   602 seq1713_BIOID51089   -            450   6.5e-25   86.9   0.0   2   2   8.8e-12   1.2e-07   29.9   0.0   250   352   329   423   305   448 0.80 Hsp70 protein
RNB                  PF00773.14   325 seq1714_BIOID51089   -            810  5.2e-105  351.2   0.0   1   1    2e-108  6.9e-105  350.7   0.0     1   325   274   602   274   602 0.97 RNB domain
OB_RNB               PF08206.6     58 seq1714_BIOID51089   -            810   1.4e-29  101.2   9.9   1   2   2.3e-25   7.9e-22   76.4   0.1     1    58   101   158   101   158 0.99 Ribonuclease B OB domain
OB_RNB               PF08206.6     58 seq1714_BIOID51089   -            810   1.4e-29  101.2   9.9   2   2   1.9e-09   6.5e-06   25.4   0.0     6    58   172   227   170   227 0.96 Ribonuclease B OB domain
S1                   PF00575.18    74 seq1714_BIOID51089   -            810   8.3e-20   70.5   0.4   1   1   6.7e-23   2.3e-19   69.1   0.3     2    73   655   738   654   739 0.98 S1 RNA binding domain
HTH_12               PF08461.5     66 seq1714_BIOID51089   -            810   1.6e-13   50.0   0.8   1   1   1.1e-16   3.7e-13   48.8   0.5     2    64    37    97    36    99 0.93 Ribonuclease R winged-helix domain
BPD_transp_1         PF00528.17   185 seq1715_BIOID51089   -            277   6.3e-29  100.6  11.4   1   1   4.6e-33   6.3e-29  100.6   7.9     1   183    89   271    89   273 0.98 Binding-protein-dependent transport system inner membrane component
Oxidored_q2          PF00420.19    95 seq1717_BIOID51089   -            216   4.6e-11   42.0   1.2   1   1   3.4e-15   4.6e-11   42.0   0.9     3    95   128   216   126   216 0.94 NADH-ubiquinone/plastoquinone oxidoreductase chain 4L
FMN_red              PF03358.10   152 seq1718_BIOID51089   -            188   2.4e-39  134.1   0.0   1   1   4.4e-43     3e-39  133.8   0.0     2   147     6   149     5   153 0.94 NADPH-dependent FMN reductase
Flavodoxin_2         PF02525.12   199 seq1718_BIOID51089   -            188   7.2e-09   35.3   0.0   1   1   1.5e-12     1e-08   34.8   0.0     9   136    13   118     6   144 0.69 Flavodoxin-like fold
Oxidored_q1          PF00361.15   270 seq1721_BIOID51089   -            526     1e-50  172.3  21.1   1   1   7.7e-55     1e-50  172.3  14.6     1   266   132   409   132   413 0.96 NADH-Ubiquinone/plastoquinone (complex I), various chains
ABC_tran             PF00005.22   118 seq1723_BIOID51089   -            254   1.3e-14   54.4   0.0   1   1   2.1e-18   2.9e-14   53.3   0.0     9   118    55   169    47   169 0.81 ABC transporter
Rhomboid             PF01694.17   146 seq1724_BIOID51089   -            265   1.2e-30  106.3  13.9   1   1   8.5e-35   1.2e-30  106.3   9.6     4   142    58   202    55   205 0.93 Rhomboid family
ABC_tran             PF00005.22   118 seq1725_BIOID51089   -            268   9.9e-26   90.3   0.1   1   1   2.3e-29   1.6e-25   89.6   0.0     1   117    52   179    52   180 0.92 ABC transporter
Queuosine_synth      PF02547.10   341 seq1726_BIOID51089   -            356  8.6e-144  478.3   0.0   1   1  7.1e-148  9.7e-144  478.1   0.0     2   341     3   344     2   344 0.96 Queuosine biosynthesis protein
DUF1338              PF07063.8    302 seq1728_BIOID51089   -            447   8.5e-96  320.4   0.1   1   1  7.3e-100   9.9e-96  320.2   0.1     1   302    11   401    11   401 0.98 Domain of unknown function (DUF1338)
Lactonase            PF10282.4    344 seq1729_BIOID51089   -            336   7.7e-07   28.3   0.2   1   1   1.9e-09   1.3e-05   24.3   0.0   196   318    11   132     9   137 0.82 Lactonase, 7-bladed beta-propeller
Complex1_49kDa       PF00346.14   272 seq1731_BIOID51089   -            571   3.5e-32  111.3   0.0   1   2   8.8e-27     4e-23   81.6   0.0     2   163   297   458   296   471 0.96 Respiratory-chain NADH dehydrogenase, 49 Kd subunit
Complex1_49kDa       PF00346.14   272 seq1731_BIOID51089   -            571   3.5e-32  111.3   0.0   2   2   1.7e-10   7.9e-07   28.2   0.0   207   272   474   539   459   539 0.89 Respiratory-chain NADH dehydrogenase, 49 Kd subunit
Complex1_30kDa       PF00329.14   103 seq1731_BIOID51089   -            571     4e-25   87.9   0.0   1   1   1.8e-28   8.1e-25   86.9   0.0     2   103    48   153    47   153 0.93 Respiratory-chain NADH dehydrogenase, 30 Kd subunit
NiFeSe_Hases         PF00374.14   507 seq1731_BIOID51089   -            571   1.4e-15   56.9   0.2   1   1   3.5e-16   1.6e-12   46.9   0.0     1    68   220   288   220   297 0.91 Nickel-dependent hydrogenase
HAD_2                PF13419.1    176 seq1732_BIOID51089   -            221   7.9e-22   78.2   0.0   1   1   1.4e-25   9.3e-22   78.0   0.0     1   176     7   185     7   185 0.89 Haloacid dehalogenase-like hydrolase
NikR_C               PF08753.6     79 seq1733_BIOID51089   -            133   3.2e-30  103.7   4.0   1   1   6.9e-34   4.7e-30  103.1   2.8     2    78    54   130    53   131 0.97 NikR C terminal nickel binding domain
RHH_1                PF01402.16    39 seq1733_BIOID51089   -            133   2.3e-10   39.7   0.5   1   1   5.4e-14   3.7e-10   39.1   0.3     1    38     3    41     3    42 0.95 Ribbon-helix-helix protein, copG family
SpoU_methylase       PF00588.14   142 seq1734_BIOID51089   -            243     7e-42  142.5   0.0   1   1   1.9e-45   1.3e-41  141.6   0.0     2   142    96   236    95   236 0.96 SpoU rRNA Methylase family
SpoU_sub_bind        PF08032.7     76 seq1734_BIOID51089   -            243   3.1e-19   68.7   0.1   1   1   2.9e-22     2e-18   66.2   0.0     1    72     4    76     4    80 0.96 RNA 2'-O ribose methyltransferase substrate binding
TGT                  PF01702.13   238 seq1735_BIOID51089   -            375  2.9e-105  350.7   0.0   1   1  2.5e-109  3.5e-105  350.4   0.0     1   237   125   362   125   363 0.99 Queuine tRNA-ribosyltransferase
DUF2170              PF09938.4    140 seq1738_BIOID51089   -            133   1.5e-42  144.1   1.5   1   1   1.2e-46   1.7e-42  143.9   1.0     3   139     2   132     1   133 0.96 Uncharacterized protein conserved in bacteria (DUF2170)
MdoG                 PF04349.7    484 seq1739_BIOID51089   -            551  6.1e-151  502.8   0.1   1   1  5.3e-155  7.3e-151  502.5   0.1     1   482    45   534    45   536 0.92 Periplasmic glucan biosynthesis protein, MdoG
UPF0167              PF03691.9    176 seq1740_BIOID51089   -            195     1e-78  262.6   7.8   1   1   9.1e-83   1.3e-78  262.3   5.4     3   176     6   195     4   195 0.98 Uncharacterised protein family (UPF0167)
PspA_IM30            PF04012.7    221 seq1742_BIOID51089   -            232   4.3e-57  192.8  28.8   1   1   3.5e-61   4.8e-57  192.7  20.0     1   221     2   232     2   232 0.97 PspA/IM30 family
YajC                 PF02699.10    83 seq1743_BIOID51089   -            110   3.5e-28   96.9   0.4   1   1   3.3e-32   4.5e-28   96.6   0.3     2    83    20   102    19   102 0.96 Preprotein translocase subunit
Fer4_7               PF12838.2     52 seq1744_BIOID51089   -            179   1.6e-12   47.5  29.8   1   1   3.3e-13   1.1e-09   38.3   7.5     1    52    39    87    39    87 0.90 4Fe-4S dicluster domain
Fer4_9               PF13187.1     55 seq1744_BIOID51089   -            179   1.1e-08   35.0  10.6   1   1   3.3e-12   1.1e-08   35.0   7.4     2    55    40    88    39    88 0.94 4Fe-4S dicluster domain
Fer4                 PF00037.22    24 seq1744_BIOID51089   -            179   8.3e-09   34.5  22.7   1   1   1.1e-11   3.9e-08   32.4   1.0     7    24    72    89    68    89 0.94 4Fe-4S binding domain
SecD-TM1             PF13721.1    101 seq1747_BIOID51089   -            615   1.4e-39  134.2   3.4   1   1   2.6e-41   8.8e-38  128.5   0.1     1   101     2   103     2   103 0.96 SecD export protein N-terminal TM region
SecD_SecF            PF02355.11   189 seq1747_BIOID51089   -            615   7.3e-16   57.7  10.3   1   1     4e-19   1.4e-15   56.9   7.1    14   184   434   602   427   606 0.90 Protein export membrane protein
MMPL                 PF03176.10   333 seq1747_BIOID51089   -            615   1.7e-08   33.4  12.2   1   1     5e-12   1.7e-08   33.4   8.5   180   299   481   601   458   612 0.81 MMPL family
Sec_GG               PF07549.9     29 seq1747_BIOID51089   -            615   3.8e-08   32.1   0.0   1   1     3e-11     1e-07   30.7   0.0     1    27   112   141   112   143 0.86 SecD/SecF GG Motif
DUF2491              PF10679.4    212 seq1748_BIOID51089   -            219   6.2e-70  234.3   0.0   1   1     5e-74   6.8e-70  234.2   0.0     2   212     5   217     1   217 0.98 Protein of unknown function (DUF2491)
Oxidored_q6          PF01058.17   131 seq1749_BIOID51089   -            252   5.2e-20   71.2   0.2   1   1   5.6e-24   7.6e-20   70.7   0.1     1   127    44   151    44   155 0.93 NADH ubiquinone oxidoreductase, 20 Kd subunit
DUF350               PF03994.9     54 seq1753_BIOID51089   -            132   1.6e-31  107.6  11.9   1   2   2.3e-22   3.1e-18   65.1   0.4     1    53    13    65    13    66 0.98 Domain of Unknown Function (DUF350)
DUF350               PF03994.9     54 seq1753_BIOID51089   -            132   1.6e-31  107.6  11.9   2   2   8.5e-17   1.2e-12   47.2   3.4     1    54    78   130    78   130 0.99 Domain of Unknown Function (DUF350)
DUF465               PF04325.8     49 seq1755_BIOID51089   -             74   2.6e-14   52.5   2.0   1   1   3.5e-18   4.7e-14   51.6   0.9     1    49    19    68    19    68 0.97 Protein of unknown function (DUF465)
HycH                 PF07450.6    131 seq1756_BIOID51089   -            137   4.4e-53  178.7   0.1   1   1   3.6e-57   4.9e-53  178.6   0.1     2   130     7   135     6   136 0.99 Formate hydrogenlyase maturation protein HycH
HlyD_2               PF12700.2    328 seq1757_BIOID51089   -            464   3.9e-26   91.8   1.6   1   1   1.5e-29     5e-26   91.5   1.1     9   328   123   425   115   425 0.82 HlyD family secretion protein
HlyD                 PF00529.15   306 seq1757_BIOID51089   -            464   2.7e-23   82.6  16.8   1   1     1e-26   3.5e-23   82.2  11.5     1   241   135   360   135   425 0.85 HlyD family secretion protein
HlyD_3               PF13437.1    105 seq1757_BIOID51089   -            464   8.3e-17   61.3   3.9   1   1   1.5e-14   5.2e-11   42.6   0.6     1   101   246   351   246   356 0.93 HlyD family secretion protein
Biotin_lipoyl_2      PF13533.1     50 seq1757_BIOID51089   -            464     3e-14   52.2   6.6   1   1   7.9e-17   2.7e-13   49.2   0.3     2    50   136   184   135   184 0.97 Biotin-lipoyl like
Acetyltransf_3       PF13302.1    142 seq1758_BIOID51089   -            178   2.8e-21   76.2   0.0   1   1   7.2e-25   3.3e-21   75.9   0.0     2   141    11   150    10   151 0.86 Acetyltransferase (GNAT) domain
Acetyltransf_4       PF13420.1    155 seq1758_BIOID51089   -            178   6.9e-11   42.2   0.1   1   1   1.8e-14     8e-11   41.9   0.0    25   154    39   170    22   171 0.85 Acetyltransferase (GNAT) domain
Acetyltransf_1       PF00583.19    83 seq1758_BIOID51089   -            178     2e-10   40.4   0.0   1   1   6.8e-14   3.1e-10   39.8   0.0     3    82    74   150    72   151 0.96 Acetyltransferase (GNAT) family
Sigma54_activat      PF00158.21   168 seq1760_BIOID51089   -            670   8.4e-74  246.4   0.0   1   1   9.4e-77   1.6e-73  245.5   0.0     1   167   347   513   347   514 0.99 Sigma-54 interaction domain
GAF_3                PF13492.1    129 seq1760_BIOID51089   -            670   7.4e-12   45.3   0.0   1   1   4.5e-14   7.7e-11   42.0   0.0     1   129   169   313   169   313 0.81 GAF domain
GAF_2                PF13185.1    148 seq1760_BIOID51089   -            670   1.4e-08   35.2   0.1   1   1   3.1e-11   5.2e-08   33.3   0.0     2   147   168   311   167   311 0.72 GAF domain
AAA_5                PF07728.9    139 seq1760_BIOID51089   -            670   1.1e-07   31.4   0.0   1   1   1.6e-10   2.7e-07   30.2   0.0     2   123   371   489   370   503 0.79 AAA domain (dynein-related subfamily)
GAF                  PF01590.21   154 seq1760_BIOID51089   -            670   1.7e-07   31.3   0.3   1   1   3.1e-10   5.2e-07   29.7   0.2     1   154   169   311   169   311 0.84 GAF domain
AAA                  PF00004.24   132 seq1760_BIOID51089   -            670   3.7e-06   27.0   0.0   1   1   6.5e-09   1.1e-05   25.4   0.0     1   115   371   495   371   512 0.79 ATPase family associated with various cellular activities (AAA)
HTH_8                PF02954.14    42 seq1760_BIOID51089   -            670   5.4e-05   22.5   1.8   1   1   4.8e-08   8.1e-05   21.9   0.4     4    42   621   662   619   662 0.90 Bacterial regulatory protein, Fis family
DUF1190              PF06693.6    165 seq1762_BIOID51089   -            139   1.1e-32  113.3   3.1   1   1   8.6e-37   1.2e-32  113.1   2.1    12   165     1   139     1   139 0.90 Protein of unknown function (DUF1190)
SecD_SecF            PF02355.11   189 seq1763_BIOID51089   -            338   2.4e-68  228.9  10.7   1   1   5.3e-72   3.7e-68  228.3   7.4     4   188   132   316   129   317 0.97 Protein export membrane protein
Sec_GG               PF07549.9     29 seq1763_BIOID51089   -            338     2e-08   33.0   0.1   1   1   7.5e-12   5.2e-08   31.7   0.0     2    27    56    81    55    83 0.90 SecD/SecF GG Motif
GSP_synth            PF03738.9     97 seq1764_BIOID51089   -            387   1.5e-25   89.1   0.0   1   1   3.7e-29     5e-25   87.4   0.0     2    97   172   263   171   263 0.93 Glutathionylspermidine synthase preATP-grasp
ACR_tran             PF00873.14  1021 seq1765_BIOID51089   -           1040         0 1226.6  34.8   1   1         0         0 1226.4  24.1     2  1020    13  1022    12  1023 1.00 AcrB/AcrD/AcrF family
SecD_SecF            PF02355.11   189 seq1765_BIOID51089   -           1040   3.8e-08   32.6  32.6   1   1   3.3e-09   2.2e-05   23.6  10.9    36   183   348   495   333   501 0.81 Protein export membrane protein
C4dic_mal_tran       PF03595.12   330 seq1766_BIOID51089   -            366   4.8e-54  183.1  36.8   1   1     4e-58   5.4e-54  182.9  25.5     2   329    44   342    43   343 0.97 C4-dicarboxylate transporter/malic acid transport protein
HNH                  PF01844.18    47 seq1767_BIOID51089   -            115   5.6e-10   38.8   8.2   1   1   5.6e-14   7.7e-10   38.3   5.7     1    47    27    75    27    75 0.98 HNH endonuclease
Acyl-CoA_dh_1        PF00441.19   150 seq1769_BIOID51089   -            546   1.1e-32  113.0   0.9   1   1   2.2e-35     1e-31  109.9   0.3     1   148   290   443   290   445 0.97 Acyl-CoA dehydrogenase, C-terminal domain
Acyl-CoA_dh_M        PF02770.14    52 seq1769_BIOID51089   -            546   4.8e-14   51.4   0.0   1   1     2e-17   8.9e-14   50.6   0.0     1    51   186   236   186   238 0.96 Acyl-CoA dehydrogenase, middle domain
Acyl-CoA_dh_2        PF08028.6    134 seq1769_BIOID51089   -            546   1.4e-08   34.9   0.2   1   1   1.3e-11   5.8e-08   32.9   0.0    10   123   314   423   308   432 0.86 Acyl-CoA dehydrogenase, C-terminal domain
Form_Nir_trans       PF01226.12   250 seq1771_BIOID51089   -            243   2.6e-55  186.9  22.4   1   1   2.2e-59   3.1e-55  186.6  15.5     5   217    16   231    12   242 0.94 Formate/nitrite transporter
TehB                 PF03848.9    192 seq1772_BIOID51089   -            197    2e-102  340.1   0.1   1   1  1.3e-105  2.2e-102  339.9   0.0     1   192     1   193     1   193 0.99 Tellurite resistance protein TehB
Methyltransf_11      PF08241.7     95 seq1772_BIOID51089   -            197   1.1e-12   48.1   0.0   1   1   1.3e-15   2.2e-12   47.1   0.0     1    93    35   130    35   132 0.96 Methyltransferase domain
Methyltransf_23      PF13489.1    162 seq1772_BIOID51089   -            197   1.1e-12   47.8   0.0   1   1   7.5e-16   1.3e-12   47.6   0.0    20   115    28   133    10   173 0.77 Methyltransferase domain
Methyltransf_12      PF08242.7     99 seq1772_BIOID51089   -            197   8.9e-12   45.2   0.1   1   1   8.3e-15   1.4e-11   44.5   0.0     1    98    35   129    35   130 0.96 Methyltransferase domain
Methyltransf_31      PF13847.1    152 seq1772_BIOID51089   -            197   1.2e-10   41.0   0.0   1   1   8.3e-14   1.4e-10   40.8   0.0     5   110    32   134    29   183 0.89 Methyltransferase domain
MTS                  PF05175.9    170 seq1772_BIOID51089   -            197   6.5e-10   38.5   0.0   1   1   4.9e-13   8.3e-10   38.1   0.0    23   140    22   134     3   152 0.85 Methyltransferase small domain
Methyltransf_18      PF12847.2    112 seq1772_BIOID51089   -            197   6.6e-09   36.2   0.0   1   1   5.7e-12   9.7e-09   35.6   0.0     2   109    31   132    30   136 0.80 Methyltransferase domain
FAD_binding_3        PF01494.14   356 seq1775_BIOID51089   -            391   1.2e-28  100.1   0.0   1   1   5.7e-32   1.6e-28   99.7   0.0     2   345     6   338     5   342 0.81 FAD binding domain
Lycopene_cycl        PF05834.7    374 seq1775_BIOID51089   -            391   4.8e-11   42.0   6.1   1   1   7.5e-12     2e-08   33.4   4.2     2   308     8   335     7   360 0.78 Lycopene cyclase protein
DAO                  PF01266.19   358 seq1775_BIOID51089   -            391   7.8e-10   38.0   0.8   1   1   3.8e-10     1e-06   27.7   0.1     2    34     8    40     7    95 0.89 FAD dependent oxidoreductase
SE                   PF08491.5    276 seq1775_BIOID51089   -            391   1.7e-05   23.7   0.0   1   1   1.3e-08   3.7e-05   22.5   0.0   124   206   275   357   240   387 0.85 Squalene epoxidase
DUF3313              PF11769.3    201 seq1777_BIOID51089   -            222   7.3e-66  221.2   0.1   1   1     6e-70   8.2e-66  221.0   0.1     1   199    16   214    16   216 0.99 Protein of unknown function (DUF3313)
ATP-cone             PF03477.11    90 seq1778_BIOID51089   -            149     2e-17   63.2   0.1   1   1     2e-21   2.8e-17   62.8   0.1     2    89    50   136    49   137 0.98 ATP cone domain
ACR_tran             PF00873.14  1021 seq1779_BIOID51089   -           1025         0 1226.9  15.9   1   1         0         0 1226.7  11.0     2  1020     4  1008     3  1009 0.99 AcrB/AcrD/AcrF family
MMPL                 PF03176.10   333 seq1779_BIOID51089   -           1025     5e-13   48.3  19.8   1   2   4.2e-11   1.9e-07   30.0   5.7   138   313   327   501   226   521 0.83 MMPL family
MMPL                 PF03176.10   333 seq1779_BIOID51089   -           1025     5e-13   48.3  19.8   2   2   4.2e-09   1.9e-05   23.4   2.5    73   306   785  1012   687  1024 0.76 MMPL family
SecD_SecF            PF02355.11   189 seq1779_BIOID51089   -           1025   6.5e-12   44.9  19.4   1   2   3.3e-10   1.5e-06   27.4   6.0    36   186   337   489   316   492 0.78 Protein export membrane protein
SecD_SecF            PF02355.11   189 seq1779_BIOID51089   -           1025   6.5e-12   44.9  19.4   2   2   8.1e-09   3.7e-05   22.8   2.0    25   183   844  1005   831  1022 0.87 Protein export membrane protein
Peptidase_M48        PF01435.13   226 seq1780_BIOID51089   -            471   1.3e-26   93.4   1.6   1   1     4e-30   1.8e-26   92.9   0.1     8   225    31   238    24   239 0.85 Peptidase family M48
RibD_C               PF01872.12   200 seq1781_BIOID51089   -            367   8.7e-65  217.9   0.0   1   1   1.8e-68   1.2e-64  217.5   0.0     1   200   147   362   147   362 0.97 RibD C-terminal domain
dCMP_cyt_deam_1      PF00383.17   102 seq1781_BIOID51089   -            367   1.3e-24   85.6   0.3   1   1   2.9e-28     2e-24   85.0   0.2     3   100     2    98     1   100 0.94 Cytidine and deoxycytidylate deaminase zinc-binding region
Abhydrolase_5        PF12695.2    142 seq1782_BIOID51089   -            249   4.1e-19   68.6   0.0   1   1   2.7e-22   5.3e-19   68.2   0.0     2   130    30   215    29   231 0.79 Alpha/beta hydrolase family
Abhydrolase_6        PF12697.2    228 seq1782_BIOID51089   -            249     2e-16   60.4   2.5   1   1   4.1e-19     8e-16   58.5   1.8     1   206    30   216    30   242 0.67 Alpha/beta hydrolase family
Peptidase_S9         PF00326.16   213 seq1782_BIOID51089   -            249   1.5e-10   40.5   0.0   1   1     1e-13     2e-10   40.1   0.0    43   190    86   234    43   249 0.72 Prolyl oligopeptidase family
DLH                  PF01738.13   218 seq1782_BIOID51089   -            249   1.9e-06   27.1   0.0   1   1   7.5e-09   1.5e-05   24.3   0.0     2   188    13   231    12   235 0.84 Dienelactone hydrolase family
OrfB_IS605           PF01385.14   227 seq1783_BIOID51089   -            402   1.9e-51  174.5   3.4   1   1   5.8e-55   2.6e-51  174.0   2.4     1   224    69   275    69   278 0.97 Probable transposase
OrfB_Zn_ribbon       PF07282.6     69 seq1783_BIOID51089   -            402   4.5e-25   86.9   1.5   1   1   1.8e-28   8.2e-25   86.1   0.2     1    67   304   371   304   373 0.98 Putative transposase DNA-binding domain
HTH_OrfB_IS605       PF12323.3     46 seq1783_BIOID51089   -            402   1.9e-13   49.4   0.6   1   1   4.1e-17   1.9e-13   49.4   0.4     1    46     1    48     1    48 0.93 Helix-turn-helix domain
Bax1-I               PF01027.15   205 seq1784_BIOID51089   -            219   9.5e-40  136.2  32.5   1   1     8e-44   1.1e-39  136.0  22.5     2   205    19   213    18   213 0.86 Inhibitor of apoptosis-promoting Bax1
DMRL_synthase        PF00885.14   144 seq1786_BIOID51089   -            156   2.2e-57  192.6   1.1   1   1   1.8e-61   2.5e-57  192.5   0.8     2   143    11   153    10   154 0.98 6,7-dimethyl-8-ribityllumazine synthase
ArsC                 PF03960.10   110 seq1787_BIOID51089   -            119   5.4e-34  116.4   0.1   1   1   8.9e-38   6.1e-34  116.2   0.0     1   110     8   117     8   117 0.99 ArsC family
DsrC                 PF04358.8    109 seq1788_BIOID51089   -            128   4.4e-46  155.5   0.0   1   1   3.7e-50     5e-46  155.3   0.0     3   109    22   128    20   128 0.98 DsrC like protein
NusB                 PF01029.13   134 seq1789_BIOID51089   -            139   1.4e-34  118.8   0.2   1   1   1.2e-38   1.6e-34  118.6   0.1     1   133     7   131     7   132 0.93 NusB family
Methyltrans_SAM      PF10672.4    286 seq1792_BIOID51089   -            396   5.2e-31  107.4   0.0   1   1   3.8e-34   7.4e-31  106.9   0.0    12   266   110   371   103   381 0.84 S-adenosylmethionine-dependent methyltransferase
Cons_hypoth95        PF03602.10   183 seq1792_BIOID51089   -            396   2.2e-12   46.6   0.0   1   1   1.8e-15   3.5e-12   45.9   0.0    39   123   216   302   211   329 0.89 Conserved hypothetical protein 95
Methyltransf_31      PF13847.1    152 seq1792_BIOID51089   -            396     1e-10   41.3   0.1   1   1     9e-14   1.8e-10   40.5   0.0    21   118   236   349   220   377 0.74 Methyltransferase domain
Methyltransf_26      PF13659.1    117 seq1792_BIOID51089   -            396   1.2e-09   38.0   0.0   1   1   1.1e-12   2.2e-09   37.2   0.0     2   116   222   340   221   341 0.84 Methyltransferase domain
Methyltransf_18      PF12847.2    112 seq1792_BIOID51089   -            396     1e-06   29.2   0.0   1   1   1.8e-09   3.6e-06   27.4   0.0    12   109   231   337   220   340 0.69 Methyltransferase domain
MTS                  PF05175.9    170 seq1792_BIOID51089   -            396   6.6e-07   28.7   0.0   1   1   5.2e-10     1e-06   28.1   0.0    55   154   243   353   217   363 0.77 Methyltransferase small domain
Met_10               PF02475.11   200 seq1792_BIOID51089   -            396     1e-05   25.1   0.0   1   1   7.6e-09   1.5e-05   24.5   0.0    70   182   187   306   121   323 0.85 Met-10+ like-protein
AIRS                 PF00586.19    96 seq1793_BIOID51089   -            325   1.7e-23   82.5   0.0   1   1   6.1e-27   4.2e-23   81.2   0.0     1    96    28   123    28   123 0.98 AIR synthase related protein, N-terminal domain
AIRS_C               PF02769.17   153 seq1793_BIOID51089   -            325   1.2e-09   38.2   0.0   1   1   2.6e-13   1.7e-09   37.6   0.0     1   145   150   299   150   303 0.74 AIR synthase related protein, C-terminal domain
DUF2776              PF10951.3    347 seq1796_BIOID51089   -            383  1.1e-165  550.7  32.8   1   1  9.4e-170  1.3e-165  550.5  22.7     1   347    34   381    34   381 0.99 Protein of unknown function (DUF2776)
HTH_3                PF01381.17    55 seq1797_BIOID51089   -            178     6e-17   61.1   0.0   1   1   3.7e-20   8.5e-17   60.6   0.0     1    53    12    64    12    66 0.97 Helix-turn-helix
Cupin_2              PF07883.6     71 seq1797_BIOID51089   -            178   5.5e-11   41.6   0.3   1   1   4.3e-14   9.8e-11   40.8   0.2     3    69   104   171   102   173 0.93 Cupin domain
HTH_31               PF13560.1     64 seq1797_BIOID51089   -            178   1.2e-10   41.2   0.0   1   1   8.8e-14     2e-10   40.5   0.0     4    57    10    62     8    74 0.94 Helix-turn-helix domain
HTH_19               PF12844.2     64 seq1797_BIOID51089   -            178     1e-09   38.1   0.0   1   1   6.5e-13   1.5e-09   37.6   0.0     3    59    11    67     9    71 0.95 Helix-turn-helix domain
HTH_26               PF13443.1     63 seq1797_BIOID51089   -            178   5.4e-06   26.3   0.0   1   1   3.5e-09     8e-06   25.8   0.0     2    59    12    68    11    72 0.93 Cro/C1-type HTH DNA-binding domain
HTH_25               PF13413.1     62 seq1797_BIOID51089   -            178   4.7e-06   26.0   0.0   1   1   3.4e-09   7.9e-06   25.3   0.0     2    35    12    45    11    49 0.94 Helix-turn-helix domain
MFS_1                PF07690.11   354 seq1800_BIOID51089   -            471   1.3e-56  191.7  67.4   1   1   7.4e-55     5e-51  173.3  32.5     1   353    15   405    15   406 0.91 Major Facilitator Superfamily
MFS_3                PF05977.8    524 seq1800_BIOID51089   -            471   5.1e-10   37.9  13.6   1   1   7.4e-14   5.1e-10   37.9   9.4    20   187    20   183     6   240 0.86 Transmembrane secretion effector
EIIC-GAT             PF03611.9    415 seq1801_BIOID51089   -            484  1.2e-130  435.9  44.4   1   1  8.5e-135  1.2e-130  435.9  30.8     1   395    31   426    31   445 0.97 PTS system sugar-specific permease component
PgpA                 PF04608.8    143 seq1803_BIOID51089   -            172   4.8e-51  172.2   8.6   1   1   4.1e-55   5.5e-51  172.0   6.0     2   142    22   162    21   163 0.92 Phosphatidylglycerophosphatase A
Peptidase_U32        PF01136.14   233 seq1804_BIOID51089   -            667   4.6e-70  235.0   0.1   1   1   3.2e-71   2.2e-67  226.2   0.0     2   231    93   319    92   321 0.91 Peptidase family U32
DUF3656              PF12392.3    122 seq1804_BIOID51089   -            667   2.4e-26   92.0   0.0   1   1   6.9e-30   4.7e-26   91.1   0.0     2   122   405   522   404   522 0.97 Collagenase
YccV-like            PF08755.6    100 seq1805_BIOID51089   -            105   3.6e-25   87.6   0.0   1   1   2.9e-29     4e-25   87.5   0.0     2    99     4   101     3   102 0.96 Hemimethylated DNA-binding protein YccV like
HATPase_c            PF02518.21   111 seq1809_BIOID51089   -            467   5.5e-25   87.1   0.0   1   1   2.6e-28   1.2e-24   86.0   0.0     1   111   349   460   349   460 0.98 Histidine kinase-, DNA gyrase B-, and HSP90-like ATPase
HAMP                 PF00672.20    70 seq1809_BIOID51089   -            467   1.5e-17   63.4   0.4   1   1   3.3e-21   1.5e-17   63.4   0.2     2    69   168   235   167   236 0.96 HAMP domain
HisKA                PF00512.20    68 seq1809_BIOID51089   -            467   9.5e-14   51.0   0.2   1   1   2.1e-17   9.5e-14   51.0   0.1     1    68   240   304   240   304 0.97 His Kinase A (phospho-acceptor) domain
DUF2057              PF09829.4    189 seq1810_BIOID51089   -            220     8e-48  162.4   0.0   1   1   6.7e-52   9.1e-48  162.3   0.0     2   189    22   213    21   213 0.98 Uncharacterized protein conserved in bacteria (DUF2057)
PTS_IIB              PF02302.12    90 seq1813_BIOID51089   -            101   3.8e-14   52.7   0.1   1   1   3.2e-18   4.4e-14   52.5   0.1     1    79     4    79     4    89 0.90 PTS system, Lactose/Cellobiose specific IIB subunit
PTS_EIIA_2           PF00359.17   142 seq1816_BIOID51089   -            154   3.8e-34  117.3   0.0   1   1   3.1e-38   4.3e-34  117.1   0.0     2   140     7   148     6   150 0.96 Phosphoenolpyruvate-dependent sugar phosphotransferase system, EIIA 2
AIRS_C               PF02769.17   153 seq1817_BIOID51089   -            350   3.6e-35  121.0   0.0   1   1     8e-39   5.5e-35  120.5   0.0     2   148   182   344   181   349 0.96 AIR synthase related protein, C-terminal domain
AIRS                 PF00586.19    96 seq1817_BIOID51089   -            350   2.3e-18   66.0   0.1   1   1   5.8e-22     4e-18   65.3   0.1     4    96    51   147    25   147 0.91 AIR synthase related protein, N-terminal domain
MGS                  PF02142.17    95 seq1820_BIOID51089   -            155   4.5e-18   64.8   0.0   1   1   4.4e-22     6e-18   64.4   0.0     2    95    29   121    28   121 0.96 MGS-like domain
OMPdecase            PF00215.19   226 seq1822_BIOID51089   -            267   1.3e-30  106.3   0.6   1   1   1.1e-34   1.5e-30  106.1   0.4     2   225    56   257    55   258 0.94 Orotidine 5'-phosphate decarboxylase / HUMPS family
PHO4                 PF01384.15   326 seq1823_BIOID51089   -            499  4.3e-100  334.4  19.9   1   1  3.7e-104    5e-100  334.2  13.8     1   326    30   488    30   488 0.88 Phosphate transporter family
Response_reg         PF00072.19   112 seq1825_BIOID51089   -            240   8.4e-25   86.8   0.0   1   1   1.8e-28   1.2e-24   86.3   0.0     1   112    13   122    13   122 0.98 Response regulator receiver domain
Trans_reg_C          PF00486.23    77 seq1825_BIOID51089   -            240   3.7e-22   77.9   0.1   1   1   9.6e-26   6.6e-22   77.1   0.0     2    77   157   232   156   232 0.96 Transcriptional regulatory protein, C terminal
Formyl_trans_N       PF00551.14   181 seq1827_BIOID51089   -            212     7e-66  221.1   0.0   1   1   5.9e-70     8e-66  220.9   0.0     1   181     1   181     1   181 0.99 Formyl transferase
AP_endonuc_2         PF01261.19   211 seq1828_BIOID51089   -            284   1.5e-28   99.4   0.0   1   1     2e-32   2.7e-28   98.6   0.0     1   210    25   229    25   230 0.97 Xylose isomerase-like TIM barrel
UPF0150              PF03681.10    48 seq1829_BIOID51089   -            145   1.2e-12   47.0   0.1   1   1   2.8e-16   1.9e-12   46.4   0.1     1    45     9    53     9    56 0.95 Uncharacterised protein family (UPF0150)
HTH_3                PF01381.17    55 seq1829_BIOID51089   -            145   2.1e-07   30.5   0.1   1   1   4.7e-11   3.2e-07   29.9   0.1     7    53    95   141    89   143 0.93 Helix-turn-helix
Aminotran_1_2        PF00155.16   363 seq1832_BIOID51089   -            456   6.4e-32  110.7   0.0   1   1   1.5e-35     1e-31  110.1   0.0    44   348   145   442   120   454 0.88 Aminotransferase class I and II
GntR                 PF00392.16    64 seq1832_BIOID51089   -            456   2.1e-14   52.5   0.1   1   1     1e-17     7e-14   50.9   0.0     1    64     3    66     3    66 0.98 Bacterial regulatory proteins, gntR family
PP_kinase_C          PF13090.1    353 seq1834_BIOID51089   -            688  2.4e-147  490.0   0.2   1   1  9.1e-151  3.1e-147  489.6   0.1     3   352   333   681   331   682 0.99 Polyphosphate kinase C-terminal domain
PP_kinase            PF02503.12   207 seq1834_BIOID51089   -            688   1.1e-49  168.6   0.9   1   1   5.3e-53   1.8e-49  167.9   0.6     2   204   118   321   117   324 0.95 Polyphosphate kinase middle domain
PP_kinase_N          PF13089.1    109 seq1834_BIOID51089   -            688   9.3e-32  109.2   3.0   1   1   3.2e-35   1.1e-31  109.0   1.0     1   109     6   111     6   111 0.96 Polyphosphate kinase N-terminal domain
PLDc_2               PF13091.1    126 seq1834_BIOID51089   -            688     4e-13   49.1   0.2   1   1   5.1e-12   1.7e-08   34.0   0.3    12   123   369   489   354   491 0.85 PLD-like domain
Aldolase_II          PF00596.16   183 seq1835_BIOID51089   -            228   1.7e-46  158.0   0.3   1   1   1.6e-50   2.2e-46  157.7   0.2     1   182     6   193     6   194 0.88 Class II Aldolase and Adducin N-terminal domain
RVT_1                PF00078.22   214 seq1836_BIOID51089   -            566   1.6e-44  151.7   0.0   1   1   1.2e-47   4.1e-44  150.3   0.0     1   214   114   327   114   327 0.94 Reverse transcriptase (RNA-dependent DNA polymerase)
RVT_N                PF13655.1     84 seq1836_BIOID51089   -            566   7.7e-32  109.0   2.1   1   1   5.2e-35   1.8e-31  107.9   1.5     1    84    18   100    18   100 0.99 N-terminal domain of reverse transcriptase
GIIM                 PF08388.6     80 seq1836_BIOID51089   -            566   1.2e-26   92.1   8.7   1   1   3.5e-30   1.2e-26   92.1   6.0     1    80   343   421   343   421 0.98 Group II intron, maturase-specific domain
HNH                  PF01844.18    47 seq1836_BIOID51089   -            566   6.1e-09   35.4   1.5   1   1   3.5e-12   1.2e-08   34.5   1.0     1    43   507   549   507   553 0.95 HNH endonuclease
PTS_EIIC             PF02378.13   321 seq1837_BIOID51089   -            629   4.6e-68  229.3  32.3   1   1     1e-71   4.6e-68  229.3  22.4    11   321     2   281     1   281 0.94 Phosphotransferase system, EIIC
PTS_EIIA_1           PF00358.15   133 seq1837_BIOID51089   -            629   1.5e-52  176.5   0.6   1   1   5.2e-56   2.4e-52  175.9   0.4     4   131   480   607   477   609 0.98 phosphoenolpyruvate-dependent sugar phosphotransferase system, EIIA 1
PTS_EIIB             PF00367.15    35 seq1837_BIOID51089   -            629   1.2e-12   46.7   0.9   1   1   5.1e-16   2.3e-12   45.8   0.7     1    35   374   408   374   408 0.97 phosphotransferase system, EIIB
Usp                  PF00582.21   140 seq1838_BIOID51089   -            144   5.2e-21   75.1   0.0   1   1   4.3e-25   5.9e-21   75.0   0.0     2   140     3   138     2   138 0.98 Universal stress protein family
DUF307               PF03733.8     53 seq1839_BIOID51089   -            148   1.5e-33  114.8  23.8   1   2   1.7e-17   2.3e-13   50.2   2.4     1    53     3    55     3    55 0.97 Domain of unknown function (DUF307)
[truncated: 1,384,327 more chars]
