# Supplementary material for: A domain sequence approach to pangenomics: applications to Escherichia coli
Source: F1000Res. 2013 May 29;1:19. Originally published 2012 Oct 1. [Version 2] doi: 10.12688/f1000research.1-19.v2 (PMC3901455; doi:10.12688/f1000research.1-19.v2)
Supplement: The 347 text files show the results from scanning each of the fasta-files against the Pfam-A database [file f1000research-1-1101-s0002.tgz › Escherichia_coli_50959_BIOID51115.txt]

#                                                                            --- full sequence --- -------------- this domain -------------   hmm coord   ali coord   env coord
# target name        accession   tlen query name           accession   qlen   E-value  score  bias   #  of  c-Evalue  i-Evalue  score  bias  from    to  from    to  from    to  acc description of target
#------------------- ---------- ----- -------------------- ---------- ----- --------- ------ ----- --- --- --------- --------- ------ ----- ----- ----- ----- ----- ----- ----- ---- ---------------------
HTH_23               PF13384.1     50 seq1_BIOID51115      -            105   3.4e-06   26.3   0.0   1   1   2.2e-09   7.5e-06   25.3   0.0    11    46    24    60    22    63 0.86 Homeodomain-like domain
HTH_24               PF13412.1     48 seq1_BIOID51115      -            105   8.3e-06   24.9   0.0   1   1   4.3e-09   1.5e-05   24.1   0.0    16    46    30    60    26    60 0.93 Winged helix-turn-helix DNA-binding
Big_2                PF02368.13    79 seq2_BIOID51115      -            250   1.5e-12   47.1  11.1   1   1   2.2e-16   1.5e-12   47.1   7.7     1    75   160   237   160   243 0.94 Bacterial Ig-like domain (group 2)
BPD_transp_1         PF00528.17   185 seq4_BIOID51115      -            259     1e-22   80.4   5.1   1   1   7.3e-27     1e-22   80.4   3.5     2   179    88   258    87   259 0.98 Binding-protein-dependent transport system inner membrane component
Aldolase_II          PF00596.16   183 seq6_BIOID51115      -            274   7.4e-30  103.8   0.0   1   1   7.4e-34     1e-29  103.4   0.0     2   182    12   238    11   239 0.88 Class II Aldolase and Adducin N-terminal domain
zf-dskA_traR         PF01258.12    36 seq10_BIOID51115     -             73   2.1e-09   36.8   7.6   1   1     2e-13   2.8e-09   36.4   5.2     4    35    33    64    28    65 0.92 Prokaryotic dksA/traR C4-type zinc finger
DDE_Tnp_IS66         PF03050.9    271 seq11_BIOID51115     -            482     1e-97  326.5   0.4   1   1  2.2e-101     1e-97  326.5   0.3     1   262   181   459   181   466 0.98 Transposase IS66 family
HTH_Tnp_IS66         PF13005.2     59 seq11_BIOID51115     -            482   6.1e-19   67.5   1.9   1   1   2.7e-22   1.2e-18   66.5   1.3     2    59   120   175   119   175 0.97 putative Helix-turn-helix domain of transposase IS66
LZ_Tnp_IS66          PF13007.2     78 seq11_BIOID51115     -            482   1.8e-10   41.1   4.7   1   1     1e-13   4.6e-10   39.8   3.2     2    77    39   116    38   117 0.74 Transposase C of IS166 homeodomain
Rz1                  PF06085.6     40 seq13_BIOID51115     -             61     8e-23   79.4  10.5   1   1   7.2e-27   9.8e-23   79.1   7.3     1    39    20    60    20    61 0.97 Lipoprotein Rz1 precursor
DUF1737              PF08410.5     54 seq17_BIOID51115     -            210   4.2e-19   67.9   0.0   1   1   5.2e-23   7.2e-19   67.2   0.0     1    53     6    58     6    59 0.98 Domain of unknown function (DUF1737)
rve                  PF00665.21   120 seq18_BIOID51115     -            272   4.8e-25   87.8   0.0   1   1   2.3e-28     8e-25   87.1   0.0     2   119   106   221   105   222 0.97 Integrase core domain
rve_3                PF13683.1     67 seq18_BIOID51115     -            272   1.4e-17   62.8   0.2   1   1   9.7e-21   3.3e-17   61.6   0.2     2    67   194   260   193   260 0.98 Integrase core domain
rve_2                PF13333.1     52 seq18_BIOID51115     -            272     1e-12   47.7   0.7   1   1   6.5e-16   2.2e-12   46.7   0.5     1    51   212   267   212   267 0.93 Integrase core domain
HTH_21               PF13276.1     60 seq18_BIOID51115     -            272   3.2e-10   39.7   3.3   1   1   2.5e-13   8.6e-10   38.3   2.3     3    59    26    82    24    83 0.90 HTH-like domain
Sod_Cu               PF00080.15   142 seq19_BIOID51115     -            344   3.4e-30  104.9   0.1   1   1   3.8e-34   5.2e-30  104.3   0.1     9   142   202   343   189   343 0.89 Copper/zinc superoxide dismutase (SODC)
adh_short            PF00106.20   167 seq20_BIOID51115     -            247   2.1e-35  121.9   4.0   1   1   7.8e-39   2.7e-35  121.6   2.8     2   165     3   173     2   175 0.92 short chain dehydrogenase
adh_short_C2         PF13561.1    243 seq20_BIOID51115     -            247   3.1e-27   95.8   0.1   1   1   1.1e-30   3.7e-27   95.5   0.1     5   241    10   246     8   247 0.93 Enoyl-(Acyl carrier protein) reductase
KR                   PF08659.5    181 seq20_BIOID51115     -            247   7.5e-18   64.7   2.2   1   1   3.3e-21   1.1e-17   64.1   1.5     2   161     3   168     2   185 0.85 KR domain
Epimerase            PF01370.16   236 seq20_BIOID51115     -            247   1.1e-05   24.8   0.8   1   1   7.3e-09   2.5e-05   23.7   0.3     1   171     4   190     4   210 0.72 NAD dependent epimerase/dehydratase family
Terminase_GpA        PF05876.7    557 seq21_BIOID51115     -            641    4e-178  593.1   0.3   1   1  3.7e-182    5e-178  592.8   0.2     1   547    39   600    39   607 0.97 Phage terminase large subunit (GpA)
RusA                 PF05866.6    116 seq22_BIOID51115     -            123   5.7e-21   74.9   0.0   1   1   4.8e-25   6.5e-21   74.7   0.0     1   116     7   116     7   116 0.90 Endodeoxyribonuclease RusA
Phage_integrase      PF00589.17   173 seq26_BIOID51115     -            179   3.4e-16   59.2   0.0   1   1   3.6e-20     5e-16   58.7   0.0     6   141    48   178    43   179 0.81 Phage integrase family
rve                  PF00665.21   120 seq27_BIOID51115     -            412   8.3e-25   87.1   0.0   1   1   6.2e-28   2.1e-24   85.8   0.0     2   119   156   270   155   271 0.96 Integrase core domain
HTH_21               PF13276.1     60 seq27_BIOID51115     -            412   3.2e-16   58.9   2.7   1   1   2.5e-19   8.6e-16   57.5   1.9     3    60    78   134    75   134 0.93 HTH-like domain
rve_3                PF13683.1     67 seq27_BIOID51115     -            412   3.1e-10   39.2   0.1   1   1   2.1e-13   7.1e-10   38.1   0.0     6    57   247   298   242   299 0.93 Integrase core domain
rve_2                PF13333.1     52 seq27_BIOID51115     -            412   2.3e-05   24.2   0.0   1   1   1.3e-08   4.5e-05   23.3   0.0     1    39   261   299   261   309 0.93 Integrase core domain
HTH_21               PF13276.1     60 seq31_BIOID51115     -             81     7e-09   35.4   2.7   1   1   6.5e-13     9e-09   35.1   1.9    16    59     5    47     2    48 0.91 HTH-like domain
AlaDh_PNT_C          PF01262.16   168 seq33_BIOID51115     -            528   7.2e-57  191.4   1.4   1   1   2.4e-60   1.1e-56  190.9   1.0     2   168   165   329   164   329 0.98 Alanine dehydrogenase/PNT, C-terminal domain
AlaDh_PNT_N          PF05222.10   136 seq33_BIOID51115     -            528   2.1e-52  176.5   0.0   1   1   9.7e-56   4.4e-52  175.5   0.0     1   136    22   155    22   155 0.99 Alanine dehydrogenase/PNT, N-terminal domain
DUF3814              PF12769.2     87 seq33_BIOID51115     -            528   1.8e-37  127.2   7.5   1   1   9.8e-41   4.5e-37  125.9   4.8     3    87   445   527   443   527 0.96 Domain of unknown function (DUF3814)
PRK                  PF00485.13   194 seq34_BIOID51115     -            368   3.8e-13   49.3   0.0   1   1   5.3e-17   7.2e-13   48.4   0.0     1   148   142   296   142   306 0.87 Phosphoribulokinase / Uridine kinase family
Phage_lysis          PF03245.8    125 seq35_BIOID51115     -            155   2.7e-48  162.9   9.1   1   1   2.2e-52   3.1e-48  162.7   6.3     1   124    29   153    29   154 0.99 Bacteriophage lysis protein
rve                  PF00665.21   120 seq38_BIOID51115     -            288   8.9e-30  103.1   0.0   1   1   6.7e-33   1.8e-29  102.1   0.0     3   119   126   240   124   241 0.96 Integrase core domain
rve_2                PF13333.1     52 seq38_BIOID51115     -            288   1.3e-20   73.1   1.5   1   1   1.5e-22     4e-19   68.3   0.1     1    52   231   287   231   287 0.98 Integrase core domain
rve_3                PF13683.1     67 seq38_BIOID51115     -            288   1.9e-15   55.9   0.0   1   1   1.4e-18   3.8e-15   55.0   0.0     4    67   215   279   212   279 0.96 Integrase core domain
HTH_21               PF13276.1     60 seq38_BIOID51115     -            288     2e-10   40.4   0.1   1   1   3.2e-13   8.8e-10   38.3   0.0     4    59    47   101    44   102 0.90 HTH-like domain
DDE_Tnp_IS240        PF13610.1    140 seq38_BIOID51115     -            288   3.6e-10   39.8   0.0   1   1   2.3e-13   6.3e-10   39.0   0.0     2   129   130   260   129   272 0.88 DDE domain
Ead_Ea22             PF13935.1    139 seq41_BIOID51115     -            135   1.8e-20   73.5   0.2   1   1   1.5e-24     2e-20   73.4   0.2     1    98     2   109     2   126 0.80 Ead/Ea22-like protein
AA_permease_2        PF13520.1    426 seq42_BIOID51115     -            511   1.9e-57  194.5  52.9   1   1   3.5e-61   2.4e-57  194.2  36.6     1   424    13   452    13   457 0.92 Amino acid permease
AA_permease          PF00324.16   479 seq42_BIOID51115     -            511   1.7e-20   72.7  45.6   1   1   3.8e-24   2.6e-20   72.1  31.6    20   462    32   459    15   474 0.76 Amino acid permease
Phage_fiber_C        PF06820.7     64 seq43_BIOID51115     -             82   3.3e-36  123.1   0.7   1   1   3.2e-40   4.4e-36  122.7   0.5     1    64    21    82    21    82 0.99 Putative prophage tail fibre C-terminus
phage_tail_N         PF08400.5    134 seq44_BIOID51115     -            436   1.3e-61  206.0   0.2   1   1   3.8e-65   1.3e-61  206.0   0.2     1   134     1   134     1   134 0.99 Prophage tail fibre N-terminal
Phage_fiber_C        PF06820.7     64 seq44_BIOID51115     -            436   1.5e-35  121.0   0.4   1   1   6.7e-39   2.3e-35  120.4   0.3     1    64   362   425   362   425 0.99 Putative prophage tail fibre C-terminus
Collagen             PF01391.13    60 seq44_BIOID51115     -            436   1.7e-18   65.8  69.9   1   2   3.5e-13   1.2e-09   37.4  23.6     1    59   250   308   248   309 0.80 Collagen triple helix repeat (20 copies)
Collagen             PF01391.13    60 seq44_BIOID51115     -            436   1.7e-18   65.8  69.9   2   2   1.4e-12   4.6e-09   35.5  22.7     1    59   301   359   301   362 0.91 Collagen triple helix repeat (20 copies)
CarboxypepD_reg      PF13620.1     82 seq44_BIOID51115     -            436   1.1e-07   31.7   0.2   1   1   7.6e-11   2.6e-07   30.4   0.2     1    74     4    82     4    89 0.82 Carboxypeptidase regulatory-like domain
Y2_Tnp               PF04986.8    183 seq50_BIOID51115     -            410   8.5e-47  159.1   1.8   1   1   1.9e-50   1.3e-46  158.5   1.2     1   181   157   337   157   339 0.96 Putative transposase
Zn_Tnp_IS91          PF14319.1    111 seq50_BIOID51115     -            410   9.1e-29   99.0   3.4   1   1   2.1e-32   1.5e-28   98.4   2.4     2   109    22   134    21   136 0.93 Transposase zinc-binding domain
rve                  PF00665.21   120 seq51_BIOID51115     -            146   9.4e-19   67.5   0.0   1   1   2.7e-22   1.2e-18   67.2   0.0    26   119     2    95     1    96 0.98 Integrase core domain
rve_3                PF13683.1     67 seq51_BIOID51115     -            146   5.5e-18   64.1   0.2   1   1     2e-21   9.1e-18   63.4   0.2     2    67    68   134    67   134 0.98 Integrase core domain
rve_2                PF13333.1     52 seq51_BIOID51115     -            146   3.6e-13   49.2   0.7   1   1   1.5e-16   6.8e-13   48.3   0.5     1    51    86   141    86   141 0.93 Integrase core domain
Phage_antitermQ      PF06530.7    126 seq53_BIOID51115     -            123     5e-57  190.8   0.1   1   1   4.1e-61   5.6e-57  190.6   0.1     2   121     3   122     2   123 0.99 Phage antitermination protein Q
Fer2_BFD             PF04324.10    55 seq55_BIOID51115     -             64   7.6e-14   51.3   0.2   1   1   6.7e-18   9.1e-14   51.1   0.1     1    53     1    52     1    54 0.94 BFD-like [2Fe-2S] binding domain
HTH_Tnp_1            PF01527.15    76 seq56_BIOID51115     -            243   3.6e-25   87.5   0.1   1   1   8.6e-25   2.4e-21   75.3   0.0     2    74   113   189   112   191 0.93 Transposase
HTH_24               PF13412.1     48 seq56_BIOID51115     -            243     3e-05   23.2   0.0   1   1   2.2e-08     6e-05   22.2   0.0    16    46    45    75    41    75 0.93 Winged helix-turn-helix DNA-binding
DUF1722              PF08349.6    117 seq60_BIOID51115     -            169   7.6e-38  128.8   0.1   1   1   6.8e-42   9.3e-38  128.6   0.0     1   116    41   157    41   158 0.98 Protein of unknown function (DUF1722)
Ail_Lom              PF06316.6    199 seq61_BIOID51115     -            199  5.7e-118  391.4   5.2   1   1  9.4e-122  6.4e-118  391.2   3.6     1   199     1   199     1   199 1.00 Enterobacterial Ail/Lom protein
OMP_b-brl            PF13505.1    176 seq61_BIOID51115     -            199   1.7e-25   89.8   6.0   1   1   3.2e-29   2.2e-25   89.5   4.2     2   176    11   199    10   199 0.88 Outer membrane protein beta-barrel domain
TnpB_IS66            PF05717.8    108 seq62_BIOID51115     -            115   3.5e-44  148.5   0.0   1   1   2.8e-48   3.9e-44  148.3   0.0     2   106     7   109     6   111 0.96 IS66 Orf2 like protein
Terminase_GpA        PF05876.7    557 seq65_BIOID51115     -            373   2.4e-89  300.0   0.1   1   1   2.2e-93     3e-89  299.7   0.1   269   557     1   314     1   314 0.96 Phage terminase large subunit (GpA)
N36                  PF11438.3     35 seq67_BIOID51115     -            107   1.1e-24   85.4   4.8   1   1   1.5e-28     2e-24   84.6   3.3     1    35     2    36     2    36 0.99 36-mer N-terminal peptide of the N protein (N36)
Phage_lambd_GpG      PF06894.6    127 seq68_BIOID51115     -            140     3e-54  181.8   0.2   1   1   2.6e-58   3.5e-54  181.6   0.2     1   125     1   124     1   126 0.98 Bacteriophage lambda minor tail protein (GpG)
DUF1441              PF07278.6    152 seq69_BIOID51115     -            158   8.7e-69  229.8   0.4   1   1   7.3e-73     1e-68  229.7   0.3     1   152     9   155     9   155 0.99 Protein of unknown function (DUF1441)
Phage-tail_3         PF13550.1    164 seq70_BIOID51115     -            130   2.3e-17   63.1   0.0   1   1   1.9e-21   2.5e-17   63.0   0.0    33   134     4   108     1   117 0.92 Putative phage tail protein
UTRA                 PF07702.8    141 seq72_BIOID51115     -            241   1.5e-32  112.0   0.1   1   1   7.9e-36   2.7e-32  111.2   0.0     1   140    96   235    96   236 0.94 UTRA domain
GntR                 PF00392.16    64 seq72_BIOID51115     -            241   9.8e-22   76.0   0.2   1   1   5.5e-25   1.9e-21   75.1   0.2     2    64    14    75    13    75 0.98 Bacterial regulatory proteins, gntR family
MarR                 PF01047.17    59 seq72_BIOID51115     -            241   4.8e-06   26.0   0.0   1   1   4.1e-09   1.4e-05   24.5   0.0    21    51    39    69    35    71 0.95 MarR family
Terminase_GpA        PF05876.7    557 seq73_BIOID51115     -            370   1.9e-89  300.4   0.3   1   1   1.7e-93   2.3e-89  300.1   0.2   269   557     1   314     1   314 0.96 Phage terminase large subunit (GpA)
SopA                 PF13981.1    135 seq75_BIOID51115     -            583   2.9e-43  147.0   2.6   1   1   9.6e-46   3.3e-42  143.5   0.3     1   135   376   512   376   512 0.98 SopA-like central domain
Pentapeptide         PF00805.17    40 seq75_BIOID51115     -            583   1.5e-14   52.7  16.1   1   2   7.8e-09   2.7e-05   23.1   0.5     4    40   204   240   204   240 0.93 Pentapeptide repeats (8 copies)
Pentapeptide         PF00805.17    40 seq75_BIOID51115     -            583   1.5e-14   52.7  16.1   2   2   9.8e-09   3.4e-05   22.8   0.2     7    38   237   268   236   270 0.95 Pentapeptide repeats (8 copies)
Pentapeptide_4       PF13599.1     78 seq75_BIOID51115     -            583   7.1e-14   51.2  17.9   1   2   2.9e-12   9.8e-09   34.8   1.6     9    76   199   266   194   268 0.89 Pentapeptide repeats (9 copies)
Pentapeptide_4       PF13599.1     78 seq75_BIOID51115     -            583   7.1e-14   51.2  17.9   2   2   6.3e-11   2.1e-07   30.5   5.5     2    53   242   291   241   309 0.92 Pentapeptide repeats (9 copies)
DUF718               PF05336.8    106 seq78_BIOID51115     -            104   1.6e-37  127.4   0.5   1   1   1.3e-41   1.7e-37  127.3   0.4     2   105     3   103     2   104 0.99 Domain of unknown function (DUF718)
DUF3950              PF13132.1     30 seq79_BIOID51115     -             74   3.1e-16   58.4   0.1   1   1   3.4e-20   4.6e-16   57.9   0.1     1    29    21    49    21    50 0.98 Domain of unknown function (DUF3950)
HTH_Tnp_1            PF01527.15    76 seq81_BIOID51115     -            113   1.7e-11   43.7   1.2   1   1   5.2e-15   7.2e-11   41.7   0.8     1    74     1    87     1    88 0.86 Transposase
SopA_C               PF13979.1    172 seq87_BIOID51115     -            716   6.7e-68  227.5   0.4   1   1   6.5e-71   1.8e-67  226.1   0.0     2   172   551   716   550   716 0.99 SopA-like catalytic domain
SopA                 PF13981.1    135 seq87_BIOID51115     -            716   7.4e-41  139.2   0.1   1   1   6.6e-44   1.8e-40  137.9   0.0     1   135   302   447   302   447 0.98 SopA-like central domain
Pentapeptide_4       PF13599.1     78 seq87_BIOID51115     -            716     4e-13   48.8   6.4   1   1   3.2e-13   8.7e-10   38.1   1.3     9    76   125   192   121   194 0.75 Pentapeptide repeats (9 copies)
Pentapeptide         PF00805.17    40 seq87_BIOID51115     -            716   1.1e-12   46.7  18.7   1   2   2.7e-09   7.3e-06   24.9   2.3     4    40   130   166   130   166 0.97 Pentapeptide repeats (8 copies)
Pentapeptide         PF00805.17    40 seq87_BIOID51115     -            716   1.1e-12   46.7  18.7   2   2   1.6e-10   4.4e-07   28.8   1.4     1    36   157   192   157   195 0.94 Pentapeptide repeats (8 copies)
DDE_Tnp_IS66         PF03050.9    271 seq88_BIOID51115     -            354   4.6e-49  166.9   1.3   1   1   1.4e-52   6.4e-49  166.4   0.1     1   138   181   329   181   335 0.97 Transposase IS66 family
HTH_Tnp_IS66         PF13005.2     59 seq88_BIOID51115     -            354   4.3e-19   67.9   1.9   1   1   1.7e-22   7.8e-19   67.1   1.3     2    59   120   175   119   175 0.97 putative Helix-turn-helix domain of transposase IS66
LZ_Tnp_IS66          PF13007.2     78 seq88_BIOID51115     -            354   1.4e-10   41.6   4.7   1   1   6.2e-14   2.8e-10   40.5   3.2     2    77    39   116    38   117 0.74 Transposase C of IS166 homeodomain
LZ_Tnp_IS66          PF13007.2     78 seq91_BIOID51115     -            179   1.8e-12   47.6   8.9   1   1   2.6e-16   1.8e-12   47.6   6.2     1    75    45   115    45   118 0.84 Transposase C of IS166 homeodomain
HTH_Tnp_IS66         PF13005.2     59 seq91_BIOID51115     -            179   1.1e-07   31.4   0.3   1   1   1.5e-11   1.1e-07   31.4   0.2     1    42   120   161   120   163 0.95 putative Helix-turn-helix domain of transposase IS66
FAD_binding_7        PF03441.9    277 seq93_BIOID51115     -            472  1.4e-106  355.6   1.0   1   1  2.6e-110  1.8e-106  355.2   0.7     3   276   205   468   203   469 0.96 FAD binding domain of DNA photolyase
DNA_photolyase       PF00875.13   165 seq93_BIOID51115     -            472     5e-46  156.3   0.4   1   1   1.8e-49   1.2e-45  155.0   0.1     2   159     5   168     4   174 0.93 DNA photolyase
PerC                 PF06069.6     90 seq94_BIOID51115     -            104   5.7e-44  147.9   1.8   1   1   4.8e-48   6.6e-44  147.7   1.3     1    89     1    89     1    90 0.99 PerC transcriptional activator
Bro-N                PF02498.12    87 seq96_BIOID51115     -            193   2.7e-20   72.3   0.0   1   1   3.8e-24   5.1e-20   71.4   0.0     1    87    34   125    34   125 0.88 BRO family, N-terminal domain
Phage_tail_T         PF06223.7    103 seq97_BIOID51115     -            102   6.8e-36  122.6   0.1   1   1     6e-40   8.2e-36  122.4   0.1     6   100     1    99     1   101 0.90 Minor tail protein T
Terminase_GpA        PF05876.7    557 seq99_BIOID51115     -            335   6.1e-95  318.5   0.0   1   1   5.1e-99   6.9e-95  318.3   0.0     1   269    38   335    38   335 0.96 Phage terminase large subunit (GpA)
TnpB_IS66            PF05717.8    108 seq102_BIOID51115    -            115   3.5e-44  148.5   0.0   1   1   2.8e-48   3.9e-44  148.3   0.0     2   106     7   109     6   111 0.96 IS66 Orf2 like protein
phage_tail_N         PF08400.5    134 seq103_BIOID51115    -            451   5.5e-61  204.0   0.2   1   1   1.6e-64   5.5e-61  204.0   0.1     1   134    15   148    15   148 0.99 Prophage tail fibre N-terminal
Phage_fiber_C        PF06820.7     64 seq103_BIOID51115    -            451   1.9e-35  120.6   0.3   1   1   8.6e-39   2.9e-35  120.0   0.2     1    64   377   440   377   440 0.99 Putative prophage tail fibre C-terminus
Collagen             PF01391.13    60 seq103_BIOID51115    -            451   1.8e-18   65.7  70.0   1   2   8.8e-13     3e-09   36.1  24.9     1    59   265   323   263   325 0.57 Collagen triple helix repeat (20 copies)
Collagen             PF01391.13    60 seq103_BIOID51115    -            451   1.8e-18   65.7  70.0   2   2   1.5e-12     5e-09   35.4  22.7     1    59   316   374   316   377 0.91 Collagen triple helix repeat (20 copies)
CarboxypepD_reg      PF13620.1     82 seq103_BIOID51115    -            451   1.4e-07   31.3   0.2   1   1   9.9e-11   3.4e-07   30.1   0.1     1    74    18    96    18   103 0.82 Carboxypeptidase regulatory-like domain
DUF1378              PF07125.6     59 seq104_BIOID51115    -             59   7.1e-40  134.6   0.0   1   1   5.7e-44   7.7e-40  134.5   0.0     1    59     1    59     1    59 0.99 Protein of unknown function (DUF1378)
rve_3                PF13683.1     67 seq107_BIOID51115    -            124   4.2e-18   64.5   0.2   1   1   1.3e-21     6e-18   64.0   0.2     2    67    46   112    45   112 0.98 Integrase core domain
rve                  PF00665.21   120 seq107_BIOID51115    -            124   2.9e-13   49.8   0.0   1   1   8.5e-17   3.9e-13   49.4   0.0    49   119     3    73     1    74 0.90 Integrase core domain
rve_2                PF13333.1     52 seq107_BIOID51115    -            124   2.4e-13   49.7   0.7   1   1     1e-16   4.7e-13   48.8   0.5     1    51    64   119    64   119 0.93 Integrase core domain
DUF550               PF04447.7    101 seq110_BIOID51115    -            265   1.4e-43  146.5   0.3   1   1   3.3e-47   2.2e-43  145.8   0.2     2    99    42   138    41   140 0.97 Protein of unknown function (DUF550)
DUF551               PF04448.7     69 seq110_BIOID51115    -            265   5.6e-14   52.5   0.0   1   1   2.3e-17   1.6e-13   51.1   0.0     1    68   199   260   199   261 0.76 Protein of unknown function (DUF551)
DUF826               PF05696.6     78 seq111_BIOID51115    -             90   1.3e-41  140.4   5.2   1   1   1.1e-45   1.5e-41  140.2   3.6     1    78     1    84     1    84 0.99 Protein of unknown function (DUF826)
PTS_EIIA_2           PF00359.17   142 seq112_BIOID51115    -            148   4.8e-30  104.0   0.0   1   1     4e-34   5.4e-30  103.8   0.0     3   141     4   144     2   145 0.97 Phosphoenolpyruvate-dependent sugar phosphotransferase system, EIIA 2
PhnG                 PF06754.7    147 seq113_BIOID51115    -            150   2.9e-60  202.0   3.3   1   1   2.4e-64   3.3e-60  201.8   2.3     2   147     4   149     3   149 0.99 Phosphonate metabolism protein PhnG
DUF4222              PF13973.1     53 seq114_BIOID51115    -             99   8.2e-16   57.0   0.1   1   1     9e-20   1.2e-15   56.4   0.1     2    51    17    66    12    68 0.96 Domain of unknown function (DUF4222)
Abi                  PF02517.11    92 seq116_BIOID51115    -            103   4.2e-19   68.3   9.0   1   1   3.9e-23   5.4e-19   68.0   6.2     7    91     4    89     2    90 0.96 CAAX protease self-immunity
TMP_2                PF06791.8    210 seq117_BIOID51115    -            124   3.5e-19   69.1   2.2   1   1   2.5e-23   3.5e-19   69.1   1.6     2    50    61   109    60   112 0.96 Prophage tail length tape measure protein
DDE_Tnp_IS66         PF03050.9    271 seq120_BIOID51115    -            518  3.6e-100  334.5   0.2   1   1  1.1e-103  3.6e-100  334.5   0.1     1   270   181   467   181   468 0.99 Transposase IS66 family
DDE_Tnp_IS66_C       PF13817.1     39 seq120_BIOID51115    -            518   1.4e-19   69.6   0.4   1   1   1.2e-22     4e-19   68.2   0.3     1    39   474   512   474   512 0.99 IS66 C-terminal element
HTH_Tnp_IS66         PF13005.2     59 seq120_BIOID51115    -            518   6.6e-19   67.3   1.9   1   1   3.9e-22   1.3e-18   66.3   1.3     2    59   120   175   119   175 0.97 putative Helix-turn-helix domain of transposase IS66
LZ_Tnp_IS66          PF13007.2     78 seq120_BIOID51115    -            518   2.2e-10   40.9   4.7   1   1   1.5e-13   5.2e-10   39.7   3.2     2    77    39   116    38   117 0.74 Transposase C of IS166 homeodomain
DUF1983              PF09327.6     81 seq121_BIOID51115    -            306   1.2e-18   66.6   0.0   1   1   4.3e-22   2.9e-18   65.4   0.0     1    67   227   293   227   298 0.95 Domain of unknown function (DUF1983)
Y_Y_Y                PF07495.8     66 seq121_BIOID51115    -            306   5.7e-07   29.0   0.0   1   1   2.7e-10   1.8e-06   27.4   0.0    25    65    27    65    18    66 0.83 Y_Y_Y domain
Phage_fiber_C        PF06820.7     64 seq122_BIOID51115    -             89   8.4e-35  118.6   0.5   1   1   7.9e-39   1.1e-34  118.2   0.3     1    64    28    89    28    89 0.99 Putative prophage tail fibre C-terminus
DDE_Tnp_IS66         PF03050.9    271 seq123_BIOID51115    -            139   5.2e-23   81.4   0.0   1   1   4.3e-27   5.8e-23   81.3   0.0    13    90     2    84     1   106 0.90 Transposase IS66 family
DUF1076              PF06416.7    113 seq124_BIOID51115    -            333   1.7e-47  159.6   1.1   1   1   2.6e-51   3.5e-47  158.6   0.8     1   113   211   323   211   323 0.98 Protein of unknown function (DUF1076)
Ral                  PF11058.3     66 seq129_BIOID51115    -             66   5.4e-48  160.0   3.8   1   1   4.3e-52   5.9e-48  159.9   2.6     1    66     1    66     1    66 0.99 Antirestriction protein Ral
Pox_D5               PF03288.11    86 seq131_BIOID51115    -            608   6.1e-14   51.9   0.0   1   1   1.8e-17   1.2e-13   50.9   0.0     2    84   499   594   498   596 0.94 Poxvirus D5 protein-like
D5_N                 PF08706.6    150 seq131_BIOID51115    -            608   1.5e-11   44.5   0.3   1   1   7.9e-15   5.4e-11   42.6   0.0     2   147   165   295   164   297 0.84 D5 N terminal like
Lysis_S              PF04971.7     68 seq132_BIOID51115    -             71   1.4e-47  159.0   0.5   1   1   1.2e-51   1.6e-47  158.9   0.3     1    68     4    71     4    71 1.00 Lysis protein S
PNTB                 PF02233.11   464 seq133_BIOID51115    -            462  7.5e-230  763.3  19.7   1   1  6.2e-234  8.5e-230  763.1  13.6     2   464     5   462     4   462 0.98 NAD(P) transhydrogenase beta subunit
HTH_Tnp_1            PF01527.15    76 seq138_BIOID51115    -            158   2.5e-15   56.0   0.1   1   1   7.3e-19     5e-15   55.1   0.0     2    50     9    58     8    92 0.81 Transposase
HTH_23               PF13384.1     50 seq138_BIOID51115    -            158   4.6e-06   25.9   0.0   1   1   1.1e-09   7.6e-06   25.2   0.0     6    45    18    58    13    64 0.89 Homeodomain-like domain
PTS_EIIC             PF02378.13   321 seq141_BIOID51115    -            483   3.8e-29  101.4  32.4   1   1   5.6e-33   3.8e-29  101.4  22.5     2   318   134   406   133   410 0.90 Phosphotransferase system, EIIC
PTS_IIB              PF02302.12    90 seq141_BIOID51115    -            483   2.5e-17   62.9   0.1   1   1   6.5e-21   4.5e-17   62.1   0.1     2    89     9   101     8   102 0.95 PTS system, Lactose/Cellobiose specific IIB subunit
PhnH                 PF05845.7    192 seq142_BIOID51115    -            194   8.2e-67  224.2   0.9   1   1   6.7e-71   9.1e-67  224.1   0.6     1   192     3   193     3   193 0.99 Bacterial phosphonate metabolism protein (PhnH)
Zn_Tnp_IS91          PF14319.1    111 seq144_BIOID51115    -            171   1.6e-10   40.3   4.1   1   1   1.8e-14   2.5e-10   39.7   2.8    43    97   103   157    79   165 0.88 Transposase zinc-binding domain
TcdA_TcdB            PF12919.2    514 seq145_BIOID51115    -            389   1.7e-29  102.6   0.8   1   1   2.5e-33   1.7e-29  102.6   0.5     2   105   268   388   267   389 0.96 TcdA/TcdB catalytic glycosyltransferase domain
TcdB_N               PF12918.2     66 seq145_BIOID51115    -            389   2.1e-12   46.8   1.8   1   1   3.1e-16   2.1e-12   46.8   1.2     2    66   177   234   176   234 0.95 TcdB toxin N-terminal helical domain
DUF187               PF02638.10   401 seq146_BIOID51115    -            439  4.6e-174  578.4   0.1   1   1  3.8e-178  5.2e-174  578.2   0.1     1   401     3   431     3   431 0.99 Uncharacterised BCR, COG1649
TMP_2                PF06791.8    210 seq147_BIOID51115    -            718   3.9e-25   88.5   5.8   1   1   5.8e-29   3.9e-25   88.5   4.0    79   209     6   141     1   142 0.95 Prophage tail length tape measure protein
Tape_meas_lam_C      PF09718.5     78 seq147_BIOID51115    -            718   9.6e-22   76.5   4.3   1   1   1.4e-25   9.6e-22   76.5   2.9     1    77   491   567   491   568 0.98 Lambda phage tail tape-measure protein (Tape_meas_lam_C)
Phage_portal_2       PF05136.8    355 seq148_BIOID51115    -            500     5e-98  327.7   0.4   1   1  4.5e-102   6.2e-98  327.4   0.3     3   355    33   371    31   371 0.98 Phage portal protein, lambda family
DDE_Tnp_IS66         PF03050.9    271 seq149_BIOID51115    -            173   1.2e-35  122.9   0.0   1   1   2.1e-39   1.4e-35  122.7   0.0   159   270     9   122     2   123 0.95 Transposase IS66 family
DDE_Tnp_IS66_C       PF13817.1     39 seq149_BIOID51115    -            173   4.1e-20   71.3   0.4   1   1   1.2e-23     8e-20   70.4   0.3     1    39   129   167   129   167 0.99 IS66 C-terminal element
Phage_lysozyme       PF00959.14   110 seq150_BIOID51115    -            177   2.3e-29  101.7   0.0   1   1   2.2e-33     3e-29  101.3   0.0     1   110    48   166    48   166 0.97 Phage lysozyme
Phage_portal_2       PF05136.8    355 seq151_BIOID51115    -            526  1.2e-101  339.7   0.8   1   1  1.1e-105  1.4e-101  339.4   0.6     3   355    57   397    55   397 0.97 Phage portal protein, lambda family
gpW                  PF02831.10    68 seq152_BIOID51115    -             70   1.4e-34  117.3   1.1   1   1   1.1e-38   1.6e-34  117.1   0.8     1    68     1    70     1    70 0.94 gpW
Maf                  PF02545.9    195 seq153_BIOID51115    -            207   1.6e-64  216.5   0.0   1   1   1.4e-68   1.9e-64  216.2   0.0     2   189    16   201    15   205 0.98 Maf-like protein
DDE_Tnp_1_assoc      PF13808.1     90 seq154_BIOID51115    -            248   1.2e-32  111.3   0.0   1   1   2.8e-36   1.9e-32  110.6   0.0     1    90     6    95     6    95 0.99 DDE_Tnp_1-associated
DDE_Tnp_1            PF01609.16   211 seq154_BIOID51115    -            248   1.3e-13   50.8   0.1   1   1   2.8e-17   1.9e-13   50.3   0.0     4   125   103   222   100   243 0.80 Transposase DDE domain
Ribosomal_S10        PF00338.17    97 seq156_BIOID51115    -            103   4.1e-38  129.0   0.1   1   1   3.3e-42   4.5e-38  128.8   0.0     1    96     6   101     6   102 0.99 Ribosomal protein S10p/S20e
Phage_Nu1            PF07471.7    164 seq159_BIOID51115    -            169   4.2e-18   65.2   0.0   1   1   4.3e-22   5.8e-18   64.7   0.0    72   163    59   150    45   151 0.88 Phage DNA packaging protein Nu1
DUF2528              PF10800.3    102 seq160_BIOID51115    -            122   2.8e-47  159.1   0.3   1   1   2.3e-51   3.2e-47  158.9   0.2     1   101    14   121    14   122 0.98 Protein of unknown function (DUF2528)
Phage_portal_2       PF05136.8    355 seq161_BIOID51115    -            533  1.1e-103  346.4   0.9   1   1  9.5e-108  1.3e-103  346.1   0.6     3   355    31   401    29   401 0.98 Phage portal protein, lambda family
DDE_Tnp_IS66         PF03050.9    271 seq162_BIOID51115    -            112   3.9e-19   68.7   0.0   1   1   6.4e-23   4.4e-19   68.6   0.0   205   271     3    69     1    69 0.95 Transposase IS66 family
DDE_Tnp_IS66_C       PF13817.1     39 seq162_BIOID51115    -            112     1e-10   41.3   0.0   1   1   2.3e-14   1.6e-10   40.6   0.0     2    28    76   104    75   109 0.88 IS66 C-terminal element
HTH_Tnp_1            PF01527.15    76 seq166_BIOID51115    -            100   1.3e-11   44.1   1.0   1   1   2.3e-15   1.6e-11   43.8   0.7     1    76     1    76     1    76 0.94 Transposase
HTH_28               PF13518.1     52 seq166_BIOID51115    -            100     5e-05   23.0   0.0   1   1   1.3e-08   8.6e-05   22.3   0.0     1    38    10    48    10    58 0.88 Helix-turn-helix domain
ASCH                 PF04266.9    104 seq167_BIOID51115    -            103   1.4e-16   60.5   0.1   1   1   1.2e-20   1.6e-16   60.4   0.1     1   101     6   101     6   103 0.92 ASCH domain
PhnI                 PF05861.7    359 seq168_BIOID51115    -            394  1.2e-168  560.0   0.1   1   1    1e-172  1.4e-168  559.9   0.0     1   357    41   392    41   394 0.99 Bacterial phosphonate metabolism protein (PhnI)
Ribosomal_L3         PF00297.17   263 seq170_BIOID51115    -            209     5e-50  170.2  10.0   1   1   1.6e-52   2.2e-48  164.8   6.9     1   263     8   204     8   204 0.99 Ribosomal protein L3
HTH_AraC             PF00165.18    42 seq171_BIOID51115    -            237     8e-11   41.2   0.4   1   1   1.9e-08   0.00013   21.5   0.1    14    38   202   227   200   231 0.91 Bacterial regulatory helix-turn-helix proteins, AraC family
HTH_18               PF12833.2     81 seq171_BIOID51115    -            237   1.2e-10   41.2   0.1   1   1   2.8e-14   1.9e-10   40.5   0.0     2    80   155   231   154   232 0.93 Helix-turn-helix domain
DUF3672              PF12421.3    136 seq174_BIOID51115    -            208   5.9e-46  155.8   2.2   1   1   5.9e-50     8e-46  155.4   1.5     1   136    25   167    25   167 0.93 Fibronectin type III protein
Phage_fiber_C        PF06820.7     64 seq175_BIOID51115    -            102   5.6e-36  122.3   0.7   1   1   6.2e-40   8.5e-36  121.8   0.5     1    64    41   102    41   102 0.99 Putative prophage tail fibre C-terminus
Lambda_CIII          PF02061.11    45 seq176_BIOID51115    -             54   9.4e-31  105.4   0.1   1   1   7.8e-35   1.1e-30  105.2   0.1     1    45     1    43     1    43 1.00 Lambda Phage CIII
Lambda_Kil           PF06301.6     43 seq177_BIOID51115    -             96     9e-26   88.9   0.8   1   1   8.6e-30   1.2e-25   88.5   0.6     1    43    43    85    43    85 0.98 Bacteriophage lambda Kil protein
HTH_Tnp_1            PF01527.15    76 seq178_BIOID51115    -             99   7.5e-09   35.3   2.9   1   1   7.1e-13   9.7e-09   34.9   2.0     3    76    11    79     9    79 0.90 Transposase
DUF1076              PF06416.7    113 seq180_BIOID51115    -            209   2.5e-46  155.8   1.4   1   1   2.4e-50   3.3e-46  155.5   1.0     2   113    98   209    97   209 0.98 Protein of unknown function (DUF1076)
rve                  PF00665.21   120 seq184_BIOID51115    -            243   1.4e-29  102.5   0.1   1   1   3.1e-33   2.1e-29  101.9   0.0     2   118   107   221   106   222 0.98 Integrase core domain
HTH_21               PF13276.1     60 seq184_BIOID51115    -            243   6.7e-08   32.3   0.9   1   1   2.2e-11   1.5e-07   31.1   0.6     6    55    32    82    27    89 0.83 HTH-like domain
Y2_Tnp               PF04986.8    183 seq185_BIOID51115    -            191   2.1e-24   86.1   0.2   1   1   2.3e-28   3.1e-24   85.5   0.1    74   181    10   118     4   120 0.94 Putative transposase
TnpB_IS66            PF05717.8    108 seq188_BIOID51115    -            115   2.6e-42  142.4   0.0   1   1   2.1e-46   2.9e-42  142.3   0.0     2   104     7   107     6   111 0.97 IS66 Orf2 like protein
P22_AR_N             PF10547.4    120 seq190_BIOID51115    -            189   1.7e-52  176.2   0.0   1   1     4e-56   2.7e-52  175.5   0.0     1   120     1   119     1   119 0.99 P22_AR N-terminal domain
ORF11CD3             PF10549.4     57 seq190_BIOID51115    -            189   2.6e-22   78.1   0.2   1   1   6.9e-26   4.7e-22   77.3   0.1     1    56   120   175   120   176 0.98 ORF11CD3 domain
HlyIII               PF03006.15   222 seq192_BIOID51115    -            219     4e-49  166.9  22.4   1   1   3.3e-53   4.5e-49  166.7  15.6     1   222    11   209    11   209 0.95 Haemolysin-III related
DDE_Tnp_1            PF01609.16   211 seq193_BIOID51115    -             66   1.7e-06   27.6   0.2   1   1   1.4e-10   1.9e-06   27.5   0.1   143   197     7    65     2    66 0.94 Transposase DDE domain
Gam                  PF06064.6     98 seq196_BIOID51115    -             98   5.5e-63  209.0   5.4   1   1   4.4e-67     6e-63  208.9   3.8     1    98     1    98     1    98 0.99 Host-nuclease inhibitor protein Gam
Ribosomal_L4         PF00573.17   192 seq199_BIOID51115    -            201   9.2e-66  220.7   1.1   1   1   7.6e-70     1e-65  220.6   0.7     2   191    13   198    12   199 0.99 Ribosomal protein L4/L1 family
DDE_Tnp_IS66         PF03050.9    271 seq201_BIOID51115    -            512  7.7e-101  336.7   0.1   1   1  2.3e-104  7.7e-101  336.7   0.0     1   271   175   462   175   462 0.98 Transposase IS66 family
HTH_Tnp_IS66         PF13005.2     59 seq201_BIOID51115    -            512   3.5e-17   61.8   0.7   1   1   1.8e-20     6e-17   61.1   0.5     3    59   115   169   113   169 0.95 putative Helix-turn-helix domain of transposase IS66
DDE_Tnp_IS66_C       PF13817.1     39 seq201_BIOID51115    -            512     8e-17   60.8   0.1   1   1   6.2e-20   2.1e-16   59.4   0.0     1    39   468   506   468   506 0.98 IS66 C-terminal element
LZ_Tnp_IS66          PF13007.2     78 seq201_BIOID51115    -            512   7.4e-13   48.8   3.6   1   1   2.2e-16   7.4e-13   48.8   2.5     1    77    38   110    38   111 0.82 Transposase C of IS166 homeodomain
Phage_integrase      PF00589.17   173 seq202_BIOID51115    -            357   1.2e-33  116.1   0.0   1   1   4.7e-37   2.2e-33  115.2   0.0     2   170   179   346   178   349 0.97 Phage integrase family
Phage_integ_N        PF09003.5     81 seq202_BIOID51115    -            357   6.3e-27   93.0   0.2   1   1   3.6e-30   1.6e-26   91.6   0.0     1    81     1    76     1    76 0.96 Bacteriophage lambda integrase, N-terminal domain
Phage_integr_N       PF02899.12    84 seq202_BIOID51115    -            357   2.4e-10   40.3   0.1   1   1   3.7e-13   1.7e-09   37.6   0.0     1    84    80   158    80   158 0.94 Phage integrase, N-terminal SAM-like domain
TcdA_TcdB            PF12919.2    514 seq203_BIOID51115    -             94   2.2e-20   72.5   0.8   1   1   1.8e-24   2.5e-20   72.3   0.5   107   193     1    86     1    91 0.97 TcdA/TcdB catalytic glycosyltransferase domain
rve                  PF00665.21   120 seq205_BIOID51115    -            204   5.7e-30  103.7   0.0   1   1   2.3e-33   7.8e-30  103.3   0.0     3   119    42   156    40   157 0.96 Integrase core domain
rve_2                PF13333.1     52 seq205_BIOID51115    -            204   1.4e-20   72.9   0.3   1   1   6.4e-23   2.2e-19   69.1   0.1     1    52   147   203   147   203 0.98 Integrase core domain
rve_3                PF13683.1     67 seq205_BIOID51115    -            204   1.3e-15   56.5   0.0   1   1   5.8e-19     2e-15   55.9   0.0     4    67   131   195   128   195 0.96 Integrase core domain
DDE_Tnp_IS240        PF13610.1    140 seq205_BIOID51115    -            204   1.7e-10   40.8   0.0   1   1   7.1e-14   2.4e-10   40.3   0.0     2   129    46   176    45   188 0.88 DDE domain
Ail_Lom              PF06316.6    199 seq207_BIOID51115    -            199  1.6e-118  393.1   5.5   1   1  2.7e-122  1.8e-118  393.0   3.8     1   199     1   199     1   199 1.00 Enterobacterial Ail/Lom protein
OMP_b-brl            PF13505.1    176 seq207_BIOID51115    -            199   5.9e-26   91.3   5.7   1   1   1.1e-29   7.3e-26   91.0   4.0     2   176    11   199    10   199 0.88 Outer membrane protein beta-barrel domain
RecT                 PF03837.9    199 seq210_BIOID51115    -            261   1.1e-28   99.8   0.0   1   1   1.6e-30   2.2e-26   92.2   0.0     5   195    24   182    22   190 0.91 RecT family
Peptidase_M85        PF13678.1    251 seq212_BIOID51115    -            328  1.6e-111  371.6   0.1   1   1  1.4e-115  1.9e-111  371.3   0.0     2   251    25   274    24   274 0.99 NFkB-p65-degrading zinc protease
Peptidase_M42        PF05343.9    292 seq213_BIOID51115    -            356  1.9e-102  341.8   0.0   1   1  1.6e-106  2.2e-102  341.6   0.0     1   292    43   333    43   333 0.98 M42 glutamyl aminopeptidase
DUF1076              PF06416.7    113 seq214_BIOID51115    -            213   6.6e-43  144.8   0.2   1   1   6.8e-47   9.2e-43  144.4   0.1    14   113   113   212    99   212 0.94 Protein of unknown function (DUF1076)
DDE_Tnp_1            PF01609.16   211 seq215_BIOID51115    -            353   1.5e-31  109.4   0.3   1   1   3.3e-35   2.3e-31  108.9   0.2     3   211    77   318    75   318 0.93 Transposase DDE domain
DDE_Tnp_1_assoc      PF13808.1     90 seq215_BIOID51115    -            353   4.5e-22   77.4   0.0   1   1   1.4e-25   9.5e-22   76.3   0.0    23    90     3    70     1    70 0.97 DDE_Tnp_1-associated
Peptidase_M85        PF13678.1    251 seq216_BIOID51115    -            330  6.4e-111  369.5   0.2   1   1  5.7e-115  7.8e-111  369.3   0.1     2   251    25   274    24   274 0.99 NFkB-p65-degrading zinc protease
TcdA_TcdB            PF12919.2    514 seq219_BIOID51115    -             89   1.7e-35  122.4   0.3   1   1   2.8e-39   1.9e-35  122.2   0.2   200   287     1    86     1    88 0.97 TcdA/TcdB catalytic glycosyltransferase domain
Gly_transf_sug       PF04488.10   103 seq219_BIOID51115    -             89   8.1e-13   48.5   0.2   1   1   1.6e-16   1.1e-12   48.1   0.1    56    92     1    37     1    52 0.87 Glycosyltransferase sugar-binding region containing DXD motif
HTH_Tnp_1            PF01527.15    76 seq220_BIOID51115    -            113   6.3e-11   41.9   1.3   1   1   1.9e-14   2.6e-10   40.0   0.9     1    74     1    87     1    88 0.86 Transposase
DUF4222              PF13973.1     53 seq221_BIOID51115    -             80   2.7e-08   32.9   2.0   1   1     3e-12   4.2e-08   32.3   1.4     1    32    16    48    16    48 0.97 Domain of unknown function (DUF4222)
CLP_protease         PF00574.18   182 seq222_BIOID51115    -            674   7.1e-46  156.0   0.3   1   1   2.5e-49   1.1e-45  155.3   0.2    29   179    46   191    31   194 0.96 Clp protease
Mu-like_gpT          PF10124.4    291 seq222_BIOID51115    -            674   5.9e-10   38.4   0.2   1   1   9.3e-09   4.3e-05   22.5   0.1   230   287   541   603   534   607 0.80 Mu-like prophage major head subunit gpT
SDH_sah              PF01972.11   286 seq222_BIOID51115    -            674   1.3e-07   30.5   0.4   1   1   1.6e-10   7.5e-07   28.0   0.2    92   152    61   121    44   128 0.93 Serine dehydrogenase proteinase
CLP_protease         PF00574.18   182 seq225_BIOID51115    -            576   1.1e-44  152.1   0.2   1   1   4.3e-48     2e-44  151.3   0.1    29   179    46   191    17   194 0.93 Clp protease
SDH_sah              PF01972.11   286 seq225_BIOID51115    -            576     3e-06   26.1   1.1   1   1   2.5e-09   1.2e-05   24.1   0.1    92   152    61   121    34   132 0.91 Serine dehydrogenase proteinase
Phage_lysis          PF03245.8    125 seq226_BIOID51115    -            155   3.9e-49  165.6  10.0   1   1   3.3e-53   4.5e-49  165.4   6.9     1   125    29   154    29   154 0.98 Bacteriophage lysis protein
PhnJ                 PF06007.6    279 seq227_BIOID51115    -            281  1.8e-155  515.6   0.1   1   1  1.5e-159    2e-155  515.4   0.0     3   277     5   279     3   281 0.99 Phosphonate metabolism protein PhnJ
TerB                 PF05099.8    140 seq228_BIOID51115    -            143   1.4e-14   53.8   7.2   1   1   1.9e-18   2.6e-14   53.0   5.0     8   131    10   138     3   141 0.81 Tellurite resistance protein TerB
Pox_D5               PF03288.11    86 seq233_BIOID51115    -            604   5.2e-14   52.1   0.0   1   1   1.5e-17     1e-13   51.1   0.0     2    84   495   590   494   592 0.94 Poxvirus D5 protein-like
D5_N                 PF08706.6    150 seq233_BIOID51115    -            604   2.4e-11   43.8   0.1   1   1   1.8e-14   1.3e-10   41.4   0.0     2   147   161   291   160   293 0.83 D5 N terminal like
Ribosomal_L23        PF00276.15    92 seq234_BIOID51115    -            100   1.1e-32  111.6   1.2   1   1   8.9e-37   1.2e-32  111.5   0.8     2    89     9    96     8    99 0.97 Ribosomal protein L23
GGDEF                PF00990.16   161 seq235_BIOID51115    -            460   8.5e-51  171.6   0.3   1   1   2.5e-54   3.4e-50  169.6   0.0     3   161   297   452   295   452 0.97 GGDEF domain
rve                  PF00665.21   120 seq238_BIOID51115    -            249   2.9e-25   88.6   0.1   1   1   1.1e-28   7.2e-25   87.3   0.0     2   119   118   232   117   233 0.96 Integrase core domain
HTH_21               PF13276.1     60 seq238_BIOID51115    -            249   1.4e-16   60.0   2.7   1   1   5.6e-20   3.8e-16   58.7   1.9     3    60    40    96    37    96 0.93 HTH-like domain
OKR_DC_1             PF01276.15   417 seq239_BIOID51115    -            731  2.3e-200  665.3   0.0   1   1  6.2e-204  2.8e-200  665.0   0.0     1   417   121   563   121   563 1.00 Orn/Lys/Arg decarboxylase, major domain
OKR_DC_1_C           PF03711.10   137 seq239_BIOID51115    -            731   6.5e-52  175.1   0.0   1   1   5.3e-55   2.4e-51  173.2   0.0     1   135   588   719   588   721 0.98 Orn/Lys/Arg decarboxylase, C-terminal domain
OKR_DC_1_N           PF03709.10   115 seq239_BIOID51115    -            731   4.1e-14   52.5   0.0   1   1   1.9e-17   8.5e-14   51.4   0.0     1   114    24   114    24   115 0.89 Orn/Lys/Arg decarboxylase, N-terminal domain
DDE_Tnp_ISL3         PF01610.12   248 seq240_BIOID51115    -            262   3.1e-12   46.4   0.0   1   1   3.3e-16   4.5e-12   45.9   0.0     1    84   185   259   185   260 0.96 Transposase
Peptidase_S49        PF01343.13   154 seq241_BIOID51115    -            439   2.5e-46  157.1   1.6   1   1   4.8e-50   3.3e-46  156.7   0.3     2   151   149   297   148   301 0.96 Peptidase family S49
phage_tail_N         PF08400.5    134 seq242_BIOID51115    -            437   1.3e-59  199.6   0.1   1   1   3.7e-63   1.3e-59  199.6   0.1     1   134     1   134     1   134 0.99 Prophage tail fibre N-terminal
Phage_fiber_C        PF06820.7     64 seq242_BIOID51115    -            437   2.3e-36  123.6   0.2   1   1   1.1e-39   3.6e-36  122.9   0.1     1    64   363   426   363   426 0.99 Putative prophage tail fibre C-terminus
Collagen             PF01391.13    60 seq242_BIOID51115    -            437   1.4e-18   66.0  68.0   1   2   3.3e-13   1.1e-09   37.5  22.1     1    59   251   309   249   310 0.72 Collagen triple helix repeat (20 copies)
Collagen             PF01391.13    60 seq242_BIOID51115    -            437   1.4e-18   66.0  68.0   2   2   1.3e-12   4.5e-09   35.6  22.6     1    59   302   360   302   363 0.91 Collagen triple helix repeat (20 copies)
CarboxypepD_reg      PF13620.1     82 seq242_BIOID51115    -            437   1.1e-07   31.7   0.2   1   1   7.6e-11   2.6e-07   30.4   0.2     1    74     4    82     4    89 0.82 Carboxypeptidase regulatory-like domain
Ribosomal_L2_C       PF03947.13   130 seq248_BIOID51115    -            273   2.4e-55  185.7   1.9   1   1   5.5e-59   3.8e-55  185.1   1.3     1   129   124   250   124   251 0.98 Ribosomal Proteins L2, C-terminal domain
Ribosomal_L2         PF00181.18    77 seq248_BIOID51115    -            273     7e-37  125.1   0.8   1   1   8.2e-40   5.6e-36  122.2   0.8     1    76    42   117    42   118 0.99 Ribosomal Proteins L2, RNA binding domain
TcdA_TcdB            PF12919.2    514 seq249_BIOID51115    -            480   4.6e-33  114.3   0.2   1   1   3.4e-37   4.6e-33  114.3   0.1   416   512     2    95     1    97 0.95 TcdA/TcdB catalytic glycosyltransferase domain
DUF3927              PF13064.1     46 seq250_BIOID51115    -             55   1.6e-25   88.2  11.3   1   1   1.3e-29   1.7e-25   88.0   7.8     1    46     3    48     3    48 0.98 Protein of unknown function (DUF3927)
YqaJ                 PF09588.5    152 seq251_BIOID51115    -            225   7.7e-26   90.7   0.0   1   1   2.1e-29   1.4e-25   89.8   0.0     2   150    24   166    23   168 0.85 YqaJ-like viral recombinase domain
SSB                  PF00436.20   104 seq255_BIOID51115    -            140   9.7e-17   60.6   0.0   1   1   9.7e-21   1.3e-16   60.1   0.0     3   101     4    99     2   102 0.94 Single-strand binding protein family
Phage_min_tail       PF05939.8    109 seq256_BIOID51115    -            109   9.3e-37  125.2   0.1   1   1   7.5e-41     1e-36  125.0   0.1     1   109     1   109     1   109 0.99 Phage minor tail protein
DUF2219              PF09982.4    293 seq258_BIOID51115    -            319   7.6e-65  218.5   3.4   1   1   7.9e-69   1.1e-64  218.0   2.4    14   293    54   319    40   319 0.92 Uncharacterized protein conserved in bacteria (DUF2219)
Phage_pRha           PF09669.5     92 seq259_BIOID51115    -            183   1.8e-25   89.0   0.2   1   1   6.9e-29   4.7e-25   87.6   0.0     1    90    24   114    24   116 0.96 Phage regulatory protein Rha (Phage_pRha)
ORF11CD3             PF10549.4     57 seq259_BIOID51115    -            183   1.7e-23   81.9   0.1   1   1   5.7e-27   3.9e-23   80.8   0.1     4    56   123   176   121   177 0.97 ORF11CD3 domain
HATPase_c            PF02518.21   111 seq263_BIOID51115    -            914   3.7e-29  100.5   0.0   1   1   4.2e-32   1.1e-28   98.9   0.0     1   110   557   662   557   663 0.98 Histidine kinase-, DNA gyrase B-, and HSP90-like ATPase
HisKA                PF00512.20    68 seq263_BIOID51115    -            914     9e-17   60.7   0.2   1   1   3.3e-20     9e-17   60.7   0.1     2    68   444   508   443   508 0.95 His Kinase A (phospho-acceptor) domain
Response_reg         PF00072.19   112 seq263_BIOID51115    -            914   8.5e-15   54.6   0.1   1   1   1.7e-17   4.6e-14   52.2   0.0     1   107   684   790   684   795 0.95 Response regulator receiver domain
Hpt                  PF01627.18    90 seq263_BIOID51115    -            914   1.3e-11   44.2   0.5   1   1   4.7e-15   1.3e-11   44.2   0.3     1    85   827   907   827   910 0.92 Hpt domain
HAMP                 PF00672.20    70 seq263_BIOID51115    -            914     8e-09   35.4   0.4   1   1   2.9e-12     8e-09   35.4   0.3     1    68   334   402   334   407 0.85 HAMP domain
NIF3                 PF01784.13   242 seq266_BIOID51115    -            247     1e-56  192.1   0.0   1   1   9.1e-61   1.2e-56  191.8   0.0     2   240     6   235     5   238 0.95 NIF3 (NGG1p interacting factor 3)
RNase_E_G            PF10150.4    271 seq267_BIOID51115    -           1063  9.1e-101  336.5   0.0   1   1    2e-104  9.1e-101  336.5   0.0     1   270   121   392   121   393 0.98 Ribonuclease E/G family
PNPase_C             PF12111.3     39 seq267_BIOID51115    -           1063   3.7e-18   64.3   6.2   1   1   8.1e-22   3.7e-18   64.3   4.3     1    39  1021  1059  1021  1059 0.97 Polyribonucleotide phosphorylase C terminal
S1                   PF00575.18    74 seq267_BIOID51115    -           1063   1.3e-16   60.2   0.0   1   1   6.3e-20   2.9e-16   59.2   0.0     2    73    36   118    35   119 0.97 S1 RNA binding domain
Beta_protein         PF14350.1    347 seq269_BIOID51115    -            365   1.1e-88  297.6   0.1   1   1   9.4e-93   1.3e-88  297.4   0.1     1   347     5   359     5   359 0.97 Beta protein
ABC_tran             PF00005.22   118 seq272_BIOID51115    -            252   7.6e-22   77.7   0.0   1   1   2.4e-25   1.1e-21   77.2   0.0     1   117    45   173    45   174 0.86 ABC transporter
oligo_HPY            PF08352.7     64 seq272_BIOID51115    -            252   2.6e-06   27.5   0.0   1   1     1e-09   4.6e-06   26.7   0.0     1    26   225   250   225   252 0.94 Oligopeptide/dipeptide transporter, C-terminal region
PTS_EIIA_2           PF00359.17   142 seq273_BIOID51115    -            582   8.8e-17   61.0   0.7   1   1   2.8e-20   1.9e-16   59.9   0.0    11   120   455   561   447   581 0.89 Phosphoenolpyruvate-dependent sugar phosphotransferase system, EIIA 2
HTH_11               PF08279.7     55 seq273_BIOID51115    -            582   6.7e-10   38.3   0.1   1   1   4.3e-13     3e-09   36.2   0.1     1    55     5    60     5    60 0.94 HTH domain
StbA                 PF06406.6    318 seq274_BIOID51115    -            319  1.9e-146  486.9   0.1   1   1  1.6e-150  2.2e-146  486.7   0.1     1   317     2   318     2   319 0.99 StbA protein
Phage_tail_L         PF05100.7    206 seq275_BIOID51115    -             61   5.6e-07   28.7   0.0   1   1   5.1e-11     7e-07   28.4   0.0     1    28    29    56    29    60 0.90 Phage minor tail protein L
DUF303               PF03629.13   255 seq276_BIOID51115    -            331   1.9e-29  102.5   0.0   1   1   3.7e-33   2.5e-29  102.1   0.0     3   200    80   308    78   327 0.79 Domain of unknown function (DUF303)
DUF1737              PF08410.5     54 seq276_BIOID51115    -            331   3.4e-17   61.8   0.0   1   1   9.7e-21   6.6e-17   60.9   0.0     1    53     1    50     1    51 0.97 Domain of unknown function (DUF1737)
Dimer_Tnp_Tn5        PF02281.11   109 seq280_BIOID51115    -            174   1.3e-16   60.5   0.4   1   1   1.4e-20   1.9e-16   59.9   0.3    10   102    59   147    49   152 0.84 Transposase Tn5 dimerisation domain
GTP_EFTU             PF00009.22   188 seq281_BIOID51115    -            528   9.5e-45  152.2   0.0   1   1   3.3e-48   1.5e-44  151.5   0.0     3   187    12   276    10   277 0.92 Elongation factor Tu GTP binding domain
GTP_EFTU_D2          PF03144.20    74 seq281_BIOID51115    -            528   2.7e-11   43.3   0.1   1   1   2.6e-14   1.2e-10   41.2   0.0     2    74   313   379   312   379 0.97 Elongation factor Tu domain 2
Multi_Drug_Res       PF00893.14    93 seq283_BIOID51115    -            121   5.5e-26   90.7  12.2   1   1   5.6e-30   7.6e-26   90.2   8.5     2    92     4    94     3    95 0.98 Small Multidrug Resistance protein
Phage_tail_L         PF05100.7    206 seq284_BIOID51115    -            165   6.4e-75  250.6   0.0   1   1   5.2e-79   7.1e-75  250.5   0.0    40   206     1   163     1   163 0.99 Phage minor tail protein L
DUF1317              PF07026.6     60 seq286_BIOID51115    -             60   1.2e-38  130.6   0.1   1   1   9.6e-43   1.3e-38  130.5   0.0     1    60     1    60     1    60 0.99 Protein of unknown function (DUF1317)
Sdh5                 PF03937.11    51 seq290_BIOID51115    -             88   3.7e-22   77.8   2.9   1   1   3.1e-26   4.2e-22   77.7   1.3     1    51    11    60    11    60 0.99 Flavinator of succinate dehydrogenase
Ribosomal_S19        PF00203.16    81 seq292_BIOID51115    -             92   2.2e-38  129.6   0.1   1   1   1.9e-42   2.6e-38  129.3   0.0     1    81     3    83     3    83 0.99 Ribosomal protein S19
DUF1382              PF07131.6     61 seq293_BIOID51115    -             63   2.9e-38  129.6   0.6   1   1   2.3e-42   3.2e-38  129.5   0.4     1    61     1    61     1    61 0.99 Protein of unknown function (DUF1382)
Multi_Drug_Res       PF00893.14    93 seq297_BIOID51115    -            109   6.2e-29  100.2   6.5   1   1   5.4e-33   7.4e-29   99.9   4.5     3    93     6    99     4    99 0.96 Small Multidrug Resistance protein
MFS_1                PF07690.11   354 seq298_BIOID51115    -            427   1.1e-32  113.1  40.8   1   2   1.4e-25   6.6e-22   77.6  17.7    33   258    27   262     6   265 0.81 Major Facilitator Superfamily
MFS_1                PF07690.11   354 seq298_BIOID51115    -            427   1.1e-32  113.1  40.8   2   2   8.8e-15     4e-11   42.1   6.6    38   180   255   401   247   420 0.82 Major Facilitator Superfamily
Sugar_tr             PF00083.19   451 seq298_BIOID51115    -            427   3.6e-25   88.3  32.8   1   1   6.7e-26   3.1e-22   78.6  22.8    51   448    34   408    10   411 0.82 Sugar (and other) transporter
EAL                  PF00563.15   236 seq301_BIOID51115    -            807     2e-68  230.2   0.0   1   1   2.2e-71   3.7e-68  229.4   0.0     3   236   555   789   553   789 0.96 EAL domain
PAS_9                PF13426.1    104 seq301_BIOID51115    -            807   1.9e-31  108.4   0.0   1   2   2.2e-20   3.8e-17   62.4   0.0     3   102    32   133    30   135 0.91 PAS domain
PAS_9                PF13426.1    104 seq301_BIOID51115    -            807   1.9e-31  108.4   0.0   2   2   2.3e-14   3.9e-11   43.1   0.0     3   104   156   258   154   258 0.87 PAS domain
GGDEF                PF00990.16   161 seq301_BIOID51115    -            807   1.2e-21   76.8   0.0   1   1   1.6e-24   2.7e-21   75.6   0.0     3   160   386   533   384   534 0.94 GGDEF domain
PAS                  PF00989.19   113 seq301_BIOID51115    -            807   6.7e-21   74.0   0.0   1   2   1.5e-12   2.5e-09   36.7   0.0    13   112    32   132    24   133 0.81 PAS fold
PAS                  PF00989.19   113 seq301_BIOID51115    -            807   6.7e-21   74.0   0.0   2   2   1.4e-11   2.4e-08   33.6   0.0     7   113   150   256   146   256 0.83 PAS fold
PAS_4                PF08448.5    110 seq301_BIOID51115    -            807   9.5e-14   51.2   0.0   1   1   2.9e-12   4.9e-09   36.0   0.0     1   110   150   261   150   261 0.94 PAS fold
PAS_8                PF13188.1     64 seq301_BIOID51115    -            807   4.6e-12   45.2   0.1   1   2   4.6e-07   0.00079   19.0   0.0    11    52    31    75    15    87 0.67 PAS domain
PAS_8                PF13188.1     64 seq301_BIOID51115    -            807   4.6e-12   45.2   0.1   2   2   2.8e-08   4.7e-05   22.9   0.0     7    44   150   191   141   214 0.67 PAS domain
DUF1434              PF07254.7    132 seq302_BIOID51115    -            137   6.3e-64  213.5  15.0   1   1   5.5e-68   7.5e-64  213.3  10.4     1   132     1   131     1   131 0.98 Protein of unknown function (DUF1434)
AHS1                 PF02682.11   202 seq303_BIOID51115    -            218   2.9e-69  232.4   0.0   1   1   2.4e-73   3.3e-69  232.2   0.0     2   202     5   202     4   202 0.95 Allophanate hydrolase subunit 1
Ribosomal_L22        PF00237.14   105 seq304_BIOID51115    -            110   1.6e-41  140.4   2.4   1   1   1.3e-45   1.7e-41  140.2   1.6     1   104     5   108     5   109 0.99 Ribosomal protein L22p/L17e
HDPD                 PF02924.9    118 seq308_BIOID51115    -            112   8.9e-16   57.6   0.9   1   1   7.5e-20     1e-15   57.4   0.6     4   114     7   108     4   111 0.87 Bacteriophage lambda head decoration protein D
Phage_fiber_C        PF06820.7     64 seq310_BIOID51115    -            102   6.1e-36  122.2   0.7   1   1   6.2e-40   8.5e-36  121.8   0.5     1    64    41   102    41   102 0.99 Putative prophage tail fibre C-terminus
Prok-JAB             PF14464.1    105 seq312_BIOID51115    -            247     1e-20   73.0   0.3   1   1   2.8e-24   1.9e-20   72.2   0.2     3    99     3    99     1   108 0.93 Prokaryotic homologs of the JAB domain
NLPC_P60             PF00877.14   105 seq312_BIOID51115    -            247   4.5e-14   52.0   0.0   1   1   9.3e-18   6.4e-14   51.5   0.0     1   105   111   224   111   224 0.94 NlpC/P60 family
CLP_protease         PF00574.18   182 seq313_BIOID51115    -            628   7.3e-40  136.4   1.7   1   1   3.1e-43   1.4e-39  135.5   1.2    45   180    41   174    28   175 0.97 Clp protease
Mu-like_gpT          PF10124.4    291 seq313_BIOID51115    -            628   1.6e-09   37.0   0.0   1   1   8.9e-11   4.1e-07   29.1   0.0   220   289   482   556   477   558 0.84 Mu-like prophage major head subunit gpT
SDH_sah              PF01972.11   286 seq313_BIOID51115    -            628   1.2e-08   33.9   0.5   1   1   4.5e-12     2e-08   33.2   0.4    90   153    41   104    30   112 0.91 Serine dehydrogenase proteinase
ABC_tran             PF00005.22   118 seq318_BIOID51115    -            226   7.5e-20   71.3   0.0   1   1   2.2e-23     1e-19   70.9   0.0     1   118    48   178    48   178 0.93 ABC transporter
AAA_16               PF13191.1    166 seq318_BIOID51115    -            226   5.5e-07   29.9   0.1   1   1   1.7e-10   7.6e-07   29.5   0.1    19    60    31    71    23   217 0.74 AAA ATPase domain
Plasmid_stab_B       PF10784.4     72 seq321_BIOID51115    -            131   3.1e-28   97.0   0.0   1   1   3.1e-32   4.3e-28   96.6   0.0     1    72    10    81    10    81 0.99 Plasmid stability protein
Ribosomal_S3_C       PF00189.15    85 seq323_BIOID51115    -            233   3.5e-35  119.9   0.3   1   1   1.8e-38   1.2e-34  118.2   0.1     1    85   119   202   119   202 0.96 Ribosomal protein S3, C-terminal domain
KH_2                 PF07650.12    78 seq323_BIOID51115    -            233   6.9e-20   70.2   3.4   1   1   2.1e-23   1.4e-19   69.2   2.4     1    78    38   111    38   111 0.97 KH domain
Phage_cap_E          PF03864.10   329 seq328_BIOID51115    -            341   2.7e-63  213.7   0.1   1   1   2.2e-67     3e-63  213.6   0.1     1   328     4   339     4   340 0.94 Phage major capsid protein E
DUF2190              PF09956.4    106 seq329_BIOID51115    -            108     4e-29  100.3   7.0   1   1   3.3e-33   4.6e-29  100.1   4.8     1   106     2   107     2   107 0.94 Uncharacterized conserved protein (DUF2190)
ECH                  PF00378.15   245 seq330_BIOID51115    -            771   1.9e-78  262.8   0.0   1   1   1.1e-81   4.9e-78  261.5   0.0     3   244    54   308    52   309 0.99 Enoyl-CoA hydratase/isomerase family
3HCDH_N              PF02737.13   180 seq330_BIOID51115    -            771   2.8e-60  202.9   0.4   1   1   1.6e-63   7.4e-60  201.5   0.2     2   180   358   536   357   536 0.99 3-hydroxyacyl-CoA dehydrogenase, NAD binding domain
3HCDH                PF00725.17    97 seq330_BIOID51115    -            771   2.4e-35  120.7   2.8   1   2   8.1e-30   3.7e-26   91.2   0.1     1    97   538   634   538   634 0.97 3-hydroxyacyl-CoA dehydrogenase, C-terminal domain
3HCDH                PF00725.17    97 seq330_BIOID51115    -            771   2.4e-35  120.7   2.8   2   2   1.2e-09   5.4e-06   26.6   0.0     4    62   670   732   669   753 0.86 3-hydroxyacyl-CoA dehydrogenase, C-terminal domain
Ivy                  PF08816.6    118 seq332_BIOID51115    -            149   5.8e-35  119.7   0.1   1   1   5.1e-39     7e-35  119.4   0.1     1   118    29   144    29   144 0.98 Inhibitor of vertebrate lysozyme (Ivy)
DUF2190              PF09956.4    106 seq334_BIOID51115    -            107     3e-34  116.8   1.3   1   1   2.5e-38   3.4e-34  116.6   0.9     1   106     2   106     2   106 0.98 Uncharacterized conserved protein (DUF2190)
AHS2                 PF02626.10   272 seq336_BIOID51115    -            310  1.4e-100  335.9   0.0   1   1  1.2e-104  1.6e-100  335.7   0.0     2   272    24   288    23   288 0.98 Allophanate hydrolase subunit 2
Gifsy-2              PF13856.1     95 seq339_BIOID51115    -             93   2.5e-26   91.5   0.0   1   1     2e-30   2.7e-26   91.4   0.0     1    94     1    89     1    90 0.99 ATP-binding sugar transporter from pro-phage
Toxin_15             PF07906.8    284 seq340_BIOID51115    -            234   6.2e-82  275.1   7.1   1   1   5.8e-86   7.9e-82  274.7   4.9    14   232     6   216     3   232 0.95 ShET2 enterotoxin, N-terminal region
Lambda_tail_I        PF06805.7     82 seq343_BIOID51115    -            193   8.9e-14   50.9   0.0   1   1     1e-17   1.4e-13   50.3   0.0    25    82     2    64     1    64 0.97 Bacteriophage lambda tail assembly protein I
Gifsy-2              PF13856.1     95 seq344_BIOID51115    -             91   4.6e-29  100.3   0.0   1   1   3.7e-33     5e-29  100.1   0.0     1    95     1    90     1    90 0.99 ATP-binding sugar transporter from pro-phage
Amidohydro_4         PF13147.1    304 seq345_BIOID51115    -            378   2.7e-29  102.9   5.9   1   1   1.2e-32   4.2e-29  102.3   4.1     1   304    41   356    41   356 0.86 Amidohydrolase
Amidohydro_3         PF07969.6    404 seq345_BIOID51115    -            378   3.1e-11   43.0   2.1   1   1   1.5e-14   5.1e-11   42.3   0.3   284   404   243   357   190   357 0.76 Amidohydrolase family
Amidohydro_1         PF01979.15   333 seq345_BIOID51115    -            378   1.9e-09   37.5   0.3   1   1   1.5e-10   5.1e-07   29.5   0.0   294   331   302   357   224   358 0.57 Amidohydrolase family
Amidohydro_5         PF13594.1     68 seq345_BIOID51115    -            378   3.7e-07   29.7   0.1   1   1   3.4e-10   1.1e-06   28.1   0.0     3    68    21    92    20    92 0.72 Amidohydrolase
Minor_tail_Z         PF06763.6    189 seq349_BIOID51115    -            209   3.5e-89  297.3  10.3   1   1   2.9e-93     4e-89  297.1   7.1     1   189     5   208     5   208 1.00 Prophage minor tail protein Z (GPZ)
Ribosomal_L16        PF00252.13   133 seq351_BIOID51115    -            136   1.2e-50  170.5   0.8   1   1     1e-54   1.4e-50  170.4   0.6     1   132     4   131     4   132 0.97 Ribosomal protein L16p/L10e
Minor_tail_Z         PF06763.6    189 seq353_BIOID51115    -            192   9.4e-90  299.2   5.7   1   1   7.7e-94   1.1e-89  299.0   4.0     1   189     1   192     1   192 0.99 Prophage minor tail protein Z (GPZ)
DUF3491              PF11996.3    936 seq354_BIOID51115    -           1727    1e-288  959.8  16.9   1   1    1e-292  1.4e-288  959.3  11.7     1   934   721  1622   721  1624 0.99 Protein of unknown function (DUF3491)
Mannitol_dh          PF01232.18   151 seq356_BIOID51115    -            251   1.9e-52  177.1   0.0   1   1   3.7e-56   2.5e-52  176.7   0.0     2   151    23   185    22   185 0.99 Mannitol dehydrogenase Rossmann domain
Mannitol_dh_C        PF08125.8    245 seq356_BIOID51115    -            251   1.8e-07   30.4   0.2   1   1   1.2e-10   8.2e-07   28.3   0.0     1    29   213   242   213   248 0.91 Mannitol dehydrogenase C-terminal domain
DUF1378              PF07125.6     59 seq360_BIOID51115    -             59   7.1e-40  134.6   0.0   1   1   5.7e-44   7.7e-40  134.5   0.0     1    59     1    59     1    59 0.99 Protein of unknown function (DUF1378)
Ribosomal_L29        PF00831.18    58 seq361_BIOID51115    -             63     5e-25   86.8   6.8   1   1     4e-29   5.5e-25   86.7   4.7     1    58     3    60     3    60 0.99 Ribosomal L29 protein
Packaging_FI         PF14000.1    125 seq362_BIOID51115    -            131     6e-42  142.6   4.3   1   1   4.9e-46   6.7e-42  142.5   3.0     1   125     2   128     2   128 0.97 DNA packaging protein FI
BON                  PF04972.12    64 seq364_BIOID51115    -            201   1.7e-39  133.2  15.7   1   2   7.5e-23     1e-18   66.7   3.7     1    63    60   122    60   123 0.98 BON domain
BON                  PF04972.12    64 seq364_BIOID51115    -            201   1.7e-39  133.2  15.7   2   2   1.3e-24   1.8e-20   72.3   1.8     1    62   139   200   139   201 0.97 BON domain
LamB_YcsF            PF03746.11   242 seq365_BIOID51115    -            244  5.8e-103  343.0   0.5   1   1  4.9e-107  6.6e-103  342.8   0.4     1   241     2   237     2   238 0.99 LamB/YcsF family
Plasmid_stabil       PF05016.9     90 seq367_BIOID51115    -             92     3e-15   56.2   0.1   1   1   2.4e-19   3.3e-15   56.1   0.1     1    90     4    91     4    91 0.86 Plasmid stabilisation system protein
Ribosomal_S17        PF00366.15    69 seq368_BIOID51115    -             84   1.1e-32  111.7   1.3   1   1   9.4e-37   1.3e-32  111.5   0.9     1    69    10    78    10    78 0.99 Ribosomal protein S17
DUF826               PF05696.6     78 seq369_BIOID51115    -             90   3.8e-42  142.1   4.5   1   1   3.1e-46   4.3e-42  142.0   3.1     1    78     1    84     1    84 0.99 Protein of unknown function (DUF826)
Phage_tail_U         PF06141.6    133 seq370_BIOID51115    -            100   4.9e-41  139.7   0.1   1   1     4e-45   5.4e-41  139.6   0.0     1    96     1    95     1    99 0.98 Phage minor tail protein U
Phage_tail_U         PF06141.6    133 seq373_BIOID51115    -            137   6.4e-68  226.7   0.2   1   1   5.2e-72   7.2e-68  226.5   0.2     1   133     5   137     5   137 0.99 Phage minor tail protein U
rve                  PF00665.21   120 seq376_BIOID51115    -            340   6.6e-25   87.4   0.0   1   1   3.8e-28   1.3e-24   86.4   0.0     2   119   106   221   105   222 0.97 Integrase core domain
rve_3                PF13683.1     67 seq376_BIOID51115    -            340   2.1e-17   62.2   0.2   1   1   1.4e-20   4.9e-17   61.0   0.2     2    67   194   260   193   260 0.98 Integrase core domain
rve_2                PF13333.1     52 seq376_BIOID51115    -            340   2.8e-12   46.3   2.9   1   1   9.3e-16   3.2e-12   46.2   0.5     1    51   212   267   212   267 0.93 Integrase core domain
HTH_21               PF13276.1     60 seq376_BIOID51115    -            340   2.3e-10   40.2   5.7   1   1   2.1e-13   7.3e-10   38.6   4.0     3    59    27    82    23    83 0.89 HTH-like domain
Phage_attach         PF05354.6    117 seq377_BIOID51115    -            117   5.3e-63  209.6   0.1   1   1   8.5e-67   5.8e-63  209.5   0.1     1   117     1   117     1   117 1.00 Phage Head-Tail Attachment
Gifsy-2              PF13856.1     95 seq377_BIOID51115    -            117   1.5e-30  105.0   0.0   1   1   2.4e-34   1.7e-30  104.9   0.0     1    95     4   105     4   105 0.99 ATP-binding sugar transporter from pro-phage
Thioredoxin_2        PF13098.1    112 seq379_BIOID51115    -            236   1.2e-24   86.5   0.0   1   1   6.1e-28   2.1e-24   85.7   0.0     3   112   104   226   101   226 0.75 Thioredoxin-like domain
DsbC_N               PF10411.4     57 seq379_BIOID51115    -            236   7.4e-17   60.2   0.1   1   1   5.4e-20   1.8e-16   58.9   0.0     1    56    25    77    25    78 0.96 Disulfide bond isomerase protein N-terminus
Fer4_5               PF12801.2     48 seq380_BIOID51115    -            367   4.5e-21   74.2   6.6   1   2   3.4e-17   7.7e-14   51.1   0.3     2    47   107   152   106   153 0.93 4Fe-4S binding domain
Fer4_5               PF12801.2     48 seq380_BIOID51115    -            367   4.5e-21   74.2   6.6   2   2   7.2e-12   1.6e-08   34.0   0.7     2    48   211   257   210   257 0.83 4Fe-4S binding domain
Fer4                 PF00037.22    24 seq380_BIOID51115    -            367   2.3e-11   42.6  17.2   1   1   1.1e-08   2.4e-05   23.6   2.0     3    20   256   273   254   277 0.88 4Fe-4S binding domain
Fer4_9               PF13187.1     55 seq380_BIOID51115    -            367   2.2e-08   34.0  28.0   1   1   2.5e-10   5.8e-07   29.5   9.8     2    53   261   301   260   303 0.94 4Fe-4S dicluster domain
Fer4_10              PF13237.1     52 seq380_BIOID51115    -            367   5.2e-08   32.4  13.9   1   1   4.4e-11     1e-07   31.5   8.3     2    52   254   299   253   303 0.95 4Fe-4S dicluster domain
Mannitol_dh_C        PF08125.8    245 seq381_BIOID51115    -            244   7.4e-84  280.6   0.0   1   1   6.1e-88   8.4e-84  280.4   0.0    32   244     3   217     1   218 0.98 Mannitol dehydrogenase C-terminal domain
Lysis_S              PF04971.7     68 seq383_BIOID51115    -             71   7.2e-47  156.8   0.6   1   1   5.8e-51   7.9e-47  156.7   0.4     1    68     4    71     4    71 1.00 Lysis protein S
AAA_18               PF13238.1    129 seq384_BIOID51115    -            185   1.6e-08   34.8   0.0   1   1     3e-11   1.4e-07   31.7   0.0     1   118     6   138     6   147 0.67 AAA domain
AAA_33               PF13671.1    143 seq384_BIOID51115    -            185   1.7e-07   31.0   0.2   1   1   1.2e-10   5.4e-07   29.4   0.2     1   136     5   150     5   153 0.71 AAA domain
Guanylate_kin        PF00625.16   183 seq384_BIOID51115    -            185   4.7e-06   26.0   0.0   1   1   1.2e-09   5.6e-06   25.7   0.0     2   152     3   149     2   177 0.81 Guanylate kinase
Ribosomal_L14        PF00238.14   122 seq385_BIOID51115    -            123   3.4e-54  181.7   0.4   1   1   2.7e-58   3.7e-54  181.5   0.3     1   122     1   123     1   123 0.98 Ribosomal protein L14p/L23e
Big_2                PF02368.13    79 seq386_BIOID51115    -            247   1.1e-10   41.0  10.6   1   1   8.3e-15   1.1e-10   41.0   7.3     2    73   161   235   160   241 0.89 Bacterial Ig-like domain (group 2)
DUF1328              PF07043.8     39 seq389_BIOID51115    -             63   1.9e-12   46.8  24.5   1   1   1.7e-16   2.3e-12   46.5  17.0     1    39    16    54    16    54 0.99 Protein of unknown function (DUF1328)
Minor_tail_Z         PF06763.6    189 seq392_BIOID51115    -            192   3.1e-91  304.0  15.5   1   1   2.5e-95   3.4e-91  303.9  10.7     1   189     3   192     3   192 1.00 Prophage minor tail protein Z (GPZ)
H2TH                 PF06831.9     93 seq395_BIOID51115    -            263   3.4e-18   65.0   0.0   1   1   1.4e-21   6.4e-18   64.1   0.0     1    77   126   205   126   215 0.85 Formamidopyrimidine-DNA glycosylase H2TH domain
Fapy_DNA_glyco       PF01149.19   116 seq395_BIOID51115    -            263   7.7e-15   55.1   0.0   1   1     3e-18   1.4e-14   54.3   0.0     1   106     2   104     2   110 0.88 Formamidopyrimidine-DNA glycosylase N-terminal domain
zf-FPG_IleRS         PF06827.9     30 seq395_BIOID51115    -            263   1.4e-07   30.8   3.6   1   1   5.7e-11   2.6e-07   30.0   2.5     1    29   235   263   235   263 0.98 Zinc finger found in FPG and IleRS
KOW                  PF00467.24    32 seq402_BIOID51115    -            104   4.4e-06   25.9   3.9   1   1   7.1e-10   9.8e-06   24.8   2.7     2    32     8    37     7    37 0.93 KOW motif
Patatin              PF01734.17   204 seq403_BIOID51115    -            357   5.2e-22   78.6   0.2   1   1   3.1e-25   4.2e-21   75.7   0.2     1   203    27   195    27   196 0.91 Patatin-like phospholipase
Acetyltransf_1       PF00583.19    83 seq406_BIOID51115    -            144     1e-14   54.1   0.3   1   1     4e-18   1.8e-14   53.4   0.2     3    83    54   134    52   134 0.95 Acetyltransferase (GNAT) family
Acetyltransf_7       PF13508.1     79 seq406_BIOID51115    -            144   1.4e-09   37.8   0.0   1   1   3.7e-13   1.7e-09   37.6   0.0    11    78    55   134    30   135 0.76 Acetyltransferase (GNAT) domain
Acetyltransf_10      PF13673.1    117 seq406_BIOID51115    -            144   2.2e-09   37.3   0.0   1   1   5.6e-13   2.6e-09   37.1   0.0    39   117    42   133    13   133 0.83 Acetyltransferase (GNAT) domain
Peptidase_M15        PF01427.12   198 seq407_BIOID51115    -            193     2e-75  252.6   0.0   1   1   4.2e-79   2.9e-75  252.1   0.0     2   197     4   186     3   187 0.98 D-ala-D-ala dipeptidase
VanY                 PF02557.12   132 seq407_BIOID51115    -            193     4e-10   39.5   0.0   1   1   8.9e-14   6.1e-10   38.9   0.0     4   128    42   167    39   171 0.87 D-alanyl-D-alanine carboxypeptidase
DHH                  PF01368.15   137 seq409_BIOID51115    -            577   3.1e-19   68.8   0.0   1   1   6.6e-23   4.5e-19   68.3   0.0     3   137    69   234    67   234 0.89 DHH family
DHHA1                PF02272.14    68 seq409_BIOID51115    -            577   6.7e-16   57.6   0.0   1   1   1.9e-19   1.3e-15   56.7   0.0     1    66   382   449   382   451 0.95 DHHA1 domain
Thiolase_N           PF00108.18   264 seq411_BIOID51115    -            306   1.8e-92  308.9   2.0   1   1   5.5e-96   2.5e-92  308.4   1.4     1   264     1   254     1   254 0.97 Thiolase, N-terminal domain
Thiolase_C           PF02803.13   123 seq411_BIOID51115    -            306   2.1e-06   27.0   1.5   1   1   6.1e-10   2.8e-06   26.6   0.0     1    37   261   297   261   301 0.95 Thiolase, C-terminal domain
ketoacyl-synt        PF00109.21   255 seq411_BIOID51115    -            306   2.7e-05   23.6   1.2   1   1   5.9e-09   2.7e-05   23.6   0.8   169   219    83   133    76   147 0.85 Beta-ketoacyl synthase, N-terminal domain
Ribosomal_L5_C       PF00673.16    95 seq412_BIOID51115    -            179   3.2e-42  142.0   0.0   1   1   7.3e-46     5e-42  141.4   0.0     1    94    84   177    84   178 0.99 ribosomal L5P family C-terminus
Ribosomal_L5         PF00281.14    56 seq412_BIOID51115    -            179   2.8e-25   87.7   0.1   1   1   7.4e-29     5e-25   86.9   0.0     1    56    24    80    23    80 0.98 Ribosomal protein L5
Phage_tail_U         PF06141.6    133 seq413_BIOID51115    -            131   1.3e-62  209.5   0.4   1   1     1e-66   1.4e-62  209.4   0.3     1   133     1   131     1   131 0.99 Phage minor tail protein U
Phage_lambd_GpG      PF06894.6    127 seq415_BIOID51115    -            129   1.4e-46  157.1   0.3   1   1   1.2e-50   1.6e-46  156.8   0.2     1   117     2   115     2   123 0.94 Bacteriophage lambda minor tail protein (GpG)
DUF968               PF06147.6    200 seq416_BIOID51115    -            349   1.5e-79  266.4   0.0   1   1   1.8e-83   2.4e-79  265.7   0.0     2   200   130   346   129   346 0.99 Protein of unknown function (DUF968)
Lactamase_B_2        PF12706.2    194 seq417_BIOID51115    -            268   7.1e-14   51.6   0.1   1   1   6.3e-18   8.7e-14   51.3   0.1    28   194    82   239    46   239 0.84 Beta-lactamase superfamily domain
SBP_bac_5            PF00496.17   374 seq421_BIOID51115    -            562   1.3e-93  313.6   7.5   1   1   1.5e-97     2e-93  313.0   5.2     2   371   124   478   123   480 0.97 Bacterial extracellular solute-binding proteins, family 5 Middle
Big_2                PF02368.13    79 seq425_BIOID51115    -            256   3.3e-13   49.1  10.3   1   1   2.4e-17   3.3e-13   49.1   7.1     2    76   171   248   170   251 0.94 Bacterial Ig-like domain (group 2)
Rep_3                PF01051.16   218 seq428_BIOID51115    -            325   4.9e-22   78.4   0.1   1   1   5.5e-26   7.5e-22   77.8   0.1     4   210    11   265     9   271 0.86 Initiator Replication protein
Molybdop_Fe4S4       PF04879.11    55 seq429_BIOID51115    -            195     8e-20   70.2   0.3   1   1   2.3e-23   1.6e-19   69.3   0.1     2    55    44   104    43   104 0.91 Molybdopterin oxidoreductase Fe4S4 domain
Molybdopterin        PF00384.17   432 seq429_BIOID51115    -            195   1.8e-06   26.8   0.0   1   1   3.2e-10   2.2e-06   26.6   0.0     1    56   107   155   107   191 0.75 Molybdopterin oxidoreductase
Phage_tail_T         PF06223.7    103 seq430_BIOID51115    -            109   1.3e-54  182.8   0.3   1   1     1e-58   1.4e-54  182.6   0.2     1   103     6   108     6   108 0.99 Minor tail protein T
Ribosomal_S14        PF00253.16    55 seq431_BIOID51115    -            101   9.1e-25   85.7   0.7   1   1     9e-29   1.2e-24   85.2   0.5     1    55    46   100    46   100 0.98 Ribosomal protein S14p/S29e
LysR_substrate       PF03466.15   209 seq433_BIOID51115    -            297     2e-46  157.6   1.5   1   1   4.3e-50   2.9e-46  157.0   1.1     2   208    89   296    88   297 0.96 LysR substrate binding domain
HTH_1                PF00126.22    60 seq433_BIOID51115    -            297   3.5e-23   80.9   2.2   1   1   1.1e-26   7.2e-23   79.9   1.5     1    60     5    64     5    64 0.98 Bacterial regulatory helix-turn-helix protein, lysR family
SIS_2                PF13580.1    138 seq435_BIOID51115    -            246   3.1e-31  107.7   0.3   1   1   9.4e-35   6.4e-31  106.7   0.2    15   138    78   200    56   200 0.92 SIS domain
SIS                  PF01380.17   131 seq435_BIOID51115    -            246   5.9e-08   32.2   0.0   1   1   2.3e-11   1.6e-07   30.9   0.0    51   104   163   216   152   229 0.91 SIS domain
TatD_DNase           PF01026.16   255 seq436_BIOID51115    -            260   7.7e-68  228.3   0.0   1   1   6.5e-72   8.8e-68  228.1   0.0     1   255     6   257     6   257 0.98 TatD related DNase
TMP_2                PF06791.8    210 seq439_BIOID51115    -            912   4.8e-59  199.3   5.5   1   1   7.1e-63   4.8e-59  199.3   3.8     5   209   227   426   224   427 0.99 Prophage tail length tape measure protein
Tape_meas_lam_C      PF09718.5     78 seq439_BIOID51115    -            912   7.3e-26   89.7   5.6   1   1   1.1e-29   7.3e-26   89.7   3.9     1    78   810   887   810   887 0.98 Lambda phage tail tape-measure protein (Tape_meas_lam_C)
Ribosomal_S8         PF00410.14   129 seq440_BIOID51115    -            130   2.3e-48  163.1   0.0   1   1   1.8e-52   2.5e-48  163.0   0.0     1   128     5   129     5   130 0.97 Ribosomal protein S8
Thiolase_C           PF02803.13   123 seq441_BIOID51115    -             81   1.1e-32  111.9   0.3   1   1   8.7e-37   1.2e-32  111.8   0.2    47   123     1    80     1    80 0.97 Thiolase, C-terminal domain
Molybdopterin        PF00384.17   432 seq445_BIOID51115    -            804   6.4e-22   77.7   0.0   1   1   1.4e-24   9.4e-21   73.9   0.0   103   380     2   378     1   380 0.82 Molybdopterin oxidoreductase
Molydop_binding      PF01568.16   109 seq445_BIOID51115    -            804   2.1e-16   59.5   0.0   1   1   9.2e-20   6.3e-16   58.0   0.0     4   108   682   797   679   798 0.95 Molydopterin dinucleotide binding domain
Phage_lambd_GpG      PF06894.6    127 seq446_BIOID51115    -            140   2.9e-57  191.6   0.9   1   1   2.4e-61   3.3e-57  191.4   0.7     1   126     1   125     1   126 0.99 Bacteriophage lambda minor tail protein (GpG)
Antiterm             PF03589.8     95 seq447_BIOID51115    -            250   3.7e-51  171.0   1.2   1   2   6.4e-24   8.8e-20   70.4   0.0     1    95    14   107    14   107 0.98 Antitermination protein
Antiterm             PF03589.8     95 seq447_BIOID51115    -            250   3.7e-51  171.0   1.2   2   2   6.5e-32   8.9e-28   96.1   0.3     2    95   155   247   154   247 0.98 Antitermination protein
Ribosomal_L6         PF00347.18    77 seq449_BIOID51115    -            177   4.8e-40  135.8   0.1   1   2     4e-21   5.5e-17   61.9   0.0     1    77    11    82    11    82 0.98 Ribosomal protein L6
Ribosomal_L6         PF00347.18    77 seq449_BIOID51115    -            177   4.8e-40  135.8   0.1   2   2   2.3e-24   3.2e-20   72.3   0.0     1    76    90   164    90   165 0.98 Ribosomal protein L6
CSD                  PF00313.17    66 seq451_BIOID51115    -             66   1.9e-22   78.6   0.0   1   1   1.5e-26     2e-22   78.6   0.0     1    65     1    65     1    66 0.98 'Cold-shock' DNA-binding domain
Phage_tail_T         PF06223.7    103 seq454_BIOID51115    -            144   1.1e-57  192.6   0.9   1   1   5.4e-56   7.3e-52  173.9   0.1     1   103    11   113    11   113 0.99 Minor tail protein T
GATase_4             PF13230.1    272 seq457_BIOID51115    -            255  3.2e-107  357.1   0.0   1   1  7.7e-111  3.5e-107  357.0   0.0     1   252     1   252     1   255 0.99 Glutamine amidotransferases class-II
GATase_2             PF00310.16   361 seq457_BIOID51115    -            255   3.3e-17   62.1   0.1   1   1   2.1e-15   9.7e-12   44.1   0.1   189   359    65   215    60   217 0.87 Glutamine amidotransferases class-II
ROK                  PF00480.15   179 seq458_BIOID51115    -            406   7.9e-36  123.4   0.0   1   1   8.3e-40   1.1e-35  122.9   0.0     4   178    92   273    89   274 0.86 ROK family
HTH_Tnp_1            PF01527.15    76 seq460_BIOID51115    -            243   3.7e-25   87.5   0.1   1   1   8.7e-25   2.4e-21   75.3   0.0     2    74   113   189   112   191 0.93 Transposase
HTH_24               PF13412.1     48 seq460_BIOID51115    -            243     3e-05   23.2   0.0   1   1   2.2e-08     6e-05   22.2   0.0    16    46    45    75    41    75 0.93 Winged helix-turn-helix DNA-binding
Ribosomal_L18p       PF00861.17   119 seq461_BIOID51115    -            117   1.1e-37  128.6   4.6   1   1   9.2e-42   1.3e-37  128.5   3.2     2   119     2   117     1   117 0.95 Ribosomal L18p/L5e family
Peptidase_S24        PF00717.18    70 seq462_BIOID51115    -            212   1.3e-09   37.4   0.1   1   1   2.8e-13   1.9e-09   36.8   0.1     3    69   126   197   124   198 0.96 Peptidase S24-like
HTH_3                PF01381.17    55 seq462_BIOID51115    -            212   2.6e-05   23.8   0.0   1   1   7.6e-09   5.2e-05   22.8   0.0     8    55    17    64    11    64 0.86 Helix-turn-helix
RF-1                 PF00472.15   114 seq464_BIOID51115    -            293   5.1e-40  135.6   1.0   1   1   1.2e-43     8e-40  135.0   0.7     2   114   154   265   153   265 0.98 RF-1 domain
PCRF                 PF03462.13   116 seq464_BIOID51115    -            293   1.2e-34  118.4   1.8   1   1   1.7e-38   1.2e-34  118.4   1.2     5   116    16   123    13   123 0.96 PCRF domain
BPD_transp_1         PF00528.17   185 seq470_BIOID51115    -            340     1e-45  155.4  12.9   1   1   1.4e-49   1.9e-45  154.5   8.9     1   183   115   334   115   336 0.99 Binding-protein-dependent transport system inner membrane component
Peptidase_M3         PF01432.15   458 seq472_BIOID51115    -            681  7.3e-147  489.9   0.1   1   1    9e-151  1.2e-146  489.2   0.0     2   457   230   678   229   679 0.97 Peptidase family M3
TMP_2                PF06791.8    210 seq474_BIOID51115    -            853   2.2e-67  226.6  13.9   1   1   3.2e-71   2.2e-67  226.6   9.6     2   209    50   257    49   258 0.97 Prophage tail length tape measure protein
Tape_meas_lam_C      PF09718.5     78 seq474_BIOID51115    -            853   1.1e-20   73.1   5.4   1   1   1.6e-24   1.1e-20   73.1   3.8     1    78   626   703   626   703 0.98 Lambda phage tail tape-measure protein (Tape_meas_lam_C)
Peptidase_S24        PF00717.18    70 seq478_BIOID51115    -            237   2.4e-16   58.9   0.1   1   1   6.9e-20   4.7e-16   58.0   0.0     1    69   145   218   145   219 0.97 Peptidase S24-like
HTH_3                PF01381.17    55 seq478_BIOID51115    -            237     5e-11   42.1   0.5   1   1   1.4e-14   9.6e-11   41.2   0.0     3    55    24    77    22    77 0.93 Helix-turn-helix
Ribosomal_S5         PF00333.15    67 seq479_BIOID51115    -            167   6.6e-32  108.9   1.8   1   1   1.8e-35   1.3e-31  108.0   1.3     1    66    10    75    10    76 0.98 Ribosomal protein S5, N-terminal domain
Ribosomal_S5_C       PF03719.10    74 seq479_BIOID51115    -            167     5e-32  108.8   1.4   1   1   1.3e-35   8.7e-32  108.1   0.9     1    74    85   158    85   158 0.98 Ribosomal protein S5, C-terminal domain
Methyltransf_4       PF02390.12   197 seq482_BIOID51115    -            239   1.8e-65  219.5   0.0   1   1   1.6e-69   2.2e-65  219.3   0.0     5   197    49   238    42   238 0.97 Putative methyltransferase
SIS                  PF01380.17   131 seq483_BIOID51115    -            307   1.7e-30  105.1   0.1   1   1   5.1e-34   2.3e-30  104.7   0.0     2   130   149   277   148   278 0.98 SIS domain
HTH_6                PF01418.12    77 seq483_BIOID51115    -            307   3.9e-26   90.4   0.0   1   1   2.1e-29   9.7e-26   89.2   0.0     2    77    26   101    25   101 0.97 Helix-turn-helix domain, rpiR family
DDE_3                PF13358.1    146 seq484_BIOID51115    -            281   6.3e-16   58.3   0.1   1   1   4.4e-19   1.2e-15   57.4   0.0     2   125   159   280   158   281 0.97 DDE superfamily endonuclease
HTH_29               PF13551.1    113 seq484_BIOID51115    -            281   1.9e-11   43.9   0.3   1   1   1.3e-14   3.5e-11   43.0   0.2     1   109    16   122    16   124 0.91 Winged helix-turn helix
HTH_23               PF13384.1     50 seq484_BIOID51115    -            281   1.5e-09   37.0   0.6   1   1     2e-11   5.4e-08   32.1   0.1     3    50    12    59    10    62 0.89 Homeodomain-like domain
HTH_32               PF13565.1     77 seq484_BIOID51115    -            281   1.9e-07   31.6   0.6   1   1   6.8e-11   1.9e-07   31.6   0.4     1    77    42   122    42   122 0.87 Homeodomain-like domain
TetR_C_2             PF08361.6    121 seq485_BIOID51115    -            220   1.1e-46  157.5   0.5   1   1   4.2e-50   1.9e-46  156.7   0.1     1   120    84   202    84   203 0.99 MAATS-type transcriptional repressor, C-terminal region
TetR_N               PF00440.18    47 seq485_BIOID51115    -            220     2e-18   65.6   0.0   1   1   1.3e-21   5.9e-18   64.1   0.0     1    47    16    62    16    62 0.98 Bacterial regulatory proteins, tetR family
TetR_C_4             PF08359.6    133 seq485_BIOID51115    -            220   3.9e-06   26.7   0.1   1   1   3.2e-09   1.5e-05   24.8   0.0    72   126   139   193   121   201 0.91 YsiA-like protein, C-terminal region
TnpB_IS66            PF05717.8    108 seq486_BIOID51115    -            115   3.5e-44  148.5   0.0   1   1   2.8e-48   3.9e-44  148.3   0.0     2   106     7   109     6   111 0.96 IS66 Orf2 like protein
DUF2886              PF11102.3    200 seq487_BIOID51115    -            214     5e-63  212.1   1.7   1   1   4.1e-67   5.6e-63  212.0   1.1     1   200    13   210    13   210 0.99 Protein of unknown function (DUF2886)
HTH_3                PF01381.17    55 seq489_BIOID51115    -            154   3.2e-08   33.1   0.1   1   1   4.5e-12   6.2e-08   32.2   0.0     5    55    26    76    23    76 0.94 Helix-turn-helix
Ribosomal_L30        PF00327.15    52 seq493_BIOID51115    -             59     2e-20   71.9   0.2   1   1   1.6e-24   2.2e-20   71.8   0.1     1    51     4    54     4    55 0.95 Ribosomal protein L30p/L7e
tRNA-synt_2          PF00152.15   335 seq495_BIOID51115    -            505   2.1e-98  329.0   0.5   1   1    6e-102   2.7e-98  328.7   0.4     2   334   163   502   162   503 0.91 tRNA synthetases class II (D, K and N)
tRNA_anti            PF01336.20    76 seq495_BIOID51115    -            505   4.9e-15   55.0   0.0   1   1     2e-18   9.2e-15   54.1   0.0     1    76    68   146    68   146 0.98 OB-fold nucleic acid binding domain
DDE_Tnp_IS66         PF03050.9    271 seq496_BIOID51115    -            518  3.6e-100  334.5   0.2   1   1  1.1e-103  3.6e-100  334.5   0.1     1   270   181   467   181   468 0.99 Transposase IS66 family
DDE_Tnp_IS66_C       PF13817.1     39 seq496_BIOID51115    -            518   1.4e-19   69.6   0.4   1   1   1.2e-22     4e-19   68.2   0.3     1    39   474   512   474   512 0.99 IS66 C-terminal element
HTH_Tnp_IS66         PF13005.2     59 seq496_BIOID51115    -            518   6.6e-19   67.3   1.9   1   1   3.9e-22   1.3e-18   66.3   1.3     2    59   120   175   119   175 0.97 putative Helix-turn-helix domain of transposase IS66
LZ_Tnp_IS66          PF13007.2     78 seq496_BIOID51115    -            518   2.2e-10   40.9   4.7   1   1   1.5e-13   5.2e-10   39.7   3.2     2    77    39   116    38   117 0.74 Transposase C of IS166 homeodomain
Ribosomal_L18e       PF00828.14   129 seq498_BIOID51115    -            144   2.7e-23   82.6   2.7   1   1   2.7e-27   3.7e-23   82.2   1.9     3   127    27   143    26   144 0.88 Ribosomal protein L18e/L15
DUF4043              PF13252.1    341 seq500_BIOID51115    -            404  1.4e-131  438.4   0.1   1   1  1.3e-135  1.8e-131  438.1   0.1     2   341    52   400    51   400 0.99 Protein of unknown function (DUF4043)
DUF469               PF04320.9    101 seq501_BIOID51115    -            108   6.5e-42  142.2   0.5   1   1   5.4e-46   7.3e-42  142.1   0.4     1   101     7   107     7   107 1.00 Protein with unknown function (DUF469)
BPD_transp_1         PF00528.17   185 seq502_BIOID51115    -            298   2.1e-31  108.7  12.7   1   1   1.4e-34   9.8e-31  106.5   6.3     1   182   111   292   111   295 0.97 Binding-protein-dependent transport system inner membrane component
OppC_N               PF12911.2     56 seq502_BIOID51115    -            298   9.4e-09   34.4   0.5   1   1   1.4e-12   9.4e-09   34.4   0.3    12    56    27    71    24    71 0.94 N-terminal TM domain of oligopeptide transport permease C
AAA_26               PF13500.1    199 seq503_BIOID51115    -            231   2.3e-30  105.5   0.0   1   1   3.9e-34   2.7e-30  105.3   0.0     2   196     4   207     3   210 0.92 AAA domain
CbiA                 PF01656.18   195 seq503_BIOID51115    -            231   1.8e-17   63.2   0.0   1   1   3.3e-21   2.2e-17   62.9   0.0     2   181     6   196     5   212 0.79 CobQ/CobB/MinD/ParA nucleotide binding domain
Caps_synth_GfcC      PF06251.6    229 seq504_BIOID51115    -            248   1.1e-81  273.2   0.1   1   1     9e-86   1.2e-81  273.1   0.1     1   228    21   247    21   248 0.99 Capsule biosynthesis GfcC
Peripla_BP_4         PF13407.1    258 seq508_BIOID51115    -            311   1.5e-58  198.1  11.3   1   1   4.3e-62   1.9e-58  197.7   7.8     2   255    28   288    27   291 0.95 Periplasmic binding protein domain
Peripla_BP_1         PF00532.16   279 seq508_BIOID51115    -            311   1.7e-19   69.9   0.5   1   1   4.6e-23   2.1e-19   69.6   0.4     5   211    28   245    24   287 0.80 Periplasmic binding proteins and sugar binding domain of LacI family
Peripla_BP_3         PF13377.1    160 seq508_BIOID51115    -            311   2.6e-12   46.9   0.0   1   1   1.2e-15   5.7e-12   45.8   0.0    12   140   159   289   157   305 0.87 Periplasmic binding protein-like domain
Polyketide_cyc       PF03364.15   130 seq510_BIOID51115    -            158   1.1e-31  109.3   0.0   1   1   1.9e-35   1.3e-31  109.1   0.0     1   130    23   148    23   148 0.99 Polyketide cyclase / dehydrase and lipid transport
Polyketide_cyc2      PF10604.4    139 seq510_BIOID51115    -            158   8.5e-11   42.0   0.0   1   1   1.5e-14     1e-10   41.7   0.0     1   128    14   145    14   154 0.74 Polyketide cyclase / dehydrase and lipid transport
DUF3521              PF12035.3     35 seq511_BIOID51115    -             46   4.6e-10   39.0   0.3   1   1   4.6e-14   6.3e-10   38.6   0.2     1    35     1    28     1    28 0.99 Protein of unknown function (DUF3521)
DUF1391              PF07151.7     49 seq512_BIOID51115    -             50   1.4e-35  120.3   1.0   1   1   1.1e-39   1.5e-35  120.3   0.7     1    48     2    49     2    50 0.97 Protein of unknown function (DUF1391)
SecY                 PF00344.15   342 seq513_BIOID51115    -            443  3.3e-121  404.2  21.3   1   1  3.3e-125  4.5e-121  403.8  14.7     1   341    76   417    76   418 0.96 SecY translocase
Exc                  PF07825.6     77 seq514_BIOID51115    -             89   3.6e-05   23.3   0.0   1   1   3.3e-09   4.5e-05   23.0   0.0     3    54     7    58     5    68 0.91 Excisionase-like protein
DUF2884              PF11101.3    229 seq517_BIOID51115    -            239   1.7e-59  200.8   2.3   1   1   1.4e-63     2e-59  200.6   1.6     1   215    24   234    24   239 0.98 Protein of unknown function (DUF2884)
Phage_integ_N        PF09003.5     81 seq521_BIOID51115    -            372   5.3e-30  102.8   0.7   1   1   1.5e-33     1e-29  101.9   0.5     1    78     1    77     1    81 0.97 Bacteriophage lambda integrase, N-terminal domain
Phage_integrase      PF00589.17   173 seq521_BIOID51115    -            372   6.9e-15   55.0   0.1   1   1   2.7e-18   1.8e-14   53.6   0.0     2   170   194   363   193   366 0.84 Phage integrase family
Fer4_11              PF13247.1     99 seq522_BIOID51115    -            300   1.4e-28   98.5  12.8   1   1   1.6e-31   1.8e-28   98.1   5.3     2    98    92   188    91   189 0.94 4Fe-4S dicluster domain
Form-deh_trans       PF09163.6     44 seq522_BIOID51115    -            300   4.8e-21   73.8   0.1   1   1   8.7e-24   9.9e-21   72.8   0.1     1    43   246   288   246   289 0.98 Formate dehydrogenase N, transmembrane
Fer4_7               PF12838.2     52 seq522_BIOID51115    -            300     5e-15   55.5  22.2   1   1   7.4e-11   8.4e-08   32.3   3.7     1    50    38   114    38   117 0.90 4Fe-4S dicluster domain
Fer4_9               PF13187.1     55 seq522_BIOID51115    -            300   4.7e-14   52.2  24.0   1   1     1e-10   1.2e-07   31.7   7.7     2    55   133   184   132   184 0.97 4Fe-4S dicluster domain
Fer4_10              PF13237.1     52 seq522_BIOID51115    -            300   1.8e-12   46.7  26.0   1   1   1.2e-10   1.4e-07   31.0   7.4     2    52    93   144    92   144 0.91 4Fe-4S dicluster domain
Fer4_3               PF12798.2     15 seq522_BIOID51115    -            300   2.6e-07   30.6  41.4   1   3    0.0005      0.57   10.7   3.8     1    14   100   116   100   117 0.87 4Fe-4S binding domain
Fer4_3               PF12798.2     15 seq522_BIOID51115    -            300   2.6e-07   30.6  41.4   2   3   7.2e-05     0.082   13.3   2.8     1    14   133   146   133   147 0.94 4Fe-4S binding domain
Fer4_3               PF12798.2     15 seq522_BIOID51115    -            300   2.6e-07   30.6  41.4   3   3   5.6e-06    0.0063   16.8   2.9     1    15   160   183   160   183 0.98 4Fe-4S binding domain
Fer4_4               PF12800.2     17 seq522_BIOID51115    -            300   8.1e-07   28.7  31.6   1   2     5e-05     0.057   13.6   1.7     3    15    38    50    36    56 0.91 4Fe-4S binding domain
Fer4_4               PF12800.2     17 seq522_BIOID51115    -            300   8.1e-07   28.7  31.6   2   2   4.7e-07   0.00053   19.9   2.0     1    17   130   146   130   146 0.90 4Fe-4S binding domain
Fer4                 PF00037.22    24 seq522_BIOID51115    -            300   1.5e-06   27.3  37.4   1   1     7e-08   7.9e-05   21.9   1.8     5    22   130   147   126   149 0.87 4Fe-4S binding domain
NusG                 PF02357.14    92 seq528_BIOID51115    -            162   3.6e-22   78.2   0.0   1   1   3.7e-26     5e-22   77.8   0.0     2    91     3    90     2    91 0.92 Transcription termination factor nusG
Ub-RnfH              PF03658.9     84 seq529_BIOID51115    -             96   1.8e-38  130.1   0.1   1   1   1.5e-42     2e-38  130.0   0.1     1    84     5    88     5    88 0.99 RnfH family Ubiquitin
DUF940               PF06082.6    658 seq531_BIOID51115    -            698  1.1e-256  853.4   9.4   1   1  9.3e-261  1.3e-256  853.2   6.5     2   657    33   691    32   692 0.96 Bacterial putative lipoprotein (DUF940)
oligo_HPY            PF08352.7     64 seq534_BIOID51115    -            328   2.8e-18   65.9   0.6   1   1   1.1e-21   5.1e-18   65.0   0.4     1    64   236   300   236   300 0.98 Oligopeptide/dipeptide transporter, C-terminal region
ABC_tran             PF00005.22   118 seq534_BIOID51115    -            328   2.4e-16   60.0   0.0   1   1   7.2e-20   3.3e-16   59.6   0.0    14   118    61   185    49   185 0.78 ABC transporter
Phage_min_tail       PF05939.8    109 seq536_BIOID51115    -            109   5.7e-40  135.5   0.0   1   1   4.6e-44   6.3e-40  135.4   0.0     1   108     1   108     1   109 0.99 Phage minor tail protein
DUF3491              PF11996.3    936 seq538_BIOID51115    -           3168         0 1301.1   0.0   1   1         0         0 1299.7   0.0     1   936  2126  3052  2126  3052 1.00 Protein of unknown function (DUF3491)
TcdA_TcdB            PF12919.2    514 seq538_BIOID51115    -           3168    1e-188  627.9  13.1   1   1  2.9e-192    1e-188  627.9   9.1     1   514   258   774   258   774 0.98 TcdA/TcdB catalytic glycosyltransferase domain
Gly_transf_sug       PF04488.10   103 seq538_BIOID51115    -           3168   5.9e-24   84.3   4.8   1   1     3e-26     1e-22   80.3   1.1     2    96   418   521   417   528 0.88 Glycosyltransferase sugar-binding region containing DXD motif
TcdB_N               PF12918.2     66 seq538_BIOID51115    -           3168   1.6e-16   60.0   3.2   1   1   4.6e-20   1.6e-16   60.0   2.2     2    66   164   225   163   225 0.97 TcdB toxin N-terminal helical domain
NLPC_P60             PF00877.14   105 seq540_BIOID51115    -            257   4.6e-31  106.6   0.0   1   1   1.2e-34   8.2e-31  105.8   0.0     1   105   139   249   139   249 0.98 NlpC/P60 family
RPAP2_Rtr1           PF04181.8     79 seq542_BIOID51115    -             58   0.00015   21.6   1.9   1   1   3.3e-08   0.00023   21.0   1.3    22    71     8    53     3    57 0.76 Rtr1/RPAP2 family
tRNA_U5-meth_tr      PF05958.6    352 seq546_BIOID51115    -            366  3.1e-187  621.3   1.3   1   1  1.3e-190  3.5e-187  621.1   0.9     1   351    10   365    10   366 0.99 tRNA (Uracil-5-)-methyltransferase
Methyltransf_4       PF02390.12   197 seq546_BIOID51115    -            366   5.4e-07   28.7   0.1   1   1   3.8e-10     1e-06   27.8   0.1    21    86   211   275   178   286 0.81 Putative methyltransferase
MTS                  PF05175.9    170 seq546_BIOID51115    -            366   8.1e-06   25.2   0.0   1   1   5.7e-09   1.6e-05   24.2   0.0    31    87   210   264   188   282 0.85 Methyltransferase small domain
Cons_hypoth95        PF03602.10   183 seq546_BIOID51115    -            366   1.6e-05   24.2   0.2   1   1   2.2e-08     6e-05   22.3   0.2    41   123   209   301   196   350 0.73 Conserved hypothetical protein 95
DicB                 PF05358.6     62 seq547_BIOID51115    -             97   1.6e-36  123.4   0.8   1   1   1.5e-40   2.1e-36  123.0   0.0     1    62    36    97    36    97 1.00 DicB protein
Phage_tail_L         PF05100.7    206 seq548_BIOID51115    -            232   1.6e-96  321.2   0.2   1   1  1.4e-100   1.9e-96  321.0   0.1     1   206    29   230    29   230 0.99 Phage minor tail protein L
DeoC                 PF01791.4    236 seq552_BIOID51115    -            259   3.8e-61  206.2   1.8   1   1     3e-65   4.1e-61  206.1   1.2     3   230    12   240    10   246 0.94 DeoC/LacD family aldolase
ABC_tran             PF00005.22   118 seq554_BIOID51115    -            510   5.8e-35  120.0   0.1   1   2   1.9e-23   8.8e-20   71.1   0.2     1   118    45   174    45   174 0.95 ABC transporter
ABC_tran             PF00005.22   118 seq554_BIOID51115    -            510   5.8e-35  120.0   0.1   2   2   7.7e-16   3.5e-12   46.6   0.0     3   117   305   437   303   438 0.83 ABC transporter
Exonuc_VIII          PF06630.6    182 seq555_BIOID51115    -            889   1.1e-59  200.7   0.0   1   1   3.2e-63   2.2e-59  199.7   0.0     1   182     8   187     8   187 0.97 Enterobacterial exodeoxyribonuclease VIII
DUF3799              PF12684.2    237 seq555_BIOID51115    -            889   3.3e-06   26.5   0.0   1   1   9.1e-10   6.2e-06   25.6   0.0     3   226   637   873   636   875 0.80 PDDEXK-like domain of unknown function (DUF3799)
Asparaginase         PF00710.15   313 seq556_BIOID51115    -            348   2.3e-89  299.2   3.8   1   1   1.9e-93   2.6e-89  299.0   2.6     1   313    25   342    25   342 0.96 Asparaginase
Phage_integrase      PF00589.17   173 seq560_BIOID51115    -            118   1.8e-15   56.8   0.3   1   1   1.5e-19   2.1e-15   56.7   0.2   104   171    17    89     2    91 0.90 Phage integrase family
Cytochrom_B_N        PF00033.14   188 seq561_BIOID51115    -            211   1.7e-23   82.8  20.0   1   1   3.3e-27   2.3e-23   82.4  13.8     2   188     8   184     7   184 0.88 Cytochrome b(N-terminal)/b6/petB
Ni_hydr_CYTB         PF01292.15   182 seq561_BIOID51115    -            211   3.2e-22   78.6  18.2   1   1   5.9e-26     4e-22   78.3  12.6     1   182     9   184     9   184 0.88 Prokaryotic cytochrome b561
DUF1482              PF07358.6     57 seq562_BIOID51115    -             62   8.8e-26   89.1   0.0   1   1   7.1e-30   9.7e-26   89.0   0.0     1    57     4    62     4    62 0.98 Protein of unknown function (DUF1482)
Phage_min_tail       PF05939.8    109 seq563_BIOID51115    -            109   4.8e-38  129.3   0.0   1   1   3.8e-42   5.2e-38  129.2   0.0     1   109     1   109     1   109 0.99 Phage minor tail protein
CSD                  PF00313.17    66 seq565_BIOID51115    -             71   1.7e-31  107.6   0.3   1   1   1.4e-35   1.9e-31  107.5   0.2     1    64     5    68     5    70 0.98 'Cold-shock' DNA-binding domain
Ribosomal_L36        PF00444.13    38 seq567_BIOID51115    -             38   3.7e-21   74.7   9.2   1   1   2.9e-25   3.9e-21   74.6   6.4     1    38     1    38     1    38 1.00 Ribosomal protein L36
Response_reg         PF00072.19   112 seq570_BIOID51115    -            260   1.3e-27   95.9   0.0   1   1     3e-31   2.1e-27   95.2   0.0     1   112    40   149    40   149 0.99 Response regulator receiver domain
Trans_reg_C          PF00486.23    77 seq570_BIOID51115    -            260   4.6e-25   87.2   0.0   1   1   1.6e-28   1.1e-24   86.0   0.0     3    77   182   255   178   255 0.95 Transcriptional regulatory protein, C terminal
Exonuc_VIII          PF06630.6    182 seq571_BIOID51115    -            820   3.7e-70  234.8   3.2   1   1   7.5e-74     1e-69  233.3   0.0     3   182    10   189     8   189 0.99 Enterobacterial exodeoxyribonuclease VIII
ABC_tran             PF00005.22   118 seq573_BIOID51115    -            308   1.1e-18   67.6   0.0   1   1   5.2e-22   1.8e-18   66.9   0.0     1   118    56   171    56   171 0.86 ABC transporter
oligo_HPY            PF08352.7     64 seq573_BIOID51115    -            308   2.4e-17   62.9   0.1   1   1   1.3e-20   4.3e-17   62.1   0.1     1    64   222   287   222   287 0.98 Oligopeptide/dipeptide transporter, C-terminal region
AAA_21               PF13304.1    303 seq573_BIOID51115    -            308   1.2e-11   44.9   0.0   1   1   3.5e-11   1.2e-07   31.8   0.0   220   302   126   206    86   207 0.81 AAA domain
AAA_22               PF13401.1    131 seq573_BIOID51115    -            308     1e-06   28.7   0.0   1   1   7.1e-10   2.4e-06   27.5   0.0     9   123    47   200    39   207 0.82 AAA domain
BOF                  PF04076.8    103 seq575_BIOID51115    -            130   7.3e-40  134.8   0.0   1   1   6.6e-44     9e-40  134.5   0.0     4   103    30   130    25   130 0.98 Bacterial OB fold (BOF) protein
Phage_tail_L         PF05100.7    206 seq576_BIOID51115    -            232   4.2e-97  323.1   0.2   1   1  3.6e-101     5e-97  322.9   0.1     1   206    29   230    29   230 0.99 Phage minor tail protein L
Ribosomal_S13        PF00416.17   106 seq577_BIOID51115    -            118   9.2e-40  135.2   0.4   1   1   7.6e-44     1e-39  135.1   0.3     1   106     3   108     3   108 0.99 Ribosomal protein S13/S18
DUF3950              PF13132.1     30 seq579_BIOID51115    -             75   1.5e-15   56.2   0.5   1   1   1.5e-19     2e-15   55.8   0.4     1    29    21    49    21    50 0.96 Domain of unknown function (DUF3950)
NLPC_P60             PF00877.14   105 seq582_BIOID51115    -            199   1.1e-13   50.8   0.0   1   1   2.1e-17   1.4e-13   50.4   0.0     1   104    63   175    63   176 0.92 NlpC/P60 family
Prok-JAB             PF14464.1    105 seq582_BIOID51115    -            199   1.3e-08   34.1   0.1   1   1   4.2e-12   2.9e-08   33.1   0.1    54    96     8    50     2    61 0.87 Prokaryotic homologs of the JAB domain
FdhE                 PF04216.7    293 seq585_BIOID51115    -            309  7.4e-114  380.2   1.0   1   1  6.5e-118  8.9e-114  380.0   0.7     5   293    19   304     9   304 0.98 Protein involved in formate dehydrogenase formation
Glycos_transf_3      PF00591.16   254 seq588_BIOID51115    -            440     3e-61  206.7   0.4   1   1   9.1e-65   4.1e-61  206.3   0.2     2   253    79   332    78   333 0.98 Glycosyl transferase family, a/b domain
PYNP_C               PF07831.8     75 seq588_BIOID51115    -            440   1.6e-25   88.2   0.2   1   1     7e-29   3.2e-25   87.2   0.1     1    74   350   423   350   424 0.98 Pyrimidine nucleoside phosphorylase C-terminal domain
Glycos_trans_3N      PF02885.12    66 seq588_BIOID51115    -            440   8.6e-15   53.9   1.2   1   1   3.2e-18   1.5e-14   53.2   0.1     3    65     5    67     3    68 0.97 Glycosyl transferase family, helical bundle domain
Ribosomal_S11        PF00411.14   110 seq590_BIOID51115    -            129   5.6e-50  168.0   0.2   1   1   4.9e-54   6.7e-50  167.7   0.1     1   110    19   128    19   128 0.99 Ribosomal protein S11
DUF1202              PF06717.6    308 seq592_BIOID51115    -            335  1.2e-174  579.7  15.9   1   1  9.8e-179  1.3e-174  579.5  11.0     1   307    13   322    13   323 0.99 Protein of unknown function (DUF1202)
GGDEF                PF00990.16   161 seq593_BIOID51115    -            296   6.5e-44  149.2   0.0   1   1   1.5e-47   1.1e-43  148.5   0.0     2   161   130   283   129   283 0.96 GGDEF domain
MCPsignal_assoc      PF13682.1     70 seq593_BIOID51115    -            296   6.4e-09   35.7   0.2   1   1   2.2e-12   1.5e-08   34.5   0.1     1    68    19    90    19    92 0.87 MCP-signal associated domain
Zn_Tnp_IS91          PF14319.1    111 seq594_BIOID51115    -             77   1.1e-07   31.2   0.0   1   1   8.5e-12   1.2e-07   31.1   0.0     2    54     7    64     6    69 0.86 Transposase zinc-binding domain
Lysis_S              PF04971.7     68 seq595_BIOID51115    -             71   4.2e-45  151.1   0.2   1   1   3.4e-49   4.7e-45  151.0   0.1     1    68     4    71     4    71 1.00 Lysis protein S
HATPase_c            PF02518.21   111 seq596_BIOID51115    -            452   1.1e-13   50.6   0.0   1   1   5.4e-17   2.5e-13   49.6   0.0     2   109   345   449   344   451 0.87 Histidine kinase-, DNA gyrase B-, and HSP90-like ATPase
HisKA                PF00512.20    68 seq596_BIOID51115    -            452   1.8e-11   43.6   1.0   1   1     1e-14   4.5e-11   42.4   0.7     2    66   236   299   235   301 0.97 His Kinase A (phospho-acceptor) domain
HAMP                 PF00672.20    70 seq596_BIOID51115    -            452   4.3e-10   39.5   2.2   1   1   1.5e-13     7e-10   38.8   0.0     2    69   162   230   161   231 0.95 HAMP domain
Prok-JAB             PF14464.1    105 seq597_BIOID51115    -            247   1.5e-19   69.4   0.1   1   1   3.7e-23   2.5e-19   68.6   0.1     3    96     3    98     1   109 0.93 Prokaryotic homologs of the JAB domain
NLPC_P60             PF00877.14   105 seq597_BIOID51115    -            247   5.7e-14   51.6   0.0   1   1   1.2e-17     8e-14   51.2   0.0     1   104   111   223   111   224 0.92 NlpC/P60 family
Lambda_tail_I        PF06805.7     82 seq599_BIOID51115    -            182   1.5e-12   47.0   0.0   1   1   1.9e-16   2.6e-12   46.2   0.0    25    82     2    64     1    64 0.98 Bacteriophage lambda tail assembly protein I
Y2_Tnp               PF04986.8    183 seq600_BIOID51115    -            345   5.2e-47  159.8   1.8   1   1   1.2e-50   8.4e-47  159.1   1.2     1   181    92   272    92   274 0.96 Putative transposase
Zn_Tnp_IS91          PF14319.1    111 seq600_BIOID51115    -            345   3.5e-16   58.5   2.9   1   1   9.6e-20   6.5e-16   57.7   2.0    51   109    11    69     8    71 0.95 Transposase zinc-binding domain
BPD_transp_1         PF00528.17   185 seq601_BIOID51115    -            264   5.3e-20   71.5  16.3   1   1   3.9e-24   5.3e-20   71.5  11.3     2   181    75   253    74   257 0.90 Binding-protein-dependent transport system inner membrane component
Ribosomal_S4         PF00163.14    94 seq602_BIOID51115    -            206   4.1e-28   97.4   1.6   1   1     6e-32   4.1e-28   97.4   1.1     1    94     2    95     2    95 0.97 Ribosomal protein S4/S9 N-terminal domain
S4                   PF01479.20    48 seq602_BIOID51115    -            206   4.8e-20   70.6   0.1   1   1   1.3e-23   9.1e-20   69.7   0.1     2    48    97   143    96   143 0.99 S4 domain
DUF1327              PF07041.6    113 seq604_BIOID51115    -             62   1.1e-34  118.5   0.8   1   1   9.1e-39   1.2e-34  118.4   0.5     1    62     1    62     1    62 0.99 Protein of unknown function (DUF1327)
BPD_transp_2         PF02653.11   267 seq605_BIOID51115    -            326   9.4e-48  162.3  45.6   1   1   6.9e-52   9.4e-48  162.3  31.6     1   267    52   318    52   318 0.91 Branched-chain amino acid transport system / permease component
Poly_export          PF02563.11    83 seq609_BIOID51115    -            379   7.6e-29   99.1   0.6   1   1   6.8e-32   4.7e-28   96.6   0.1     4    82    77   166    74   167 0.87 Polysaccharide biosynthesis/export protein
SLBB                 PF10531.4     59 seq609_BIOID51115    -            379   6.1e-17   61.1   1.0   1   2     4e-11   2.7e-07   30.2   0.0     3    47   174   219   172   225 0.93 SLBB domain
SLBB                 PF10531.4     59 seq609_BIOID51115    -            379   6.1e-17   61.1   1.0   2   2   8.6e-11   5.8e-07   29.1   0.1     1    53   256   307   256   313 0.92 SLBB domain
Phage_lysozyme       PF00959.14   110 seq613_BIOID51115    -            177     9e-32  109.5   0.0   1   1   8.7e-36   1.2e-31  109.1   0.0     1   110    48   166    48   166 0.98 Phage lysozyme
NusG                 PF02357.14    92 seq615_BIOID51115    -            213   3.3e-08   33.5   0.0   1   1   3.7e-12   5.1e-08   32.9   0.0     2    92    55   148    54   148 0.86 Transcription termination factor nusG
DUF3672              PF12421.3    136 seq616_BIOID51115    -           1132   4.5e-45  153.0   2.9   1   1   3.3e-48   1.1e-44  151.7   2.0     1   136   949  1091   949  1091 0.94 Fibronectin type III protein
Phage-tail_3         PF13550.1    164 seq616_BIOID51115    -           1132   2.8e-40  137.6   0.1   1   1   2.2e-43   7.4e-40  136.2   0.0     1   160   330   496   330   500 0.94 Putative phage tail protein
DUF1983              PF09327.6     81 seq616_BIOID51115    -           1132     3e-27   94.2   0.1   1   1   2.5e-30   8.4e-27   92.8   0.0     2    81   846   925   845   925 0.98 Domain of unknown function (DUF1983)
phage_tail_N         PF08400.5    134 seq617_BIOID51115    -            612     9e-45  151.5   1.3   1   1   3.3e-48     9e-45  151.5   0.9     1   134     1   134     1   134 0.99 Prophage tail fibre N-terminal
Collagen             PF01391.13    60 seq617_BIOID51115    -            612   1.7e-37  126.6 155.7   1   4     2e-11   5.3e-08   32.1  19.7     1    52   244   295   239   296 0.51 Collagen triple helix repeat (20 copies)
Collagen             PF01391.13    60 seq617_BIOID51115    -            612   1.7e-37  126.6 155.7   2   4   1.2e-12   3.3e-09   36.0  21.5     4    58   283   337   280   340 0.53 Collagen triple helix repeat (20 copies)
Collagen             PF01391.13    60 seq617_BIOID51115    -            612   1.7e-37  126.6 155.7   3   4   1.4e-12   3.7e-09   35.8  22.1     1    59   423   481   421   482 0.91 Collagen triple helix repeat (20 copies)
Collagen             PF01391.13    60 seq617_BIOID51115    -            612   1.7e-37  126.6 155.7   4   4   2.5e-12   6.8e-09   35.0  22.6     1    59   477   535   477   538 0.91 Collagen triple helix repeat (20 copies)
Phage_fiber_C        PF06820.7     64 seq617_BIOID51115    -            612     9e-35  118.5   0.3   1   1   5.6e-38   1.5e-34  117.7   0.2     1    64   538   601   538   601 0.99 Putative prophage tail fibre C-terminus
Phage_fiber_2        PF03406.8     44 seq617_BIOID51115    -            612   1.3e-20   72.6   7.4   1   1   4.8e-24   1.3e-20   72.6   5.1     1    43   374   416   374   417 0.97 Phage tail fibre repeat
CarboxypepD_reg      PF13620.1     82 seq617_BIOID51115    -            612   5.2e-09   35.9   2.5   1   1   5.5e-12   1.5e-08   34.4   1.7     2    80     5    86     4    89 0.85 Carboxypeptidase regulatory-like domain
Lambda_tail_I        PF06805.7     82 seq618_BIOID51115    -            190   1.6e-14   53.3   0.0   1   1   2.1e-18   2.9e-14   52.5   0.0    25    82     2    64     1    64 0.98 Bacteriophage lambda tail assembly protein I
RNA_pol_A_CTD        PF03118.10    67 seq619_BIOID51115    -            329   1.1e-25   88.7   0.1   1   1   4.3e-29     2e-25   87.8   0.1     2    66   244   308   243   309 0.95 Bacterial RNA polymerase, alpha chain C terminal domain
RNA_pol_L            PF01193.19    82 seq619_BIOID51115    -            329   2.7e-24   84.2   0.0   1   1   9.1e-28   4.1e-24   83.6   0.0     1    81    28   228    28   229 0.99 RNA polymerase Rpb3/Rpb11 dimerisation domain
RNA_pol_A_bac        PF01000.21   111 seq619_BIOID51115    -            329   1.5e-23   83.0   0.3   1   1   7.3e-27   3.3e-23   81.8   0.1     2   109    60   156    58   178 0.90 RNA polymerase Rpb3/RpoA insert domain
SBP_bac_8            PF13416.1    281 seq624_BIOID51115    -            348   6.4e-43  147.3   7.8   1   1   3.2e-46   8.7e-43  146.9   5.4     2   278    42   313    41   317 0.91 Bacterial extracellular solute-binding protein
SBP_bac_6            PF13343.1    242 seq624_BIOID51115    -            348   3.9e-41  140.8   3.7   1   1   1.8e-44     5e-41  140.5   2.5     4   241    77   323    74   324 0.92 Bacterial extracellular solute-binding protein
SBP_bac_11           PF13531.1    231 seq624_BIOID51115    -            348   3.9e-16   59.2   0.0   1   1   2.2e-19   6.1e-16   58.6   0.0    16   223    42   285    37   293 0.82 Bacterial extracellular solute-binding protein
SBP_bac_1            PF01547.20   314 seq624_BIOID51115    -            348   1.1e-13   51.5  11.0   1   1   7.2e-17     2e-13   50.6   7.6    12   313    40   284    31   285 0.74 Bacterial extracellular solute-binding protein
Lipoprotein_8        PF02030.10   493 seq624_BIOID51115    -            348   1.5e-09   36.8   0.1   1   1   2.1e-12   5.7e-09   34.8   0.0    21    98    22   104     1   114 0.76 Hypothetical lipoprotein (MG045 family)
ATP-grasp_4          PF13535.1    184 seq625_BIOID51115    -            309   2.2e-25   89.4   0.0   1   1   8.7e-29   1.2e-24   86.9   0.0     2   182   122   302   121   304 0.92 ATP-grasp domain
Metalloenzyme        PF01676.13   262 seq626_BIOID51115    -            407   1.2e-57  195.1   0.0   1   1   9.9e-62   1.4e-57  194.9   0.0     1   261     2   405     2   406 0.97 Metalloenzyme superfamily
BDM                  PF10684.4     92 seq627_BIOID51115    -             71   4.2e-48  161.4   0.4   1   1   3.4e-52   4.6e-48  161.3   0.3    22    92     1    71     1    71 0.99 Putative biofilm-dependent modulation protein
DUF2514              PF10721.4    162 seq628_BIOID51115    -            165   6.4e-47  159.1  10.9   1   1   5.2e-51   7.1e-47  158.9   7.6     2   161     2   159     1   160 0.96 Protein of unknown function (DUF2514)
Pyr_redox_2          PF07992.9    200 seq631_BIOID51115    -            466   5.3e-32  111.2   0.0   1   1   5.4e-35   1.1e-31  110.2   0.0     1   198     8   315     8   317 0.89 Pyridine nucleotide-disulphide oxidoreductase
Pyr_redox_dim        PF02852.17   110 seq631_BIOID51115    -            466   4.1e-30  103.9   0.8   1   1   5.4e-33   1.1e-29  102.5   0.5     1   109   346   457   346   458 0.97 Pyridine nucleotide-disulphide oxidoreductase, dimerisation domain
Pyr_redox            PF00070.22    80 seq631_BIOID51115    -            466   1.7e-18   66.6   1.7   1   1   4.2e-19   8.3e-16   58.0   0.0     1    76   178   251   178   258 0.94 Pyridine nucleotide-disulphide oxidoreductase
Pyr_redox_3          PF13738.1    203 seq631_BIOID51115    -            466   3.4e-08   33.6   0.0   1   1   1.7e-10   3.2e-07   30.4   0.0     1   176    10   185    10   212 0.71 Pyridine nucleotide-disulphide oxidoreductase
FAD_binding_2        PF00890.19   421 seq631_BIOID51115    -            466   6.7e-06   25.0   3.4   1   1   3.2e-08   6.2e-05   21.9   1.5     1    40     8    48     8    51 0.96 FAD binding domain
Thi4                 PF01946.12   230 seq631_BIOID51115    -            466   1.5e-05   24.1   0.4   1   1   3.4e-08   6.6e-05   21.9   0.2    17    61     6    50     2    64 0.89 Thi4 family
Ribul_P_3_epim       PF00834.14   201 seq635_BIOID51115    -            231   1.1e-60  204.0   0.0   1   1     1e-64   1.4e-60  203.7   0.0     1   195     2   196     2   203 0.96 Ribulose-phosphate 3 epimerase family
DUF2913              PF11140.3    207 seq636_BIOID51115    -            255   1.8e-37  128.5   0.0   1   1   1.5e-41   2.1e-37  128.3   0.0     3   207    41   234    39   234 0.98 Protein of unknown function (DUF2913)
Ribosomal_S22        PF08136.6     45 seq637_BIOID51115    -             45   3.2e-32  110.3   1.3   1   1   2.5e-36   3.4e-32  110.2   0.9     1    45     1    45     1    45 1.00 30S ribosomal protein subunit S22 family
Phage-tail_3         PF13550.1    164 seq638_BIOID51115    -           1113   3.6e-40  137.3   0.0   1   1   2.8e-43   9.4e-40  135.9   0.0     1   161   330   497   330   500 0.94 Putative phage tail protein
DUF3672              PF12421.3    136 seq638_BIOID51115    -           1113   4.4e-37  127.1   1.8   1   1   3.2e-40   1.1e-36  125.8   1.2     1   135   949  1098   949  1099 0.94 Fibronectin type III protein
DUF1983              PF09327.6     81 seq638_BIOID51115    -           1113   6.8e-28   96.3   0.1   1   1   4.8e-31   1.6e-27   95.1   0.0     2    81   846   925   845   925 0.98 Domain of unknown function (DUF1983)
Fer4_11              PF13247.1     99 seq639_BIOID51115    -            644   4.4e-16   58.4  15.0   1   1   4.2e-19   4.4e-16   58.4  10.4     6    97    57   142    53   144 0.90 4Fe-4S dicluster domain
Pyr_redox_2          PF07992.9    200 seq639_BIOID51115    -            644   7.8e-11   42.1   0.0   1   1   3.2e-13   3.4e-10   40.0   0.0     1   198   317   617   317   619 0.87 Pyridine nucleotide-disulphide oxidoreductase
Fer4_9               PF13187.1     55 seq639_BIOID51115    -            644   2.6e-10   40.3  43.0   1   1   2.2e-09   2.3e-06   27.6   8.3     1    54    91   138    91   139 0.94 4Fe-4S dicluster domain
Pyr_redox            PF00070.22    80 seq639_BIOID51115    -            644     3e-10   40.2   1.3   1   1   4.8e-08     5e-05   23.4   0.1     1    63   317   388   317   393 0.81 Pyridine nucleotide-disulphide oxidoreductase
NAD_binding_8        PF13450.1     68 seq639_BIOID51115    -            644   7.9e-09   35.3   0.1   1   1   1.9e-11     2e-08   34.0   0.0     1    35   320   354   320   362 0.96 NAD(P)-binding Rossmann-like domain
Fer4_6               PF12837.2     24 seq639_BIOID51115    -            644   2.4e-08   33.3  55.3   1   1   3.9e-09   4.1e-06   26.3   1.4     2    23    85   106    84   107 0.91 4Fe-4S binding domain
Fer4_10              PF13237.1     52 seq639_BIOID51115    -            644   1.6e-07   30.8  46.1   1   1   1.7e-09   1.8e-06   27.4   7.2     3    52    86   135    84   135 0.86 4Fe-4S dicluster domain
Fer4                 PF00037.22    24 seq639_BIOID51115    -            644     1e-06   27.9   3.0   1   1   9.8e-10     1e-06   27.9   2.1     2    23    86   107    85   108 0.90 4Fe-4S binding domain
FAD_binding_3        PF01494.14   356 seq639_BIOID51115    -            644   6.6e-06   25.2   0.1   1   1   1.6e-08   1.7e-05   23.9   0.1     3    34   317   348   316   350 0.95 FAD binding domain
Thi4                 PF01946.12   230 seq639_BIOID51115    -            644   1.1e-05   24.6   0.0   1   1     2e-08   2.1e-05   23.6   0.0    19    63   317   361   307   386 0.79 Thi4 family
HI0933_like          PF03486.9    409 seq639_BIOID51115    -            644   8.4e-06   24.3   0.3   1   1   1.5e-08   1.6e-05   23.4   0.2     2    36   317   351   316   356 0.94 HI0933-like protein
RecT                 PF03837.9    199 seq640_BIOID51115    -            271     9e-58  194.7   0.0   1   1   8.8e-62   1.2e-57  194.3   0.0     1   188    55   246    55   257 0.93 RecT family
LMWPc                PF01451.16   138 seq642_BIOID51115    -            148   8.9e-43  145.8   0.0   1   1   7.3e-47     1e-42  145.6   0.0     1   138     9   143     9   143 0.98 Low molecular weight phosphotyrosine protein phosphatase
Malic_M              PF03949.10   255 seq643_BIOID51115    -            574   4.7e-93  311.2   0.0   1   1   9.9e-97   6.8e-93  310.7   0.0     1   254   280   539   280   540 0.99 Malic enzyme, NAD binding domain
malic                PF00390.14   182 seq643_BIOID51115    -            574   2.1e-80  268.4   0.0   1   1   5.8e-84   3.9e-80  267.5   0.0     1   182    90   270    90   270 0.99 Malic enzyme, N-terminal domain
OmpA                 PF00691.15    97 seq645_BIOID51115    -            261   1.7e-14   53.8   0.1   1   1     5e-18   6.8e-14   51.9   0.0     1    92   120   213   120   217 0.84 OmpA family
GrpE                 PF01025.14   166 seq648_BIOID51115    -            197   1.5e-47  161.1   2.9   1   1   1.3e-51   1.8e-47  160.8   2.0     5   166    35   194     7   194 0.87 GrpE
Ribosomal_L17        PF01196.14    97 seq649_BIOID51115    -            127   6.3e-38  129.1   0.0   1   1   5.5e-42   7.5e-38  128.8   0.0     1    97    20   116    20   116 0.99 Ribosomal protein L17
HTH_Tnp_1            PF01527.15    76 seq650_BIOID51115    -             95   5.7e-16   58.1   0.2   1   1   5.1e-20     7e-16   57.8   0.1     2    75     3    75     2    76 0.95 Transposase
CSD                  PF00313.17    66 seq651_BIOID51115    -             70   9.7e-32  108.4   0.2   1   1   7.7e-36   1.1e-31  108.3   0.1     1    65     5    69     5    70 0.98 'Cold-shock' DNA-binding domain
ROK                  PF00480.15   179 seq653_BIOID51115    -            309     8e-56  188.5   0.0   1   1   7.8e-60   1.1e-55  188.1   0.0     1   179    10   193    10   193 0.99 ROK family
Wzz                  PF02706.10   152 seq654_BIOID51115    -            425   1.1e-52  177.8   0.2   1   1   1.6e-56   1.1e-52  177.8   0.1     1   152    16   252    16   252 0.99 Chain length determinant protein
GNVR                 PF13807.1     82 seq654_BIOID51115    -            425   5.2e-23   80.4   0.5   1   1   7.6e-27   5.2e-23   80.4   0.4     1    58   367   424   367   425 0.98 G-rich domain on putative tyrosine kinase
DUF1019              PF06254.6     89 seq656_BIOID51115    -            141   1.1e-22   79.8   0.1   1   1   1.1e-26   1.5e-22   79.3   0.1     1    88    46   120    46   121 0.96 Protein of unknown function (DUF1019)
DUF3706              PF12500.3    200 seq657_BIOID51115    -            380   5.6e-54  182.7   0.0   1   1   7.9e-58   1.1e-53  181.8   0.0     2   198   197   367   196   369 0.97 Protein of unknown function (DUF3706)
rve                  PF00665.21   120 seq659_BIOID51115    -            293   1.3e-24   86.5   0.0   1   1   6.5e-28   2.2e-24   85.7   0.0     2   118   106   220   105   222 0.97 Integrase core domain
rve_3                PF13683.1     67 seq659_BIOID51115    -            293   1.6e-14   53.0   0.1   1   1     1e-17   3.5e-14   51.9   0.1     2    67   194   260   193   260 0.96 Integrase core domain
HTH_21               PF13276.1     60 seq659_BIOID51115    -            293   1.5e-09   37.5   5.4   1   1   1.3e-12   4.5e-09   36.0   3.8     3    59    27    82    23    83 0.89 HTH-like domain
rve_2                PF13333.1     52 seq659_BIOID51115    -            293   4.6e-09   36.0   0.0   1   1   2.9e-12     1e-08   35.0   0.0     1    46   212   262   212   263 0.94 Integrase core domain
PNP_UDP_1            PF01048.15   234 seq661_BIOID51115    -            239   3.4e-43  147.1   1.3   1   1   2.9e-47   3.9e-43  146.9   0.9     2   213    16   217    15   234 0.88 Phosphorylase superfamily
DUF1992              PF09350.5     71 seq662_BIOID51115    -            122   3.6e-23   81.0   0.1   1   1   3.2e-27   4.4e-23   80.7   0.0     1    69     7    74     7   100 0.95 Domain of unknown function (DUF1992)
DUF1449              PF07290.6    202 seq663_BIOID51115    -            206   4.5e-71  238.2   0.0   1   1   3.7e-75   5.1e-71  238.0   0.0     2   202     7   202     6   202 0.98 Protein of unknown function (DUF1449)
DUF1187              PF06688.6     61 seq664_BIOID51115    -             93   1.5e-38  130.6   2.8   1   1   1.4e-42     2e-38  130.1   1.9     1    61    26    86    26    86 0.99 Protein of unknown function (DUF1187)
IMS                  PF00817.15   148 seq670_BIOID51115    -            351   9.6e-48  161.6   0.0   1   1   3.4e-51   1.6e-47  160.9   0.0     1   148     7   154     7   154 0.98 impB/mucB/samB family
IMS_C                PF11799.3    137 seq670_BIOID51115    -            351   1.6e-09   38.1   0.1   1   1   5.8e-13   2.6e-09   37.4   0.0     3    99   211   309   209   327 0.85 impB/mucB/samB family C-terminal
IMS_HHH              PF11798.3     32 seq670_BIOID51115    -            351   1.3e-08   34.2   0.0   1   1   7.1e-12   3.2e-08   33.0   0.0     1    32   166   197   166   197 0.96 IMS family HHH motif
Phage_fiber_C        PF06820.7     64 seq671_BIOID51115    -             89   5.5e-36  122.4   0.9   1   1   5.1e-40     7e-36  122.0   0.6     1    64    28    89    28    89 0.99 Putative prophage tail fibre C-terminus
EamA                 PF00892.15   126 seq672_BIOID51115    -            306   8.7e-26   90.3  38.9   1   2   9.2e-16   6.3e-12   45.5  11.0     1   124    21   137    21   138 0.80 EamA-like transporter family
EamA                 PF00892.15   126 seq672_BIOID51115    -            306   8.7e-26   90.3  38.9   2   2   2.2e-17   1.5e-13   50.7  10.4     1   124   160   292   160   294 0.93 EamA-like transporter family
TPT                  PF03151.11   153 seq672_BIOID51115    -            306   3.3e-07   29.9  24.7   1   1   6.3e-09   4.3e-05   23.0   8.5     1   149   151   290   151   291 0.90 Triose-phosphate Transporter family
MerR_1               PF13411.1     69 seq673_BIOID51115    -            141   5.8e-21   73.9   0.5   1   1   2.1e-24   9.7e-21   73.2   0.3     1    67     2    69     2    70 0.95 MerR HTH family regulatory protein
MerR-DNA-bind        PF09278.6     65 seq673_BIOID51115    -            141   1.3e-20   73.4   6.9   1   1   4.3e-24     2e-20   72.8   4.8     1    65    45   110    45   110 0.97 MerR, DNA binding
MerR                 PF00376.18    38 seq673_BIOID51115    -            141   1.8e-12   46.4   0.0   1   1   7.2e-16   3.3e-12   45.6   0.0     1    38     3    40     3    40 0.99 MerR family regulatory protein
DUF1233              PF06806.7     72 seq676_BIOID51115    -             71   3.3e-28   96.9   0.1   1   1   2.8e-32   3.8e-28   96.7   0.1     4    67     5    69     3    71 0.97 Putative excisionase (DUF1233)
GnsAB                PF08178.6     54 seq677_BIOID51115    -             58   1.3e-30  104.7   6.2   1   1     1e-34   1.4e-30  104.5   4.3     1    54     2    55     2    55 1.00 GnsA/GnsB family
Abhydrolase_3        PF07859.8    211 seq679_BIOID51115    -            146     8e-20   71.1   0.4   1   1   1.7e-23   1.2e-19   70.6   0.2     1    64    75   138    75   145 0.94 alpha/beta hydrolase fold
COesterase           PF00135.23   538 seq679_BIOID51115    -            146   0.00022   19.9   0.0   1   1   3.3e-08   0.00022   19.9   0.0   110   168    59   115    19   129 0.90 Carboxylesterase family
Phage_integrase      PF00589.17   173 seq681_BIOID51115    -            392   1.7e-22   79.7   0.0   1   1   5.9e-26     4e-22   78.5   0.0     4   166   184   372   182   378 0.83 Phage integrase family
DUF3596              PF12167.3     88 seq681_BIOID51115    -            392   8.7e-20   69.9   0.0   1   1   4.1e-23   2.8e-19   68.3   0.0    16    87     1    72     1    73 0.96 Domain of unknown function (DUF3596)
Lactamase_B          PF00753.22   194 seq685_BIOID51115    -            665   6.8e-31  107.3   0.0   1   1   7.4e-35     1e-30  106.7   0.0     2   194   134   359   133   359 0.99 Metallo-beta-lactamase superfamily
Sdh_cyt              PF01127.17   121 seq687_BIOID51115    -            134   4.5e-30  103.8   5.0   1   1   3.8e-34   5.2e-30  103.6   3.4     2   120    11   128    10   129 0.90 Succinate dehydrogenase/Fumarate reductase transmembrane subunit
DUF331               PF03889.8     39 seq688_BIOID51115    -             72   3.2e-21   74.1   0.6   1   1   3.1e-25   4.2e-21   73.8   0.4     1    37     9    45     9    47 0.97 Domain of unknown function
AAA_31               PF13614.1    157 seq691_BIOID51115    -            301   4.8e-22   78.4   0.0   1   1   1.5e-25     7e-22   77.9   0.0     2   148   108   246   107   252 0.91 AAA domain
CbiA                 PF01656.18   195 seq691_BIOID51115    -            301   2.2e-10   40.1   0.0   1   1   9.7e-14   4.4e-10   39.1   0.0     2   110   110   234   109   288 0.65 CobQ/CobB/MinD/ParA nucleotide binding domain
HTH_3                PF01381.17    55 seq692_BIOID51115    -            217   1.6e-15   56.5   0.0   1   1   9.1e-19   2.5e-15   55.9   0.0     1    55     8    62     8    62 0.99 Helix-turn-helix
Peptidase_S24        PF00717.18    70 seq692_BIOID51115    -            217     6e-15   54.5   0.0   1   1   3.8e-18     1e-14   53.7   0.0     1    68   126   201   126   203 0.95 Peptidase S24-like
HTH_31               PF13560.1     64 seq692_BIOID51115    -            217     8e-11   41.8   0.0   1   1   5.9e-14   1.6e-10   40.8   0.0     4    58     6    59     3    63 0.95 Helix-turn-helix domain
HTH_19               PF12844.2     64 seq692_BIOID51115    -            217   2.1e-09   37.1   0.0   1   1   1.1e-12   3.1e-09   36.6   0.0     2    62     6    66     5    68 0.95 Helix-turn-helix domain
Fer4_11              PF13247.1     99 seq693_BIOID51115    -            162   6.6e-17   61.1  13.4   1   1   5.3e-20   6.6e-17   61.1   9.3     6    96    51   140    46   143 0.88 4Fe-4S dicluster domain
Fer4_9               PF13187.1     55 seq693_BIOID51115    -            162   2.4e-14   53.1  25.5   1   1     2e-12   2.4e-09   37.1   6.4     1    54    85   137    85   138 0.96 4Fe-4S dicluster domain
Fer4_7               PF12838.2     52 seq693_BIOID51115    -            162   4.2e-14   52.5  28.8   1   1   2.9e-11   3.6e-08   33.5   6.9     1    52    85   137    85   137 0.87 4Fe-4S dicluster domain
Fer4_10              PF13237.1     52 seq693_BIOID51115    -            162   1.1e-13   50.6  39.2   1   2   2.2e-10   2.8e-07   30.1   8.4     8    52    54    97    48    97 0.95 4Fe-4S dicluster domain
Fer4_10              PF13237.1     52 seq693_BIOID51115    -            162   1.1e-13   50.6  39.2   2   2   3.8e-09   4.7e-06   26.1   9.2     4    52    81   134    78   134 0.90 4Fe-4S dicluster domain
Fer4                 PF00037.22    24 seq693_BIOID51115    -            162   1.9e-13   49.3  37.1   1   1   1.9e-10   2.4e-07   29.9   0.9     3    24    81   102    79   102 0.90 4Fe-4S binding domain
Fer4_2               PF12797.2     22 seq693_BIOID51115    -            162   3.6e-08   32.7  39.4   1   1   8.1e-09     1e-05   25.0   1.9     5    21    81    97    78    98 0.87 4Fe-4S binding domain
Fer4_3               PF12798.2     15 seq693_BIOID51115    -            162   1.6e-07   31.2  46.5   1   2     4e-06     0.005   17.1   3.2     1    14    86    99    86   100 0.96 4Fe-4S binding domain
Fer4_3               PF12798.2     15 seq693_BIOID51115    -            162   1.6e-07   31.2  46.5   2   2   1.6e-06     0.002   18.4   2.3     1    15   117   137   117   137 0.97 4Fe-4S binding domain
Fer4_4               PF12800.2     17 seq693_BIOID51115    -            162   4.8e-06   26.3  39.3   1   2   0.00033       0.4   11.0   3.0     2    14    10    22     9    24 0.91 4Fe-4S binding domain
Fer4_4               PF12800.2     17 seq693_BIOID51115    -            162   4.8e-06   26.3  39.3   2   2   6.4e-08   7.9e-05   22.5   2.9     1    17    83    99    83    99 0.92 4Fe-4S binding domain
Abhydrolase_3        PF07859.8    211 seq696_BIOID51115    -            120   1.4e-22   80.1   0.0   1   1   1.2e-26   1.6e-22   80.0   0.0   118   210     9    98     1    99 0.92 alpha/beta hydrolase fold
ADH_N                PF08240.7    109 seq697_BIOID51115    -            346   6.1e-31  106.3   7.9   1   1   1.3e-34   6.1e-31  106.3   5.5     2   109    35   141    34   141 0.97 Alcohol dehydrogenase GroES-like domain
ADH_zinc_N           PF00107.21   130 seq697_BIOID51115    -            346   5.1e-29  100.3   1.4   1   1   2.2e-32     1e-28   99.3   1.0     1   129   182   308   182   309 0.98 Zinc-binding dehydrogenase
ADH_zinc_N_2         PF13602.1    127 seq697_BIOID51115    -            346   1.1e-07   32.6   1.3   1   1   5.2e-11   2.4e-07   31.6   0.9     1   127   215   342   215   342 0.77 Zinc-binding dehydrogenase
Sdh_cyt              PF01127.17   121 seq698_BIOID51115    -            115   8.9e-12   44.7  15.1   1   1   7.9e-16   1.1e-11   44.5  10.5    18   120    11   104     2   113 0.83 Succinate dehydrogenase/Fumarate reductase transmembrane subunit
Acetyltransf_10      PF13673.1    117 seq700_BIOID51115    -            150   1.4e-20   73.4   0.0   1   1   5.1e-24   1.7e-20   73.1   0.0     1   117    13   124    13   124 0.92 Acetyltransferase (GNAT) domain
Acetyltransf_7       PF13508.1     79 seq700_BIOID51115    -            150     7e-10   38.8   0.0   1   1   4.1e-13   1.4e-09   37.8   0.0     3    78    56   125    54   126 0.90 Acetyltransferase (GNAT) domain
Acetyltransf_9       PF13527.1    128 seq700_BIOID51115    -            150   1.6e-07   31.1   0.0   1   1   8.1e-10   2.8e-06   27.1   0.0     1   128     5   127     5   127 0.93 Acetyltransferase (GNAT) domain
Acetyltransf_1       PF00583.19    83 seq700_BIOID51115    -            150     7e-07   29.0   0.0   1   1   5.2e-10   1.8e-06   27.7   0.0    25    83    75   125    34   125 0.77 Acetyltransferase (GNAT) family
FAD_binding_2        PF00890.19   421 seq707_BIOID51115    -            588  2.6e-117  392.1   6.1   1   1    7e-121  3.2e-117  391.8   4.2     1   421     9   405     9   405 0.98 FAD binding domain
Succ_DH_flav_C       PF02910.15   129 seq707_BIOID51115    -            588   3.1e-38  130.4   0.1   1   1   1.1e-41   5.1e-38  129.7   0.1     1   129   460   588   460   588 0.96 Fumarate reductase flavoprotein C-term
Peptidase_S6         PF02395.11   769 seq708_BIOID51115    -           1300  4.3e-214  712.8  51.0   1   1  1.7e-217  7.7e-214  712.0  31.1     2   767    48   728    47   730 0.98 Immunoglobulin A1 protease
Autotransporter      PF03797.14   265 seq708_BIOID51115    -           1300   9.8e-44  149.5  13.3   1   1   2.1e-47   9.8e-44  149.5   9.2     4   260  1038  1281  1036  1290 0.90 Autotransporter beta-domain
ESPR                 PF13018.1     24 seq708_BIOID51115    -           1300   6.3e-06   25.4   0.3   1   1   5.1e-09   2.3e-05   23.6   0.0     1    22     1    22     1    23 0.97 Extended Signal Peptide of Type V secretion system
DUF2983              PF11202.3    353 seq710_BIOID51115    -            371  3.9e-135  450.0   0.0   1   1  3.2e-139  4.4e-135  449.9   0.0     1   353    22   368    22   368 0.99 Protein of unknown function (DUF2983)
Ail_Lom              PF06316.6    199 seq712_BIOID51115    -            199  3.1e-121  402.0   5.2   1   1  7.5e-125  3.4e-121  401.9   3.6     1   199     1   199     1   199 1.00 Enterobacterial Ail/Lom protein
OMP_b-brl            PF13505.1    176 seq712_BIOID51115    -            199   3.9e-25   88.6   5.0   1   1     1e-28   4.8e-25   88.3   3.5     2   176    11   199     8   199 0.87 Outer membrane protein beta-barrel domain
OmpA_membrane        PF01389.12   183 seq712_BIOID51115    -            199   0.00012   21.4   0.2   1   1   4.2e-08   0.00019   20.8   0.1    14   148    23   178    18   181 0.81 OmpA-like transmembrane domain
UPF0027              PF01139.12   420 seq713_BIOID51115    -            388   7.7e-98  328.1   0.0   1   2   1.1e-28   1.5e-24   86.6   0.0     6    98    23   115    19   124 0.94 Uncharacterized protein family UPF0027
UPF0027              PF01139.12   420 seq713_BIOID51115    -            388   7.7e-98  328.1   0.0   2   2     4e-75   5.5e-71  239.6   0.0   145   419   128   381   116   382 0.92 Uncharacterized protein family UPF0027
ATP_bind_3           PF01171.15   182 seq714_BIOID51115    -            311   1.1e-14   54.2   0.0   1   1   1.3e-18   1.7e-14   53.5   0.0     2   161    42   205    41   209 0.84 PP-loop family
IstB_IS21            PF01695.12   178 seq716_BIOID51115    -            246   1.6e-20   73.1   0.1   1   1     5e-24   2.3e-20   72.6   0.0     4   160    55   216    52   226 0.83 IstB-like ATP binding protein
Bac_DnaA             PF00308.13   219 seq716_BIOID51115    -            246   6.5e-09   35.6   0.0   1   1   1.8e-12     8e-09   35.3   0.0     6   123    72   189    67   224 0.86 Bacterial dnaA  protein
ArsA_ATPase          PF02374.10   305 seq716_BIOID51115    -            246   4.8e-06   25.7   0.1   1   1   1.5e-09   6.9e-06   25.2   0.1     4    90   104   196   101   222 0.72 Anion-transporting ATPase
SAF_2                PF13144.1    196 seq717_BIOID51115    -            219     7e-41  139.7   0.6   1   1   1.2e-44     8e-41  139.5   0.4     3   194    26   215    24   217 0.93 SAF-like
SAF                  PF08666.7     63 seq717_BIOID51115    -            219   1.9e-08   34.4   0.0   1   1   8.7e-12   5.9e-08   32.8   0.0     2    61    96   155    95   157 0.94 SAF domain
PTS_IIB              PF02302.12    90 seq721_BIOID51115    -            103   4.2e-21   75.0   1.3   1   1   3.5e-25   4.8e-21   74.8   0.9     1    89     3    95     3    96 0.91 PTS system, Lactose/Cellobiose specific IIB subunit
HTH_3                PF01381.17    55 seq724_BIOID51115    -            120   3.6e-09   36.2   0.1   1   1   2.6e-12   3.5e-08   33.0   0.0     2    53    40    91    39    93 0.92 Helix-turn-helix
DUF1441              PF07278.6    152 seq725_BIOID51115    -            185   7.3e-68  226.8   0.4   1   1   6.3e-72   8.7e-68  226.6   0.3     2   151    23   173    22   174 0.99 Protein of unknown function (DUF1441)
SRP54                PF00448.17   196 seq728_BIOID51115    -            453   7.9e-76  253.7   0.3   1   1   5.5e-79   1.2e-75  253.1   0.2     1   196   100   296   100   296 0.99 SRP54-type protein, GTPase domain
SRP_SPB              PF02978.14   104 seq728_BIOID51115    -            453   1.1e-36  125.1   7.9   1   1   4.7e-40   1.1e-36  125.1   5.5     2   104   329   427   328   427 0.99 Signal peptide binding domain
SRP54_N              PF02881.14    75 seq728_BIOID51115    -            453   2.1e-21   75.6   0.5   1   1   9.2e-25   2.1e-21   75.6   0.3     1    75     5    82     5    82 0.99 SRP54-type protein, helical bundle domain
CbiA                 PF01656.18   195 seq728_BIOID51115    -            453   2.8e-08   33.2   2.5   1   1   3.8e-11   8.6e-08   31.7   1.3     9   164   110   256   102   288 0.68 CobQ/CobB/MinD/ParA nucleotide binding domain
cobW                 PF02492.14   178 seq728_BIOID51115    -            453   6.4e-05   22.3   0.4   1   1   7.5e-08   0.00017   20.9   0.3     2   152   102   251   100   260 0.79 CobW/HypB/UreG, nucleotide-binding domain
HTH_Tnp_1            PF01527.15    76 seq730_BIOID51115    -            103   2.8e-09   36.6   0.5   1   1   7.7e-13   3.5e-09   36.3   0.3     2    76     4    79     3    85 0.89 Transposase
HTH_28               PF13518.1     52 seq730_BIOID51115    -            103   2.5e-07   30.4   0.1   1   1     1e-10   4.7e-07   29.5   0.0     1    40    13    53    13    60 0.88 Helix-turn-helix domain
DUF2303              PF10065.4    276 seq731_BIOID51115    -            274     2e-93  312.1   0.5   1   1   1.6e-97   2.2e-93  312.0   0.3     1   276     1   273     1   273 0.98 Uncharacterized conserved protein (DUF2303)
phage_tail_N         PF08400.5    134 seq732_BIOID51115    -            984   2.7e-58  195.3   0.4   1   1   7.9e-62   2.7e-58  195.3   0.3     1   132     1   132     1   135 0.98 Prophage tail fibre N-terminal
Phage_fiber_2        PF03406.8     44 seq732_BIOID51115    -            984   3.8e-40  135.1  22.2   1   2   6.4e-26   2.2e-22   78.3   4.0     1    44   438   481   438   481 0.98 Phage tail fibre repeat
Phage_fiber_2        PF03406.8     44 seq732_BIOID51115    -            984   3.8e-40  135.1  22.2   2   2   6.2e-24   2.1e-20   71.9   5.9     1    44   482   525   482   525 0.98 Phage tail fibre repeat
Collar               PF07484.7     57 seq732_BIOID51115    -            984   1.4e-11   43.8   0.2   1   1   9.9e-15   3.4e-11   42.6   0.1     1    56   774   820   774   821 0.97 Phage Tail Collar Domain
Phage_fiber          PF03335.8     14 seq732_BIOID51115    -            984   7.8e-05   21.6  71.3   1   7   0.00055       1.9    8.3   1.5     1    14   837   850   837   850 0.88 Phage tail fibre repeat
Phage_fiber          PF03335.8     14 seq732_BIOID51115    -            984   7.8e-05   21.6  71.3   2   7   2.5e-05     0.084   12.4   2.6     1    14   869   882   869   882 0.92 Phage tail fibre repeat
Phage_fiber          PF03335.8     14 seq732_BIOID51115    -            984   7.8e-05   21.6  71.3   3   7    0.0003         1    9.1   2.6     2    13   884   895   883   896 0.89 Phage tail fibre repeat
Phage_fiber          PF03335.8     14 seq732_BIOID51115    -            984   7.8e-05   21.6  71.3   4   7   3.9e-05      0.13   11.8   3.2     1    14   919   932   919   932 0.92 Phage tail fibre repeat
Phage_fiber          PF03335.8     14 seq732_BIOID51115    -            984   7.8e-05   21.6  71.3   5   7   0.00039       1.3    8.8   2.0     2    13   934   945   933   946 0.89 Phage tail fibre repeat
Phage_fiber          PF03335.8     14 seq732_BIOID51115    -            984   7.8e-05   21.6  71.3   6   7   0.00046       1.6    8.5   0.9     2    11   943   952   942   953 0.86 Phage tail fibre repeat
Phage_fiber          PF03335.8     14 seq732_BIOID51115    -            984   7.8e-05   21.6  71.3   7   7   0.00054       1.8    8.3   0.9     2    13   952   963   951   964 0.87 Phage tail fibre repeat
PTS_EIIC             PF02378.13   321 seq734_BIOID51115    -            440   2.1e-48  164.7  32.8   1   1   1.5e-52   2.1e-48  164.7  22.7     1   321    32   365    32   365 0.85 Phosphotransferase system, EIIC
HD                   PF01966.17   122 seq735_BIOID51115    -            231   1.5e-15   57.2   0.7   1   1   2.3e-19   3.1e-15   56.1   0.5     4   121    29   131    27   132 0.92 HD domain
FlgM                 PF04316.8     57 seq737_BIOID51115    -             97   2.2e-11   43.4   0.5   1   1   2.5e-15   3.4e-11   42.8   0.3     2    56    40    89    25    90 0.84 Anti-sigma-28 factor, FlgM
DUF1627              PF07789.7    155 seq738_BIOID51115    -            256   1.3e-90  300.7   0.5   1   1     4e-94   1.8e-90  300.2   0.3     1   155    91   245    91   245 1.00 Protein of unknown function (DUF1627)
DUF1983              PF09327.6     81 seq739_BIOID51115    -            422   4.5e-17   61.6   0.3   1   1   1.2e-20   1.7e-16   59.8   0.2     4    81   242   321   239   321 0.90 Domain of unknown function (DUF1983)
Terminase_GpA        PF05876.7    557 seq742_BIOID51115    -            345   3.3e-93  312.8   0.0   1   1   2.9e-97     4e-93  312.5   0.0     1   268    33   329    33   341 0.95 Phage terminase large subunit (GpA)
rve                  PF00665.21   120 seq744_BIOID51115    -            248   6.5e-28   97.1   0.0   1   1   4.3e-31   1.2e-27   96.3   0.0     2   120    76   192    75   192 0.98 Integrase core domain
rve_3                PF13683.1     67 seq744_BIOID51115    -            248   7.4e-15   54.1   0.3   1   1   5.9e-18   1.6e-14   53.0   0.2     2    67   164   230   163   230 0.96 Integrase core domain
DDE_Tnp_IS240        PF13610.1    140 seq744_BIOID51115    -            248   1.4e-12   47.6   0.0   1   1   7.5e-16   2.1e-12   47.1   0.0     2   139    81   222    80   223 0.90 DDE domain
rve_2                PF13333.1     52 seq744_BIOID51115    -            248   4.3e-10   39.3   0.2   1   1     3e-13   8.3e-10   38.4   0.1     1    50   182   236   182   237 0.90 Integrase core domain
HTH_21               PF13276.1     60 seq744_BIOID51115    -            248   7.2e-09   35.4   0.1   1   1     6e-12   1.6e-08   34.2   0.0     9    58     4    52     2    56 0.90 HTH-like domain
HTH_Tnp_1            PF01527.15    76 seq745_BIOID51115    -            100   6.7e-16   57.9   0.2   1   1   6.1e-20   8.3e-16   57.6   0.1     2    75     3    75     2    76 0.95 Transposase
FlgN                 PF05130.7    143 seq748_BIOID51115    -            138   8.3e-27   94.0  10.3   1   1   6.9e-31   9.4e-27   93.8   7.1     1   143     1   128     1   128 0.96 FlgN protein
RF-1                 PF00472.15   114 seq750_BIOID51115    -            204   2.6e-23   81.8   1.9   1   1   3.5e-27   4.8e-23   81.0   1.3     9   103   103   196    97   200 0.84 RF-1 domain
HlyD                 PF00529.15   306 seq755_BIOID51115    -            343   2.8e-54  184.3   5.5   1   1   9.2e-58   3.2e-54  184.2   3.8     2   305    48   337    47   338 0.94 HlyD family secretion protein
HlyD_3               PF13437.1    105 seq755_BIOID51115    -            343   1.2e-19   70.4   0.1   1   1   1.2e-16   4.3e-13   49.4   0.0     1    85   210   293   210   333 0.91 HlyD family secretion protein
Biotin_lipoyl_2      PF13533.1     50 seq755_BIOID51115    -            343   2.6e-19   68.4   0.0   1   1   2.3e-19   7.9e-16   57.3   0.1     4    49    50    95    47    96 0.93 Biotin-lipoyl like
HlyD_2               PF12700.2    328 seq755_BIOID51115    -            343   1.8e-18   66.6   0.0   1   1   7.2e-22   2.5e-18   66.2   0.0    19   239    46   287    39   298 0.73 HlyD family secretion protein
Fer2_3               PF13085.1    110 seq757_BIOID51115    -            238   3.8e-31  107.0   0.0   1   1   1.6e-34   5.5e-31  106.5   0.0     2   109     5   111     4   112 0.93 2Fe-2S iron-sulfur cluster binding domain
Fer4_17              PF13534.1     61 seq757_BIOID51115    -            238     2e-10   40.7   0.8   1   1   1.1e-13   3.9e-10   39.8   0.5     1    61   148   221   148   221 0.80 4Fe-4S dicluster domain
Fer4_8               PF13183.1     57 seq757_BIOID51115    -            238   1.3e-09   37.8   1.5   1   1     8e-13   2.7e-09   36.7   1.0     2    56   146   219   145   220 0.71 4Fe-4S dicluster domain
Fer4_18              PF13746.1     69 seq757_BIOID51115    -            238   3.2e-07   30.5   1.1   1   1     1e-09   3.5e-06   27.2   0.1     2    67   155   221   154   223 0.97 4Fe-4S dicluster domain
DNA_methylase        PF00145.12   335 seq758_BIOID51115    -            472   1.4e-76  257.6   0.0   1   1   1.6e-80   2.2e-76  257.0   0.0     1   331    87   448    87   451 0.86 C-5 cytosine-specific DNA methylase
DUF977               PF06163.6    127 seq760_BIOID51115    -            137   1.1e-60  202.8   0.3   1   1   8.9e-65   1.2e-60  202.7   0.2     1   124     1   133     1   136 0.99 Bacterial protein of unknown function (DUF977)
HTH_Tnp_1            PF01527.15    76 seq762_BIOID51115    -            108   5.5e-11   42.1   1.3   1   1   1.6e-14   2.2e-10   40.2   0.9     1    74     1    87     1    88 0.86 Transposase
DUF4236              PF14020.1     55 seq766_BIOID51115    -            402   6.5e-23   80.4   6.0   1   1   6.1e-27   8.4e-23   80.1   3.3     1    55     3    57     3    57 0.99 Protein of unknown function (DUF4236)
Ail_Lom              PF06316.6    199 seq767_BIOID51115    -            199  3.9e-120  398.4   4.7   1   1  9.5e-124  4.3e-120  398.3   3.3     1   199     1   199     1   199 1.00 Enterobacterial Ail/Lom protein
OMP_b-brl            PF13505.1    176 seq767_BIOID51115    -            199   1.4e-25   90.1   4.7   1   1   3.8e-29   1.7e-25   89.8   3.3     2   176    11   199     9   199 0.87 Outer membrane protein beta-barrel domain
OmpA_membrane        PF01389.12   183 seq767_BIOID51115    -            199   0.00018   20.9   0.1   1   1     6e-08   0.00027   20.3   0.1    14   148    23   178    17   181 0.79 OmpA-like transmembrane domain
Ribosomal_S16        PF00886.14    62 seq768_BIOID51115    -             82     6e-26   89.8   0.1   1   1   5.2e-30   7.1e-26   89.5   0.0     1    62     8    68     8    68 0.96 Ribosomal protein S16
AAA_25               PF13481.1    194 seq769_BIOID51115    -            476   2.1e-26   92.4   0.0   1   1   1.8e-29   3.5e-26   91.6   0.0    10   194    88   242    80   242 0.90 AAA domain
KaiC                 PF06745.8    226 seq769_BIOID51115    -            476   1.7e-18   66.4   0.1   1   1   6.7e-19   1.3e-15   56.9   0.1     2   202    94   277    93   294 0.85 KaiC
ChlI                 PF13541.1    121 seq769_BIOID51115    -            476   3.4e-11   42.6   0.0   1   1   3.9e-14   7.6e-11   41.4   0.0    35   121   364   449   337   449 0.92 Subunit ChlI of Mg-chelatase
Lon_C                PF05362.8    205 seq769_BIOID51115    -            476   1.8e-07   30.5   0.0   1   1   2.1e-10   4.1e-07   29.4   0.0    94   200   372   471   363   473 0.88 Lon protease (S16) C-terminal proteolytic domain
RecA                 PF00154.16   323 seq769_BIOID51115    -            476   2.4e-05   23.4   0.1   1   1   2.4e-08   4.8e-05   22.4   0.0    17   140    77   195    65   205 0.77 recA bacterial DNA recombination protein
PTS_IIA              PF02255.11    96 seq770_BIOID51115    -            103   4.4e-34  116.1   3.0   1   1   3.6e-38   4.9e-34  115.9   2.1     1    96     5   100     5   100 0.98 PTS system, Lactose/Cellobiose specific IIA subunit
rve                  PF00665.21   120 seq771_BIOID51115    -            296   4.1e-25   88.0   0.1   1   1   3.1e-28   1.1e-24   86.7   0.0     2   119   126   240   125   241 0.96 Integrase core domain
HTH_21               PF13276.1     60 seq771_BIOID51115    -            296     2e-16   59.6   2.7   1   1   1.5e-19   5.1e-16   58.3   1.9     3    60    48   104    45   104 0.93 HTH-like domain
rve_3                PF13683.1     67 seq771_BIOID51115    -            296   3.4e-11   42.4   0.0   1   1   2.2e-14   7.6e-11   41.2   0.0     6    67   217   278   212   278 0.92 Integrase core domain
rve_2                PF13333.1     52 seq771_BIOID51115    -            296   1.9e-06   27.7   0.0   1   1   1.1e-09   3.9e-06   26.7   0.0     1    44   231   277   231   284 0.88 Integrase core domain
DUF4102              PF13356.1     89 seq772_BIOID51115    -            170   1.2e-25   89.0   0.1   1   1   1.3e-29   1.8e-25   88.5   0.1     1    88     6    94     6    95 0.94 Domain of unknown function (DUF4102)
RimM                 PF01782.13    84 seq774_BIOID51115    -            183   8.8e-28   95.9   0.0   1   1     2e-31   1.3e-27   95.3   0.0     2    84    17    98    16    98 0.98 RimM N-terminal domain
PRC                  PF05239.11    79 seq774_BIOID51115    -            183   8.9e-10   38.1   0.7   1   1   2.1e-13   1.4e-09   37.5   0.5     2    73   105   178   104   182 0.89 PRC-barrel domain
LamB                 PF02264.10   398 seq778_BIOID51115    -            557  1.7e-108  363.1  22.0   1   1  3.5e-112  2.4e-108  362.6  15.3     1   398   147   557   147   557 0.94 LamB porin
Sugarporin_N         PF11471.3     60 seq778_BIOID51115    -            557   1.6e-22   78.7   3.3   1   1   4.8e-26   3.3e-22   77.7   2.3     1    59     1    60     1    61 0.98 Maltoporin periplasmic N-terminal extension
FUSC                 PF04632.7    650 seq779_BIOID51115    -            657   1.7e-48  165.4  33.3   1   1   7.7e-52   3.5e-48  164.4  20.0    77   590    79   599    54   616 0.78 Fusaric acid resistance protein family
FUSC_2               PF13515.1    128 seq779_BIOID51115    -            657   5.9e-09   35.8  10.0   1   1   1.3e-12   5.9e-09   35.8   6.9     2   127   338   469   333   470 0.75 Fusaric acid resistance protein-like
ALMT                 PF11744.3    406 seq779_BIOID51115    -            657   2.4e-05   23.0   2.5   1   1   5.3e-09   2.4e-05   23.0   1.7    27   194   336   499   322   557 0.82 Aluminium activated malate transporter
Transket_pyr         PF02779.19   178 seq780_BIOID51115    -            933   5.3e-67  224.6   0.0   1   1   1.3e-70     9e-67  223.8   0.0     3   178   591   785   589   785 0.99 Transketolase, pyrimidine binding domain
E1_dh                PF00676.15   300 seq780_BIOID51115    -            933   1.7e-46  158.1   0.0   1   1   5.4e-50   3.7e-46  157.1   0.0    15   282   219   511   207   516 0.84 Dehydrogenase E1 component
DLH                  PF01738.13   218 seq782_BIOID51115    -            288   4.8e-76  254.7   0.0   1   1   2.1e-79   5.9e-76  254.4   0.0     1   217    60   283    60   284 0.99 Dienelactone hydrolase family
Abhydrolase_5        PF12695.2    142 seq782_BIOID51115    -            288   1.6e-15   57.0   0.1   1   1   8.5e-19   2.3e-15   56.4   0.1     2   142    77   255    76   255 0.76 Alpha/beta hydrolase family
Abhydrolase_6        PF12697.2    228 seq782_BIOID51115    -            288   2.8e-12   46.9   2.3   1   1   1.2e-09   3.2e-06   27.0   0.0   155   221   185   260   180   266 0.74 Alpha/beta hydrolase family
BAAT_C               PF08840.6    213 seq782_BIOID51115    -            288   1.5e-08   34.5   0.1   1   1   5.7e-09   1.6e-05   24.6   0.2   110   177   205   270   191   286 0.80 BAAT / Acyl-CoA thioester hydrolase C terminal
Peptidase_S9         PF00326.16   213 seq782_BIOID51115    -            288   9.6e-07   28.1   0.0   1   1   1.5e-08   4.2e-05   22.7   0.0   136   210   202   284   193   287 0.78 Prolyl oligopeptidase family
phage_tail_N         PF08400.5    134 seq783_BIOID51115    -            467   1.2e-58  196.4   0.2   1   1   1.8e-62   1.2e-58  196.4   0.1     1   134     1   134     1   134 0.99 Prophage tail fibre N-terminal
Peptidase_M20        PF01546.23   171 seq787_BIOID51115    -            396   1.1e-31  109.6   0.0   1   1   5.7e-35   3.9e-31  107.8   0.0     1   169    89   390    89   392 0.96 Peptidase family M20/M25/M40
M20_dimer            PF07687.9    109 seq787_BIOID51115    -            396   5.9e-25   87.0   0.0   1   1   1.5e-28     1e-24   86.2   0.0     2   107   191   301   190   303 0.92 Peptidase dimerisation domain
tRNA_m1G_MT          PF01746.16   186 seq788_BIOID51115    -            255   4.9e-60  202.2   0.0   1   1   4.3e-64   5.8e-60  201.9   0.0     2   186    23   221    22   221 0.98 tRNA (Guanine-1)-methyltransferase
Vsr                  PF03852.10    75 seq790_BIOID51115    -            156   1.9e-34  116.9   0.1   1   1   2.3e-38   3.1e-34  116.2   0.1     1    73     2    74     2    76 0.98 DNA mismatch endonuclease Vsr
OrfB_IS605           PF01385.14   227 seq791_BIOID51115    -            107   1.9e-10   40.4   1.7   1   1   1.9e-14   2.6e-10   39.9   1.2   171   225    12    67     7    69 0.91 Probable transposase
UPF0257              PF06788.8    236 seq793_BIOID51115    -            248  2.8e-139  461.9   1.2   1   1  2.3e-143  3.2e-139  461.7   0.8     1   236    13   248    13   248 1.00 Uncharacterised protein family (UPF0257)
Acyl_transf_3        PF01757.17   340 seq797_BIOID51115    -            357   1.2e-31  109.6  42.6   1   1   1.1e-35   1.4e-31  109.4  29.6     3   337     7   326     5   329 0.92 Acyltransferase family
Ail_Lom              PF06316.6    199 seq798_BIOID51115    -            240   1.2e-34  119.4   2.1   1   1   2.7e-38   1.2e-34  119.4   1.4    45   199    85   240    63   240 0.81 Enterobacterial Ail/Lom protein
OMP_b-brl            PF13505.1    176 seq798_BIOID51115    -            240     2e-18   66.7   7.4   1   1   6.1e-22   2.8e-18   66.3   5.1    21   176    64   240    10   240 0.84 Outer membrane protein beta-barrel domain
OmpA_membrane        PF01389.12   183 seq798_BIOID51115    -            240   2.4e-07   30.3   0.4   1   1   7.6e-09   3.5e-05   23.2   0.0    83   149   148   220   136   223 0.83 OmpA-like transmembrane domain
T2SE                 PF00437.15   272 seq799_BIOID51115    -            334   3.7e-41  140.6   0.0   1   1   7.1e-45   4.9e-41  140.3   0.0    74   265    98   285    31   291 0.82 Type II/IV secretion system protein
AAA_28               PF13521.1    163 seq806_BIOID51115    -            410   4.7e-29  101.3   0.0   1   1     2e-32   6.9e-29  100.7   0.0     2   163   234   394   233   394 0.92 AAA domain
HTH_3                PF01381.17    55 seq806_BIOID51115    -            410   1.3e-09   37.6   0.1   1   1   1.3e-12   4.4e-09   35.9   0.0     1    52     7    59     7    61 0.95 Helix-turn-helix
HTH_19               PF12844.2     64 seq806_BIOID51115    -            410   2.5e-08   33.7   0.0   1   1   1.9e-10   6.6e-07   29.1   0.0     3    55     6    59     5    67 0.94 Helix-turn-helix domain
Caudo_TAP            PF02413.12   130 seq807_BIOID51115    -            173   1.7e-25   89.5   0.2   1   1   1.7e-29   2.3e-25   89.1   0.1     1   110    72   172    72   173 0.97 Caudovirales tail fibre assembly protein
Pribosyltran         PF00156.22   125 seq808_BIOID51115    -            152   2.2e-11   43.4   0.0   1   1   2.3e-15   3.2e-11   42.9   0.0     2   112     4   105     3   112 0.87 Phosphoribosyl transferase domain
Ribosomal_L19        PF01245.15   113 seq809_BIOID51115    -            115   8.8e-51  170.3   2.5   1   1   7.2e-55   9.8e-51  170.1   1.8     2   112     3   113     2   114 0.99 Ribosomal protein L19
Methyltransf_25      PF13649.1    101 seq812_BIOID51115    -            157     1e-15   57.7   0.0   1   1   2.8e-19   1.3e-15   57.4   0.0     1   101     7   114     7   114 0.95 Methyltransferase domain
Transposase_mut      PF00872.13   381 seq818_BIOID51115    -            131   1.3e-20   73.1   0.0   1   1   1.1e-24   1.5e-20   73.0   0.0     5   121     5   121     1   123 0.83 Transposase, Mutator family
EAL                  PF00563.15   236 seq819_BIOID51115    -            503   4.9e-33  114.4   0.1   1   1   1.7e-36   1.1e-32  113.2   0.1     8   234   264   485   257   487 0.92 EAL domain
GGDEF                PF00990.16   161 seq819_BIOID51115    -            503   3.6e-32  111.0   0.1   1   1   9.1e-36   6.2e-32  110.2   0.1     1   160    81   237    81   238 0.96 GGDEF domain
Phage_fiber_2        PF03406.8     44 seq820_BIOID51115    -            568   2.6e-44  148.4  22.8   1   2   2.5e-26   1.1e-22   79.1   5.8     1    44     7    50     7    50 0.98 Phage tail fibre repeat
Phage_fiber_2        PF03406.8     44 seq820_BIOID51115    -            568   2.6e-44  148.4  22.8   2   2   8.1e-25   3.7e-21   74.3   4.5     1    44    51    94    51    94 0.98 Phage tail fibre repeat
Collar               PF07484.7     57 seq820_BIOID51115    -            568   5.2e-12   45.2   1.2   1   1   6.4e-15   2.9e-11   42.8   0.1     1    56   343   389   343   390 0.97 Phage Tail Collar Domain
Phage_fiber          PF03335.8     14 seq820_BIOID51115    -            568   9.6e-05   21.4  68.9   1   6   0.00022      0.99    9.1   1.5     1    14   406   419   406   419 0.88 Phage tail fibre repeat
Phage_fiber          PF03335.8     14 seq820_BIOID51115    -            568   9.6e-05   21.4  68.9   2   6   1.1e-05     0.048   13.1   2.5     1    14   438   451   438   451 0.94 Phage tail fibre repeat
Phage_fiber          PF03335.8     14 seq820_BIOID51115    -            568   9.6e-05   21.4  68.9   3   6   1.1e-05      0.05   13.1   2.5     1    14   503   516   503   516 0.93 Phage tail fibre repeat
Phage_fiber          PF03335.8     14 seq820_BIOID51115    -            568   9.6e-05   21.4  68.9   4   6   0.00022         1    9.1   1.7     2    12   518   528   517   529 0.89 Phage tail fibre repeat
Phage_fiber          PF03335.8     14 seq820_BIOID51115    -            568   9.6e-05   21.4  68.9   5   6   0.00019      0.85    9.4   0.9     2    11   527   536   526   537 0.86 Phage tail fibre repeat
Phage_fiber          PF03335.8     14 seq820_BIOID51115    -            568   9.6e-05   21.4  68.9   6   6   0.00022      0.99    9.2   0.9     2    13   536   547   535   548 0.87 Phage tail fibre repeat
DUF796               PF05638.7    134 seq821_BIOID51115    -             68   6.2e-16   58.5   0.0   1   1   4.9e-20   6.6e-16   58.4   0.0    58   126     2    68     1    68 0.98 Protein of unknown function (DUF796)
DNA_processg_A       PF02481.10   212 seq824_BIOID51115    -            374     5e-73  244.3   0.0   1   1   4.7e-77   6.4e-73  244.0   0.0     2   211    67   274    66   275 0.98 DNA recombination-mediator protein A
HOK_GEF              PF01848.11    43 seq825_BIOID51115    -             44     6e-12   44.5   2.1   1   1   5.1e-16     7e-12   44.3   1.5     2    34     3    35     2    39 0.91 Hok/gef family
TnpB_IS66            PF05717.8    108 seq826_BIOID51115    -            133   2.9e-38  129.5   0.3   1   1   2.5e-42   3.4e-38  129.2   0.2     3   106    12   113    10   115 0.95 IS66 Orf2 like protein
Glyco_hydro_1        PF00232.13   455 seq829_BIOID51115    -            343   1.4e-88  296.9   0.5   1   1   1.2e-92   1.6e-88  296.7   0.4     5   308     4   326     1   341 0.91 Glycosyl hydrolase family 1
DUF1100              PF06500.6    411 seq830_BIOID51115    -            414  1.2e-221  735.4   0.0   1   1  2.8e-225  1.3e-221  735.2   0.0     1   411     1   414     1   414 0.99 Alpha/beta hydrolase of unknown function (DUF1100)
Abhydrolase_5        PF12695.2    142 seq830_BIOID51115    -            414   2.3e-08   33.7   0.0   1   1   9.2e-12   4.2e-08   32.9   0.0     1   121   196   375   196   392 0.75 Alpha/beta hydrolase family
Abhydrolase_6        PF12697.2    228 seq830_BIOID51115    -            414   2.1e-06   27.6   0.5   1   1   9.1e-10   4.2e-06   26.7   0.1    12   107   208   326   197   390 0.70 Alpha/beta hydrolase family
HTH_Tnp_1            PF01527.15    76 seq831_BIOID51115    -            100   6.7e-16   57.9   0.2   1   1   6.1e-20   8.3e-16   57.6   0.1     2    75     3    75     2    76 0.95 Transposase
GGDEF                PF00990.16   161 seq832_BIOID51115    -            430   3.2e-45  153.4   0.0   1   1   1.2e-48   5.5e-45  152.7   0.0     1   161   273   426   273   426 0.96 GGDEF domain
PAS_4                PF08448.5    110 seq832_BIOID51115    -            430   6.5e-09   35.6   0.0   1   1   6.9e-12   3.2e-08   33.4   0.0     6   110   162   264   156   264 0.89 PAS fold
PAS_8                PF13188.1     64 seq832_BIOID51115    -            430   6.2e-07   28.9   0.0   1   2   6.3e-05      0.29   10.9   0.0     5    34    27    58    24    98 0.75 PAS domain
PAS_8                PF13188.1     64 seq832_BIOID51115    -            430   6.2e-07   28.9   0.0   2   2   3.7e-06     0.017   14.8   0.0     9    37   157   191   150   217 0.74 PAS domain
HTH_Tnp_1            PF01527.15    76 seq833_BIOID51115    -             87   1.9e-15   56.4   0.2   1   1   1.7e-19   2.3e-15   56.1   0.1     2    74     3    74     2    75 0.94 Transposase
TRCF                 PF03461.10   101 seq834_BIOID51115    -           1164   3.4e-29  100.6   0.0   1   1   1.1e-31   2.9e-28   97.6   0.0     1    97  1021  1117  1021  1121 0.95 TRCF domain
CarD_CdnL_TRCF       PF02559.11    98 seq834_BIOID51115    -           1164   2.6e-28   97.8   0.0   1   1   2.7e-31   7.3e-28   96.3   0.0     1    98   492   589   492   589 0.98 CarD-like/TRCF domain
DEAD                 PF00270.24   173 seq834_BIOID51115    -           1164   3.3e-24   85.1   0.1   1   1   3.3e-27   9.1e-24   83.7   0.0     1   169   618   778   618   782 0.87 DEAD/DEAH box helicase
Helicase_C           PF00271.26    78 seq834_BIOID51115    -           1164     1e-16   60.4   0.9   1   1   2.8e-18   7.7e-15   54.4   0.3     8    77   852   922   848   923 0.96 Helicase conserved C-terminal domain
ResIII               PF04851.10   184 seq834_BIOID51115    -           1164   9.8e-12   44.9   0.0   1   1   7.3e-15     2e-11   43.9   0.0     3   182   616   774   614   776 0.81 Type III restriction enzyme, res subunit
HTH_Tnp_1            PF01527.15    76 seq837_BIOID51115    -            141   2.8e-16   59.0   0.5   1   1   6.7e-20   4.6e-16   58.4   0.1     2    54     9    62     8    99 0.79 Transposase
HTH_23               PF13384.1     50 seq837_BIOID51115    -            141     2e-06   27.1   0.0   1   1   5.6e-10   3.8e-06   26.2   0.0     6    46    18    59    13    64 0.90 Homeodomain-like domain
PEPcase              PF00311.12   793 seq838_BIOID51115    -            883  1.2e-292  972.4   0.0   1   1  1.1e-296  1.5e-292  972.1   0.0     2   793   129   883   128   883 0.98 Phosphoenolpyruvate carboxylase
OEP                  PF02321.13   188 seq844_BIOID51115    -            488   9.2e-20   70.9  16.0   1   2   3.2e-13   4.3e-09   36.1   3.4     1   188    69   268    69   268 0.89 Outer membrane efflux protein
OEP                  PF02321.13   188 seq844_BIOID51115    -            488   9.2e-20   70.9  16.0   2   2   1.3e-14   1.7e-10   40.6   2.3     6   188   295   476   290   476 0.89 Outer membrane efflux protein
DUF808               PF05661.7    295 seq846_BIOID51115    -            305  2.1e-134  446.8  16.4   1   1  1.8e-138  2.5e-134  446.6  11.4     1   293     3   292     3   294 0.95 Protein of unknown function (DUF808)
DDE_Tnp_IS66         PF03050.9    271 seq848_BIOID51115    -            513   2.1e-89  299.2   0.0   1   1     1e-92   3.5e-89  298.5   0.0     1   269   177   461   177   463 0.96 Transposase IS66 family
HTH_Tnp_IS66         PF13005.2     59 seq848_BIOID51115    -            513   2.3e-18   65.6   2.3   1   1   2.4e-21   8.1e-18   63.9   0.7     1    58   115   170   115   175 0.90 putative Helix-turn-helix domain of transposase IS66
DDE_Tnp_IS66_C       PF13817.1     39 seq848_BIOID51115    -            513   8.5e-18   63.9   1.7   1   1   2.5e-21   8.5e-18   63.9   1.2     1    38   469   506   469   507 0.97 IS66 C-terminal element
LZ_Tnp_IS66          PF13007.2     78 seq848_BIOID51115    -            513   1.9e-15   57.1   2.0   1   1   1.1e-18   3.7e-15   56.2   1.4     3    77    40   112    38   113 0.95 Transposase C of IS166 homeodomain
TnpB_IS66            PF05717.8    108 seq850_BIOID51115    -             66   4.7e-22   77.3   0.0   1   1   3.7e-26   5.1e-22   77.2   0.0     2    61     7    66     6    66 0.98 IS66 Orf2 like protein
UPF0060              PF02694.10   107 seq851_BIOID51115    -            111   7.8e-49  164.0  11.6   1   1   6.2e-53   8.5e-49  163.9   8.0     1   106     4   110     4   111 0.98 Uncharacterised BCR, YnfA/UPF0060 family
DUF551               PF04448.7     69 seq858_BIOID51115    -            244   7.8e-20   71.2   0.0   1   1   1.2e-23   1.6e-19   70.2   0.0     1    69   174   241   174   241 0.98 Protein of unknown function (DUF551)
HTH_Tnp_1            PF01527.15    76 seq859_BIOID51115    -            100   6.7e-16   57.9   0.2   1   1   6.1e-20   8.3e-16   57.6   0.1     2    75     3    75     2    76 0.95 Transposase
DUF494               PF04361.8    155 seq862_BIOID51115    -            157   2.9e-64  215.2   4.2   1   1   2.4e-68   3.3e-64  215.1   2.9     1   155     1   157     1   157 0.98 Protein of unknown function (DUF494)
HTH_Tnp_1            PF01527.15    76 seq864_BIOID51115    -            100   6.2e-16   58.0   0.3   1   1   5.7e-20   7.7e-16   57.6   0.2     2    75     3    75     2    76 0.95 Transposase
MR_MLE_N             PF02746.11   117 seq866_BIOID51115    -            415   1.2e-35  121.9   0.0   1   1   5.6e-39   2.6e-35  120.8   0.0    22   117    22   121     9   121 0.96 Mandelate racemase / muconate lactonizing enzyme, N-terminal domain
MR_MLE_C             PF13378.1    111 seq866_BIOID51115    -            415   2.7e-27   94.8   0.1   1   1   1.4e-30   6.6e-27   93.5   0.0     1   111   274   386   274   386 0.88 Enolase C-terminal domain-like
MR_MLE               PF01188.16    67 seq866_BIOID51115    -            415   2.4e-10   40.6   0.0   1   1     1e-13   4.7e-10   39.7   0.0     2    67   207   274   206   274 0.92 Mandelate racemase / muconate lactonizing enzyme, C-terminal domain
2-oxoacid_dh         PF00198.18   231 seq867_BIOID51115    -            405   7.8e-82  273.8   0.0   1   1   2.2e-85     1e-81  273.5   0.0     3   231   175   403   173   403 0.98 2-oxoacid dehydrogenases acyltransferase (catalytic domain)
Biotin_lipoyl        PF00364.17    74 seq867_BIOID51115    -            405   6.9e-18   63.9   0.3   1   1   3.6e-21   1.6e-17   62.7   0.2     2    73     5    76     4    77 0.96 Biotin-requiring enzyme
E3_binding           PF02817.12    39 seq867_BIOID51115    -            405     4e-15   55.0   2.3   1   1     1e-18   4.6e-15   54.8   0.1     5    39   114   148   111   148 0.96 e3 binding domain
TcdB_N               PF12918.2     66 seq868_BIOID51115    -             79   1.1e-10   41.2   0.8   1   1   8.3e-15   1.1e-10   41.2   0.5     1    40    27    66    27    78 0.93 TcdB toxin N-terminal helical domain
rve                  PF00665.21   120 seq869_BIOID51115    -            272   4.8e-25   87.8   0.0   1   1   2.3e-28     8e-25   87.1   0.0     2   119   106   221   105   222 0.97 Integrase core domain
rve_3                PF13683.1     67 seq869_BIOID51115    -            272   1.4e-17   62.8   0.2   1   1   9.7e-21   3.3e-17   61.6   0.2     2    67   194   260   193   260 0.98 Integrase core domain
rve_2                PF13333.1     52 seq869_BIOID51115    -            272     1e-12   47.7   0.7   1   1   6.5e-16   2.2e-12   46.7   0.5     1    51   212   267   212   267 0.93 Integrase core domain
HTH_21               PF13276.1     60 seq869_BIOID51115    -            272   1.5e-09   37.5   5.4   1   1   1.2e-12   3.9e-09   36.2   3.8     3    59    27    82    23    83 0.89 HTH-like domain
Crl                  PF07417.7    127 seq871_BIOID51115    -            133     1e-54  183.5   0.1   1   1   8.7e-59   1.2e-54  183.3   0.1     2   122     3   123     2   131 0.96 Transcriptional regulator Crl
DUF2158              PF09926.4     53 seq873_BIOID51115    -             60   8.5e-19   66.6   0.4   1   1   7.3e-23     1e-18   66.3   0.3     1    53     3    49     3    49 0.98 Uncharacterized small protein (DUF2158)
rve                  PF00665.21   120 seq876_BIOID51115    -            272   4.8e-25   87.8   0.0   1   1   2.3e-28     8e-25   87.1   0.0     2   119   106   221   105   222 0.97 Integrase core domain
rve_3                PF13683.1     67 seq876_BIOID51115    -            272   1.4e-17   62.8   0.2   1   1   9.7e-21   3.3e-17   61.6   0.2     2    67   194   260   193   260 0.98 Integrase core domain
rve_2                PF13333.1     52 seq876_BIOID51115    -            272     1e-12   47.7   0.7   1   1   6.5e-16   2.2e-12   46.7   0.5     1    51   212   267   212   267 0.93 Integrase core domain
HTH_21               PF13276.1     60 seq876_BIOID51115    -            272   1.5e-09   37.5   5.4   1   1   1.2e-12   3.9e-09   36.2   3.8     3    59    27    82    23    83 0.89 HTH-like domain
EamA                 PF00892.15   126 seq877_BIOID51115    -            293   2.8e-14   53.1  36.5   1   2   9.3e-12   1.3e-07   31.6   8.0     1   125    15   137    15   138 0.91 EamA-like transporter family
EamA                 PF00892.15   126 seq877_BIOID51115    -            293   2.8e-14   53.1  36.5   2   2   1.6e-10   2.1e-06   27.6  11.7     1   123   167   285   167   288 0.82 EamA-like transporter family
TcdA_TcdB            PF12919.2    514 seq878_BIOID51115    -            759  1.2e-185  617.8  22.2   1   1  3.7e-189  1.7e-185  617.3  15.4     1   391    35   418    35   577 0.92 TcdA/TcdB catalytic glycosyltransferase domain
Gly_transf_sug       PF04488.10   103 seq878_BIOID51115    -            759   9.6e-11   41.8   2.2   1   1   5.5e-14   2.5e-10   40.5   0.5    28    92   196   264   123   276 0.79 Glycosyltransferase sugar-binding region containing DXD motif
Peptidase_C58        PF03543.9    204 seq878_BIOID51115    -            759     7e-06   25.5   0.1   1   1   4.3e-09     2e-05   24.0   0.1   106   188   656   740   592   751 0.71 Yersinia/Haemophilus virulence surface antigen
MFS_1                PF07690.11   354 seq879_BIOID51115    -            412   1.3e-32  112.8  48.8   1   2   3.4e-25   4.6e-21   74.8  20.3     6   232    30   243    25   245 0.84 Major Facilitator Superfamily
MFS_1                PF07690.11   354 seq879_BIOID51115    -            412   1.3e-32  112.8  48.8   2   2   2.4e-15   3.3e-11   42.4  12.3     4   176   222   401   219   411 0.86 Major Facilitator Superfamily
MreB_Mbl             PF06723.8    327 seq880_BIOID51115    -            367  1.1e-150  500.5   3.4   1   1  4.2e-154  1.4e-150  500.2   2.4     2   324    31   358    30   360 0.99 MreB/Mbl protein
HSP70                PF00012.15   602 seq880_BIOID51115    -            367   3.5e-13   48.2   0.2   1   1   2.2e-16   7.4e-13   47.1   0.0   136   241   128   227   104   241 0.86 Hsp70 protein
Actin                PF00022.14   393 seq880_BIOID51115    -            367   9.3e-11   40.6   0.0   1   1   1.8e-10   6.1e-07   28.0   0.0    45   211    72   246    31   258 0.79 Actin
FtsA                 PF14450.1    120 seq880_BIOID51115    -            367   1.3e-08   34.6   0.2   1   1   1.4e-11   4.7e-08   32.7   0.0     2    98   182   339   181   348 0.92 Cell division protein FtsA
Caudo_TAP            PF02413.12   130 seq881_BIOID51115    -            194   4.9e-39  133.3   0.4   1   1   4.6e-43   6.3e-39  132.9   0.3     1   129    72   191    72   192 0.97 Caudovirales tail fibre assembly protein
zf-C4_Topoisom       PF01396.14    39 seq882_BIOID51115    -            180   3.7e-53  176.6  21.2   1   3     1e-19   6.9e-16   57.3   1.0     2    38    13    49    12    50 0.95 Topoisomerase DNA binding C4 zinc finger
zf-C4_Topoisom       PF01396.14    39 seq882_BIOID51115    -            180   3.7e-53  176.6  21.2   2   3   3.8e-22   2.6e-18   65.0   0.4     2    38    62    98    61    99 0.93 Topoisomerase DNA binding C4 zinc finger
zf-C4_Topoisom       PF01396.14    39 seq882_BIOID51115    -            180   3.7e-53  176.6  21.2   3   3   3.5e-19   2.4e-15   55.6   0.8     2    38   104   142   103   143 0.95 Topoisomerase DNA binding C4 zinc finger
GGDEF                PF00990.16   161 seq887_BIOID51115    -            564   2.6e-46  157.0   0.0   1   1   3.4e-50   4.6e-46  156.2   0.0     1   161   398   557   398   557 0.97 GGDEF domain
Molybdopterin        PF00384.17   432 seq892_BIOID51115    -            139   9.1e-20   70.6   0.0   1   1   1.6e-23   1.1e-19   70.4   0.0     1    82    61   138    61   139 0.94 Molybdopterin oxidoreductase
Molybdop_Fe4S4       PF04879.11    55 seq892_BIOID51115    -            139   6.7e-17   60.9   0.8   1   1   1.6e-20   1.1e-16   60.2   0.6     1    54     1    53     1    54 0.95 Molybdopterin oxidoreductase Fe4S4 domain
Sua5_yciO_yrdC       PF01300.13   179 seq895_BIOID51115    -            190   2.9e-42  143.8   0.0   1   1   2.3e-46   3.2e-42  143.6   0.0     2   178    16   189    15   190 0.91 Telomere recombination
PyocinActivator      PF11112.3     76 seq897_BIOID51115    -             97   9.8e-23   79.6   0.0   1   1   9.8e-27   1.3e-22   79.2   0.0     1    74     7    78     7    80 0.96 Pyocin activator protein PrtN
Glyco_hydro_1        PF00232.13   455 seq899_BIOID51115    -            144     2e-38  131.6   0.2   1   1   1.6e-42   2.1e-38  131.5   0.1   324   454     5   141     1   142 0.95 Glycosyl hydrolase family 1
HTH_Tnp_1            PF01527.15    76 seq902_BIOID51115    -            100   6.7e-16   57.9   0.2   1   1   6.1e-20   8.3e-16   57.6   0.1     2    75     3    75     2    76 0.95 Transposase
ADH_N                PF08240.7    109 seq903_BIOID51115    -            188   7.1e-38  128.6   1.8   1   1   7.9e-42   1.1e-37  128.0   1.2     2   109    25   131    24   131 0.98 Alcohol dehydrogenase GroES-like domain
Molybdopterin        PF00384.17   432 seq904_BIOID51115    -            559   5.2e-89  298.8   0.1   1   1   1.2e-92     8e-89  298.2   0.1   102   431     1   331     1   332 0.96 Molybdopterin oxidoreductase
Molydop_binding      PF01568.16   109 seq904_BIOID51115    -            559   1.6e-26   92.1   0.0   1   1   4.8e-30   3.3e-26   91.1   0.0     2   109   420   526   419   526 0.96 Molydopterin dinucleotide binding domain
DDE_Tnp_IS66         PF03050.9    271 seq905_BIOID51115    -            205     3e-27   95.3   0.0   1   1   6.6e-30     3e-26   92.1   0.0     1    83   123   201   123   205 0.96 Transposase IS66 family
HTH_Tnp_IS66         PF13005.2     59 seq905_BIOID51115    -            205   1.1e-14   53.9   3.6   1   1   2.3e-18   1.1e-14   53.9   2.5     1    59    61   117    61   117 0.97 putative Helix-turn-helix domain of transposase IS66
LZ_Tnp_IS66          PF13007.2     78 seq905_BIOID51115    -            205   1.9e-05   25.0   9.1   1   1   6.9e-09   3.1e-05   24.4   5.8    18    77     3    58     2    59 0.87 Transposase C of IS166 homeodomain
ATP-grasp_2          PF08442.5    202 seq906_BIOID51115    -            388   1.4e-82  275.8   0.0   1   1   5.7e-86   1.9e-82  275.4   0.0     1   202     2   203     2   203 1.00 ATP-grasp domain
Ligase_CoA           PF00549.14   153 seq906_BIOID51115    -            388     1e-24   86.7   3.4   1   1   5.1e-28   1.8e-24   86.0   2.4     1   153   262   382   262   382 0.98 CoA-ligase
ATP-grasp_5          PF13549.1    222 seq906_BIOID51115    -            388   1.5e-13   50.3   0.1   1   1   1.2e-16     4e-13   48.9   0.1    10   219     3   215     1   217 0.83 ATP-grasp domain
ATP-grasp_4          PF13535.1    184 seq906_BIOID51115    -            388   7.1e-08   32.2   0.1   1   1   5.1e-11   1.7e-07   31.0   0.0     7   110     7   126     4   200 0.77 ATP-grasp domain
Porin_1              PF00267.16   337 seq909_BIOID51115    -             96   1.6e-21   76.8   1.1   1   1   1.4e-25   1.9e-21   76.6   0.8     1    65    27    91    27    95 0.94 Gram-negative porin
Shikimate_dh_N       PF08501.6     83 seq910_BIOID51115    -            281   6.8e-24   83.6   0.0   1   1   1.6e-27   1.1e-23   82.9   0.0     1    83    15    97    15    97 0.99 Shikimate dehydrogenase substrate binding domain
Shikimate_DH         PF01488.15   135 seq910_BIOID51115    -            281   1.2e-14   54.4   0.0   1   1     3e-18     2e-14   53.6   0.0    12    86   128   200   120   222 0.90 Shikimate / quinate 5-dehydrogenase
MreC                 PF04085.9    152 seq912_BIOID51115    -            367     1e-47  161.2   0.3   1   1   1.1e-51   1.4e-47  160.7   0.2     1   150   122   270   122   272 0.99 rod shape-determining protein MreC
HTH_Tnp_1            PF01527.15    76 seq913_BIOID51115    -            100   6.7e-16   57.9   0.2   1   1   6.1e-20   8.3e-16   57.6   0.1     2    75     3    75     2    76 0.95 Transposase
SLT                  PF01464.15   121 seq914_BIOID51115    -            654     4e-31  106.9   0.1   1   1   5.2e-35   7.1e-31  106.1   0.0     2   116   492   606   491   611 0.95 Transglycosylase SLT domain
Glutaredoxin2_C      PF04399.8    132 seq916_BIOID51115    -            215   1.3e-50  170.2   0.0   1   1   4.8e-54   1.6e-50  169.9   0.0     1   132    84   215    84   215 0.99 Glutaredoxin 2, C terminal domain
GST_N_3              PF13417.1     75 seq916_BIOID51115    -            215     2e-12   47.0   0.0   1   1     1e-15   3.5e-12   46.2   0.0     1    74     3    76     3    82 0.90 Glutathione S-transferase, N-terminal domain
GST_N_2              PF13409.1     70 seq916_BIOID51115    -            215   6.7e-08   32.3   0.0   1   1   3.6e-11   1.2e-07   31.4   0.0     1    68     8    70     8    72 0.88 Glutathione S-transferase, N-terminal domain
GST_N                PF02798.15    76 seq916_BIOID51115    -            215   6.6e-05   22.8   0.0   1   1   4.2e-08   0.00014   21.8   0.0     1    75     1    70     1    71 0.85 Glutathione S-transferase, N-terminal domain
DAHP_synth_1         PF00793.15   272 seq917_BIOID51115    -            379  2.6e-102  341.0   0.0   1   1  2.3e-106  3.2e-102  340.7   0.0     8   271    64   363    43   364 0.96 DAHP synthetase I family
Caudo_TAP            PF02413.12   130 seq918_BIOID51115    -            101   4.7e-19   68.7   0.1   1   1   4.7e-23   6.5e-19   68.2   0.1    70   120    27    77     5    79 0.90 Caudovirales tail fibre assembly protein
LRR_1                PF00560.28    22 seq919_BIOID51115    -            384   1.8e-07   30.0  54.9   1   3   3.8e-05      0.17   11.8   0.4     1    13    33    45    33    62 0.78 Leucine Rich Repeat
LRR_1                PF00560.28    22 seq919_BIOID51115    -            384   1.8e-07   30.0  54.9   2   3   1.2e-05     0.054   13.4   0.0     2    15   196   209   195   214 0.92 Leucine Rich Repeat
LRR_1                PF00560.28    22 seq919_BIOID51115    -            384   1.8e-07   30.0  54.9   3   3   1.7e-05     0.078   12.9   1.2     4    22   219   238   216   238 0.90 Leucine Rich Repeat
AA_kinase            PF00696.23   241 seq921_BIOID51115    -            396   4.4e-43  147.4   2.1   1   1   8.2e-47   5.6e-43  147.1   1.5     2   240    35   263    34   264 0.93 Amino acid kinase family
PUA                  PF01472.15    74 seq921_BIOID51115    -            396     1e-22   79.4   0.1   1   1   4.6e-26   3.1e-22   77.9   0.1     1    74   305   379   305   379 0.98 PUA domain
Sulfatase            PF00884.18   379 seq922_BIOID51115    -            577   1.9e-48  165.2   6.9   1   1   4.2e-52   2.8e-48  164.7   4.8     2   308   238   535   237   565 0.93 Sulfatase
DUF1705              PF08019.7    156 seq922_BIOID51115    -            577     5e-05   22.7   7.5   1   1   7.3e-09     5e-05   22.7   5.2    11   149    59   206    50   211 0.60 Domain of unknown function (DUF1705)
rve                  PF00665.21   120 seq923_BIOID51115    -            272   4.8e-25   87.8   0.0   1   1   2.3e-28     8e-25   87.1   0.0     2   119   106   221   105   222 0.97 Integrase core domain
rve_3                PF13683.1     67 seq923_BIOID51115    -            272   1.4e-17   62.8   0.2   1   1   9.7e-21   3.3e-17   61.6   0.2     2    67   194   260   193   260 0.98 Integrase core domain
rve_2                PF13333.1     52 seq923_BIOID51115    -            272     1e-12   47.7   0.7   1   1   6.5e-16   2.2e-12   46.7   0.5     1    51   212   267   212   267 0.93 Integrase core domain
HTH_21               PF13276.1     60 seq923_BIOID51115    -            272   1.5e-09   37.5   5.4   1   1   1.2e-12   3.9e-09   36.2   3.8     3    59    27    82    23    83 0.89 HTH-like domain
HTH_Tnp_1            PF01527.15    76 seq926_BIOID51115    -            126   2.5e-21   75.2   0.0   1   1   2.5e-25   3.5e-21   74.8   0.0     1    70    10    86    10    92 0.86 Transposase
HTH_Tnp_1            PF01527.15    76 seq927_BIOID51115    -            243   3.6e-25   87.5   0.1   1   1   8.6e-25   2.4e-21   75.3   0.0     2    74   113   189   112   191 0.93 Transposase
HTH_24               PF13412.1     48 seq927_BIOID51115    -            243     3e-05   23.2   0.0   1   1   2.2e-08     6e-05   22.2   0.0    16    46    45    75    41    75 0.93 Winged helix-turn-helix DNA-binding
Peptidase_M20        PF01546.23   171 seq930_BIOID51115    -            441   1.6e-24   86.2   5.5   1   1   5.4e-28   3.7e-24   85.1   3.8     1   170   117   433   117   434 0.91 Peptidase family M20/M25/M40
M20_dimer            PF07687.9    109 seq930_BIOID51115    -            441   6.5e-10   38.6   0.4   1   1   2.7e-13   1.9e-09   37.1   0.3     9    98   236   325   231   331 0.83 Peptidase dimerisation domain
DUF1488              PF07369.6     83 seq932_BIOID51115    -             85   3.9e-31  106.6   0.0   1   1   3.1e-35   4.3e-31  106.4   0.0     1    82     4    84     4    85 0.99 Protein of unknown function (DUF1488)
DUF1439              PF07273.7    152 seq933_BIOID51115    -            205   1.1e-53  180.9   1.0   1   1   9.5e-58   1.3e-53  180.6   0.7     1   152    46   198    46   198 0.99 Protein of unknown function (DUF1439)
TnpB_IS66            PF05717.8    108 seq934_BIOID51115    -            115   2.6e-42  142.4   0.0   1   1   2.1e-46   2.9e-42  142.3   0.0     2   104     7   107     6   111 0.97 IS66 Orf2 like protein
CoA_binding          PF02629.14    96 seq935_BIOID51115    -            289   1.7e-30  105.2   0.7   1   1   4.9e-34   1.7e-30  105.2   0.5     1    96     6    99     6    99 0.99 CoA binding domain
Ligase_CoA           PF00549.14   153 seq935_BIOID51115    -            289   2.4e-20   72.5   0.6   1   1   1.2e-23     4e-20   71.8   0.4     1   152   151   271   151   272 0.96 CoA-ligase
Succ_CoA_lig         PF13607.1    138 seq935_BIOID51115    -            289   8.7e-12   44.7   0.0   1   1   4.4e-15   1.5e-11   43.9   0.0     1   138   145   284   145   287 0.83 Succinyl-CoA ligase like flavodoxin domain
LysR_substrate       PF03466.15   209 seq936_BIOID51115    -            317   2.2e-43  147.6   1.4   1   1   4.6e-47   3.1e-43  147.1   1.0     3   207    86   288    84   290 0.97 LysR substrate binding domain
HTH_1                PF00126.22    60 seq936_BIOID51115    -            317   3.7e-17   61.6   1.4   1   1   1.4e-20   9.5e-17   60.3   1.0     2    60     5    63     4    63 0.97 Bacterial regulatory helix-turn-helix protein, lysR family
HTH_Tnp_1            PF01527.15    76 seq937_BIOID51115    -             67   2.3e-08   33.7   0.1   1   1   7.7e-12   1.1e-07   31.6   0.1     1    49     1    56     1    66 0.83 Transposase
YkuD                 PF03734.9    146 seq938_BIOID51115    -            319   3.5e-20   72.6   0.0   1   1     9e-24   6.1e-20   71.8   0.0     3   146   102   239   100   239 0.78 L,D-transpeptidase catalytic domain
LysM                 PF01476.15    44 seq938_BIOID51115    -            319   4.1e-07   29.6   0.0   1   1   1.1e-10   7.8e-07   28.7   0.0     2    44    46    90    45    90 0.94 LysM domain
MreD                 PF04093.7    160 seq939_BIOID51115    -            162   1.2e-46  158.3  22.1   1   1     1e-50   1.4e-46  158.1  15.3     2   160     5   155     4   155 0.99 rod shape-determining protein MreD
HTH_Tnp_IS66         PF13005.2     59 seq940_BIOID51115    -            186   6.9e-18   64.1   0.7   1   1   1.7e-21   1.2e-17   63.3   0.5     3    59   115   169   113   169 0.96 putative Helix-turn-helix domain of transposase IS66
LZ_Tnp_IS66          PF13007.2     78 seq940_BIOID51115    -            186   1.2e-13   51.3   3.6   1   1   1.8e-17   1.2e-13   51.3   2.5     1    77    38   110    38   111 0.82 Transposase C of IS166 homeodomain
PDH                  PF02153.12   258 seq941_BIOID51115    -            373   4.6e-32  110.7   0.0   1   1   2.5e-35   1.1e-31  109.5   0.0    38   257   135   344   124   345 0.93 Prephenate dehydrogenase
CM_2                 PF01817.16    81 seq941_BIOID51115    -            373   4.6e-24   84.2   0.2   1   1   2.2e-27     1e-23   83.1   0.1     1    80     9    88     9    89 0.98 Chorismate mutase type II
MarC                 PF01914.12   203 seq943_BIOID51115    -            221   2.6e-69  232.2  11.2   1   1   2.2e-73     3e-69  232.1   7.8     1   203     5   217     5   217 0.98 MarC family integral membrane protein
Sel1                 PF08238.7     39 seq945_BIOID51115    -            229     3e-18   65.7  15.4   1   4     2e-07    0.0027   18.1   0.4     2    39    36    66    35    66 0.82 Sel1 repeat
Sel1                 PF08238.7     39 seq945_BIOID51115    -            229     3e-18   65.7  15.4   2   4    0.0012        17    6.1   0.0     3    39    69   101    67   101 0.69 Sel1 repeat
Sel1                 PF08238.7     39 seq945_BIOID51115    -            229     3e-18   65.7  15.4   3   4   9.1e-10   1.2e-05   25.6   0.0     2    34   143   172   142   174 0.92 Sel1 repeat
Sel1                 PF08238.7     39 seq945_BIOID51115    -            229     3e-18   65.7  15.4   4   4   4.8e-08   0.00066   20.1   0.1     4    38   182   215   179   216 0.85 Sel1 repeat
Aldedh               PF00171.17   462 seq947_BIOID51115    -            417   7.4e-21   73.8   3.3   1   1   1.4e-20     2e-16   59.3   0.9    37   298     8   282     2   304 0.81 Aldehyde dehydrogenase family
Amidohydro_1         PF01979.15   333 seq948_BIOID51115    -            348   1.9e-27   96.7   0.0   1   1   1.8e-31   2.4e-27   96.3   0.0     8   295    15   310    10   323 0.91 Amidohydrolase family
LZ_Tnp_IS66          PF13007.2     78 seq949_BIOID51115    -            141   5.9e-11   42.7   3.4   1   1   4.3e-15   5.9e-11   42.7   2.3     2    77    39   116    38   117 0.74 Transposase C of IS166 homeodomain
Maf                  PF02545.9    195 seq950_BIOID51115    -            197   1.2e-71  239.7   0.0   1   1     1e-75   1.4e-71  239.5   0.0     2   194     3   191     2   192 0.98 Maf-like protein
rve                  PF00665.21   120 seq952_BIOID51115    -            206     3e-25   88.5   0.0   1   1   1.3e-28   4.5e-25   87.9   0.0     2   119    36   150    35   151 0.97 Integrase core domain
rve_3                PF13683.1     67 seq952_BIOID51115    -            206     3e-11   42.5   0.0   1   1   1.4e-14   4.9e-11   41.8   0.0     7    67   128   188   123   188 0.92 Integrase core domain
DDE_Tnp_IS240        PF13610.1    140 seq952_BIOID51115    -            206   7.4e-07   29.1   0.0   1   1   2.8e-10   9.7e-07   28.7   0.0     2   137    41   178    40   180 0.93 DDE domain
rve_2                PF13333.1     52 seq952_BIOID51115    -            206   3.3e-06   26.9   0.0   1   1   1.7e-09   5.8e-06   26.1   0.0     1    46   141   190   141   195 0.84 Integrase core domain
MFS_1                PF07690.11   354 seq954_BIOID51115    -            482   2.7e-10   39.4  69.1   1   1     2e-14   2.7e-10   39.4  47.9     2   354    63   439    58   439 0.70 Major Facilitator Superfamily
DDE_Tnp_IS66         PF03050.9    271 seq957_BIOID51115    -            325   6.6e-96  320.5   0.2   1   1   1.1e-99   7.5e-96  320.3   0.1    15   270     2   274     1   275 0.98 Transposase IS66 family
DDE_Tnp_IS66_C       PF13817.1     39 seq957_BIOID51115    -            325   9.1e-20   70.2   0.6   1   1   3.1e-23   2.1e-19   69.1   0.3     1    39   281   319   281   319 0.99 IS66 C-terminal element
Trp_repressor        PF01371.14    88 seq959_BIOID51115    -             98   2.8e-31  107.1   0.1   1   1   2.3e-35   3.2e-31  106.9   0.0     1    87     7    93     7    94 0.98 Trp repressor protein
DSRB                 PF10781.4     62 seq960_BIOID51115    -             62   3.6e-41  138.3   0.2   1   1   2.8e-45   3.9e-41  138.2   0.1     1    61     1    61     1    62 0.98 Dextransucrase DSRB
RNase_E_G            PF10150.4    271 seq961_BIOID51115    -            489  3.6e-113  377.1   2.0   1   1  6.1e-117  4.2e-113  376.9   0.8     1   271   124   394   124   394 0.99 Ribonuclease E/G family
S1                   PF00575.18    74 seq961_BIOID51115    -            489   4.1e-17   61.9   0.3   1   1   3.8e-20   2.6e-16   59.3   0.0     3    73    37   121    35   122 0.97 S1 RNA binding domain
HTH_18               PF12833.2     81 seq962_BIOID51115    -            283     6e-21   74.2   1.7   1   1   1.7e-24   1.2e-20   73.2   0.1     1    81   191   270   191   270 0.97 Helix-turn-helix domain
HTH_AraC             PF00165.18    42 seq962_BIOID51115    -            283   2.7e-17   61.8   0.4   1   1   6.6e-15   4.5e-11   42.0   0.0     8    42   234   269   230   269 0.95 Bacterial regulatory helix-turn-helix proteins, AraC family
TetR_N               PF00440.18    47 seq964_BIOID51115    -            236   1.8e-14   53.0   0.2   1   1     3e-18   4.1e-14   51.8   0.2     2    47    51    96    50    96 0.97 Bacterial regulatory proteins, tetR family
DinI                 PF06183.8     65 seq965_BIOID51115    -             81   1.7e-29  101.4   0.1   1   1   1.8e-33   2.5e-29  100.9   0.0     1    65    13    79    13    79 0.98 DinI-like family
PTS_EIIA_2           PF00359.17   142 seq967_BIOID51115    -            658   2.4e-31  108.2   0.0   1   1   8.9e-35     4e-31  107.5   0.0     5   141    29   170    25   171 0.95 Phosphoenolpyruvate-dependent sugar phosphotransferase system, EIIA 2
PTS_IIB              PF02302.12    90 seq967_BIOID51115    -            658   1.4e-15   57.3   0.1   1   1   5.6e-19   2.6e-15   56.5   0.1     2    90   188   279   187   279 0.95 PTS system, Lactose/Cellobiose specific IIB subunit
PTS_EIIC             PF02378.13   321 seq967_BIOID51115    -            658   1.4e-11   43.6  35.2   1   1   2.6e-14   1.2e-10   40.6  24.2     2   268   312   562   311   635 0.72 Phosphotransferase system, EIIC
Trans_reg_C          PF00486.23    77 seq969_BIOID51115    -            512   7.9e-18   64.0   0.0   1   1   1.1e-21   1.5e-17   63.1   0.0     1    77    24   100    24   100 0.96 Transcriptional regulatory protein, C terminal
FUR                  PF01475.14   120 seq971_BIOID51115    -            171   2.5e-15   56.3   0.1   1   1   4.2e-19   5.7e-15   55.1   0.0     2   118    20   138    19   140 0.90 Ferric uptake regulator family
His_Phos_1           PF00300.17   158 seq973_BIOID51115    -            215   1.1e-38  132.7   0.2   1   1   9.5e-43   1.3e-38  132.4   0.1     1   157     3   156     3   157 0.91 Histidine phosphatase superfamily (branch 1)
BssS                 PF13991.1     73 seq975_BIOID51115    -             85   3.8e-34  116.1   0.0   1   1   3.1e-38   4.3e-34  115.9   0.0     1    72    12    83    12    84 0.98 BssS protein family
Molybdopterin        PF00384.17   432 seq977_BIOID51115    -           1265  7.2e-167  555.3   0.0   1   1  1.3e-170  8.9e-167  555.0   0.0     1   432   127   851   127   851 0.99 Molybdopterin oxidoreductase
Molydop_binding      PF01568.16   109 seq977_BIOID51115    -           1265   6.5e-21   74.0   0.1   1   1     2e-24   1.3e-20   73.0   0.0     1   105  1105  1220  1105  1224 0.93 Molydopterin dinucleotide binding domain
TnpB_IS66            PF05717.8    108 seq980_BIOID51115    -             77   6.2e-27   93.0   0.1   1   1   4.9e-31   6.6e-27   92.9   0.1    34   104     1    69     1    73 0.96 IS66 Orf2 like protein
ABG_transport        PF03806.8    502 seq981_BIOID51115    -            334    1e-119  399.7  15.3   1   1  8.8e-124  1.2e-119  399.4  10.6     1   308    14   313    14   323 0.97 AbgT putative transporter family
TraT                 PF05818.7    215 seq982_BIOID51115    -             91   6.8e-34  117.0   2.9   1   1   5.5e-38   7.5e-34  116.9   2.0   123   215     1    91     1    91 0.98 Enterobacterial TraT complement resistance protein
DAO                  PF01266.19   358 seq984_BIOID51115    -            372     5e-57  193.3   0.0   1   1   4.1e-61   5.6e-57  193.1   0.0     1   357     4   352     4   353 0.86 FAD dependent oxidoreductase
DDE_Tnp_IS66         PF03050.9    271 seq987_BIOID51115    -            512    9e-100  333.2   0.1   1   1  2.6e-103    9e-100  333.2   0.0     1   271   175   462   175   462 0.98 Transposase IS66 family
HTH_Tnp_IS66         PF13005.2     59 seq987_BIOID51115    -            512   3.5e-17   61.8   0.7   1   1   1.8e-20     6e-17   61.1   0.5     3    59   115   169   113   169 0.95 putative Helix-turn-helix domain of transposase IS66
DDE_Tnp_IS66_C       PF13817.1     39 seq987_BIOID51115    -            512     8e-17   60.8   0.1   1   1   6.2e-20   2.1e-16   59.4   0.0     1    39   468   506   468   506 0.98 IS66 C-terminal element
LZ_Tnp_IS66          PF13007.2     78 seq987_BIOID51115    -            512   7.4e-13   48.8   3.6   1   1   2.2e-16   7.4e-13   48.8   2.5     1    77    38   110    38   111 0.82 Transposase C of IS166 homeodomain
DUF3971              PF13116.1    289 seq988_BIOID51115    -           1266   2.2e-93  312.7   2.4   1   1   3.9e-96   2.7e-92  309.1   1.2     2   289   505   789   504   789 0.97 Protein of unknown function
AsmA_2               PF13502.1    220 seq988_BIOID51115    -           1266   3.2e-61  206.3  11.9   1   1   3.9e-62   2.7e-58  196.8   0.4     1   220  1009  1252  1009  1252 0.95 AsmA-like C-terminal region
EspF                 PF04806.7     47 seq994_BIOID51115    -            203   7.8e-77  253.1  38.9   1   3     2e-13     7e-10   38.8   0.2    26    47    81   102    76   102 0.92 EspF protein repeat
EspF                 PF04806.7     47 seq994_BIOID51115    -            203   7.8e-77  253.1  38.9   2   3   2.3e-36     8e-33  112.2  10.0     1    47   103   149   103   149 0.99 EspF protein repeat
EspF                 PF04806.7     47 seq994_BIOID51115    -            203   7.8e-77  253.1  38.9   3   3   2.3e-36   7.8e-33  112.2   7.3     1    47   150   196   150   196 0.99 EspF protein repeat
Phage_integrase      PF00589.17   173 seq995_BIOID51115    -            264   6.5e-37  126.7   0.1   1   1   6.6e-41     9e-37  126.2   0.0     1   171    45   237    45   239 0.88 Phage integrase family
ABG_transport        PF03806.8    502 seq996_BIOID51115    -            173   5.1e-72  242.3  18.1   1   1   4.1e-76   5.6e-72  242.2  12.6   331   500     1   170     1   172 0.99 AbgT putative transporter family
DUF2770              PF10968.3     36 seq1000_BIOID51115   -             46   1.9e-20   72.1  13.6   1   1   1.7e-24   2.3e-20   71.8   9.4     1    36    10    45    10    45 0.99 Protein of unknown function (DUF2770)
Glyco_hydro_38       PF01074.17   277 seq1001_BIOID51115   -            877   6.2e-44  150.2   0.0   1   1     2e-47   9.3e-44  149.6   0.0     2   266     7   266     6   274 0.88 Glycosyl hydrolases family 38 N-terminal domain
Glyco_hydro_38C      PF07748.8    458 seq1001_BIOID51115   -            877   4.1e-28   98.2   0.0   1   1   1.3e-31   6.1e-28   97.6   0.0     2   417   386   843   385   862 0.76 Glycosyl hydrolases family 38 C-terminal domain
Alpha-mann_mid       PF09261.6     80 seq1001_BIOID51115   -            877   1.2e-06   28.4   0.0   1   1   6.3e-10   2.9e-06   27.2   0.0     2    79   280   356   279   357 0.88 Alpha mannosidase, middle domain
LysE                 PF01810.13   191 seq1002_BIOID51115   -            206   7.4e-46  155.7  14.2   1   1   6.3e-50   8.6e-46  155.5   9.9     1   189    14   202    14   204 0.98 LysE type translocator
CreA                 PF05981.7    129 seq1005_BIOID51115   -            157     1e-57  193.0   0.0   1   1   8.6e-62   1.2e-57  192.8   0.0     1   128    24   156    24   157 0.96 CreA protein
DUF2684              PF10885.3     89 seq1006_BIOID51115   -             83   6.2e-48  160.4   0.3   1   1   4.9e-52   6.7e-48  160.3   0.2     1    79     1    79     1    83 0.97 Protein of unknown function (DUF2684)
AA_permease_2        PF13520.1    426 seq1007_BIOID51115   -            444     2e-40  138.5  55.6   1   1   4.6e-44   3.1e-40  137.8  38.5     1   423     7   420     7   424 0.85 Amino acid permease
AA_permease          PF00324.16   479 seq1007_BIOID51115   -            444   3.8e-22   78.1  47.2   1   1   1.1e-25   7.8e-22   77.1  32.7     8   391    18   377     8   435 0.81 Amino acid permease
DNA_binding_1        PF01035.15    85 seq1008_BIOID51115   -            171     6e-33  112.3   0.0   1   1   1.2e-36   8.2e-33  111.8   0.0     1    82    87   168    87   171 0.98 6-O-methylguanine DNA methyltransferase, DNA binding domain
Methyltransf_1N      PF02870.10    77 seq1008_BIOID51115   -            171     1e-19   70.7   0.0   1   1     2e-23   1.4e-19   70.3   0.0     2    76     4    83     3    84 0.97 6-O-methylguanine DNA methyltransferase, ribonuclease-like domain
PfkB                 PF00294.19   301 seq1009_BIOID51115   -            315     1e-53  182.3   0.0   1   1   8.5e-58   1.2e-53  182.1   0.0     1   299    18   302    18   304 0.93 pfkB family carbohydrate kinase
DAGK_prokar          PF01219.14   104 seq1010_BIOID51115   -            119   1.1e-38  130.8   5.7   1   1   9.5e-43   1.3e-38  130.6   4.0     2   104    16   118    15   118 0.98 Prokaryotic diacylglycerol kinase
Cytochrom_B_N        PF00033.14   188 seq1011_BIOID51115   -            188   5.5e-32  110.5  13.9   1   1     9e-36   6.1e-32  110.3   9.6     2   187     8   180     7   181 0.98 Cytochrome b(N-terminal)/b6/petB
Ni_hydr_CYTB         PF01292.15   182 seq1011_BIOID51115   -            188   1.1e-28   99.7  14.0   1   1   1.9e-32   1.3e-28   99.4   9.7     1   181     9   180     9   181 0.92 Prokaryotic cytochrome b561
PseudoU_synth_2      PF00849.17   164 seq1014_BIOID51115   -            326   8.4e-32  110.1   0.1   1   1   1.8e-35   1.2e-31  109.6   0.1     1   164    92   242    92   242 0.96 RNA pseudouridylate synthase
S4                   PF01479.20    48 seq1014_BIOID51115   -            326   1.1e-11   43.8   0.0   1   1   2.9e-15     2e-11   43.0   0.0     1    48    18    65    18    65 0.97 S4 domain
YebF                 PF13995.1     89 seq1015_BIOID51115   -            117   1.5e-28   98.4   0.0   1   1   1.3e-32   1.8e-28   98.2   0.0     2    89    25   115    24   115 0.96 YebF-like protein
Response_reg         PF00072.19   112 seq1016_BIOID51115   -            229   4.1e-26   91.0   0.0   1   1   9.1e-30   6.2e-26   90.4   0.0     1   111     6   115     6   116 0.98 Response regulator receiver domain
Trans_reg_C          PF00486.23    77 seq1016_BIOID51115   -            229   7.3e-23   80.1   0.0   1   1   1.9e-26   1.3e-22   79.3   0.0     2    77   151   226   150   226 0.94 Transcriptional regulatory protein, C terminal
YqgB                 PF11036.3     43 seq1019_BIOID51115   -             48   3.2e-33  112.8   0.7   1   1   2.6e-37   3.6e-33  112.6   0.5     1    43     6    48     6    48 0.99 Virulence promoting factor
Aldedh               PF00171.17   462 seq1020_BIOID51115   -            470  7.6e-141  469.4   2.0   1   1  6.6e-145    9e-141  469.2   1.4    10   462    18   465    11   465 0.97 Aldehyde dehydrogenase family
Orn_Arg_deC_N        PF02784.11   251 seq1023_BIOID51115   -            658   1.2e-71  240.7   0.1   1   1   2.3e-75   1.6e-71  240.3   0.1     2   251    99   368    98   368 0.98 Pyridoxal-dependent decarboxylase, pyridoxal binding domain
Orn_DAP_Arg_deC      PF00278.17   116 seq1023_BIOID51115   -            658   2.1e-30  104.7   0.0   1   1   5.6e-34   3.8e-30  103.8   0.0     1   115   371   586   371   587 0.87 Pyridoxal-dependent decarboxylase, C-terminal sheet domain
cNMP_binding         PF00027.24    91 seq1024_BIOID51115   -            250   4.7e-16   58.2   0.0   1   1   1.8e-19   8.1e-16   57.5   0.0     4    90    52   137    49   138 0.95 Cyclic nucleotide-binding domain
Crp                  PF00325.15    32 seq1024_BIOID51115   -            250   3.5e-15   55.0   1.4   1   1     9e-19   4.1e-15   54.8   0.3     1    32   193   224   193   224 0.97 Bacterial regulatory proteins, crp family
HTH_Crp_2            PF13545.1     76 seq1024_BIOID51115   -            250   4.9e-13   48.5   0.0   1   1     2e-16   9.1e-13   47.7   0.0     1    76   168   242   168   242 0.96 Crp-like helix-turn-helix domain
YceI                 PF04264.8    164 seq1025_BIOID51115   -            191   5.3e-40  136.9   0.8   1   1   4.4e-44     6e-40  136.7   0.5     2   163    25   187    24   188 0.93 YceI-like domain
DeoRC                PF00455.17   162 seq1029_BIOID51115   -            262   3.3e-47  159.9   0.4   1   1   2.8e-50   4.8e-47  159.4   0.3     4   161    80   237    78   238 0.99 DeoR C terminal sensor domain
HTH_DeoR             PF08220.7     57 seq1029_BIOID51115   -            262   1.5e-23   81.9   1.6   1   1   8.5e-27   1.5e-23   81.9   1.1     1    56    11    66    11    67 0.97 DeoR-like helix-turn-helix domain
HTH_11               PF08279.7     55 seq1029_BIOID51115   -            262   2.9e-10   39.5   0.1   1   1     4e-13   6.8e-10   38.3   0.1     2    44    12    53    11    60 0.89 HTH domain
HTH_20               PF12840.2     61 seq1029_BIOID51115   -            262   6.8e-08   32.0   1.3   1   1   3.1e-10   5.3e-07   29.2   0.1     3    57     3    57     2    61 0.88 Helix-turn-helix domain
HTH_27               PF13463.1     68 seq1029_BIOID51115   -            262   8.3e-07   29.1   0.1   1   1   1.1e-09   1.8e-06   28.0   0.1     2    50     9    56     9    67 0.92 Winged helix DNA-binding domain
GntR                 PF00392.16    64 seq1029_BIOID51115   -            262     7e-07   28.4   0.1   1   1     1e-09   1.7e-06   27.2   0.1    27    62    27    62    19    64 0.91 Bacterial regulatory proteins, gntR family
MarR                 PF01047.17    59 seq1029_BIOID51115   -            262   4.3e-06   26.2   0.1   1   1   4.8e-09   8.2e-06   25.3   0.0     8    50    15    57     9    59 0.94 MarR family
HATPase_c            PF02518.21   111 seq1030_BIOID51115   -            474   8.5e-22   76.8   0.0   1   1   3.2e-25   1.4e-21   76.1   0.0     5   109   367   470   363   472 0.92 Histidine kinase-, DNA gyrase B-, and HSP90-like ATPase
HisKA                PF00512.20    68 seq1030_BIOID51115   -            474   4.1e-13   48.9   0.3   1   1   2.8e-16   1.3e-12   47.4   0.2     6    67   260   319   256   320 0.91 His Kinase A (phospho-acceptor) domain
HAMP                 PF00672.20    70 seq1030_BIOID51115   -            474   2.4e-11   43.5  10.9   1   1   2.9e-13   1.3e-09   37.9   0.1     2    69   185   251   184   252 0.88 HAMP domain
OKR_DC_1             PF01276.15   417 seq1031_BIOID51115   -            728    3e-199  661.7   0.2   1   1  9.5e-203  4.3e-199  661.1   0.1     1   417   143   558   143   558 1.00 Orn/Lys/Arg decarboxylase, major domain
OKR_DC_1_C           PF03711.10   137 seq1031_BIOID51115   -            728   3.3e-54  182.5   1.0   1   1   1.5e-57   6.8e-54  181.5   0.7     1   136   583   716   583   717 0.99 Orn/Lys/Arg decarboxylase, C-terminal domain
OKR_DC_1_N           PF03709.10   115 seq1031_BIOID51115   -            728   4.9e-29  100.6   0.1   1   1   2.1e-32   9.5e-29   99.6   0.1     1   115    27   137    27   137 0.99 Orn/Lys/Arg decarboxylase, N-terminal domain
Cu-oxidase_4         PF02578.10   233 seq1033_BIOID51115   -            243   2.8e-79  265.3   0.0   1   1   2.3e-83   3.2e-79  265.1   0.0     2   233    20   242    19   242 0.97 Multi-copper polyphenol oxidoreductase laccase
Acyltransferase      PF01553.16   132 seq1035_BIOID51115   -            827   3.9e-25   87.6   0.0   1   1   5.1e-29   6.9e-25   86.8   0.0     2   131   302   444   301   445 0.95 Acyltransferase
Usp                  PF00582.21   140 seq1036_BIOID51115   -            316   1.9e-33  115.5   0.0   1   2   4.8e-21   6.6e-17   61.9   0.0     1   140     3   146     3   146 0.98 Universal stress protein family
Usp                  PF00582.21   140 seq1036_BIOID51115   -            316   1.9e-33  115.5   0.0   2   2   6.6e-18   9.1e-14   51.7   0.1    16   140   174   300   156   300 0.88 Universal stress protein family
Peptidase_S24        PF00717.18    70 seq1040_BIOID51115   -            215   5.5e-14   51.4   0.2   1   1   3.4e-17   9.4e-14   50.6   0.2     2    67   125   189   124   192 0.84 Peptidase S24-like
HTH_26               PF13443.1     63 seq1040_BIOID51115   -            215   1.9e-07   31.0   0.0   1   1   1.9e-10   5.2e-07   29.6   0.0    11    59     1    49     1    53 0.97 Cro/C1-type HTH DNA-binding domain
HTH_31               PF13560.1     64 seq1040_BIOID51115   -            215   8.6e-07   28.9   0.0   1   1   5.1e-10   1.4e-06   28.2   0.0    17    59     3    45     1    49 0.93 Helix-turn-helix domain
HTH_3                PF01381.17    55 seq1040_BIOID51115   -            215   4.3e-06   26.3   0.0   1   1   2.6e-09   7.2e-06   25.6   0.0    11    55     2    47     1    47 0.95 Helix-turn-helix
Glutaminase          PF04960.10   286 seq1041_BIOID51115   -            308    7e-127  422.1   0.1   1   1  5.8e-131    8e-127  422.0   0.0     1   286    24   308    24   308 1.00 Glutaminase
Fer4_11              PF13247.1     99 seq1042_BIOID51115   -            514   1.8e-40  136.7   4.7   1   1   5.1e-44   1.8e-40  136.7   3.2     2    98   175   271   174   272 0.98 4Fe-4S dicluster domain
XdhC_C               PF13478.1    136 seq1043_BIOID51115   -            541   1.1e-33  116.3   0.8   1   1   2.2e-35     1e-31  109.9   0.1     1   136   106   247   106   247 0.86 XdhC Rossmann domain
XdhC_CoxI            PF02625.11    71 seq1043_BIOID51115   -            541   5.8e-21   73.7   2.3   1   1   6.1e-24   2.8e-20   71.6   0.1     2    68     9    74     8    77 0.95 XdhC and CoxI family
AAA_2                PF07724.9    171 seq1044_BIOID51115   -            861   3.2e-58  196.3   0.0   1   1   7.1e-59   8.8e-56  188.3   0.0     1   171   600   764   600   764 0.98 AAA domain (Cdc48 subfamily)
ClpB_D2-small        PF10431.4     81 seq1044_BIOID51115   -            861   1.1e-28   98.8   2.2   1   1   1.4e-31   1.7e-28   98.2   0.2     1    80   770   849   770   850 0.98 C-terminal, D2-small domain, of ClpB protein
AAA                  PF00004.24   132 seq1044_BIOID51115   -            861   5.6e-28   97.6   0.0   1   2   5.7e-17   7.1e-14   52.0   0.0     2   128   207   341   206   345 0.82 ATPase family associated with various cellular activities (AAA)
AAA                  PF00004.24   132 seq1044_BIOID51115   -            861   5.6e-28   97.6   0.0   2   2   6.4e-14     8e-11   42.1   0.0     2   117   606   731   605   742 0.86 ATPase family associated with various cellular activities (AAA)
Clp_N                PF02861.15    53 seq1044_BIOID51115   -            861     2e-27   94.7   6.1   1   2   3.4e-16   4.2e-13   48.8   0.1     1    53    21    73    21    73 0.98 Clp amino terminal domain
Clp_N                PF02861.15    53 seq1044_BIOID51115   -            861     2e-27   94.7   6.1   2   2   4.7e-16   5.8e-13   48.4   0.1     1    53    98   149    98   149 0.96 Clp amino terminal domain
AAA_5                PF07728.9    139 seq1044_BIOID51115   -            861   2.5e-19   69.2   0.8   1   1   3.9e-16   4.9e-13   48.8   0.0     2   124   605   725   604   766 0.87 AAA domain (dynein-related subfamily)
AAA_16               PF13191.1    166 seq1044_BIOID51115   -            861   5.2e-11   43.0   7.3   1   1   9.9e-10   1.2e-06   28.8   0.2     2   141   184   285   183   310 0.81 AAA ATPase domain
Sigma54_activat      PF00158.21   168 seq1044_BIOID51115   -            861   7.3e-10   38.4   0.1   1   1   7.2e-10     9e-07   28.4   0.0    23   156   603   735   574   746 0.78 Sigma-54 interaction domain
CreD                 PF06123.7    430 seq1048_BIOID51115   -            450  2.2e-157  523.9   0.0   1   1  1.8e-161  2.5e-157  523.7   0.0     2   430     5   428     4   428 0.99 Inner membrane protein CreD
Lip_A_acyltrans      PF03279.8    295 seq1049_BIOID51115   -            306  4.3e-117  390.0   0.0   1   1  3.5e-121  4.8e-117  389.9   0.0     2   295     5   297     4   297 0.99 Bacterial lipid A biosynthesis acyltransferase
PmbA_TldD            PF01523.11   293 seq1050_BIOID51115   -            481   4.8e-75  252.4   1.1   1   1   5.3e-79   7.2e-75  251.8   0.8     1   293    34   332    34   332 0.92 Putative modulator of DNA gyrase
HTH_Tnp_1            PF01527.15    76 seq1052_BIOID51115   -            100   6.7e-16   57.9   0.2   1   1   6.1e-20   8.3e-16   57.6   0.1     2    75     3    75     2    76 0.95 Transposase
Arginase             PF00491.16   275 seq1053_BIOID51115   -            306   1.8e-83  279.9   0.5   1   1   1.5e-87   2.1e-83  279.7   0.3     1   274    33   297    33   298 0.92 Arginase family
DUF4186              PF13811.1    112 seq1056_BIOID51115   -            119   4.4e-55  184.0   0.0   1   1   3.7e-59     5e-55  183.8   0.0     3   110     5   112     3   114 0.98 Domain of unknown function (DUF4186)
MS_channel           PF00924.13   206 seq1058_BIOID51115   -            343   1.1e-63  214.2   0.4   1   1   7.9e-68   1.1e-63  214.2   0.3     2   205   120   323   119   324 0.99 Mechanosensitive ion channel
rve                  PF00665.21   120 seq1059_BIOID51115   -            272   4.8e-25   87.8   0.0   1   1   2.3e-28     8e-25   87.1   0.0     2   119   106   221   105   222 0.97 Integrase core domain
rve_3                PF13683.1     67 seq1059_BIOID51115   -            272   1.4e-17   62.8   0.2   1   1   9.7e-21   3.3e-17   61.6   0.2     2    67   194   260   193   260 0.98 Integrase core domain
rve_2                PF13333.1     52 seq1059_BIOID51115   -            272     1e-12   47.7   0.7   1   1   6.5e-16   2.2e-12   46.7   0.5     1    51   212   267   212   267 0.93 Integrase core domain
HTH_21               PF13276.1     60 seq1059_BIOID51115   -            272   1.5e-09   37.5   5.4   1   1   1.2e-12   3.9e-09   36.2   3.8     3    59    27    82    23    83 0.89 HTH-like domain
Bac_Ubq_Cox          PF01654.12   436 seq1060_BIOID51115   -            523  2.8e-183  609.1  20.9   1   1  2.3e-187  3.2e-183  608.9  14.5     1   435     8   503     8   504 0.98 Bacterial Cytochrome Ubiquinol Oxidase
PEP-utilizers_C      PF02896.13   294 seq1064_BIOID51115   -            833    4e-111  370.4   0.0   1   1  1.9e-114  5.3e-111  370.0   0.0     2   293   363   653   362   654 0.99 PEP-utilising enzyme, TIM barrel domain
PTS_EIIA_2           PF00359.17   142 seq1064_BIOID51115   -            833   2.3e-31  108.2   0.0   1   1   1.7e-34   4.5e-31  107.3   0.0     2   141   689   829   688   830 0.97 Phosphoenolpyruvate-dependent sugar phosphotransferase system, EIIA 2
PEP-utilizers        PF00391.18    81 seq1064_BIOID51115   -            833   3.9e-19   67.8   0.0   1   1   4.2e-22   1.2e-18   66.3   0.0     7    81   262   337   259   337 0.93 PEP-utilising enzyme, mobile domain
PTS-HPr              PF00381.14    84 seq1064_BIOID51115   -            833     3e-17   62.1   0.0   1   1   2.8e-20   7.6e-17   60.8   0.0     5    83     6    86     2    87 0.94 PTS HPr component phosphorylation site
PEP-utilisers_N      PF05524.8    123 seq1064_BIOID51115   -            833     8e-14   51.3   1.1   1   1   4.8e-17   1.3e-13   50.6   0.0     2   123   119   238   118   238 0.87 PEP-utilising enzyme, N-terminal
GGDEF                PF00990.16   161 seq1065_BIOID51115   -            472   3.3e-40  137.1   0.0   1   1   3.3e-44   4.5e-40  136.7   0.0     1   161   303   461   303   461 0.91 GGDEF domain
PTR2                 PF00854.16   373 seq1068_BIOID51115   -            485   1.9e-68  230.8  18.3   1   1   4.9e-72   3.3e-68  230.0  12.7     3   370    77   417    75   420 0.95 POT family
MFS_1                PF07690.11   354 seq1068_BIOID51115   -            485   5.5e-19   68.0  48.4   1   1     8e-23   5.5e-19   68.0  33.6     9   348    21   418    13   425 0.76 Major Facilitator Superfamily
Nitrate_red_del      PF02613.10   136 seq1070_BIOID51115   -            231   2.4e-25   88.8   2.2   1   1   3.3e-29   4.5e-25   87.9   1.5     7   133     9   154     3   157 0.85 Nitrate reductase delta subunit
MFS_1                PF07690.11   354 seq1071_BIOID51115   -            408   6.1e-53  179.7  43.6   1   2   1.6e-36   5.5e-33  114.0  20.4     2   258    20   264    19   269 0.81 Major Facilitator Superfamily
MFS_1                PF07690.11   354 seq1071_BIOID51115   -            408   6.1e-53  179.7  43.6   2   2   4.2e-24   1.4e-20   73.2  10.1     1   168   224   393   224   407 0.89 Major Facilitator Superfamily
Sugar_tr             PF00083.19   451 seq1071_BIOID51115   -            408   4.5e-15   55.0  29.2   1   2     4e-13   1.4e-09   36.9  10.7    10   191    24   192    14   217 0.80 Sugar (and other) transporter
Sugar_tr             PF00083.19   451 seq1071_BIOID51115   -            408   4.5e-15   55.0  29.2   2   2   2.4e-08   8.2e-05   21.2   4.1    46   185   258   391   225   397 0.88 Sugar (and other) transporter
MFS_2                PF13347.1    427 seq1071_BIOID51115   -            408   4.7e-13   48.2  24.9   1   1     2e-14     7e-11   41.0   3.3   148   315   146   312   137   340 0.80 MFS/sugar transport protein
MFS_1_like           PF12832.2     77 seq1071_BIOID51115   -            408   1.1e-05   25.0   7.2   1   1   3.2e-08   0.00011   21.8   0.2    12    72    26    91    18    95 0.81 MFS_1 like family
DUF3521              PF12035.3     35 seq1072_BIOID51115   -             59     4e-17   61.6   2.6   1   1     4e-21   5.5e-17   61.2   1.8     1    34    20    53    20    54 0.98 Protein of unknown function (DUF3521)
DUF1266              PF06889.6    172 seq1074_BIOID51115   -            520   7.8e-41  139.5   6.4   1   1     1e-44   1.4e-40  138.7   4.4     2   172   305   482   304   482 0.97 Protein of unknown function (DUF1266)
Gln-synt_C           PF00120.19   259 seq1075_BIOID51115   -            469  2.1e-106  354.7   0.0   1   1    4e-110  2.7e-106  354.3   0.0     2   259   103   379   102   379 0.98 Glutamine synthetase, catalytic domain
Gln-synt_N           PF03951.14    84 seq1075_BIOID51115   -            469   2.1e-31  107.1   0.1   1   1   6.2e-35   4.2e-31  106.2   0.1     1    84    14    95    14    95 0.98 Glutamine synthetase, beta-Grasp domain
4HBT                 PF03061.17    79 seq1077_BIOID51115   -            155   8.5e-19   67.3   0.1   1   1   1.7e-22   1.1e-18   66.9   0.1     2    78    57   145    56   146 0.97 Thioesterase superfamily
4HBT_3               PF13622.1    256 seq1077_BIOID51115   -            155   7.1e-07   29.1   0.3   1   1   1.4e-10   9.4e-07   28.7   0.2     3    85    52   153    47   154 0.85 Thioesterase-like superfamily
Nitrate_red_gam      PF02665.9    223 seq1078_BIOID51115   -            235   9.1e-87  289.9  11.4   1   1   7.6e-91     1e-86  289.7   7.9     3   223    15   235    13   235 0.99 Nitrate reductase gamma subunit
DUF551               PF04448.7     69 seq1083_BIOID51115   -            206   4.1e-18   65.7   8.1   1   1   5.4e-22   7.3e-18   64.9   5.6     1    69   137   203   137   203 0.98 Protein of unknown function (DUF551)
UreD                 PF01774.12   209 seq1084_BIOID51115   -            117   2.9e-19   69.2   0.0   1   1   2.3e-23   3.1e-19   69.1   0.0    80   202     2   114     1   117 0.92 UreD urease accessory protein
EamA                 PF00892.15   126 seq1085_BIOID51115   -            295   5.1e-17   61.9  34.9   1   1   2.1e-16   1.4e-12   47.6   9.0     1   123    18   142    18   145 0.91 EamA-like transporter family
EmrE                 PF13536.1    113 seq1085_BIOID51115   -            295   1.8e-08   34.4  35.2   1   1   8.5e-12   5.8e-08   32.8   9.1     4   108    42   147    39   151 0.90 Multidrug resistance efflux transporter
Cyto_ox_2            PF02322.10   328 seq1086_BIOID51115   -            379  7.9e-121  403.1  36.0   1   1  6.7e-125  9.2e-121  402.8  25.0     2   327     7   362     6   363 0.99 Cytochrome oxidase subunit II
TonB_dep_Rec         PF00593.19   276 seq1087_BIOID51115   -            729   3.1e-30  105.9  22.3   1   1   4.6e-34   3.1e-30  105.9  15.5     1   275   493   727   493   728 0.87 TonB dependent receptor
Plug                 PF07715.10   108 seq1087_BIOID51115   -            729   3.8e-13   49.6   0.4   1   1   5.5e-17   3.8e-13   49.6   0.3     2   106    75   175    74   177 0.93 TonB-dependent Receptor Plug Domain
MsyB                 PF13984.1    122 seq1088_BIOID51115   -            124   1.3e-66  222.0  12.2   1   1     1e-70   1.4e-66  221.9   8.5     1   122     3   124     3   124 0.99 MsyB protein
Urease_gamma         PF00547.13    99 seq1089_BIOID51115   -            100   2.4e-47  158.8   0.0   1   1     2e-51   2.7e-47  158.7   0.0     1    99     1    99     1    99 1.00 Urease, gamma subunit
PhzC-PhzF            PF02567.11   282 seq1091_BIOID51115   -            297   3.7e-83  278.9   0.0   1   1     3e-87   4.1e-83  278.7   0.0     1   281     8   290     8   291 0.97 Phenazine biosynthesis-like protein
Mannitol_dh_C        PF08125.8    245 seq1093_BIOID51115   -            483   1.2e-79  266.8   0.0   1   1   2.4e-83   1.6e-79  266.4   0.0     2   244   204   458   203   459 0.98 Mannitol dehydrogenase C-terminal domain
Mannitol_dh          PF01232.18   151 seq1093_BIOID51115   -            483     8e-42  142.6   0.0   1   1   2.6e-45   1.8e-41  141.4   0.0     2   150    17   172    16   173 0.98 Mannitol dehydrogenase Rossmann domain
tRNA-synt_2          PF00152.15   335 seq1094_BIOID51115   -            505   8.4e-99  330.3   1.1   1   1  2.5e-102   1.1e-98  329.9   0.8     1   334   162   502   162   503 0.90 tRNA synthetases class II (D, K and N)
tRNA_anti            PF01336.20    76 seq1094_BIOID51115   -            505   1.2e-15   56.9   0.0   1   1   4.7e-19   2.1e-15   56.1   0.0     1    76    68   146    68   146 0.98 OB-fold nucleic acid binding domain
DUF1656              PF07869.7     58 seq1095_BIOID51115   -             90   1.5e-20   72.6  10.5   1   1   1.5e-24     2e-20   72.1   7.3     2    58    29    85    28    85 0.97 Protein of unknown function (DUF1656)
SpoU_methylase       PF00588.14   142 seq1096_BIOID51115   -            228   3.5e-33  114.3   0.0   1   1   3.6e-37   4.9e-33  113.8   0.0     2   142     3   153     2   153 0.87 SpoU rRNA Methylase family
Urease_beta          PF00699.15   100 seq1097_BIOID51115   -            106   8.9e-46  153.7   0.0   1   1   7.2e-50   9.9e-46  153.5   0.0     1   100     2   101     2   101 0.99 Urease beta subunit
HlyD                 PF00529.15   306 seq1100_BIOID51115   -            310   2.3e-46  158.4  12.9   1   2   1.1e-18   3.8e-15   55.8   1.6     2    68    47   113    46   115 0.93 HlyD family secretion protein
HlyD                 PF00529.15   306 seq1100_BIOID51115   -            310   2.3e-46  158.4  12.9   2   2   1.2e-34   3.9e-31  108.3   4.8   103   306   101   285   100   285 0.97 HlyD family secretion protein
Biotin_lipoyl_2      PF13533.1     50 seq1100_BIOID51115   -            310   5.8e-19   67.3   7.3   1   1   6.8e-22   2.3e-18   65.4   1.3     2    50    47    95    46    95 0.97 Biotin-lipoyl like
HlyD_2               PF12700.2    328 seq1100_BIOID51115   -            310   1.9e-17   63.3   0.5   1   1   7.3e-21   2.5e-17   62.9   0.3    22   272    48   272    43   275 0.84 HlyD family secretion protein
HlyD_3               PF13437.1    105 seq1100_BIOID51115   -            310   1.4e-15   57.3   1.0   1   1   1.4e-14   4.7e-11   42.8   0.0     1    94   156   249   156   278 0.83 HlyD family secretion protein
HATPase_c            PF02518.21   111 seq1101_BIOID51115   -            349     8e-20   70.5   0.0   1   1   3.2e-23   1.5e-19   69.6   0.0     2   109   234   346   233   348 0.91 Histidine kinase-, DNA gyrase B-, and HSP90-like ATPase
HisKA                PF00512.20    68 seq1101_BIOID51115   -            349   3.8e-13   49.1   3.7   1   1     1e-16   4.6e-13   48.8   0.1     3    60   131   186   129   189 0.97 His Kinase A (phospho-acceptor) domain
PAS                  PF00989.19   113 seq1101_BIOID51115   -            349   7.2e-08   32.0   0.0   1   1   5.4e-11   2.4e-07   30.3   0.0     5    96    11    99    10   108 0.91 PAS fold
Amidohydro_1         PF01979.15   333 seq1103_BIOID51115   -            568     7e-72  242.7   1.7   1   1   4.1e-75   1.1e-71  242.0   1.2     1   333   126   437   126   437 0.97 Amidohydrolase family
Urease_alpha         PF00449.15   121 seq1103_BIOID51115   -            568   3.2e-56  188.5   1.1   1   1   2.3e-59   6.3e-56  187.5   0.8     2   121     4   120     3   120 0.98 Urease alpha-subunit, N-terminal domain
Amidohydro_5         PF13594.1     68 seq1103_BIOID51115   -            568   1.3e-09   37.6   2.6   1   1   1.6e-12   4.3e-09   35.9   1.8     1    68    87   155    87   155 0.70 Amidohydrolase
AMP-binding          PF00501.23   418 seq1104_BIOID51115   -            652  5.6e-112  374.0   0.0   1   1  1.5e-115  6.7e-112  373.7   0.0     1   418   109   547   109   547 0.97 AMP-binding enzyme
DUF3448              PF11930.3     82 seq1104_BIOID51115   -            652   3.2e-30  103.5   0.1   1   1   1.8e-33   8.4e-30  102.1   0.1     3    81    20   101    17   102 0.96 Domain of unknown function (DUF3448)
DUF4009              PF13193.1     41 seq1104_BIOID51115   -            652   8.6e-16   56.9   0.0   1   1   3.5e-19   1.6e-15   56.1   0.0     2    41   591   634   590   634 0.95 Domain of unknown function (DUF4009)
Transaldolase        PF00923.14   287 seq1105_BIOID51115   -            220   5.3e-48  163.4   0.1   1   1   8.2e-52   1.1e-47  162.4   0.0     1   244     3   206     3   218 0.94 Transaldolase
YbgT_YccB            PF08173.6     28 seq1107_BIOID51115   -             37   6.1e-16   57.8   4.2   1   1   4.9e-20   6.7e-16   57.6   2.9     1    28     1    28     1    28 0.97 Membrane bound YbgT-like protein
Cyd_oper_YbgE        PF09600.5     82 seq1108_BIOID51115   -             97   1.5e-33  114.6   7.9   1   1   1.4e-37   1.9e-33  114.3   5.5     1    81    16    96    16    97 0.97 Cyd operon protein YbgE (Cyd_oper_YbgE)
Homoserine_dh        PF00742.14   179 seq1112_BIOID51115   -            834   6.3e-52  175.7   0.0   1   1   6.1e-55   1.7e-51  174.3   0.0     1   179   628   825   628   825 0.98 Homoserine dehydrogenase
AA_kinase            PF00696.23   241 seq1112_BIOID51115   -            834   6.2e-45  153.5   0.5   1   1   3.5e-47   9.5e-44  149.6   0.1     2   241    15   298    14   298 0.81 Amino acid kinase family
NAD_binding_3        PF03447.11   117 seq1112_BIOID51115   -            834   3.5e-31  107.9   0.0   1   1     4e-34   1.1e-30  106.3   0.0     1   116   486   619   486   620 0.97 Homoserine dehydrogenase, NAD binding domain
ACT_7                PF13840.1     65 seq1112_BIOID51115   -            834   2.3e-20   71.7   1.5   1   2   1.3e-11   3.6e-08   32.6   0.0     5    63   328   388   326   390 0.91 Family description
ACT_7                PF13840.1     65 seq1112_BIOID51115   -            834   2.3e-20   71.7   1.5   2   2     5e-13   1.4e-09   37.2   0.3     3    62   407   468   405   471 0.93 Family description
ACT                  PF01842.20    66 seq1112_BIOID51115   -            834   4.4e-17   61.0   0.3   1   2   5.1e-10   1.4e-06   27.5   0.0     6    63   338   390   334   393 0.86 ACT domain
ACT                  PF01842.20    66 seq1112_BIOID51115   -            834   4.4e-17   61.0   0.3   2   2   8.1e-11   2.2e-07   30.0   0.4     2    53   415   461   414   471 0.79 ACT domain
Transketolase_N      PF00456.16   333 seq1114_BIOID51115   -            663  6.4e-171  567.4   0.2   1   1  2.7e-174  9.1e-171  566.9   0.1     2   333     4   334     3   334 1.00 Transketolase, thiamine diphosphate binding domain
Transket_pyr         PF02779.19   178 seq1114_BIOID51115   -            663   1.8e-44  151.2   0.6   1   1   9.7e-48   3.3e-44  150.3   0.0     2   176   354   524   353   526 0.96 Transketolase, pyrimidine binding domain
Transketolase_C      PF02780.15   124 seq1114_BIOID51115   -            663   5.5e-17   61.7   0.1   1   1   3.5e-20   1.2e-16   60.6   0.1     1   124   540   655   540   655 0.93 Transketolase, C-terminal domain
DXP_synthase_N       PF13292.1    270 seq1114_BIOID51115   -            663   5.4e-09   35.2   0.0   1   1   8.6e-09   2.9e-05   23.0   0.0    18   179     4   193     1   199 0.80 1-deoxy-D-xylulose-5-phosphate synthase
FUSC                 PF04632.7    650 seq1115_BIOID51115   -            655  4.7e-149  497.7  20.3   1   1  1.2e-152  5.6e-149  497.4  14.1     2   649    11   651    10   654 0.97 Fusaric acid resistance protein family
FUSC_2               PF13515.1    128 seq1115_BIOID51115   -            655   9.2e-17   61.0  37.9   1   1   2.7e-18   1.2e-14   54.1  11.4     1   127    23   162    21   163 0.87 Fusaric acid resistance protein-like
ALMT                 PF11744.3    406 seq1115_BIOID51115   -            655   0.00013   20.6   3.0   1   1   2.8e-08   0.00013   20.6   2.1    10   189    10   183     3   230 0.70 Aluminium activated malate transporter
4HBT                 PF03061.17    79 seq1116_BIOID51115   -            134     8e-19   67.4   0.4   1   1   2.4e-22   1.1e-18   66.9   0.3     1    77    20   103    20   105 0.98 Thioesterase superfamily
4HBT_2               PF13279.1    121 seq1116_BIOID51115   -            134   2.7e-12   47.0   0.2   1   1   7.1e-16   3.2e-12   46.8   0.1     3   117    14   128    12   132 0.88 Thioesterase-like superfamily
Acyl-ACP_TE          PF01643.12   249 seq1116_BIOID51115   -            134   1.3e-05   24.2   0.1   1   1   3.1e-09   1.4e-05   24.0   0.0    31   132    33   132     4   134 0.79 Acyl-ACP thioesterase
Fe-ADH               PF00465.14   366 seq1117_BIOID51115   -            380   9.1e-64  215.2   5.9   1   1   1.6e-67   1.1e-63  214.9   4.1     1   366    21   361    21   361 0.92 Iron-containing alcohol dehydrogenase
Fe-ADH_2             PF13685.1    250 seq1117_BIOID51115   -            380   1.5e-33  116.0   0.1   1   1   2.8e-37   1.9e-33  115.6   0.0     3   250    27   289    25   289 0.82 Iron-containing alcohol dehydrogenase
Sigma54_activat      PF00158.21   168 seq1118_BIOID51115   -            489   4.7e-71  237.5   0.0   1   1   2.7e-74   7.4e-71  236.9   0.0     1   167   160   326   160   327 0.99 Sigma-54 interaction domain
Response_reg         PF00072.19   112 seq1118_BIOID51115   -            489   1.3e-32  111.9   0.0   1   1     1e-35   2.9e-32  110.8   0.0     1   111    26   135    26   136 0.97 Response regulator receiver domain
HTH_8                PF02954.14    42 seq1118_BIOID51115   -            489   2.3e-15   55.7   3.9   1   1   1.7e-18   4.5e-15   54.7   1.0     3    42   447   486   445   486 0.96 Bacterial regulatory protein, Fis family
AAA_5                PF07728.9    139 seq1118_BIOID51115   -            489   3.1e-08   33.3   0.0   1   1   2.5e-11   6.9e-08   32.2   0.0     2   125   184   304   183   321 0.86 AAA domain (dynein-related subfamily)
AAA_2                PF07724.9    171 seq1118_BIOID51115   -            489   2.7e-05   24.0   0.0   1   1   1.8e-08     5e-05   23.1   0.0     2   125   180   299   179   336 0.79 AAA domain (Cdc48 subfamily)
Bestrophin           PF01062.16   296 seq1119_BIOID51115   -            321   2.8e-88  295.5   4.7   1   1   2.5e-92   3.4e-88  295.3   3.2     1   296    18   301    14   301 0.99 Bestrophin, RFP-TM, chloride channel
DUF3289              PF11692.3    277 seq1120_BIOID51115   -            284   4.4e-82  275.3   4.9   1   1   4.1e-86   5.6e-82  275.0   3.4     6   271    11   277     2   282 0.92 Protein of unknown function (DUF3289)
MotA_ExbB            PF01618.11   139 seq1121_BIOID51115   -            230   6.2e-47  158.6   0.2   1   1     6e-51   8.1e-47  158.2   0.1     2   138    74   210    73   211 0.98 MotA/TolQ/ExbB proton channel family
Flavin_Reduct        PF01613.13   154 seq1122_BIOID51115   -            189   4.8e-16   58.8   0.0   1   1   4.4e-20     6e-16   58.5   0.0     6   136    19   153    14   165 0.89 Flavin reductase like domain
Abhydrolase_5        PF12695.2    142 seq1123_BIOID51115   -            310   2.5e-16   59.5   0.0   1   1   1.4e-19   4.9e-16   58.6   0.0     2   142    41   286    40   286 0.85 Alpha/beta hydrolase family
Abhydrolase_6        PF12697.2    228 seq1123_BIOID51115   -            310   1.4e-12   47.9   0.0   1   1   4.9e-16   1.7e-12   47.6   0.0     1   227    41   297    41   298 0.65 Alpha/beta hydrolase family
DLH                  PF01738.13   218 seq1123_BIOID51115   -            310   8.9e-08   31.5   0.2   1   1   5.7e-11   1.9e-07   30.4   0.1    10   124    34   139    23   144 0.83 Dienelactone hydrolase family
Peptidase_S9         PF00326.16   213 seq1123_BIOID51115   -            310   5.9e-06   25.5   0.4   1   1   3.3e-09   1.1e-05   24.6   0.1     8    86    60   136    53   179 0.87 Prolyl oligopeptidase family
VacJ                 PF04333.8    200 seq1124_BIOID51115   -            251     2e-82  275.4   0.0   1   1   1.7e-86   2.3e-82  275.2   0.0     2   199    25   225    24   226 0.98 VacJ like lipoprotein
UreE_C               PF05194.7     87 seq1126_BIOID51115   -            154   5.4e-30  103.2   2.6   1   1     1e-33     7e-30  102.8   1.8     2    86    72   154    71   154 0.92 UreE urease accessory protein, C-terminal domain
UreE_N               PF02814.10    65 seq1126_BIOID51115   -            154   1.3e-14   53.3   0.1   1   1   2.8e-18   1.9e-14   52.7   0.1    11    63    10    62     2    65 0.91 UreE urease accessory protein, N-terminal domain
ExbD                 PF02472.11   130 seq1130_BIOID51115   -            142     5e-23   81.3   0.1   1   1   4.1e-27   5.6e-23   81.2   0.1     2   129    10   141     9   142 0.89 Biopolymer transport protein ExbD/TolR
DUF943               PF06092.7    157 seq1131_BIOID51115   -            159   1.2e-45  154.5   3.3   1   1   9.7e-50   1.3e-45  154.3   2.3     1   156     1   154     1   155 0.94 Enterobacterial putative membrane protein (DUF943)
UreF                 PF01730.11   146 seq1134_BIOID51115   -            224   1.1e-35  122.7   5.9   1   1   1.1e-39   1.5e-35  122.3   4.1     1   144    37   182    37   184 0.96 UreF
DUF1287              PF06940.6    164 seq1136_BIOID51115   -            205   6.9e-77  256.3   0.0   1   1   5.9e-81   8.1e-77  256.1   0.0     1   164    39   202    39   202 0.99 Domain of unknown function (DUF1287)
DUF485               PF04341.7     91 seq1137_BIOID51115   -            104   1.9e-35  120.3   0.0   1   1   1.5e-39   2.1e-35  120.1   0.0     1    91     9   100     9   100 0.98 Protein of unknown function, DUF485
hEGF                 PF12661.2     13 seq1138_BIOID51115   -             86   0.00094   19.0   3.0   1   1   6.9e-08   0.00094   19.0   2.1     1    11    17    27    17    27 0.95 Human growth factor-like EGF
Abhydrolase_6        PF12697.2    228 seq1139_BIOID51115   -            310   1.8e-13   50.8   0.0   1   1   9.3e-17   2.1e-13   50.5   0.0     4   227    37   296    34   297 0.71 Alpha/beta hydrolase family
Abhydrolase_5        PF12695.2    142 seq1139_BIOID51115   -            310   2.4e-11   43.4   0.0   1   1   1.9e-14   4.4e-11   42.6   0.0     3   141    35   284    33   285 0.73 Alpha/beta hydrolase family
Peptidase_S15        PF02129.13   272 seq1139_BIOID51115   -            310     9e-10   38.3   0.0   1   1   5.8e-13   1.3e-09   37.7   0.0     5   140    15   154    13   250 0.68 X-Pro dipeptidyl-peptidase (S15 family)
DLH                  PF01738.13   218 seq1139_BIOID51115   -            310   3.3e-08   32.9   0.0   1   1     5e-11   1.1e-07   31.1   0.0    12   129    29   138    19   163 0.84 Dienelactone hydrolase family
BAAT_C               PF08840.6    213 seq1139_BIOID51115   -            310   3.4e-06   26.8   0.0   1   1   2.9e-09   6.6e-06   25.9   0.0     9    57    94   142    88   192 0.87 BAAT / Acyl-CoA thioester hydrolase C terminal
AXE1                 PF05448.7    320 seq1139_BIOID51115   -            310   8.1e-06   24.4   0.2   1   1   2.2e-08     5e-05   21.8   0.1   158   205    90   137    85   139 0.95 Acetyl xylan esterase (AXE1)
SSF                  PF00474.12   406 seq1143_BIOID51115   -            549  1.2e-140  468.7  38.7   1   1  1.2e-144  1.6e-140  468.2  26.8     1   406    63   468    63   468 1.00 Sodium:solute symporter family
HATPase_c            PF02518.21   111 seq1144_BIOID51115   -            543   3.1e-22   78.2   0.0   1   1   2.3e-25   7.7e-22   77.0   0.0     5   109   434   535   430   537 0.95 Histidine kinase-, DNA gyrase B-, and HSP90-like ATPase
PAS                  PF00989.19   113 seq1144_BIOID51115   -            543   6.6e-15   54.7   0.1   1   1   1.2e-17   4.2e-14   52.1   0.0     1   112   222   323   222   324 0.95 PAS fold
PAS_10               PF13596.1    106 seq1144_BIOID51115   -            543   1.7e-07   31.3   0.1   1   1   2.7e-10   9.2e-07   28.9   0.0     2   104   225   323   224   325 0.86 PAS domain
PAS_8                PF13188.1     64 seq1144_BIOID51115   -            543     2e-06   27.3   0.0   1   1   1.6e-09   5.4e-06   25.9   0.0     3    45   224   269   222   294 0.76 PAS domain
cobW                 PF02492.14   178 seq1146_BIOID51115   -            205   2.7e-42  144.0   0.0   1   1   4.7e-46   3.2e-42  143.8   0.0     3   175    10   178     8   181 0.96 CobW/HypB/UreG, nucleotide-binding domain
Barstar              PF01337.13    90 seq1148_BIOID51115   -             90   1.7e-19   69.3   0.4   1   1   1.4e-23   1.9e-19   69.1   0.3     1    84     4    82     4    87 0.96 Barstar (barnase inhibitor)
PTS_EIIA_2           PF00359.17   142 seq1149_BIOID51115   -            147   3.3e-27   94.8   0.0   1   1   2.7e-31   3.7e-27   94.6   0.0     2   141     6   146     5   147 0.91 Phosphoenolpyruvate-dependent sugar phosphotransferase system, EIIA 2
GHMP_kinases_N       PF00288.21    67 seq1152_BIOID51115   -            310   1.7e-17   63.1   0.3   1   1   5.7e-21   3.9e-17   61.9   0.2     2    67    84   150    83   150 0.95 GHMP kinases N terminal domain
GHMP_kinases_C       PF08544.8     85 seq1152_BIOID51115   -            310     1e-11   44.7   1.8   1   1   1.9e-15   1.3e-11   44.3   0.0     2    83   211   287   210   289 0.92 GHMP kinases C terminal
FliE                 PF02049.13    97 seq1155_BIOID51115   -            104   1.6e-27   95.2   4.3   1   1   1.4e-31   1.9e-27   95.0   3.0     6    97    12   104     5   104 0.95 Flagellar hook-basal body complex protein FliE
NAD_binding_10       PF13460.1    183 seq1156_BIOID51115   -            216   6.4e-35  120.6   0.0   1   1   2.1e-38   7.3e-35  120.5   0.0     1   182     8   191     8   192 0.96 NADH(P)-binding
NmrA                 PF05368.8    233 seq1156_BIOID51115   -            216   1.2e-09   37.6   0.8   1   1   1.7e-12   5.9e-09   35.3   0.1     1   100     8   104     8   120 0.87 NmrA-like family
Epimerase            PF01370.16   236 seq1156_BIOID51115   -            216   7.3e-07   28.7   0.0   1   1   1.7e-08   5.9e-05   22.4   0.0     1   148     8   141     8   155 0.74 NAD dependent epimerase/dehydratase family
3Beta_HSD            PF01073.14   280 seq1156_BIOID51115   -            216   1.1e-05   24.2   0.1   1   1   1.3e-08   4.6e-05   22.1   0.1     1    71     9    75     9   116 0.81 3-beta hydroxysteroid dehydrogenase/isomerase family
TolA                 PF06519.6     96 seq1160_BIOID51115   -             48   1.9e-16   59.6   0.1   1   1   1.5e-20   2.1e-16   59.5   0.0    50    96     1    46     1    46 0.97 TolA C-terminal
PTS_EIIC             PF02378.13   321 seq1163_BIOID51115   -            462     7e-21   74.2  32.4   1   1     1e-24     7e-21   74.2  22.4     2   321    19   277    18   278 0.93 Phosphotransferase system, EIIC
PTS_IIB              PF02302.12    90 seq1163_BIOID51115   -            462   1.1e-12   48.0   0.2   1   1   4.4e-16     3e-12   46.6   0.0     1    90   372   455   372   455 0.94 PTS system, Lactose/Cellobiose specific IIB subunit
PD40                 PF07676.7     39 seq1164_BIOID51115   -            431   1.2e-35  120.5   5.0   1   4   2.5e-08   8.6e-05   21.9   0.0    11    34   203   224   198   227 0.82 WD40-like Beta Propeller Repeat
PD40                 PF07676.7     39 seq1164_BIOID51115   -            431   1.2e-35  120.5   5.0   2   4   8.4e-13   2.9e-09   36.2   0.0     2    39   238   273   237   273 0.95 WD40-like Beta Propeller Repeat
PD40                 PF07676.7     39 seq1164_BIOID51115   -            431   1.2e-35  120.5   5.0   3   4   6.4e-13   2.2e-09   36.6   0.1     2    38   282   316   281   317 0.96 WD40-like Beta Propeller Repeat
PD40                 PF07676.7     39 seq1164_BIOID51115   -            431   1.2e-35  120.5   5.0   4   4   4.2e-07    0.0014   18.0   0.0     3    30   370   397   368   403 0.93 WD40-like Beta Propeller Repeat
TolB_N               PF04052.8    105 seq1164_BIOID51115   -            431   9.2e-32  109.1   0.0   1   1   7.2e-35   2.5e-31  107.7   0.0     1    99    24   122    24   127 0.97 TolB amino-terminal domain
DPPIV_N              PF00930.16   353 seq1164_BIOID51115   -            431   1.6e-13   49.8   0.0   1   1   2.3e-13     8e-10   37.7   0.0   239   348   249   353   220   358 0.87 Dipeptidyl peptidase IV (DPP IV) N-terminal region
DDE_Tnp_IS66         PF03050.9    271 seq1165_BIOID51115   -            376   1.9e-97  325.6   0.0   1   1  3.2e-101   2.2e-97  325.4   0.0     1   271    35   326    35   326 0.98 Transposase IS66 family
DDE_Tnp_IS66_C       PF13817.1     39 seq1165_BIOID51115   -            376   3.9e-20   71.4   0.2   1   1   1.3e-23   9.1e-20   70.2   0.1     2    39   333   370   332   370 0.99 IS66 C-terminal element
DUF2233              PF09992.4    170 seq1166_BIOID51115   -            254   1.2e-19   70.8   0.1   1   1   1.1e-23   1.5e-19   70.5   0.1     2   145    84   232    83   252 0.85 Predicted periplasmic protein (DUF2233)
PALP                 PF00291.20   307 seq1168_BIOID51115   -            428   1.9e-33  115.8   0.0   1   1     2e-37   2.7e-33  115.3   0.0    30   289    96   366    94   374 0.81 Pyridoxal-phosphate dependent enzyme
Peptidase_M14        PF00246.19   279 seq1170_BIOID51115   -            242   9.3e-17   61.3   0.0   1   1   3.4e-20   1.5e-16   60.6   0.0    45   177    38   158    16   195 0.82 Zinc carboxypeptidase
DUF2817              PF10994.3    341 seq1170_BIOID51115   -            242   5.1e-06   25.6   0.0   1   1   1.5e-09   6.6e-06   25.3   0.0    55   122    43   105    29   151 0.67 Protein of unknown function (DUF2817)
Acyl_transf_3        PF01757.17   340 seq1172_BIOID51115   -            385     4e-42  144.1  46.4   1   1   3.3e-46   4.5e-42  143.9  32.2     2   339    10   356     9   357 0.95 Acyltransferase family
Ldh_1_N              PF00056.18   142 seq1174_BIOID51115   -            334   3.4e-48  162.8   0.9   1   1   7.1e-52   4.9e-48  162.3   0.6     1   141    23   166    23   167 0.97 lactate/malate dehydrogenase, NAD binding domain
Ldh_1_C              PF02866.13   174 seq1174_BIOID51115   -            334   8.7e-48  162.2   0.0   1   1   1.8e-51   1.2e-47  161.7   0.0     1   174   169   332   169   332 0.99 lactate/malate dehydrogenase, alpha/beta C-terminal domain
Pentapeptide         PF00805.17    40 seq1176_BIOID51115   -            333   3.1e-25   86.8  21.8   1   3   8.3e-10   3.8e-06   25.8   0.0     2    39    66   103    65   104 0.92 Pentapeptide repeats (8 copies)
Pentapeptide         PF00805.17    40 seq1176_BIOID51115   -            333   3.1e-25   86.8  21.8   2   3   6.5e-12     3e-08   32.6   1.1     2    38   171   207   170   209 0.97 Pentapeptide repeats (8 copies)
Pentapeptide         PF00805.17    40 seq1176_BIOID51115   -            333   3.1e-25   86.8  21.8   3   3   2.4e-10   1.1e-06   27.6   1.1     8    39   217   248   210   249 0.94 Pentapeptide repeats (8 copies)
Pentapeptide_4       PF13599.1     78 seq1176_BIOID51115   -            333   3.1e-19   68.4  27.3   1   1   5.3e-14   2.4e-10   39.9   1.4     6    75    50   119    47   122 0.92 Pentapeptide repeats (9 copies)
Sugar_tr             PF00083.19   451 seq1177_BIOID51115   -            459   3.4e-39  134.5  36.5   1   2   1.5e-31   6.7e-28   97.3   6.3     3   194    51   248    49   250 0.90 Sugar (and other) transporter
Sugar_tr             PF00083.19   451 seq1177_BIOID51115   -            459   3.4e-39  134.5  36.5   2   2   4.9e-16   2.3e-12   46.1  12.5   225   433   250   448   241   458 0.70 Sugar (and other) transporter
MFS_1                PF07690.11   354 seq1177_BIOID51115   -            459   8.3e-31  106.8  61.3   1   1     2e-30   8.9e-27   93.6  23.8    31   347    89   409    55   416 0.77 Major Facilitator Superfamily
MFS_2                PF13347.1    427 seq1177_BIOID51115   -            459   7.8e-07   27.7  23.8   1   1   1.7e-10   7.8e-07   27.7  16.5    53   335   102   384    66   396 0.72 MFS/sugar transport protein
Sigma54_activat      PF00158.21   168 seq1178_BIOID51115   -            592   2.9e-69  231.7   0.1   1   1   3.6e-72     7e-69  230.4   0.0     1   168   272   440   272   440 0.98 Sigma-54 interaction domain
HTH_8                PF02954.14    42 seq1178_BIOID51115   -            592   1.5e-13   49.9   1.1   1   1   1.6e-16   3.2e-13   48.8   0.8     2    42   548   587   547   587 0.98 Bacterial regulatory protein, Fis family
PAS_8                PF13188.1     64 seq1178_BIOID51115   -            592   1.1e-06   28.1   0.0   1   1   1.8e-09   3.6e-06   26.5   0.0     3    42   162   205   160   223 0.76 PAS domain
AAA_5                PF07728.9    139 seq1178_BIOID51115   -            592   1.8e-06   27.5   0.0   1   1   2.4e-09   4.7e-06   26.2   0.0     2   123   296   415   295   425 0.83 AAA domain (dynein-related subfamily)
AAA                  PF00004.24   132 seq1178_BIOID51115   -            592   5.1e-05   23.3   0.0   1   1     8e-08   0.00016   21.7   0.0     1   111   296   415   296   433 0.83 ATPase family associated with various cellular activities (AAA)
rve_3                PF13683.1     67 seq1181_BIOID51115   -            126   3.6e-18   64.7   0.1   1   1   1.5e-21     1e-17   63.3   0.0     2    67    41   106    40   106 0.98 Integrase core domain
rve                  PF00665.21   120 seq1181_BIOID51115   -            126   7.9e-15   54.9   0.0   1   1   1.7e-18   1.2e-14   54.3   0.0    59   119     4    68     1    69 0.94 Integrase core domain
ADH_zinc_N           PF00107.21   130 seq1182_BIOID51115   -            425   1.4e-18   66.6   0.1   1   1   4.7e-22   3.2e-18   65.4   0.0     1   128   186   329   186   331 0.95 Zinc-binding dehydrogenase
ADH_N                PF08240.7    109 seq1182_BIOID51115   -            425     9e-08   31.7   0.1   1   1   3.8e-11   2.6e-07   30.2   0.0     2    66    27    98    26   108 0.79 Alcohol dehydrogenase GroES-like domain
OmpA                 PF00691.15    97 seq1183_BIOID51115   -            173   1.1e-19   70.5   0.0   1   1   1.4e-23     2e-19   69.6   0.0     1    97    72   167    72   167 0.95 OmpA family
MTS_N                PF08468.6    155 seq1184_BIOID51115   -            343   4.1e-62  208.5   0.0   1   1   4.5e-65   5.6e-62  208.0   0.0     1   155     8   162     8   162 1.00 Methyltransferase small domain N-terminal
MTS                  PF05175.9    170 seq1184_BIOID51115   -            343   2.7e-61  205.7   0.0   1   1   3.5e-64   4.3e-61  205.0   0.0     2   170   167   333   166   333 0.99 Methyltransferase small domain
Methyltransf_26      PF13659.1    117 seq1184_BIOID51115   -            343     4e-13   49.2   1.2   1   1   3.9e-16   4.9e-13   49.0   0.1     2   111   198   299   197   305 0.84 Methyltransferase domain
Methyltransf_31      PF13847.1    152 seq1184_BIOID51115   -            343   7.4e-13   48.2   0.0   1   1   8.8e-16   1.1e-12   47.6   0.0     4   111   197   304   194   338 0.88 Methyltransferase domain
Methyltransf_18      PF12847.2    112 seq1184_BIOID51115   -            343   1.6e-10   41.4   0.0   1   1   2.7e-13   3.4e-10   40.3   0.0     3   109   198   301   196   304 0.83 Methyltransferase domain
Methyltransf_12      PF08242.7     99 seq1184_BIOID51115   -            343   9.4e-09   35.5   0.0   1   1   1.8e-11   2.3e-08   34.3   0.0     1    99   201   299   201   299 0.87 Methyltransferase domain
PrmA                 PF06325.8    295 seq1184_BIOID51115   -            343   7.8e-09   34.9   0.0   1   1   9.8e-12   1.2e-08   34.3   0.0   161   232   196   268   185   269 0.85 Ribosomal protein L11 methyltransferase (PrmA)
Methyltransf_11      PF08241.7     95 seq1184_BIOID51115   -            343   7.5e-08   32.6   0.0   1   1   1.1e-10   1.4e-07   31.7   0.0     1    94   201   300   201   301 0.90 Methyltransferase domain
Methyltransf_25      PF13649.1    101 seq1184_BIOID51115   -            343   7.4e-07   29.3   0.1   1   1     3e-09   3.7e-06   27.1   0.0     1   101   200   297   200   297 0.83 Methyltransferase domain
FmrO                 PF07091.6    251 seq1184_BIOID51115   -            343   1.2e-05   24.3   0.0   1   1   1.4e-08   1.7e-05   23.8   0.0   107   168   198   259   187   266 0.91 Ribosomal RNA methyltransferase (FmrO)
Polysacc_deac_1      PF01522.16   124 seq1186_BIOID51115   -            273   1.1e-35  121.7   0.0   1   1   1.1e-39   1.6e-35  121.3   0.0     2   123    56   214    55   215 0.98 Polysaccharide deacetylase
MMR_HSR1             PF01926.18   114 seq1189_BIOID51115   -            210   5.6e-18   64.8   0.0   1   1   2.1e-21   7.3e-18   64.5   0.0     1   114    28   146    28   165 0.86 50S ribosome-binding GTPase
FeoB_N               PF02421.13   189 seq1189_BIOID51115   -            210   4.6e-06   25.8   0.1   1   1   2.5e-09   8.4e-06   25.0   0.1     1   163    27   200    27   208 0.72 Ferrous iron transport protein B
DcuA_DcuB            PF03605.9    364 seq1190_BIOID51115   -            446    5e-164  545.3  20.1   1   1  4.3e-168  5.9e-164  545.0  13.9     1   364     6   376     6   376 0.98 Anaerobic c4-dicarboxylate membrane transporter
DUF406               PF04175.7     94 seq1191_BIOID51115   -             94   1.1e-33  115.3   1.4   1   1     9e-38   1.2e-33  115.2   1.0     3    94     3    94     1    94 0.98 Protein of unknown function (DUF406)
DUF2502              PF10697.4     82 seq1193_BIOID51115   -             98   8.4e-25   86.5  15.4   1   1   7.3e-29     1e-24   86.3  10.7     1    82    25    97    25    97 0.96 Protein of unknown function (DUF2502)
TPR_6                PF13174.1     33 seq1195_BIOID51115   -            263   1.8e-22   78.0   1.7   1   3   2.8e-07   0.00047   20.3   0.0     4    33   146   176   145   176 0.86 Tetratricopeptide repeat
TPR_6                PF13174.1     33 seq1195_BIOID51115   -            263   1.8e-22   78.0   1.7   2   3   2.2e-08   3.8e-05   23.7   0.1     3    33   183   213   181   213 0.95 Tetratricopeptide repeat
TPR_6                PF13174.1     33 seq1195_BIOID51115   -            263   1.8e-22   78.0   1.7   3   3   7.2e-11   1.2e-07   31.5   0.0     1    33   218   250   218   250 0.96 Tetratricopeptide repeat
TPR_16               PF13432.1     65 seq1195_BIOID51115   -            263   6.3e-12   45.7   0.0   1   1   1.6e-09   2.7e-06   27.7   0.0     2    65   147   214   146   214 0.92 Tetratricopeptide repeat
TPR_2                PF07719.12    34 seq1195_BIOID51115   -            263   1.1e-09   37.3   0.2   1   2   2.1e-06    0.0035   17.0   0.1     2    33   181   212   180   213 0.93 Tetratricopeptide repeat
TPR_2                PF07719.12    34 seq1195_BIOID51115   -            263   1.1e-09   37.3   0.2   2   2   5.3e-06    0.0091   15.7   0.0     1    33   217   249   217   250 0.95 Tetratricopeptide repeat
TPR_8                PF13181.1     34 seq1195_BIOID51115   -            263   2.9e-06   26.5   0.9   1   2   0.00027      0.46   10.2   0.2     2    29   181   208   180   213 0.89 Tetratricopeptide repeat
TPR_8                PF13181.1     34 seq1195_BIOID51115   -            263   2.9e-06   26.5   0.9   2   2   2.7e-05     0.046   13.3   0.0     5    29   221   245   217   250 0.85 Tetratricopeptide repeat
SBP_bac_1            PF01547.20   314 seq1198_BIOID51115   -            396   2.8e-42  145.4  15.1   1   1   8.5e-46   3.9e-42  144.9  10.5     9   312    45   315    37   317 0.90 Bacterial extracellular solute-binding protein
SBP_bac_8            PF13416.1    281 seq1198_BIOID51115   -            396   2.3e-41  142.2  11.4   1   1   6.2e-45   2.8e-41  141.9   7.4     2   280    49   344    48   345 0.84 Bacterial extracellular solute-binding protein
SBP_bac_6            PF13343.1    242 seq1198_BIOID51115   -            396   1.3e-06   27.7   3.5   1   1   1.1e-09     5e-06   25.8   2.4     4   215    83   325    80   345 0.71 Bacterial extracellular solute-binding protein
Thiolase_N           PF00108.18   264 seq1200_BIOID51115   -            436   4.7e-66  222.3   0.5   1   1   1.4e-69   6.4e-66  221.9   0.3     3   264    14   288    12   288 0.97 Thiolase, N-terminal domain
Thiolase_C           PF02803.13   123 seq1200_BIOID51115   -            436     2e-37  127.2   0.6   1   1   1.3e-40   6.1e-37  125.6   0.0     3   122   297   434   295   435 0.98 Thiolase, C-terminal domain
Redoxin              PF08534.5    146 seq1202_BIOID51115   -            168   4.5e-29  100.7   0.1   1   1     8e-33   5.5e-29  100.4   0.1     1   146    20   163    20   163 0.96 Redoxin
AhpC-TSA             PF00578.16   124 seq1202_BIOID51115   -            168   4.3e-16   58.5   0.0   1   1   7.6e-20   5.2e-16   58.3   0.0     2   122    22   145    21   147 0.95 AhpC/TSA family
Peptidase_S6         PF02395.11   769 seq1203_BIOID51115   -           1363    2e-211  704.0  32.0   1   1  4.3e-215    2e-211  704.0  22.2     8   765    51   787    44   791 0.93 Immunoglobulin A1 protease
Autotransporter      PF03797.14   265 seq1203_BIOID51115   -           1363   3.6e-42  144.4  11.0   1   1   7.8e-46   3.6e-42  144.4   7.6     4   260  1101  1344  1099  1353 0.90 Autotransporter beta-domain
Pertactin            PF03212.9    121 seq1203_BIOID51115   -           1363   1.1e-06   28.2   2.6   1   1   5.5e-10   2.5e-06   27.0   0.3     8    88   942  1021   936  1056 0.83 Pertactin
FBPase_glpX          PF03320.8    309 seq1204_BIOID51115   -            321  4.5e-124  412.9   0.9   1   1  3.6e-128    5e-124  412.8   0.6     3   309     3   321     1   321 0.99 Bacterial fructose-1,6-bisphosphatase, glpX-encoded
YedD                 PF13987.1    111 seq1205_BIOID51115   -            138     1e-56  189.1   0.1   1   1   9.2e-61   1.3e-56  188.8   0.1     1   110    26   135    26   136 0.98 YedD-like protein
Glycos_transf_1      PF00534.15   172 seq1206_BIOID51115   -            231     4e-31  107.6   0.0   1   1   1.1e-34   5.2e-31  107.2   0.0    12   171    45   203    39   204 0.95 Glycosyl transferases group 1
Glyco_trans_1_4      PF13692.1    135 seq1206_BIOID51115   -            231   2.9e-13   50.0   0.0   1   1   8.9e-17   4.1e-13   49.5   0.0     2   133    48   188    47   190 0.82 Glycosyl transferases group 1
Glyco_trans_1_2      PF13524.1     92 seq1206_BIOID51115   -            231   1.4e-09   37.9   0.0   1   1   4.8e-13   2.2e-09   37.3   0.0     1    89   127   217   127   220 0.94 Glycosyl transferases group 1
Fumerase             PF05681.9    271 seq1208_BIOID51115   -            548   1.5e-91  306.0   0.0   1   1   2.9e-95     2e-91  305.7   0.0     2   271    48   328    47   328 0.98 Fumarate hydratase (Fumerase)
Fumerase_C           PF05683.7    206 seq1208_BIOID51115   -            548   7.4e-83  276.6   0.0   1   1     2e-86   1.4e-82  275.7   0.0     1   204   332   539   332   541 0.98 Fumarase C-terminus
Sulfatase            PF00884.18   379 seq1209_BIOID51115   -            573   1.2e-43  149.4   4.8   1   1   1.2e-47   1.6e-43  149.0   3.3     2   321   238   534   237   567 0.91 Sulfatase
FhuF                 PF06276.7    163 seq1210_BIOID51115   -            262     4e-29  101.5   0.7   1   1   1.1e-32   7.8e-29  100.6   0.5     1   154    93   230    93   239 0.91 Ferric iron reductase FhuF-like transporter
FhuF_C               PF11575.3     22 seq1210_BIOID51115   -            262   7.2e-08   31.7   6.5   1   1   1.8e-11   1.2e-07   31.0   4.5     1    22   241   262   241   262 0.96 FhuF 2Fe-2S C-terminal domain
MtlR                 PF05068.7    170 seq1211_BIOID51115   -            169   3.3e-71  238.1   0.2   1   1   2.6e-75   3.6e-71  237.9   0.1     1   169     1   168     1   169 0.99 Mannitol repressor
ECH                  PF00378.15   245 seq1212_BIOID51115   -            714   8.9e-62  208.2   0.3   1   1   3.3e-65   1.5e-61  207.5   0.2     6   192    14   205    11   259 0.90 Enoyl-CoA hydratase/isomerase family
3HCDH_N              PF02737.13   180 seq1212_BIOID51115   -            714   2.2e-59  200.0   0.1   1   1     1e-62   4.7e-59  198.9   0.0     2   179   311   489   310   490 0.98 3-hydroxyacyl-CoA dehydrogenase, NAD binding domain
3HCDH                PF00725.17    97 seq1212_BIOID51115   -            714   2.2e-37  127.2   0.0   1   2   2.3e-32     1e-28   99.4   0.0     1    97   492   586   492   586 0.99 3-hydroxyacyl-CoA dehydrogenase, C-terminal domain
3HCDH                PF00725.17    97 seq1212_BIOID51115   -            714   2.2e-37  127.2   0.0   2   2   9.3e-09   4.2e-05   23.7   0.0     3    85   618   703   618   711 0.89 3-hydroxyacyl-CoA dehydrogenase, C-terminal domain
BPD_transp_1         PF00528.17   185 seq1213_BIOID51115   -            514     5e-22   78.1  16.2   1   1   3.7e-26     5e-22   78.1  11.2     4   171   298   501   295   508 0.83 Binding-protein-dependent transport system inner membrane component
NadA                 PF02445.11   296 seq1219_BIOID51115   -            347  2.8e-105  351.2   0.0   1   1  2.3e-109  3.2e-105  351.0   0.0     2   295    31   340    30   341 0.98 Quinolinate synthetase A protein
Transaldolase        PF00923.14   287 seq1222_BIOID51115   -            338  2.6e-104  348.2   0.3   1   1  2.2e-108    3e-104  348.0   0.2     1   287    35   334    35   334 0.95 Transaldolase
DUF2238              PF09997.4    143 seq1223_BIOID51115   -            209     3e-59  198.4   1.3   1   1   3.1e-63   4.2e-59  197.9   0.9     1   143    41   182    41   182 0.99 Predicted membrane protein (DUF2238)
Sugar-bind           PF04198.8    255 seq1225_BIOID51115   -            317   2.7e-72  242.6   1.8   1   1   2.7e-76   3.6e-72  242.2   1.2     2   255    67   316    66   316 0.97 Putative sugar-binding domain
NMN_transporter      PF04973.7    182 seq1226_BIOID51115   -            239   1.6e-46  157.9  27.1   1   1   1.3e-48   1.8e-44  151.2  18.8     1   180    23   227    23   229 0.94 Nicotinamide mononucleotide transporter
BPD_transp_1         PF00528.17   185 seq1227_BIOID51115   -            296   1.6e-15   56.9  16.5   1   1   1.2e-19   1.6e-15   56.9  11.5    10   181   111   287    97   291 0.82 Binding-protein-dependent transport system inner membrane component
Lip_A_acyltrans      PF03279.8    295 seq1228_BIOID51115   -            343  7.5e-111  369.5   0.0   1   1  6.3e-115  8.6e-111  369.4   0.0     2   295    42   334    41   334 0.99 Bacterial lipid A biosynthesis acyltransferase
AFG1_ATPase          PF03969.11   362 seq1230_BIOID51115   -            375  7.7e-166  551.2   0.1   1   1  6.4e-170  8.7e-166  551.0   0.1     2   362     5   371     4   371 0.99 AFG1-like ATPase
MoCF_biosynth        PF00994.19   144 seq1234_BIOID51115   -            195   9.5e-28   96.2   0.0   1   1   8.5e-32   1.2e-27   95.9   0.0     2   138     8   147     7   152 0.88 Probable molybdopterin binding domain
Acyltransferase      PF01553.16   132 seq1235_BIOID51115   -            310     3e-14   52.4   0.0   1   1   3.1e-18   4.2e-14   51.9   0.0     3   119    84   220    82   238 0.82 Acyltransferase
His_Phos_1           PF00300.17   158 seq1236_BIOID51115   -            161   1.1e-11   44.9   0.0   1   1   2.4e-15   3.3e-11   43.4   0.0     1    73     2    70     2   103 0.82 Histidine phosphatase superfamily (branch 1)
DUF3442              PF11924.3    280 seq1237_BIOID51115   -           1417  1.4e-106  356.0   0.5   1   1    9e-110  4.1e-106  354.5   0.3     2   280    71   350    70   350 0.99 Protein of unknown function (DUF3442)
Big_1                PF02369.11   100 seq1237_BIOID51115   -           1417   4.6e-56  186.7 107.0   1   3   4.4e-18     2e-14   53.1   8.5     5    97   994  1086   990  1088 0.86 Bacterial Ig-like domain (group 1)
Big_1                PF02369.11   100 seq1237_BIOID51115   -           1417   4.6e-56  186.7 107.0   2   3   6.3e-18   2.9e-14   52.6   2.7     7    97  1099  1187  1093  1191 0.87 Bacterial Ig-like domain (group 1)
Big_1                PF02369.11   100 seq1237_BIOID51115   -           1417   4.6e-56  186.7 107.0   3   3   1.4e-16   6.3e-13   48.3   9.8     4    95  1195  1287  1192  1292 0.84 Bacterial Ig-like domain (group 1)
FGGY_N               PF00370.16   245 seq1240_BIOID51115   -            530   1.7e-51  174.7   0.0   1   1   6.1e-55   4.2e-51  173.5   0.0     1   245    13   260    13   260 0.94 FGGY family of carbohydrate kinases, N-terminal domain
FGGY_C               PF02782.11   197 seq1240_BIOID51115   -            530   6.7e-20   71.4   0.0   1   1   1.8e-23   1.3e-19   70.5   0.0    31   196   298   467   268   468 0.84 FGGY family of carbohydrate kinases, C-terminal domain
DUF1212              PF06738.7    193 seq1241_BIOID51115   -            277   2.3e-59  200.0   0.8   1   1   1.7e-63   2.3e-59  200.0   0.5     1   193    37   228    37   228 0.99 Protein of unknown function (DUF1212)
HTH_18               PF12833.2     81 seq1243_BIOID51115   -            107   5.2e-24   84.0   1.3   1   1     9e-28   6.1e-24   83.8   0.9     1    81    27   106    27   106 0.97 Helix-turn-helix domain
HTH_AraC             PF00165.18    42 seq1243_BIOID51115   -            107   5.1e-17   60.9   0.1   1   1   3.4e-16   2.3e-12   46.1   0.0     1    42    66   105    66   105 0.96 Bacterial regulatory helix-turn-helix proteins, AraC family
Sugar_tr             PF00083.19   451 seq1244_BIOID51115   -            491  3.5e-145  483.9  30.3   1   1  5.8e-149    4e-145  483.7  21.0     2   451    14   478    13   478 0.97 Sugar (and other) transporter
MFS_1                PF07690.11   354 seq1244_BIOID51115   -            491   1.1e-25   90.1  41.4   1   2   2.2e-20   1.5e-16   60.0   8.4     5   188    29   233    17   258 0.82 Major Facilitator Superfamily
MFS_1                PF07690.11   354 seq1244_BIOID51115   -            491   1.1e-25   90.1  41.4   2   2   3.4e-13   2.3e-09   36.3  14.2     2   188   283   476   278   489 0.78 Major Facilitator Superfamily
GerE                 PF00196.14    58 seq1248_BIOID51115   -            216   2.2e-20   71.5   0.7   1   1   2.8e-24   3.8e-20   70.8   0.5     3    58   155   210   153   210 0.97 Bacterial regulatory proteins, luxR family
Ribosomal_L13        PF00572.13   128 seq1249_BIOID51115   -            142   4.3e-55  185.0   0.3   1   1   3.6e-59   4.9e-55  184.9   0.2     1   127    15   141    15   142 0.99 Ribosomal protein L13
Peptidase_M23        PF01551.17    96 seq1256_BIOID51115   -            259   1.9e-30  104.6   1.7   1   1   4.7e-34   3.2e-30  103.8   0.4     3    96   153   246   151   246 0.95 Peptidase family M23
LysM                 PF01476.15    44 seq1256_BIOID51115   -            259   7.1e-15   54.5   0.1   1   1   6.6e-18   4.5e-14   51.9   0.0     1    43    50    92    50    93 0.98 LysM domain
DUF3815              PF12821.2    130 seq1257_BIOID51115   -            157   3.2e-30  104.6  12.1   1   1   5.4e-34   3.7e-30  104.4   8.4     1   128    12   147    12   149 0.95 Protein of unknown function (DUF3815)
DUF1212              PF06738.7    193 seq1257_BIOID51115   -            157   5.4e-07   29.1   7.3   1   1   7.8e-11   5.4e-07   29.1   5.1   107   193    14    99     9    99 0.96 Protein of unknown function (DUF1212)
Ribosomal_S9         PF00380.14   121 seq1258_BIOID51115   -            130   1.4e-47  160.8   2.1   1   1   1.1e-51   1.5e-47  160.6   1.5     1   121    10   130    10   130 1.00 Ribosomal protein S9/S16
Fimbrial             PF00419.15   145 seq1259_BIOID51115   -            187   3.7e-16   59.5   5.8   1   1   2.7e-20   3.7e-16   59.5   4.0     3   144    34   186    32   187 0.78 Fimbrial protein
HTH_Tnp_1            PF01527.15    76 seq1261_BIOID51115   -            243   3.6e-25   87.5   0.1   1   1   8.6e-25   2.4e-21   75.3   0.0     2    74   113   189   112   191 0.93 Transposase
HTH_24               PF13412.1     48 seq1261_BIOID51115   -            243     3e-05   23.2   0.0   1   1   2.2e-08     6e-05   22.2   0.0    16    46    45    75    41    75 0.93 Winged helix-turn-helix DNA-binding
Frataxin_Cyay        PF01491.11   109 seq1262_BIOID51115   -            106   4.2e-37  126.1   0.1   1   1   3.4e-41   4.6e-37  126.0   0.1     1   108     1   105     1   106 0.97 Frataxin-like domain
Flagellin_N          PF00669.15   139 seq1264_BIOID51115   -            610   2.7e-42  143.7  19.2   1   1   5.8e-46   2.7e-42  143.7  13.3     1   137     5   141     5   143 0.99 Bacterial flagellin N-terminal helical region
Flagellin_C          PF00700.16    86 seq1264_BIOID51115   -            610   5.3e-30  103.3   7.7   1   1   1.2e-33   5.3e-30  103.3   5.4     2    86   524   608   523   608 0.98 Bacterial flagellin C-terminal helical region
FliC                 PF12445.3    129 seq1264_BIOID51115   -            610     1e-23   83.7  28.8   1   1   2.3e-27     1e-23   83.7  20.0     2   129   377   514   376   514 0.91 Flagellin protein
Peripla_BP_3         PF13377.1    160 seq1265_BIOID51115   -            332     4e-26   91.7   0.0   1   1   1.6e-28   4.4e-25   88.4   0.0     2   146   176   322   175   331 0.90 Periplasmic binding protein-like domain
Peripla_BP_1         PF00532.16   279 seq1265_BIOID51115   -            332   3.9e-24   85.1   0.1   1   1   2.8e-27   7.7e-24   84.2   0.0    13   267    77   321    70   330 0.88 Periplasmic binding proteins and sugar binding domain of LacI family
LacI                 PF00356.16    46 seq1265_BIOID51115   -            332   6.4e-22   76.7   0.4   1   1   4.6e-25   1.2e-21   75.8   0.3     1    46     4    49     4    49 0.99 Bacterial regulatory proteins, lacI family
Peripla_BP_4         PF13407.1    258 seq1265_BIOID51115   -            332   8.3e-18   64.5   0.0   1   1   5.7e-21   1.6e-17   63.6   0.0     7   257    74   317    69   318 0.93 Periplasmic binding protein domain
CsgE                 PF10627.4    107 seq1266_BIOID51115   -            129   6.8e-36  122.2   0.0   1   1   5.8e-40     8e-36  121.9   0.0     1   107    26   129    26   129 0.99 Curli assembly protein CsgE
CsgF                 PF10614.4    142 seq1268_BIOID51115   -            138   2.6e-47  160.2   1.4   1   1   2.4e-51   3.3e-47  159.9   1.0     2   142     4   133     2   133 0.96 Type VIII secretion system (T8SS), CsgF protein
DAHP_synth_1         PF00793.15   272 seq1269_BIOID51115   -            350  1.3e-105  351.8   0.0   1   1  1.1e-109  1.5e-105  351.6   0.0     8   271    40   338    25   339 0.96 DAHP synthetase I family
PapC_N               PF13954.1    146 seq1273_BIOID51115   -            251   7.4e-43  145.4   0.1   1   1   1.4e-46   9.6e-43  145.1   0.1     2   146    34   181    33   181 0.98 PapC N-terminal domain
Usher                PF00577.15   552 seq1273_BIOID51115   -            251   0.00025   19.7   0.4   1   1   6.3e-08   0.00043   19.0   0.2     2    30   197   226   196   239 0.83 Type VII secretion system (T7SS), usher protein
MetJ                 PF01340.15   104 seq1274_BIOID51115   -            105   9.5e-70  230.8   0.1   1   1   7.7e-74     1e-69  230.6   0.1     1   104     2   105     2   105 1.00 Met Apo-repressor, MetJ
GST_N_3              PF13417.1     75 seq1275_BIOID51115   -            212     2e-20   72.6   0.1   1   1   1.4e-23   3.8e-20   71.7   0.0     1    75    13    87    13    87 0.98 Glutathione S-transferase, N-terminal domain
GST_N                PF02798.15    76 seq1275_BIOID51115   -            212     2e-17   62.9   0.0   1   1   4.2e-20   1.1e-16   60.5   0.0     2    76    10    81     9    81 0.95 Glutathione S-transferase, N-terminal domain
GST_N_2              PF13409.1     70 seq1275_BIOID51115   -            212   4.3e-14   52.1   0.1   1   1   3.6e-17   9.8e-14   51.0   0.0     4    69    21    81    19    82 0.93 Glutathione S-transferase, N-terminal domain
GST_C                PF00043.20    95 seq1275_BIOID51115   -            212     6e-11   42.0   0.0   1   1   3.3e-14     9e-11   41.5   0.0     2    95   102   194   101   194 0.93 Glutathione S-transferase, C-terminal domain
GST_C_2              PF13410.1     69 seq1275_BIOID51115   -            212   3.1e-09   36.4   0.0   1   1   2.4e-12   6.6e-09   35.4   0.0     3    53   124   174   109   189 0.85 Glutathione S-transferase, C-terminal domain
TnpB_IS66            PF05717.8    108 seq1276_BIOID51115   -            115   3.5e-44  148.5   0.0   1   1   2.8e-48   3.9e-44  148.3   0.0     2   106     7   109     6   111 0.96 IS66 Orf2 like protein
DUF3521              PF12035.3     35 seq1277_BIOID51115   -             85   1.2e-08   34.5   0.1   1   1   1.8e-12   2.5e-08   33.5   0.0     5    35    54    83    54    83 0.98 Protein of unknown function (DUF3521)
CsgG                 PF03783.9    209 seq1278_BIOID51115   -            277   9.6e-67  223.9   0.0   1   1   8.2e-71   1.1e-66  223.7   0.0     2   208    41   255    40   256 0.98 Curli production assembly/transport component CsgG
Gp_dh_C              PF02800.15   157 seq1280_BIOID51115   -            339   3.8e-53  179.0   0.2   1   1   7.8e-57   5.3e-53  178.5   0.1     1   157   160   316   160   316 0.99 Glyceraldehyde 3-phosphate dehydrogenase, C-terminal domain
Gp_dh_N              PF00044.19   151 seq1280_BIOID51115   -            339   8.1e-53  178.3   0.1   1   1   3.3e-56   2.3e-52  176.8   0.0     1   151     3   155     3   155 0.99 Glyceraldehyde 3-phosphate dehydrogenase, NAD binding domain
IstB_IS21            PF01695.12   178 seq1281_BIOID51115   -            245   8.9e-17   60.9   0.0   1   1   3.4e-20   1.2e-16   60.5   0.0    43   163    95   218    48   223 0.80 IstB-like ATP binding protein
Bac_DnaA             PF00308.13   219 seq1281_BIOID51115   -            245   2.3e-07   30.5   0.0   1   1   8.8e-11     3e-07   30.1   0.0     2   124    66   189    65   230 0.78 Bacterial dnaA  protein
AAA                  PF00004.24   132 seq1281_BIOID51115   -            245   1.3e-06   28.5   0.1   1   1   6.5e-10   2.2e-06   27.7   0.1     2    98   103   196   102   225 0.69 ATPase family associated with various cellular activities (AAA)
ArsA_ATPase          PF02374.10   305 seq1281_BIOID51115   -            245   2.8e-06   26.5   0.0   1   1   1.4e-09   4.9e-06   25.6   0.0     4    81   102   182    99   231 0.73 Anion-transporting ATPase
DDE_Tnp_IS66         PF03050.9    271 seq1283_BIOID51115   -            518  2.3e-102  341.7   0.3   1   1  6.7e-106  2.3e-102  341.7   0.2     1   270   181   467   181   468 0.99 Transposase IS66 family
DDE_Tnp_IS66_C       PF13817.1     39 seq1283_BIOID51115   -            518   1.4e-19   69.6   0.4   1   1   1.2e-22     4e-19   68.2   0.3     1    39   474   512   474   512 0.99 IS66 C-terminal element
HTH_Tnp_IS66         PF13005.2     59 seq1283_BIOID51115   -            518   6.6e-19   67.3   1.9   1   1   3.9e-22   1.3e-18   66.3   1.3     2    59   120   175   119   175 0.97 putative Helix-turn-helix domain of transposase IS66
LZ_Tnp_IS66          PF13007.2     78 seq1283_BIOID51115   -            518   2.1e-10   40.9   4.7   1   1   1.5e-13   5.2e-10   39.7   3.2     2    77    39   116    38   117 0.74 Transposase C of IS166 homeodomain
SpoU_methylase       PF00588.14   142 seq1284_BIOID51115   -            370   7.3e-29  100.3   0.0   1   1   1.6e-32   1.1e-28   99.7   0.0     3   141   224   361   222   362 0.95 SpoU rRNA Methylase family
SpoU_sub_bind        PF08032.7     76 seq1284_BIOID51115   -            370   3.1e-12   46.3   0.0   1   1     1e-15     7e-12   45.2   0.0     2    73   135   206   134   209 0.96 RNA 2'-O ribose methyltransferase substrate binding
ESPR                 PF13018.1     24 seq1285_BIOID51115   -           1302   7.2e-11   41.1   0.4   1   1   1.3e-14   1.7e-10   39.9   0.3     1    24     1    24     1    24 0.99 Extended Signal Peptide of Type V secretion system
DUF830               PF05708.7    158 seq1287_BIOID51115   -            202   2.5e-45  154.1   0.0   1   1     2e-49   2.8e-45  154.0   0.0     2   157    21   193    20   194 0.97 Orthopoxvirus protein of unknown function (DUF830)
SspB                 PF04386.8    155 seq1290_BIOID51115   -            165   3.4e-47  159.8   0.0   1   1     3e-51   4.2e-47  159.5   0.0     5   155     8   165     5   165 0.90 Stringent starvation protein B
Usher                PF00577.15   552 seq1293_BIOID51115   -            597  3.5e-156  521.0  24.0   1   1  5.9e-160    4e-156  520.8  16.6    79   552     1   475     1   475 0.97 Type VII secretion system (T7SS), usher protein
PapC_C               PF13953.1     68 seq1293_BIOID51115   -            597   4.8e-16   58.0   0.0   1   1   3.1e-19   2.1e-15   55.9   0.0     3    64   487   546   485   550 0.93 PapC C-terminal domain
HSP70                PF00012.15   602 seq1297_BIOID51115   -            638  4.8e-270  896.5  15.9   1   1  4.1e-274  5.7e-270  896.3  11.0     1   600     4   602     4   604 0.99 Hsp70 protein
HTH_AraC             PF00165.18    42 seq1301_BIOID51115   -            302   6.2e-21   73.4   0.2   1   2   8.7e-11   5.9e-07   28.9   0.0     1    42   200   241   200   241 0.97 Bacterial regulatory helix-turn-helix proteins, AraC family
HTH_AraC             PF00165.18    42 seq1301_BIOID51115   -            302   6.2e-21   73.4   0.2   2   2   6.7e-15   4.6e-11   42.0   0.1     6    42   254   291   252   291 0.94 Bacterial regulatory helix-turn-helix proteins, AraC family
HTH_18               PF12833.2     81 seq1301_BIOID51115   -            302   3.1e-19   68.7   0.2   1   1   9.3e-23   6.4e-19   67.7   0.1     2    80   214   291   213   292 0.95 Helix-turn-helix domain
DUF2501              PF10696.4     77 seq1302_BIOID51115   -            165   6.6e-30  102.8   5.4   1   1   4.8e-34   6.6e-30  102.8   3.8     1    75    85   162    85   165 0.97 Protein of unknown function (DUF2501)
Sigma70_r3           PF04539.11    78 seq1304_BIOID51115   -            239   9.3e-20   70.1   1.5   1   1   5.4e-23   1.8e-19   69.2   0.4     2    72    96   166    95   171 0.95 Sigma-70 region 3
Sigma70_r4           PF04545.11    50 seq1304_BIOID51115   -            239     7e-18   63.5   4.4   1   1   1.1e-20   3.6e-17   61.2   1.0     1    49   185   233   185   234 0.98 Sigma-70, region 4
Sigma70_r2           PF04542.9     71 seq1304_BIOID51115   -            239   2.2e-17   62.2   0.5   1   1   1.4e-20   4.7e-17   61.2   0.3     1    70    16    88    16    89 0.98 Sigma-70 region 2
Sigma70_r4_2         PF08281.7     54 seq1304_BIOID51115   -            239   3.7e-10   38.9   2.9   1   1   6.9e-13   2.4e-09   36.4   0.9     1    54   179   232   179   232 0.98 Sigma-70, region 4
DEAD                 PF00270.24   173 seq1305_BIOID51115   -            756   7.4e-19   67.7   0.0   1   1   5.3e-22   2.4e-18   66.0   0.0     4   168   227   386   224   391 0.83 DEAD/DEAH box helicase
Helicase_C           PF00271.26    78 seq1305_BIOID51115   -            756   7.4e-11   41.6   0.0   1   1     2e-11   9.1e-08   31.7   0.0    20    78   543   613   525   613 0.80 Helicase conserved C-terminal domain
ResIII               PF04851.10   184 seq1305_BIOID51115   -            756   3.6e-10   39.8   0.0   1   1   2.1e-13   9.7e-10   38.4   0.0     3   182   222   383   220   385 0.79 Type III restriction enzyme, res subunit
Sulfatase            PF00884.18   379 seq1308_BIOID51115   -            772   2.1e-25   89.4   0.1   1   1   2.2e-29     3e-25   88.9   0.0     2   333   172   486   171   570 0.82 Sulfatase
ABC_tran             PF00005.22   118 seq1311_BIOID51115   -            940   1.3e-25   89.9   0.0   1   1   1.8e-20   4.8e-17   62.3   0.0     1   118   647   861   647   861 0.95 ABC transporter
OKR_DC_1             PF01276.15   417 seq1312_BIOID51115   -            756  1.4e-190  633.1   0.0   1   1  3.7e-194  1.7e-190  632.8   0.0     1   416   141   590   141   591 0.99 Orn/Lys/Arg decarboxylase, major domain
OKR_DC_1_C           PF03711.10   137 seq1312_BIOID51115   -            756   4.4e-43  146.5   0.0   1   1     2e-46   9.1e-43  145.4   0.0     1   131   616   744   616   748 0.99 Orn/Lys/Arg decarboxylase, C-terminal domain
OKR_DC_1_N           PF03709.10   115 seq1312_BIOID51115   -            756   2.7e-27   94.9   0.1   1   1   1.1e-30     5e-27   94.1   0.0     3   115    19   135    17   135 0.98 Orn/Lys/Arg decarboxylase, N-terminal domain
TnpB_IS66            PF05717.8    108 seq1313_BIOID51115   -            115   2.6e-42  142.4   0.0   1   1   2.1e-46   2.9e-42  142.3   0.0     2   104     7   107     6   111 0.97 IS66 Orf2 like protein
Phage_integr_N       PF02899.12    84 seq1314_BIOID51115   -            195   1.6e-13   50.5   0.1   1   1   3.9e-16   5.3e-12   45.6   0.0     2    81   102   176   101   178 0.94 Phage integrase, N-terminal SAM-like domain
AA_permease          PF00324.16   479 seq1315_BIOID51115   -            414  6.9e-107  357.6  44.5   1   1  1.1e-110  7.8e-107  357.4  30.8     2   386    50   414    49   414 0.98 Amino acid permease
AA_permease_2        PF13520.1    426 seq1315_BIOID51115   -            414   4.3e-39  134.1  45.4   1   1   7.1e-43   4.9e-39  133.9  31.5     5   367    49   413    45   414 0.87 Amino acid permease
Gly_radical          PF01228.16   106 seq1317_BIOID51115   -            127     1e-25   89.9   0.1   1   1   1.1e-29   1.6e-25   89.4   0.0    20   106    16   108     4   108 0.86 Glycine radical
Porphobil_deam       PF01379.15   215 seq1318_BIOID51115   -            320     6e-92  306.3   0.0   1   1   1.1e-95   7.3e-92  306.0   0.0     2   214    13   223    12   224 0.99 Porphobilinogen deaminase, dipyromethane cofactor binding domain
Porphobil_deamC      PF03900.10    74 seq1318_BIOID51115   -            320   2.6e-25   88.2   0.1   1   1   7.3e-29     5e-25   87.2   0.1     1    74   232   303   232   303 0.97 Porphobilinogen deaminase, C-terminal domain
Pili_assembly_N      PF00345.15   122 seq1319_BIOID51115   -            250   1.4e-36  124.8   0.6   1   1   3.7e-40   2.5e-36  124.0   0.4     1   121    29   147    29   148 0.92 Gram-negative pili assembly chaperone, N-terminal domain
Pili_assembly_C      PF02753.12    68 seq1319_BIOID51115   -            250   1.2e-10   40.9   0.8   1   1   4.5e-14   3.1e-10   39.6   0.6     2    65   170   230   169   233 0.86 Gram-negative pili assembly chaperone, C-terminal domain
DDE_Tnp_IS66         PF03050.9    271 seq1320_BIOID51115   -            512  6.4e-100  333.7   0.0   1   1  1.9e-103  6.4e-100  333.7   0.0     1   271   175   462   175   462 0.98 Transposase IS66 family
HTH_Tnp_IS66         PF13005.2     59 seq1320_BIOID51115   -            512   3.5e-17   61.8   0.7   1   1   1.8e-20     6e-17   61.1   0.5     3    59   115   169   113   169 0.95 putative Helix-turn-helix domain of transposase IS66
DDE_Tnp_IS66_C       PF13817.1     39 seq1320_BIOID51115   -            512   8.1e-17   60.8   0.1   1   1   6.2e-20   2.1e-16   59.4   0.0     1    39   468   506   468   506 0.98 IS66 C-terminal element
LZ_Tnp_IS66          PF13007.2     78 seq1320_BIOID51115   -            512   7.4e-13   48.8   3.6   1   1   2.2e-16   7.4e-13   48.8   2.5     1    77    38   110    38   111 0.82 Transposase C of IS166 homeodomain
NTP_transf_3         PF12804.2    179 seq1322_BIOID51115   -            194   8.6e-43  146.4   0.2   1   1     7e-47   9.6e-43  146.3   0.1     1   179     9   187     9   187 0.90 MobA-like NTP transferase domain
F_bP_aldolase        PF01116.15   287 seq1324_BIOID51115   -            359   1.2e-97  326.3   0.0   1   1    1e-101   1.4e-97  326.1   0.0     2   284    15   356    14   359 0.95 Fructose-bisphosphate aldolase class-II
SBP_bac_3            PF00497.15   225 seq1325_BIOID51115   -            285   4.4e-72  241.8   0.7   1   1   3.8e-76   5.3e-72  241.6   0.5     2   224    63   280    62   281 0.97 Bacterial extracellular solute-binding proteins, family 3
DnaJ_C               PF01556.13    81 seq1326_BIOID51115   -            376   7.3e-34  115.4   0.1   1   1   3.5e-24   1.6e-20   72.6   0.0     1    81   262   340   262   340 0.95 DnaJ C terminal domain
DnaJ                 PF00226.26    64 seq1326_BIOID51115   -            376   6.5e-29   99.3   4.4   1   1   2.3e-32     1e-28   98.6   3.1     1    64     5    67     5    67 0.99 DnaJ domain
DnaJ_CXXCXGXG        PF00684.14    66 seq1326_BIOID51115   -            376   8.4e-16   57.6  16.9   1   1   3.3e-19   1.5e-15   56.8  11.7     1    66   144   204   144   204 0.97 DnaJ central domain
FCD                  PF07729.7    125 seq1327_BIOID51115   -            263   7.8e-22   77.8   7.2   1   1   1.1e-25   7.8e-22   77.8   5.0     3   124   125   246   123   247 0.94 FCD domain
GntR                 PF00392.16    64 seq1327_BIOID51115   -            263   4.8e-21   73.8   0.9   1   1   1.2e-24     8e-21   73.1   0.6     1    64    32    95    32    95 0.97 Bacterial regulatory proteins, gntR family
MobB                 PF03205.9    140 seq1330_BIOID51115   -            175   3.9e-36  123.7   0.0   1   1   3.3e-40   4.5e-36  123.5   0.0     1   120     8   129     8   157 0.93 Molybdopterin guanine dinucleotide synthesis protein B
Fimbrial             PF00419.15   145 seq1332_BIOID51115   -            169   1.3e-24   86.9   1.8   1   1   1.1e-28   1.5e-24   86.7   1.3     8   145    41   169    32   169 0.87 Fimbrial protein
Thiolase_N           PF00108.18   264 seq1333_BIOID51115   -            393  6.4e-110  366.1   1.9   1   1  1.8e-113    8e-110  365.8   1.3     1   263     1   261     1   262 0.99 Thiolase, N-terminal domain
Thiolase_C           PF02803.13   123 seq1333_BIOID51115   -            393   5.5e-53  177.4   0.3   1   1   2.5e-56   1.1e-52  176.4   0.2     2   123   270   391   269   391 0.98 Thiolase, C-terminal domain
ketoacyl-synt        PF00109.21   255 seq1333_BIOID51115   -            393   2.2e-06   27.2   2.2   1   1   6.2e-10   2.8e-06   26.8   0.3   170   209    81   120    79   136 0.87 Beta-ketoacyl synthase, N-terminal domain
AA_permease          PF00324.16   479 seq1334_BIOID51115   -             99   9.6e-08   30.6   0.2   1   1   7.7e-12   1.1e-07   30.5   0.2   388   478     1    76     1    77 0.92 Amino acid permease
HEM4                 PF02602.10   231 seq1335_BIOID51115   -            246   2.9e-39  134.5   0.0   1   1   2.4e-43   3.3e-39  134.3   0.0     2   230    14   242    13   243 0.92 Uroporphyrinogen-III synthase HemD
Aldo_ket_red         PF00248.16   283 seq1336_BIOID51115   -            294     1e-46  158.8   0.0   1   1   9.4e-51   1.3e-46  158.6   0.0     2   281    20   267    19   269 0.92 Aldo/keto reductase family
LysR_substrate       PF03466.15   209 seq1337_BIOID51115   -            308   3.8e-42  143.6   0.1   1   1   7.3e-46     5e-42  143.2   0.1     3   206   102   303   100   305 0.98 LysR substrate binding domain
HTH_1                PF00126.22    60 seq1337_BIOID51115   -            308   3.1e-16   58.7   0.1   1   1   9.5e-20   6.5e-16   57.7   0.1     1    60    18    77    18    77 0.96 Bacterial regulatory helix-turn-helix protein, lysR family
PALP                 PF00291.20   307 seq1338_BIOID51115   -            360     3e-39  134.9   0.1   1   1   2.6e-43   3.5e-39  134.7   0.1     5   307    48   348    44   348 0.81 Pyridoxal-phosphate dependent enzyme
Fimbrial             PF00419.15   145 seq1339_BIOID51115   -            162   2.9e-24   85.8   0.0   1   1   2.4e-28   3.3e-24   85.6   0.0     1   145    23   162    23   162 0.90 Fimbrial protein
DHDPS                PF00701.17   289 seq1340_BIOID51115   -            297  2.1e-107  357.9   0.0   1   1  1.8e-111  2.4e-107  357.7   0.0     2   289     5   293     4   293 0.99 Dihydrodipicolinate synthetase family
Peripla_BP_3         PF13377.1    160 seq1341_BIOID51115   -            343   2.5e-44  150.9   0.0   1   1   1.4e-47   4.9e-44  150.0   0.0     1   160   178   339   178   339 0.95 Periplasmic binding protein-like domain
Peripla_BP_1         PF00532.16   279 seq1341_BIOID51115   -            343   2.1e-36  125.4   0.0   1   1   8.3e-40   2.8e-36  125.0   0.0     2   259    70   317    69   335 0.91 Periplasmic binding proteins and sugar binding domain of LacI family
LacI                 PF00356.16    46 seq1341_BIOID51115   -            343   1.6e-19   69.0   0.9   1   1     8e-23   2.7e-19   68.3   0.6     1    46    13    58    13    58 0.98 Bacterial regulatory proteins, lacI family
Peripla_BP_4         PF13407.1    258 seq1341_BIOID51115   -            343   3.5e-14   52.6   0.0   1   1   5.9e-17     2e-13   50.1   0.0     1   257    72   320    72   321 0.86 Periplasmic binding protein domain
MS_channel           PF00924.13   206 seq1344_BIOID51115   -            286   4.3e-59  199.2   3.1   1   1   6.3e-63   4.3e-59  199.2   2.1     3   206    72   268    70   268 0.99 Mechanosensitive ion channel
TM_helix             PF05552.7     53 seq1344_BIOID51115   -            286   1.4e-14   53.3   6.9   1   1     2e-18   1.4e-14   53.3   4.8     2    53    15    66    14    66 0.97 Conserved TM helix
HemX                 PF04375.9    372 seq1347_BIOID51115   -            403  1.4e-152  507.5  33.4   1   1  1.2e-156  1.7e-152  507.2  23.2     1   370     8   370     8   375 0.98 HemX
Fimbrial             PF00419.15   145 seq1348_BIOID51115   -            179   4.4e-17   62.5   0.7   1   1   3.9e-21   5.3e-17   62.2   0.5     2   144    33   178    32   179 0.85 Fimbrial protein
Autotransporter      PF03797.14   265 seq1349_BIOID51115   -            503   5.2e-50  170.1  28.2   1   1   7.6e-54   5.2e-50  170.1  19.6     3   261   218   490   216   494 0.94 Autotransporter beta-domain
Pertactin            PF03212.9    121 seq1349_BIOID51115   -            503   1.4e-11   44.0   4.9   1   1   4.5e-15   3.1e-11   42.9   3.4     7   120    32   149    28   150 0.86 Pertactin
HTH_AraC             PF00165.18    42 seq1351_BIOID51115   -            253   3.5e-18   64.6   0.7   1   2   5.9e-11     4e-07   29.5   0.0     1    42   155   195   155   195 0.97 Bacterial regulatory helix-turn-helix proteins, AraC family
HTH_AraC             PF00165.18    42 seq1351_BIOID51115   -            253   3.5e-18   64.6   0.7   2   2   3.3e-12   2.2e-08   33.5   0.1     8    39   210   242   207   245 0.91 Bacterial regulatory helix-turn-helix proteins, AraC family
HTH_18               PF12833.2     81 seq1351_BIOID51115   -            253   1.5e-13   50.4   0.0   1   1   3.9e-17   2.7e-13   49.7   0.0     2    80   169   245   168   246 0.95 Helix-turn-helix domain
BPD_transp_1         PF00528.17   185 seq1352_BIOID51115   -            222   1.8e-25   89.4  10.8   1   1   1.7e-29   2.4e-25   89.0   7.5     1   183    33   214    33   216 0.97 Binding-protein-dependent transport system inner membrane component
KduI                 PF04962.7    262 seq1353_BIOID51115   -            278   4.2e-42  143.9   0.3   1   1   3.7e-46   5.1e-42  143.6   0.2     9   261    32   273    24   274 0.89 KduI/IolB family
MFS_1                PF07690.11   354 seq1354_BIOID51115   -            506   3.5e-38  131.1  60.4   1   2   5.3e-29   3.6e-25   88.3  23.8     2   286    36   298    35   306 0.70 Major Facilitator Superfamily
MFS_1                PF07690.11   354 seq1354_BIOID51115   -            506   3.5e-38  131.1  60.4   2   2   1.3e-15   8.8e-12   44.3  16.6     2   175   291   462   289   500 0.80 Major Facilitator Superfamily
Sugar_tr             PF00083.19   451 seq1354_BIOID51115   -            506   1.1e-26   93.3  11.4   1   1   1.6e-30   1.1e-26   93.3   7.9     2   197    31   210    30   221 0.91 Sugar (and other) transporter
DUF2544              PF11245.3    230 seq1356_BIOID51115   -            283  1.5e-105  351.5   0.5   1   1  1.2e-109  1.7e-105  351.3   0.3     1   230    44   283    44   283 0.97 Protein of unknown function (DUF2544)
Channel_Tsx          PF03502.8    238 seq1357_BIOID51115   -            253   7.2e-40  137.1  23.3   1   1   6.2e-44   8.5e-40  136.9  16.2     2   238    38   253    37   253 0.97 Nucleoside-specific channel-forming protein, Tsx
SPOR                 PF05036.8     76 seq1358_BIOID51115   -            319   7.2e-17   61.2   0.3   1   1   2.6e-20   3.6e-16   58.9   0.0     3    72   246   312   244   315 0.91 Sporulation related domain
LysE                 PF01810.13   191 seq1361_BIOID51115   -            211     2e-59  200.0  15.9   1   1   1.6e-63   2.2e-59  199.8  11.0     2   190    14   201    13   202 0.96 LysE type translocator
TonB_dep_Rec         PF00593.19   276 seq1362_BIOID51115   -            700   2.1e-38  132.7  12.9   1   1     3e-42   2.1e-38  132.7   8.9     2   275   449   695   448   696 0.97 TonB dependent receptor
Plug                 PF07715.10   108 seq1362_BIOID51115   -            700   5.7e-23   81.1   2.1   1   1   1.9e-26   1.3e-22   80.0   1.5     3   108    41   151    39   151 0.96 TonB-dependent Receptor Plug Domain
OEP                  PF02321.13   188 seq1365_BIOID51115   -            460   1.1e-51  175.0  39.3   1   2   7.3e-27     1e-22   80.5  12.6     3   188    65   247    63   247 0.97 Outer membrane efflux protein
OEP                  PF02321.13   188 seq1365_BIOID51115   -            460   1.1e-51  175.0  39.3   2   2   4.8e-33   6.6e-29  100.7   9.1     7   188   275   455   270   455 0.94 Outer membrane efflux protein
ABC_tran             PF00005.22   118 seq1366_BIOID51115   -            250   6.4e-27   94.1   0.0   1   1   5.1e-30     1e-26   93.5   0.0     1   118    43   173    43   173 0.88 ABC transporter
AAA_21               PF13304.1    303 seq1366_BIOID51115   -            250   1.6e-15   57.7   0.0   1   1   1.6e-11   3.1e-08   33.8   0.0   234   299   142   204   135   207 0.94 AAA domain
AAA_22               PF13401.1    131 seq1366_BIOID51115   -            250   1.3e-08   34.8   0.1   1   1     8e-11   1.6e-07   31.4   0.1     5   121    30   200    26   207 0.83 AAA domain
AAA_16               PF13191.1    166 seq1366_BIOID51115   -            250   7.1e-08   32.8   0.3   1   1   7.7e-11   1.5e-07   31.8   0.2    19   104    26   130    19   215 0.60 AAA ATPase domain
AAA_10               PF12846.2    328 seq1366_BIOID51115   -            250   2.7e-07   30.0   0.0   1   1   1.9e-10   3.7e-07   29.6   0.0     4   191    32   236    30   243 0.65 AAA-like domain
GntR                 PF00392.16    64 seq1367_BIOID51115   -            304   7.8e-13   47.5   0.0   1   1   1.9e-09   6.6e-06   25.3   0.0    22    55    26    59     7    63 0.82 Bacterial regulatory proteins, gntR family
FCD                  PF07729.7    125 seq1367_BIOID51115   -            304   9.8e-12   45.1   3.4   1   1   6.2e-15   2.1e-11   44.0   2.4     1   124   159   286   159   287 0.83 FCD domain
HemY_N               PF07219.8    108 seq1368_BIOID51115   -            398   1.4e-37  127.4   1.8   1   1     1e-41   1.4e-37  127.4   1.3     1   108    26   133    26   133 1.00 HemY protein N-terminus
AA_permease_2        PF13520.1    426 seq1372_BIOID51115   -            445   1.4e-52  178.5  55.6   1   1   2.7e-56   1.8e-52  178.1  38.6     2   401    11   403    10   428 0.89 Amino acid permease
AA_permease          PF00324.16   479 seq1372_BIOID51115   -            445     7e-35  120.1  50.8   1   1   1.7e-38   1.1e-34  119.4  35.2     2   421    15   405    14   429 0.88 Amino acid permease
adh_short            PF00106.20   167 seq1373_BIOID51115   -            253   5.5e-28   97.8   0.2   1   1   1.7e-31   7.6e-28   97.4   0.1     1   166    11   176    11   177 0.93 short chain dehydrogenase
adh_short_C2         PF13561.1    243 seq1373_BIOID51115   -            253   1.3e-20   74.1   0.0   1   1   3.8e-24   1.8e-20   73.7   0.0     5   241    19   249    17   250 0.91 Enoyl-(Acyl carrier protein) reductase
KR                   PF08659.5    181 seq1373_BIOID51115   -            253   3.4e-06   26.7   0.1   1   1   1.2e-09   5.5e-06   26.0   0.1     3   125    13   129    12   193 0.83 KR domain
Sulfatase            PF00884.18   379 seq1374_BIOID51115   -            497   3.5e-78  263.1   0.2   1   1   6.2e-82   4.3e-78  262.8   0.1     1   378    31   454    31   455 0.87 Sulfatase
Phosphodiest         PF01663.17   364 seq1374_BIOID51115   -            497   4.4e-12   45.9   0.1   1   1   1.1e-15   7.5e-12   45.1   0.1     1   256    33   322    33   368 0.78 Type I phosphodiesterase / nucleotide pyrophosphatase
SIMPL                PF04402.9    210 seq1376_BIOID51115   -            246   1.9e-48  165.0   7.2   1   1   1.6e-52   2.2e-48  164.8   5.0     1   210    30   232    30   232 0.93 Protein of unknown function (DUF541)
HTH_3                PF01381.17    55 seq1377_BIOID51115   -             88   6.7e-15   54.5   0.0   1   1   3.8e-18     1e-14   53.9   0.0     2    53    18    69    17    70 0.95 Helix-turn-helix
HTH_19               PF12844.2     64 seq1377_BIOID51115   -             88   7.5e-12   45.0   0.1   1   1   3.3e-15   9.1e-12   44.7   0.0     3    54    16    67    14    75 0.89 Helix-turn-helix domain
HTH_37               PF13744.1     80 seq1377_BIOID51115   -             88   1.2e-07   31.3   0.2   1   1   5.4e-11   1.5e-07   31.0   0.1    18    72    12    65    10    70 0.91 Helix-turn-helix domain
HTH_26               PF13443.1     63 seq1377_BIOID51115   -             88   1.1e-06   28.5   0.2   1   1   1.3e-09   3.5e-06   26.9   0.0     7    53    22    67    16    70 0.90 Cro/C1-type HTH DNA-binding domain
HTH_31               PF13560.1     64 seq1377_BIOID51115   -             88   1.7e-06   27.9   0.0   1   1   7.2e-10     2e-06   27.7   0.0     2    57    13    67    12    83 0.89 Helix-turn-helix domain
Proteasome           PF00227.21   190 seq1378_BIOID51115   -            176   1.5e-25   89.4   0.2   1   1     2e-29   2.8e-25   88.6   0.1     5   186     2   168     2   172 0.94 Proteasome subunit
Methyltransf_26      PF13659.1    117 seq1379_BIOID51115   -            257   2.7e-16   59.5   0.0   1   1   3.4e-19   4.7e-16   58.7   0.0     3   116    59   182    57   183 0.86 Methyltransferase domain
MTS                  PF05175.9    170 seq1379_BIOID51115   -            257   2.1e-13   49.9   0.0   1   1   2.2e-16   3.1e-13   49.3   0.0    33   145    58   186    41   204 0.82 Methyltransferase small domain
Methyltransf_18      PF12847.2    112 seq1379_BIOID51115   -            257   2.3e-11   44.1   0.0   1   1   2.6e-14   3.6e-11   43.5   0.0     3    82    58   140    57   181 0.78 Methyltransferase domain
Methyltransf_31      PF13847.1    152 seq1379_BIOID51115   -            257     3e-08   33.2   0.0   1   1   2.9e-11     4e-08   32.8   0.0     6   108    59   179    56   217 0.76 Methyltransferase domain
Cons_hypoth95        PF03602.10   183 seq1379_BIOID51115   -            257   1.3e-07   31.1   0.0   1   1   1.3e-10   1.7e-07   30.6   0.0    43   131    57   143    47   169 0.83 Conserved hypothetical protein 95
Methyltransf_3       PF01596.12   205 seq1379_BIOID51115   -            257   2.7e-06   26.4   0.0   1   1   2.8e-09   3.8e-06   25.9   0.0    25   111    37   122    24   134 0.87 O-methyltransferase
UPF0020              PF01170.13   180 seq1379_BIOID51115   -            257   8.3e-06   25.3   0.0   1   1   8.4e-09   1.1e-05   24.9   0.0    61   117    81   138    52   172 0.78 Putative RNA methylase family UPF0020
PrmA                 PF06325.8    295 seq1379_BIOID51115   -            257   8.4e-06   24.9   0.1   1   1   8.5e-09   1.2e-05   24.5   0.0   163   232    58   134    50   135 0.78 Ribosomal protein L11 methyltransferase (PrmA)
PCMT                 PF01135.14   210 seq1379_BIOID51115   -            257     4e-05   23.1   0.0   1   1   4.3e-08   5.9e-05   22.5   0.0    73   137    56   121    47   134 0.84 Protein-L-isoaspartate(D-aspartate) O-methyltransferase (PCMT)
PRMT5                PF05185.11   448 seq1379_BIOID51115   -            257   0.00013   20.9   0.1   1   1   1.3e-07   0.00017   20.5   0.1   193   264    63   133    57   134 0.89 PRMT5 arginine-N-methyltransferase
MTS                  PF05175.9    170 seq1381_BIOID51115   -            397   1.8e-20   72.9   0.0   1   1   2.7e-23   3.3e-20   72.0   0.0    31   138   219   347   211   360 0.92 Methyltransferase small domain
Methyltransf_26      PF13659.1    117 seq1381_BIOID51115   -            397     9e-19   67.5   0.0   1   1   1.4e-21   1.7e-18   66.6   0.0     2   116   221   350   220   351 0.92 Methyltransferase domain
Methyltransf_31      PF13847.1    152 seq1381_BIOID51115   -            397   2.1e-16   59.7   0.0   1   1     8e-19     1e-15   57.5   0.0     2   118   218   357   217   379 0.80 Methyltransferase domain
Methyltransf_18      PF12847.2    112 seq1381_BIOID51115   -            397   7.4e-13   48.9   0.0   1   1   1.5e-15   1.8e-12   47.6   0.0     3   110   221   348   219   350 0.82 Methyltransferase domain
PrmA                 PF06325.8    295 seq1381_BIOID51115   -            397   2.5e-08   33.2   0.0   1   1   3.1e-11   3.9e-08   32.6   0.0   159   232   217   294   211   295 0.84 Ribosomal protein L11 methyltransferase (PrmA)
Methyltransf_25      PF13649.1    101 seq1381_BIOID51115   -            397   1.6e-07   31.4   0.0   1   1     3e-10   3.7e-07   30.3   0.0     1    73   223   293   223   341 0.90 Methyltransferase domain
UPF0020              PF01170.13   180 seq1381_BIOID51115   -            397   2.3e-06   27.2   0.0   1   1   3.5e-09   4.4e-06   26.2   0.0    30   117   221   298   211   304 0.85 Putative RNA methylase family UPF0020
Methyltransf_15      PF09445.5    164 seq1381_BIOID51115   -            397   3.3e-06   26.6   0.0   1   1   4.4e-09   5.5e-06   25.9   0.0     3    79   222   296   220   301 0.92 RNA cap guanine-N2 methyltransferase
Met_10               PF02475.11   200 seq1381_BIOID51115   -            397   7.1e-06   25.6   0.0   1   1   9.9e-09   1.2e-05   24.8   0.0   100   179   218   297   209   308 0.91 Met-10+ like-protein
Ubie_methyltran      PF01209.13   233 seq1381_BIOID51115   -            397   6.5e-05   22.0   0.0   1   1   8.8e-08   0.00011   21.2   0.0    45    98   217   269   208   282 0.88 ubiE/COQ5 methyltransferase family
Cons_hypoth95        PF03602.10   183 seq1381_BIOID51115   -            397   0.00013   21.3   0.0   1   1   1.8e-07   0.00023   20.5   0.0    42   128   219   301   203   314 0.80 Conserved hypothetical protein 95
Couple_hipA          PF13657.1     99 seq1382_BIOID51115   -            505   5.8e-25   87.3   0.0   1   1   2.5e-28   1.1e-24   86.4   0.0     4    98    26   122    23   123 0.97 HipA N-terminal domain
HipA_N               PF07805.7     82 seq1382_BIOID51115   -            505     1e-20   73.6   0.0   1   1   5.4e-24   2.4e-20   72.3   0.0     1    82   169   257   169   257 0.98 HipA-like N-terminal domain
HipA_C               PF07804.7     79 seq1382_BIOID51115   -            505   2.8e-17   62.4   0.0   1   1   3.6e-20   1.7e-16   60.0   0.0     1    79   268   351   268   351 0.95 HipA-like C-terminal domain
NanE                 PF04131.9    192 seq1383_BIOID51115   -            229   8.2e-93  308.5   0.5   1   1   7.1e-97   9.7e-93  308.3   0.4     1   192    35   226    35   226 0.99 Putative N-acetylmannosamine-6-phosphate epimerase
Autoind_bind         PF03472.10   149 seq1384_BIOID51115   -            240   2.6e-31  107.8   0.1   1   1   5.1e-35   3.5e-31  107.3   0.1     2   141    23   157    22   165 0.91 Autoinducer binding domain
GerE                 PF00196.14    58 seq1384_BIOID51115   -            240   3.5e-23   80.5   0.5   1   1   9.4e-27   6.5e-23   79.7   0.4     2    58   178   234   177   234 0.97 Bacterial regulatory proteins, luxR family
MFS_1                PF07690.11   354 seq1387_BIOID51115   -            453   1.3e-59  201.6  43.6   1   1   2.5e-61   3.4e-57  193.6  26.9     1   354    47   408    47   408 0.86 Major Facilitator Superfamily
AAA_2                PF07724.9    171 seq1388_BIOID51115   -            443   5.3e-52  176.0   0.7   1   2   6.4e-10   1.5e-06   28.1   0.0     5    66    52   113    49   115 0.92 AAA domain (Cdc48 subfamily)
AAA_2                PF07724.9    171 seq1388_BIOID51115   -            443   5.3e-52  176.0   0.7   2   2   3.9e-46   8.9e-43  146.0   0.1    10   171   188   329   170   329 0.89 AAA domain (Cdc48 subfamily)
AAA                  PF00004.24   132 seq1388_BIOID51115   -            443     2e-16   60.2   0.1   1   2   2.2e-10   5.1e-07   29.8   0.0     1    57    53   107    53   142 0.72 ATPase family associated with various cellular activities (AAA)
AAA                  PF00004.24   132 seq1388_BIOID51115   -            443     2e-16   60.2   0.1   2   2   9.6e-10   2.2e-06   27.7   0.0    39   130   226   332   188   334 0.73 ATPase family associated with various cellular activities (AAA)
AAA_5                PF07728.9    139 seq1388_BIOID51115   -            443   7.8e-08   32.0   0.3   1   1   1.4e-09   3.3e-06   26.7   0.0     1    99    52   149    52   206 0.77 AAA domain (dynein-related subfamily)
ClpB_D2-small        PF10431.4     81 seq1388_BIOID51115   -            443   2.3e-06   27.3   0.8   1   1     7e-09   1.6e-05   24.6   0.0     1    62   335   405   335   411 0.90 C-terminal, D2-small domain, of ClpB protein
Sugar_tr             PF00083.19   451 seq1389_BIOID51115   -            490  5.8e-130  433.7  32.8   1   1    2e-133  6.8e-130  433.5  22.7     2   449    44   477    43   479 0.96 Sugar (and other) transporter
MFS_1                PF07690.11   354 seq1389_BIOID51115   -            490   4.7e-38  130.7  40.4   1   1   4.2e-41   1.4e-37  129.1  23.0     2   328    48   393    47   405 0.80 Major Facilitator Superfamily
MFS_2                PF13347.1    427 seq1389_BIOID51115   -            490     4e-10   38.5  34.1   1   1   3.9e-11   1.3e-07   30.2   5.1   191   343     8   159     2   163 0.85 MFS/sugar transport protein
TRI12                PF06609.8    599 seq1389_BIOID51115   -            490   1.2e-09   36.8   6.5   1   1   3.5e-13   1.2e-09   36.8   4.5    38   229    34   229    18   240 0.75 Fungal trichothecene efflux pump (TRI12)
CusF_Ec              PF11604.3     70 seq1391_BIOID51115   -            110   1.2e-21   76.2   0.3   1   1   1.2e-25   1.6e-21   75.7   0.2     1    67    42   107    42   110 0.93 Copper binding periplasmic protein CusF
HTH_1                PF00126.22    60 seq1392_BIOID51115   -            298   9.3e-15   54.0   0.1   1   1   1.1e-16   7.6e-13   47.8   0.0     2    60     7    65     6    65 0.96 Bacterial regulatory helix-turn-helix protein, lysR family
LysR_substrate       PF03466.15   209 seq1392_BIOID51115   -            298   4.1e-11   42.2   0.0   1   1   7.5e-15   5.1e-11   41.9   0.0     2   194    89   282    88   292 0.86 LysR substrate binding domain
Sulfatase            PF00884.18   379 seq1396_BIOID51115   -            557   6.4e-56  189.8   0.3   1   1   1.2e-59   8.4e-56  189.4   0.2     3   310   248   539   246   554 0.93 Sulfatase
DUF1705              PF08019.7    156 seq1396_BIOID51115   -            557   3.4e-45  153.2   9.4   1   1     5e-49   3.4e-45  153.2   6.5     2   154    68   221    67   223 0.97 Domain of unknown function (DUF1705)
ROK                  PF00480.15   179 seq1397_BIOID51115   -            291   7.3e-55  185.4   0.1   1   1   8.4e-59   1.1e-54  184.8   0.1     1   179     5   183     5   183 0.98 ROK family
HlyD_2               PF12700.2    328 seq1398_BIOID51115   -            407   8.6e-15   54.5   0.0   1   1   7.4e-18   5.1e-14   52.0   0.0   136   327   187   378    98   379 0.77 HlyD family secretion protein
HlyD_3               PF13437.1    105 seq1398_BIOID51115   -            407   1.6e-13   50.7   0.2   1   1     2e-14   1.4e-10   41.3   0.0     1   105   209   310   209   310 0.96 HlyD family secretion protein
AA_kinase            PF00696.23   241 seq1402_BIOID51115   -            449   1.5e-47  162.1   0.1   1   1   4.7e-51   2.2e-47  161.5   0.1     2   240     4   277     3   278 0.80 Amino acid kinase family
ACT                  PF01842.20    66 seq1402_BIOID51115   -            449   6.2e-08   31.8   0.0   1   1   2.6e-09   1.2e-05   24.5   0.0    11    42   322   355   316   379 0.74 ACT domain
Chorismate_synt      PF01264.16   346 seq1403_BIOID51115   -            361  1.7e-147  490.3   0.0   1   1  1.4e-151  1.9e-147  490.1   0.0     1   346    10   346    10   346 0.98 Chorismate synthase
rve                  PF00665.21   120 seq1407_BIOID51115   -            309   7.8e-23   80.7   0.1   1   1   3.6e-26   1.7e-22   79.6   0.0     3   119   131   251   129   252 0.96 Integrase core domain
rve_3                PF13683.1     67 seq1407_BIOID51115   -            309   1.4e-17   62.8   0.0   1   1     1e-20   4.7e-17   61.1   0.0     2    67   224   289   223   289 0.98 Integrase core domain
HTH_21               PF13276.1     60 seq1407_BIOID51115   -            309   3.8e-15   55.5   0.5   1   1   8.4e-19   3.8e-15   55.5   0.4     6    57    57   114    53   117 0.79 HTH-like domain
DUF386               PF04074.7    153 seq1408_BIOID51115   -            154   3.3e-54  182.4   0.0   1   1   2.7e-58   3.6e-54  182.3   0.0     1   152     1   150     1   151 0.99 Domain of unknown function (DUF386)
UbiA                 PF01040.13   257 seq1410_BIOID51115   -            308   7.6e-37  126.7  21.2   1   1   7.3e-41     1e-36  126.4  14.7     1   225    21   273    21   306 0.76 UbiA prenyltransferase family
Asp_Glu_race         PF01177.17   217 seq1412_BIOID51115   -            253   2.6e-36  125.4   0.1   1   1   2.4e-40   3.3e-36  125.1   0.1     1   216    30   247    30   248 0.93 Asp/Glu/Hydantoin racemase
ACR_tran             PF00873.14  1021 seq1413_BIOID51115   -           1044  8.9e-237  788.0   1.1   1   1    8e-241  1.1e-236  787.7   0.8     9  1019    10  1034     8  1036 0.98 AcrB/AcrD/AcrF family
CCG                  PF02754.11    85 seq1414_BIOID51115   -            239   8.1e-30  102.5   0.2   1   2   1.9e-17   2.6e-13   49.6   0.0     1    84     3    84     3    85 0.95 Cysteine-rich domain
CCG                  PF02754.11    85 seq1414_BIOID51115   -            239   8.1e-30  102.5   0.2   2   2   6.3e-18   8.6e-14   51.2   0.0     2    84   133   216   132   217 0.92 Cysteine-rich domain
UvrC_HhH_N           PF08459.6    155 seq1415_BIOID51115   -            610   3.5e-52  175.9   0.0   1   1   2.1e-55   7.1e-52  174.9   0.0     1   155   383   542   383   542 0.96 UvrC Helix-hairpin-helix N-terminal
GIY-YIG              PF01541.19    80 seq1415_BIOID51115   -            610   2.9e-12   46.6   0.1   1   1   1.8e-15   6.2e-12   45.6   0.1     2    80    18    93    17    93 0.83 GIY-YIG catalytic domain
HHH                  PF00633.18    30 seq1415_BIOID51115   -            610   1.1e-10   40.4   0.0   1   1     1e-09   3.5e-06   26.2   0.0     2    29   579   606   578   607 0.94 Helix-hairpin-helix motif
UVR                  PF02151.14    36 seq1415_BIOID51115   -            610   1.9e-10   39.7   1.0   1   1   1.2e-13   4.3e-10   38.6   0.7     1    34   204   237   204   239 0.94 UvrB/uvrC motif
Peptidase_M74        PF03411.8    240 seq1416_BIOID51115   -            274  6.6e-136  451.0   0.1   1   1  5.5e-140  7.6e-136  450.8   0.1     1   239    35   273    35   274 1.00 Penicillin-insensitive murein endopeptidase
Response_reg         PF00072.19   112 seq1417_BIOID51115   -            222   5.1e-26   90.7   0.0   1   1     1e-29   6.9e-26   90.3   0.0     1   112     3   113     3   113 0.99 Response regulator receiver domain
Trans_reg_C          PF00486.23    77 seq1417_BIOID51115   -            222   3.2e-20   71.7   0.5   1   1   2.1e-23   1.4e-19   69.6   0.0     1    77   145   216   145   216 0.97 Transcriptional regulatory protein, C terminal
Na_H_antiport_1      PF06965.7    378 seq1418_BIOID51115   -            388  1.1e-165  550.8  29.2   1   1  9.6e-170  1.3e-165  550.6  20.2     2   378     5   380     4   380 0.99 Na+/H+ antiporter 1
DUF2592              PF10766.4     41 seq1421_BIOID51115   -             49     1e-26   91.8   4.7   1   1   8.2e-31   1.1e-26   91.7   3.3     1    41     4    44     4    44 0.98 Protein of unknown function (DUF2592)
Sigma70_r4_2         PF08281.7     54 seq1423_BIOID51115   -            191   1.3e-19   69.2   0.2   1   1   1.1e-22   3.7e-19   67.8   0.2     2    53   129   180   122   181 0.95 Sigma-70, region 4
Sigma70_r2           PF04542.9     71 seq1423_BIOID51115   -            191   6.3e-18   64.0   0.2   1   1   3.6e-21   1.2e-17   63.1   0.2     1    71    25    92    25    92 0.96 Sigma-70 region 2
Sigma70_r4           PF04545.11    50 seq1423_BIOID51115   -            191     2e-10   39.6   0.0   1   1   1.4e-13   4.9e-10   38.4   0.0     2    47   135   180   134   182 0.95 Sigma-70, region 4
Sigma70_ECF          PF07638.6    185 seq1423_BIOID51115   -            191   8.8e-09   35.1   0.1   1   1   8.3e-12   2.9e-08   33.5   0.1     7   181    10   183     3   186 0.71 ECF sigma factor
Methyltransf_6       PF03737.10   154 seq1424_BIOID51115   -            161   4.3e-55  185.6   0.4   1   1   3.5e-59   4.8e-55  185.5   0.2     1   153     1   152     1   153 0.99 Demethylmenaquinone methyltransferase
DUF3811              PF11656.3     87 seq1425_BIOID51115   -             90   4.5e-41  138.7   6.3   1   1   3.7e-45     5e-41  138.5   4.4     1    87     3    90     3    90 0.99 YjbD family (DUF3811)
DUF162               PF02589.10   189 seq1428_BIOID51115   -            475   6.9e-51  172.3   0.1   1   1   6.2e-54   9.4e-51  171.9   0.1     3   189    72   294    70   294 0.99 Uncharacterised ACR, YkgG family COG1556
Fer4_8               PF13183.1     57 seq1428_BIOID51115   -            475   1.2e-11   44.2   2.1   1   1   1.9e-14   2.9e-11   43.1   1.5     2    57   309   376   308   376 0.79 4Fe-4S dicluster domain
DUF3390              PF11870.3     93 seq1428_BIOID51115   -            475   4.5e-10   39.2   0.6   1   1   7.1e-13   1.1e-09   37.9   0.4    13    92   387   470   379   471 0.83 Domain of unknown function (DUF3390)
Fer4_9               PF13187.1     55 seq1428_BIOID51115   -            475   1.1e-08   35.0   0.5   1   1   2.2e-11   3.3e-08   33.5   0.4     1    53   311   375   311   376 0.94 4Fe-4S dicluster domain
Fer4_17              PF13534.1     61 seq1428_BIOID51115   -            475   1.2e-07   31.8   1.9   1   1   2.5e-10   3.8e-07   30.2   1.3     1    60   311   376   311   377 0.71 4Fe-4S dicluster domain
Fer4_10              PF13237.1     52 seq1428_BIOID51115   -            475     9e-08   31.6   4.1   1   1   2.1e-10   3.2e-07   29.9   3.0     7    52   310   373   305   373 0.69 4Fe-4S dicluster domain
Fer4_7               PF12838.2     52 seq1428_BIOID51115   -            475   1.8e-07   31.3   4.3   1   1   3.2e-10   4.8e-07   29.9   2.9     1    51   311   375   311   376 0.77 4Fe-4S dicluster domain
SBP_bac_11           PF13531.1    231 seq1429_BIOID51115   -            257   2.7e-55  187.4   4.8   1   1   4.5e-59   3.1e-55  187.2   3.3     1   231    29   255    29   255 0.95 Bacterial extracellular solute-binding protein
SBP_bac_1            PF01547.20   314 seq1429_BIOID51115   -            257   8.8e-17   61.6   7.0   1   1   1.6e-20   1.1e-16   61.3   4.8     1   313    34   246    34   247 0.89 Bacterial extracellular solute-binding protein
Acetyltransf_4       PF13420.1    155 seq1430_BIOID51115   -            211   5.4e-21   75.0   0.0   1   1   2.9e-24   6.5e-21   74.7   0.0     1   152    42   193    42   196 0.91 Acetyltransferase (GNAT) domain
Acetyltransf_1       PF00583.19    83 seq1430_BIOID51115   -            211     2e-17   62.8   0.1   1   1   1.6e-20   3.7e-17   62.0   0.0     2    82    96   175    95   176 0.95 Acetyltransferase (GNAT) family
Acetyltransf_3       PF13302.1    142 seq1430_BIOID51115   -            211   3.5e-11   43.4   0.0   1   1   1.9e-14   4.4e-11   43.1   0.0     4   142    42   176    39   176 0.82 Acetyltransferase (GNAT) domain
Acetyltransf_10      PF13673.1    117 seq1430_BIOID51115   -            211   5.5e-09   36.0   0.1   1   1   3.3e-12   7.6e-09   35.6   0.1     1   117    49   175    49   175 0.72 Acetyltransferase (GNAT) domain
Acetyltransf_7       PF13508.1     79 seq1430_BIOID51115   -            211   9.2e-09   35.2   0.0   1   1   6.3e-12   1.4e-08   34.6   0.0     5    78    92   176    88   177 0.75 Acetyltransferase (GNAT) domain
FR47                 PF08445.5     86 seq1430_BIOID51115   -            211   2.4e-08   33.4   0.0   1   1     2e-11   4.5e-08   32.6   0.0    26    79   123   177   118   182 0.91 FR47-like protein
Fimbrial             PF00419.15   145 seq1431_BIOID51115   -            187   1.3e-19   70.7   3.5   1   1   1.3e-23   1.8e-19   70.2   2.4     1   144    39   186    39   187 0.89 Fimbrial protein
TauE                 PF01925.14   240 seq1433_BIOID51115   -            269   2.4e-40  138.3  27.3   1   1   2.2e-44     3e-40  138.0  18.9     1   240    18   253    18   253 0.95 Sulfite exporter TauE/SafE
HATPase_c            PF02518.21   111 seq1434_BIOID51115   -            366   1.1e-18   66.7   0.0   1   1   3.9e-22   1.8e-18   66.1   0.0     1   110   252   358   252   359 0.95 Histidine kinase-, DNA gyrase B-, and HSP90-like ATPase
HAMP                 PF00672.20    70 seq1434_BIOID51115   -            366   1.5e-08   34.5   3.6   1   1   4.1e-11   1.8e-07   31.0   0.2     2    69    73   140    72   141 0.91 HAMP domain
HisKA                PF00512.20    68 seq1434_BIOID51115   -            366   2.5e-08   33.6   1.8   1   1   5.4e-12   2.5e-08   33.6   1.3     3    66   147   203   145   205 0.76 His Kinase A (phospho-acceptor) domain
RseA_N               PF03872.8     87 seq1436_BIOID51115   -            210   5.4e-32  109.8   0.5   1   1     8e-36   5.4e-32  109.8   0.4     1    85     1    87     1    89 0.97 Anti sigma-E protein RseA, N-terminal domain
RseA_C               PF03873.8     53 seq1436_BIOID51115   -            210   3.7e-27   93.8   3.7   1   1   5.4e-31   3.7e-27   93.8   2.6     1    53   125   180   125   180 0.98 Anti sigma-E protein RseA, C-terminal domain
DUF606               PF04657.8    138 seq1439_BIOID51115   -            149   1.4e-21   76.8  22.4   1   1   1.2e-25   1.6e-21   76.6  15.5     2   138     6   143     5   143 0.95 Protein of unknown function, DUF606
BPD_transp_1         PF00528.17   185 seq1440_BIOID51115   -            229     4e-22   78.5  13.4   1   1   3.7e-26     5e-22   78.1   9.3     2   175    26   215    25   227 0.78 Binding-protein-dependent transport system inner membrane component
HTH_1                PF00126.22    60 seq1442_BIOID51115   -            301     5e-16   58.0   0.0   1   1   1.5e-19     1e-15   57.0   0.0     2    60     9    67     8    67 0.97 Bacterial regulatory helix-turn-helix protein, lysR family
LysR_substrate       PF03466.15   209 seq1442_BIOID51115   -            301   4.8e-11   42.0   0.0   1   1   9.5e-15   6.5e-11   41.6   0.0     9   200    98   287    92   290 0.94 LysR substrate binding domain
Orn_Arg_deC_N        PF02784.11   251 seq1443_BIOID51115   -            420   1.1e-66  224.4   0.0   1   1   2.1e-70   1.4e-66  224.1   0.0     1   251    32   276    32   276 0.97 Pyridoxal-dependent decarboxylase, pyridoxal binding domain
Orn_DAP_Arg_deC      PF00278.17   116 seq1443_BIOID51115   -            420   5.8e-22   77.4   0.0   1   1   1.4e-25   9.4e-22   76.8   0.0     1   115   279   396   279   397 0.95 Pyridoxal-dependent decarboxylase, C-terminal sheet domain
DUF462               PF04315.7    165 seq1445_BIOID51115   -            182   1.2e-77  258.8   0.1   1   1   9.7e-82   1.3e-77  258.6   0.0     1   163    13   176    13   178 0.99 Protein of unknown function, DUF462
MucB_RseB            PF03888.9    285 seq1447_BIOID51115   -            318  2.9e-123  410.3   0.0   1   1  2.5e-127  3.4e-123  410.1   0.0     1   284    31   314    31   315 0.99 MucB/RseB family
Pili_assembly_N      PF00345.15   122 seq1448_BIOID51115   -            239   2.4e-41  140.2   0.5   1   1   5.4e-45   3.7e-41  139.6   0.4     2   121    36   154    35   155 0.91 Gram-negative pili assembly chaperone, N-terminal domain
Pili_assembly_C      PF02753.12    68 seq1448_BIOID51115   -            239   5.2e-17   61.3   0.7   1   1   7.5e-21   5.2e-17   61.3   0.5     1    66   174   233   174   235 0.95 Gram-negative pili assembly chaperone, C-terminal domain
MIP                  PF00230.15   227 seq1449_BIOID51115   -            281   1.8e-76  256.4  12.9   1   1   1.5e-80     2e-76  256.2   9.0     2   227     2   251     1   251 0.97 Major intrinsic protein
CDP-OH_P_transf      PF01066.16   101 seq1451_BIOID51115   -            182   1.7e-16   60.2  10.8   1   1   1.2e-20   1.7e-16   60.2   7.5     2    77     3    91     2   141 0.81 CDP-alcohol phosphatidyltransferase
FAA_hydrolase        PF01557.13   217 seq1453_BIOID51115   -            429  1.2e-100  335.3   0.0   1   2   1.2e-46   1.6e-42  145.3   0.0     2   217     5   204     4   204 0.93 Fumarylacetoacetate (FAA) hydrolase family
FAA_hydrolase        PF01557.13   217 seq1453_BIOID51115   -            429  1.2e-100  335.3   0.0   2   2   8.4e-60   1.1e-55  188.2   0.0     2   217   225   423   224   423 0.94 Fumarylacetoacetate (FAA) hydrolase family
Sugar-bind           PF04198.8    255 seq1454_BIOID51115   -            343   2.1e-77  259.3   0.0   1   1   1.2e-80   2.7e-77  259.0   0.0     2   255    86   343    85   343 0.97 Putative sugar-binding domain
HTH_38               PF13936.1     44 seq1454_BIOID51115   -            343   4.9e-09   35.4   0.5   1   1   6.2e-12   1.4e-08   34.0   0.3    12    44    40    73    36    73 0.90 Helix-turn-helix domain
HTH_28               PF13518.1     52 seq1454_BIOID51115   -            343   2.4e-06   27.2   0.2   1   1   2.6e-09     6e-06   26.0   0.1     4    41    40    78    39    82 0.84 Helix-turn-helix domain
Sigma70_r4           PF04545.11    50 seq1454_BIOID51115   -            343   1.7e-06   27.1   1.1   1   1   1.2e-09   2.8e-06   26.3   0.4    14    46    43    75    40    76 0.94 Sigma-70, region 4
HTH_23               PF13384.1     50 seq1454_BIOID51115   -            343   2.7e-06   26.7   0.2   1   1     3e-09   6.9e-06   25.4   0.2     9    40    40    72    32    79 0.87 Homeodomain-like domain
Sigma70_r4_2         PF08281.7     54 seq1454_BIOID51115   -            343   6.2e-06   25.4   0.2   1   1   1.8e-08   4.2e-05   22.8   0.1    21    51    44    74    43    76 0.96 Sigma-70, region 4
DUF162               PF02589.10   189 seq1455_BIOID51115   -            231   3.8e-36  124.2   0.1   1   1   4.2e-40   5.7e-36  123.6   0.0    19   189    65   228    47   228 0.91 Uncharacterised ACR, YkgG family COG1556
ABC_tran             PF00005.22   118 seq1456_BIOID51115   -            352   6.3e-26   90.9   0.0   1   1   2.9e-29   1.3e-25   89.9   0.0     1   117    38   156    38   157 0.91 ABC transporter
TOBE                 PF03459.12    64 seq1456_BIOID51115   -            352   3.2e-18   65.4   0.0   1   1   1.8e-19   8.2e-16   57.7   0.0     1    62   290   350   290   352 0.97 TOBE domain
YfcL                 PF08891.6     85 seq1457_BIOID51115   -             92     2e-34  117.3   0.3   1   1   1.6e-38   2.2e-34  117.1   0.2     1    85     2    88     2    88 0.98 YfcL protein
Usher                PF00577.15   552 seq1461_BIOID51115   -            883  1.7e-198  660.7  31.7   1   1  4.7e-202  2.1e-198  660.4  22.0     1   552   213   795   213   795 0.99 Type VII secretion system (T7SS), usher protein
PapC_N               PF13954.1    146 seq1461_BIOID51115   -            883     8e-41  138.8   0.0   1   1   3.7e-44   1.7e-40  137.8   0.0     1   146    42   196    42   196 0.94 PapC N-terminal domain
PapC_C               PF13953.1     68 seq1461_BIOID51115   -            883   7.9e-23   79.7   0.1   1   1   4.8e-26   2.2e-22   78.3   0.1     1    65   805   868   805   871 0.96 PapC C-terminal domain
DUF3521              PF12035.3     35 seq1462_BIOID51115   -             56   3.6e-12   45.8   0.7   1   1   4.2e-16   5.8e-12   45.1   0.5     1    34    20    47    20    48 0.96 Protein of unknown function (DUF3521)
FGGY_N               PF00370.16   245 seq1463_BIOID51115   -            509   6.6e-93  310.4   0.2   1   1   1.4e-96   9.2e-93  309.9   0.1     1   245    13   260    13   260 0.99 FGGY family of carbohydrate kinases, N-terminal domain
FGGY_C               PF02782.11   197 seq1463_BIOID51115   -            509   9.6e-63  211.2   0.5   1   1     4e-66   2.8e-62  209.7   0.7     1   197   269   459   269   459 0.96 FGGY family of carbohydrate kinases, C-terminal domain
RseC_MucC            PF04246.7    135 seq1464_BIOID51115   -            159   7.7e-41  138.7   1.1   1   1   6.9e-45   9.5e-41  138.4   0.8     1   134     8   141     8   142 0.99 Positive regulator of sigma(E), RseC/MucC
AA_permease          PF00324.16   479 seq1465_BIOID51115   -            470    9e-116  386.9  42.1   1   1  1.5e-119    1e-115  386.7  29.2     1   464    39   462    39   470 0.93 Amino acid permease
AA_permease_2        PF13520.1    426 seq1465_BIOID51115   -            470   2.2e-43  148.2  46.7   1   1   4.2e-47   2.9e-43  147.8  32.4     9   409    43   443    39   464 0.83 Amino acid permease
adh_short            PF00106.20   167 seq1466_BIOID51115   -            268   8.6e-30  103.7   0.8   1   1   5.1e-33   1.7e-29  102.7   0.6     1   166    10   179    10   180 0.86 short chain dehydrogenase
adh_short_C2         PF13561.1    243 seq1466_BIOID51115   -            268     2e-25   89.8   0.0   1   1   8.3e-29   2.8e-25   89.4   0.0     6   241    19   264    16   266 0.85 Enoyl-(Acyl carrier protein) reductase
KR                   PF08659.5    181 seq1466_BIOID51115   -            268   2.7e-11   43.3   2.7   1   1   3.8e-11   1.3e-07   31.3   0.0    58   165    57   177    50   196 0.82 KR domain
Epimerase            PF01370.16   236 seq1466_BIOID51115   -            268   5.5e-06   25.8   0.0   1   1   2.4e-09   8.3e-06   25.2   0.0     1   160    12   181    12   194 0.75 NAD dependent epimerase/dehydratase family
ADH_N                PF08240.7    109 seq1467_BIOID51115   -            125   7.3e-14   51.3   0.0   1   1   6.6e-18     9e-14   51.0   0.0     2    62    29    88    28   105 0.94 Alcohol dehydrogenase GroES-like domain
Aldedh               PF00171.17   462 seq1468_BIOID51115   -            488  1.3e-172  574.2   0.0   1   1  1.1e-176  1.4e-172  574.0   0.0     7   462    17   474     7   474 0.98 Aldehyde dehydrogenase family
GTP_EFTU             PF00009.22   188 seq1469_BIOID51115   -            599   7.5e-52  175.3   0.0   1   1   6.2e-55   1.7e-51  174.2   0.0     1   187     2   181     2   182 0.94 Elongation factor Tu GTP binding domain
LepA_C               PF06421.7    108 seq1469_BIOID51115   -            599   6.9e-52  173.7   3.3   1   1   4.3e-55   1.2e-51  173.0   2.3     1   107   487   593   487   594 0.99 GTP-binding protein LepA C-terminus
EFG_C                PF00679.19    89 seq1469_BIOID51115   -            599   3.3e-19   68.4   0.0   1   1   2.5e-22   6.9e-19   67.3   0.0     2    86   399   483   398   486 0.95 Elongation factor G C-terminus
GTP_EFTU_D2          PF03144.20    74 seq1469_BIOID51115   -            599   8.8e-10   38.4   0.3   1   1   7.1e-13   1.9e-09   37.3   0.2     1    74   205   275   205   275 0.86 Elongation factor Tu domain 2
Ras                  PF00071.17   162 seq1469_BIOID51115   -            599   8.7e-05   21.8   0.0   1   1   5.7e-08   0.00016   21.0   0.0    30   160    52   180    42   182 0.79 Ras family
ADH_zinc_N_2         PF13602.1    127 seq1471_BIOID51115   -            118   2.5e-11   44.4   0.0   1   1     2e-15   2.7e-11   44.3   0.0    22   123     3   112     1   116 0.78 Zinc-binding dehydrogenase
EIIA-man             PF03610.11   116 seq1472_BIOID51115   -            135   2.3e-28   98.4   0.1   1   1     2e-32   2.7e-28   98.2   0.0     2   115     4   114     3   115 0.97 PTS system fructose IIA component
FBPase_glpX          PF03320.8    309 seq1473_BIOID51115   -            379    1e-134  447.9   7.6   1   1  8.7e-139  1.2e-134  447.7   5.3     2   309    46   365    45   365 0.99 Bacterial fructose-1,6-bisphosphatase, glpX-encoded
Lactonase            PF10282.4    344 seq1474_BIOID51115   -            331   4.7e-87  292.1   0.0   1   1   1.3e-90     6e-87  291.7   0.0     2   343     5   327     4   328 0.95 Lactonase, 7-bladed beta-propeller
PTSIIB_sorb          PF03830.10   151 seq1476_BIOID51115   -            164   1.8e-55  186.8   0.4   1   1   1.5e-59     2e-55  186.6   0.3     1   150     2   151     2   152 0.99 PTS system sorbose subfamily IIB component
AMP-binding          PF00501.23   418 seq1477_BIOID51115   -            719   8.3e-74  248.2   0.0   1   1   1.9e-77   1.3e-73  247.6   0.0     1   409   233   635   233   642 0.91 AMP-binding enzyme
Acyltransferase      PF01553.16   132 seq1477_BIOID51115   -            719   3.5e-19   68.4   0.0   1   1   1.1e-22   7.3e-19   67.4   0.0     1   131    15   137    15   138 0.96 Acyltransferase
Pro_dh               PF01619.13   345 seq1479_BIOID51115   -           1320  2.5e-133  444.1   0.0   1   1  5.1e-137  3.5e-133  443.6   0.0     2   344   229   573   228   574 0.99 Proline dehydrogenase
Aldedh               PF00171.17   462 seq1479_BIOID51115   -           1320  8.9e-111  370.3   0.2   1   1  2.3e-114  1.6e-110  369.5   0.1     7   450   659  1103   654  1111 0.94 Aldehyde dehydrogenase family
LigB                 PF02900.13   272 seq1480_BIOID51115   -            283   2.1e-61  207.1   0.0   1   1   1.8e-65   2.4e-61  207.0   0.0     2   271     7   279     6   280 0.94 Catalytic LigB subunit of aromatic ring-opening dioxygenase
ketoacyl-synt        PF00109.21   255 seq1481_BIOID51115   -            406   4.2e-43  147.5   2.7   1   1   1.3e-46   5.9e-43  147.0   1.9     2   255     2   246     1   246 0.87 Beta-ketoacyl synthase, N-terminal domain
Ketoacyl-synt_C      PF02801.17   119 seq1481_BIOID51115   -            406   8.6e-30  102.9   2.2   1   1   4.4e-33     2e-29  101.7   0.4     1   119   254   362   254   362 0.96 Beta-ketoacyl synthase, C-terminal domain
Thiolase_N           PF00108.18   264 seq1481_BIOID51115   -            406   6.1e-05   22.0   0.2   1   1   2.8e-08   0.00013   20.9   0.1    68   146   143   223   132   233 0.78 Thiolase, N-terminal domain
EII-Sor              PF03609.9    237 seq1482_BIOID51115   -            265   2.1e-84  282.4  29.6   1   1   1.7e-88   2.3e-84  282.2  20.5     1   237     1   238     1   238 0.99 PTS system sorbose-specific iic component
Fimbrial             PF00419.15   145 seq1483_BIOID51115   -            176   1.9e-19   70.2   0.2   1   1   1.6e-23   2.2e-19   70.0   0.1     3   145    29   176    27   176 0.91 Fimbrial protein
Peptidase_S24        PF00717.18    70 seq1484_BIOID51115   -            324   4.5e-20   70.9   0.1   1   1   1.3e-23   8.7e-20   70.0   0.1     1    63    86   159    86   170 0.92 Peptidase S24-like
Peptidase_S26        PF10502.4    138 seq1484_BIOID51115   -            324   2.9e-09   36.4   0.0   1   1   2.1e-11   1.4e-07   30.9   0.0    96   138   260   302   233   302 0.84 Signal peptidase, peptidase S26
NAD_binding_1        PF00175.16   109 seq1487_BIOID51115   -            248   5.7e-17   62.1   0.0   1   1   1.2e-20   8.1e-17   61.6   0.0     1   109   111   223   111   223 0.89 Oxidoreductase NAD-binding domain
FAD_binding_6        PF00970.19    99 seq1487_BIOID51115   -            248   3.3e-10   39.8   0.0   1   1   9.5e-14   6.5e-10   38.9   0.0     9    90    14    90     6    98 0.85 Oxidoreductase FAD-binding domain
CHMI                 PF02962.10   124 seq1488_BIOID51115   -            126   2.5e-68  227.7   0.1   1   1     2e-72   2.8e-68  227.6   0.0     1   124     2   125     2   125 1.00 5-carboxymethyl-2-hydroxymuconate isomerase
Fimbrial             PF00419.15   145 seq1491_BIOID51115   -            167   4.4e-09   36.6   5.1   1   1     4e-13   5.4e-09   36.2   3.6     1   143    28   165    26   167 0.73 Fimbrial protein
EIID-AGA             PF03613.9    264 seq1492_BIOID51115   -            255    5e-101  336.9   0.6   1   1  4.3e-105  5.9e-101  336.7   0.4     2   242     5   251     4   254 0.99 PTS system mannose/fructose/sorbose family IID component
Phage_sheath_1       PF04984.9    464 seq1494_BIOID51115   -            394   2.2e-44  151.5   0.0   1   2   3.9e-15   5.4e-11   41.4   0.0     1    88     1    90     1   102 0.93 Phage tail sheath protein
Phage_sheath_1       PF04984.9    464 seq1494_BIOID51115   -            394   2.2e-44  151.5   0.0   2   2   1.2e-35   1.7e-31  109.0   0.0   177   458   100   374    90   380 0.91 Phage tail sheath protein
Phage_integrase      PF00589.17   173 seq1495_BIOID51115   -            365   1.6e-22   79.8   0.0   1   1   1.6e-26   2.3e-22   79.3   0.0    26   171   212   347   185   349 0.81 Phage integrase family
FAA_hydrolase        PF01557.13   217 seq1498_BIOID51115   -            273   1.1e-20   73.8   0.0   1   1   1.1e-24   1.5e-20   73.4   0.0     3   216    64   272    62   273 0.89 Fumarylacetoacetate (FAA) hydrolase family
Rib_5-P_isom_A       PF06026.9    173 seq1499_BIOID51115   -            231   2.7e-63  212.2   0.5   1   1   2.6e-67   3.5e-63  211.9   0.3     3   173    61   227    59   227 0.98 Ribose 5-phosphate isomerase A (phosphoriboisomerase A)
FimH_man-bind        PF09160.5    147 seq1502_BIOID51115   -            304   5.8e-61  204.5   0.7   1   1   1.3e-64   8.7e-61  203.9   0.1     1   147    27   171    27   171 0.99 FimH, mannose binding
Fimbrial             PF00419.15   145 seq1502_BIOID51115   -            304   3.9e-08   33.5   4.0   1   1   5.7e-12   3.9e-08   33.5   2.8     5   145   176   304   172   304 0.83 Fimbrial protein
MFS_1                PF07690.11   354 seq1503_BIOID51115   -            392   5.3e-32  110.8  67.8   1   2   2.3e-20   3.2e-16   58.9  23.2     1   235    20   243    20   251 0.82 Major Facilitator Superfamily
MFS_1                PF07690.11   354 seq1503_BIOID51115   -            392   5.3e-32  110.8  67.8   2   2   1.2e-18   1.6e-14   53.3  24.3     3   173   223   389   222   392 0.89 Major Facilitator Superfamily
Ribonuclease_3       PF00636.21   114 seq1506_BIOID51115   -            226   5.6e-21   75.0   0.0   1   1   2.4e-24   1.6e-20   73.5   0.0     1   113    38   127    38   128 0.90 Ribonuclease III domain
dsrm                 PF00035.20    67 seq1506_BIOID51115   -            226   8.7e-15   54.9   0.0   1   1   2.1e-18   1.5e-14   54.2   0.0     1    67   156   223   156   223 0.95 Double-stranded RNA binding motif
PrpF                 PF04303.8    371 seq1507_BIOID51115   -            343  2.3e-157  523.3   1.7   1   1  3.8e-161  2.6e-157  523.2   1.2     8   371     1   343     1   343 0.99 PrpF protein
MFS_1                PF07690.11   354 seq1509_BIOID51115   -            397   9.2e-14   50.8  42.0   1   1   6.7e-18   9.2e-14   50.8  29.1     2   345    20   350    19   359 0.72 Major Facilitator Superfamily
ADH_zinc_N           PF00107.21   130 seq1511_BIOID51115   -            413   1.2e-09   37.7   0.0   1   1   4.5e-13   3.1e-09   36.3   0.0     1   129   191   329   191   330 0.95 Zinc-binding dehydrogenase
ADH_N                PF08240.7    109 seq1511_BIOID51115   -            413   5.6e-06   25.9   0.0   1   1   1.6e-09   1.1e-05   25.0   0.0     4    66    33   102    30   131 0.75 Alcohol dehydrogenase GroES-like domain
HpcH_HpaI            PF03328.9    221 seq1512_BIOID51115   -            262   2.9e-66  222.4   0.0   1   1   2.4e-70   3.3e-66  222.2   0.0     1   220    15   241    15   242 0.98 HpcH/HpaI aldolase/citrate lyase family
Sigma54_activat      PF00158.21   168 seq1513_BIOID51115   -            325   1.2e-62  210.2   0.0   1   1   5.1e-66   1.7e-62  209.6   0.0     2   163     9   170     8   175 0.98 Sigma-54 interaction domain
AAA_5                PF07728.9    139 seq1513_BIOID51115   -            325   1.2e-07   31.4   0.0   1   1   6.6e-11   2.2e-07   30.5   0.0     1   122    31   149    31   169 0.82 AAA domain (dynein-related subfamily)
HTH_8                PF02954.14    42 seq1513_BIOID51115   -            325   1.2e-05   24.5   0.7   1   1   7.1e-09   2.4e-05   23.6   0.5     6    41   287   322   283   323 0.89 Bacterial regulatory protein, Fis family
DinI                 PF06183.8     65 seq1514_BIOID51115   -             82   1.8e-29  101.4   0.3   1   1   1.6e-33   2.1e-29  101.1   0.2     1    65    15    81    15    81 0.98 DinI-like family
Phage_tube           PF04985.9    167 seq1515_BIOID51115   -            170   2.8e-58  195.9   0.0   1   1   2.3e-62   3.2e-58  195.7   0.0     1   167     2   169     2   169 0.99 Phage tail tube protein FII
2-Hacid_dh_C         PF02826.14   178 seq1516_BIOID51115   -            410   1.5e-50  170.7   0.0   1   1   8.2e-54   2.8e-50  169.8   0.0     2   178   118   294   117   294 0.93 D-isomer specific 2-hydroxyacid dehydrogenase, NAD binding domain
2-Hacid_dh           PF00389.25   133 seq1516_BIOID51115   -            410   7.1e-38  128.9   0.0   1   1   3.3e-41   1.1e-37  128.3   0.0     2   133    14   326    13   326 0.99 D-isomer specific 2-hydroxyacid dehydrogenase, catalytic domain
ACT                  PF01842.20    66 seq1516_BIOID51115   -            410   1.7e-10   40.0   0.1   1   1   2.1e-13   7.2e-10   38.0   0.0     7    66   344   402   339   402 0.95 ACT domain
NAD_binding_2        PF03446.10   162 seq1516_BIOID51115   -            410   2.2e-06   27.5   0.7   1   1   7.7e-09   2.6e-05   24.0   0.0     2   112   152   258   151   265 0.92 NAD binding domain of 6-phosphogluconate dehydrogenase
MMR_HSR1             PF01926.18   114 seq1518_BIOID51115   -            301   8.7e-22   77.1   0.1   1   1   8.9e-25   1.5e-21   76.3   0.1     2   114    11   125    10   125 0.81 50S ribosome-binding GTPase
KH_2                 PF07650.12    78 seq1518_BIOID51115   -            301   2.1e-18   65.5   0.7   1   1   3.5e-21     6e-18   64.0   0.5     1    77   209   285   209   286 0.94 KH domain
FeoB_N               PF02421.13   189 seq1518_BIOID51115   -            301   6.7e-14   51.4   0.1   1   1   5.9e-17     1e-13   50.8   0.0     3   164    11   177    10   203 0.82 Ferrous iron transport protein B
GTP_EFTU             PF00009.22   188 seq1518_BIOID51115   -            301   2.9e-10   39.7   0.7   1   1   8.2e-12   1.4e-08   34.2   0.5     6   187    11   174     9   175 0.68 Elongation factor Tu GTP binding domain
Dynamin_N            PF00350.18   168 seq1518_BIOID51115   -            301   4.4e-08   33.0   0.2   1   1   2.8e-08   4.8e-05   23.0   0.1     1    35    11    45    11    57 0.84 Dynamin family
AIG1                 PF04548.11   212 seq1518_BIOID51115   -            301   5.1e-07   28.9   0.0   1   1   5.3e-10     9e-07   28.0   0.0     3   108    11   113    10   117 0.74 AIG1 family
PduV-EutP            PF10662.4    143 seq1518_BIOID51115   -            301     1e-06   28.1   0.3   1   1   7.9e-09   1.3e-05   24.5   0.2     4   141    11   169     9   171 0.72 Ethanolamine utilisation - propanediol utilisation
Miro                 PF08477.8    119 seq1518_BIOID51115   -            301   1.8e-05   25.0   0.0   1   1   2.9e-08   4.9e-05   23.6   0.0     2   119    11   127    11   127 0.64 Miro-like protein
PhnA                 PF03831.9     56 seq1521_BIOID51115   -            137   3.1e-29  100.0   6.8   1   1   5.8e-33     4e-29   99.6   4.7     1    56    69   123    69   123 0.98 PhnA protein
PhnA_Zn_Ribbon       PF08274.7     30 seq1521_BIOID51115   -            137   9.8e-16   57.1   7.4   1   1   2.4e-19   1.7e-15   56.3   5.1     1    30    28    57    28    57 0.97 PhnA Zinc-Ribbon
Molybdopterin        PF00384.17   432 seq1522_BIOID51115   -            759   1.5e-29  102.9   0.0   1   1     5e-33   3.4e-29  101.7   0.0     1   346   108   463   108   509 0.77 Molybdopterin oxidoreductase
Molydop_binding      PF01568.16   109 seq1522_BIOID51115   -            759   4.4e-06   26.3   0.0   1   1   2.4e-09   1.7e-05   24.5   0.0     1   108   642   751   642   752 0.77 Molydopterin dinucleotide binding domain
Na_sulph_symp        PF00939.14   471 seq1523_BIOID51115   -            477  9.3e-177  588.4  45.8   1   1  7.7e-181  1.1e-176  588.3  31.8     2   471     4   474     3   474 0.99 Sodium:sulfate symporter transmembrane region
FAD_syn              PF06574.7    158 seq1524_BIOID51115   -            313   2.2e-57  193.0   0.0   1   1   4.4e-61     3e-57  192.5   0.0     2   158    12   168    11   168 0.98 FAD synthetase
Flavokinase          PF01687.12   125 seq1524_BIOID51115   -            313   6.1e-40  135.8   0.0   1   1   1.4e-43   9.4e-40  135.2   0.0     1   124   184   307   184   308 0.97 Riboflavin kinase
DUF1454              PF07305.7    200 seq1527_BIOID51115   -            199  1.4e-111  370.1   1.7   1   1  1.2e-115  1.6e-111  369.9   1.2     1   200     1   199     1   199 1.00 Protein of unknown function (DUF1454)
Radical_SAM          PF04055.16   166 seq1529_BIOID51115   -            320     4e-15   56.2   0.0   1   1   4.8e-19   6.5e-15   55.5   0.0     9   165    54   213    43   214 0.90 Radical SAM superfamily
MFS_1                PF07690.11   354 seq1530_BIOID51115   -            458   9.6e-50  169.1  34.2   1   1   1.4e-53   9.6e-50  169.1  23.7     1   354    40   413    40   413 0.91 Major Facilitator Superfamily
ATG22                PF11700.3    477 seq1530_BIOID51115   -            458   3.2e-06   25.7  15.6   1   1   4.7e-10   3.2e-06   25.7  10.8   229   475   198   455   192   457 0.75 Vacuole effluxer Atg22 like
BCCT                 PF02028.12   485 seq1531_BIOID51115   -            677  1.6e-173  577.3  44.2   1   1  1.3e-177  1.8e-173  577.1  30.6     1   484    17   502    17   503 0.99 BCCT family transporter
RecO_N               PF11967.3     80 seq1533_BIOID51115   -            242   4.6e-24   83.9   0.0   1   1   1.1e-27   7.7e-24   83.2   0.0     5    78     4    76     1    78 0.95 Recombination protein O N terminal
RecO_C               PF02565.10   118 seq1533_BIOID51115   -            242   8.8e-21   73.8   0.0   1   1   1.7e-24   1.2e-20   73.4   0.0     3   118    82   226    80   226 0.91 Recombination protein O C terminal
Phage_P2_GpE         PF06528.7     39 seq1534_BIOID51115   -             42   1.5e-20   72.2   0.8   1   1   1.2e-24   1.6e-20   72.1   0.6     1    39     1    39     1    40 0.96 Phage P2 GpE
3-dmu-9_3-mt         PF06983.8    116 seq1535_BIOID51115   -            147   2.1e-07   31.1   0.7   1   1   2.5e-10   1.7e-06   28.2   0.5     5   115     5   138     2   139 0.74 3-demethylubiquinone-9 3-methyltransferase
Glyoxalase           PF00903.20   128 seq1535_BIOID51115   -            147   2.4e-05   24.1   0.0   1   1   5.1e-09   3.5e-05   23.6   0.0     7   128     8   138     3   138 0.86 Glyoxalase/Bleomycin resistance protein/Dioxygenase superfamily
PhageMin_Tail        PF10145.4    202 seq1536_BIOID51115   -            935   1.4e-53  181.4  14.6   1   1     1e-57   1.4e-53  181.4  10.1     1   202   227   427   227   427 0.98 Phage-related minor tail protein
Peptidase_S51        PF03575.12   153 seq1538_BIOID51115   -            229   2.8e-44  150.4   0.0   1   1   2.4e-48   3.3e-44  150.1   0.0     1   151    49   200    49   202 0.98 Peptidase family S51
TIM                  PF00121.13   244 seq1539_BIOID51115   -            255   3.2e-93  311.1   1.0   1   1   2.6e-97   3.6e-93  311.0   0.7     1   243     4   245     4   246 0.97 Triosephosphate isomerase
tRNA-synt_1          PF00133.17   601 seq1541_BIOID51115   -            938  9.2e-233  773.5   0.0   1   1  5.8e-236  1.1e-232  773.2   0.0     2   601    28   641    27   641 0.98 tRNA synthetases class I (I, L, M and V)
Anticodon_1          PF08264.8    153 seq1541_BIOID51115   -            938   5.9e-28   97.4   0.0   1   1   5.7e-31   1.1e-27   96.5   0.0     3   152   687   841   685   842 0.87 Anticodon-binding domain of tRNA
tRNA-synt_1g         PF09334.6    391 seq1541_BIOID51115   -            938   4.7e-21   74.7   0.2   1   2     7e-14   1.4e-10   40.3   0.0     8    69    58   119    56   246 0.63 tRNA synthetases class I (M)
tRNA-synt_1g         PF09334.6    391 seq1541_BIOID51115   -            938   4.7e-21   74.7   0.2   2   2   2.4e-08   4.8e-05   22.0   0.0   310   356   584   631   566   650 0.81 tRNA synthetases class I (M)
zf-FPG_IleRS         PF06827.9     30 seq1541_BIOID51115   -            938   1.1e-09   37.6   3.5   1   1   5.4e-13   1.1e-09   37.6   2.4     1    29   898   926   898   927 0.96 Zinc finger found in FPG and IleRS
tRNA-synt_1e         PF01406.14   301 seq1541_BIOID51115   -            938     3e-08   33.0   0.0   1   1   2.2e-09   4.2e-06   25.9   0.0   227   299   575   648   548   650 0.83 tRNA synthetases class I (C) catalytic domain
tRNA-synt_1_2        PF13603.1    185 seq1541_BIOID51115   -            938   8.1e-07   28.3   0.0   1   1   7.7e-10   1.5e-06   27.5   0.0    12   141   224   358   219   368 0.78 Leucyl-tRNA synthetase, Domain 2
tRNA-synt_1f         PF01921.13   360 seq1541_BIOID51115   -            938   2.9e-06   26.1   0.0   1   1     6e-09   1.2e-05   24.0   0.0   241   340   562   659   545   674 0.81 tRNA synthetases class I (K)
ABC_tran             PF00005.22   118 seq1542_BIOID51115   -            262   1.3e-24   86.6   0.0   1   1   3.4e-28   2.3e-24   85.8   0.0     1   117    44   180    44   181 0.89 ABC transporter
2-Hacid_dh_C         PF02826.14   178 seq1543_BIOID51115   -            378   7.4e-33  113.0   0.0   1   1   2.6e-36   1.2e-32  112.4   0.0    29   178   109   256   103   256 0.88 D-isomer specific 2-hydroxyacid dehydrogenase, NAD binding domain
DUF3410              PF11890.3     82 seq1543_BIOID51115   -            378   5.3e-24   83.5   0.0   1   1   1.9e-27   8.5e-24   82.8   0.0     2    82   289   369   288   369 0.98 Domain of unknown function (DUF3410)
2-Hacid_dh           PF00389.25   133 seq1543_BIOID51115   -            378   1.5e-18   66.4   0.0   1   1   4.5e-22   2.1e-18   65.9   0.0     2   126     4   281     3   285 0.94 D-isomer specific 2-hydroxyacid dehydrogenase, catalytic domain
PdxJ                 PF03740.8    239 seq1544_BIOID51115   -            247  7.4e-106  352.5   4.5   1   1  6.3e-110  8.6e-106  352.3   3.1     2   237     9   242     8   244 0.99 Pyridoxal phosphate biosynthesis protein PdxJ
HATPase_c            PF02518.21   111 seq1545_BIOID51115   -            778     5e-31  106.5   0.1   1   1     1e-33   1.7e-30  104.8   0.1     2   109   395   504   394   506 0.96 Histidine kinase-, DNA gyrase B-, and HSP90-like ATPase
Response_reg         PF00072.19   112 seq1545_BIOID51115   -            778   5.1e-22   77.8   0.1   1   1   8.6e-25   1.5e-21   76.4   0.1     1   111   528   639   528   640 0.93 Response regulator receiver domain
PAS                  PF00989.19   113 seq1545_BIOID51115   -            778   2.9e-18   65.5   0.0   1   1   5.7e-21   9.8e-18   63.8   0.0     2   113   156   266   155   266 0.91 PAS fold
HisKA                PF00512.20    68 seq1545_BIOID51115   -            778   6.2e-17   61.2   1.5   1   1   2.2e-19   3.7e-16   58.7   0.1     2    67   283   346   282   347 0.97 His Kinase A (phospho-acceptor) domain
PAS_4                PF08448.5    110 seq1545_BIOID51115   -            778   2.5e-15   56.3   0.0   1   1   7.7e-18   1.3e-14   54.0   0.0     1   110   161   271   161   271 0.99 PAS fold
Hpt                  PF01627.18    90 seq1545_BIOID51115   -            778   5.7e-13   48.5   2.1   1   1   4.4e-15   7.6e-12   44.9   0.0     3    90   686   771   684   771 0.96 Hpt domain
PAS_9                PF13426.1    104 seq1545_BIOID51115   -            778   8.8e-11   42.0   0.0   1   1   6.1e-13     1e-09   38.5   0.0     1   104   165   268   165   268 0.98 PAS domain
HATPase_c_3          PF13589.1    137 seq1545_BIOID51115   -            778   2.9e-07   30.1   0.0   1   1   3.9e-10   6.7e-07   28.9   0.0     6   114   402   514   397   525 0.79 Histidine kinase-, DNA gyrase B-, and HSP90-like ATPase
HOK_GEF              PF01848.11    43 seq1546_BIOID51115   -             50   2.4e-18   65.0   1.1   1   1     2e-22   2.7e-18   64.8   0.8     1    43     4    46     4    46 0.99 Hok/gef family
Aconitase            PF00330.15   465 seq1549_BIOID51115   -            753   1.7e-47  161.8   0.1   1   1   3.6e-51   2.4e-47  161.3   0.0    91   450   113   456    38   471 0.87 Aconitase family (aconitate hydratase)
Aconitase_C          PF00694.14   131 seq1549_BIOID51115   -            753   6.8e-06   26.1   0.0   1   1     2e-09   1.4e-05   25.1   0.0    84   129   637   683   624   685 0.89 Aconitase C-terminal domain
HOK_GEF              PF01848.11    43 seq1551_BIOID51115   -             83   7.1e-18   63.5   1.4   1   1   6.8e-22   9.3e-18   63.1   1.0     1    43    37    79    37    79 0.99 Hok/gef family
HTH_18               PF12833.2     81 seq1552_BIOID51115   -            257   1.1e-19   70.1   0.1   1   1   6.8e-23   1.9e-19   69.4   0.1     1    80   173   251   173   252 0.98 Helix-turn-helix domain
HTH_AraC             PF00165.18    42 seq1552_BIOID51115   -            257   9.6e-10   37.8   0.0   1   1   2.3e-09   6.3e-06   25.7   0.0     7    41   215   250   212   251 0.92 Bacterial regulatory helix-turn-helix proteins, AraC family
Cupin_2              PF07883.6     71 seq1552_BIOID51115   -            257   9.6e-10   37.7   0.1   1   1   6.1e-13   1.7e-09   36.9   0.1    13    70     3    60     1    61 0.96 Cupin domain
AraC_binding         PF02311.14   136 seq1552_BIOID51115   -            257   4.2e-06   26.3   1.2   1   1   3.9e-09   1.1e-05   25.0   0.8    18   117     3   106     1   147 0.81 AraC-like ligand binding domain
Phosphonate-bd       PF12974.2    243 seq1553_BIOID51115   -            338   1.8e-72  243.4   0.0   1   1   1.8e-76   2.4e-72  243.1   0.0     1   240    35   277    35   280 0.97 ABC transporter, phosphonate, periplasmic substrate-binding protein
ACPS                 PF01648.15   113 seq1555_BIOID51115   -            126   9.5e-22   76.9   0.1   1   1   7.7e-26   1.1e-21   76.7   0.0     1   113     5   122     5   122 0.96 4'-phosphopantetheinyl transferase superfamily
Bac_luciferase       PF00296.15   307 seq1557_BIOID51115   -            382   6.9e-69  232.1   0.4   1   1   6.1e-73   8.4e-69  231.9   0.3     1   302    20   339    20   344 0.93 Luciferase-like monooxygenase
Semialdhyde_dhC      PF02774.13   184 seq1560_BIOID51115   -            337   2.3e-42  144.8   0.0   1   1   6.9e-46   3.2e-42  144.3   0.0     1   183   141   317   141   318 0.94 Semialdehyde dehydrogenase, dimerisation domain
Semialdhyde_dh       PF01118.19   121 seq1560_BIOID51115   -            337   6.2e-25   87.7   0.0   1   1   3.4e-28   1.5e-24   86.4   0.0     1   118     6   118     6   121 0.96 Semialdehyde dehydrogenase, NAD binding domain
DXP_reductoisom      PF02670.11   129 seq1560_BIOID51115   -            337   7.9e-05   23.0   0.0   1   1   3.2e-08   0.00015   22.2   0.0     1   106     7   104     7   109 0.86 1-deoxy-D-xylulose 5-phosphate reductoisomerase
HTH_AraC             PF00165.18    42 seq1563_BIOID51115   -            253   1.3e-16   59.6   0.4   1   2   4.1e-10   2.8e-06   26.8   0.0     5    41   147   182   146   183 0.94 Bacterial regulatory helix-turn-helix proteins, AraC family
HTH_AraC             PF00165.18    42 seq1563_BIOID51115   -            253   1.3e-16   59.6   0.4   2   2   4.4e-11     3e-07   29.9   0.1    10    39   199   229   199   230 0.94 Bacterial regulatory helix-turn-helix proteins, AraC family
HTH_18               PF12833.2     81 seq1563_BIOID51115   -            253   1.7e-14   53.5   0.1   1   1   6.2e-18   4.2e-14   52.2   0.0     1    78   156   230   156   233 0.94 Helix-turn-helix domain
HpaB_N               PF11794.3    264 seq1564_BIOID51115   -            520    2e-100  335.4   0.0   1   1  3.9e-104  2.7e-100  335.0   0.0     1   264    15   281    15   281 0.98 4-hydroxyphenylacetate 3-hydroxylase N terminal
HpaB                 PF03241.8    205 seq1564_BIOID51115   -            520   7.4e-73  243.6   0.0   1   1   1.5e-76     1e-72  243.1   0.0     2   204   287   490   286   491 0.99 4-hydroxyphenylacetate 3-hydroxylase C terminal
Autotransporter      PF03797.14   265 seq1565_BIOID51115   -           1349   1.2e-56  191.9  25.6   1   1   1.7e-60   1.2e-56  191.9  17.7     2   259  1063  1334  1062  1340 0.94 Autotransporter beta-domain
ESPR                 PF13018.1     24 seq1565_BIOID51115   -           1349   7.1e-11   41.1   1.3   1   1   2.2e-14   1.5e-10   40.1   0.9     1    22    23    44    23    46 0.97 Extended Signal Peptide of Type V secretion system
UPF0149              PF03695.8    178 seq1566_BIOID51115   -            192   8.8e-42  142.8   1.1   1   1   7.4e-46     1e-41  142.6   0.8     1   175    10   177    10   180 0.94 Uncharacterised protein family (UPF0149)
Isochorismatase      PF00857.15   174 seq1569_BIOID51115   -            244   3.5e-42  144.1   0.0   1   1   3.6e-46   4.9e-42  143.7   0.0     1   173    32   229    32   230 0.96 Isochorismatase family
PseudoU_synth_1      PF01416.15   105 seq1572_BIOID51115   -            270   9.1e-34  115.9   0.0   1   2   1.7e-17   2.4e-13   50.3   0.0     3   105    16   112    14   112 0.94 tRNA pseudouridine synthase
PseudoU_synth_1      PF01416.15   105 seq1572_BIOID51115   -            270   9.1e-34  115.9   0.0   2   2   1.1e-21   1.5e-17   63.8   0.0     2   105   152   253   151   253 0.95 tRNA pseudouridine synthase
Phage_P2_GpU         PF06995.6    121 seq1573_BIOID51115   -            103   5.2e-27   93.5   0.0   1   1   4.4e-31     6e-27   93.3   0.0     1    81     8    88     8    92 0.98 Phage P2 GpU
Peptidase_M24        PF00557.19   205 seq1575_BIOID51115   -            441   1.9e-64  216.9   0.1   1   1     4e-68   2.8e-64  216.4   0.1     3   205   185   414   183   414 0.91 Metallopeptidase family M24
AMP_N                PF05195.11   134 seq1575_BIOID51115   -            441   1.7e-40  137.3   0.1   1   1   5.5e-44   3.8e-40  136.2   0.0     1   128     4   133     4   139 0.93 Aminopeptidase P, N-terminal domain
Phage_P2_GpU         PF06995.6    121 seq1579_BIOID51115   -             75   3.9e-09   35.8   0.0   1   1   3.8e-13   5.2e-09   35.4   0.0    84   121     2    39     1    39 0.96 Phage P2 GpU
Peptidase_A8         PF01252.13   150 seq1582_BIOID51115   -            164   2.2e-44  150.6   6.8   1   1   1.9e-48   2.6e-44  150.4   4.7     2   146    15   159    13   164 0.92 Signal peptidase (SPase) II
Ribonuc_L-PSP        PF01042.16   121 seq1584_BIOID51115   -            128   2.4e-32  111.1   0.0   1   1   2.1e-36   2.9e-32  110.8   0.0     4   120    13   125    10   126 0.97 Endoribonuclease L-PSP
DJ-1_PfpI            PF01965.19   147 seq1586_BIOID51115   -            220   5.9e-23   80.8   0.2   1   1   5.9e-27     8e-23   80.4   0.1     1   145    48   204    48   206 0.85 DJ-1/PfpI family
NUDIX                PF00293.23   135 seq1589_BIOID51115   -            176   2.7e-25   88.4   0.1   1   1   2.4e-29   3.3e-25   88.1   0.0     1   134     7   149     7   150 0.96 NUDIX domain
Hexapep              PF00132.19    36 seq1592_BIOID51115   -            187   6.9e-13   47.3  17.0   1   2   1.5e-10     2e-06   26.9   0.9    13    35    97   119    95   120 0.94 Bacterial transferase hexapeptide (six repeats)
Hexapep              PF00132.19    36 seq1592_BIOID51115   -            187   6.9e-13   47.3  17.0   2   2     1e-09   1.4e-05   24.2   5.9     1    34   128   162   128   164 0.90 Bacterial transferase hexapeptide (six repeats)
Sulfatase            PF00884.18   379 seq1593_BIOID51115   -            496  1.6e-110  369.6   9.2   1   1  2.8e-114  1.9e-110  369.3   6.3    19   371    38   433     1   441 0.92 Sulfatase
Phosphodiest         PF01663.17   364 seq1593_BIOID51115   -            496   1.2e-12   47.7   0.5   1   1   4.1e-16   2.8e-12   46.5   0.3    19   244    43   284    34   286 0.68 Type I phosphodiesterase / nucleotide pyrophosphatase
SNARE_assoc          PF09335.6    123 seq1594_BIOID51115   -            219   8.1e-27   93.7   4.9   1   1   6.3e-31   8.7e-27   93.6   1.8     1   123    49   177    49   177 0.96 SNARE associated Golgi protein
Abhydrolase_6        PF12697.2    228 seq1595_BIOID51115   -            266   3.3e-33  115.3   4.1   1   1   8.6e-37   3.9e-33  115.1   2.9     1   227    16   249    16   250 0.79 Alpha/beta hydrolase family
Abhydrolase_1        PF00561.15   230 seq1595_BIOID51115   -            266     1e-15   57.8   0.3   1   1   2.1e-17   9.6e-14   51.3   0.2     1   228    40   251    40   253 0.79 alpha/beta hydrolase fold
Abhydrolase_5        PF12695.2    142 seq1595_BIOID51115   -            266   6.4e-15   55.0   1.2   1   1   6.9e-18   3.1e-14   52.8   0.8     1   141    15   237    15   238 0.73 Alpha/beta hydrolase family
HAD                  PF12710.2    191 seq1598_BIOID51115   -            211     4e-09   36.8   0.0   1   1   4.1e-13   5.6e-09   36.3   0.0     1   186     9   188     9   193 0.61 haloacid dehalogenase-like hydrolase
Flavin_Reduct        PF01613.13   154 seq1600_BIOID51115   -            170     5e-24   84.7   0.0   1   1   4.1e-28   5.6e-24   84.6   0.0     1   153    14   162    14   163 0.91 Flavin reductase like domain
FKBP_C               PF00254.23    94 seq1601_BIOID51115   -            149   1.2e-16   60.3   0.0   1   1   1.3e-20   1.7e-16   59.8   0.0     4    94     4   141     2   141 0.87 FKBP-type peptidyl-prolyl cis-trans isomerase
PEP-utilizers_C      PF02896.13   294 seq1602_BIOID51115   -            748  3.2e-107  357.6   0.0   1   1    2e-110  4.7e-107  357.1   0.0     5   293   420   707   416   708 0.98 PEP-utilising enzyme, TIM barrel domain
PEP-utilisers_N      PF05524.8    123 seq1602_BIOID51115   -            748     2e-25   88.8   1.6   1   1   2.4e-28   5.5e-25   87.4   1.1     2   123   172   295   171   295 0.96 PEP-utilising enzyme, N-terminal
PEP-utilizers        PF00391.18    81 seq1602_BIOID51115   -            748   1.6e-18   65.9   0.1   1   1   1.7e-21   3.9e-18   64.6   0.1     6    81   316   391   311   391 0.94 PEP-utilising enzyme, mobile domain
GAF                  PF01590.21   154 seq1602_BIOID51115   -            748   2.2e-17   63.4   0.4   1   1   2.9e-20   6.5e-17   61.9   0.1     2   152    18   152    17   154 0.97 GAF domain
GAF_2                PF13185.1    148 seq1602_BIOID51115   -            748     4e-14   53.2   0.0   1   1     4e-17     9e-14   52.0   0.0     4   147    18   154    15   155 0.82 GAF domain
GAF_3                PF13492.1    129 seq1602_BIOID51115   -            748   5.2e-10   39.4   0.1   1   1   5.4e-13   1.2e-09   38.1   0.0     3   125    19   152    17   156 0.78 GAF domain
DUF2554              PF10829.3     76 seq1603_BIOID51115   -             76   5.7e-52  173.6   0.6   1   1   4.6e-56   6.3e-52  173.5   0.4     1    76     1    76     1    76 0.99 Protein of unknown function (DUF2554)
Transgly             PF00912.17   178 seq1605_BIOID51115   -            242   2.9e-54  182.9   0.0   1   1   2.7e-58   3.7e-54  182.6   0.0     9   178    59   228    50   228 0.96 Transglycosylase
FAD_binding_3        PF01494.14   356 seq1608_BIOID51115   -            392   4.8e-24   84.9   3.2   1   1   1.7e-27   5.8e-24   84.6   2.2     3   329     2   317     1   344 0.78 FAD binding domain
LYTB                 PF02401.13   281 seq1610_BIOID51115   -            316  4.5e-120  399.6   0.2   1   1  3.8e-124  5.2e-120  399.5   0.1     1   280     3   284     3   285 0.99 LytB protein
Carboxyl_trans       PF01039.17   493 seq1611_BIOID51115   -            304   9.5e-20   70.2   0.0   1   1   1.5e-23   2.1e-19   69.1   0.0     7   181    54   241    51   302 0.77 Carboxyl transferase domain
Autotransporter      PF03797.14   265 seq1612_BIOID51115   -            108   4.7e-11   42.4   0.3   1   1   3.8e-15   5.2e-11   42.2   0.2   168   262     3    91     1    94 0.94 Autotransporter beta-domain
Nitroreductase       PF00881.19   165 seq1613_BIOID51115   -            196   2.3e-17   63.1   0.0   1   1     2e-21   2.8e-17   62.9   0.0     5   165    18   174    14   174 0.93 Nitroreductase family
dCMP_cyt_deam_1      PF00383.17   102 seq1614_BIOID51115   -            178   1.7e-27   94.9   0.0   1   1   1.8e-31   2.4e-27   94.4   0.0     3   101    18   116    16   117 0.96 Cytidine and deoxycytidylate deaminase zinc-binding region
CstA                 PF02554.9    376 seq1615_BIOID51115   -            721  1.1e-154  514.5  26.0   1   1  1.6e-158  1.1e-154  514.5  18.0     2   359    40   427    39   460 0.94 Carbon starvation protein CstA
DUF4161              PF13722.1    127 seq1615_BIOID51115   -            721     2e-45  154.0   4.4   1   1   2.9e-49     2e-45  154.0   3.0     3   127   490   619   488   619 0.98 C-terminal domain on CstA (DUF4161)
Esterase             PF00756.15   251 seq1617_BIOID51115   -            400   1.6e-49  168.4   0.0   1   1   2.4e-53   1.6e-49  168.4   0.0     1   251   172   391   172   391 0.98 Putative esterase
DUF3327              PF11806.3    122 seq1617_BIOID51115   -            400   2.9e-37  127.5   0.5   1   1   4.2e-41   2.9e-37  127.5   0.3     3   121    29   155    21   156 0.97 Domain of unknown function (DUF3327)
Flavin_Reduct        PF01613.13   154 seq1618_BIOID51115   -            164   3.4e-30  104.8   0.1   1   1   2.8e-34   3.8e-30  104.6   0.1     1   153    13   159    13   160 0.93 Flavin reductase like domain
Radical_SAM          PF04055.16   166 seq1619_BIOID51115   -            385   7.1e-16   58.7   0.0   1   1   4.5e-19   1.2e-15   57.9   0.0     6   165    11   174     7   175 0.89 Radical SAM superfamily
Fer4_12              PF13353.1    139 seq1619_BIOID51115   -            385   2.2e-08   34.1   0.2   1   1   8.1e-12   2.2e-08   34.1   0.1    15   129    12   129     9   141 0.71 4Fe-4S single cluster domain
DUF4008              PF13186.1     64 seq1619_BIOID51115   -            385   2.6e-08   33.9   2.1   1   1   3.3e-11   9.1e-08   32.2   1.5     4    63   263   318   257   328 0.88 Domain of unknown function (DUF4008)
Fer4_14              PF13394.1    117 seq1619_BIOID51115   -            385   7.4e-07   29.1   1.2   1   1   8.3e-10   2.3e-06   27.5   0.1     7    90    11    97     9   119 0.75 4Fe-4S single cluster domain
IU_nuc_hydro         PF01156.14   314 seq1622_BIOID51115   -            304   1.4e-92  310.1   0.0   1   1   1.2e-96   1.6e-92  309.9   0.0     3   312     4   302     2   304 0.96 Inosine-uridine preferring nucleoside hydrolase
Mur_ligase_M         PF08245.7    189 seq1623_BIOID51115   -            422   2.7e-14   53.5   0.0   1   1   9.1e-18   6.2e-14   52.3   0.0     1   114    54   201    54   268 0.81 Mur ligase middle domain
Mur_ligase_C         PF02875.16    91 seq1623_BIOID51115   -            422   3.1e-07   30.2   0.0   1   1   1.1e-10   7.2e-07   29.0   0.0     2    68   287   346   286   366 0.83 Mur ligase family, glutamate ligase domain
FAD_binding_3        PF01494.14   356 seq1624_BIOID51115   -            400     2e-31  109.1   0.2   1   1   1.3e-34   4.5e-31  108.0   0.1     2   351     4   345     3   349 0.77 FAD binding domain
Xan_ur_permease      PF00860.15   389 seq1625_BIOID51115   -            480  1.2e-104  349.7  54.4   1   1  1.4e-108  1.9e-104  349.1  37.7     2   386    69   439    68   442 0.97 Permease family
Gln-synt_C           PF00120.19   259 seq1628_BIOID51115   -            472   1.2e-76  257.1   0.0   1   1   1.2e-80   1.6e-76  256.7   0.0     3   257   135   388   133   390 0.95 Glutamine synthetase, catalytic domain
Response_reg         PF00072.19   112 seq1629_BIOID51115   -            232   5.1e-29  100.4   0.4   1   1   1.2e-32     8e-29   99.8   0.3     1   112     4   112     4   112 0.98 Response regulator receiver domain
Trans_reg_C          PF00486.23    77 seq1629_BIOID51115   -            232   1.4e-21   76.0   0.0   1   1   5.1e-25   3.5e-21   74.7   0.0     1    77   152   228   152   228 0.95 Transcriptional regulatory protein, C terminal
MbtH                 PF03621.8     54 seq1630_BIOID51115   -             72   1.2e-21   75.7   0.6   1   1   1.1e-25   1.5e-21   75.4   0.4     1    53     1    54     1    55 0.96 MbtH-like protein
Phage_AlpA           PF05930.7     51 seq1631_BIOID51115   -             68     4e-22   77.5   0.0   1   1   6.9e-26   4.7e-22   77.3   0.0     2    51     7    56     6    56 0.98 Prophage CP4-57 regulatory protein (AlpA)
AMP-binding          PF00501.23   418 seq1632_BIOID51115   -           1293  5.8e-117  390.4   0.0   1   1  2.9e-120  7.8e-117  390.0   0.0     1   417   482   886   482   887 0.96 AMP-binding enzyme
Condensation         PF00668.15   301 seq1632_BIOID51115   -           1293   1.1e-58  198.3   0.0   1   1     6e-62   1.7e-58  197.7   0.0     2   300     2   300     1   301 0.91 Condensation domain
Thioesterase         PF00975.15   229 seq1632_BIOID51115   -           1293   6.5e-46  157.2   0.6   1   1   1.2e-46   3.4e-43  148.3   0.0     2   215  1067  1276  1066  1290 0.96 Thioesterase domain
PP-binding           PF00550.20    67 seq1632_BIOID51115   -           1293     4e-11   42.8   0.1   1   1   4.6e-14   1.2e-10   41.3   0.1     3    65   980  1040   978  1042 0.91 Phosphopantetheine attachment site
Abhydrolase_6        PF12697.2    228 seq1632_BIOID51115   -           1293   5.7e-06   26.2   0.2   1   1   2.1e-09   5.7e-06   26.2   0.1     2   127  1069  1198  1068  1267 0.66 Alpha/beta hydrolase family
LGT                  PF01790.13   249 seq1633_BIOID51115   -            291   1.3e-87  292.9  15.2   1   1   1.1e-91   1.5e-87  292.7  10.6     1   248    11   281    11   282 0.95 Prolipoprotein diacylglyceryl transferase
DapB_C               PF05173.9    132 seq1635_BIOID51115   -            273   4.1e-47  159.1   0.3   1   1   8.6e-51   5.9e-47  158.6   0.2     1   132   132   268   132   268 0.98 Dihydrodipicolinate reductase, C-terminus
DapB_N               PF01113.15   124 seq1635_BIOID51115   -            273   5.1e-42  142.5   0.6   1   1   3.3e-45   2.2e-41  140.5   0.1     1   124     6   129     6   129 0.99 Dihydrodipicolinate reductase, N-terminus
EAL                  PF00563.15   236 seq1636_BIOID51115   -            362   6.7e-59  199.1   0.0   1   1   1.4e-62   9.5e-59  198.6   0.0     3   236   112   346   111   346 0.94 EAL domain
GerE                 PF00196.14    58 seq1636_BIOID51115   -            362   1.3e-10   40.3   0.3   1   1   3.8e-14   2.6e-10   39.3   0.2     5    52    26    73    24    77 0.96 Bacterial regulatory proteins, luxR family
ABC_membrane_2       PF06472.10   282 seq1638_BIOID51115   -            552   1.5e-47  161.9   9.6   1   1   4.3e-51     2e-47  161.5   6.6    11   281     6   292     2   293 0.95 ABC transporter transmembrane region 2
SbmA_BacA            PF05992.7    315 seq1638_BIOID51115   -            552     2e-33  115.8  16.1   1   1   3.7e-36   1.7e-32  112.8  11.2     8   312    22   341    16   344 0.81 SbmA/BacA-like family
ABC_tran             PF00005.22   118 seq1638_BIOID51115   -            552   1.8e-09   37.8   0.0   1   1   9.2e-13   4.2e-09   36.6   0.0    64   118   379   506   210   506 0.75 ABC transporter
Phage_integrase      PF00589.17   173 seq1639_BIOID51115   -            427   5.4e-14   52.1   0.0   1   1   1.3e-17   1.8e-13   50.3   0.0     8   142   216   365   212   404 0.78 Phage integrase family
BenE                 PF03594.8    378 seq1640_BIOID51115   -            478  1.7e-155  517.1  48.6   1   1  1.5e-159    2e-155  516.8  33.7     3   378    93   468    91   468 0.99 Benzoate membrane transport protein
IclR                 PF01614.13   129 seq1641_BIOID51115   -            287   7.8e-41  138.6   0.0   1   1   3.4e-44   1.6e-40  137.6   0.0     2   127   158   280   156   282 0.97 Bacterial transcriptional regulator
HTH_IclR             PF09339.5     52 seq1641_BIOID51115   -            287   3.2e-19   68.1   0.8   1   1   1.5e-22   6.9e-19   67.0   0.3     1    52    39    90    39    90 0.98 IclR helix-turn-helix domain
SPOR                 PF05036.8     76 seq1642_BIOID51115   -            220   2.1e-11   43.6   0.0   1   1   2.3e-15   3.1e-11   43.1   0.0     2    74   141   214   140   216 0.94 Sporulation related domain
GATase_5             PF13507.1    259 seq1643_BIOID51115   -           1331  1.2e-103  345.3   0.0   1   1  4.3e-107    2e-103  344.7   0.0     1   257  1075  1328  1075  1329 0.97 CobB/CobQ-like glutamine amidotransferase domain
AIRS_C               PF02769.17   153 seq1643_BIOID51115   -           1331   2.5e-47  160.5   2.4   1   2   5.1e-26   2.3e-22   79.4   0.0     2   151   468   625   467   627 0.93 AIR synthase related protein, C-terminal domain
AIRS_C               PF02769.17   153 seq1643_BIOID51115   -           1331   2.5e-47  160.5   2.4   2   2   3.1e-26   1.4e-22   80.1   0.8     2   150   858  1002   857  1005 0.92 AIR synthase related protein, C-terminal domain
AIRS                 PF00586.19    96 seq1643_BIOID51115   -           1331   3.8e-27   94.2   3.2   1   1   3.4e-30   1.6e-26   92.2   0.0     1    96   293   425   293   425 0.97 AIR synthase related protein, N-terminal domain
HATPase_c            PF02518.21   111 seq1645_BIOID51115   -            457     1e-25   89.4   0.0   1   1   2.3e-28   7.9e-25   86.6   0.0     2   110   346   453   345   454 0.97 Histidine kinase-, DNA gyrase B-, and HSP90-like ATPase
HisKA                PF00512.20    68 seq1645_BIOID51115   -            457   9.8e-15   54.1   3.5   1   1   2.9e-18   9.8e-15   54.1   2.4     1    67   238   299   238   300 0.95 His Kinase A (phospho-acceptor) domain
HAMP                 PF00672.20    70 seq1645_BIOID51115   -            457   8.2e-13   48.2   0.1   1   1   2.4e-16   8.2e-13   48.2   0.1     2    70   165   234   164   234 0.96 HAMP domain
HATPase_c_3          PF13589.1    137 seq1645_BIOID51115   -            457   5.7e-07   29.1   0.0   1   1   3.4e-10   1.2e-06   28.1   0.0     3    82   350   424   348   430 0.88 Histidine kinase-, DNA gyrase B-, and HSP90-like ATPase
BATS                 PF06968.8     92 seq1646_BIOID51115   -            346   1.7e-29  101.3   0.0   1   1   5.5e-33   3.7e-29  100.2   0.0     1    92   220   312   220   312 0.99 Biotin and Thiamin Synthesis associated domain
Radical_SAM          PF04055.16   166 seq1646_BIOID51115   -            346     8e-20   71.5   0.0   1   1   9.3e-23   6.4e-19   68.6   0.0     4   160    50   203    47   209 0.92 Radical SAM superfamily
DUF466               PF04328.8     65 seq1649_BIOID51115   -             67   4.9e-30  103.0   0.5   1   1   3.9e-34   5.3e-30  102.9   0.3     1    65     1    67     1    67 0.97 Protein of unknown function (DUF466)
GCV_T                PF01571.16   211 seq1650_BIOID51115   -            364   7.6e-68  227.9   0.1   1   1   1.6e-71   1.1e-67  227.4   0.1     1   211    46   254    46   254 0.93 Aminomethyltransferase folate-binding domain
GCV_T_C              PF08669.6     95 seq1650_BIOID51115   -            364   2.1e-18   65.9   0.1   1   1   5.8e-22     4e-18   65.1   0.1     1    94   262   353   262   354 0.92 Glycine cleavage T-protein C-terminal barrel domain
cobW                 PF02492.14   178 seq1651_BIOID51115   -            331   4.9e-48  162.8   0.2   1   1     1e-51   6.9e-48  162.3   0.1     2   177    19   196    18   197 0.94 CobW/HypB/UreG, nucleotide-binding domain
CobW_C               PF07683.9     94 seq1651_BIOID51115   -            331   1.8e-18   65.9   0.0   1   1   4.7e-22   3.2e-18   65.1   0.0     1    92   237   328   237   330 0.95 Cobalamin synthesis protein cobW C-terminal domain
Thymidylat_synt      PF00303.14   266 seq1653_BIOID51115   -            264  4.5e-124  412.6   0.0   1   1  3.7e-128    5e-124  412.5   0.0     2   266     2   264     1   264 0.99 Thymidylate synthase
AA_permease          PF00324.16   479 seq1656_BIOID51115   -            461   3.7e-43  147.4  35.4   1   1   6.6e-47   4.5e-43  147.1  24.5     2   428    27   421    26   442 0.81 Amino acid permease
AA_permease_2        PF13520.1    426 seq1656_BIOID51115   -            461   4.2e-32  111.1  37.0   1   1   7.6e-36   5.2e-32  110.8  25.6    39   400    61   416    22   436 0.79 Amino acid permease
FMN_red              PF03358.10   152 seq1658_BIOID51115   -            198   8.1e-15   54.5   0.0   1   1   3.1e-18   1.1e-14   54.1   0.0    14   144    13   143     2   149 0.85 NADPH-dependent FMN reductase
Flavodoxin_1         PF00258.20   143 seq1658_BIOID51115   -            198   2.8e-11   43.4   0.1   1   1   1.4e-14   4.8e-11   42.7   0.0     1   138     6   130     6   135 0.81 Flavodoxin
Flavodoxin_2         PF02525.12   199 seq1658_BIOID51115   -            198     1e-05   25.0   0.0   1   1   3.9e-09   1.3e-05   24.6   0.0     2   138     3   117     2   147 0.74 Flavodoxin-like fold
Colicin_V            PF02674.11   146 seq1659_BIOID51115   -            162   1.5e-34  118.8  13.9   1   1   1.3e-38   1.8e-34  118.5   9.7     1   141     4   141     4   146 0.93 Colicin V production protein
CPSase_sm_chain      PF00988.17   131 seq1661_BIOID51115   -            391   1.7e-56  189.1   0.1   1   1   6.1e-60   2.8e-56  188.5   0.0     2   131    13   142    12   142 0.99 Carbamoyl-phosphate synthase small chain, CPSase domain
GATase               PF00117.23   192 seq1661_BIOID51115   -            391   1.3e-49  168.1   0.0   1   1   5.8e-53   2.6e-49  167.1   0.0     3   191   206   381   203   382 0.95 Glutamine amidotransferase class-I
Peptidase_C26        PF07722.8    217 seq1661_BIOID51115   -            391   1.2e-08   34.5   0.1   1   1     1e-10   4.8e-07   29.3   0.1    93   217   258   364   247   364 0.80 Peptidase C26
Toxin_15             PF07906.8    284 seq1663_BIOID51115   -            610   9.8e-97  323.7   7.6   1   1   7.9e-99   2.7e-95  318.9   1.0    24   284   126   379   110   379 0.97 ShET2 enterotoxin, N-terminal region
Aminotran_1_2        PF00155.16   363 seq1665_BIOID51115   -            384   3.3e-68  230.1   0.0   1   1   8.3e-72   3.8e-68  229.9   0.0     2   363    40   380    39   380 0.96 Aminotransferase class I and II
Beta_elim_lyase      PF01212.16   290 seq1665_BIOID51115   -            384   2.2e-07   30.2   0.0   1   1     4e-10   1.8e-06   27.1   0.0    27    95    82   147    67   206 0.74 Beta-eliminating lyase
Cys_Met_Meta_PP      PF01053.15   386 seq1665_BIOID51115   -            384   1.2e-05   23.6   0.0   1   1   4.1e-09   1.9e-05   23.0   0.0    57   185    86   212    82   215 0.87 Cys/Met metabolism PLP-dependent enzyme
GATase_2             PF00310.16   361 seq1667_BIOID51115   -            505   3.1e-31  108.2   0.7   1   2   1.5e-07   0.00041   19.0   0.0     1    57     2    47     2    54 0.89 Glutamine amidotransferases class-II
GATase_2             PF00310.16   361 seq1667_BIOID51115   -            505   3.1e-31  108.2   0.7   2   2   1.8e-28   4.9e-25   87.8   0.0   183   360    54   210    48   211 0.91 Glutamine amidotransferases class-II
GATase_6             PF13522.1    133 seq1667_BIOID51115   -            505   8.9e-18   64.4   0.0   1   1     8e-21   2.2e-17   63.1   0.0     9   132    63   209    52   210 0.80 Glutamine amidotransferase domain
GATase_7             PF13537.1    124 seq1667_BIOID51115   -            505   7.6e-16   57.9   0.0   1   1   5.8e-19   1.6e-15   56.8   0.0     4   123    75   215    72   216 0.85 Glutamine amidotransferase domain
Pribosyltran         PF00156.22   125 seq1667_BIOID51115   -            505   3.4e-13   49.2   0.1   1   1   2.3e-16   6.2e-13   48.4   0.1    10   123   276   395   269   397 0.91 Phosphoribosyl transferase domain
GATase_4             PF13230.1    272 seq1667_BIOID51115   -            505   2.1e-07   29.7   0.0   1   1   1.3e-10   3.6e-07   29.0   0.0    62   167    57   165     1   213 0.71 Glutamine amidotransferases class-II
Phage_integrase      PF00589.17   173 seq1668_BIOID51115   -            377     1e-08   34.9   0.1   1   1   1.2e-12   1.7e-08   34.2   0.1     3   170    83   302    81   305 0.75 Phage integrase family
N_methyl             PF07963.7     20 seq1669_BIOID51115   -            156   9.7e-05   21.7   1.2   1   1   1.2e-08   0.00017   21.0   0.8     1    19     5    23     5    24 0.93 Prokaryotic N-terminal methylation motif
YccJ                 PF13993.1     69 seq1670_BIOID51115   -             75   3.5e-42  142.2   2.1   1   1   2.9e-46   3.9e-42  142.0   1.5     1    69     7    75     7    75 0.99 YccJ-like protein
GCV_H                PF01597.14   122 seq1671_BIOID51115   -            129   2.3e-50  169.2   0.1   1   1   1.9e-54   2.6e-50  169.0   0.1     1   121     8   128     8   129 0.99 Glycine cleavage H-protein
Plug                 PF07715.10   108 seq1672_BIOID51115   -            790   5.3e-09   36.2   2.6   1   1   6.5e-13   8.9e-09   35.5   0.9    12   106    49   165    39   167 0.89 TonB-dependent Receptor Plug Domain
N_methyl_2           PF13544.1     31 seq1673_BIOID51115   -            267   7.6e-08   31.3   0.2   1   1   3.6e-11   1.7e-07   30.3   0.1     4    31    76   103    73   103 0.89 Type IV pilin N-term methylation site GFxxxE
N_methyl             PF07963.7     20 seq1673_BIOID51115   -            267   8.3e-06   25.1   1.8   1   1   3.8e-09   1.7e-05   24.1   1.3     1    20    86   105    86   105 0.95 Prokaryotic N-terminal methylation motif
N_methyl_3           PF13633.1     22 seq1673_BIOID51115   -            267     2e-05   23.9   2.4   1   1   8.5e-09   3.9e-05   23.0   1.7     1    21    88   108    88   109 0.96 Prokaryotic N-terminal methylation site
GDC-P                PF02347.11   429 seq1675_BIOID51115   -            957  1.9e-201  669.2   5.9   1   2  8.6e-193  5.9e-189  628.0   1.3     1   429    16   440    16   440 0.99 Glycine cleavage system P-protein
GDC-P                PF02347.11   429 seq1675_BIOID51115   -            957  1.9e-201  669.2   5.9   2   2   1.2e-13   8.1e-10   37.8   0.1    38   288   471   739   454   808 0.79 Glycine cleavage system P-protein
Beta_elim_lyase      PF01212.16   290 seq1675_BIOID51115   -            957   4.3e-08   32.5   1.7   1   1   1.8e-11   1.3e-07   31.0   0.1    27   166   545   683   540   716 0.79 Beta-eliminating lyase
CPSase_L_D2          PF02786.12   211 seq1677_BIOID51115   -           1073  9.6e-118  390.8   2.5   1   2     1e-80   1.6e-77  259.4   0.0     1   210   128   334   128   335 0.99 Carbamoyl-phosphate synthase L chain, ATP binding domain
CPSase_L_D2          PF02786.12   211 seq1677_BIOID51115   -           1073  9.6e-118  390.8   2.5   2   2   2.1e-41   3.2e-38  131.0   0.4     1   210   674   876   674   877 0.95 Carbamoyl-phosphate synthase L chain, ATP binding domain
CPSase_L_chain       PF00289.17   110 seq1677_BIOID51115   -           1073   5.3e-47  158.3   0.0   1   2   7.6e-26   1.1e-22   80.0   0.0     1   110     6   123     6   123 0.97 Carbamoyl-phosphate synthase L chain, N-terminal domain
CPSase_L_chain       PF00289.17   110 seq1677_BIOID51115   -           1073   5.3e-47  158.3   0.0   2   2     2e-24     3e-21   75.4   0.0     3   110   560   669   558   669 0.97 Carbamoyl-phosphate synthase L chain, N-terminal domain
ATP-grasp_4          PF13535.1    184 seq1677_BIOID51115   -           1073   7.3e-42  143.0   0.3   1   2   6.7e-22     1e-18   67.6   0.0     4   182   128   307   125   309 0.91 ATP-grasp domain
ATP-grasp_4          PF13535.1    184 seq1677_BIOID51115   -           1073   7.3e-42  143.0   0.3   2   2     2e-23   3.1e-20   72.5   0.1     2   180   672   847   671   849 0.91 ATP-grasp domain
CPSase_L_D3          PF02787.14   121 seq1677_BIOID51115   -           1073   9.6e-42  141.4   0.1   1   1   2.1e-44   3.2e-41  139.7   0.0     2   121   425   547   424   547 0.98 Carbamoyl-phosphate synthetase large chain, oligomerisation domain
MGS                  PF02142.17    95 seq1677_BIOID51115   -           1073   2.9e-19   68.6   0.1   1   1   1.4e-21   2.2e-18   65.8   0.0     2    94   957  1041   956  1042 0.97 MGS-like domain
ATP-grasp            PF02222.17   172 seq1677_BIOID51115   -           1073   1.2e-14   53.8   0.4   1   2   1.6e-08   2.5e-05   23.5   0.0     2   161   137   304   136   312 0.82 ATP-grasp domain
ATP-grasp            PF02222.17   172 seq1677_BIOID51115   -           1073   1.2e-14   53.8   0.4   2   2   7.2e-10   1.1e-06   28.0   0.1     3   161   684   846   682   849 0.86 ATP-grasp domain
ATP-grasp_3          PF02655.9    161 seq1677_BIOID51115   -           1073   5.4e-11   42.4   0.9   1   1   2.7e-10   4.1e-07   29.8   0.0     8   158   679   846   672   849 0.79 ATP-grasp domain
Dala_Dala_lig_C      PF07478.8    203 seq1677_BIOID51115   -           1073   7.4e-11   41.7   0.3   1   1   1.8e-09   2.8e-06   26.7   0.1    14   173   694   844   681   864 0.78 D-ala D-ala ligase C-terminus
DUF2543              PF10820.3     81 seq1678_BIOID51115   -             81   9.2e-51  169.6   1.1   1   1   7.4e-55     1e-50  169.5   0.7     1    81     1    81     1    81 1.00 Protein of unknown function (DUF2543)
Methyltransf_11      PF08241.7     95 seq1679_BIOID51115   -            251   4.5e-25   87.8   0.0   1   1   6.1e-28   8.3e-25   86.9   0.0     1    95    47   138    47   138 0.98 Methyltransferase domain
Methyltransf_23      PF13489.1    162 seq1679_BIOID51115   -            251   8.2e-17   61.2   0.1   1   1   8.7e-20   1.2e-16   60.7   0.1     4   151    25   174    17   179 0.82 Methyltransferase domain
Methyltransf_31      PF13847.1    152 seq1679_BIOID51115   -            251   1.5e-15   56.9   0.0   1   1   1.5e-18     2e-15   56.5   0.0     5   118    44   147    40   195 0.83 Methyltransferase domain
Methyltransf_12      PF08242.7     99 seq1679_BIOID51115   -            251     1e-11   45.0   0.0   1   1   1.6e-14   2.2e-11   43.9   0.0     1    98    47   135    47   136 0.85 Methyltransferase domain
Methyltransf_18      PF12847.2    112 seq1679_BIOID51115   -            251   1.3e-10   41.6   0.0   1   1   1.9e-13   2.6e-10   40.7   0.0     4   110    45   139    42   141 0.79 Methyltransferase domain
Methyltransf_25      PF13649.1    101 seq1679_BIOID51115   -            251   5.2e-10   39.4   0.0   1   1   1.5e-12     2e-09   37.5   0.0     1   101    46   134    46   134 0.87 Methyltransferase domain
Ubie_methyltran      PF01209.13   233 seq1679_BIOID51115   -            251     1e-09   37.7   0.0   1   1   9.8e-13   1.3e-09   37.3   0.0    42   168    37   155     2   167 0.83 ubiE/COQ5 methyltransferase family
Methyltransf_26      PF13659.1    117 seq1679_BIOID51115   -            251   4.1e-07   29.9   1.1   1   1   8.2e-10   1.1e-06   28.5   0.1     3   115    45   140    43   141 0.87 Methyltransferase domain
Methyltransf_8       PF05148.10   219 seq1679_BIOID51115   -            251   3.5e-06   26.6   0.0   1   1   3.9e-09   5.3e-06   26.1   0.0    58   156    29   138    16   159 0.77 Hypothetical methyltransferase
MTS                  PF05175.9    170 seq1679_BIOID51115   -            251   2.4e-05   23.6   0.0   1   1   2.8e-08   3.8e-05   23.0   0.0    19    76    30    85    22   110 0.86 Methyltransferase small domain
DUF2509              PF10713.4    131 seq1680_BIOID51115   -            135   6.6e-44  148.7   1.8   1   1   5.6e-48   7.6e-44  148.5   1.2     1   131    15   135    15   135 0.99 Protein of unknown function (DUF2509)
Ank_2                PF12796.2     89 seq1683_BIOID51115   -            201   2.2e-29  101.4   1.7   1   2   2.2e-15   6.1e-12   45.5   0.2     3    86    12    99    10   102 0.96 Ankyrin repeats (3 copies)
Ank_2                PF12796.2     89 seq1683_BIOID51115   -            201   2.2e-29  101.4   1.7   2   2   2.3e-11   6.3e-08   32.7   0.0    39    83   157   201   153   201 0.94 Ankyrin repeats (3 copies)
Ank_4                PF13637.1     54 seq1683_BIOID51115   -            201   2.6e-27   94.5   0.8   1   2   8.3e-12   2.3e-08   34.2   0.0     8    54    13    59    10    59 0.97 Ankyrin repeats (many copies)
Ank_4                PF13637.1     54 seq1683_BIOID51115   -            201   2.6e-27   94.5   0.8   2   2   2.3e-09   6.4e-06   26.4   0.0    16    54   159   197   155   197 0.96 Ankyrin repeats (many copies)
Ank                  PF00023.25    33 seq1683_BIOID51115   -            201   1.2e-23   81.5   6.5   1   2   7.6e-10   2.1e-06   27.1   0.0     2    32    39    69    38    70 0.96 Ankyrin repeat
Ank                  PF00023.25    33 seq1683_BIOID51115   -            201   1.2e-23   81.5   6.5   2   2   1.9e-08   5.1e-05   22.7   0.0     2    33   139   175   138   175 0.97 Ankyrin repeat
SBP_bac_5            PF00496.17   374 seq1685_BIOID51115   -            547   1.1e-81  274.5   0.2   1   1   9.4e-86   1.3e-81  274.2   0.2     3   371    80   456    78   459 0.94 Bacterial extracellular solute-binding proteins, family 5 Middle
DEAD                 PF00270.24   173 seq1686_BIOID51115   -            421   3.7e-42  143.5   0.0   1   1   4.2e-43   2.8e-39  134.2   0.0     1   171    33   206    33   208 0.95 DEAD/DEAH box helicase
Helicase_C           PF00271.26    78 seq1686_BIOID51115   -            421   3.8e-25   87.4   0.0   1   1   1.6e-28   1.1e-24   85.9   0.0     3    78   276   351   274   351 0.97 Helicase conserved C-terminal domain
DUF3728              PF12528.3     88 seq1687_BIOID51115   -            107   2.4e-25   88.6   2.5   1   1   4.4e-29     3e-25   88.3   1.7     1    88    29   106    29   106 0.98 Prepilin peptidase dependent protein C term (DUF3728)
N_methyl_2           PF13544.1     31 seq1687_BIOID51115   -            107   3.8e-08   32.3   1.1   1   1   1.9e-11   1.3e-07   30.6   0.2     7    31     2    26     1    26 0.90 Type IV pilin N-term methylation site GFxxxE
Flavoprotein         PF02441.14   129 seq1691_BIOID51115   -            189     2e-27   95.3   0.0   1   1     2e-31   2.7e-27   94.8   0.0     1   122     2   127     2   132 0.91 Flavoprotein
AAA_26               PF13500.1    199 seq1692_BIOID51115   -            225   2.1e-42  144.8   0.0   1   1   5.5e-46   2.5e-42  144.6   0.0     1   193     3   208     3   213 0.95 AAA domain
CbiA                 PF01656.18   195 seq1692_BIOID51115   -            225   5.4e-21   74.7   0.0   1   1   1.4e-24   6.5e-21   74.5   0.0     2   180     6   199     5   217 0.80 CobQ/CobB/MinD/ParA nucleotide binding domain
Exonuc_V_gamma       PF04257.9    805 seq1695_BIOID51115   -           1122  4.7e-315 1046.8   1.6   1   1  3.4e-319  4.7e-315 1046.8   1.1     1   794     1   825     1   840 0.97 Exodeoxyribonuclease V, gamma subunit
HTH_Tnp_1            PF01527.15    76 seq1696_BIOID51115   -            108   5.5e-11   42.1   1.3   1   1   1.6e-14   2.2e-10   40.2   0.9     1    74     1    87     1    88 0.86 Transposase
DUF2877              PF11392.3    111 seq1697_BIOID51115   -            250   9.2e-21   74.0   0.0   1   1   1.5e-24     2e-20   72.9   0.0     1    79   167   245   167   250 0.96 Protein of unknown function (DUF2877)
rve                  PF00665.21   120 seq1702_BIOID51115   -            296   4.1e-25   88.0   0.1   1   1   3.1e-28   1.1e-24   86.7   0.0     2   119   126   240   125   241 0.96 Integrase core domain
HTH_21               PF13276.1     60 seq1702_BIOID51115   -            296     2e-16   59.6   2.7   1   1   1.5e-19   5.1e-16   58.3   1.9     3    60    48   104    45   104 0.93 HTH-like domain
rve_3                PF13683.1     67 seq1702_BIOID51115   -            296   3.4e-11   42.4   0.0   1   1   2.2e-14   7.6e-11   41.2   0.0     6    67   217   278   212   278 0.92 Integrase core domain
rve_2                PF13333.1     52 seq1702_BIOID51115   -            296   1.9e-06   27.7   0.0   1   1   1.1e-09   3.9e-06   26.7   0.0     1    44   231   277   231   284 0.88 Integrase core domain
Wzz                  PF02706.10   152 seq1704_BIOID51115   -            377   3.9e-24   85.1   0.9   1   1   2.8e-28   3.9e-24   85.1   0.6     1   150    25   173    25   175 0.93 Chain length determinant protein
SBP_bac_3            PF00497.15   225 seq1705_BIOID51115   -            260     4e-65  219.0   1.2   1   1   6.7e-69   4.6e-65  218.9   0.8     1   224    28   254    28   255 0.97 Bacterial extracellular solute-binding proteins, family 3
NMT1                 PF09084.6    216 seq1705_BIOID51115   -            260     3e-06   26.8   0.1   1   1   1.8e-08   0.00013   21.5   0.0    76   145   115   181   109   236 0.88 NMT1/THI5 like
Peptidase_M16_C      PF05193.16   184 seq1706_BIOID51115   -            931   2.8e-43  147.6   1.2   1   2   2.1e-26   1.4e-22   80.1   0.1     2   182   207   386   206   388 0.86 Peptidase M16 inactive domain
Peptidase_M16_C      PF05193.16   184 seq1706_BIOID51115   -            931   2.8e-43  147.6   1.2   2   2   9.3e-21   6.3e-17   61.7   0.0    15   183   698   862   686   863 0.92 Peptidase M16 inactive domain
Peptidase_M16        PF00675.15   149 seq1706_BIOID51115   -            931     5e-43  146.3   5.4   1   1   1.1e-45   7.3e-42  142.5   0.0     1   148    46   203    46   204 0.96 Insulinase (Peptidase family M16)
Ligase_CoA           PF00549.14   153 seq1708_BIOID51115   -            515   2.6e-48  163.4   0.1   1   1   7.9e-51   5.4e-47  159.0   0.0     1   148   346   503   346   508 0.97 CoA-ligase
CoA_binding          PF02629.14    96 seq1708_BIOID51115   -            515   3.2e-19   69.1   0.2   1   1   1.5e-21     1e-17   64.3   0.0     2    96   188   284   187   284 0.97 CoA binding domain
Ppx-GppA             PF02541.11   285 seq1709_BIOID51115   -            497  1.3e-103  345.9   0.6   1   1  1.7e-107  2.4e-103  345.1   0.4     1   283    24   304    24   306 0.99 Ppx/GppA phosphatase family
UvrB                 PF12344.3     44 seq1710_BIOID51115   -            673   6.7e-23   79.8   0.9   1   1   1.3e-25   2.9e-22   77.7   0.1     1    43   552   594   552   595 0.97 Ultra-violet resistance protein B
Helicase_C           PF00271.26    78 seq1710_BIOID51115   -            673   1.2e-15   57.0   0.0   1   1   1.2e-18   2.8e-15   55.8   0.0     2    77   465   545   464   546 0.98 Helicase conserved C-terminal domain
ResIII               PF04851.10   184 seq1710_BIOID51115   -            673   1.1e-11   44.8   0.0   1   1     3e-14   6.9e-11   42.1   0.0     4    94    13   101    10   134 0.79 Type III restriction enzyme, res subunit
UVR                  PF02151.14    36 seq1710_BIOID51115   -            673   5.2e-07   28.8   1.1   1   1     7e-10   1.6e-06   27.3   0.8     2    35   634   667   633   668 0.93 UvrB/uvrC motif
BPD_transp_1         PF00528.17   185 seq1712_BIOID51115   -            321   1.5e-44  151.6  11.2   1   1   1.1e-48   1.5e-44  151.6   7.8     1   181    92   311    92   315 0.99 Binding-protein-dependent transport system inner membrane component
RhaT                 PF06379.7    344 seq1713_BIOID51115   -            344  4.1e-218  722.9  32.3   1   1  3.4e-222  4.6e-218  722.8  22.4     1   343     1   343     1   344 1.00 L-rhamnose-proton symport protein (RhaT)
HATPase_c            PF02518.21   111 seq1714_BIOID51115   -            496   5.8e-20   70.9   0.0   1   1   2.3e-23   1.1e-19   70.1   0.0     3   109   383   490   381   492 0.97 Histidine kinase-, DNA gyrase B-, and HSP90-like ATPase
HisKA                PF00512.20    68 seq1714_BIOID51115   -            496     2e-15   56.4   0.4   1   1   4.3e-19     2e-15   56.4   0.3     2    67   271   337   270   338 0.97 His Kinase A (phospho-acceptor) domain
HAMP                 PF00672.20    70 seq1714_BIOID51115   -            496     2e-08   34.1   8.7   1   1     2e-11   9.3e-08   32.0   0.1     2    69   197   265   196   266 0.93 HAMP domain
Aminotran_1_2        PF00155.16   363 seq1716_BIOID51115   -            470   1.8e-36  125.7   0.0   1   1   5.3e-40   2.4e-36  125.3   0.0    21   363   122   461   105   461 0.83 Aminotransferase class I and II
GntR                 PF00392.16    64 seq1716_BIOID51115   -            470   6.8e-16   57.3   0.1   1   1   3.3e-19   1.5e-15   56.2   0.1     2    64     4    66     3    66 0.98 Bacterial regulatory proteins, gntR family
Aminotran_MocR       PF12897.2    425 seq1716_BIOID51115   -            470   1.5e-05   23.6   0.0   1   1   1.8e-08     8e-05   21.2   0.0   128   217   196   284   161   296 0.87 Alanine-glyoxylate amino-transferase
DnaJ_C               PF01556.13    81 seq1717_BIOID51115   -            306   8.6e-28   95.9   0.6   1   1     4e-22   2.7e-18   65.5   0.0     1    75   210   280   210   286 0.89 DnaJ C terminal domain
DnaJ                 PF00226.26    64 seq1717_BIOID51115   -            306     6e-25   86.6   0.9   1   1   1.9e-28   1.3e-24   85.5   0.6     1    64     5    66     5    66 0.99 DnaJ domain
SBP_bac_3            PF00497.15   225 seq1718_BIOID51115   -            260   5.1e-66  222.0   0.2   1   1   8.6e-70   5.9e-66  221.8   0.1     1   224    28   254    28   255 0.96 Bacterial extracellular solute-binding proteins, family 3
BPD_transp_1         PF00528.17   185 seq1723_BIOID51115   -            296     9e-19   67.5  13.8   1   1   1.3e-22     9e-19   67.5   9.6     1   180   113   292   113   296 0.91 Binding-protein-dependent transport system inner membrane component
OppC_N               PF12911.2     56 seq1723_BIOID51115   -            296   1.1e-10   40.5   1.6   1   1   1.9e-12   1.3e-08   33.9   0.0     5    56    16    67    12    67 0.94 N-terminal TM domain of oligopeptide transport permease C
DUF1401              PF07180.6    146 seq1725_BIOID51115   -            131   8.3e-07   28.7   0.1   1   1   7.6e-11     1e-06   28.4   0.1    19    75     5    61     2    97 0.90 Protein of unknown function (DUF1401)
MerR_2               PF13591.1     84 seq1726_BIOID51115   -            102   7.1e-30  102.3   0.3   1   1     6e-34   8.1e-30  102.1   0.2     1    84     9    93     9    93 0.95 MerR HTH family regulatory protein
DUF1116              PF06545.6    216 seq1727_BIOID51115   -            472   1.2e-93  312.0   0.4   1   1   1.1e-97   1.6e-93  311.6   0.3     1   216   143   358   143   358 1.00 Protein of unknown function (DUF1116)
BPD_transp_1         PF00528.17   185 seq1729_BIOID51115   -            228   2.8e-23   82.3  11.7   1   1   2.6e-27   3.5e-23   81.9   8.1     2   183    28   219    24   221 0.95 Binding-protein-dependent transport system inner membrane component
Lipoprotein_20       PF13942.1    180 seq1733_BIOID51115   -            237   5.9e-81  270.1   5.0   1   1   5.4e-85   7.4e-81  269.8   3.4     2   179    44   221    43   222 0.98 YfhG lipoprotein
ABC_tran             PF00005.22   118 seq1738_BIOID51115   -            330   3.1e-19   69.3   0.0   1   1   7.1e-22   3.3e-18   66.0   0.0     1   118    47   187    47   187 0.91 ABC transporter
oligo_HPY            PF08352.7     64 seq1738_BIOID51115   -            330   4.6e-18   65.2   0.4   1   1     2e-21   9.1e-18   64.2   0.2     1    64   238   305   238   305 0.96 Oligopeptide/dipeptide transporter, C-terminal region
AAA_21               PF13304.1    303 seq1738_BIOID51115   -            330   7.7e-11   42.3   0.2   1   1   7.7e-11   3.5e-07   30.3   0.0   234   300   156   220   131   223 0.86 AAA domain
BPD_transp_1         PF00528.17   185 seq1739_BIOID51115   -            238   3.6e-14   52.5  14.9   1   1   2.7e-18   3.6e-14   52.5  10.4     1   179    37   224    33   230 0.80 Binding-protein-dependent transport system inner membrane component
Peptidase_M16        PF00675.15   149 seq1740_BIOID51115   -            962     3e-38  130.7   0.0   1   1   1.1e-41   7.5e-38  129.5   0.0     2   148    55   191    54   192 0.98 Insulinase (Peptidase family M16)
Peptidase_M16_C      PF05193.16   184 seq1740_BIOID51115   -            962   1.6e-37  128.9   0.5   1   2   8.6e-26   5.9e-22   78.1   0.0     5   182   216   394   214   396 0.88 Peptidase M16 inactive domain
Peptidase_M16_C      PF05193.16   184 seq1740_BIOID51115   -            962   1.6e-37  128.9   0.5   2   2   3.7e-16   2.5e-12   46.7   0.0     1   181   681   855   681   858 0.86 Peptidase M16 inactive domain
Sigma54_activat      PF00158.21   168 seq1742_BIOID51115   -            449   2.6e-72  241.6   0.0   1   1   2.3e-75     8e-72  240.0   0.0     1   167   141   307   141   308 0.98 Sigma-54 interaction domain
Response_reg         PF00072.19   112 seq1742_BIOID51115   -            449     3e-29  101.1   0.0   1   1   1.8e-32   6.3e-29  100.1   0.0     1   111    13   122    13   123 0.98 Response regulator receiver domain
AAA_5                PF07728.9    139 seq1742_BIOID51115   -            449   3.6e-06   26.6   0.0   1   1   2.1e-09     7e-06   25.6   0.0     2   119   165   279   164   299 0.74 AAA domain (dynein-related subfamily)
AAA                  PF00004.24   132 seq1742_BIOID51115   -            449   0.00011   22.3   0.0   1   1   7.7e-08   0.00026   21.0   0.0     1   127   165   297   165   302 0.74 ATPase family associated with various cellular activities (AAA)
ABC_tran             PF00005.22   118 seq1744_BIOID51115   -            269   7.1e-19   68.1   0.0   1   1   1.4e-22   9.9e-19   67.7   0.0     1   117    48   172    48   173 0.94 ABC transporter
AAA_21               PF13304.1    303 seq1744_BIOID51115   -            269   3.2e-12   46.9   0.0   1   1   5.5e-11   3.8e-07   30.2   0.0   234   302   142   209   136   210 0.93 AAA domain
ABC_tran             PF00005.22   118 seq1747_BIOID51115   -            257   1.7e-25   89.5   0.0   1   1   4.1e-29   2.8e-25   88.8   0.0     1   118    45   181    45   181 0.87 ABC transporter
AAA_21               PF13304.1    303 seq1747_BIOID51115   -            257     3e-15   56.8   0.0   1   1   1.1e-12   7.5e-09   35.8   0.0   191   298   117   211    72   214 0.79 AAA domain
Hexapep              PF00132.19    36 seq1748_BIOID51115   -            326   5.6e-05   22.3  17.1   1   1   2.7e-07    0.0038   16.5   0.5     8    36   232   260   226   260 0.89 Bacterial transferase hexapeptide (six repeats)
ABC_tran             PF00005.22   118 seq1751_BIOID51115   -            268   1.6e-20   73.5   0.0   1   1   4.5e-24   3.1e-20   72.5   0.0     1   117    54   178    54   179 0.88 ABC transporter
AA_kinase            PF00696.23   241 seq1752_BIOID51115   -            316   2.3e-27   95.9   0.3   1   1     2e-31   2.7e-27   95.7   0.2     2   240     4   296     3   297 0.91 Amino acid kinase family
FGGY_N               PF00370.16   245 seq1756_BIOID51115   -            489   2.1e-29  102.4   0.0   1   1   4.3e-33     3e-29  101.9   0.0     3   242     7   241     5   244 0.86 FGGY family of carbohydrate kinases, N-terminal domain
FGGY_C               PF02782.11   197 seq1756_BIOID51115   -            489     9e-26   90.6   0.1   1   1   2.3e-29   1.6e-25   89.8   0.0     1   195   253   439   253   441 0.89 FGGY family of carbohydrate kinases, C-terminal domain
MFS_1                PF07690.11   354 seq1758_BIOID51115   -            443   9.6e-33  113.2  44.8   1   1   1.4e-36   9.6e-33  113.2  31.1     6   348    56   388    42   394 0.78 Major Facilitator Superfamily
Sugar_tr             PF00083.19   451 seq1758_BIOID51115   -            443   1.6e-08   33.4  14.3   1   1   2.4e-12   1.6e-08   33.4   9.9    49   216    84   243    54   248 0.91 Sugar (and other) transporter
MFS_1                PF07690.11   354 seq1759_BIOID51115   -            416   8.2e-25   87.1  61.7   1   2   1.2e-19   8.4e-16   57.5  19.2     1   224    22   237    22   242 0.81 Major Facilitator Superfamily
MFS_1                PF07690.11   354 seq1759_BIOID51115   -            416   8.2e-25   87.1  61.7   2   2   1.7e-12   1.2e-08   34.0  20.9     9   179   236   409   229   415 0.80 Major Facilitator Superfamily
MFS_3                PF05977.8    524 seq1759_BIOID51115   -            416   1.5e-21   76.0  34.7   1   1   2.8e-25   1.9e-21   75.6  24.1     9   396    16   400    10   414 0.89 Transmembrane secretion effector
Mob_synth_C          PF06463.8    128 seq1760_BIOID51115   -            352     7e-36  122.6   0.0   1   1   3.6e-39   1.2e-35  121.8   0.0     1   127   209   335   209   336 0.98 Molybdenum Cofactor Synthesis C
Radical_SAM          PF04055.16   166 seq1760_BIOID51115   -            352   6.9e-27   94.5   0.0   1   1   2.7e-30   9.4e-27   94.0   0.0     2   166    42   204    41   204 0.97 Radical SAM superfamily
Fer4_12              PF13353.1    139 seq1760_BIOID51115   -            352   1.6e-07   31.4   0.0   1   1   8.7e-11     3e-07   30.5   0.0    15   116    47   148    36   154 0.84 4Fe-4S single cluster domain
Fer4_14              PF13394.1    117 seq1760_BIOID51115   -            352   5.9e-07   29.4   0.0   1   1   5.8e-10     2e-06   27.7   0.0     6    90    45   127    38   148 0.70 4Fe-4S single cluster domain
Permease             PF02405.11   215 seq1761_BIOID51115   -            260   1.8e-73  246.4  16.5   1   1   1.6e-77   2.2e-73  246.1  11.4     3   215    44   257    42   257 0.99 Permease
HTH_Tnp_1            PF01527.15    76 seq1762_BIOID51115   -            108   5.5e-11   42.1   1.3   1   1   1.6e-14   2.2e-10   40.2   0.9     1    74     1    87     1    88 0.86 Transposase
PemK                 PF02452.12   110 seq1763_BIOID51115   -            149   7.7e-13   48.4   0.1   1   1   1.3e-16   1.8e-12   47.3   0.0     3   109    10   141     8   142 0.73 PemK-like protein
Transposase_31       PF04754.7    205 seq1765_BIOID51115   -            296   5.3e-83  277.2   0.1   1   1   5.1e-87     7e-83  276.8   0.0     1   204     8   209     8   210 0.99 Putative transposase, YhgA-like
DUF559               PF04480.7    109 seq1766_BIOID51115   -            116   1.4e-47  159.7   0.7   1   1   1.1e-51   1.5e-47  159.6   0.5     2   109     3   110     2   110 0.98 Protein of unknown function (DUF559)
[truncated: 1,505,553 more chars]
