# Supplementary material for: A domain sequence approach to pangenomics: applications to Escherichia coli
Source: F1000Res. 2013 May 29;1:19. Originally published 2012 Oct 1. [Version 2] doi: 10.12688/f1000research.1-19.v2 (PMC3901455; doi:10.12688/f1000research.1-19.v2)
Supplement: The 347 text files show the results from scanning each of the fasta-files against the Pfam-A database [file f1000research-1-1101-s0002.tgz › Escherichia_coli_53638_BIOID54321.txt]

#                                                                            --- full sequence --- -------------- this domain -------------   hmm coord   ali coord   env coord
# target name        accession   tlen query name           accession   qlen   E-value  score  bias   #  of  c-Evalue  i-Evalue  score  bias  from    to  from    to  from    to  acc description of target
#------------------- ---------- ----- -------------------- ---------- ----- --------- ------ ----- --- --- --------- --------- ------ ----- ----- ----- ----- ----- ----- ----- ---- ---------------------
HTH_Tnp_1            PF01527.15    76 seq2_BIOID54321      -            108     7e-12   45.0   1.1   1   1     2e-15   2.8e-11   43.0   0.8     1    74     1    87     1    88 0.86 Transposase
rve                  PF00665.21   120 seq3_BIOID54321      -            296   3.6e-26   91.5   0.1   1   1   3.7e-29   1.3e-25   89.7   0.0     2   119   126   240   125   241 0.97 Integrase core domain
HTH_21               PF13276.1     60 seq3_BIOID54321      -            296   9.2e-17   60.6   3.5   1   1   6.3e-20   2.2e-16   59.5   2.4     2    60    47   104    45   104 0.94 HTH-like domain
rve_3                PF13683.1     67 seq3_BIOID54321      -            296   1.3e-11   43.7   0.1   1   1   8.8e-15     3e-11   42.5   0.0     6    67   217   278   212   278 0.93 Integrase core domain
rve_2                PF13333.1     52 seq3_BIOID54321      -            296   2.8e-06   27.1   0.0   1   1   1.7e-09   5.8e-06   26.1   0.0     1    44   231   277   231   284 0.88 Integrase core domain
HTH_Tnp_1            PF01527.15    76 seq7_BIOID54321      -            108     7e-12   45.0   1.1   1   1     2e-15   2.8e-11   43.0   0.8     1    74     1    87     1    88 0.86 Transposase
HTH_Tnp_1            PF01527.15    76 seq8_BIOID54321      -            213   4.6e-23   80.8   0.0   1   1   1.9e-24   8.7e-21   73.5   0.0     2    68    92   162    91   169 0.90 Transposase
TnpB_IS66            PF05717.8    108 seq9_BIOID54321      -            115   1.3e-44  149.9   0.0   1   1     1e-48   1.4e-44  149.8   0.0     2   107     7   110     6   111 0.96 IS66 Orf2 like protein
DDE_Tnp_IS66         PF03050.9    271 seq10_BIOID54321     -            523  3.2e-102  341.2   0.1   1   1  9.2e-106  3.2e-102  341.2   0.1     1   270   186   472   186   473 0.98 Transposase IS66 family
DDE_Tnp_IS66_C       PF13817.1     39 seq10_BIOID54321     -            523   3.1e-19   68.5   0.4   1   1   3.6e-22   1.2e-18   66.6   0.3     1    39   479   517   479   517 0.98 IS66 C-terminal element
HTH_Tnp_IS66         PF13005.2     59 seq10_BIOID54321     -            523   4.4e-18   64.7   6.7   1   1   2.8e-21   9.6e-18   63.6   4.6     2    59   125   180   124   180 0.98 putative Helix-turn-helix domain of transposase IS66
LZ_Tnp_IS66          PF13007.2     78 seq10_BIOID54321     -            523   5.8e-12   45.9   7.2   1   1   4.3e-15   1.5e-11   44.6   5.0     2    77    46   121    45   122 0.83 Transposase C of IS166 homeodomain
DEDD_Tnp_IS110       PF01548.12   144 seq16_BIOID54321     -            398   1.2e-27   96.2   0.6   1   1   3.1e-31   2.1e-27   95.4   0.1     1   144    13   158    13   158 0.99 Transposase
Transposase_20       PF02371.11    87 seq16_BIOID54321     -            398   4.2e-23   81.1   0.2   1   1   2.4e-26   1.7e-22   79.2   0.4     3    86   277   358   275   359 0.95 Transposase IS116/IS110/IS902 family
Phage_CI_repr        PF07022.8     66 seq17_BIOID54321     -            129   6.8e-12   45.1   0.1   1   1   2.8e-15   9.6e-12   44.6   0.0    16    64    28    75    13    77 0.94 Bacteriophage CI repressor helix-turn-helix domain
HTH_3                PF01381.17    55 seq17_BIOID54321     -            129   4.2e-08   32.7   0.0   1   1   4.5e-11   1.5e-07   30.9   0.0     7    55    22    69    19    69 0.95 Helix-turn-helix
HTH_26               PF13443.1     63 seq17_BIOID54321     -            129     3e-05   24.0   0.0   1   1   1.5e-08   5.3e-05   23.2   0.0     1    59    15    71    15    75 0.91 Cro/C1-type HTH DNA-binding domain
DUF1391              PF07151.7     49 seq18_BIOID54321     -             51   1.1e-34  117.5   0.4   1   1   8.3e-39   1.1e-34  117.4   0.3     1    48     2    49     2    50 0.97 Protein of unknown function (DUF1391)
PhdYeFM_antitox      PF02604.14    75 seq22_BIOID54321     -             77   3.1e-09   36.1   0.4   1   1   3.1e-13   4.2e-09   35.7   0.2     1    69     1    63     1    69 0.92 Antitoxin Phd_YefM, type II toxin-antitoxin system
Plasmid_stabil       PF05016.9     90 seq23_BIOID54321     -            106   1.5e-08   34.7   0.0   1   1   1.3e-12   1.8e-08   34.5   0.0     1    89     3    94     3    95 0.80 Plasmid stabilisation system protein
Phage_pRha           PF09669.5     92 seq24_BIOID54321     -            184   2.2e-31  107.9   0.2   1   1   2.4e-35   3.3e-31  107.3   0.2     1    92    20   108    20   108 0.97 Phage regulatory protein Rha (Phage_pRha)
Exonuc_VIII          PF06630.6    182 seq29_BIOID54321     -            581   1.1e-49  168.1   0.0   1   1     8e-54   1.1e-49  168.1   0.0    59   182     1   124     1   124 0.97 Enterobacterial exodeoxyribonuclease VIII
Gam                  PF06064.6     98 seq30_BIOID54321     -             98   1.2e-54  182.3   4.4   1   1   9.3e-59   1.3e-54  182.2   3.0     1    97     1    97     1    98 0.99 Host-nuclease inhibitor protein Gam
AAA_24               PF13479.1    213 seq32_BIOID54321     -            365   1.6e-07   30.9   1.0   1   1   1.9e-10   2.6e-06   27.0   0.7     4   147    14   173    11   225 0.72 AAA domain
DUF1187              PF06688.6     61 seq33_BIOID54321     -             70   4.4e-36  122.6   2.2   1   1   3.6e-40   4.9e-36  122.5   1.5     1    61    10    70    10    70 0.99 Protein of unknown function (DUF1187)
Phage_integ_N        PF09003.5     81 seq34_BIOID54321     -            358   6.2e-22   77.0   0.9   1   1   1.7e-25   1.2e-21   76.1   0.6     3    81     2    76     1    76 0.95 Bacteriophage lambda integrase, N-terminal domain
Phage_integrase      PF00589.17   173 seq34_BIOID54321     -            358   2.8e-13   49.7   0.0   1   1   8.4e-17   5.7e-13   48.7   0.0     8   171   185   352   178   354 0.82 Phage integrase family
DNA_pol3_theta       PF06440.6     75 seq38_BIOID54321     -             82   1.8e-38  129.8   0.3   1   1   1.5e-42   2.1e-38  129.6   0.2     3    74     9    80     7    81 0.97 DNA polymerase III, theta subunit
CN_hydrolase         PF00795.17   184 seq39_BIOID54321     -            218   3.8e-14   52.3   0.0   1   1   3.4e-18   4.7e-14   52.0   0.0     1   119     5   114     5   150 0.92 Carbon-nitrogen hydrolase
RNase_T              PF00929.19   164 seq40_BIOID54321     -            220     4e-18   66.1   0.0   1   1   7.2e-22   9.8e-18   64.8   0.0     2   164     4   147     3   147 0.91 Exonuclease
ATP-grasp            PF02222.17   172 seq44_BIOID54321     -            392     3e-56  189.3   0.0   1   1   1.7e-59   4.6e-56  188.7   0.0     2   171   123   294   122   295 0.98 ATP-grasp domain
ATP-grasp_4          PF13535.1    184 seq44_BIOID54321     -            392   4.6e-19   68.7   0.0   1   1   3.4e-22   9.2e-19   67.7   0.0    10   179   120   284   110   289 0.86 ATP-grasp domain
Dala_Dala_lig_C      PF07478.8    203 seq44_BIOID54321     -            392   6.1e-08   32.1   0.0   1   1   2.4e-10   6.6e-07   28.8   0.0    23   175   139   284   113   295 0.76 D-ala D-ala ligase C-terminus
ATP-grasp_3          PF02655.9    161 seq44_BIOID54321     -            392   4.4e-07   29.7   0.0   1   1   5.3e-10   1.4e-06   28.1   0.0     9   159   118   285   113   287 0.82 ATP-grasp domain
CPSase_L_D2          PF02786.12   211 seq44_BIOID54321     -            392   8.2e-07   28.4   0.0   1   1   5.1e-10   1.4e-06   27.6   0.0    15    89   126   198   114   218 0.82 Carbamoyl-phosphate synthase L chain, ATP binding domain
HTH_6                PF01418.12    77 seq46_BIOID54321     -            289   2.3e-33  113.6   0.2   1   1   2.4e-36   1.1e-32  111.4   0.0     1    76     1    76     1    77 0.99 Helix-turn-helix domain, rpiR family
SIS                  PF01380.17   131 seq46_BIOID54321     -            289     3e-27   94.7   0.1   1   1   1.1e-30     5e-27   93.9   0.1     2   130   125   252   124   253 0.98 SIS domain
SIS_2                PF13580.1    138 seq46_BIOID54321     -            289     1e-12   47.8   0.9   1   1   1.2e-11   5.3e-08   32.5   0.0    99   138   171   210   157   210 0.89 SIS domain
PK                   PF00224.16   348 seq47_BIOID54321     -            527  8.8e-144  478.2   4.6   1   1  1.8e-147  1.2e-143  477.8   3.2     2   345    53   394    52   397 0.98 Pyruvate kinase, barrel domain
PK_C                 PF02887.11   117 seq47_BIOID54321     -            527   1.7e-31  108.0   1.5   1   1   7.7e-35   5.3e-31  106.4   1.1     2   116   410   524   409   525 0.98 Pyruvate kinase, alpha/beta domain
ABC_tran             PF00005.22   118 seq48_BIOID54321     -            251     5e-21   75.1   0.0   1   1   1.2e-24   8.4e-21   74.4   0.0     1   118    44   149    44   149 0.90 ABC transporter
ABC-3                PF00950.12   258 seq49_BIOID54321     -            261   9.9e-88  293.6  26.1   1   1   1.6e-91   1.1e-87  293.4  18.1     2   257     2   257     1   258 0.99 ABC 3 transport family
FecCD                PF01032.13   311 seq49_BIOID54321     -            261     6e-07   28.4  27.3   1   1   8.8e-11     6e-07   28.4  18.9   103   309    56   255    29   257 0.76 FecCD transport family
DUF830               PF05708.7    158 seq53_BIOID54321     -            233   9.9e-43  145.7   0.0   1   1   8.7e-47   1.2e-42  145.4   0.0     2   158    42   218    41   218 0.98 Orthopoxvirus protein of unknown function (DUF830)
Isochorismatase      PF00857.15   174 seq55_BIOID54321     -             96   2.8e-08   33.7   0.0   1   1   2.2e-12     3e-08   33.6   0.0     1    61     9    71     9    93 0.79 Isochorismatase family
HTH_Tnp_IS1          PF12759.2     50 seq56_BIOID54321     -             91   2.2e-32  110.1   0.1   1   1   4.8e-36   3.3e-32  109.6   0.1     1    50    39    88    39    88 0.99 InsA C-terminal domain
Zn_Tnp_IS1           PF03811.8     36 seq56_BIOID54321     -             91   1.1e-21   75.9   4.5   1   1   3.1e-25   2.1e-21   74.9   3.1     1    36     1    36     1    36 0.99 InsA N-terminal domain
DDE_Tnp_IS1          PF03400.8    131 seq57_BIOID54321     -            125   1.1e-73  245.4   1.3   1   1   8.7e-78   1.2e-73  245.2   0.9     7   131     1   125     1   125 1.00 IS1 transposase
Isochorismatase      PF00857.15   174 seq59_BIOID54321     -             75   4.4e-20   72.2   0.0   1   1   3.4e-24   4.7e-20   72.1   0.0   106   173     2    69     1    70 0.96 Isochorismatase family
DinI                 PF06183.8     65 seq60_BIOID54321     -             82   3.6e-29  100.4   0.3   1   1   3.1e-33   4.3e-29  100.2   0.2     1    65    15    81    15    81 0.98 DinI-like family
TTSSLRR              PF12468.3     46 seq62_BIOID54321     -            583   6.2e-13   47.9   1.7   1   1   1.7e-16   7.8e-13   47.6   0.3     1    46     7    51     7    51 0.98 Type III secretion system leucine rich repeat protein
LRR_1                PF00560.28    22 seq62_BIOID54321     -            583   1.4e-07   30.3  29.7   1   1   2.5e-05      0.11   12.4   0.3     1    19   140   157   140   160 0.88 Leucine Rich Repeat
HTH_3                PF01381.17    55 seq77_BIOID54321     -            153   9.4e-12   44.4   0.0   1   1   8.5e-15   1.9e-11   43.4   0.0     1    49    11    59    11    64 0.96 Helix-turn-helix
HTH_19               PF12844.2     64 seq77_BIOID54321     -            153   3.5e-09   36.4   0.0   1   1     3e-12   6.8e-09   35.5   0.0     3    63    10    70     9    71 0.97 Helix-turn-helix domain
HTH_31               PF13560.1     64 seq77_BIOID54321     -            153   1.1e-07   31.8   0.0   1   1   7.6e-11   1.7e-07   31.1   0.0     5    57    10    61     8    73 0.90 Helix-turn-helix domain
HTH_26               PF13443.1     63 seq77_BIOID54321     -            153   6.8e-07   29.2   0.0   1   1   8.3e-10   1.9e-06   27.8   0.0     1    50    10    58    10    61 0.94 Cro/C1-type HTH DNA-binding domain
HTH_23               PF13384.1     50 seq77_BIOID54321     -            153   1.2e-06   27.8   0.8   1   1   1.7e-09   3.8e-06   26.2   0.2     6    38     9    40     7    46 0.93 Homeodomain-like domain
Plasmid_stabil       PF05016.9     90 seq79_BIOID54321     -             95   1.1e-14   54.4   0.2   1   1   8.7e-19   1.2e-14   54.3   0.1     1    90     4    91     4    91 0.86 Plasmid stabilisation system protein
DUF1391              PF07151.7     49 seq80_BIOID54321     -             68     3e-34  116.1   0.6   1   1   2.6e-38   3.6e-34  115.8   0.4     1    48    20    67    20    68 0.98 Protein of unknown function (DUF1391)
Phage_ASH            PF10554.4    108 seq83_BIOID54321     -            284   4.3e-33  113.7   0.1   1   1   9.3e-37   6.4e-33  113.2   0.0     1   107    14   110    14   111 0.96 Ash protein family
Phage_pRha           PF09669.5     92 seq83_BIOID54321     -            284   1.7e-31  108.3   0.1   1   1   4.7e-35   3.2e-31  107.4   0.0     1    92   119   207   119   207 0.97 Phage regulatory protein Rha (Phage_pRha)
DicB                 PF05358.6     62 seq84_BIOID54321     -             62   1.1e-40  136.8   0.1   1   1   8.5e-45   1.2e-40  136.7   0.1     1    62     1    62     1    62 1.00 DicB protein
DUF1482              PF07358.6     57 seq85_BIOID54321     -             63   7.1e-27   92.6   0.1   1   1   5.8e-31   7.9e-27   92.5   0.0     1    57     4    62     4    62 0.98 Protein of unknown function (DUF1482)
Exonuc_VIII          PF06630.6    182 seq86_BIOID54321     -            813   1.6e-70  236.0   2.3   1   1   3.6e-74   4.9e-70  234.4   0.0     3   182    10   189     8   189 0.98 Enterobacterial exodeoxyribonuclease VIII
Exc                  PF07825.6     77 seq88_BIOID54321     -             89   3.6e-05   23.3   0.0   1   1   3.3e-09   4.5e-05   23.0   0.0     3    54     7    58     5    68 0.91 Excisionase-like protein
Phage_integ_N        PF09003.5     81 seq89_BIOID54321     -            372   5.4e-30  102.8   0.7   1   1   1.5e-33     1e-29  101.9   0.5     1    78     1    77     1    81 0.97 Bacteriophage lambda integrase, N-terminal domain
Phage_integrase      PF00589.17   173 seq89_BIOID54321     -            372   2.3e-14   53.3   0.1   1   1   1.6e-17   1.1e-13   51.1   0.0     2   170   194   363   193   366 0.84 Phage integrase family
BPD_transp_1         PF00528.17   185 seq90_BIOID54321     -            264   5.3e-20   71.5  16.3   1   1   3.9e-24   5.3e-20   71.5  11.3     2   181    75   253    74   257 0.90 Binding-protein-dependent transport system inner membrane component
SBP_bac_8            PF13416.1    281 seq91_BIOID54321     -            348   6.4e-43  147.3   7.8   1   1   3.2e-46   8.7e-43  146.9   5.4     2   278    42   313    41   317 0.91 Bacterial extracellular solute-binding protein
SBP_bac_6            PF13343.1    242 seq91_BIOID54321     -            348   3.9e-41  140.8   3.7   1   1   1.8e-44     5e-41  140.5   2.5     4   241    77   323    74   324 0.92 Bacterial extracellular solute-binding protein
SBP_bac_11           PF13531.1    231 seq91_BIOID54321     -            348   3.9e-16   59.2   0.0   1   1   2.2e-19   6.1e-16   58.6   0.0    16   223    42   285    37   293 0.82 Bacterial extracellular solute-binding protein
SBP_bac_1            PF01547.20   314 seq91_BIOID54321     -            348   1.1e-13   51.5  11.0   1   1   7.2e-17     2e-13   50.6   7.6    12   313    40   284    31   285 0.74 Bacterial extracellular solute-binding protein
Lipoprotein_8        PF02030.10   493 seq91_BIOID54321     -            348   1.5e-09   36.8   0.1   1   1   2.1e-12   5.7e-09   34.8   0.0    21    98    22   104     1   114 0.76 Hypothetical lipoprotein (MG045 family)
DUF3592              PF12158.3    148 seq92_BIOID54321     -            153   6.2e-19   68.1   0.4   1   1   5.7e-23   7.7e-19   67.8   0.3     6   145     7   137     5   140 0.87 Protein of unknown function (DUF3592)
Acyl_transf_3        PF01757.17   340 seq96_BIOID54321     -            357   9.9e-32  109.9  43.0   1   1   8.6e-36   1.2e-31  109.7  29.8     3   337     7   326     5   329 0.92 Acyltransferase family
TRCF                 PF03461.10   101 seq97_BIOID54321     -           1164   3.3e-29  100.7   0.0   1   1     1e-31   2.8e-28   97.6   0.0     1    97  1021  1117  1021  1121 0.95 TRCF domain
CarD_CdnL_TRCF       PF02559.11    98 seq97_BIOID54321     -           1164   2.6e-28   97.8   0.0   1   1   2.7e-31   7.3e-28   96.3   0.0     1    98   492   589   492   589 0.98 CarD-like/TRCF domain
DEAD                 PF00270.24   173 seq97_BIOID54321     -           1164   1.3e-23   83.2   0.1   1   1   1.3e-26   3.5e-23   81.8   0.0     1   169   618   778   618   782 0.87 DEAD/DEAH box helicase
Helicase_C           PF00271.26    78 seq97_BIOID54321     -           1164     1e-16   60.4   0.9   1   1   2.8e-18   7.7e-15   54.4   0.3     8    77   852   922   848   923 0.96 Helicase conserved C-terminal domain
ResIII               PF04851.10   184 seq97_BIOID54321     -           1164   5.9e-11   42.4   0.0   1   1   4.7e-14   1.3e-10   41.3   0.0     3   182   616   774   614   776 0.80 Type III restriction enzyme, res subunit
YkuD                 PF03734.9    146 seq98_BIOID54321     -            319   3.5e-20   72.6   0.0   1   1     9e-24   6.1e-20   71.8   0.0     3   146   102   239   100   239 0.78 L,D-transpeptidase catalytic domain
LysM                 PF01476.15    44 seq98_BIOID54321     -            319   4.1e-07   29.6   0.0   1   1   1.1e-10   7.8e-07   28.7   0.0     2    44    46    90    45    90 0.94 LysM domain
TetR_N               PF00440.18    47 seq99_BIOID54321     -            236   1.8e-14   53.0   0.2   1   1     3e-18   4.1e-14   51.8   0.2     2    47    51    96    50    96 0.97 Bacterial regulatory proteins, tetR family
TonB_dep_Rec         PF00593.19   276 seq102_BIOID54321    -            729   8.7e-31  107.7  22.0   1   1   1.3e-34   8.7e-31  107.7  15.2     1   275   493   727   493   728 0.87 TonB dependent receptor
Plug                 PF07715.10   108 seq102_BIOID54321    -            729     6e-14   52.1   0.4   1   1   8.8e-18     6e-14   52.1   0.3     2   106    75   175    74   177 0.93 TonB-dependent Receptor Plug Domain
Maf                  PF02545.9    195 seq106_BIOID54321    -            207   1.6e-64  216.5   0.0   1   1   1.4e-68   1.9e-64  216.2   0.0     2   189    16   201    15   205 0.98 Maf-like protein
RNase_E_G            PF10150.4    271 seq108_BIOID54321    -           1061  9.1e-101  336.5   0.0   1   1    2e-104  9.1e-101  336.5   0.0     1   270   121   392   121   393 0.98 Ribonuclease E/G family
PNPase_C             PF12111.3     39 seq108_BIOID54321    -           1061   1.4e-17   62.4   7.2   1   1     3e-21   1.4e-17   62.4   5.0     1    39  1021  1059  1021  1059 0.98 Polyribonucleotide phosphorylase C terminal
S1                   PF00575.18    74 seq108_BIOID54321    -           1061   1.3e-16   60.2   0.0   1   1   6.3e-20   2.9e-16   59.2   0.0     2    73    36   118    35   119 0.97 S1 RNA binding domain
SAF_2                PF13144.1    196 seq111_BIOID54321    -            219   2.7e-40  137.8   0.8   1   1   4.5e-44   3.1e-40  137.6   0.5     3   194    26   215    24   217 0.93 SAF-like
SAF                  PF08666.7     63 seq111_BIOID54321    -            219   9.5e-08   32.2   0.0   1   1   4.3e-11   2.9e-07   30.6   0.0     2    61    96   155    95   157 0.94 SAF domain
FlgM                 PF04316.8     57 seq113_BIOID54321    -             97   2.2e-11   43.4   0.5   1   1   2.5e-15   3.4e-11   42.8   0.3     2    56    40    89    25    90 0.84 Anti-sigma-28 factor, FlgM
FlgN                 PF05130.7    143 seq114_BIOID54321    -            138   8.3e-27   94.0  10.3   1   1   6.9e-31   9.4e-27   93.8   7.1     1   143     1   128     1   128 0.96 FlgN protein
MFS_1                PF07690.11   354 seq117_BIOID54321    -            412   1.3e-32  112.8  48.8   1   2   3.4e-25   4.6e-21   74.8  20.3     6   232    30   243    25   245 0.84 Major Facilitator Superfamily
MFS_1                PF07690.11   354 seq117_BIOID54321    -            412   1.3e-32  112.8  48.8   2   2   2.4e-15   3.3e-11   42.4  12.3     4   176   222   401   219   411 0.86 Major Facilitator Superfamily
Glutaredoxin2_C      PF04399.8    132 seq118_BIOID54321    -            215   1.3e-50  170.2   0.0   1   1   4.8e-54   1.6e-50  169.9   0.0     1   132    84   215    84   215 0.99 Glutaredoxin 2, C terminal domain
GST_N_3              PF13417.1     75 seq118_BIOID54321    -            215     2e-12   47.0   0.0   1   1     1e-15   3.5e-12   46.2   0.0     1    74     3    76     3    82 0.90 Glutathione S-transferase, N-terminal domain
GST_N_2              PF13409.1     70 seq118_BIOID54321    -            215   6.7e-08   32.3   0.0   1   1   3.6e-11   1.2e-07   31.4   0.0     1    68     8    70     8    72 0.88 Glutathione S-transferase, N-terminal domain
GST_N                PF02798.15    76 seq118_BIOID54321    -            215   6.6e-05   22.8   0.0   1   1   4.2e-08   0.00014   21.8   0.0     1    75     1    70     1    71 0.85 Glutathione S-transferase, N-terminal domain
DUF1439              PF07273.7    152 seq120_BIOID54321    -            253   2.7e-53  179.6   1.2   1   1   2.4e-57   3.3e-53  179.3   0.8     1   152    94   246    94   246 0.99 Protein of unknown function (DUF1439)
Amidohydro_1         PF01979.15   333 seq121_BIOID54321    -            348   3.6e-27   95.7   0.0   1   1   3.5e-31   4.8e-27   95.3   0.0     8   295    15   310    10   323 0.91 Amidohydrolase family
DinI                 PF06183.8     65 seq122_BIOID54321    -             81   1.7e-29  101.4   0.1   1   1   1.8e-33   2.5e-29  100.9   0.0     1    65    13    79    13    79 0.98 DinI-like family
BssS                 PF13991.1     73 seq124_BIOID54321    -             85   3.8e-34  116.1   0.0   1   1   3.1e-38   4.3e-34  115.9   0.0     1    72    12    83    12    84 0.98 BssS protein family
DAO                  PF01266.19   358 seq125_BIOID54321    -            372   4.1e-57  193.5   0.0   1   1   3.4e-61   4.7e-57  193.4   0.0     1   357     4   352     4   353 0.86 FAD dependent oxidoreductase
DUF2770              PF10968.3     36 seq126_BIOID54321    -             46   1.8e-20   72.2  13.8   1   1   1.6e-24   2.1e-20   71.9   9.6     1    36    10    45    10    45 0.99 Protein of unknown function (DUF2770)
Cytochrom_B_N        PF00033.14   188 seq127_BIOID54321    -            188   1.3e-31  109.2  14.2   1   1   2.2e-35   1.5e-31  109.1   9.8     2   187     8   180     7   181 0.98 Cytochrome b(N-terminal)/b6/petB
Ni_hydr_CYTB         PF01292.15   182 seq127_BIOID54321    -            188   1.4e-28   99.4  14.2   1   1   2.3e-32   1.6e-28   99.2   9.8     1   181     9   180     9   181 0.92 Prokaryotic cytochrome b561
YceI                 PF04264.8    164 seq129_BIOID54321    -            191   5.3e-40  136.9   0.8   1   1   4.4e-44     6e-40  136.7   0.5     2   163    25   187    24   188 0.93 YceI-like domain
Lip_A_acyltrans      PF03279.8    295 seq132_BIOID54321    -            306  4.3e-117  390.0   0.0   1   1  3.5e-121  4.8e-117  389.9   0.0     2   295     5   297     4   297 0.99 Bacterial lipid A biosynthesis acyltransferase
MFS_1                PF07690.11   354 seq133_BIOID54321    -            408   7.4e-53  179.4  43.3   1   2   2.9e-36     1e-32  113.2  19.4     2   248    20   256    19   263 0.81 Major Facilitator Superfamily
MFS_1                PF07690.11   354 seq133_BIOID54321    -            408   7.4e-53  179.4  43.3   2   2   5.1e-24   1.7e-20   72.9  10.0     1   168   224   393   224   407 0.89 Major Facilitator Superfamily
Sugar_tr             PF00083.19   451 seq133_BIOID54321    -            408   6.9e-15   54.4  29.3   1   2   1.1e-12   3.8e-09   35.5  11.1    10   191    24   192    14   195 0.82 Sugar (and other) transporter
Sugar_tr             PF00083.19   451 seq133_BIOID54321    -            408   6.9e-15   54.4  29.3   2   2   1.9e-08   6.6e-05   21.5   4.1    46   185   258   391   222   397 0.87 Sugar (and other) transporter
MFS_2                PF13347.1    427 seq133_BIOID54321    -            408   1.3e-12   46.7  25.0   1   1   4.7e-14   1.6e-10   39.8   3.2   148   315   146   312   137   340 0.80 MFS/sugar transport protein
MFS_1_like           PF12832.2     77 seq133_BIOID54321    -            408   1.1e-05   25.0   7.2   1   1   3.2e-08   0.00011   21.8   0.2    12    72    26    91    18    95 0.81 MFS_1 like family
MsyB                 PF13984.1    122 seq134_BIOID54321    -            124   6.7e-67  223.0  12.7   1   1   5.5e-71   7.5e-67  222.8   8.8     1   122     3   124     3   124 0.99 MsyB protein
Acyl_transf_3        PF01757.17   340 seq137_BIOID54321    -            385   1.1e-41  142.7  46.1   1   1   8.7e-46   1.2e-41  142.5  32.0     2   339    10   356     9   357 0.95 Acyltransferase family
GerE                 PF00196.14    58 seq140_BIOID54321    -            216   2.2e-20   71.5   0.7   1   1   2.8e-24   3.8e-20   70.8   0.5     3    58   155   210   153   210 0.97 Bacterial regulatory proteins, luxR family
CsgE                 PF10627.4    107 seq141_BIOID54321    -            129   6.8e-36  122.2   0.0   1   1   5.8e-40     8e-36  121.9   0.0     1   107    26   129    26   129 0.99 Curli assembly protein CsgE
CsgF                 PF10614.4    142 seq142_BIOID54321    -            138   2.6e-47  160.2   1.4   1   1   2.4e-51   3.3e-47  159.9   1.0     2   142     4   133     2   133 0.96 Type VIII secretion system (T8SS), CsgF protein
CsgG                 PF03783.9    209 seq143_BIOID54321    -            277   9.6e-67  223.9   0.0   1   1   8.2e-71   1.1e-66  223.7   0.0     2   208    41   255    40   256 0.98 Curli production assembly/transport component CsgG
HTH_Tnp_1            PF01527.15    76 seq146_BIOID54321    -             99   7.6e-09   35.2   2.9   1   1   7.1e-13   9.7e-09   34.9   2.0     3    76    11    79     9    79 0.90 Transposase
rve                  PF00665.21   120 seq148_BIOID54321    -            288   8.9e-30  103.1   0.0   1   1   6.7e-33   1.8e-29  102.1   0.0     3   119   126   240   124   241 0.96 Integrase core domain
rve_2                PF13333.1     52 seq148_BIOID54321    -            288   3.8e-20   71.5   1.6   1   1     4e-22   1.1e-18   66.9   0.1     1    52   231   287   231   287 0.98 Integrase core domain
rve_3                PF13683.1     67 seq148_BIOID54321    -            288   1.9e-15   55.9   0.0   1   1   1.4e-18   3.8e-15   55.0   0.0     4    67   215   279   212   279 0.96 Integrase core domain
HTH_21               PF13276.1     60 seq148_BIOID54321    -            288     2e-10   40.4   0.1   1   1   3.2e-13   8.8e-10   38.3   0.0     4    59    47   101    44   102 0.90 HTH-like domain
DDE_Tnp_IS240        PF13610.1    140 seq148_BIOID54321    -            288   3.6e-10   39.8   0.0   1   1   2.3e-13   6.3e-10   39.0   0.0     2   129   130   260   129   272 0.88 DDE domain
Polysacc_deac_1      PF01522.16   124 seq151_BIOID54321    -            672   1.2e-31  108.7   0.0   1   1   2.6e-35   3.5e-31  107.2   0.0     2   123   102   270   101   271 0.92 Polysaccharide deacetylase
Glyco_tranf_2_3      PF13641.1    230 seq152_BIOID54321    -            441   5.5e-41  140.7   0.0   1   1   2.4e-44   5.5e-41  140.7   0.0     1   230    75   299    75   299 0.96 Glycosyltransferase like family 2
Glycos_transf_2      PF00535.21   169 seq152_BIOID54321    -            441   2.5e-36  124.7   0.0   1   1   1.7e-39   3.9e-36  124.1   0.0     1   168    78   245    78   246 0.95 Glycosyl transferase family 2
Glyco_trans_2_3      PF13632.1    192 seq152_BIOID54321    -            441   3.8e-26   91.8  13.0   1   1   1.7e-29   3.8e-26   91.8   9.0     1   177   158   359   158   423 0.72 Glycosyl transferase family group 2
Glyco_transf_21      PF13506.1    174 seq152_BIOID54321    -            441   7.5e-15   54.5   0.1   1   1   5.1e-18   1.2e-14   53.9   0.1    17   174   141   298   104   298 0.89 Glycosyl transferase family 21
Chitin_synth_2       PF03142.10   527 seq152_BIOID54321    -            441   2.3e-08   32.7   5.8   1   1   5.1e-10   1.2e-06   27.1   0.0   177   305   131   257    85   261 0.85 Chitin synthase
Glyco_tranf_2_2      PF10111.4    281 seq152_BIOID54321    -            441   5.1e-08   32.2   0.1   1   1   3.8e-11   8.8e-08   31.4   0.0     1   111    78   178    78   185 0.94 Glycosyltransferase like family 2
PgaD                 PF13994.1    138 seq153_BIOID54321    -            137   6.1e-31  106.6   5.3   1   1   7.7e-35   1.1e-30  105.8   3.7     1   137     4   126     4   127 0.94 PgaD-like protein
Pro_dh               PF01619.13   345 seq155_BIOID54321    -           1320  2.5e-133  444.1   0.0   1   1  5.1e-137  3.5e-133  443.6   0.0     2   344   229   573   228   574 0.99 Proline dehydrogenase
Aldedh               PF00171.17   462 seq155_BIOID54321    -           1320  3.4e-110  368.4   0.3   1   1    9e-114  6.1e-110  367.5   0.2     7   450   659  1103   654  1111 0.94 Aldehyde dehydrogenase family
Bac_luciferase       PF00296.15   307 seq156_BIOID54321    -            382     6e-68  229.0   0.3   1   1   5.4e-72   7.4e-68  228.8   0.2     1   302    20   339    20   344 0.93 Luciferase-like monooxygenase
Isochorismatase      PF00857.15   174 seq157_BIOID54321    -            244   3.5e-42  144.1   0.0   1   1   3.6e-46   4.9e-42  143.7   0.0     1   173    32   229    32   230 0.96 Isochorismatase family
Ribonuc_L-PSP        PF01042.16   121 seq158_BIOID54321    -            128   7.3e-33  112.7   0.0   1   1   6.5e-37   8.9e-33  112.5   0.0     4   120    13   125    10   126 0.97 Endoribonuclease L-PSP
Abhydrolase_6        PF12697.2    228 seq160_BIOID54321    -            266   1.2e-35  123.3   4.3   1   1   3.1e-39   1.4e-35  123.1   3.0     1   227    16   249    16   250 0.79 Alpha/beta hydrolase family
Abhydrolase_1        PF00561.15   230 seq160_BIOID54321    -            266   5.1e-17   62.0   0.3   1   1   1.1e-18   4.8e-15   55.6   0.2     1   228    40   251    40   253 0.79 alpha/beta hydrolase fold
Abhydrolase_5        PF12695.2    142 seq160_BIOID54321    -            266   2.7e-16   59.5   1.5   1   1   2.8e-19   1.3e-15   57.3   1.0     1   141    15   237    15   238 0.74 Alpha/beta hydrolase family
Nitroreductase       PF00881.19   165 seq161_BIOID54321    -            196   2.2e-17   63.2   0.0   1   1   1.9e-21   2.6e-17   62.9   0.0     5   165    18   174    14   174 0.93 Nitroreductase family
Flavin_Reduct        PF01613.13   154 seq163_BIOID54321    -            164   1.1e-30  106.4   0.2   1   1   8.9e-35   1.2e-30  106.2   0.1     1   153    13   159    13   160 0.93 Flavin reductase like domain
Xan_ur_permease      PF00860.15   389 seq164_BIOID54321    -            464  8.4e-104  347.0  52.9   1   1  9.7e-108  1.3e-103  346.3  36.7     2   386    53   423    52   426 0.97 Permease family
FMN_red              PF03358.10   152 seq166_BIOID54321    -            198   8.1e-15   54.5   0.0   1   1   3.1e-18   1.1e-14   54.1   0.0    14   144    13   143     2   149 0.85 NADPH-dependent FMN reductase
Flavodoxin_1         PF00258.20   143 seq166_BIOID54321    -            198   2.8e-11   43.4   0.1   1   1   1.4e-14   4.8e-11   42.7   0.0     1   138     6   130     6   135 0.81 Flavodoxin
Flavodoxin_2         PF02525.12   199 seq166_BIOID54321    -            198     1e-05   25.0   0.0   1   1   3.9e-09   1.3e-05   24.6   0.0     2   138     3   117     2   147 0.74 Flavodoxin-like fold
YccJ                 PF13993.1     69 seq167_BIOID54321    -             75   3.5e-42  142.2   2.1   1   1   2.9e-46   3.9e-42  142.0   1.5     1    69     7    75     7    75 0.99 YccJ-like protein
DnaJ_C               PF01556.13    81 seq170_BIOID54321    -            306   8.6e-28   95.9   0.6   1   1     4e-22   2.7e-18   65.5   0.0     1    75   210   280   210   286 0.89 DnaJ C terminal domain
DnaJ                 PF00226.26    64 seq170_BIOID54321    -            306     6e-25   86.6   0.9   1   1   1.9e-28   1.3e-24   85.5   0.6     1    64     5    66     5    66 0.99 DnaJ domain
MerR_2               PF13591.1     84 seq171_BIOID54321    -            101   6.9e-30  102.3   0.3   1   1   5.7e-34   7.9e-30  102.1   0.2     1    84     8    92     8    92 0.95 MerR HTH family regulatory protein
Response_reg         PF00072.19   112 seq174_BIOID54321    -            230   1.4e-26   92.5   0.1   1   1   5.1e-30   3.5e-26   91.2   0.0     1   112     5   114     5   114 0.98 Response regulator receiver domain
Trans_reg_C          PF00486.23    77 seq174_BIOID54321    -            230   1.4e-16   60.0   0.2   1   1   4.4e-20     3e-16   58.9   0.1     1    77   153   225   153   225 0.97 Transcriptional regulatory protein, C terminal
HATPase_c            PF02518.21   111 seq176_BIOID54321    -            914   3.6e-29  100.6   0.0   1   1   4.2e-32   1.1e-28   98.9   0.0     1   110   557   662   557   663 0.98 Histidine kinase-, DNA gyrase B-, and HSP90-like ATPase
HisKA                PF00512.20    68 seq176_BIOID54321    -            914     9e-17   60.7   0.2   1   1   3.3e-20     9e-17   60.7   0.1     2    68   444   508   443   508 0.95 His Kinase A (phospho-acceptor) domain
Response_reg         PF00072.19   112 seq176_BIOID54321    -            914   2.6e-14   53.0   0.1   1   1   5.4e-17   1.5e-13   50.6   0.0     1   107   684   790   684   795 0.95 Response regulator receiver domain
Hpt                  PF01627.18    90 seq176_BIOID54321    -            914   4.6e-11   42.4   1.1   1   1   1.7e-14   4.6e-11   42.4   0.8     1    85   827   907   827   910 0.92 Hpt domain
HAMP                 PF00672.20    70 seq176_BIOID54321    -            914     8e-09   35.4   0.4   1   1   2.9e-12     8e-09   35.4   0.3     1    68   334   402   334   407 0.85 HAMP domain
Fer4_5               PF12801.2     48 seq177_BIOID54321    -            357     4e-21   74.4   6.6   1   2   2.7e-17   7.4e-14   51.1   0.3     2    47    97   142    96   143 0.93 4Fe-4S binding domain
Fer4_5               PF12801.2     48 seq177_BIOID54321    -            357     4e-21   74.4   6.6   2   2   5.7e-12   1.6e-08   34.1   0.7     2    48   201   247   200   247 0.83 4Fe-4S binding domain
Fer4_10              PF13237.1     52 seq177_BIOID54321    -            357   9.7e-07   28.3  14.3   1   1   3.5e-10   9.7e-07   28.3   9.9     2    52   244   289   243   289 0.94 4Fe-4S dicluster domain
CSD                  PF00313.17    66 seq180_BIOID54321    -             66   1.9e-22   78.6   0.0   1   1   1.5e-26     2e-22   78.6   0.0     1    65     1    65     1    66 0.98 'Cold-shock' DNA-binding domain
DUF2886              PF11102.3    200 seq183_BIOID54321    -            214     5e-63  212.1   1.7   1   1   4.1e-67   5.6e-63  212.0   1.1     1   200    13   210    13   210 0.99 Protein of unknown function (DUF2886)
Caps_synth_GfcC      PF06251.6    229 seq184_BIOID54321    -            248   2.4e-81  272.1   0.2   1   1     2e-85   2.7e-81  271.9   0.2     1   228    21   247    21   248 0.99 Capsule biosynthesis GfcC
DUF940               PF06082.6    658 seq186_BIOID54321    -            698  5.3e-257  854.5   9.7   1   1  4.4e-261    6e-257  854.3   6.7     2   657    33   691    32   692 0.96 Bacterial putative lipoprotein (DUF940)
Poly_export          PF02563.11    83 seq187_BIOID54321    -            379   7.6e-29   99.1   0.6   1   1   6.8e-32   4.7e-28   96.6   0.1     4    82    77   166    74   167 0.87 Polysaccharide biosynthesis/export protein
SLBB                 PF10531.4     59 seq187_BIOID54321    -            379   6.1e-17   61.1   1.0   1   2     4e-11   2.7e-07   30.2   0.0     3    47   174   219   172   225 0.93 SLBB domain
SLBB                 PF10531.4     59 seq187_BIOID54321    -            379   6.1e-17   61.1   1.0   2   2   8.6e-11   5.8e-07   29.1   0.1     1    53   256   307   256   313 0.92 SLBB domain
LMWPc                PF01451.16   138 seq188_BIOID54321    -            148   4.2e-43  146.8   0.0   1   1   3.4e-47   4.7e-43  146.7   0.0     1   138     9   143     9   143 0.98 Low molecular weight phosphotyrosine protein phosphatase
Wzz                  PF02706.10   152 seq189_BIOID54321    -            726   1.3e-52  177.4   2.5   1   1   1.4e-55   3.8e-52  176.0   0.1     1   152    16   252    16   252 0.99 Chain length determinant protein
GNVR                 PF13807.1     82 seq189_BIOID54321    -            726   8.2e-34  115.1   2.4   1   1   5.6e-37   1.5e-33  114.2   0.2     1    82   367   448   367   448 0.98 G-rich domain on putative tyrosine kinase
AAA_31               PF13614.1    157 seq189_BIOID54321    -            726   1.9e-21   76.5   0.0   1   1   1.5e-24   4.1e-21   75.4   0.0     2   148   533   671   532   675 0.91 AAA domain
CbiA                 PF01656.18   195 seq189_BIOID54321    -            726   1.2e-09   37.7   0.0   1   1     1e-12   2.9e-09   36.5   0.0     2   109   535   655   534   712 0.67 CobQ/CobB/MinD/ParA nucleotide binding domain
Bax1-I               PF01027.15   205 seq190_BIOID54321    -            219   9.5e-40  136.2  32.5   1   1     8e-44   1.1e-39  136.0  22.5     2   205    19   213    18   213 0.86 Inhibitor of apoptosis-promoting Bax1
DsrC                 PF04358.8    109 seq191_BIOID54321    -            128   4.4e-46  155.5   0.0   1   1   3.7e-50     5e-46  155.3   0.0     3   109    22   128    20   128 0.98 DsrC like protein
Methyltrans_SAM      PF10672.4    286 seq192_BIOID54321    -            396   5.2e-31  107.4   0.0   1   1   3.8e-34   7.4e-31  106.9   0.0    12   266   110   371   103   381 0.84 S-adenosylmethionine-dependent methyltransferase
Cons_hypoth95        PF03602.10   183 seq192_BIOID54321    -            396   2.2e-12   46.6   0.0   1   1   1.8e-15   3.5e-12   45.9   0.0    39   123   216   302   211   329 0.89 Conserved hypothetical protein 95
Methyltransf_31      PF13847.1    152 seq192_BIOID54321    -            396     1e-10   41.3   0.1   1   1     9e-14   1.8e-10   40.5   0.0    21   118   236   349   220   377 0.74 Methyltransferase domain
Methyltransf_26      PF13659.1    117 seq192_BIOID54321    -            396   1.2e-09   38.0   0.0   1   1   1.1e-12   2.2e-09   37.2   0.0     2   116   222   340   221   341 0.84 Methyltransferase domain
Methyltransf_18      PF12847.2    112 seq192_BIOID54321    -            396     1e-06   29.2   0.0   1   1   1.8e-09   3.6e-06   27.4   0.0    12   109   231   337   220   340 0.69 Methyltransferase domain
MTS                  PF05175.9    170 seq192_BIOID54321    -            396   6.6e-07   28.7   0.0   1   1   5.2e-10     1e-06   28.1   0.0    55   154   243   353   217   363 0.77 Methyltransferase small domain
Met_10               PF02475.11   200 seq192_BIOID54321    -            396     1e-05   25.1   0.0   1   1   7.6e-09   1.5e-05   24.5   0.0    70   182   187   306   121   323 0.85 Met-10+ like-protein
YccV-like            PF08755.6    100 seq193_BIOID54321    -            105   3.6e-25   87.6   0.0   1   1   2.9e-29     4e-25   87.5   0.0     2    99     4   101     3   102 0.96 Hemimethylated DNA-binding protein YccV like
DUF2057              PF09829.4    189 seq195_BIOID54321    -            220   9.4e-48  162.2   0.0   1   1   7.8e-52   1.1e-47  162.0   0.0     2   189    22   213    21   213 0.98 Uncharacterized protein conserved in bacteria (DUF2057)
MGS                  PF02142.17    95 seq198_BIOID54321    -            155   8.8e-18   63.9   0.0   1   1   8.6e-22   1.2e-17   63.5   0.0     2    95    29   121    28   121 0.96 MGS-like domain
DUF307               PF03733.8     53 seq199_BIOID54321    -            148   1.5e-33  114.8  23.8   1   2   1.7e-17   2.3e-13   50.2   2.4     1    53     3    55     3    55 0.97 Domain of unknown function (DUF307)
DUF307               PF03733.8     53 seq199_BIOID54321    -            148   1.5e-33  114.8  23.8   2   2   5.9e-24     8e-20   70.9   8.6     1    53    76   128    76   128 0.98 Domain of unknown function (DUF307)
FUSC-like            PF12805.2    284 seq200_BIOID54321    -            720    3e-111  370.7   6.6   1   1  6.6e-115    3e-111  370.7   4.6     1   284    69   348    69   348 0.98 FUSC-like inner membrane protein yccS
FUSC_2               PF13515.1    128 seq200_BIOID54321    -            720   5.6e-27   94.0  13.0   1   1   1.2e-30   5.6e-27   94.0   9.0     3   127   406   528   404   529 0.93 Fusaric acid resistance protein-like
SulA                 PF03846.9    119 seq201_BIOID54321    -            169   2.2e-63  211.1   4.5   1   1   2.2e-67     3e-63  210.7   3.1     2   118     3   119     2   120 0.99 Cell division inhibitor SulA
OmpA_membrane        PF01389.12   183 seq203_BIOID54321    -            354   9.6e-76  253.2   2.4   1   1   2.8e-79   1.3e-75  252.8   1.7     1   183    31   203    31   203 0.97 OmpA-like transmembrane domain
OMP_b-brl            PF13505.1    176 seq203_BIOID54321    -            354   1.4e-24   86.8   7.6   1   1   3.1e-28   1.4e-24   86.8   5.2     2   176    16   199    15   199 0.82 Outer membrane protein beta-barrel domain
OmpA                 PF00691.15    97 seq203_BIOID54321    -            354   8.1e-23   80.5   0.0   1   1   4.4e-26     2e-22   79.2   0.0     1    95   230   325   230   327 0.96 OmpA family
AAA_32               PF13654.1    509 seq207_BIOID54321    -            441   6.1e-16   58.0   0.0   1   1   1.1e-19   7.5e-16   57.7   0.0   328   470     1   142     1   178 0.88 AAA domain
Lon_C                PF05362.8    205 seq207_BIOID54321    -            441   1.4e-10   40.7   0.0   1   1   3.1e-14   2.1e-10   40.1   0.0   108   203   290   396   286   398 0.81 Lon protease (S16) C-terminal proteolytic domain
FabA                 PF07977.8    138 seq208_BIOID54321    -            208   9.2e-51  170.8   0.0   1   1   8.4e-55   1.1e-50  170.5   0.0     1   137    65   194    65   195 0.98 FabA-like domain
MOSC                 PF03473.12   133 seq210_BIOID54321    -            369   2.5e-36  123.9   0.0   1   1   9.1e-40   4.1e-36  123.2   0.0     5   133   132   263   128   263 0.96 MOSC domain
MOSC_N               PF03476.11   120 seq210_BIOID54321    -            369   4.6e-30  103.6   0.0   1   1   1.8e-33   8.1e-30  102.8   0.0     1   119     1   116     1   117 0.97 MOSC N-terminal beta barrel domain
Fer2                 PF00111.22    78 seq210_BIOID54321    -            369     3e-14   52.3   1.1   1   1   1.3e-17     6e-14   51.4   0.8     6    78   296   362   291   362 0.79 2Fe-2S iron-sulfur cluster binding domain
HTH_Tnp_IS1          PF12759.2     50 seq213_BIOID54321    -             91   2.2e-32  110.1   0.1   1   1   4.8e-36   3.3e-32  109.6   0.1     1    50    39    88    39    88 0.99 InsA C-terminal domain
Zn_Tnp_IS1           PF03811.8     36 seq213_BIOID54321    -             91   1.1e-21   75.9   4.5   1   1   3.1e-25   2.1e-21   74.9   3.1     1    36     1    36     1    36 0.99 InsA N-terminal domain
DDE_Tnp_IS1          PF03400.8    131 seq214_BIOID54321    -            125   1.1e-73  245.4   1.3   1   1   8.7e-78   1.2e-73  245.2   0.9     7   131     1   125     1   125 1.00 IS1 transposase
FMN_red              PF03358.10   152 seq218_BIOID54321    -            191   7.3e-36  122.8   0.0   1   1   1.4e-39   9.8e-36  122.4   0.0     1   148     1   141     1   144 0.94 NADPH-dependent FMN reductase
Flavodoxin_2         PF02525.12   199 seq218_BIOID54321    -            191   7.5e-07   28.7   0.0   1   1   2.1e-10   1.5e-06   27.7   0.0     1   103     1    91     1   129 0.85 Flavodoxin-like fold
NMT1                 PF09084.6    216 seq219_BIOID54321    -            333   5.2e-13   48.9   0.0   1   1   4.5e-16   1.2e-12   47.7   0.0    29   147    78   197    71   261 0.85 NMT1/THI5 like
SBP_bac_3            PF00497.15   225 seq219_BIOID54321    -            333   1.5e-12   47.1   0.0   1   1   3.8e-12     1e-08   34.5   0.0    87   212   125   250   117   259 0.83 Bacterial extracellular solute-binding proteins, family 3
NMT1_2               PF13379.1    252 seq219_BIOID54321    -            333   9.8e-12   44.6   0.0   1   1   4.7e-15   1.3e-11   44.2   0.0     4   248    39   266    36   270 0.83 NMT1-like family
Phosphonate-bd       PF12974.2    243 seq219_BIOID54321    -            333   5.8e-09   35.5   0.1   1   1   3.5e-12   9.5e-09   34.8   0.0    41   171    82   204    63   278 0.82 ABC transporter, phosphonate, periplasmic substrate-binding protein
OpuAC                PF04069.7    257 seq219_BIOID54321    -            333   6.3e-07   28.8   0.0   1   1   3.3e-10   9.1e-07   28.3   0.0     3   235    43   260    41   282 0.78 Substrate binding domain of ABC-type glycine betaine transport system
Bac_luciferase       PF00296.15   307 seq220_BIOID54321    -            381   2.9e-80  269.5   5.4   1   1   2.6e-84   3.6e-80  269.2   3.7     3   306     5   325     3   326 0.98 Luciferase-like monooxygenase
BPD_transp_1         PF00528.17   185 seq221_BIOID54321    -            278   8.1e-28   97.0  12.8   1   1     6e-32   8.1e-28   97.0   8.9     1   181    95   262    91   266 0.97 Binding-protein-dependent transport system inner membrane component
ABC_tran             PF00005.22   118 seq222_BIOID54321    -            255   2.6e-22   79.3   0.0   1   1   6.4e-26   4.4e-22   78.5   0.0     1   117    51   160    51   161 0.92 ABC transporter
NAPRTase             PF04095.11   245 seq224_BIOID54321    -            416   7.9e-79  264.2   0.0   1   1   7.8e-83   1.1e-78  263.8   0.0     1   244   185   410   185   411 0.99 Nicotinate phosphoribosyltransferase (NAPRTase) family
tRNA-synt_2          PF00152.15   335 seq225_BIOID54321    -            481   2.5e-71  240.0   0.0   1   1   4.6e-75   3.2e-71  239.7   0.0     4   334   135   476   132   477 0.88 tRNA synthetases class II (D, K and N)
tRNA_anti            PF01336.20    76 seq225_BIOID54321    -            481     1e-12   47.6   0.1   1   1   3.9e-16   2.7e-12   46.2   0.1     1    75    35   114    35   115 0.95 OB-fold nucleic acid binding domain
Porin_1              PF00267.16   337 seq226_BIOID54321    -            362  7.8e-128  426.3  27.9   1   1  1.3e-131  8.8e-128  426.1  19.4     1   337    28   362    28   362 0.97 Gram-negative porin
Porin_4              PF13609.1    311 seq226_BIOID54321    -            362   6.8e-18   65.1  44.0   1   1   1.9e-21   1.3e-17   64.2  30.5     6   303    13   335     7   362 0.72 Gram-negative porin
Aminotran_1_2        PF00155.16   363 seq227_BIOID54321    -            396     3e-96  322.4   0.0   1   1  2.5e-100   3.4e-96  322.2   0.0     3   363    28   392    26   392 0.98 Aminotransferase class I and II
DUF3521              PF12035.3     35 seq228_BIOID54321    -             87   7.3e-16   57.6   1.3   1   1   5.3e-20   7.3e-16   57.6   0.9     1    35     6    40     6    40 0.98 Protein of unknown function (DUF3521)
DUF218               PF02698.12   155 seq232_BIOID54321    -            259   9.7e-34  115.9   0.0   1   1   8.9e-38   1.2e-33  115.6   0.0     1   142    78   222    78   244 0.90 DUF218 domain
YcaO                 PF02624.11   332 seq233_BIOID54321    -            586   4.9e-79  266.0   0.0   1   1   6.5e-83   8.9e-79  265.2   0.0     1   331    58   391    58   392 0.97 YcaO-like family
Form_Nir_trans       PF01226.12   250 seq234_BIOID54321    -            343   3.7e-82  274.8  27.6   1   1   3.2e-86   4.4e-82  274.6  19.1     1   250    70   336    70   336 0.98 Formate/nitrite transporter
PFL                  PF02901.10   648 seq235_BIOID54321    -            760  4.9e-210  699.1   0.2   1   1  1.1e-213  7.2e-210  698.6   0.1     4   648    23   614    13   614 0.98 Pyruvate formate lyase
Gly_radical          PF01228.16   106 seq235_BIOID54321    -            760   1.7e-43  147.1   0.0   1   1   8.4e-47   5.7e-43  145.4   0.0     1   106   630   741   630   741 0.98 Glycine radical
Radical_SAM          PF04055.16   166 seq236_BIOID54321    -            255   2.2e-32  112.4   0.1   1   1   6.3e-36   2.8e-32  112.0   0.1     1   158    33   187    33   193 0.96 Radical SAM superfamily
Fer4_12              PF13353.1    139 seq236_BIOID54321    -            255   1.4e-18   67.2   0.0   1   1   4.1e-22   1.9e-18   66.8   0.0     1   134    25   155    25   160 0.86 4Fe-4S single cluster domain
Fer4_14              PF13394.1    117 seq236_BIOID54321    -            255   1.1e-10   41.4   0.1   1   1   4.4e-14     2e-10   40.6   0.0     5    91    36   120    32   145 0.84 4Fe-4S single cluster domain
LysR_substrate       PF03466.15   209 seq237_BIOID54321    -            302     1e-33  116.1   0.0   1   1     2e-37   1.3e-33  115.7   0.0     4   206    91   290    88   292 0.96 LysR substrate binding domain
HTH_1                PF00126.22    60 seq237_BIOID54321    -            302   1.2e-19   69.6   0.6   1   1     4e-23   2.7e-19   68.5   0.4     3    59     7    63     5    64 0.96 Bacterial regulatory helix-turn-helix protein, lysR family
HTH_Tnp_1            PF01527.15    76 seq238_BIOID54321    -            129   5.4e-19   67.8   0.6   1   1     1e-22   6.9e-19   67.4   0.4     2    74     8    87     7    89 0.89 Transposase
HTH_28               PF13518.1     52 seq238_BIOID54321    -            129   2.3e-06   27.3   0.5   1   1   5.8e-10     4e-06   26.5   0.0     1    43    17    60    17    63 0.93 Helix-turn-helix domain
rve                  PF00665.21   120 seq239_BIOID54321    -            301   6.8e-23   80.9   0.1   1   1   3.4e-26   1.6e-22   79.7   0.0     3   119   123   243   121   244 0.96 Integrase core domain
rve_3                PF13683.1     67 seq239_BIOID54321    -            301   1.4e-17   62.8   0.1   1   1   9.9e-21   4.5e-17   61.2   0.0     2    67   216   281   215   281 0.98 Integrase core domain
HTH_21               PF13276.1     60 seq239_BIOID54321    -            301   8.8e-17   60.7   2.0   1   1   8.3e-19   3.8e-15   55.5   0.4     6    57    49   106    45   109 0.79 HTH-like domain
Isochorismatase      PF00857.15   174 seq241_BIOID54321    -            208   4.9e-24   85.0   0.0   1   1   8.8e-28   1.2e-23   83.8   0.0     2   172    14   165    13   166 0.91 Isochorismatase family
Pyr_redox_2          PF07992.9    200 seq244_BIOID54321    -            353   1.4e-32  113.1   0.1   1   1   7.7e-36   1.7e-32  112.7   0.1     1   198    40   323    40   325 0.92 Pyridine nucleotide-disulphide oxidoreductase
Pyr_redox            PF00070.22    80 seq244_BIOID54321    -            353   2.2e-19   69.5   1.8   1   1   2.2e-21     5e-18   65.1   0.5     1    79   180   257   180   261 0.93 Pyridine nucleotide-disulphide oxidoreductase
Pyr_redox_3          PF13738.1    203 seq244_BIOID54321    -            353   2.5e-17   63.4   0.0   1   1   3.3e-18   7.6e-15   55.3   0.0    34   200    49   211    45   213 0.81 Pyridine nucleotide-disulphide oxidoreductase
ABC_membrane         PF00664.18   275 seq245_BIOID54321    -            588   1.9e-38  132.3   3.2   1   1   5.4e-42   2.5e-38  131.9   2.2     3   259    26   279    24   296 0.93 ABC transporter transmembrane region
ABC_tran             PF00005.22   118 seq245_BIOID54321    -            588   7.7e-18   64.8   0.0   1   1   3.2e-21   1.5e-17   63.9   0.0     1   117   390   513   390   514 0.92 ABC transporter
ABC_tran             PF00005.22   118 seq246_BIOID54321    -            573   5.2e-24   84.7   0.0   1   1   3.7e-27   1.7e-23   83.1   0.0     1   117   380   502   380   503 0.91 ABC transporter
ABC_membrane         PF00664.18   275 seq246_BIOID54321    -            573   4.8e-08   32.6  11.2   1   1   5.2e-11   2.4e-07   30.3   7.7    65   271    84   289    16   292 0.80 ABC transporter transmembrane region
Leu_Phe_trans        PF03588.9    173 seq247_BIOID54321    -            234   5.7e-75  250.1   0.0   1   1   4.9e-79   6.7e-75  249.8   0.0     2   173    35   204    34   204 0.99 Leucyl/phenylalanyl-tRNA protein transferase
eIF-1a               PF01176.14    65 seq250_BIOID54321    -             72   5.3e-29   99.3   0.0   1   1   4.3e-33   5.9e-29   99.1   0.0     1    65     5    70     5    70 0.98 Translation initiation factor 1A / IF-1
CSD                  PF00313.17    66 seq259_BIOID54321    -             74   2.9e-29  100.5   0.2   1   1   2.3e-33   3.2e-29  100.3   0.1     2    64     3    65     2    67 0.96 'Cold-shock' DNA-binding domain
DUF535               PF04393.8    288 seq260_BIOID54321    -            330  1.9e-104  348.5   0.5   1   1  1.6e-108  2.2e-104  348.3   0.3     5   288    44   328    40   328 0.98 Protein of unknown function (DUF535)
MIP                  PF00230.15   227 seq262_BIOID54321    -            231   4.3e-49  166.9  19.6   1   1   3.5e-53   4.9e-49  166.7  13.6     8   227     2   223     1   223 0.90 Major intrinsic protein
DUF340               PF03956.8    191 seq263_BIOID54321    -            315   3.4e-72  241.6  27.5   1   1     3e-73     4e-69  231.6  11.8     2   190   128   314   127   315 0.99 Membrane protein of unknown function (DUF340)
Prismane             PF03063.15   516 seq264_BIOID54321    -            550  2.9e-155  517.4   0.0   1   1  2.4e-159  3.3e-155  517.2   0.0     1   516     1   548     1   548 0.98 Prismane/CO dehydrogenase family
Fer2                 PF00111.22    78 seq265_BIOID54321    -            322   1.3e-14   53.5   2.5   1   1   5.9e-18   2.7e-14   52.5   1.7     8    77   248   315   242   316 0.87 2Fe-2S iron-sulfur cluster binding domain
FAD_binding_6        PF00970.19    99 seq265_BIOID54321    -            322   2.6e-11   43.3   0.0   1   1     1e-14   4.6e-11   42.5   0.0     2    98    12   105    11   106 0.88 Oxidoreductase FAD-binding domain
NAD_binding_1        PF00175.16   109 seq265_BIOID54321    -            322     2e-08   34.6   0.0   1   1   8.5e-12   3.9e-08   33.7   0.0     1   107   116   210   116   212 0.82 Oxidoreductase NAD-binding domain
TPP_enzyme_N         PF02776.13   172 seq266_BIOID54321    -            572   8.4e-43  145.7   0.7   1   1   2.8e-45   1.3e-41  141.8   0.1     2   170     4   170     3   172 0.98 Thiamine pyrophosphate enzyme, N-terminal TPP binding domain
TPP_enzyme_C         PF02775.16   153 seq266_BIOID54321    -            572   4.8e-41  139.7   1.1   1   1   2.3e-44   1.1e-40  138.6   0.3     1   153   379   525   379   525 0.96 Thiamine pyrophosphate enzyme, C-terminal TPP binding domain
TPP_enzyme_M         PF00205.17   137 seq266_BIOID54321    -            572   8.4e-28   96.7   0.0   1   1   4.3e-31   1.9e-27   95.5   0.0     2   137   192   319   191   319 0.96 Thiamine pyrophosphate enzyme, central domain
Beta_elim_lyase      PF01212.16   290 seq267_BIOID54321    -            333   9.6e-92  307.0   0.1   1   1   2.7e-95   1.2e-91  306.7   0.1     1   285     3   280     3   285 0.97 Beta-eliminating lyase
Aminotran_1_2        PF00155.16   363 seq267_BIOID54321    -            333   4.2e-09   35.7   0.0   1   1   1.5e-12   6.9e-09   35.0   0.0    38   327    28   303     4   325 0.77 Aminotransferase class I and II
NAD_binding_10       PF13460.1    183 seq268_BIOID54321    -            476   4.9e-19   68.9   0.1   1   1   3.3e-22   7.5e-19   68.3   0.0     1   160     5   165     5   193 0.88 NADH(P)-binding
Epimerase            PF01370.16   236 seq268_BIOID54321    -            476   2.6e-13   49.8   0.0   1   1   5.8e-16   1.3e-12   47.5   0.0     1   121     5   116     5   132 0.89 NAD dependent epimerase/dehydratase family
NmrA                 PF05368.8    233 seq268_BIOID54321    -            476   3.4e-10   39.4   0.0   1   1   1.8e-13   4.2e-10   39.1   0.0     1   227     5   228     5   303 0.80 NmrA-like family
3Beta_HSD            PF01073.14   280 seq268_BIOID54321    -            476   7.1e-07   28.0   0.0   1   1   4.7e-10   1.1e-06   27.4   0.0     1   118     6   113     6   124 0.78 3-beta hydroxysteroid dehydrogenase/isomerase family
adh_short            PF00106.20   167 seq268_BIOID54321    -            476   3.6e-06   26.8   0.2   1   1   3.8e-09   8.7e-06   25.6   0.1     3    89     5    78     3   114 0.87 short chain dehydrogenase
DUF2867              PF11066.3    149 seq268_BIOID54321    -            476   8.8e-06   25.3   0.0   1   1   1.1e-08   2.5e-05   23.9   0.0    42   148   358   463   332   463 0.88 Protein of unknown function (DUF2867)
Epimerase            PF01370.16   236 seq269_BIOID54321    -            349   2.3e-27   95.8   0.0   1   1     3e-30   8.3e-27   94.0   0.0     1   235    15   246    15   247 0.91 NAD dependent epimerase/dehydratase family
NAD_binding_10       PF13460.1    183 seq269_BIOID54321    -            349   1.9e-18   67.0   0.0   1   1   9.5e-22   2.6e-18   66.5   0.0     1   151    15   188    15   202 0.85 NADH(P)-binding
3Beta_HSD            PF01073.14   280 seq269_BIOID54321    -            349   2.3e-18   65.8   0.0   1   1     1e-21   2.8e-18   65.4   0.0     1   271    16   268    16   276 0.89 3-beta hydroxysteroid dehydrogenase/isomerase family
RmlD_sub_bind        PF04321.12   287 seq269_BIOID54321    -            349   1.1e-10   40.8   0.0   1   1   9.7e-14   2.7e-10   39.5   0.0     1   241    13   274    13   288 0.85 RmlD substrate binding domain
NAD_binding_4        PF07993.7    249 seq269_BIOID54321    -            349   2.3e-10   39.6   0.0   1   1   3.2e-13   8.7e-10   37.8   0.0    63   200    58   185    17   227 0.79 Male sterility protein
ABC_tran             PF00005.22   118 seq271_BIOID54321    -            275   1.3e-25   89.9   0.0   1   1   3.3e-29   2.3e-25   89.1   0.0     1   118    75   203    75   203 0.91 ABC transporter
AAA_21               PF13304.1    303 seq271_BIOID54321    -            275   1.5e-14   54.5   0.4   1   1     1e-12   6.9e-09   35.9   0.0   233   297   171   232   146   236 0.85 AAA domain
SBP_bac_3            PF00497.15   225 seq272_BIOID54321    -            243   5.9e-68  228.3   0.8   1   1   4.9e-72   6.7e-68  228.1   0.6     1   224    23   242    23   243 0.96 Bacterial extracellular solute-binding proteins, family 3
BPD_transp_1         PF00528.17   185 seq273_BIOID54321    -            238   1.4e-15   57.1  12.1   1   1   1.1e-19   1.4e-15   57.1   8.4     1   183    25   230    22   232 0.89 Binding-protein-dependent transport system inner membrane component
BPD_transp_1         PF00528.17   185 seq274_BIOID54321    -            222   1.9e-12   46.9  16.4   1   1   1.1e-15   1.5e-11   44.0  11.5     3   182    32   214    14   217 0.90 Binding-protein-dependent transport system inner membrane component
SBP_bac_3            PF00497.15   225 seq276_BIOID54321    -            265   9.9e-70  234.1   0.2   1   1   1.8e-73   1.2e-69  233.8   0.2     8   224    52   264    50   265 0.96 Bacterial extracellular solute-binding proteins, family 3
Glutaredoxin         PF00462.19    60 seq278_BIOID54321    -             85   8.8e-15   54.3   0.1   1   1   1.7e-18   1.1e-14   53.9   0.0     2    60     4    69     3    69 0.90 Glutaredoxin
DUF836               PF05768.9     81 seq278_BIOID54321    -             85   1.3e-05   25.2   0.0   1   1   2.2e-09   1.5e-05   25.0   0.0     3    57     4    66     2    81 0.77 Glutaredoxin-like domain (DUF836)
Asp-Al_Ex            PF06826.7    169 seq279_BIOID54321    -            561   3.3e-83  277.1  49.2   1   2   1.1e-44   7.2e-41  139.3  10.5     2   168    17   182    16   183 0.98 Predicted Permease Membrane Region
Asp-Al_Ex            PF06826.7    169 seq279_BIOID54321    -            561   3.3e-83  277.1  49.2   2   2   3.9e-46   2.7e-42  144.0  18.1     1   169   385   555   385   555 0.99 Predicted Permease Membrane Region
TrkA_C               PF02080.16    71 seq279_BIOID54321    -            561   1.8e-24   84.9   0.4   1   2   1.3e-15   8.9e-12   44.3   0.0    12    68   228   284   218   287 0.93 TrkA-C domain
TrkA_C               PF02080.16    71 seq279_BIOID54321    -            561   1.8e-24   84.9   0.4   2   2   8.2e-14   5.6e-10   38.5   0.2     2    71   304   372   303   372 0.91 TrkA-C domain
MFS_1                PF07690.11   354 seq282_BIOID54321    -            402   7.2e-23   80.7  61.8   1   1   1.1e-21   7.4e-18   64.3  17.1     4   179   223   392   218   401 0.88 Major Facilitator Superfamily
Hydrolase_3          PF08282.7    254 seq283_BIOID54321    -            271   2.1e-56  191.2   0.1   1   1   7.1e-60   2.4e-56  191.0   0.1     1   254     6   259     6   259 0.98 haloacid dehalogenase-like hydrolase
S6PP                 PF05116.8    247 seq283_BIOID54321    -            271   9.3e-13   47.9   0.0   1   1   7.4e-12   2.5e-08   33.4   0.0   130   224   155   250   145   255 0.86 Sucrose-6F-phosphate phosphohydrolase
Hydrolase            PF00702.21   204 seq283_BIOID54321    -            271   3.5e-08   34.1   0.9   1   1     6e-11     2e-07   31.6   0.2     1   204     3   227     3   227 0.54 haloacid dehalogenase-like hydrolase
HAD                  PF12710.2    191 seq283_BIOID54321    -            271     2e-07   31.2   0.0   1   1   3.3e-10   1.1e-06   28.7   0.0    90   191    26   224     6   224 0.82 haloacid dehalogenase-like hydrolase
PAP2                 PF01569.16   129 seq285_BIOID54321    -            198   1.9e-19   69.4   9.6   1   1   1.4e-23   1.9e-19   69.4   6.7     3   118    58   162    56   172 0.89 PAP2 superfamily
DeoRC                PF00455.17   162 seq286_BIOID54321    -            252   9.9e-47  158.4   0.0   1   1   2.7e-50   1.8e-46  157.6   0.0     4   160    76   232    73   234 0.99 DeoR C terminal sensor domain
HTH_DeoR             PF08220.7     57 seq286_BIOID54321    -            252   5.4e-15   54.5   0.0   1   1   1.2e-18   8.4e-15   53.9   0.0     1    55     8    59     8    61 0.93 DeoR-like helix-turn-helix domain
GST_N_3              PF13417.1     75 seq287_BIOID54321    -            208     6e-15   55.1   0.0   1   1   4.1e-18   1.1e-14   54.2   0.0     1    74     4    82     4    83 0.88 Glutathione S-transferase, N-terminal domain
GST_N                PF02798.15    76 seq287_BIOID54321    -            208   2.4e-13   49.9   0.0   1   1   1.3e-16   3.5e-13   49.3   0.0    10    75     8    76     1    77 0.91 Glutathione S-transferase, N-terminal domain
GST_C                PF00043.20    95 seq287_BIOID54321    -            208   1.5e-12   47.2   0.0   1   1   1.8e-15   4.9e-12   45.5   0.0    15    95   121   197    89   197 0.90 Glutathione S-transferase, C-terminal domain
GST_N_2              PF13409.1     70 seq287_BIOID54321    -            208   1.1e-11   44.4   0.0   1   1   7.5e-15     2e-11   43.5   0.0     5    69    13    77     9    78 0.87 Glutathione S-transferase, N-terminal domain
GST_C_2              PF13410.1     69 seq287_BIOID54321    -            208   5.6e-10   38.8   0.2   1   1   4.5e-13   1.2e-09   37.7   0.2     2    68   128   191   127   192 0.93 Glutathione S-transferase, C-terminal domain
Radical_SAM          PF04055.16   166 seq288_BIOID54321    -            441   8.8e-31  107.1   0.2   1   1   1.9e-31   1.3e-27   96.8   0.0     2   166   145   323   144   323 0.93 Radical SAM superfamily
UPF0004              PF00919.15    98 seq288_BIOID54321    -            441   4.5e-22   77.5   0.0   1   1   1.2e-25   7.9e-22   76.8   0.0     1    92     9    96     9   102 0.89 Uncharacterized protein family UPF0004
MoeA_N               PF03453.12   162 seq290_BIOID54321    -            411   2.8e-57  192.4   0.0   1   1   8.5e-61   3.9e-57  192.0   0.0     2   162     8   168     7   168 0.99 MoeA N-terminal region (domain I and II)
MoCF_biosynth        PF00994.19   144 seq290_BIOID54321    -            411   4.3e-31  107.1   0.0   1   1   1.3e-34     6e-31  106.6   0.0     2   143   182   317   181   318 0.95 Probable molybdopterin binding domain
MoeA_C               PF03454.10    72 seq290_BIOID54321    -            411   4.6e-21   74.4   0.1   1   1   3.1e-24   1.4e-20   72.8   0.0     1    72   332   404   332   404 0.98 MoeA C-terminal region (domain IV)
ThiF                 PF00899.16   136 seq291_BIOID54321    -            249   1.1e-43  148.1   0.2   1   1   2.6e-47   1.8e-43  147.5   0.1     1   135    30   163    30   164 0.98 ThiF family
MoeZ_MoeB            PF05237.8     84 seq291_BIOID54321    -            249   5.6e-28   96.2   0.6   1   1   1.6e-31   1.1e-27   95.2   0.4     2    82   169   249   168   249 0.97 MoeZ/MoeB domain
Radical_SAM          PF04055.16   166 seq293_BIOID54321    -            308   7.9e-30  104.0   0.0   1   1   2.9e-33   1.3e-29  103.3   0.0     1   158    28   238    28   243 0.98 Radical SAM superfamily
Fer4_12              PF13353.1    139 seq293_BIOID54321    -            308   1.1e-11   44.8   0.3   1   1   4.8e-14   2.2e-10   40.6   0.2     2    87    21   164    20   188 0.83 4Fe-4S single cluster domain
Fer4_14              PF13394.1    117 seq293_BIOID54321    -            308   2.4e-07   30.7   2.0   1   1   2.4e-08   0.00011   22.1   1.4     1    91    29   173    28   191 0.74 4Fe-4S single cluster domain
PFL                  PF02901.10   648 seq294_BIOID54321    -            810  2.8e-213  709.8   0.0   1   1  5.1e-217  3.5e-213  709.5   0.0     3   648    11   671     6   671 0.98 Pyruvate formate lyase
Gly_radical          PF01228.16   106 seq294_BIOID54321    -            810   1.1e-28   99.6   0.0   1   1   5.7e-32   3.9e-28   97.7   0.0     2   105   688   791   687   792 0.97 Glycine radical
Hydrolase_3          PF08282.7    254 seq295_BIOID54321    -            271   1.7e-54  184.9   0.0   1   1   5.6e-58   1.9e-54  184.7   0.0     1   254     6   259     6   259 0.92 haloacid dehalogenase-like hydrolase
S6PP                 PF05116.8    247 seq295_BIOID54321    -            271   1.5e-16   60.3   0.0   1   1   6.9e-16   2.3e-12   46.6   0.0    98   224   124   249   110   265 0.79 Sucrose-6F-phosphate phosphohydrolase
HAD                  PF12710.2    191 seq295_BIOID54321    -            271   1.1e-07   32.0   0.0   1   1     3e-10     1e-06   28.9   0.0    88   191    24   224     6   224 0.80 haloacid dehalogenase-like hydrolase
DUF1479              PF07350.7    416 seq296_BIOID54321    -            421  3.2e-144  480.3   0.0   1   1  2.8e-148  3.8e-144  480.1   0.0     5   416    16   419     9   419 0.99 Protein of unknown function (DUF1479)
YkuD                 PF03734.9    146 seq299_BIOID54321    -            306   1.6e-17   63.9   0.0   1   1     2e-21   2.8e-17   63.2   0.0     4   144   101   231    98   238 0.79 L,D-transpeptidase catalytic domain
Sulfatase            PF00884.18   379 seq301_BIOID54321    -            527   8.9e-47  159.7   1.4   1   1   8.5e-51   1.2e-46  159.4   1.0     1   308   217   486   217   524 0.88 Sulfatase
EamA                 PF00892.15   126 seq302_BIOID54321    -            295   1.8e-23   82.8  28.6   1   2   6.2e-11   8.4e-07   28.9   6.2     9   124    30   135    22   137 0.86 EamA-like transporter family
EamA                 PF00892.15   126 seq302_BIOID54321    -            295   1.8e-23   82.8  28.6   2   2   1.7e-20   2.4e-16   59.8   8.1     2   123   159   278   158   281 0.90 EamA-like transporter family
Ferritin             PF00210.19   142 seq303_BIOID54321    -            167   2.7e-18   66.0   0.1   1   1   2.3e-22   3.1e-18   65.7   0.1     2   136    31   166    30   167 0.94 Ferritin-like domain
SBP_bac_3            PF00497.15   225 seq304_BIOID54321    -            248   3.1e-71  239.1   2.2   1   1   2.6e-75   3.5e-71  238.9   1.5     1   224    27   244    27   245 0.97 Bacterial extracellular solute-binding proteins, family 3
BPD_transp_1         PF00528.17   185 seq305_BIOID54321    -            219   7.2e-26   90.7  16.2   1   1   7.3e-30   9.9e-26   90.2  11.2     1   184    33   217    33   218 0.95 Binding-protein-dependent transport system inner membrane component
ABC_tran             PF00005.22   118 seq307_BIOID54321    -            240   1.8e-26   92.6   0.0   1   1   9.7e-30   2.6e-26   92.1   0.0     1   118    41   165    41   165 0.89 ABC transporter
AAA_21               PF13304.1    303 seq307_BIOID54321    -            240   3.9e-15   56.4   0.0   1   1   1.4e-10   3.9e-07   30.2   0.0   234   298   134   195   130   198 0.95 AAA domain
MS_channel           PF00924.13   206 seq308_BIOID54321    -            741   2.7e-44  150.8   1.8   1   1   3.9e-48   5.4e-44  149.8   1.2     2   205   515   714   514   715 0.98 Mechanosensitive ion channel
DUF1471              PF07338.8     56 seq309_BIOID54321    -            134   1.1e-19   69.7   0.2   1   1   1.3e-23   1.7e-19   69.0   0.1     1    56    81   134    81   134 0.99 Protein of unknown function (DUF1471)
Plug                 PF07715.10   108 seq311_BIOID54321    -            110   8.4e-07   29.1   0.8   1   1     1e-10   1.4e-06   28.4   0.1     2    36    68   102    67   108 0.92 TonB-dependent Receptor Plug Domain
Nterm_IS4            PF13006.2     98 seq312_BIOID54321    -            442   5.8e-31  106.3   0.1   1   1   2.4e-34   1.6e-30  104.8   0.1     3    97    17   109    15   110 0.97 Insertion element 4 transposase N-terminal
DDE_Tnp_1            PF01609.16   211 seq312_BIOID54321    -            442   7.1e-27   94.2   0.0   1   1   1.4e-30   9.5e-27   93.8   0.0     4   211   127   352   124   352 0.84 Transposase DDE domain
TonB_dep_Rec         PF00593.19   276 seq313_BIOID54321    -            660   1.2e-35  123.7  13.4   1   1   1.7e-39   1.2e-35  123.7   9.3     1   275   414   658   414   659 0.91 TonB dependent receptor
Plug                 PF07715.10   108 seq313_BIOID54321    -            660   5.3e-09   36.2   2.3   1   1     3e-12   2.1e-08   34.3   1.6    39   107     8    68     2    69 0.92 TonB-dependent Receptor Plug Domain
DDE_Tnp_1            PF01609.16   211 seq315_BIOID54321    -            393   2.9e-29  102.0   0.0   1   1   2.8e-33   3.8e-29  101.6   0.0     2   211   130   371   129   371 0.96 Transposase DDE domain
2OG-FeII_Oxy_3       PF13640.1    100 seq317_BIOID54321    -            236   6.4e-13   48.9   0.1   1   1   2.5e-16   1.1e-12   48.1   0.1     3    99    95   186    94   187 0.91 2OG-Fe(II) oxygenase superfamily
2OG-FeII_Oxy         PF03171.15    99 seq317_BIOID54321    -            236   9.2e-06   25.7   0.0   1   1   3.4e-09   1.6e-05   25.0   0.0     6    98    94   187    90   188 0.88 2OG-Fe(II) oxygenase superfamily
zf-dskA_traR         PF01258.12    36 seq318_BIOID54321    -             88   4.3e-12   45.4   5.9   1   1   4.4e-16     6e-12   44.9   4.1     5    34    38    67    31    69 0.89 Prokaryotic dksA/traR C4-type zinc finger
DUF1471              PF07338.8     56 seq320_BIOID54321    -             86   1.6e-18   65.9   2.7   1   1     2e-22   2.7e-18   65.2   1.9     1    56    33    86    33    86 0.99 Protein of unknown function (DUF1471)
DUF1768              PF08719.6    157 seq321_BIOID54321    -            149   2.1e-45  154.1   0.1   1   1   1.7e-49   2.4e-45  153.9   0.1     1   155     6   145     6   147 0.97 Domain of unknown function (DUF1768)
DUF1956              PF09209.6    125 seq325_BIOID54321    -            227   1.7e-37  128.0   1.1   1   1   6.6e-41   4.5e-37  126.6   0.3     2   125   100   222    99   222 0.96 Domain of unknown function (DUF1956)
TetR_N               PF00440.18    47 seq325_BIOID54321    -            227   1.6e-13   49.9   0.6   1   1   2.4e-17   1.6e-13   49.9   0.4     1    47    21    66    21    66 0.97 Bacterial regulatory proteins, tetR family
HlyD                 PF00529.15   306 seq326_BIOID54321    -            331   1.2e-26   93.6  14.4   1   1   4.8e-30   1.6e-26   93.2  10.0     1   263    42   292    42   328 0.80 HlyD family secretion protein
HlyD_3               PF13437.1    105 seq326_BIOID54321    -            331   8.7e-15   54.8   0.1   1   1   1.1e-15   3.7e-12   46.4   0.0     1   101   205   313   205   317 0.80 HlyD family secretion protein
HlyD_2               PF12700.2    328 seq326_BIOID54321    -            331   2.3e-14   53.1   0.3   1   1   8.5e-17   2.9e-13   49.5   0.2    10   265    32   322    26   327 0.77 HlyD family secretion protein
Biotin_lipoyl_2      PF13533.1     50 seq326_BIOID54321    -            331   8.8e-12   44.3   0.0   1   1   2.6e-15   8.8e-12   44.3   0.0     1    49    42    90    42    91 0.96 Biotin-lipoyl like
ABC_tran             PF00005.22   118 seq327_BIOID54321    -            583   3.4e-38  130.5   0.0   1   2   1.6e-21   5.6e-18   65.3   0.0     1   116    52   170    52   172 0.92 ABC transporter
ABC_tran             PF00005.22   118 seq327_BIOID54321    -            583   3.4e-38  130.5   0.0   2   2   7.2e-21   2.5e-17   63.2   0.0     1   118   374   494   374   494 0.90 ABC transporter
AAA_21               PF13304.1    303 seq327_BIOID54321    -            583   1.7e-24   87.1   0.1   1   2   2.4e-11   8.4e-08   32.4   0.0     1   285    40   189    40   197 0.81 AAA domain
AAA_21               PF13304.1    303 seq327_BIOID54321    -            583   1.7e-24   87.1   0.1   2   2   7.6e-11   2.6e-07   30.7   0.0   236   297   465   523   462   523 0.96 AAA domain
ABC2_membrane_3      PF12698.2    344 seq328_BIOID54321    -            377   2.2e-44  151.7  22.3   1   1   7.2e-48   2.5e-44  151.6  15.5     2   344    27   370    26   370 0.88 ABC-2 family transporter protein
ABC2_membrane_2      PF12679.2    277 seq328_BIOID54321    -            377   1.5e-39  135.4  14.8   1   1   5.9e-43     2e-39  134.9  10.3     2   270    13   370    12   375 0.87 ABC-2 family transporter protein
ABC2_membrane        PF01061.19   209 seq328_BIOID54321    -            377   1.6e-23   82.8  36.0   1   1   8.6e-26   2.9e-22   78.7  16.2    47   208   179   341   146   342 0.91 ABC-2 type transporter
ABC2_membrane_4      PF12730.2    232 seq328_BIOID54321    -            377   3.3e-16   59.0  17.3   1   1   1.4e-19   4.9e-16   58.4  12.0     3   229    18   363    17   369 0.74 ABC-2 family transporter protein
ABC2_membrane_3      PF12698.2    344 seq329_BIOID54321    -            368   2.4e-53  181.2  14.5   1   1   8.4e-57   2.9e-53  181.0  10.1     7   338    25   355    21   361 0.91 ABC-2 family transporter protein
ABC2_membrane        PF01061.19   209 seq329_BIOID54321    -            368   5.6e-36  123.5  16.2   1   1     3e-39     1e-35  122.6   7.6    52   207   164   331   120   333 0.87 ABC-2 type transporter
ABC2_membrane_2      PF12679.2    277 seq329_BIOID54321    -            368   2.2e-30  105.3   9.0   1   1   8.4e-34   2.9e-30  104.9   6.3     1   275     6   366     6   368 0.87 ABC-2 family transporter protein
ABC2_membrane_4      PF12730.2    232 seq329_BIOID54321    -            368   9.8e-20   70.5   7.7   1   1   3.8e-23   1.3e-19   70.2   5.3     2   224    11   352    10   358 0.79 ABC-2 family transporter protein
Exo_endo_phos        PF03372.18   251 seq330_BIOID54321    -            253   1.3e-25   90.6   0.6   1   1   1.2e-29   1.6e-25   90.3   0.5     2   251    14   244    13   244 0.77 Endonuclease/Exonuclease/phosphatase family
PLDc_2               PF13091.1    126 seq331_BIOID54321    -            413   2.6e-35  120.8   0.0   1   2   3.9e-15   2.6e-11   43.2   0.0     3   112    26   154    24   165 0.78 PLD-like domain
PLDc_2               PF13091.1    126 seq331_BIOID54321    -            413   2.6e-35  120.8   0.0   2   2   3.8e-25   2.6e-21   75.5   0.0     2   120   213   334   212   339 0.87 PLD-like domain
PLDc                 PF00614.17    28 seq331_BIOID54321    -            413   2.3e-11   42.9   0.2   1   1   7.6e-12   5.2e-08   32.3   0.0     3    24   110   131   108   135 0.91 Phospholipase D Active site motif
UPF0104              PF03706.8    295 seq333_BIOID54321    -            318   5.3e-22   78.3  32.9   1   1   5.2e-26   7.1e-22   77.9  22.8     2   294    24   296    23   297 0.88 Uncharacterised protein family (UPF0104)
UPF0052              PF01933.13   301 seq337_BIOID54321    -            322   4.8e-87  291.9   0.1   1   1   4.3e-91   5.8e-87  291.6   0.1     1   298    32   319    32   321 0.97 Uncharacterised protein family UPF0052
Aminotran_3          PF00202.16   339 seq340_BIOID54321    -            466  9.6e-114  379.6   0.0   1   1  8.2e-118  1.1e-113  379.4   0.0     3   338    67   408    65   409 0.97 Aminotransferase class-III
PBP                  PF01161.15   145 seq341_BIOID54321    -            158   5.4e-37  126.7   0.0   1   1   4.4e-41     6e-37  126.5   0.0     2   143    12   157    11   158 0.94 Phosphatidylethanolamine-binding protein
Pectinesterase       PF01095.14   298 seq344_BIOID54321    -            427     9e-15   53.8   6.2   1   1   1.9e-15   2.6e-11   42.5   0.4    76   183   195   318   184   346 0.80 Pectinesterase
HTH_Tnp_IS1          PF12759.2     50 seq346_BIOID54321    -             91   2.2e-32  110.1   0.1   1   1   4.8e-36   3.3e-32  109.6   0.1     1    50    39    88    39    88 0.99 InsA C-terminal domain
Zn_Tnp_IS1           PF03811.8     36 seq346_BIOID54321    -             91   1.1e-21   75.9   4.5   1   1   3.1e-25   2.1e-21   74.9   3.1     1    36     1    36     1    36 0.99 InsA N-terminal domain
DDE_Tnp_IS1          PF03400.8    131 seq347_BIOID54321    -            125   1.1e-73  245.4   1.3   1   1   8.7e-78   1.2e-73  245.2   0.9     7   131     1   125     1   125 1.00 IS1 transposase
LysR_substrate       PF03466.15   209 seq349_BIOID54321    -            317   1.9e-44  151.1   0.0   1   1   3.6e-48   2.5e-44  150.8   0.0     4   205    91   291    88   295 0.97 LysR substrate binding domain
HTH_1                PF00126.22    60 seq349_BIOID54321    -            317   4.4e-20   71.0   0.3   1   1   1.6e-23   1.1e-19   69.8   0.2     2    60     6    64     5    64 0.97 Bacterial regulatory helix-turn-helix protein, lysR family
Hydrolase_3          PF08282.7    254 seq350_BIOID54321    -            306     5e-63  212.9   0.0   1   1   1.7e-66   5.7e-63  212.7   0.0     1   254    40   301    40   301 0.97 haloacid dehalogenase-like hydrolase
S6PP                 PF05116.8    247 seq350_BIOID54321    -            306   1.1e-14   54.1   0.0   1   2   4.6e-08   0.00016   20.9   0.0     3    76    38   109    36   125 0.85 Sucrose-6F-phosphate phosphohydrolase
S6PP                 PF05116.8    247 seq350_BIOID54321    -            306   1.1e-14   54.1   0.0   2   2   2.9e-11     1e-07   31.4   0.0   110   212   180   280   139   294 0.83 Sucrose-6F-phosphate phosphohydrolase
Hydrolase            PF00702.21   204 seq350_BIOID54321    -            306   1.2e-09   38.8   0.3   1   1   9.6e-12   3.3e-08   34.2   0.2     2   204    38   269    37   269 0.67 haloacid dehalogenase-like hydrolase
TOBE                 PF03459.12    64 seq352_BIOID54321    -            262   2.3e-30  104.3   0.2   1   2   2.6e-19   1.8e-15   56.6   0.1     1    63   125   188   125   189 0.98 TOBE domain
TOBE                 PF03459.12    64 seq352_BIOID54321    -            262   2.3e-30  104.3   0.2   2   2   7.7e-16   5.3e-12   45.5   0.0     3    64   199   258   197   258 0.97 TOBE domain
HTH_1                PF00126.22    60 seq352_BIOID54321    -            262   6.9e-07   28.7   0.0   1   1   1.9e-10   1.3e-06   27.9   0.0     2    60    20    83    19    83 0.89 Bacterial regulatory helix-turn-helix protein, lysR family
ABC_tran             PF00005.22   118 seq353_BIOID54321    -            494   4.1e-29  101.2   0.1   1   2   1.3e-12     3e-09   37.1   0.0     2   117    48   167    47   168 0.66 ABC transporter
ABC_tran             PF00005.22   118 seq353_BIOID54321    -            494   4.1e-29  101.2   0.1   2   2   2.6e-20   5.8e-17   62.0   0.0     1   117   304   433   304   434 0.88 ABC transporter
AAA_21               PF13304.1    303 seq353_BIOID54321    -            494   1.8e-20   73.9   9.5   1   1   2.1e-15   4.8e-12   46.3   1.4     4   297   295   464   295   467 0.83 AAA domain
Epimerase            PF01370.16   236 seq354_BIOID54321    -            352   3.6e-58  196.6   0.0   1   1   3.2e-61   4.4e-58  196.3   0.0     1   236    17   276    17   276 0.97 NAD dependent epimerase/dehydratase family
Epimerase_Csub       PF13950.1     62 seq354_BIOID54321    -            352   3.4e-26   90.8   1.2   1   1   4.2e-29   5.8e-26   90.0   0.9     1    62   289   350   289   350 0.99 UDP-glucose 4-epimerase C-term subunit
3Beta_HSD            PF01073.14   280 seq354_BIOID54321    -            352   5.5e-21   74.3   0.0   1   1   2.1e-23   2.8e-20   72.0   0.0     1   157    18   174    18   181 0.87 3-beta hydroxysteroid dehydrogenase/isomerase family
Polysacc_synt_2      PF02719.10   294 seq354_BIOID54321    -            352   4.1e-18   65.1   0.0   1   1   2.8e-20   3.8e-17   61.9   0.0     1   173    17   196    17   200 0.75 Polysaccharide biosynthesis protein
RmlD_sub_bind        PF04321.12   287 seq354_BIOID54321    -            352   2.1e-14   52.9   0.0   1   1   3.2e-17   4.3e-14   51.9   0.0     1   139    15   177    15   187 0.94 RmlD substrate binding domain
adh_short            PF00106.20   167 seq354_BIOID54321    -            352   7.6e-11   42.0   0.0   1   1   1.1e-13   1.5e-10   41.0   0.0     3   137    17   140    16   152 0.85 short chain dehydrogenase
NAD_binding_10       PF13460.1    183 seq354_BIOID54321    -            352   2.3e-10   40.6   0.0   1   1   2.8e-13   3.8e-10   39.9   0.0     1   140    17   186    17   213 0.80 NADH(P)-binding
NmrA                 PF05368.8    233 seq354_BIOID54321    -            352   4.7e-10   38.9   0.0   1   1   6.6e-11     9e-08   31.5   0.0     1   115    17   149    17   156 0.83 NmrA-like family
NAD_binding_4        PF07993.7    249 seq354_BIOID54321    -            352   4.6e-10   38.7   0.0   1   1   2.9e-12   3.9e-09   35.6   0.0     1   185    19   180    19   232 0.77 Male sterility protein
KR                   PF08659.5    181 seq354_BIOID54321    -            352   6.7e-08   32.2   0.0   1   1   8.5e-11   1.2e-07   31.5   0.0     3   149    17   150    16   153 0.84 KR domain
GalP_UDP_transf      PF01087.17   183 seq355_BIOID54321    -            348   8.9e-72  240.8   0.2   1   1   2.9e-75   1.3e-71  240.2   0.1     2   183     3   176     2   176 0.98 Galactose-1-phosphate uridyl transferase, N-terminal domain
GalP_UDP_tr_C        PF02744.12   167 seq355_BIOID54321    -            348   2.8e-71  238.3   0.1   1   1   2.6e-74   1.2e-70  236.2   0.1     2   165   183   345   182   347 0.98 Galactose-1-phosphate uridyl transferase, C-terminal domain
GalKase_gal_bdg      PF10509.4     52 seq356_BIOID54321    -            382   2.5e-23   80.9   0.1   1   1   9.8e-27   4.5e-23   80.1   0.1     2    52     9    59     8    59 0.96 Galactokinase galactose-binding signature
GHMP_kinases_N       PF00288.21    67 seq356_BIOID54321    -            382   2.7e-14   52.8   0.2   1   1   1.1e-17     5e-14   52.0   0.2     2    66   115   181   114   182 0.94 GHMP kinases N terminal domain
GHMP_kinases_C       PF08544.8     85 seq356_BIOID54321    -            382   2.4e-13   49.9   0.1   1   1   1.4e-16   6.3e-13   48.6   0.1     2    84   279   361   278   362 0.93 GHMP kinases C terminal
Aldose_epim          PF01263.15   301 seq357_BIOID54321    -            346   3.1e-92  308.8   0.0   1   1   2.5e-96   3.4e-92  308.6   0.0     2   301    17   342    16   342 0.99 Aldose 1-epimerase
His_Phos_1           PF00300.17   158 seq359_BIOID54321    -            250     5e-43  146.7   0.0   1   1   4.8e-47   6.5e-43  146.4   0.0     1   158     5   191     5   191 0.94 Histidine phosphatase superfamily (branch 1)
YbgS                 PF13985.1    122 seq360_BIOID54321    -            126   7.8e-61  203.2  17.1   1   1   6.4e-65   8.7e-61  203.0  11.8     1   122     3   126     3   126 0.99 YbgS-like protein
Cation_efflux        PF01545.16   285 seq361_BIOID54321    -            311   2.4e-78  263.0   6.2   1   1   1.9e-82   2.7e-78  262.8   4.3     1   283    19   292    19   294 0.97 Cation efflux family
UTRA                 PF07702.8    141 seq367_BIOID54321    -            240     5e-37  126.5   0.1   1   1     1e-40   7.2e-37  126.0   0.0     2   141    91   229    90   229 0.98 UTRA domain
GntR                 PF00392.16    64 seq367_BIOID54321    -            240   6.2e-25   86.3   0.8   1   1   1.6e-28   1.1e-24   85.5   0.5     1    64     6    69     6    69 0.99 Bacterial regulatory proteins, gntR family
Citrate_synt         PF00285.16   356 seq374_BIOID54321    -            427  8.7e-134  445.6   0.0   1   1  7.2e-138  9.9e-134  445.4   0.0     1   356    46   409    46   409 0.99 Citrate synthase
Fimbrial             PF00419.15   145 seq376_BIOID54321    -            188   6.2e-19   68.5   1.4   1   1   5.5e-23   7.5e-19   68.2   1.0     1   145    31   188    31   188 0.85 Fimbrial protein
Usher                PF00577.15   552 seq377_BIOID54321    -            609  3.8e-130  435.1  10.2   1   1  7.2e-134  4.9e-130  434.7   7.1     2   361   183   544   182   554 0.97 Type VII secretion system (T7SS), usher protein
PapC_N               PF13954.1    146 seq377_BIOID54321    -            609   1.6e-39  134.6   0.4   1   1     5e-43   3.4e-39  133.6   0.1     1   145    25   167    25   168 0.94 PapC N-terminal domain
Usher                PF00577.15   552 seq378_BIOID54321    -            226   2.1e-30  105.9   1.1   1   1   3.5e-34   2.4e-30  105.6   0.8   418   551     3   140     1   141 0.94 Type VII secretion system (T7SS), usher protein
PapC_C               PF13953.1     68 seq378_BIOID54321    -            226   1.9e-15   56.1   0.0   1   1   7.1e-19   4.8e-15   54.8   0.0     3    62   153   211   151   217 0.91 PapC C-terminal domain
Pili_assembly_N      PF00345.15   122 seq379_BIOID54321    -            245   9.6e-38  128.5   0.6   1   1   2.9e-41     2e-37  127.5   0.1     2   121    24   144    23   145 0.91 Gram-negative pili assembly chaperone, N-terminal domain
Pili_assembly_C      PF02753.12    68 seq379_BIOID54321    -            245   3.5e-12   45.8   0.3   1   1   1.9e-15   1.3e-11   44.0   0.2     1    63   165   225   165   229 0.95 Gram-negative pili assembly chaperone, C-terminal domain
Fimbrial             PF00419.15   145 seq380_BIOID54321    -            363   1.2e-13   51.4   0.4   1   1   5.2e-17   7.1e-13   48.8   0.1     8   145   223   363   212   363 0.88 Fimbrial protein
AmoA                 PF05145.7    318 seq381_BIOID54321    -            363  4.1e-114  380.8  34.5   1   1  4.1e-118  5.6e-114  380.3  23.9     1   317    44   358    44   359 0.99 Putative ammonia monooxygenase
PTR2                 PF00854.16   373 seq383_BIOID54321    -            493   1.5e-73  247.6  15.9   1   1   2.8e-77   1.9e-73  247.2  11.0     2   371    77   424    76   426 0.97 POT family
MFS_1                PF07690.11   354 seq383_BIOID54321    -            493   2.7e-16   59.1  45.5   1   1     2e-19   1.4e-15   56.8  29.8     9   347    22   423    14   431 0.73 Major Facilitator Superfamily
HTH_Tnp_IS1          PF12759.2     50 seq386_BIOID54321    -             91   2.2e-32  110.1   0.1   1   1   4.8e-36   3.3e-32  109.6   0.1     1    50    39    88    39    88 0.99 InsA C-terminal domain
Zn_Tnp_IS1           PF03811.8     36 seq386_BIOID54321    -             91   1.1e-21   75.9   4.5   1   1   3.1e-25   2.1e-21   74.9   3.1     1    36     1    36     1    36 0.99 InsA N-terminal domain
DDE_Tnp_IS1          PF03400.8    131 seq387_BIOID54321    -            117   1.1e-65  219.5   0.7   1   1   9.5e-70   1.3e-65  219.2   0.5     7   118     1   112     1   115 0.99 IS1 transposase
HTH_Tnp_1            PF01527.15    76 seq389_BIOID54321    -            213   4.6e-23   80.8   0.0   1   1   1.9e-24   8.7e-21   73.5   0.0     2    68    92   162    91   169 0.90 Transposase
TnpB_IS66            PF05717.8    108 seq390_BIOID54321    -            115   1.3e-44  149.9   0.0   1   1     1e-48   1.4e-44  149.8   0.0     2   107     7   110     6   111 0.96 IS66 Orf2 like protein
DDE_Tnp_IS66         PF03050.9    271 seq391_BIOID54321    -            523  3.2e-102  341.2   0.1   1   1  9.2e-106  3.2e-102  341.2   0.1     1   270   186   472   186   473 0.98 Transposase IS66 family
DDE_Tnp_IS66_C       PF13817.1     39 seq391_BIOID54321    -            523   3.1e-19   68.5   0.4   1   1   3.6e-22   1.2e-18   66.6   0.3     1    39   479   517   479   517 0.98 IS66 C-terminal element
HTH_Tnp_IS66         PF13005.2     59 seq391_BIOID54321    -            523   4.4e-18   64.7   6.7   1   1   2.8e-21   9.6e-18   63.6   4.6     2    59   125   180   124   180 0.98 putative Helix-turn-helix domain of transposase IS66
LZ_Tnp_IS66          PF13007.2     78 seq391_BIOID54321    -            523   5.8e-12   45.9   7.2   1   1   4.3e-15   1.5e-11   44.6   5.0     2    77    46   121    45   122 0.83 Transposase C of IS166 homeodomain
Potass_KdpF          PF09604.5     25 seq392_BIOID54321    -             67     6e-06   25.8   5.9   1   1   4.4e-10     6e-06   25.8   4.1     2    25    44    67    43    67 0.95 F subunit of K+-transporting ATPase (Potass_KdpF)
KdpA                 PF03814.10   552 seq393_BIOID54321    -            557  1.1e-245  815.8  29.8   1   1    9e-250  1.2e-245  815.6  20.7     1   552     9   557     9   557 0.99 Potassium-transporting ATPase A subunit
Hydrolase            PF00702.21   204 seq394_BIOID54321    -            682   4.4e-36  125.2   4.6   1   1   1.3e-39   4.4e-36  125.2   3.2     1   204   301   530   301   530 0.80 haloacid dehalogenase-like hydrolase
E1-E2_ATPase         PF00122.15   230 seq394_BIOID54321    -            682   2.2e-34  118.4   0.2   1   1   6.3e-38   2.2e-34  118.4   0.1     3   230    73   297    71   297 0.92 E1-E2 ATPase
HAD                  PF12710.2    191 seq394_BIOID54321    -            682   3.3e-14   53.4   0.0   1   1   2.3e-17   7.7e-14   52.1   0.0     2   190   305   526   304   527 0.66 haloacid dehalogenase-like hydrolase
Hydrolase_3          PF08282.7    254 seq394_BIOID54321    -            682   2.3e-05   23.9   1.3   1   1   4.3e-08   0.00015   21.3   0.3   193   241   501   549   497   556 0.89 haloacid dehalogenase-like hydrolase
KdpC                 PF02669.10   188 seq395_BIOID54321    -            190  8.6e-102  338.5   0.2   1   1    7e-106  9.6e-102  338.3   0.1     1   188     1   188     1   188 0.99 K+-transporting ATPase, c chain
KdpD                 PF02702.12   211 seq396_BIOID54321    -            894   2.7e-99  330.4   0.0   1   1  1.8e-102   4.1e-99  329.8   0.0     2   211    21   230    20   230 0.99 Osmosensitive K+ channel His kinase sensor domain
HATPase_c            PF02518.21   111 seq396_BIOID54321    -            894   1.4e-24   85.8   0.0   1   1   1.5e-27   3.3e-24   84.6   0.0     6   110   778   881   774   882 0.97 Histidine kinase-, DNA gyrase B-, and HSP90-like ATPase
DUF4118              PF13493.1    105 seq396_BIOID54321    -            894   6.4e-15   55.1  14.3   1   1   4.8e-18   1.1e-14   54.3   9.9     5   103   407   499   402   501 0.84 Domain of unknown function (DUF4118)
HisKA                PF00512.20    68 seq396_BIOID54321    -            894   2.6e-11   43.2   1.8   1   1   1.1e-14   2.6e-11   43.2   1.2     2    68   664   730   663   730 0.88 His Kinase A (phospho-acceptor) domain
GAF_3                PF13492.1    129 seq396_BIOID54321    -            894   3.1e-10   40.1   0.0   1   1   3.8e-13   8.7e-10   38.6   0.0     2   129   528   644   527   644 0.86 GAF domain
Usp                  PF00582.21   140 seq396_BIOID54321    -            894   3.4e-05   23.9   0.6   1   1   6.9e-08   0.00016   21.7   0.4     3   133   251   365   249   373 0.85 Universal stress protein family
Response_reg         PF00072.19   112 seq397_BIOID54321    -            225   1.2e-29  102.4   0.0   1   1   2.5e-33   1.7e-29  101.9   0.0     1   111     4   112     4   113 0.98 Response regulator receiver domain
Trans_reg_C          PF00486.23    77 seq397_BIOID54321    -            225     2e-22   78.7   0.0   1   1   6.4e-26   4.4e-22   77.6   0.0     2    77   148   223   146   223 0.97 Transcriptional regulatory protein, C terminal
OKR_DC_1             PF01276.15   417 seq400_BIOID54321    -            732  7.7e-199  660.3   0.0   1   1    2e-202  9.2e-199  660.0   0.0     1   417   109   551   109   551 0.99 Orn/Lys/Arg decarboxylase, major domain
OKR_DC_1_C           PF03711.10   137 seq400_BIOID54321    -            732     2e-53  180.0   0.2   1   1   1.2e-56   5.5e-53  178.5   0.1     1   135   576   707   576   709 0.98 Orn/Lys/Arg decarboxylase, C-terminal domain
OKR_DC_1_N           PF03709.10   115 seq400_BIOID54321    -            732   1.1e-22   80.1   0.0   1   1   4.4e-26     2e-22   79.2   0.0     1   115     4   103     4   103 0.99 Orn/Lys/Arg decarboxylase, N-terminal domain
AA_permease_2        PF13520.1    426 seq401_BIOID54321    -            439   2.2e-50  171.3  53.8   1   1   3.7e-54   2.6e-50  171.1  37.3     2   415    10   415     9   428 0.91 Amino acid permease
AA_permease          PF00324.16   479 seq401_BIOID54321    -            439   2.4e-20   72.2  46.2   1   1   4.7e-24   3.2e-20   71.8  32.0     5   419    17   403    12   425 0.88 Amino acid permease
Trans_reg_C          PF00486.23    77 seq402_BIOID54321    -             30   1.8e-05   24.4   0.0   1   1   1.4e-09   1.9e-05   24.3   0.0    51    77     2    28     1    28 0.95 Transcriptional regulatory protein, C terminal
DUF2625              PF10946.3    208 seq403_BIOID54321    -            252   3.8e-89  296.9   0.1   1   1   3.4e-93   4.6e-89  296.7   0.1     1   208    40   240    40   240 0.98 Protein of unknown function DUF2625
Abhydrolase_6        PF12697.2    228 seq405_BIOID54321    -            254   4.3e-36  124.8   4.5   1   1   1.8e-39     5e-36  124.5   3.1     1   227    19   246    19   247 0.80 Alpha/beta hydrolase family
Abhydrolase_1        PF00561.15   230 seq405_BIOID54321    -            254   1.6e-21   76.8   0.4   1   2   6.3e-17   1.7e-13   50.5   0.1     3   104    45   150    43   168 0.83 alpha/beta hydrolase fold
Abhydrolase_1        PF00561.15   230 seq405_BIOID54321    -            254   1.6e-21   76.8   0.4   2   2   5.8e-09   1.6e-05   24.4   0.0   173   228   193   248   187   250 0.93 alpha/beta hydrolase fold
Abhydrolase_5        PF12695.2    142 seq405_BIOID54321    -            254   5.8e-16   58.4   0.1   1   1   4.5e-19   1.2e-15   57.3   0.1     1   141    18   234    18   235 0.85 Alpha/beta hydrolase family
PGAP1                PF07819.8    225 seq405_BIOID54321    -            254   4.7e-09   36.0   0.1   1   1     2e-11   5.5e-08   32.5   0.1     3   143    15   137    13   159 0.78 PGAP1-like protein
RHH_1                PF01402.16    39 seq406_BIOID54321    -            120   3.8e-09   35.9   2.0   1   1     5e-13   6.8e-09   35.1   1.4     1    37    75   111    75   113 0.95 Ribbon-helix-helix protein, copG family
Flavodoxin_1         PF00258.20   143 seq408_BIOID54321    -            176   3.1e-33  114.6   0.1   1   1     1e-36   3.6e-33  114.4   0.0     1   143     6   160     6   160 0.95 Flavodoxin
Flavodoxin_3         PF12641.2    160 seq408_BIOID54321    -            176   1.1e-11   44.3   0.0   1   1   3.6e-15   1.2e-11   44.1   0.0     2   110     6   124     5   164 0.85 Flavodoxin domain
Flavodoxin_5         PF12724.2    143 seq408_BIOID54321    -            176   4.1e-08   33.2   0.0   1   1   1.7e-11   5.7e-08   32.7   0.0     2    84     6    89     5   108 0.83 Flavodoxin domain
FUR                  PF01475.14   120 seq410_BIOID54321    -            148   4.9e-49  165.1   0.2   1   1   4.3e-53   5.8e-49  164.8   0.1     1   120    10   130    10   130 0.99 Ferric uptake regulator family
Glucosamine_iso      PF01182.15   199 seq415_BIOID54321    -            266   9.1e-25   87.4   0.0   1   1   8.8e-29   1.2e-24   87.0   0.0     4   198    15   216    12   217 0.85 Glucosamine-6-phosphate isomerases/6-phosphogluconolactonase
Amidohydro_1         PF01979.15   333 seq416_BIOID54321    -            382   1.4e-39  136.5   0.3   1   1   4.9e-43   1.7e-39  136.3   0.2     1   332    50   363    50   364 0.94 Amidohydrolase family
Amidohydro_4         PF13147.1    304 seq416_BIOID54321    -            382   2.3e-13   50.7   0.1   1   1   7.6e-16   2.6e-12   47.2   0.1     2   304    46   361    45   361 0.75 Amidohydrolase
Amidohydro_3         PF07969.6    404 seq416_BIOID54321    -            382   1.4e-05   24.4   0.1   1   1   9.1e-09   3.1e-05   23.2   0.0   368   403   326   361   305   362 0.90 Amidohydrolase family
Amidohydro_5         PF13594.1     68 seq416_BIOID54321    -            382   2.2e-05   24.0   0.0   1   1   1.8e-08   6.1e-05   22.6   0.0     1    66    21    93    21   111 0.66 Amidohydrolase
ROK                  PF00480.15   179 seq417_BIOID54321    -            406   1.5e-59  200.7   0.2   1   1   5.1e-63   3.5e-59  199.5   0.0     1   179    90   274    90   274 0.99 ROK family
MarR                 PF01047.17    59 seq417_BIOID54321    -            406   8.4e-08   31.7   0.0   1   1     4e-11   2.8e-07   30.0   0.0    10    48    25    63    18    67 0.94 MarR family
Hydrolase_6          PF13344.1    101 seq420_BIOID54321    -            250   5.2e-23   80.7   0.0   1   1     3e-26     1e-22   79.7   0.0     1   101     6   105     6   105 0.98 Haloacid dehalogenase-like hydrolase
Hydrolase_like       PF13242.1     75 seq420_BIOID54321    -            250   2.4e-19   68.6   0.0   1   1   2.4e-22   8.1e-19   67.0   0.0     2    74   174   246   173   247 0.97 HAD-hyrolase-like
HAD_2                PF13419.1    176 seq420_BIOID54321    -            250   2.8e-10   40.6   0.0   1   1   3.2e-08   0.00011   22.4   0.0   131   176   174   220   136   220 0.90 Haloacid dehalogenase-like hydrolase
Hydrolase            PF00702.21   204 seq420_BIOID54321    -            250   1.7e-09   38.4   0.0   1   1   4.2e-11   1.4e-07   32.1   0.0     1   204     3   214     3   214 0.62 haloacid dehalogenase-like hydrolase
Asn_synthase         PF00733.16   255 seq426_BIOID54321    -            471     1e-76  257.7   0.1   1   1   6.8e-80   2.3e-76  256.5   0.0     1   255   128   367   128   367 0.99 Asparagine synthase
GATase_7             PF13537.1    124 seq426_BIOID54321    -            471   2.9e-26   91.5   0.0   1   1   1.9e-29   6.5e-26   90.4   0.0    39   123     2    83     1    84 0.93 Glutamine amidotransferase domain
GATase_6             PF13522.1    133 seq426_BIOID54321    -            471   1.3e-18   67.0   0.0   1   1   1.3e-21   4.3e-18   65.4   0.0    57   133     2    78     1    78 0.95 Glutamine amidotransferase domain
DUF3700              PF12481.3    228 seq426_BIOID54321    -            471   1.5e-10   40.5   0.0   1   1   7.4e-14   2.5e-10   39.8   0.0   125   204    31   110    24   120 0.92 Aluminium induced protein
Radical_SAM          PF04055.16   166 seq427_BIOID54321    -            474   4.8e-30  104.7   0.0   1   1   1.7e-33   7.9e-30  104.0   0.0     1   166   151   325   151   325 0.97 Radical SAM superfamily
UPF0004              PF00919.15    98 seq427_BIOID54321    -            474   7.8e-29   99.2   0.0   1   1     3e-32   1.4e-28   98.4   0.0     1    98     4   104     4   104 0.95 Uncharacterized protein family UPF0004
TRAM                 PF01938.15    61 seq427_BIOID54321    -            474   4.6e-20   71.0   0.1   1   1   2.3e-23   1.1e-19   69.9   0.1     1    61   378   440   378   440 0.96 TRAM domain
PhoH                 PF02562.11   205 seq428_BIOID54321    -            359     8e-97  322.3   0.0   1   1  1.5e-100     1e-96  321.9   0.0     2   205   131   334   130   334 0.99 PhoH-like protein
AAA_30               PF13604.1    196 seq428_BIOID54321    -            359   7.3e-08   32.1   0.0   1   1   5.1e-11   3.5e-07   29.8   0.0     4   133   136   287   134   289 0.84 AAA domain
UPF0054              PF02130.12   145 seq429_BIOID54321    -            155   1.6e-43  147.3   0.0   1   1   1.3e-47   1.8e-43  147.1   0.0    13   144    22   144     9   145 0.88 Uncharacterized protein family UPF0054
CorC_HlyC            PF03471.12    81 seq430_BIOID54321    -            292   1.5e-23   82.3   0.4   1   1   6.5e-27   4.4e-23   80.7   0.0     2    79   206   281   205   283 0.94 Transporter associated domain
CBS                  PF00571.23    57 seq430_BIOID54321    -            292   1.2e-21   75.9   3.1   1   2   4.4e-14     3e-10   39.5   0.1     1    52    69   123    69   128 0.96 CBS domain
CBS                  PF00571.23    57 seq430_BIOID54321    -            292   1.2e-21   75.9   3.1   2   2   3.1e-13   2.1e-09   36.7   0.3     4    56   138   189   135   190 0.92 CBS domain
CN_hydrolase         PF00795.17   184 seq431_BIOID54321    -            512   1.9e-26   92.4   0.0   1   1   2.3e-30   3.1e-26   91.7   0.0     2   184   224   412   223   412 0.89 Carbon-nitrogen hydrolase
SBP_bac_3            PF00497.15   225 seq432_BIOID54321    -            302   1.1e-48  165.3   0.7   1   1   1.9e-52   1.3e-48  165.0   0.5     1   224    42   271    42   272 0.93 Bacterial extracellular solute-binding proteins, family 3
NMT1                 PF09084.6    216 seq432_BIOID54321    -            302   2.1e-06   27.3   0.4   1   1   1.8e-09   1.2e-05   24.8   0.1    20   141    85   199    82   218 0.82 NMT1/THI5 like
BPD_transp_1         PF00528.17   185 seq433_BIOID54321    -            246   3.6e-27   94.9   8.0   1   1   2.6e-31   3.6e-27   94.9   5.6     4   184    46   238    43   239 0.96 Binding-protein-dependent transport system inner membrane component
BPD_transp_1         PF00528.17   185 seq434_BIOID54321    -            224   6.8e-19   67.9  19.1   1   1   6.5e-23   8.8e-19   67.6  13.3     1   183    34   223    12   224 0.92 Binding-protein-dependent transport system inner membrane component
ABC_tran             PF00005.22   118 seq435_BIOID54321    -            241   2.8e-27   95.3   0.0   1   1   5.6e-31   3.9e-27   94.8   0.0     1   118    41   165    41   165 0.95 ABC transporter
IU_nuc_hydro         PF01156.14   314 seq436_BIOID54321    -            311  3.2e-102  341.8   0.1   1   1  2.6e-106  3.6e-102  341.7   0.1     3   311     4   308     2   311 0.95 Inosine-uridine preferring nucleoside hydrolase
HSP70                PF00012.15   602 seq437_BIOID54321    -            556  2.4e-115  385.6   0.0   1   2   8.6e-20   5.9e-16   57.3   0.0     1    74     7    81     7    87 0.95 Hsp70 protein
HSP70                PF00012.15   602 seq437_BIOID54321    -            556  2.4e-115  385.6   0.0   2   2  2.4e-101   1.7e-97  326.7   0.0   108   553    87   539    80   551 0.90 Hsp70 protein
FGGY_C               PF02782.11   197 seq437_BIOID54321    -            556   0.00012   21.7   0.0   1   1   2.9e-08    0.0002   20.9   0.0   145   194   293   343   257   346 0.88 FGGY family of carbohydrate kinases, C-terminal domain
Sel1                 PF08238.7     39 seq438_BIOID54321    -            184   9.6e-30  102.2   8.5   1   3   2.3e-13   3.2e-09   37.0   0.1     3    38    65    98    63    99 0.86 Sel1 repeat
Sel1                 PF08238.7     39 seq438_BIOID54321    -            184   9.6e-30  102.2   8.5   2   3   2.7e-14   3.6e-10   40.0   0.1     1    39   100   135   100   135 0.96 Sel1 repeat
Sel1                 PF08238.7     39 seq438_BIOID54321    -            184   9.6e-30  102.2   8.5   3   3   9.5e-11   1.3e-06   28.7   0.2     1    38   136   170   136   171 0.91 Sel1 repeat
Sel1                 PF08238.7     39 seq441_BIOID54321    -            325   2.1e-68  225.1  49.4   1   8   1.4e-12     2e-08   34.5   0.1     2    39    26    61    25    61 0.87 Sel1 repeat
Sel1                 PF08238.7     39 seq441_BIOID54321    -            325   2.1e-68  225.1  49.4   2   8   1.2e-08   0.00017   22.0   0.1     2    39    63    97    62    97 0.77 Sel1 repeat
Sel1                 PF08238.7     39 seq441_BIOID54321    -            325   2.1e-68  225.1  49.4   3   8   8.8e-08    0.0012   19.2   0.1     4    38   101   130    98   131 0.80 Sel1 repeat
Sel1                 PF08238.7     39 seq441_BIOID54321    -            325   2.1e-68  225.1  49.4   4   8   2.5e-15   3.5e-11   43.2   3.2     2    39   133   167   132   167 0.96 Sel1 repeat
Sel1                 PF08238.7     39 seq441_BIOID54321    -            325   2.1e-68  225.1  49.4   5   8   2.3e-13   3.2e-09   37.0   0.4     1    39   168   203   168   203 0.95 Sel1 repeat
Sel1                 PF08238.7     39 seq441_BIOID54321    -            325   2.1e-68  225.1  49.4   6   8   2.8e-12   3.8e-08   33.6   3.1     2    39   205   239   204   239 0.89 Sel1 repeat
Sel1                 PF08238.7     39 seq441_BIOID54321    -            325   2.1e-68  225.1  49.4   7   8   2.2e-14     3e-10   40.2   0.3     3    37   242   273   240   275 0.93 Sel1 repeat
Sel1                 PF08238.7     39 seq441_BIOID54321    -            325   2.1e-68  225.1  49.4   8   8     4e-09   5.5e-05   23.5   0.1     1    33   276   305   276   310 0.85 Sel1 repeat
tRNA-synt_1_2        PF13603.1    185 seq442_BIOID54321    -            868   1.2e-79  265.8   0.0   1   1     7e-83   1.9e-79  265.1   0.0     1   184   229   411   229   412 0.98 Leucyl-tRNA synthetase, Domain 2
tRNA-synt_1          PF00133.17   601 seq442_BIOID54321    -            868   7.1e-71  238.8   8.9   1   5   1.4e-29   3.9e-26   91.1   0.2     4   178    24   179    21   182 0.88 tRNA synthetases class I (I, L, M and V)
tRNA-synt_1          PF00133.17   601 seq442_BIOID54321    -            868   7.1e-71  238.8   8.9   2   5   6.5e-09   1.8e-05   22.8   0.2   361   411   182   232   178   236 0.95 tRNA synthetases class I (I, L, M and V)
tRNA-synt_1          PF00133.17   601 seq442_BIOID54321    -            868   7.1e-71  238.8   8.9   3   5   2.4e-22   6.5e-19   67.2   0.0   188   349   238   416   233   425 0.79 tRNA synthetases class I (I, L, M and V)
tRNA-synt_1          PF00133.17   601 seq442_BIOID54321    -            868   7.1e-71  238.8   8.9   4   5   1.1e-10     3e-07   28.7   0.0   414   557   425   580   420   582 0.63 tRNA synthetases class I (I, L, M and V)
tRNA-synt_1          PF00133.17   601 seq442_BIOID54321    -            868   7.1e-71  238.8   8.9   5   5   3.8e-10     1e-06   26.9   0.0   560   593   626   659   616   667 0.87 tRNA synthetases class I (I, L, M and V)
tRNA-synt_1g         PF09334.6    391 seq442_BIOID54321    -            868   7.2e-34  116.9   0.0   1   2   5.8e-27   1.6e-23   82.9   0.0     5   218    47   232    43   248 0.83 tRNA synthetases class I (M)
tRNA-synt_1g         PF09334.6    391 seq442_BIOID54321    -            868   7.2e-34  116.9   0.0   2   2   5.7e-09   1.5e-05   23.6   0.0   314   364   614   664   603   677 0.81 tRNA synthetases class I (M)
Anticodon_1          PF08264.8    153 seq442_BIOID54321    -            868   4.7e-17   62.0   0.0   1   1   3.1e-20   8.4e-17   61.2   0.0     3   148   708   829   706   835 0.79 Anticodon-binding domain of tRNA
LptE                 PF04390.7    155 seq443_BIOID54321    -            193   4.5e-34  117.3   0.0   1   1   4.4e-38     6e-34  116.9   0.0     2   153    10   159     9   161 0.94 Lipopolysaccharide-assembly
DNA_pol3_delta       PF06144.8    172 seq444_BIOID54321    -            343   5.6e-48  162.5   0.1   1   1   6.3e-52   8.6e-48  161.9   0.1     1   172    21   190    21   190 0.99 DNA polymerase III, delta subunit
CTP_transf_2         PF01467.21   157 seq445_BIOID54321    -            213   2.8e-41  141.0   0.0   1   1   2.3e-45   3.2e-41  140.8   0.0     1   157     7   187     7   187 0.98 Cytidylyltransferase
His_Phos_1           PF00300.17   158 seq446_BIOID54321    -            204   6.3e-37  126.9   0.2   1   1   5.5e-41   7.5e-37  126.7   0.1     1   156     3   155     3   157 0.96 Histidine phosphatase superfamily (branch 1)
Oligomerisation      PF02410.10   100 seq448_BIOID54321    -            105   3.4e-33  113.5   0.2   1   1   2.8e-37   3.8e-33  113.3   0.1     4   100     9   104     6   104 0.97 Oligomerisation domain
SPOUT_MTase          PF02590.12   155 seq449_BIOID54321    -            155   4.9e-52  175.6   0.0   1   1     4e-56   5.5e-52  175.4   0.0     1   155     1   153     1   153 0.99 Predicted SPOUT methyltransferase
Transpeptidase       PF00905.17   304 seq450_BIOID54321    -            633   2.1e-90  302.7   0.1   1   1   4.1e-94   2.8e-90  302.3   0.0     2   304   272   609   271   609 0.97 Penicillin binding protein transpeptidase domain
PBP_dimer            PF03717.10   190 seq450_BIOID54321    -            633   1.8e-42  145.3   1.0   1   1   3.8e-46   2.6e-42  144.8   0.7     2   189    64   239    63   240 0.95 Penicillin-binding Protein dimerisation domain
FTSW_RODA_SPOVE      PF01098.14   359 seq451_BIOID54321    -            370  3.9e-124  413.9  28.7   1   1  3.4e-128  4.7e-124  413.6  19.9     3   358    20   364    17   365 0.96 Cell cycle protein
SPOR                 PF05036.8     76 seq452_BIOID54321    -            362   4.8e-17   61.7   2.1   1   1   1.7e-20   1.1e-16   60.5   1.5     1    75   287   359   287   360 0.92 Sporulation related domain
DPBB_1               PF03330.13    78 seq452_BIOID54321    -            362   2.3e-15   56.2   0.0   1   1     7e-19   4.8e-15   55.2   0.0     2    76    79   166    78   167 0.86 Rare lipoprotein A (RlpA)-like double-psi beta-barrel
Peptidase_S11        PF00768.15   241 seq453_BIOID54321    -            427    7e-100  333.1   0.1   1   1  2.1e-103  9.4e-100  332.7   0.0     4   240    62   296    59   297 0.98 D-alanyl-D-alanine carboxypeptidase
PBP5_C               PF07943.8     91 seq453_BIOID54321    -            427   2.8e-25   88.0   0.0   1   1   1.1e-28     5e-25   87.2   0.0     1    91   316   407   316   407 0.99 Penicillin-binding protein 5, C-terminal domain
Beta-lactamase2      PF13354.1    197 seq453_BIOID54321    -            427   2.9e-08   33.2   0.0   1   1     9e-12   4.1e-08   32.7   0.0     2   141    79   230    78   273 0.81 Beta-lactamase enzyme family
DUF493               PF04359.9     85 seq454_BIOID54321    -             87   2.5e-31  107.7   0.0   1   1     2e-35   2.7e-31  107.6   0.0     2    85     6    87     5    87 0.98 Protein of unknown function (DUF493)
BPL_LplA_LipB        PF03099.14   125 seq457_BIOID54321    -            213     1e-18   67.4   0.0   1   1   1.1e-22   1.4e-18   66.9   0.0    15   125    57   159    47   159 0.85 Biotin/lipoate A/B protein ligase family
LysR_substrate       PF03466.15   209 seq458_BIOID54321    -            317   9.6e-18   63.9   0.0   1   1   1.9e-21   1.3e-17   63.4   0.0     5   207   116   316   114   317 0.95 LysR substrate binding domain
HTH_1                PF00126.22    60 seq458_BIOID54321    -            317   1.2e-14   53.6   0.0   1   1   3.1e-18   2.1e-14   52.8   0.0     1    59    31    89    31    90 0.96 Bacterial regulatory helix-turn-helix protein, lysR family
Radical_SAM          PF04055.16   166 seq459_BIOID54321    -            321   1.7e-14   54.2   0.0   1   1   1.9e-18   2.6e-14   53.6   0.0     4   165    91   251    88   252 0.91 Radical SAM superfamily
CRCB                 PF02537.10   117 seq461_BIOID54321    -            127   2.8e-29  101.2  12.7   1   1   2.3e-33   3.2e-29  101.0   8.8     2   116     6   118     5   119 0.95 CrcB-like protein
DcuC                 PF03606.10   463 seq464_BIOID54321    -            461  1.3e-137  458.8  49.1   1   1  2.1e-141  1.4e-137  458.6  34.0     2   462     6   451     5   452 0.99 C4-dicarboxylate anaerobic carrier
DctM                 PF06808.7    416 seq464_BIOID54321    -            461   1.3e-08   33.7  42.1   1   1   1.9e-12   1.3e-08   33.7  29.2    97   412   124   449   117   453 0.79 DctM-like transporters
Citrate_ly_lig       PF08218.6    182 seq466_BIOID54321    -            352   5.2e-82  273.6   0.0   1   1   1.3e-85   8.9e-82  272.8   0.0     1   182   147   333   147   333 0.99 Citrate lyase ligase C-terminal domain
ACP                  PF06857.6     87 seq467_BIOID54321    -             98   1.2e-33  114.7   0.1   1   1   9.9e-38   1.4e-33  114.5   0.1     1    86     2    87     2    88 0.98 Malonate decarboxylase delta subunit (MdcD)
HpcH_HpaI            PF03328.9    221 seq468_BIOID54321    -            302   1.5e-81  272.3   0.2   1   1   4.1e-85   5.6e-81  270.5   0.0     1   221    15   234    15   234 0.99 HpcH/HpaI aldolase/citrate lyase family
CitF                 PF04223.7    466 seq470_BIOID54321    -            510  1.3e-273  907.5   1.8   1   1  1.1e-277  1.5e-273  907.3   1.3     1   466    43   508    43   508 1.00 Citrate lyase, alpha subunit (CitF)
CitX                 PF03802.9    170 seq471_BIOID54321    -            183   2.2e-59  199.6   0.0   1   1   1.8e-63   2.5e-59  199.4   0.0     2   169    12   180    11   181 0.98 Apo-citrate lyase phosphoribosyl-dephospho-CoA transferase
CitG                 PF01874.11   277 seq472_BIOID54321    -            292   8.7e-84  280.8   0.0   1   1   7.5e-88     1e-83  280.6   0.0     5   276    24   290    20   291 0.97 ATP:dephospho-CoA triphosphoribosyl transferase
Na_sulph_symp        PF00939.14   471 seq473_BIOID54321    -            487  1.6e-182  607.4  37.5   1   1  1.4e-186  1.9e-182  607.2  26.0     2   471     6   486     5   486 0.99 Sodium:sulfate symporter transmembrane region
Ribonuclease_T2      PF00445.13   189 seq474_BIOID54321    -            274   4.8e-32  111.0   0.0   1   1   4.8e-36   6.6e-32  110.5   0.0     1   181    40   244    40   252 0.81 Ribonuclease T2 family
GreA_GreB            PF01272.14    77 seq475_BIOID54321    -            136   1.9e-18   65.7   0.0   1   1     2e-22   2.7e-18   65.3   0.0     2    77    50   126    49   126 0.97 Transcription elongation factor, GreA/GreB, C-term
Usp                  PF00582.21   140 seq477_BIOID54321    -            142   4.9e-26   91.4   0.4   1   1   4.1e-30   5.6e-26   91.2   0.3     1   140     1   142     1   142 0.97 Universal stress protein family
Thioredoxin_2        PF13098.1    112 seq482_BIOID54321    -            268   9.4e-11   41.7   0.1   1   1   7.7e-14   5.3e-10   39.3   0.0     7   108   136   261   130   265 0.59 Thioredoxin-like domain
Thioredoxin_4        PF13462.1    163 seq482_BIOID54321    -            268   3.3e-07   30.3   0.0   1   1   1.2e-10   8.2e-07   29.0   0.0     9    73   130   192   122   248 0.74 Thioredoxin
HTH_1                PF00126.22    60 seq483_BIOID54321    -            300   1.2e-19   69.6   0.0   1   1   3.6e-23   2.4e-19   68.6   0.0     1    59    12    70    12    71 0.97 Bacterial regulatory helix-turn-helix protein, lysR family
LysR_substrate       PF03466.15   209 seq483_BIOID54321    -            300   6.8e-10   38.2   0.0   1   1   1.4e-13   9.2e-10   37.8   0.0    42   205   135   297   116   300 0.90 LysR substrate binding domain
DUF3440              PF11922.3    181 seq484_BIOID54321    -            406   5.3e-56  188.9   0.9   1   2   4.4e-45     2e-41  141.4   0.1     1   106   237   344   237   348 0.96 Domain of unknown function (DUF3440)
DUF3440              PF11922.3    181 seq484_BIOID54321    -            406   5.3e-56  188.9   0.9   2   2   6.7e-16   3.1e-12   46.3   0.1   137   181   346   387   341   387 0.89 Domain of unknown function (DUF3440)
PAPS_reduct          PF01507.14   174 seq484_BIOID54321    -            406   4.1e-16   59.1   0.1   1   1   6.8e-19   3.1e-15   56.3   0.1     2   163    30   234    29   237 0.78 Phosphoadenosine phosphosulfate reductase family
ParBc                PF02195.13    90 seq485_BIOID54321    -            209   7.6e-16   57.8   0.0   1   1     1e-19   1.4e-15   57.0   0.0     2    90    52   146    51   146 0.96 ParB-like nuclease domain
Fe-ADH               PF00465.14   366 seq486_BIOID54321    -            362   5.5e-46  156.7   0.2   1   1   1.2e-49   7.9e-46  156.2   0.2     1   364    12   348    12   350 0.90 Iron-containing alcohol dehydrogenase
Fe-ADH_2             PF13685.1    250 seq486_BIOID54321    -            362   1.2e-21   77.0   0.0   1   1   2.4e-25   1.6e-21   76.6   0.0     4   250    19   279    17   279 0.85 Iron-containing alcohol dehydrogenase
Peripla_BP_2         PF01497.13   238 seq489_BIOID54321    -            318     8e-32  110.1   0.5   1   1   6.9e-36   9.4e-32  109.9   0.3     1   236    49   297    49   299 0.96 Periplasmic binding protein
FecCD                PF01032.13   311 seq490_BIOID54321    -            338   1.3e-89  300.0  35.1   1   1   1.2e-93   1.6e-89  299.7  24.3     1   311    23   332    22   332 0.99 FecCD transport family
FecCD                PF01032.13   311 seq491_BIOID54321    -            330   1.9e-82  276.4  40.6   1   1   1.7e-86   2.3e-82  276.2  28.1     2   310    19   324    13   325 0.98 FecCD transport family
ABC_tran             PF00005.22   118 seq492_BIOID54321    -            271   1.6e-22   79.9   0.1   1   1     7e-26   2.4e-22   79.4   0.0     1   118    47   172    47   172 0.92 ABC transporter
AAA_29               PF13555.1     62 seq492_BIOID54321    -            271   6.9e-07   28.5   0.0   1   1   3.6e-10   1.2e-06   27.7   0.0    16    51    27    61    21    66 0.88 P-loop containing region of AAA domain
AAA_16               PF13191.1    166 seq492_BIOID54321    -            271   2.6e-06   27.8   0.2   1   1   1.2e-09     4e-06   27.1   0.1    24   158    33   189    22   216 0.67 AAA ATPase domain
TonB_dep_Rec         PF00593.19   276 seq494_BIOID54321    -            764   4.7e-35  121.7  14.1   1   1   6.8e-39   4.7e-35  121.7   9.7     1   275   483   762   483   763 0.93 TonB dependent receptor
Plug                 PF07715.10   108 seq494_BIOID54321    -            764   7.1e-29  100.1   1.6   1   1     1e-32   7.1e-29  100.1   1.1     8   108    67   181    61   181 0.96 TonB-dependent Receptor Plug Domain
ACPS                 PF01648.15   113 seq495_BIOID54321    -            256   4.6e-12   45.7   0.3   1   1   9.9e-15   1.4e-10   40.9   0.1     1    61   153   221   153   249 0.79 4'-phosphopantetheinyl transferase superfamily
GCS2                 PF04107.8    288 seq496_BIOID54321    -            391   4.4e-94  314.6   0.0   1   1   7.2e-98   9.8e-94  313.5   0.0     1   288    14   292    14   292 0.99 Glutamate-cysteine ligase family 2(GCS2)
DUF1158              PF06643.6     82 seq498_BIOID54321    -             82   3.5e-48  161.7   8.7   1   1   2.8e-52   3.8e-48  161.5   6.0     1    82     1    82     1    82 0.99 Protein of unknown function (DUF1158)
DUF419               PF04237.8     92 seq499_BIOID54321    -            122   1.9e-26   92.1   0.0   1   1   1.7e-30   2.3e-26   91.8   0.0     1    92    14   107    14   107 0.97 Protein of unknown function (DUF419)
Nitroreductase       PF00881.19   165 seq501_BIOID54321    -            217   3.1e-30  105.0   0.0   1   1   2.6e-34   3.6e-30  104.8   0.0     2   165     8   193     7   193 0.97 Nitroreductase family
MS_channel           PF00924.13   206 seq504_BIOID54321    -            415   4.9e-74  248.0   0.3   1   1     7e-76   9.5e-72  240.5   0.2     1   205   142   396   142   397 0.99 Mechanosensitive ion channel
Response_reg         PF00072.19   112 seq507_BIOID54321    -            227   7.3e-27   93.4   0.0   1   1   2.1e-30   1.5e-26   92.5   0.0     1   112     3   113     3   113 0.99 Response regulator receiver domain
Trans_reg_C          PF00486.23    77 seq507_BIOID54321    -            227   6.8e-26   89.8   0.0   1   1   1.7e-29   1.2e-25   89.0   0.0     1    77   146   221   146   221 0.97 Transcriptional regulatory protein, C terminal
HATPase_c            PF02518.21   111 seq508_BIOID54321    -            482   3.6e-25   87.7   0.0   1   1   1.4e-28   6.3e-25   86.9   0.0     1   110   371   480   371   481 0.97 Histidine kinase-, DNA gyrase B-, and HSP90-like ATPase
HisKA                PF00512.20    68 seq508_BIOID54321    -            482   2.5e-12   46.5   0.9   1   1   1.7e-15   7.9e-12   44.8   0.6     2    67   262   326   261   327 0.96 His Kinase A (phospho-acceptor) domain
HAMP                 PF00672.20    70 seq508_BIOID54321    -            482     5e-10   39.2   0.1   1   1   1.1e-13     5e-10   39.2   0.1     5    69   191   256   187   257 0.84 HAMP domain
Phage_GPD            PF05954.6    292 seq511_BIOID54321    -            633   1.5e-63  214.6   0.1   1   1   3.4e-67   2.3e-63  214.0   0.0     2   291    28   328    27   329 0.92 Phage late control gene D protein (GPD)
Phage_base_V         PF04717.7     79 seq511_BIOID54321    -            633   1.5e-27   95.2   0.2   1   1   4.4e-31     3e-27   94.2   0.1     1    77   366   458   366   460 0.92 Phage-related baseplate assembly protein
DUF1795              PF08786.6    130 seq512_BIOID54321    -            153   1.1e-29  102.7   0.1   1   1   9.4e-34   1.3e-29  102.5   0.0     1   130     7   138     7   138 0.93 Domain of unknown function (DUF1795)
PAAR_motif           PF05488.8     76 seq513_BIOID54321    -            705   4.7e-22   77.6   6.0   1   1   1.1e-13   7.5e-10   38.5   0.0    33    76   255   298   234   298 0.92 PAAR motif
RHS_repeat           PF05593.9     38 seq513_BIOID54321    -            705   1.3e-08   34.7   7.8   1   1   4.4e-11     3e-07   30.3   0.9     1    36   618   653   618   654 0.89 RHS Repeat
RHS_repeat           PF05593.9     38 seq514_BIOID54321    -            790   1.7e-48  161.7  75.2   1   6   5.8e-09   7.9e-05   22.6   2.8     1    38     6    44     6    44 0.94 RHS Repeat
RHS_repeat           PF05593.9     38 seq514_BIOID54321    -            790   1.7e-48  161.7  75.2   2   6   3.1e-10   4.2e-06   26.6   0.2     1    37   154   190   154   191 0.97 RHS Repeat
RHS_repeat           PF05593.9     38 seq514_BIOID54321    -            790   1.7e-48  161.7  75.2   3   6   1.2e-08   0.00017   21.5   0.6     5    34   222   251   222   255 0.93 RHS Repeat
RHS_repeat           PF05593.9     38 seq514_BIOID54321    -            790   1.7e-48  161.7  75.2   4   6   3.6e-08    0.0005   20.0   0.0     1    38   239   276   239   276 0.93 RHS Repeat
RHS_repeat           PF05593.9     38 seq514_BIOID54321    -            790   1.7e-48  161.7  75.2   5   6   4.9e-09   6.8e-05   22.8   1.3     1    34   280   313   280   323 0.90 RHS Repeat
RHS_repeat           PF05593.9     38 seq514_BIOID54321    -            790   1.7e-48  161.7  75.2   6   6   2.3e-08   0.00031   20.7   0.4     1    30   544   573   544   575 0.83 RHS Repeat
DDE_Tnp_1_assoc      PF13808.1     90 seq518_BIOID54321    -            166     2e-32  110.6   0.0   1   1   2.4e-36   3.3e-32  109.8   0.0     1    89     6    94     6    95 0.98 DDE_Tnp_1-associated
DDE_Tnp_1            PF01609.16   211 seq519_BIOID54321    -            218   6.1e-22   78.1   0.1   1   1   6.1e-26   8.3e-22   77.6   0.0    67   211     1   183     1   183 0.92 Transposase DDE domain
Glyco_trans_2_3      PF13632.1    192 seq521_BIOID54321    -            745   6.7e-48  162.8   0.1   1   1   1.5e-51   6.7e-48  162.8   0.1     2   191   165   382   164   387 0.92 Glycosyl transferase family group 2
Glyco_tranf_2_3      PF13641.1    230 seq521_BIOID54321    -            745   1.2e-42  146.1   0.1   1   1     6e-46   2.7e-42  145.0   0.1     2   228    70   331    69   333 0.91 Glycosyltransferase like family 2
T2SE_Nter            PF05157.10   109 seq521_BIOID54321    -            745   2.5e-18   65.9   3.6   1   1   1.4e-21   6.5e-18   64.6   0.0     3   108   524   628   522   629 0.97 Type II secretion system (T2SS), protein E, N-terminal domain
NfrA_C               PF13283.1    176 seq522_BIOID54321    -            990   2.8e-47  160.2   3.8   1   1     1e-50   2.8e-47  160.2   2.7     2   170   807   977   806   982 0.98 Bacteriophage N adsorption protein A C-term
TPR_16               PF13432.1     65 seq522_BIOID54321    -            990   1.4e-09   38.2   8.5   1   1   7.2e-10     2e-06   28.2   0.6     2    65   617   680   616   680 0.97 Tetratricopeptide repeat
TPR_14               PF13428.1     44 seq522_BIOID54321    -            990   1.5e-08   34.3  13.9   1   1   3.6e-08   9.7e-05   22.5   0.3     3    43   648   688   646   689 0.94 Tetratricopeptide repeat
TPR_15               PF13429.1    280 seq522_BIOID54321    -            990   6.9e-07   28.4  33.4   1   1   1.2e-09   3.2e-06   26.2   8.2    73   238   535   704   517   715 0.79 Tetratricopeptide repeat
HTH_AraC             PF00165.18    42 seq524_BIOID54321    -            253   4.7e-19   67.4   0.8   1   2     5e-10   3.4e-06   26.5   0.1     1    40   155   193   155   195 0.95 Bacterial regulatory helix-turn-helix proteins, AraC family
HTH_AraC             PF00165.18    42 seq524_BIOID54321    -            253   4.7e-19   67.4   0.8   2   2   4.7e-14   3.2e-10   39.3   0.0     6    41   208   244   206   245 0.94 Bacterial regulatory helix-turn-helix proteins, AraC family
HTH_18               PF12833.2     81 seq524_BIOID54321    -            253     6e-15   54.9   0.0   1   1   1.8e-18   1.2e-14   54.0   0.0     2    80   169   245   168   246 0.96 Helix-turn-helix domain
Response_reg         PF00072.19   112 seq525_BIOID54321    -            231   2.4e-26   91.8   0.1   1   1   5.3e-30   3.6e-26   91.2   0.1     1   111    27   138    27   139 0.98 Response regulator receiver domain
GerE                 PF00196.14    58 seq525_BIOID54321    -            231   8.4e-24   82.5   0.2   1   1   2.1e-27   1.4e-23   81.8   0.1     3    58   170   225   168   225 0.98 Bacterial regulatory proteins, luxR family
THF_DHG_CYH_C        PF02882.14   161 seq526_BIOID54321    -            288   1.3e-68  229.0   0.1   1   1   3.6e-72   2.5e-68  228.1   0.1     1   157   124   279   124   283 0.99 Tetrahydrofolate dehydrogenase/cyclohydrolase, NAD(P)-binding domain
THF_DHG_CYH          PF00763.18   117 seq526_BIOID54321    -            288   1.1e-41  141.4   0.1   1   1   2.5e-45   1.7e-41  140.7   0.1     1   117     4   121     4   121 0.99 Tetrahydrofolate dehydrogenase/cyclohydrolase, catalytic domain
S4_2                 PF13275.1     65 seq527_BIOID54321    -             70   1.7e-24   85.0   0.0   1   1   1.3e-28   1.8e-24   84.9   0.0     5    65     9    69     4    69 0.95 S4 domain
DUF457               PF04307.9    157 seq528_BIOID54321    -            173   2.3e-29  101.6  11.5   1   1     2e-33   2.7e-29  101.3   7.9     2   142     5   158     4   172 0.86 Predicted membrane-bound metal-dependent hydrolase (DUF457)
Pro_isomerase        PF00160.16   155 seq532_BIOID54321    -            164   6.8e-47  159.4   1.6   1   1   5.5e-51   7.5e-47  159.2   1.1     2   155     2   162     1   162 0.88 Cyclophilin type peptidyl-prolyl cis-trans isomerase/CLD
Metallophos_2        PF12850.2    156 seq533_BIOID54321    -            240   2.4e-13   50.0   0.0   1   1   6.9e-17   4.7e-13   49.1   0.0     1   125     1   203     1   217 0.82 Calcineurin-like phosphoesterase superfamily domain
Metallophos          PF00149.23   201 seq533_BIOID54321    -            240     8e-12   44.8   0.0   1   1     7e-15   4.8e-11   42.3   0.0     3   201     3   199     1   199 0.95 Calcineurin-like phosphoesterase
AIRC                 PF00731.15   150 seq535_BIOID54321    -            169   3.6e-66  220.9   1.9   1   1     3e-70   4.1e-66  220.7   1.3     2   150     9   159     8   159 0.99 AIR carboxylase
ATP-grasp            PF02222.17   172 seq536_BIOID54321    -            355   1.6e-56  190.2   0.0   1   1     3e-60   2.1e-56  189.8   0.0     2   171    88   253    86   254 0.97 ATP-grasp domain
ATP-grasp_4          PF13535.1    184 seq536_BIOID54321    -            355   5.3e-10   39.2   0.0   1   1   1.6e-13   1.1e-09   38.2   0.0     4   179    79   243    76   248 0.85 ATP-grasp domain
Ldh_2                PF02615.9    335 seq537_BIOID54321    -            349  1.4e-140  467.6   0.1   1   1  1.2e-144  1.6e-140  467.4   0.0     1   334     1   333     1   334 0.99 Malate/L-lactate dehydrogenase
Peptidase_M20        PF01546.23   171 seq538_BIOID54321    -            411   5.2e-26   91.1   0.0   1   1   9.6e-30   6.5e-26   90.8   0.0     3   169    79   404    77   406 0.93 Peptidase family M20/M25/M40
Cupin_2              PF07883.6     71 seq539_BIOID54321    -            261   6.1e-14   51.1   0.2   1   1   6.6e-11   2.2e-07   30.1   0.0     3    49   184   230   182   234 0.88 Cupin domain
Cupin_3              PF05899.7     74 seq539_BIOID54321    -            261     2e-12   46.1   0.0   1   1   3.3e-13   1.1e-09   37.3   0.0     2    69    56   130    55   136 0.85 Protein of unknown function (DUF861)
Mif2                 PF11699.3     85 seq539_BIOID54321    -            261   4.9e-05   23.1   0.0   1   1   2.9e-08    0.0001   22.1   0.0    36    83    84   131    49   133 0.91 Mif2/CENP-C like
LysR_substrate       PF03466.15   209 seq543_BIOID54321    -            308   1.1e-20   73.5   0.1   1   1   2.2e-24   1.5e-20   73.0   0.1    18   205   105   290    87   294 0.89 LysR substrate binding domain
HTH_1                PF00126.22    60 seq543_BIOID54321    -            308     1e-20   73.1   0.6   1   1   3.4e-24   2.3e-20   71.9   0.4     2    60     5    63     4    63 0.97 Bacterial regulatory helix-turn-helix protein, lysR family
Rhodanese            PF00581.15   113 seq544_BIOID54321    -            364     4e-06   27.0   0.0   1   1   1.1e-09   1.6e-05   25.1   0.0    12   111    16   129     6   131 0.71 Rhodanese-like domain
HTH_29               PF13551.1    113 seq545_BIOID54321    -            123   6.3e-23   80.9   0.0   1   1   1.6e-26   7.2e-23   80.7   0.0     2   112    12   114    11   115 0.94 Winged helix-turn helix
HTH_28               PF13518.1     52 seq545_BIOID54321    -            123     3e-07   30.1   0.0   1   1   1.1e-10   5.1e-07   29.4   0.0     8    51    18    61    11    62 0.86 Helix-turn-helix domain
HTH_23               PF13384.1     50 seq545_BIOID54321    -            123   5.5e-06   25.7   0.0   1   1     2e-09     9e-06   25.0   0.0     5    48    10    53     6    55 0.85 Homeodomain-like domain
Lipase_GDSL_2        PF13472.1    179 seq550_BIOID54321    -            197   1.6e-28   99.9   0.0   1   1   2.9e-32     2e-28   99.6   0.0     1   175    20   177    20   180 0.89 GDSL-like Lipase/Acylhydrolase family
Lipase_GDSL          PF00657.17   234 seq550_BIOID54321    -            197   5.9e-22   78.5   0.0   1   1     1e-25     7e-22   78.2   0.0     2   233    20   184    19   185 0.90 GDSL-like Lipase/Acylhydrolase
adh_short            PF00106.20   167 seq552_BIOID54321    -            269   5.5e-26   91.3   0.0   1   1   2.7e-29   7.5e-26   90.9   0.0     1   166    16   177    16   178 0.90 short chain dehydrogenase
KR                   PF08659.5    181 seq552_BIOID54321    -            269   4.2e-12   45.9   0.0   1   1   2.6e-15   7.2e-12   45.2   0.0     3   165    18   175    17   194 0.80 KR domain
adh_short_C2         PF13561.1    243 seq552_BIOID54321    -            269   5.4e-12   45.9   0.0   1   1   2.6e-15   7.2e-12   45.5   0.0     6   193    25   202    22   211 0.89 Enoyl-(Acyl carrier protein) reductase
NAD_binding_10       PF13460.1    183 seq552_BIOID54321    -            269   1.2e-09   38.3   0.0   1   1   6.3e-13   1.7e-09   37.8   0.0     1   146    18   192    18   214 0.81 NADH(P)-binding
Thioredoxin          PF00085.15   104 seq553_BIOID54321    -            296   7.3e-19   67.2   0.0   1   1     1e-22   1.4e-18   66.3   0.0     3   103    19   120    17   121 0.94 Thioredoxin
Band_7               PF01145.20   179 seq556_BIOID54321    -            305   2.4e-35  121.9   0.5   1   1   1.7e-39   2.4e-35  121.9   0.3     1   178    21   203    21   204 0.96 SPFH domain / Band 7 family
NfeD                 PF01957.13   144 seq557_BIOID54321    -            152   1.3e-24   86.8   5.8   1   1   1.1e-28   1.6e-24   86.6   4.0     1   142    12   149    12   151 0.92 NfeD-like C-terminal, partner-binding
E1-E2_ATPase         PF00122.15   230 seq560_BIOID54321    -            834   6.2e-55  185.6   0.3   1   1   2.3e-58   6.2e-55  185.6   0.2     1   229   291   512   291   513 0.99 E1-E2 ATPase
Hydrolase            PF00702.21   204 seq560_BIOID54321    -            834   6.3e-53  180.2   8.1   1   1   2.8e-56   7.5e-53  179.9   4.3     2   204   518   732   517   732 0.96 haloacid dehalogenase-like hydrolase
HMA                  PF00403.21    62 seq560_BIOID54321    -            834   1.1e-29  102.2   0.1   1   2   9.1e-15   2.5e-11   43.4   0.0     3    62     8    62     6    62 0.96 Heavy-metal-associated domain
HMA                  PF00403.21    62 seq560_BIOID54321    -            834   1.1e-29  102.2   0.1   2   2   8.4e-19   2.3e-15   56.3   0.0     3    61   104   159   102   160 0.96 Heavy-metal-associated domain
HAD                  PF12710.2    191 seq560_BIOID54321    -            834   3.3e-21   76.1   0.0   1   1     7e-24   1.9e-20   73.7   0.0     1   190   520   728   520   729 0.63 haloacid dehalogenase-like hydrolase
Hydrolase_3          PF08282.7    254 seq560_BIOID54321    -            834   4.1e-09   36.2   1.0   1   1   1.4e-09   3.9e-06   26.5   0.5   195   254   705   764   699   764 0.92 haloacid dehalogenase-like hydrolase
TraB                 PF01963.12   259 seq562_BIOID54321    -            264   5.4e-42  143.9   0.1   1   1   4.9e-46   6.7e-42  143.6   0.1     8   250    30   264    21   264 0.96 TraB family
YbaK                 PF04073.10   123 seq564_BIOID54321    -            159   1.2e-24   86.3   0.2   1   1     1e-28   1.4e-24   86.1   0.1     8   122    31   146    22   147 0.93 YbaK / prolyl-tRNA synthetases associated domain
MFS_1                PF07690.11   354 seq566_BIOID54321    -            406   9.6e-39  133.0  57.6   1   2   9.5e-30   1.3e-25   89.8  16.1     2   247    31   264    30   267 0.80 Major Facilitator Superfamily
MFS_1                PF07690.11   354 seq566_BIOID54321    -            406   9.6e-39  133.0  57.6   2   2   8.7e-20   1.2e-15   57.0  18.3     1   178   232   404   232   406 0.90 Major Facilitator Superfamily
Na_H_Exchanger       PF00999.16   384 seq567_BIOID54321    -            558   8.9e-76  254.7  52.7   1   1   1.8e-79   1.2e-75  254.3  36.5     4   379    14   385    11   389 0.94 Sodium/hydrogen exchanger family
TrkA_N               PF02254.13   116 seq567_BIOID54321    -            558   7.2e-25   87.1   0.3   1   1   1.8e-28   1.3e-24   86.3   0.2     2   115   421   534   420   535 0.97 TrkA-N domain
Abhydrolase_3        PF07859.8    211 seq569_BIOID54321    -            319     6e-53  179.4   0.0   1   1   1.7e-56   7.9e-53  179.0   0.0     1   210    87   295    87   296 0.90 alpha/beta hydrolase fold
DUF2424              PF10340.4    374 seq569_BIOID54321    -            319   1.4e-07   30.4   0.0   1   1   4.1e-11   1.9e-07   29.9   0.0   119   276    79   235    61   247 0.81 Protein of unknown function (DUF2424)
DLH                  PF01738.13   218 seq569_BIOID54321    -            319   0.00014   21.1   0.0   1   1   5.3e-08   0.00024   20.3   0.0   147   206   253   307   227   319 0.80 Dienelactone hydrolase family
priB_priC            PF07445.7    173 seq575_BIOID54321    -            175   1.6e-56  190.3  15.9   1   1   1.3e-60   1.8e-56  190.1  11.0     1   173     7   175     7   175 0.99 Primosomal replication protein priB and priC
DUF2496              PF10689.4     44 seq577_BIOID54321    -             53   2.8e-24   84.3   2.1   1   1   2.3e-28   3.2e-24   84.1   1.5     1    44     2    45     2    45 0.98 Protein of unknown function (DUF2496)
HlyD                 PF00529.15   306 seq579_BIOID54321    -            397   1.4e-80  270.8  14.4   1   1     4e-84   1.4e-80  270.8  10.0     1   306    64   361    64   361 0.99 HlyD family secretion protein
HlyD_2               PF12700.2    328 seq579_BIOID54321    -            397   4.6e-19   68.6   1.0   1   1   1.7e-22   5.9e-19   68.2   0.7     2   328    45   361    44   361 0.79 HlyD family secretion protein
HlyD_3               PF13437.1    105 seq579_BIOID54321    -            397     2e-12   47.2   4.5   1   1   1.5e-13   5.1e-10   39.5   0.2     2   105   176   290   175   290 0.89 HlyD family secretion protein
Biotin_lipoyl_2      PF13533.1     50 seq579_BIOID54321    -            397   7.2e-11   41.4   9.5   1   1   9.9e-11   3.4e-07   29.7   0.1     4    49    67   121    48   122 0.89 Biotin-lipoyl like
ACR_tran             PF00873.14  1021 seq580_BIOID54321    -           1049         0 1473.8  17.9   1   1         0         0 1473.6  12.4     1  1021     1  1030     1  1030 1.00 AcrB/AcrD/AcrF family
YbaJ                 PF10757.4    122 seq581_BIOID54321    -            124   4.7e-71  236.4   1.2   1   1   3.8e-75   5.2e-71  236.3   0.9     1   121     1   121     1   122 0.99 Biofilm formation regulator YbaJ
HHA                  PF05321.6     57 seq582_BIOID54321    -            154   7.4e-30  102.7   0.3   1   1     8e-34   1.1e-29  102.2   0.2     1    57    95   151    95   151 0.99 Haemolysin expression modulating protein
Mac                  PF12464.3     55 seq583_BIOID54321    -            183   1.1e-18   66.8   0.4   1   1   2.7e-22   1.8e-18   66.1   0.3     1    54     5    58     5    59 0.97 Maltose acetyltransferase
Hexapep              PF00132.19    36 seq583_BIOID54321    -            183   2.2e-14   52.1  16.3   1   1   2.3e-15   1.6e-11   43.0   5.3     2    36   130   164   129   164 0.96 Bacterial transferase hexapeptide (six repeats)
YlaC                 PF10777.4    156 seq584_BIOID54321    -            156     6e-76  253.1   0.3   1   1   4.9e-80   6.7e-76  253.0   0.2     1   155     1   154     1   155 0.99 sigma70 family sigma factor YlaC
EAL                  PF00563.15   236 seq586_BIOID54321    -            518   9.2e-64  215.0   0.0   1   1   1.9e-67   1.3e-63  214.5   0.0     2   235   275   503   274   504 0.96 EAL domain
CSS-motif            PF12792.2    208 seq586_BIOID54321    -            518   1.5e-41  141.9   0.0   1   1   3.4e-45   2.3e-41  141.3   0.0     2   208    38   249    37   249 0.94 CSS motif domain associated with EAL
DNA_binding_1        PF01035.15    85 seq587_BIOID54321    -            129     3e-29  100.4   0.0   1   1   2.9e-33     4e-29  100.0   0.0     2    84    32   114    31   115 0.97 6-O-methylguanine DNA methyltransferase, DNA binding domain
Acyl_CoA_thio        PF02551.10   132 seq589_BIOID54321    -            286   9.1e-69  229.0   0.0   1   2     3e-17   2.1e-13   49.9   0.0     5   126    21   103    17   115 0.89 Acyl-CoA thioesterase
Acyl_CoA_thio        PF02551.10   132 seq589_BIOID54321    -            286   9.1e-69  229.0   0.0   2   2   3.2e-55   2.2e-51  172.8   0.0     2   132   148   281   147   281 0.99 Acyl-CoA thioesterase
4HBT_3               PF13622.1    256 seq589_BIOID54321    -            286   7.4e-40  137.2   0.1   1   1   1.3e-43     9e-40  136.9   0.1    10   255    32   281    25   282 0.84 Thioesterase-like superfamily
SgrR_N               PF12793.2    115 seq591_BIOID54321    -            590   6.4e-38  129.1   2.0   1   1   1.6e-41   1.1e-37  128.4   1.4     2   115    30   143    29   143 0.98 Sugar transport-related sRNA regulator N-term
SBP_bac_5            PF00496.17   374 seq591_BIOID54321    -            590   9.1e-19   67.3   0.0   1   1   2.4e-22   1.6e-18   66.5   0.0     2   158   189   327   188   330 0.90 Bacterial extracellular solute-binding proteins, family 5 Middle
ExsB                 PF06508.8    137 seq592_BIOID54321    -            231     5e-57  191.4   0.0   1   1   1.4e-60   6.4e-57  191.0   0.0     1   137     3   140     3   140 0.99 ExsB
Asn_synthase         PF00733.16   255 seq592_BIOID54321    -            231   2.2e-05   23.9   0.0   1   1   8.3e-09   3.8e-05   23.1   0.0    21    80     5    64     2    77 0.90 Asparagine synthase
Arginosuc_synth      PF00764.14   388 seq592_BIOID54321    -            231   2.3e-05   23.5   0.1   1   1   8.8e-09     4e-05   22.7   0.0     1    59     5    63     5    75 0.91 Arginosuccinate synthase
Lipoprotein_16       PF03923.8    159 seq602_BIOID54321    -            192   9.5e-53  177.6   4.0   1   1   1.6e-56   1.1e-52  177.4   2.8     1   159    29   188    29   188 0.99 Uncharacterized lipoprotein
LPAM_1               PF08139.7     26 seq602_BIOID54321    -            192   1.2e-08   34.7   4.2   1   1     3e-12     2e-08   33.9   2.9     7    26     1    20     1    20 0.97 Prokaryotic membrane lipoprotein lipid attachment site
MFS_1                PF07690.11   354 seq603_BIOID54321    -            491     1e-33  116.4  66.9   1   1   2.7e-36   3.7e-32  111.3  27.2     1   351    17   366    17   369 0.87 Major Facilitator Superfamily
COX_ARM              PF06481.9     47 seq604_BIOID54321    -            315   1.2e-18   66.3   0.8   1   1   3.6e-22   2.5e-18   65.3   0.5     1    47   239   286   239   286 0.98 COX Aromatic Rich Motif
COX2                 PF00116.15   120 seq604_BIOID54321    -            315   3.5e-08   33.1   0.0   1   1   3.4e-11   2.3e-07   30.5   0.0    43   116   148   221   127   225 0.94 Cytochrome C oxidase subunit II, periplasmic domain
COX1                 PF00115.15   447 seq605_BIOID54321    -            663  5.5e-154  512.9  72.0   1   1    4e-158  5.5e-154  512.9  49.9     1   446    54   504    54   505 0.98 Cytochrome C and Quinol oxidase polypeptide I
COX3                 PF00510.13   258 seq606_BIOID54321    -            204   1.8e-18   66.8  17.5   1   1   2.2e-22   3.1e-18   66.0  12.1    65   257    16   202     4   203 0.85 Cytochrome c oxidase subunit III
COX4_pro             PF03626.9     75 seq607_BIOID54321    -            109   2.9e-17   62.3  18.9   1   1   2.5e-21   3.5e-17   62.1  13.1     1    75    18   100    18   100 0.97 Prokaryotic Cytochrome C oxidase subunit IV
UbiA                 PF01040.13   257 seq608_BIOID54321    -            296     2e-33  115.6  26.3   1   1   1.7e-37   2.4e-33  115.3  18.2     5   252    19   269    15   279 0.81 UbiA prenyltransferase family
MFS_1                PF07690.11   354 seq609_BIOID54321    -            520   3.6e-46  157.4  59.6   1   2   9.5e-44   6.5e-40  136.8  28.6     4   353    86   420    83   420 0.80 Major Facilitator Superfamily
MFS_1                PF07690.11   354 seq609_BIOID54321    -            520   3.6e-46  157.4  59.6   2   2     1e-12     7e-09   34.7   7.1    62   181   344   461   340   491 0.84 Major Facilitator Superfamily
Sugar_tr             PF00083.19   451 seq609_BIOID54321    -            520   1.1e-09   37.2  30.9   1   1   4.7e-13   3.2e-09   35.7  10.1    43   194   108   255    54   264 0.84 Sugar (and other) transporter
ApbA_C               PF08546.6    125 seq611_BIOID54321    -            303   1.4e-39  134.7   0.2   1   1   3.1e-43   2.1e-39  134.1   0.2     1   125   168   289   168   289 0.97 Ketopantoate reductase PanE/ApbA C terminal
ApbA                 PF02558.11   151 seq611_BIOID54321    -            303     1e-28   99.5   0.1   1   1   2.4e-32   1.6e-28   98.9   0.1     1   150     3   143     3   144 0.88 Ketopantoate reductase PanE/ApbA
DJ-1_PfpI            PF01965.19   147 seq612_BIOID54321    -            196   1.2e-34  118.7   0.0   1   1   2.3e-38   1.6e-34  118.4   0.0     2   146    32   172    31   173 0.94 DJ-1/PfpI family
DUF4066              PF13278.1    166 seq612_BIOID54321    -            196   5.3e-07   28.9   0.1   1   1   1.9e-10   1.3e-06   27.6   0.0     4   106    11   112     8   170 0.73 Putative amidotransferase
Exonuc_VII_S         PF02609.11    53 seq615_BIOID54321    -             80   9.5e-23   79.6   3.9   1   1   8.5e-27   1.2e-22   79.3   2.7     1    53    11    63    11    63 0.99 Exonuclease VII small subunit
polyprenyl_synt      PF00348.12   260 seq616_BIOID54321    -            299   5.6e-92  307.1   0.4   1   1   4.8e-96   6.5e-92  306.9   0.3     2   259    33   294    32   295 0.98 Polyprenyl synthetase
DXP_synthase_N       PF13292.1    270 seq617_BIOID54321    -            620  7.6e-113  375.7   0.0   1   1  5.1e-116  1.2e-112  375.1   0.0     2   270    12   282    11   282 0.99 1-deoxy-D-xylulose-5-phosphate synthase
Transket_pyr         PF02779.19   178 seq617_BIOID54321    -            620   7.3e-40  136.2   0.0   1   1   5.6e-43   1.3e-39  135.4   0.0     4   174   320   480   318   482 0.98 Transketolase, pyrimidine binding domain
Transketolase_C      PF02780.15   124 seq617_BIOID54321    -            620   1.7e-28   98.9   0.0   1   1   2.1e-31   4.7e-28   97.5   0.0     1   122   495   609   495   611 0.96 Transketolase, C-terminal domain
E1_dh                PF00676.15   300 seq617_BIOID54321    -            620   6.9e-07   28.1   0.1   1   1   5.1e-10   1.2e-06   27.4   0.0   104   166   124   186    93   193 0.86 Dehydrogenase E1 component
TPP_enzyme_C         PF02775.16   153 seq617_BIOID54321    -            620   8.3e-06   25.3   0.7   1   1   2.3e-08   5.2e-05   22.7   0.1    32    84   125   183   103   194 0.78 Thiamine pyrophosphate enzyme, C-terminal TPP binding domain
Transketolase_N      PF00456.16   333 seq617_BIOID54321    -            620     9e-06   24.5   0.0   1   1   7.3e-08   0.00017   20.4   0.0   144   192   143   190   118   198 0.87 Transketolase, thiamine diphosphate binding domain
Aldo_ket_red         PF00248.16   283 seq618_BIOID54321    -            348   1.5e-76  256.8   0.0   1   1   1.2e-80   1.7e-76  256.6   0.0     1   280    39   337    39   340 0.94 Aldo/keto reductase family
DUF3251              PF11622.3    165 seq620_BIOID54321    -            179   6.2e-80  266.2   2.0   1   1   5.1e-84   6.9e-80  266.1   1.4     1   157    20   176    20   179 0.99 Protein of unknown function (DUF3251)
Channel_Tsx          PF03502.8    238 seq621_BIOID54321    -            294   6.8e-68  228.8  24.1   1   1   5.7e-72   7.8e-68  228.6  16.7     2   238    32   294    31   294 0.96 Nucleoside-specific channel-forming protein, Tsx
DUF479               PF04336.7    106 seq623_BIOID54321    -            193   3.5e-32  110.5   2.9   1   1   3.8e-36   5.2e-32  110.0   2.0     1   105    81   186    81   187 0.99 Protein of unknown function, DUF479
SbcD_C               PF12320.3    100 seq625_BIOID54321    -            408   4.1e-29  100.4   4.4   1   1   1.6e-32   7.5e-29   99.6   3.1     1    99   282   383   282   384 0.93 Type 5 capsule protein repressor C-terminal domain
Metallophos          PF00149.23   201 seq625_BIOID54321    -            408   6.7e-13   48.3   0.1   1   1   5.3e-16   2.4e-12   46.5   0.1     1   199     9   232     9   234 0.82 Calcineurin-like phosphoesterase
Metallophos_2        PF12850.2    156 seq625_BIOID54321    -            408   3.5e-11   43.0   0.1   1   1   5.9e-14   2.7e-10   40.1   0.1     1   149     9   263     9   271 0.67 Calcineurin-like phosphoesterase superfamily domain
SbcCD_C              PF13558.1     90 seq626_BIOID54321    -           1047   2.4e-19   68.9   0.6   1   1   1.8e-22   8.1e-19   67.2   0.4     5    89   923  1001   919  1002 0.88 Putative exonuclease SbcCD, C subunit
AAA_23               PF13476.1    202 seq626_BIOID54321    -           1047   1.2e-13   51.7 112.1   1   1   3.2e-11   1.5e-07   31.8  53.5     1   199     5   271     5   699 0.91 AAA domain
AAA_29               PF13555.1     62 seq626_BIOID54321    -           1047   2.9e-07   29.8   0.1   1   1   3.8e-10   1.7e-06   27.3   0.0    18    51    26    58    16    69 0.80 P-loop containing region of AAA domain
MFS_1                PF07690.11   354 seq627_BIOID54321    -            422   8.5e-37  126.5  51.5   1   1   1.2e-40   8.5e-37  126.5  35.7     1   340    36   357    36   360 0.88 Major Facilitator Superfamily
Sugar_tr             PF00083.19   451 seq627_BIOID54321    -            422     8e-10   37.7  18.8   1   1   1.2e-13     8e-10   37.7  13.1    49   191    69   205    29   209 0.95 Sugar (and other) transporter
RdgC                 PF04381.7    301 seq628_BIOID54321    -            325  3.6e-134  446.3   2.6   1   1  3.1e-138  4.2e-134  446.1   1.8     1   300    24   323    24   324 1.00 Putative exonuclease, RdgC
HTH_Tnp_IS1          PF12759.2     50 seq629_BIOID54321    -             91   2.2e-32  110.1   0.1   1   1   4.8e-36   3.3e-32  109.6   0.1     1    50    39    88    39    88 0.99 InsA C-terminal domain
Zn_Tnp_IS1           PF03811.8     36 seq629_BIOID54321    -             91   1.1e-21   75.9   4.5   1   1   3.1e-25   2.1e-21   74.9   3.1     1    36     1    36     1    36 0.99 InsA N-terminal domain
DDE_Tnp_IS1          PF03400.8    131 seq630_BIOID54321    -            125   1.1e-73  245.4   1.3   1   1   8.7e-78   1.2e-73  245.2   0.9     7   131     1   125     1   125 1.00 IS1 transposase
F420_oxidored        PF03807.12    96 seq634_BIOID54321    -            269   1.1e-23   83.3   0.6   1   1   3.5e-27   2.4e-23   82.2   0.4     1    96     4    99     4    99 0.98 NADP oxidoreductase coenzyme F420-dependent
NAD_binding_2        PF03446.10   162 seq634_BIOID54321    -            269   4.6e-10   39.5   0.1   1   1   1.6e-13   1.1e-09   38.2   0.1     2    92     3    96     2   118 0.89 NAD binding domain of 6-phosphogluconate dehydrogenase
DDE_Tnp_1            PF01609.16   211 seq635_BIOID54321    -            415   3.3e-29  101.8   0.0   1   1   3.2e-33   4.4e-29  101.4   0.0     2   211   152   393   151   393 0.96 Transposase DDE domain
Dala_Dala_lig_C      PF07478.8    203 seq638_BIOID54321    -            364     3e-80  268.2   0.0   1   1   1.5e-83     4e-80  267.8   0.0     1   203   147   348   147   348 0.99 D-ala D-ala ligase C-terminus
Dala_Dala_lig_N      PF01820.16   117 seq638_BIOID54321    -            364   2.5e-34  117.9   0.0   1   1   1.8e-37     5e-34  116.9   0.0     2   117     5   130     4   130 0.96 D-ala D-ala ligase N-terminus
ATP-grasp_4          PF13535.1    184 seq638_BIOID54321    -            364   4.5e-16   59.0   0.0   1   1   2.9e-19   7.9e-16   58.2   0.0     2   176   138   317   137   321 0.82 ATP-grasp domain
ATP-grasp            PF02222.17   172 seq638_BIOID54321    -            364     1e-12   47.6   0.0   1   1   7.9e-16   2.1e-12   46.5   0.0     2   158   149   317   148   320 0.86 ATP-grasp domain
DUF2755              PF10954.3    100 seq642_BIOID54321    -            102   2.9e-58  193.6   0.2   1   1   2.4e-62   3.3e-58  193.4   0.1     1   100     1   101     1   101 0.99 Protein of unknown function (DUF2755)
Beta-lactamase       PF00144.19   330 seq644_BIOID54321    -            385   1.5e-64  218.0   1.5   1   1   1.4e-68     2e-64  217.6   1.0    13   314    47   357    32   370 0.87 Beta-lactamase
ALAD                 PF00490.16   324 seq647_BIOID54321    -            335  1.4e-136  454.5   0.2   1   1  1.2e-140  1.6e-136  454.3   0.1     3   322    16   330    14   332 0.99 Delta-aminolevulinic acid dehydratase
PIG-L                PF02585.12   128 seq648_BIOID54321    -            223   1.4e-24   86.9   1.4   1   1   1.6e-28   2.2e-24   86.2   1.0     1   127    20   141    20   142 0.94 GlcNAc-PI de-N-acetylase
Glycos_transf_2      PF00535.21   169 seq649_BIOID54321    -            398   8.8e-24   83.9   0.0   1   1   3.9e-27   1.3e-23   83.3   0.0     2   167    34   200    33   202 0.85 Glycosyl transferase family 2
Glyco_tranf_2_3      PF13641.1    230 seq649_BIOID54321    -            398   1.7e-19   70.5   0.0   1   1   6.6e-23   2.2e-19   70.0   0.0     5   230    34   254    29   254 0.86 Glycosyltransferase like family 2
Glyco_transf_21      PF13506.1    174 seq649_BIOID54321    -            398   3.1e-12   46.0   0.0   1   1   1.7e-15   5.8e-12   45.1   0.0    18   173    97   252    86   253 0.82 Glycosyl transferase family 21
Glyco_trans_2_3      PF13632.1    192 seq649_BIOID54321    -            398   2.9e-10   40.0  15.1   1   1   7.6e-13   2.6e-09   36.9  10.5     4   190   115   310   113   362 0.63 Glycosyl transferase family group 2
Hexapep              PF00132.19    36 seq650_BIOID54321    -            146   1.7e-14   52.4   5.3   1   1   4.5e-10   6.2e-06   25.3   0.8     4    34     2    32     1    34 0.91 Bacterial transferase hexapeptide (six repeats)
Trns_repr_metal      PF02583.12    85 seq654_BIOID54321    -             95   3.3e-26   91.1   0.8   1   1   2.7e-30   3.7e-26   91.0   0.6     2    85    10    93     9    93 0.94 Metal-sensitive transcriptional repressor
ADH_N                PF08240.7    109 seq655_BIOID54321    -            369   1.1e-28   99.0   2.4   1   1   1.6e-32   1.1e-28   99.0   1.7     2   108    28   154    27   155 0.91 Alcohol dehydrogenase GroES-like domain
ADH_zinc_N           PF00107.21   130 seq655_BIOID54321    -            369   8.1e-20   70.5   0.1   1   1     2e-23   1.4e-19   69.8   0.1     1   128   197   330   197   332 0.88 Zinc-binding dehydrogenase
Esterase             PF00756.15   251 seq656_BIOID54321    -            277   1.2e-76  257.3   0.1   1   1   3.1e-80   1.4e-76  257.1   0.0     1   250    21   268    21   269 0.99 Putative esterase
Esterase_phd         PF10503.4    220 seq656_BIOID54321    -            277   1.5e-05   24.2   0.1   1   1   2.3e-08   0.00011   21.4   0.1     4   129    31   169    28   177 0.76 Esterase PHB depolymerase
Chlorophyllase2      PF12740.2    260 seq656_BIOID54321    -            277   4.4e-05   22.3   0.0   1   1   1.4e-08   6.4e-05   21.8   0.0    13   121    39   165    27   215 0.73 Chlorophyllase enzyme
HTH_IclR             PF09339.5     52 seq658_BIOID54321    -            259   5.6e-16   57.7   1.8   1   1   1.6e-19   5.6e-16   57.7   1.2     2    52    53   103    52   103 0.97 IclR helix-turn-helix domain
Peripla_BP_3         PF13377.1    160 seq660_BIOID54321    -            363   7.9e-34  116.8   0.2   1   1   8.6e-37   2.9e-33  115.0   0.0     1   160   174   332   174   332 0.90 Periplasmic binding protein-like domain
Peripla_BP_1         PF00532.16   279 seq660_BIOID54321    -            363   2.6e-23   82.5   0.3   1   1   1.1e-26   3.6e-23   82.0   0.2    18   278    81   329    79   330 0.91 Periplasmic binding proteins and sugar binding domain of LacI family
LacI                 PF00356.16    46 seq660_BIOID54321    -            363   9.6e-23   79.4   3.6   1   1   5.4e-26   1.8e-22   78.5   1.4     1    46     8    53     8    53 0.99 Bacterial regulatory proteins, lacI family
Peripla_BP_4         PF13407.1    258 seq660_BIOID54321    -            363   7.6e-16   58.1   0.1   1   1   3.4e-19   1.2e-15   57.5   0.0    15   257    81   314    67   315 0.91 Periplasmic binding protein domain
Glyco_hydro_2_C      PF02836.12   298 seq661_BIOID54321    -           1048  2.1e-125  417.4   0.0   1   1  8.6e-129  2.9e-125  416.9   0.0     1   297   336   629   336   630 0.98 Glycosyl hydrolases family 2, TIM barrel domain
Bgal_small_N         PF02929.12   276 seq661_BIOID54321    -           1048   2.5e-91  305.4   0.0   1   1   1.1e-94   3.8e-91  304.8   0.0     5   275   753  1021   749  1022 0.98 Beta galactosidase small chain
Glyco_hydro_2_N      PF02837.13   167 seq661_BIOID54321    -           1048   1.8e-51  173.9   0.0   1   1     1e-54   3.5e-51  172.9   0.0     2   167    50   219    49   219 0.95 Glycosyl hydrolases family 2, sugar binding domain
Glyco_hydro_2        PF00703.16   110 seq661_BIOID54321    -           1048   7.9e-16   58.3   0.0   1   1   2.1e-18   7.2e-15   55.2   0.0     2   110   222   334   221   334 0.87 Glycosyl hydrolases family 2
Pili_assembly_N      PF00345.15   122 seq664_BIOID54321    -            193   3.8e-06   26.5   0.0   1   1   6.2e-10   8.5e-06   25.4   0.0     2    96    28   128    27   156 0.71 Gram-negative pili assembly chaperone, N-terminal domain
Fer2_2               PF01799.15    75 seq667_BIOID54321    -            229   1.5e-30  104.7   2.1   1   1   3.9e-34   2.7e-30  103.9   0.1     1    74   133   221   133   222 0.97 [2Fe-2S] binding domain
Fer2                 PF00111.22    78 seq667_BIOID54321    -            229   1.8e-10   40.2   1.1   1   1   2.7e-14   1.8e-10   40.2   0.7     2    73    66   119    65   127 0.82 2Fe-2S iron-sulfur cluster binding domain
FAD_binding_5        PF00941.16   171 seq668_BIOID54321    -            318   3.3e-52  176.2   0.0   1   1   7.6e-56   5.2e-52  175.6   0.0     1   170     2   220     2   221 0.98 FAD binding domain in molybdopterin dehydrogenase
CO_deh_flav_C        PF03450.12   103 seq668_BIOID54321    -            318   6.5e-08   32.3   0.7   1   1   3.2e-11   2.2e-07   30.6   0.2     2    77   227   300   226   314 0.83 CO dehydrogenase flavoprotein C-terminal domain
Ald_Xan_dh_C2        PF02738.13   543 seq669_BIOID54321    -            732  4.2e-141  470.8   0.1   1   1  8.2e-145  5.6e-141  470.4   0.0    13   543   156   668   142   668 0.97 Molybdopterin-binding domain of aldehyde dehydrogenase
Ald_Xan_dh_C         PF01315.17   111 seq669_BIOID54321    -            732   1.9e-24   85.7   1.1   1   1   6.1e-28   4.1e-24   84.6   0.7     1   110    34   137    34   138 0.94 Aldehyde oxidase and xanthine dehydrogenase, a/b hammerhead domain
XdhC_CoxI            PF02625.11    71 seq670_BIOID54321    -            318   1.8e-20   72.1   3.2   1   1   5.2e-24   3.5e-20   71.2   2.2     2    70    33   101    32   102 0.96 XdhC and CoxI family
XdhC_C               PF13478.1    136 seq670_BIOID54321    -            318   2.7e-19   69.7   0.0   1   1   4.2e-21   2.9e-17   63.1   0.0    36   136   197   301   180   301 0.80 XdhC Rossmann domain
LysR_substrate       PF03466.15   209 seq671_BIOID54321    -            136   6.5e-16   57.9   0.0   1   1   5.3e-20   7.2e-16   57.8   0.0   103   207    24   131     2   133 0.90 LysR substrate binding domain
HTH_Tnp_1            PF01527.15    76 seq673_BIOID54321    -            213   4.6e-23   80.8   0.0   1   1   1.9e-24   8.7e-21   73.5   0.0     2    68    92   162    91   169 0.90 Transposase
TnpB_IS66            PF05717.8    108 seq674_BIOID54321    -            115   1.3e-44  149.9   0.0   1   1     1e-48   1.4e-44  149.8   0.0     2   107     7   110     6   111 0.96 IS66 Orf2 like protein
DDE_Tnp_IS66         PF03050.9    271 seq675_BIOID54321    -            523  3.2e-102  341.2   0.1   1   1  9.2e-106  3.2e-102  341.2   0.1     1   270   186   472   186   473 0.98 Transposase IS66 family
DDE_Tnp_IS66_C       PF13817.1     39 seq675_BIOID54321    -            523   3.1e-19   68.5   0.4   1   1   3.6e-22   1.2e-18   66.6   0.3     1    39   479   517   479   517 0.98 IS66 C-terminal element
HTH_Tnp_IS66         PF13005.2     59 seq675_BIOID54321    -            523   4.4e-18   64.7   6.7   1   1   2.8e-21   9.6e-18   63.6   4.6     2    59   125   180   124   180 0.98 putative Helix-turn-helix domain of transposase IS66
LZ_Tnp_IS66          PF13007.2     78 seq675_BIOID54321    -            523   5.8e-12   45.9   7.2   1   1   4.3e-15   1.5e-11   44.6   5.0     2    77    46   121    45   122 0.83 Transposase C of IS166 homeodomain
Ogr_Delta            PF04606.7     47 seq679_BIOID54321    -            166   1.6e-25   88.3  10.4   1   2   5.6e-17   7.7e-13   47.7   1.4     1    43     3    45     3    47 0.97 Ogr/Delta-like zinc finger
Ogr_Delta            PF04606.7     47 seq679_BIOID54321    -            166   1.6e-25   88.3  10.4   2   2   2.7e-16   3.7e-12   45.6   1.0     2    47    87   132    86   132 0.98 Ogr/Delta-like zinc finger
Psu                  PF07455.6    188 seq681_BIOID54321    -            190     2e-98  327.3   4.9   1   1  1.6e-102   2.2e-98  327.1   3.4     1   188     1   187     1   187 0.99 Phage polarity suppression protein (Psu)
Porin_1              PF00267.16   337 seq684_BIOID54321    -            353  5.3e-142  472.9  25.1   1   1  8.8e-146    6e-142  472.7  17.4     1   337    29   353    29   353 0.98 Gram-negative porin
Porin_4              PF13609.1    311 seq684_BIOID54321    -            353   6.2e-22   78.3  31.9   1   1   9.1e-26   6.2e-22   78.3  22.1     4   304    12   327     7   336 0.76 Gram-negative porin
Peptidase_M20        PF01546.23   171 seq685_BIOID54321    -            485   7.1e-22   77.6   0.1   1   1   1.4e-25   9.6e-22   77.2   0.1     1   171    72   481    72   481 0.94 Peptidase family M20/M25/M40
M20_dimer            PF07687.9    109 seq685_BIOID54321    -            485   2.5e-09   36.7   0.0   1   1   1.5e-11     1e-07   31.5   0.0    12   107   207   293   200   295 0.85 Peptidase dimerisation domain
Trans_reg_C          PF00486.23    77 seq692_BIOID54321    -            110   1.6e-09   37.4   0.0   1   1   1.5e-13     2e-09   37.0   0.0     5    64    27    85    23    97 0.90 Transcriptional regulatory protein, C terminal
SAF_2                PF13144.1    196 seq701_BIOID54321    -            245   1.1e-40  139.1   1.3   1   1   9.9e-45   1.4e-40  138.8   0.9     6   195    44   240    34   241 0.84 SAF-like
FlgM                 PF04316.8     57 seq702_BIOID54321    -             92   8.4e-12   44.7   2.6   1   1   7.8e-16   1.1e-11   44.4   1.8     9    56    43    89    19    90 0.86 Anti-sigma-28 factor, FlgM
FlgN                 PF05130.7    143 seq703_BIOID54321    -            142   5.3e-19   68.7   4.1   1   1   4.3e-23   5.9e-19   68.5   2.8     2   122     7   132     1   134 0.96 FlgN protein
Glycos_transf_2      PF00535.21   169 seq706_BIOID54321    -            838   1.2e-18   67.2   0.1   1   1   8.9e-22     4e-18   65.5   0.1     1   147    44   195    44   217 0.84 Glycosyl transferase family 2
Glyco_tranf_2_3      PF13641.1    230 seq706_BIOID54321    -            838   1.5e-07   31.4   0.0   1   1   2.5e-10   1.1e-06   28.5   0.0     1   116    41   154    40   165 0.78 Glycosyltransferase like family 2
Glyphos_transf       PF04464.9    369 seq706_BIOID54321    -            838   1.1e-05   24.2   0.0   1   1   4.4e-09     2e-05   23.4   0.0   131   293   603   753   576   834 0.81 CDP-Glycerol:Poly(glycerophosphate) glycerophosphotransferase
SpoA                 PF01052.15    77 seq712_BIOID54321    -            283   2.8e-09   36.3   0.1   1   1   3.7e-13   5.1e-09   35.4   0.0     3    66   208   269   206   272 0.94 Surface presentation of antigens (SPOA)
SpoA                 PF01052.15    77 seq713_BIOID54321    -            123   1.8e-17   62.5   1.0   1   1   1.7e-21   2.3e-17   62.2   0.7     4    75    44   115    42   117 0.96 Surface presentation of antigens (SPOA)
FliP                 PF00813.15   194 seq714_BIOID54321    -            250   6.5e-75  250.9  16.9   1   1   4.8e-79   6.5e-75  250.9  11.7     1   193    50   240    50   241 0.97 FliP family
Bac_export_3         PF01313.14    76 seq716_BIOID54321    -             90   5.3e-26   90.0   7.4   1   1   5.1e-30     7e-26   89.6   5.1     3    74     7    78     5    80 0.95 Bacterial export proteins, family 3
Bac_export_1         PF01311.15   249 seq717_BIOID54321    -            260   3.1e-46  157.5  27.1   1   1   2.6e-50   3.6e-46  157.3  18.8     2   246     8   249     7   252 0.97 Bacterial export proteins, family 1
Bac_export_2         PF01312.14   343 seq718_BIOID54321    -            379   5.6e-96  321.3   1.6   1   1  4.7e-100   6.4e-96  321.0   1.1     2   342     6   345     5   346 0.97 FlhB HrpN YscU SpaS Family
FHIPEP               PF00771.15   658 seq719_BIOID54321    -            697  6.3e-251  834.2   7.0   1   1  5.4e-255  7.4e-251  834.0   4.8     1   657    25   689    25   690 0.97 FHIPEP family
RelB                 PF04221.7     83 seq723_BIOID54321    -             86   1.7e-31  107.7   0.2   1   1   1.3e-35   1.8e-31  107.5   0.1     1    83     4    84     4    84 0.98 RelB antitoxin
YkuD                 PF03734.9    146 seq725_BIOID54321    -            246   2.4e-07   30.9   0.2   1   1   4.6e-11   6.2e-07   29.6   0.0     3   139    45   159    43   173 0.72 L,D-transpeptidase catalytic domain
DUF1974              PF09317.6    284 seq726_BIOID54321    -            840  1.4e-116  388.7   0.0   1   1  5.2e-120  1.8e-116  388.4   0.0     1   284   540   818   540   818 1.00 Domain of unknown function (DUF1974)
Acyl-CoA_dh_N        PF02771.11   113 seq726_BIOID54321    -            840   1.6e-15   57.5   0.0   1   1   1.2e-18   4.2e-15   56.1   0.0    28   112   173   258   147   259 0.83 Acyl-CoA dehydrogenase, N-terminal domain
Acyl-CoA_dh_1        PF00441.19   150 seq726_BIOID54321    -            840   1.2e-13   51.3   0.9   1   1   7.2e-17   2.5e-13   50.2   0.6     1   142   386   530   386   534 0.93 Acyl-CoA dehydrogenase, C-terminal domain
Acyl-CoA_dh_M        PF02770.14    52 seq726_BIOID54321    -            840   9.8e-07   28.0   0.0   1   1   5.3e-10   1.8e-06   27.2   0.0     1    51   263   321   263   323 0.96 Acyl-CoA dehydrogenase, middle domain
CN_hydrolase         PF00795.17   184 seq728_BIOID54321    -            256   7.2e-13   48.1   0.0   1   1   8.3e-17   1.1e-12   47.5   0.0     5   179     9   161     5   166 0.84 Carbon-nitrogen hydrolase
DUF770               PF05591.7    158 seq733_BIOID54321    -            166   6.2e-55  184.9   0.2   1   1   5.2e-59   7.1e-55  184.7   0.1     2   157     7   162     6   163 0.97 Protein of unknown function (DUF770)
DUF877               PF05943.7    423 seq735_BIOID54321    -            491    3e-188  625.4   0.0   1   1  2.7e-192  3.6e-188  625.1   0.0     1   423    68   489    68   489 1.00 Protein of unknown function (DUF877)
GPW_gp25             PF04965.9     99 seq736_BIOID54321    -            137   1.4e-18   66.1   0.0   1   1   1.3e-22   1.8e-18   65.7   0.0     3    94    29   118    27   124 0.90 Gene 25-like lysozyme
DUF879               PF05947.7    602 seq737_BIOID54321    -            616  6.7e-196  652.1   0.3   1   1  5.6e-200  7.6e-196  651.9   0.2     2   602     5   616     4   616 0.95 Bacterial protein of unknown function (DUF879)
DUF1305              PF06996.6    303 seq738_BIOID54321    -            362   7.6e-93  310.7   0.1   1   1   6.4e-97   8.7e-93  310.5   0.1     3   303    35   349    33   349 0.97 Protein of unknown function (DUF1305)
T6SS-SciN            PF12790.2    142 seq741_BIOID54321    -            174   1.6e-31  108.7   0.0   1   1   1.3e-35   1.8e-31  108.5   0.0     1   142    13   167    13   167 0.98 Type VI secretion lipoprotein
DUF876               PF05936.7    425 seq743_BIOID54321    -            413  2.9e-133  444.3   0.9   1   1  2.4e-137  3.2e-133  444.1   0.6     1   395    20   412    20   413 0.99 Bacterial protein of unknown function (DUF876)
DUF2077              PF09850.4    206 seq744_BIOID54321    -            253   8.3e-62  208.1   0.2   1   1   7.3e-66     1e-61  207.8   0.1     1   205    32   236    32   237 0.97 Uncharacterized protein conserved in bacteria (DUF2077)
AAA_2                PF07724.9    171 seq745_BIOID54321    -            921   1.5e-38  132.3   0.0   1   1   2.6e-41   5.1e-38  130.5   0.0     1   170   644   805   644   806 0.97 AAA domain (Cdc48 subfamily)
AAA                  PF00004.24   132 seq745_BIOID54321    -            921   6.2e-17   61.9   0.0   1   2   4.5e-10   8.8e-07   29.0   0.0     3   110   223   334   221   358 0.75 ATPase family associated with various cellular activities (AAA)
AAA                  PF00004.24   132 seq745_BIOID54321    -            921   6.2e-17   61.9   0.0   2   2   6.7e-10   1.3e-06   28.5   0.0     2   110   650   767   649   788 0.81 ATPase family associated with various cellular activities (AAA)
AAA_5                PF07728.9    139 seq745_BIOID54321    -            921   7.2e-14   51.5   0.0   1   1   1.7e-14   3.3e-11   42.9   0.0     2   124   649   769   648   788 0.77 AAA domain (dynein-related subfamily)
ClpB_D2-small        PF10431.4     81 seq745_BIOID54321    -            921   1.1e-12   47.5   0.3   1   1   1.4e-15   2.8e-12   46.2   0.2     1    76   811   887   811   893 0.92 C-terminal, D2-small domain, of ClpB protein
AAA_16               PF13191.1    166 seq745_BIOID54321    -            921   6.5e-09   36.2  19.0   1   1   7.9e-10   1.6e-06   28.5   0.0     2    91   199   294   198   401 0.69 AAA ATPase domain
DUF3121              PF11319.3    183 seq746_BIOID54321    -            247   2.6e-56  189.9   0.0   1   1   2.3e-60   3.2e-56  189.6   0.0     2   183    53   238    52   238 0.95 Protein of unknown function (DUF3121)
ImpA-rel_N           PF06812.7     62 seq748_BIOID54321    -            480   5.9e-09   35.4   0.6   1   1   4.3e-13   5.9e-09   35.4   0.4     1    61    64   121    64   122 0.95 ImpA-related N-terminal
ImcF-related_N       PF14331.1    266 seq749_BIOID54321    -            548   1.4e-62  210.9   3.9   1   1   3.6e-66   2.4e-62  210.1   2.7     7   261   205   455   200   462 0.91 ImcF-related N-terminal domain
IcmF-related         PF06761.7    312 seq749_BIOID54321    -            548   4.9e-06   25.9   1.2   1   1   4.9e-09   3.3e-05   23.2   0.1     1    45   505   548   505   548 0.90 Intracellular multiplication and human macrophage-killing
IcmF-related         PF06761.7    312 seq750_BIOID54321    -            608   2.4e-67  227.3   7.2   1   1   6.8e-71   4.6e-67  226.4   5.0    64   311     1   252     1   253 0.99 Intracellular multiplication and human macrophage-killing
DUF1215              PF06744.7    125 seq750_BIOID54321    -            608   5.4e-34  116.4   0.2   1   1   2.6e-37   1.8e-33  114.7   0.1     2   125   348   467   347   467 0.95 Protein of unknown function (DUF1215)
DUF3702              PF12486.3    148 seq751_BIOID54321    -            450   2.7e-44  150.3  13.4   1   1   1.1e-47   7.7e-44  148.8   9.3     1   148   292   436   292   436 0.99 ImpA domain protein
ImpA-rel_N           PF06812.7     62 seq751_BIOID54321    -            450   9.3e-21   73.2   1.1   1   1     3e-24   2.1e-20   72.1   0.2     1    60    41   100    41   102 0.98 ImpA-related N-terminal
DUF796               PF05638.7    134 seq752_BIOID54321    -            160   6.2e-31  107.0   0.1   1   1   5.5e-35   7.5e-31  106.7   0.1     1   134     6   145     6   145 0.93 Protein of unknown function (DUF796)
RNase_H              PF00075.19   132 seq756_BIOID54321    -            155   2.6e-41  140.9   0.0   1   1   2.1e-45   2.9e-41  140.8   0.0     2   131     3   141     2   142 0.92 RNase H
Lactamase_B          PF00753.22   194 seq757_BIOID54321    -            251   8.7e-34  116.7   0.5   1   1   1.6e-37   1.1e-33  116.3   0.3     3   194     9   165     7   165 0.95 Metallo-beta-lactamase superfamily
Lactamase_B_2        PF12706.2    194 seq757_BIOID54321    -            251   1.9e-08   33.9   0.1   1   1   4.3e-12   2.9e-08   33.3   0.0     3   187    25   198    23   204 0.59 Beta-lactamase superfamily domain
LysM                 PF01476.15    44 seq758_BIOID54321    -            452   1.7e-28   98.0   0.0   1   2   3.2e-18   2.2e-14   52.9   0.0     1    43   343   384   343   385 0.98 LysM domain
LysM                 PF01476.15    44 seq758_BIOID54321    -            452   1.7e-28   98.0   0.0   2   2   1.6e-13   1.1e-09   37.9   0.0     1    42   402   441   402   443 0.90 LysM domain
SLT                  PF01464.15   121 seq758_BIOID54321    -            452   5.8e-26   90.2   0.1   1   1   1.4e-29   9.4e-26   89.5   0.1     2   118   103   215   102   218 0.97 Transglycosylase SLT domain
LysR_substrate       PF03466.15   209 seq761_BIOID54321    -            304   9.4e-44  148.8   0.0   1   1   2.1e-47   1.4e-43  148.2   0.0     2   208    89   293    88   294 0.93 LysR substrate binding domain
HTH_1                PF00126.22    60 seq761_BIOID54321    -            304   2.2e-21   75.1   1.2   1   1   1.3e-24   8.6e-21   73.3   0.8     3    60     7    64     5    64 0.97 Bacterial regulatory helix-turn-helix protein, lysR family
ABC_tran             PF00005.22   118 seq763_BIOID54321    -            343   2.1e-27   95.6   0.0   1   1   1.3e-30   4.4e-27   94.6   0.0     1   118    45   169    45   169 0.95 ABC transporter
NIL                  PF09383.5     76 seq763_BIOID54321    -            343   7.6e-23   79.7   0.0   1   1   4.6e-26   1.6e-22   78.7   0.0     4    76   268   340   266   340 0.98 NIL domain
AAA_21               PF13304.1    303 seq763_BIOID54321    -            343   1.3e-12   48.1   0.1   1   1   1.8e-11     6e-08   32.8   0.0   220   298   124   200    87   205 0.84 AAA domain
BPD_transp_1         PF00528.17   185 seq764_BIOID54321    -            217   1.5e-20   73.4  20.1   1   1   1.1e-24   1.5e-20   73.4  14.0     2   181    32   216    27   217 0.85 Binding-protein-dependent transport system inner membrane component
Lipoprotein_9        PF03180.9    237 seq765_BIOID54321    -            271    1e-100  335.4   2.9   1   1  1.7e-104  1.1e-100  335.2   2.0     1   237    33   271    33   271 0.99 NLPA lipoprotein
OpuAC                PF04069.7    257 seq765_BIOID54321    -            271   8.9e-05   21.8   1.0   1   1   1.8e-08   0.00013   21.3   0.7     2   113    32   132    31   261 0.83 Substrate binding domain of ABC-type glycine betaine transport system
UPF0066              PF01980.11   120 seq767_BIOID54321    -            235   1.3e-40  137.9   0.0   1   1   3.5e-44   4.8e-40  136.1   0.0     1   118    18   142    18   144 0.95 Uncharacterised protein family UPF0066
tRNA-synt_2b         PF00587.20   173 seq769_BIOID54321    -            572   7.4e-43  145.9   0.0   1   1   2.4e-46   1.1e-42  145.4   0.0     3   169    51   215    49   219 0.97 tRNA synthetase class II core domain (G, H, P, S and T)
YbaK                 PF04073.10   123 seq769_BIOID54321    -            572   5.8e-27   93.8   0.1   1   1   2.4e-30   1.1e-26   92.9   0.1     1   119   257   376   257   379 0.96 YbaK / prolyl-tRNA synthetases associated domain
HGTP_anticodon       PF03129.15    94 seq769_BIOID54321    -            572   7.6e-22   76.9   0.1   1   1   3.8e-25   1.7e-21   75.7   0.1     1    93   475   568   475   569 0.97 Anticodon binding domain
DUF830               PF05708.7    158 seq770_BIOID54321    -            292   2.6e-16   59.9   0.0   1   1   6.9e-20   4.7e-16   59.0   0.0     2   123    83   238    82   255 0.95 Orthopoxvirus protein of unknown function (DUF830)
UPF0253              PF06786.7     66 seq771_BIOID54321    -             66   1.7e-35  120.8   1.8   1   1   1.3e-39   1.8e-35  120.7   1.3     1    66     1    66     1    66 0.99 Uncharacterised protein family (UPF0253)
ROF                  PF07073.7     80 seq772_BIOID54321    -             86   5.8e-25   86.9   0.1   1   1   4.8e-29   6.5e-25   86.8   0.0     1    80     9    83     9    83 0.97 Modulator of Rho-dependent transcription termination (ROF)
Peptidase_M24        PF00557.19   205 seq780_BIOID54321    -            264   2.1e-48  164.5   0.2   1   1   1.8e-52   2.4e-48  164.3   0.2     1   205    12   242    12   242 0.86 Metallopeptidase family M24
GlnD_UR_UTase        PF08335.6    142 seq781_BIOID54321    -            890   7.7e-40  135.8   0.3   1   1   2.8e-43   7.7e-40  135.8   0.2     1   142   192   331   192   331 0.98 GlnD PII-uridylyltransferase
ACT                  PF01842.20    66 seq781_BIOID54321    -            890   4.6e-20   70.6   0.2   1   2   8.3e-12   2.3e-08   33.2   0.0     1    55   708   763   708   767 0.91 ACT domain
ACT                  PF01842.20    66 seq781_BIOID54321    -            890   4.6e-20   70.6   0.2   2   2   2.7e-12   7.4e-09   34.8   0.1     3    63   817   874   815   877 0.82 ACT domain
HD                   PF01966.17   122 seq781_BIOID54321    -            890   4.1e-15   55.7   0.2   1   1   4.4e-18   1.2e-14   54.2   0.1     1   121   468   601   468   602 0.93 HD domain
NTP_transf_2         PF01909.18    93 seq781_BIOID54321    -            890     7e-11   42.1   0.0   1   1   6.4e-14   1.8e-10   40.9   0.0    11    92    78   168    68   169 0.84 Nucleotidyltransferase domain
DUF294               PF03445.8    169 seq781_BIOID54321    -            890   1.1e-05   24.8   0.1   1   1   4.1e-08   0.00011   21.5   0.0     3    88    43   124    41   139 0.84 Putative nucleotidyltransferase DUF294
Hexapep              PF00132.19    36 seq782_BIOID54321    -            274   2.1e-14   52.1   9.5   1   2   2.5e-09   3.5e-05   23.0   1.3     1    36   131   166   131   166 0.96 Bacterial transferase hexapeptide (six repeats)
Hexapep              PF00132.19    36 seq782_BIOID54321    -            274   2.1e-14   52.1   9.5   2   2   6.2e-12   8.5e-08   31.2   0.9     2    35   176   209   175   210 0.96 Bacterial transferase hexapeptide (six repeats)
Metallophos          PF00149.23   201 seq783_BIOID54321    -            270   6.8e-09   35.3   0.1   1   1   3.4e-12   2.3e-08   33.5   0.1     1   199    49   211    49   213 0.82 Calcineurin-like phosphoesterase
Metallophos_2        PF12850.2    156 seq783_BIOID54321    -            270     1e-08   35.0   0.0   1   1     2e-12   1.4e-08   34.6   0.0     2   123    50   215    49   246 0.66 Calcineurin-like phosphoesterase superfamily domain
DUF3461              PF11944.3    125 seq784_BIOID54321    -            128   6.5e-59  197.1   2.9   1   1   5.3e-63   7.2e-59  196.9   2.0     1   125     1   125     1   125 1.00 Protein of unknown function (DUF3461)
PNP_UDP_1            PF01048.15   234 seq786_BIOID54321    -            232   4.1e-50  169.8   1.9   1   1   3.4e-54   4.6e-50  169.6   1.3     1   233     2   226     2   227 0.94 Phosphorylase superfamily
Peripla_BP_2         PF01497.13   238 seq787_BIOID54321    -            266   1.7e-27   95.9   0.1   1   1   1.6e-31   2.1e-27   95.6   0.1     1   203    26   217    26   231 0.93 Periplasmic binding protein
UPF0126              PF03458.8     81 seq788_BIOID54321    -            207   5.3e-49  163.6  19.4   1   2   3.4e-30   4.7e-26   90.1   2.7     2    78     4    80     3    83 0.97 UPF0126 domain
UPF0126              PF03458.8     81 seq788_BIOID54321    -            207   5.3e-49  163.6  19.4   2   2   7.9e-27   1.1e-22   79.3   5.3     3    76    92   164    90   169 0.94 UPF0126 domain
HTH_19               PF12844.2     64 seq800_BIOID54321    -            138   1.1e-08   34.8   0.0   1   1   3.7e-12   1.7e-08   34.2   0.0     3    62    31    89    29    91 0.94 Helix-turn-helix domain
HTH_31               PF13560.1     64 seq800_BIOID54321    -            138   1.1e-07   31.8   0.1   1   1   4.7e-11   2.1e-07   30.8   0.1     3    51    29    76    28    78 0.94 Helix-turn-helix domain
HTH_3                PF01381.17    55 seq800_BIOID54321    -            138     5e-07   29.3   0.1   1   1   1.9e-10   8.7e-07   28.5   0.1     1    46    32    77    32    78 0.96 Helix-turn-helix
DUF4063              PF13272.1    107 seq802_BIOID54321    -            127   6.2e-42  141.6   1.6   1   1   5.3e-46   7.3e-42  141.4   1.1     1   107    25   126    25   126 0.98 Protein of unknown function (DUF4063)
SLT                  PF01464.15   121 seq803_BIOID54321    -            246   4.8e-12   45.3   0.0   1   1   5.4e-16   7.4e-12   44.7   0.0    18   112    94   190    76   196 0.88 Transglycosylase SLT domain
DUF3486              PF11985.3    180 seq808_BIOID54321    -            182   1.2e-48  165.4  10.3   1   1   9.7e-53   1.3e-48  165.2   7.2     1   180     1   179     1   179 0.95 Protein of unknown function (DUF3486)
Terminase_6          PF03237.10   384 seq809_BIOID54321    -            438   5.8e-50  170.0   0.1   1   1   4.8e-54   6.5e-50  169.8   0.1     3   383    25   413    23   414 0.92 Terminase-like family
DUF935               PF06074.7    516 seq810_BIOID54321    -            498  3.2e-149  497.8   0.0   1   1  2.6e-153  3.6e-149  497.6   0.0     1   515     1   493     1   494 0.96 Protein of unknown function (DUF935)
Phage_Mu_F           PF04233.9    112 seq811_BIOID54321    -            273   3.8e-29  101.3   0.0   1   1   5.5e-33   7.5e-29  100.3   0.0     2   112    59   190    58   190 0.95 Phage Mu protein F like protein
Phage_tail_S         PF05069.8    148 seq812_BIOID54321    -            152   7.5e-26   90.5   0.0   1   1   6.1e-30   8.4e-26   90.4   0.0     2   136    12   129    11   147 0.84 Phage virion morphogenesis family
DUF1320              PF07030.7    130 seq819_BIOID54321    -            148   4.7e-42  142.6   0.2   1   1   3.8e-46   5.3e-42  142.5   0.2     1   129     2   135     2   136 0.98 Protein of unknown function (DUF1320)
Gp37                 PF09646.5    144 seq820_BIOID54321    -            154   4.2e-65  217.4   0.0   1   1   3.4e-69   4.7e-65  217.3   0.0     1   144    10   154    10   154 0.99 Gp37 protein
Phage_sheath_1       PF04984.9    464 seq822_BIOID54321    -            477   3.2e-78  263.1   0.1   1   1   2.6e-82   3.6e-78  262.9   0.1     1   464     3   466     1   466 0.93 Phage tail sheath protein
Phage_tube           PF04985.9    167 seq823_BIOID54321    -            173   1.4e-53  180.6   0.0   1   1   1.1e-57   1.6e-53  180.4   0.0     2   166     6   172     5   173 0.98 Phage tail tube protein FII
FluMu_gp41           PF10109.4     82 seq825_BIOID54321    -            111     6e-19   67.6   0.1   1   1   5.3e-23   7.2e-19   67.3   0.1     2    80     9    83     8    85 0.96 Mu-like prophage FluMu protein gp41
PhageMin_Tail        PF10145.4    202 seq826_BIOID54321    -            825   1.3e-28   99.9  11.6   1   1   9.7e-33   1.3e-28   99.9   8.1     4   192   155   346   152   379 0.86 Phage-related minor tail protein
Phage_P2_GpU         PF06995.6    121 seq827_BIOID54321    -            294   1.2e-34  118.1   0.0   1   1   1.5e-38   2.1e-34  117.4   0.0     1   121     6   125     6   125 0.99 Phage P2 GpU
Phage_tail_X         PF05489.7     60 seq828_BIOID54321    -             70   2.6e-20   71.5   0.0   1   1   2.2e-24     3e-20   71.3   0.0     2    59     5    59     4    60 0.94 Phage Tail Protein X
Phage_GPD            PF05954.6    292 seq829_BIOID54321    -            384   5.6e-31  107.6   0.4   1   1   5.5e-35   7.6e-31  107.2   0.3     5   291    55   341    52   343 0.84 Phage late control gene D protein (GPD)
Phage_base_V         PF04717.7     79 seq830_BIOID54321    -            170     1e-19   70.0   0.0   1   1   1.1e-23   1.5e-19   69.5   0.0     1    78     9    85     9    86 0.96 Phage-related baseplate assembly protein
GPW_gp25             PF04965.9     99 seq831_BIOID54321    -            115   3.3e-13   48.8   0.0   1   1   2.8e-17   3.8e-13   48.7   0.0     5    86    20    99    16   112 0.82 Gene 25-like lysozyme
Baseplate_J          PF04865.9    243 seq832_BIOID54321    -            367   1.8e-69  233.6   0.3   1   1   1.6e-73   2.3e-69  233.3   0.2     2   243    70   327    69   327 0.96 Baseplate J-like protein
Tail_P2_I            PF09684.5    139 seq833_BIOID54321    -            192   5.2e-32  110.1   0.0   1   1   4.5e-36   6.2e-32  109.9   0.0     1   139     7   162     7   162 0.92 Phage tail protein (Tail_P2_I)
Caudo_TAP            PF02413.12   130 seq835_BIOID54321    -            177   8.6e-33  113.1   0.8   1   1   9.3e-37   1.3e-32  112.6   0.5     1   130    39   177    39   177 0.99 Caudovirales tail fibre assembly protein
Resolvase            PF00239.16   141 seq837_BIOID54321    -            193   1.1e-50  171.1   0.1   1   1   2.6e-54   1.8e-50  170.3   0.0     2   140     6   138     5   139 0.98 Resolvase, N terminal domain
HTH_7                PF02796.10    45 seq837_BIOID54321    -            193     2e-12   46.6   0.8   1   1   6.4e-16   4.3e-12   45.5   0.6     1    43   141   183   141   185 0.98 Helix-turn-helix domain of resolvase
Aminotran_3          PF00202.16   339 seq838_BIOID54321    -            426   8.1e-75  251.6   0.0   1   1     7e-79   9.6e-75  251.4   0.0     1   338    35   360    35   361 0.92 Aminotransferase class-III
LigT_PEase           PF02834.11    87 seq840_BIOID54321    -            176   5.4e-23   80.6   0.3   1   2   4.6e-16   3.2e-12   46.1   0.0     1    87    11    89    11    89 0.92 LigT like Phosphoesterase
LigT_PEase           PF02834.11    87 seq840_BIOID54321    -            176   5.4e-23   80.6   0.3   2   2   1.5e-11     1e-07   31.6   0.0     4    85    92   164    90   166 0.72 LigT like Phosphoesterase
2_5_RNA_ligase2      PF13563.1    153 seq840_BIOID54321    -            176   8.2e-11   41.7   0.0   1   1   1.4e-14   9.3e-11   41.5   0.0     2   121    14   135    13   165 0.87 2'-5' RNA ligase superfamily
SfsA                 PF03749.8    216 seq841_BIOID54321    -            234   4.7e-83  277.7   0.0   1   1   3.9e-87   5.3e-83  277.6   0.0     1   213    13   228    13   231 0.98 Sugar fermentation stimulation protein
zf-dskA_traR         PF01258.12    36 seq842_BIOID54321    -            151   5.7e-10   38.6   3.6   1   1   7.5e-14     1e-09   37.8   2.5     2    35   110   143   109   147 0.87 Prokaryotic dksA/traR C4-type zinc finger
tRNA-synt_1c         PF00749.16   314 seq845_BIOID54321    -            308     7e-50  169.3   0.0   1   1   1.9e-53   2.5e-49  167.5   0.0     5   295    19   284    17   297 0.93 tRNA synthetases class I (E and Q), catalytic domain
PolyA_pol_arg_C      PF12626.2    124 seq846_BIOID54321    -            472   9.1e-43  144.7   2.1   1   1   3.9e-46   1.8e-42  143.7   1.5     1   123   342   465   342   466 0.94 Polymerase A arginine-rich C-terminus
PolyA_pol            PF01743.15   126 seq846_BIOID54321    -            472   9.7e-40  135.5   0.5   1   1   9.9e-43   4.5e-39  133.4   0.1     1   126    69   200    69   200 0.93 Poly A polymerase head domain
PolyA_pol_RNAbd      PF12627.2     64 seq846_BIOID54321    -            472   9.6e-22   76.2   0.2   1   1   8.3e-25   3.8e-21   74.3   0.0     1    61   227   287   227   290 0.96 Probable RNA and SrmB- binding site of polymerase A
HPPK                 PF01288.15   127 seq847_BIOID54321    -            159   2.1e-44  150.1   0.0   1   1   1.8e-48   2.5e-44  149.9   0.0     1   127     5   132     5   132 0.99 7,8-dihydro-6-hydroxymethylpterin-pyrophosphokinase (HPPK)
Fimbrial             PF00419.15   145 seq848_BIOID54321    -            194   8.1e-15   55.1   9.8   1   1   7.4e-19     1e-14   54.8   6.8     2   145    31   194    30   194 0.80 Fimbrial protein
Pili_assembly_N      PF00345.15   122 seq850_BIOID54321    -            246   1.2e-43  147.6   0.0   1   1   3.4e-47   2.4e-43  146.7   0.0     2   122    27   152    26   152 0.93 Gram-negative pili assembly chaperone, N-terminal domain
Pili_assembly_C      PF02753.12    68 seq850_BIOID54321    -            246   8.6e-19   67.0   0.1   1   1   2.4e-22   1.7e-18   66.1   0.1     1    66   175   242   175   244 0.96 Gram-negative pili assembly chaperone, C-terminal domain
Usher                PF00577.15   552 seq851_BIOID54321    -            561  2.6e-115  386.1  10.9   1   1    5e-119  3.4e-115  385.7   7.6     1   344   199   552   199   557 0.96 Type VII secretion system (T7SS), usher protein
PapC_N               PF13954.1    146 seq851_BIOID54321    -            561   1.1e-35  122.1   0.8   1   1   2.8e-39   1.9e-35  121.4   0.5     2   145    34   185    33   186 0.92 PapC N-terminal domain
Usher                PF00577.15   552 seq852_BIOID54321    -            317   2.7e-41  141.8   8.3   1   1   4.9e-45   3.4e-41  141.5   5.8   347   552     7   223     2   223 0.95 Type VII secretion system (T7SS), usher protein
PapC_C               PF13953.1     68 seq852_BIOID54321    -            317   7.6e-18   63.8   1.0   1   1   2.6e-21   1.7e-17   62.6   0.1     1    65   233   298   233   301 0.92 PapC C-terminal domain
Fimbrial             PF00419.15   145 seq855_BIOID54321    -            189   7.3e-22   78.0   5.2   1   1   6.5e-26   8.9e-22   77.7   3.6     1   145    28   189    28   189 0.92 Fimbrial protein
Fimbrial             PF00419.15   145 seq857_BIOID54321    -            201   2.3e-17   63.4  11.5   1   1     2e-21   2.8e-17   63.1   8.0     6   145    40   201    33   201 0.76 Fimbrial protein
Fimbrial             PF00419.15   145 seq858_BIOID54321    -            198   4.7e-07   30.0   1.1   1   1     4e-11   5.4e-07   29.8   0.7     2   144    33   197    32   198 0.79 Fimbrial protein
HTH_Tnp_1            PF01527.15    76 seq861_BIOID54321    -            108     7e-12   45.0   1.1   1   1     2e-15   2.8e-11   43.0   0.8     1    74     1    87     1    88 0.86 Transposase
rve                  PF00665.21   120 seq862_BIOID54321    -            296   3.6e-26   91.5   0.1   1   1   3.7e-29   1.3e-25   89.7   0.0     2   119   126   240   125   241 0.97 Integrase core domain
HTH_21               PF13276.1     60 seq862_BIOID54321    -            296   9.2e-17   60.6   3.5   1   1   6.3e-20   2.2e-16   59.5   2.4     2    60    47   104    45   104 0.94 HTH-like domain
rve_3                PF13683.1     67 seq862_BIOID54321    -            296   1.3e-11   43.7   0.1   1   1   8.8e-15     3e-11   42.5   0.0     6    67   217   278   212   278 0.93 Integrase core domain
rve_2                PF13333.1     52 seq862_BIOID54321    -            296   2.8e-06   27.1   0.0   1   1   1.7e-09   5.8e-06   26.1   0.0     1    44   231   277   231   284 0.88 Integrase core domain
Fimbrial             PF00419.15   145 seq863_BIOID54321    -            192   2.4e-14   53.6   6.7   1   1   2.3e-18   3.1e-14   53.2   4.7     5   144    27   191    21   192 0.71 Fimbrial protein
Pantoate_transf      PF02548.10   261 seq864_BIOID54321    -            264  2.2e-107  357.9   0.2   1   1  1.8e-111  2.5e-107  357.7   0.1     2   261     3   260     2   260 0.99 Ketopantoate hydroxymethyltransferase
Pantoate_ligase      PF02569.10   280 seq865_BIOID54321    -            283  6.6e-124  412.0   0.1   1   1  5.4e-128  7.4e-124  411.9   0.0     1   280     1   280     1   280 0.98 Pantoate-beta-alanine ligase
Asp_decarbox         PF02261.11   116 seq868_BIOID54321    -            126   3.2e-49  165.2   0.0   1   1   2.7e-53   3.7e-49  165.0   0.0     1   115     1   115     1   116 0.99 Aspartate decarboxylase
Pro_CA               PF00484.14   148 seq870_BIOID54321    -            220   5.2e-48  162.6   0.0   1   1   4.7e-52   6.4e-48  162.3   0.0     2   147    38   187    37   188 0.91 Carbonic anhydrase
PQQ                  PF01011.16    38 seq872_BIOID54321    -            796   2.1e-55  181.4   7.8   1   5   1.7e-11   7.8e-08   31.3   0.0     2    34   226   258   225   262 0.88 PQQ enzyme repeat
PQQ                  PF01011.16    38 seq872_BIOID54321    -            796   2.1e-55  181.4   7.8   2   5   7.3e-09   3.3e-05   23.0   0.0     8    34   361   387   353   391 0.85 PQQ enzyme repeat
PQQ                  PF01011.16    38 seq872_BIOID54321    -            796   2.1e-55  181.4   7.8   3   5   1.2e-11   5.6e-08   31.8   0.0     8    37   439   468   436   469 0.91 PQQ enzyme repeat
PQQ                  PF01011.16    38 seq872_BIOID54321    -            796   2.1e-55  181.4   7.8   4   5   2.7e-11   1.2e-07   30.7   0.0     3    36   662   696   660   698 0.91 PQQ enzyme repeat
PQQ                  PF01011.16    38 seq872_BIOID54321    -            796   2.1e-55  181.4   7.8   5   5   5.8e-10   2.6e-06   26.5   0.0     2    38   722   759   721   759 0.93 PQQ enzyme repeat
PQQ_2                PF13360.1    238 seq872_BIOID54321    -            796     2e-28   99.3   0.0   1   2   4.3e-16   1.9e-12   47.0   0.0    14   148   195   379   181   390 0.77 PQQ-like domain
PQQ_2                PF13360.1    238 seq872_BIOID54321    -            796     2e-28   99.3   0.0   2   2   9.1e-11   4.2e-07   29.5   0.0     4    86   671   774   669   780 0.77 PQQ-like domain
PulS_OutS            PF09691.5    109 seq874_BIOID54321    -            115   2.3e-08   33.8   0.0   1   1     2e-12   2.8e-08   33.6   0.0    21   102    26   106    14   113 0.89 Bacterial chaperone lipoprotein (PulS_OutS)
Spermine_synth       PF01564.12   246 seq875_BIOID54321    -            288     7e-89  296.8   0.1   1   1   1.5e-92     1e-88  296.3   0.1     5   238     6   239     3   247 0.97 Spermine/spermidine synthase
Methyltransf_18      PF12847.2    112 seq875_BIOID54321    -            288   5.4e-07   30.0   0.0   1   1   1.5e-10   1.1e-06   29.1   0.0     3   110    79   191    77   193 0.79 Methyltransferase domain
AdoMet_dc            PF02675.10   106 seq876_BIOID54321    -            264   1.8e-35  120.8   0.0   1   1   3.4e-39   4.7e-35  119.5   0.0    11   106    39   169    32   169 0.98 S-adenosylmethionine decarboxylase
DUF3300              PF11737.3    228 seq877_BIOID54321    -            617   6.7e-78  260.9   4.6   1   1   4.9e-82   6.7e-78  260.9   3.2     1   228    73   334    73   334 0.94 Protein of unknown function (DUF3300)
AA_permease          PF00324.16   479 seq878_BIOID54321    -            457  7.3e-127  423.4  47.5   1   1  1.2e-130  8.1e-127  423.3  32.9     1   476    19   454    19   457 0.98 Amino acid permease
AA_permease_2        PF13520.1    426 seq878_BIOID54321    -            457   1.4e-44  152.2  50.7   1   1   2.6e-48   1.8e-44  151.8  35.2     8   412    22   426    18   444 0.86 Amino acid permease
QRPTase_C            PF01729.14   169 seq879_BIOID54321    -            311   3.7e-65  218.4   0.1   1   1     7e-69   4.8e-65  218.0   0.1     1   169   145   309   145   309 0.99 Quinolinate phosphoribosyl transferase, C-terminal domain
QRPTase_N            PF02749.11    88 seq879_BIOID54321    -            311   2.1e-27   94.6   0.1   1   1   1.1e-30   7.8e-27   92.8   0.0     4    88    57   143    55   143 0.98 Quinolinate phosphoribosyl transferase, N-terminal domain
N_methyl_2           PF13544.1     31 seq880_BIOID54321    -            146   3.3e-09   35.7   0.6   1   1   8.6e-13   5.9e-09   34.8   0.4    11    31     2    22     1    22 0.94 Type IV pilin N-term methylation site GFxxxE
N_methyl             PF07963.7     20 seq880_BIOID54321    -            146   3.3e-07   29.5   3.6   1   1   9.3e-11   6.4e-07   28.6   2.5     1    20     5    24     5    24 0.95 Prokaryotic N-terminal methylation motif
T2SE                 PF00437.15   272 seq881_BIOID54321    -            461   1.1e-83  280.2   0.4   1   1   3.2e-87   1.5e-83  279.7   0.3     4   271    89   353    86   354 0.98 Type II/IV secretion system protein
T2SE_Nter            PF05157.10   109 seq881_BIOID54321    -            461   8.3e-06   25.6   0.0   1   1   5.4e-09   2.5e-05   24.1   0.0    43   104     8    68     6    73 0.92 Type II secretion system (T2SS), protein E, N-terminal domain
T2SF                 PF00482.18   124 seq882_BIOID54321    -            400   2.8e-53  178.9   1.8   1   2   1.8e-31   2.4e-27   95.1   0.2     2   124    64   186    63   186 0.98 Type II secretion system (T2SS), protein F
T2SF                 PF00482.18   124 seq882_BIOID54321    -            400   2.8e-53  178.9   1.8   2   2   8.2e-28   1.1e-23   83.3   0.0     3   124   268   388   266   388 0.98 Type II secretion system (T2SS), protein F
CoaE                 PF01121.15   180 seq883_BIOID54321    -            206   6.5e-77  256.8   0.3   1   1   1.7e-80   7.8e-77  256.6   0.2     1   176     3   177     3   181 0.99 Dephospho-CoA kinase
AAA_17               PF13207.1    121 seq883_BIOID54321    -            206     5e-08   33.6   0.3   1   1   1.7e-10   7.7e-07   29.8   0.2     1    64     4    91     4   196 0.64 AAA domain
DUF1342              PF07072.6    211 seq886_BIOID54321    -            247   8.4e-76  254.1   0.3   1   1   7.1e-80   9.7e-76  253.9   0.2     1   211    19   225    19   225 0.99 Protein of unknown function (DUF1342)
DUF329               PF03884.9     57 seq887_BIOID54321    -             65   2.2e-26   91.0   1.7   1   1     2e-30   2.7e-26   90.7   1.2     2    56     6    62     3    63 0.92 Domain of unknown function (DUF329)
HMGL-like            PF00682.14   237 seq895_BIOID54321    -            523     3e-91  305.1   3.0   1   1   7.2e-95   4.9e-91  304.4   2.1     1   236    13   251    13   252 0.99 HMGL-like
LeuA_dimer           PF08502.5    133 seq895_BIOID54321    -            523   4.7e-39  133.1   0.3   1   1   1.5e-42     1e-38  132.0   0.2     1   133   369   500   369   500 0.98 LeuA allosteric (dimerisation) domain
Iso_dh               PF00180.15   348 seq896_BIOID54321    -            363  5.7e-140  466.0   0.0   1   1  4.7e-144  6.5e-140  465.8   0.0     1   348     6   355     6   355 0.99 Isocitrate/isopropylmalate dehydrogenase
Aconitase            PF00330.15   465 seq897_BIOID54321    -            466  1.7e-197  656.4   0.1   1   1  1.4e-201  1.9e-197  656.2   0.1     1   465     4   457     4   457 0.99 Aconitase family (aconitate hydratase)
Aconitase_C          PF00694.14   131 seq898_BIOID54321    -            201   8.6e-44  148.7   0.0   1   1   8.7e-48   1.2e-43  148.2   0.0     2   129     3   125     2   127 0.97 Aconitase C-terminal domain
SgrR_N               PF12793.2    115 seq899_BIOID54321    -            551   1.3e-38  131.3   4.6   1   1     2e-42   1.3e-38  131.3   3.2     1   115     5   118     5   118 0.98 Sugar transport-related sRNA regulator N-term
SBP_bac_5            PF00496.17   374 seq899_BIOID54321    -            551   2.5e-30  105.4   0.0   1   1     5e-33   3.4e-29  101.7   0.0     1   340   163   445   163   502 0.86 Bacterial extracellular solute-binding proteins, family 5 Middle
SBP_bac_6            PF13343.1    242 seq900_BIOID54321    -            362   7.6e-17   61.3   2.9   1   1   2.2e-20   9.9e-17   60.9   2.0     1   217   108   323   108   348 0.75 Bacterial extracellular solute-binding protein
SBP_bac_1            PF01547.20   314 seq900_BIOID54321    -            362   6.3e-16   58.8   6.0   1   1     2e-19   9.3e-16   58.3   4.1    14   313    75   307    67   308 0.83 Bacterial extracellular solute-binding protein
SBP_bac_11           PF13531.1    231 seq900_BIOID54321    -            362   1.4e-15   57.4   0.2   1   1   4.2e-19   1.9e-15   57.0   0.1    17   224    76   309    57   312 0.84 Bacterial extracellular solute-binding protein
BPD_transp_1         PF00528.17   185 seq901_BIOID54321    -            536   9.3e-17   61.0  21.1   1   2   1.4e-15   1.9e-11   43.7   6.7     5   182    74   267    70   273 0.83 Binding-protein-dependent transport system inner membrane component
BPD_transp_1         PF00528.17   185 seq901_BIOID54321    -            536   9.3e-17   61.0  21.1   2   2   8.1e-12   1.1e-07   31.4   2.5    25   172   376   523   360   533 0.82 Binding-protein-dependent transport system inner membrane component
ABC_tran             PF00005.22   118 seq902_BIOID54321    -            232   1.7e-26   92.7   0.0   1   1   4.2e-30   2.8e-26   92.0   0.0     1   117    39   157    39   158 0.90 ABC transporter
AAA_21               PF13304.1    303 seq902_BIOID54321    -            232   4.4e-12   46.4   0.1   1   1   2.3e-10   1.6e-06   28.2   0.0   235   298   128   189   120   191 0.92 AAA domain
FGGY_C               PF02782.11   197 seq903_BIOID54321    -            566   9.2e-35  119.9   0.5   1   1   2.2e-38   1.5e-34  119.2   0.3     4   197   292   501   289   501 0.88 FGGY family of carbohydrate kinases, C-terminal domain
Arabinose_Isome      PF02610.10   359 seq904_BIOID54321    -            500  6.5e-186  617.3   0.4   1   1  1.1e-189  7.7e-186  617.1   0.3     1   359     1   359     1   359 1.00 L-arabinose isomerase
Arabinose_Iso_C      PF11762.3    115 seq904_BIOID54321    -            500   4.5e-49  164.7   0.0   1   1   1.3e-52   9.1e-49  163.7   0.0     1   115   362   476   362   476 0.99 L-arabinose isomerase C-terminal domain
Aldolase_II          PF00596.16   183 seq905_BIOID54321    -            231   8.8e-48  162.2   0.3   1   1   7.8e-52   1.1e-47  161.9   0.2     2   181     8   196     7   198 0.90 Class II Aldolase and Adducin N-terminal domain
DNA_pol_B            PF00136.16   467 seq906_BIOID54321    -            783   5.3e-49  167.1   0.0   1   2   9.6e-11   6.6e-07   28.3   0.2    42    72   400   429   373   435 0.89 DNA polymerase family B
DNA_pol_B            PF00136.16   467 seq906_BIOID54321    -            783   5.3e-49  167.1   0.0   2   2   1.5e-43     1e-39  136.5   0.0   159   451   490   771   447   779 0.85 DNA polymerase family B
DNA_pol_B_exo1       PF03104.14   317 seq906_BIOID54321    -            783   1.4e-16   60.2   0.0   1   1   2.7e-19   1.9e-15   56.5   0.0    65   317    74   296    50   296 0.91 DNA polymerase family B, exonuclease domain
RapA_C               PF12137.3    362 seq907_BIOID54321    -            968  2.7e-161  536.3   1.1   1   1  1.4e-164  3.8e-161  535.8   0.7     1   362   604   966   604   966 1.00 RNA polymerase recycling family C-terminal
SNF2_N               PF00176.18   296 seq907_BIOID54321    -            968   1.7e-40  138.6   0.0   1   1     2e-43   5.4e-40  136.9   0.0     1   256   157   422   157   468 0.88 SNF2 family N-terminal domain
Helicase_C           PF00271.26    78 seq907_BIOID54321    -            968   1.3e-13   50.5   0.0   1   1   1.2e-16   3.1e-13   49.2   0.0     3    78   524   601   522   601 0.96 Helicase conserved C-terminal domain
ResIII               PF04851.10   184 seq907_BIOID54321    -            968   1.7e-08   34.4   0.0   1   1   2.4e-11   6.4e-08   32.5   0.0    24   183   169   317   151   318 0.75 Type III restriction enzyme, res subunit
DEAD                 PF00270.24   173 seq907_BIOID54321    -            968   4.3e-08   32.7   0.0   1   1   1.6e-10   4.5e-07   29.3   0.0    16   167   172   317   155   321 0.75 DEAD/DEAH box helicase
PseudoU_synth_2      PF00849.17   164 seq908_BIOID54321    -            219   2.9e-30  105.1   0.0   1   1   2.6e-34   3.5e-30  104.8   0.0     1   163    22   169    22   170 0.92 RNA pseudouridylate synthase
OstA_C               PF04453.9    388 seq909_BIOID54321    -            784  4.1e-110  368.4  32.2   1   1  5.9e-114  4.1e-110  368.4  22.3     2   388   309   697   308   697 0.99 Organic solvent tolerance protein
OstA                 PF03968.9    113 seq909_BIOID54321    -            784   2.1e-28   98.4   0.0   1   1   6.9e-32   4.7e-28   97.2   0.0     1   112    53   194    53   195 0.98 OstA-like protein
Rotamase             PF00639.16    95 seq910_BIOID54321    -            428   2.5e-50  169.0   0.0   1   2   8.1e-24   2.2e-20   73.0   0.0     1    95   178   272   178   272 0.97 PPIC-type PPIASE domain
Rotamase             PF00639.16    95 seq910_BIOID54321    -            428   2.5e-50  169.0   0.0   2   2   5.3e-30   1.4e-26   92.8   0.0     1    94   289   381   289   382 0.98 PPIC-type PPIASE domain
Rotamase_3           PF13616.1    117 seq910_BIOID54321    -            428   2.3e-49  166.3   0.0   1   2   1.7e-23   4.7e-20   71.8   0.0     8   115   166   272   159   274 0.92 PPIC-type PPIASE domain
Rotamase_3           PF13616.1    117 seq910_BIOID54321    -            428   2.3e-49  166.3   0.0   2   2   9.5e-30   2.6e-26   92.0   0.0    14   116   283   383   275   384 0.93 PPIC-type PPIASE domain
SurA_N               PF09312.6    118 seq910_BIOID54321    -            428   9.3e-46  154.3   9.3   1   1   3.4e-49   9.3e-46  154.3   6.5     1   118    25   142    25   142 0.99 SurA N-terminal domain
Rotamase_2           PF13145.1    121 seq910_BIOID54321    -            428   1.3e-20   74.0   0.7   1   2   5.7e-13   1.6e-09   38.3   0.0    33   110   194   275   180   286 0.77 PPIC-type PPIASE domain
Rotamase_2           PF13145.1    121 seq910_BIOID54321    -            428   1.3e-20   74.0   0.7   2   2   2.3e-11   6.2e-08   33.1   0.1    33   110   302   385   293   395 0.69 PPIC-type PPIASE domain
SurA_N_3             PF13624.1    154 seq910_BIOID54321    -            428     7e-10   38.9   4.0   1   1   4.6e-13   1.3e-09   38.1   2.7    26   152    12   140     5   142 0.78 SurA N-terminal domain
PdxA                 PF04166.7    299 seq911_BIOID54321    -            329  2.9e-122  407.4   0.0   1   1  2.7e-126  3.6e-122  407.1   0.0     6   299    29   322    25   322 0.99 Pyridoxal phosphate biosynthetic protein PdxA
RrnaAD               PF00398.15   262 seq912_BIOID54321    -            273   1.9e-77  259.7   0.0   1   1   1.5e-81   2.1e-77  259.5   0.0     3   261    10   265     8   266 0.98 Ribosomal RNA adenine dimethylase
DUF525               PF04379.9     90 seq913_BIOID54321    -            125   1.1e-35  121.3   0.1   1   1     1e-39   1.4e-35  121.0   0.1     2    89    17   104    16   105 0.98 Protein of unknown function (DUF525)
Metallophos          PF00149.23   201 seq916_BIOID54321    -            280   1.1e-20   73.7   0.0   1   1   9.4e-25   1.3e-20   73.6   0.0     4   170     4   133     1   243 0.86 Calcineurin-like phosphoesterase
BCCT                 PF02028.12   485 seq920_BIOID54321    -            504    1e-123  413.0  44.0   1   1  8.4e-128  1.1e-123  412.9  30.5     1   484    14   500    14   501 0.98 BCCT family transporter
Acyl-CoA_dh_1        PF00441.19   150 seq921_BIOID54321    -            380   9.8e-47  158.6   1.3   1   1   3.9e-50   1.3e-46  158.2   0.9     1   150   227   376   227   376 0.99 Acyl-CoA dehydrogenase, C-terminal domain
Acyl-CoA_dh_N        PF02771.11   113 seq921_BIOID54321    -            380   7.7e-17   61.7   0.1   1   1   4.7e-20   1.6e-16   60.7   0.0     1   106     6   110     6   116 0.92 Acyl-CoA dehydrogenase, N-terminal domain
Acyl-CoA_dh_M        PF02770.14    52 seq921_BIOID54321    -            380   2.9e-16   58.5   0.1   1   1   2.7e-19   9.2e-16   56.9   0.0     3    51   123   171   121   172 0.97 Acyl-CoA dehydrogenase, middle domain
Acyl-CoA_dh_2        PF08028.6    134 seq921_BIOID54321    -            380   1.4e-15   57.5   0.8   1   1   6.8e-19   2.3e-15   56.8   0.6     9   125   250   356   243   359 0.95 Acyl-CoA dehydrogenase, C-terminal domain
CoA_transf_3         PF02515.12   191 seq922_BIOID54321    -            405     7e-48  162.2   0.0   1   1   7.1e-52   9.7e-48  161.8   0.0     2   181    70   249    69   258 0.93 CoA-transferase family III
AMP-binding          PF00501.23   418 seq923_BIOID54321    -            522  5.6e-110  367.4   0.0   1   1  9.6e-114  6.5e-110  367.2   0.0     1   418    44   456    44   456 0.98 AMP-binding enzyme
ECH                  PF00378.15   245 seq924_BIOID54321    -            297   1.7e-81  272.8   0.0   1   1   1.4e-85     2e-81  272.6   0.0     3   245    44   289    42   289 0.99 Enoyl-CoA hydratase/isomerase family
Hexapep              PF00132.19    36 seq925_BIOID54321    -            196   2.9e-16   58.0  17.4   1   3   1.1e-09   1.5e-05   24.1   0.3     2    34    11    43    10    45 0.90 Bacterial transferase hexapeptide (six repeats)
Hexapep              PF00132.19    36 seq925_BIOID54321    -            196   2.9e-16   58.0  17.4   2   3     1e-08   0.00014   21.0   2.3     1    30    71    99    71   100 0.94 Bacterial transferase hexapeptide (six repeats)
Hexapep              PF00132.19    36 seq925_BIOID54321    -            196   2.9e-16   58.0  17.4   3   3   9.1e-13   1.2e-08   33.8   0.4     1    35    88   122    88   123 0.95 Bacterial transferase hexapeptide (six repeats)
Ribosomal_S20p       PF01649.13    84 seq935_BIOID54321    -             87   2.5e-32  110.9  16.0   1   1   2.1e-36   2.8e-32  110.8  11.1     1    84     2    85     2    85 0.99 Ribosomal protein S20
Usher                PF00577.15   552 seq939_BIOID54321    -            381   1.7e-60  205.2  17.7   1   1   2.8e-64   1.9e-60  205.0  12.3   267   552     2   298     1   298 0.97 Type VII secretion system (T7SS), usher protein
PapC_C               PF13953.1     68 seq939_BIOID54321    -            381   6.4e-09   35.2   0.0   1   1   2.5e-12   1.7e-08   33.8   0.0     3    62   311   369   308   377 0.92 PapC C-terminal domain
Fimbrial             PF00419.15   145 seq941_BIOID54321    -            319   7.3e-05   22.8   2.6   1   1     8e-09   0.00011   22.3   0.0     7   145   170   319   164   319 0.75 Fimbrial protein
HOK_GEF              PF01848.11    43 seq943_BIOID54321    -             69   4.2e-19   67.4   3.3   1   1   3.7e-23   5.1e-19   67.2   2.3     1    43    24    66    24    66 0.98 Hok/gef family
NAD-GH               PF10712.4    576 seq944_BIOID54321    -            619  6.1e-256  850.1  29.7   1   1  5.1e-260    7e-256  849.9  20.6     1   576    28   606    28   606 1.00 NAD-specific glutamate dehydrogenase
DUF2541              PF10807.3    134 seq946_BIOID54321    -            134   6.3e-78  258.9   1.4   1   1   5.1e-82   6.9e-78  258.8   1.0     1   134     1   134     1   134 1.00 Protein of unknown function (DUF2541)
Ubiq_cyt_C_chap      PF03981.7    141 seq947_BIOID54321    -            237   2.6e-23   82.3   0.2   1   1   5.7e-27   3.9e-23   81.7   0.1     1   139    58   220    58   225 0.96 Ubiquinol-cytochrome C chaperone
DUF3944              PF13099.1     35 seq947_BIOID54321    -            237   8.3e-15   53.8   0.8   1   1   1.2e-18   8.3e-15   53.8   0.5     1    35     5    39     5    39 0.99 Domain of unknown function (DUF3944)
Grp1_Fun34_YaaH      PF01184.14   211 seq948_BIOID54321    -            188   2.2e-59  200.1  21.7   1   1   1.7e-63   2.4e-59  200.0  15.0    15   207     4   184     1   188 0.95 GPR1/FUN34/yaaH family
Na_Ala_symp          PF01235.12   416 seq950_BIOID54321    -            476  3.9e-186  618.4  20.5   1   1  3.4e-190  4.6e-186  618.2  14.2     2   415    41   457    40   458 0.99 Sodium:alanine symporter family
DUF328               PF03883.9    237 seq951_BIOID54321    -            258  5.2e-100  333.4   0.0   1   1  4.3e-104  5.9e-100  333.3   0.0     1   237     1   245     1   245 0.99 Protein of unknown function (DUF328)
Response_reg         PF00072.19   112 seq954_BIOID54321    -            238     3e-26   91.5   0.4   1   1   1.5e-29   1.1e-25   89.7   0.1     1   109     6   112     6   115 0.98 Response regulator receiver domain
Trans_reg_C          PF00486.23    77 seq954_BIOID54321    -            238   3.5e-18   65.1   0.0   1   1   1.2e-21   8.1e-18   63.9   0.0     1    77   156   232   156   232 0.98 Transcriptional regulatory protein, C terminal
GyrI-like            PF06445.10   155 seq956_BIOID54321    -            289   5.4e-24   84.8   0.0   1   1   1.5e-27   6.9e-24   84.5   0.0     2   155   127   288   126   288 0.98 GyrI-like small molecule binding domain
HTH_18               PF12833.2     81 seq956_BIOID54321    -            289   2.3e-20   72.3   2.1   1   1   8.1e-24   3.7e-20   71.7   1.5     1    80    27   105    27   106 0.97 Helix-turn-helix domain
HTH_AraC             PF00165.18    42 seq956_BIOID54321    -            289   2.5e-14   52.4   0.1   1   1   1.2e-12   5.3e-09   35.5   0.1     7    42    69   105    66   105 0.92 Bacterial regulatory helix-turn-helix proteins, AraC family
NTPase_I-T           PF01931.13   168 seq958_BIOID54321    -            173   2.5e-65  219.1   0.0   1   1     2e-69   2.8e-65  219.0   0.0     1   166    10   171    10   173 0.99 Protein of unknown function DUF84
ABC_tran             PF00005.22   118 seq959_BIOID54321    -            555   2.6e-40  137.3   0.0   1   2   7.2e-25   1.2e-21   77.1   0.0     1   118    46   191    46   191 0.91 ABC transporter
ABC_tran             PF00005.22   118 seq959_BIOID54321    -            555   2.6e-40  137.3   0.0   2   2   6.6e-19   1.1e-15   57.8   0.0     1   118   363   473   363   473 0.93 ABC transporter
AAA_21               PF13304.1    303 seq959_BIOID54321    -            555   3.8e-20   72.9   0.2   1   1   1.3e-09   2.2e-06   27.7   0.0   234   303   160   223   104   223 0.94 AAA domain
ABC_tran_2           PF12848.2     85 seq959_BIOID54321    -            555   1.1e-13   50.7   7.5   1   1   5.7e-15   9.8e-12   44.4   2.3     1    78   230   305   230   312 0.89 ABC transporter
SMP_2                PF10144.4    213 seq960_BIOID54321    -            214   4.9e-99  329.5   0.3   1   1  4.1e-103   5.6e-99  329.3   0.2     1   213     1   210     1   210 0.99 Bacterial virulence factor haemolysin
BPL_LplA_LipB        PF03099.14   125 seq962_BIOID54321    -            338   3.2e-23   81.9   0.0   1   1   1.6e-26   1.1e-22   80.2   0.0     1   125    46   158    46   158 0.94 Biotin/lipoate A/B protein ligase family
Lip_prot_lig_C       PF10437.4     86 seq962_BIOID54321    -            338   7.8e-23   79.8   0.0   1   1   1.3e-25   8.7e-22   76.4   0.0     1    86   248   333   248   333 0.97 Bacterial lipoate protein ligase C-terminus
HTH_3                PF01381.17    55 seq963_BIOID54321    -             87   1.2e-06   28.1   0.2   1   1   2.7e-10   1.8e-06   27.5   0.1     1    55    23    76    23    76 0.96 Helix-turn-helix
Sigma70_r4           PF04545.11    50 seq963_BIOID54321    -             87   7.8e-06   24.9   0.1   1   1   1.9e-09   1.3e-05   24.2   0.1     5    42     4    53     1    54 0.96 Sigma-70, region 4
DUF3029              PF11230.3    487 seq965_BIOID54321    -            516  4.5e-235  780.2   0.0   1   1  3.8e-239  5.1e-235  780.0   0.0     2   487    22   504    21   504 1.00 Protein of unknown function (DUF3029)
Radical_SAM          PF04055.16   166 seq967_BIOID54321    -            287   1.7e-24   86.7   0.3   1   1   6.6e-28     3e-24   85.9   0.2     3   166    27   232    26   232 0.96 Radical SAM superfamily
Fer4_12              PF13353.1    139 seq967_BIOID54321    -            287     6e-10   39.2   6.5   1   1   2.6e-12   1.2e-08   35.0   4.5     1   125    17   183    17   195 0.69 4Fe-4S single cluster domain
Fer4                 PF00037.22    24 seq967_BIOID54321    -            287   8.7e-07   28.1  15.1   1   1     4e-09   1.8e-05   24.0   0.6     5    23    44    62    41    63 0.89 4Fe-4S binding domain
MTS_N                PF08468.6    155 seq968_BIOID54321    -            343   4.1e-62  208.5   0.0   1   1   4.5e-65   5.6e-62  208.0   0.0     1   155     8   162     8   162 1.00 Methyltransferase small domain N-terminal
MTS                  PF05175.9    170 seq968_BIOID54321    -            343   2.7e-61  205.7   0.0   1   1   3.5e-64   4.3e-61  205.0   0.0     2   170   167   333   166   333 0.99 Methyltransferase small domain
Methyltransf_26      PF13659.1    117 seq968_BIOID54321    -            343     4e-13   49.2   1.2   1   1   3.9e-16   4.9e-13   49.0   0.1     2   111   198   299   197   305 0.84 Methyltransferase domain
Methyltransf_31      PF13847.1    152 seq968_BIOID54321    -            343   7.4e-13   48.2   0.0   1   1   8.8e-16   1.1e-12   47.6   0.0     4   111   197   304   194   338 0.88 Methyltransferase domain
Methyltransf_18      PF12847.2    112 seq968_BIOID54321    -            343   1.6e-10   41.4   0.0   1   1   2.7e-13   3.4e-10   40.3   0.0     3   109   198   301   196   304 0.83 Methyltransferase domain
Methyltransf_12      PF08242.7     99 seq968_BIOID54321    -            343   9.4e-09   35.5   0.0   1   1   1.8e-11   2.3e-08   34.3   0.0     1    99   201   299   201   299 0.87 Methyltransferase domain
PrmA                 PF06325.8    295 seq968_BIOID54321    -            343   7.8e-09   34.9   0.0   1   1   9.8e-12   1.2e-08   34.3   0.0   161   232   196   268   185   269 0.85 Ribosomal protein L11 methyltransferase (PrmA)
Methyltransf_11      PF08241.7     95 seq968_BIOID54321    -            343   7.5e-08   32.6   0.0   1   1   1.1e-10   1.4e-07   31.7   0.0     1    94   201   300   201   301 0.90 Methyltransferase domain
Methyltransf_25      PF13649.1    101 seq968_BIOID54321    -            343   7.4e-07   29.3   0.1   1   1     3e-09   3.7e-06   27.1   0.0     1   101   200   297   200   297 0.83 Methyltransferase domain
FmrO                 PF07091.6    251 seq968_BIOID54321    -            343   1.2e-05   24.3   0.0   1   1   1.4e-08   1.7e-05   23.8   0.0   107   168   198   259   187   266 0.91 Ribosomal RNA methyltransferase (FmrO)
FhuF                 PF06276.7    163 seq969_BIOID54321    -            290   1.2e-29  103.3   0.5   1   1   2.9e-33     2e-29  102.5   0.4     1   154   121   258   121   267 0.91 Ferric iron reductase FhuF-like transporter
FhuF_C               PF11575.3     22 seq969_BIOID54321    -            290   8.3e-08   31.5   6.5   1   1     2e-11   1.4e-07   30.8   4.5     1    22   269   290   269   290 0.96 FhuF 2Fe-2S C-terminal domain
DUF1212              PF06738.7    193 seq972_BIOID54321    -            277   7.1e-60  201.6   0.7   1   1   5.2e-64   7.1e-60  201.6   0.5     1   193    37   228    37   228 0.99 Protein of unknown function (DUF1212)
DUF3815              PF12821.2    130 seq973_BIOID54321    -            157   3.2e-30  104.6  12.1   1   1   5.4e-34   3.7e-30  104.4   8.4     1   128    12   147    12   149 0.95 Protein of unknown function (DUF3815)
DUF1212              PF06738.7    193 seq973_BIOID54321    -            157   5.4e-07   29.1   7.3   1   1   7.8e-11   5.4e-07   29.1   5.1   107   193    14    99     9    99 0.96 Protein of unknown function (DUF1212)
IstB_IS21            PF01695.12   178 seq977_BIOID54321    -            245   8.9e-17   60.9   0.0   1   1   3.4e-20   1.2e-16   60.5   0.0    43   163    95   218    48   223 0.80 IstB-like ATP binding protein
Bac_DnaA             PF00308.13   219 seq977_BIOID54321    -            245   2.3e-07   30.5   0.0   1   1   8.8e-11     3e-07   30.1   0.0     2   124    66   189    65   230 0.78 Bacterial dnaA  protein
AAA                  PF00004.24   132 seq977_BIOID54321    -            245   1.3e-06   28.5   0.1   1   1   6.5e-10   2.2e-06   27.7   0.1     2    98   103   196   102   225 0.69 ATPase family associated with various cellular activities (AAA)
ArsA_ATPase          PF02374.10   305 seq977_BIOID54321    -            245   2.8e-06   26.5   0.0   1   1   1.4e-09   4.9e-06   25.6   0.0     4    81   102   182    99   231 0.73 Anion-transporting ATPase
DUF2501              PF10696.4     77 seq978_BIOID54321    -            165   2.2e-29  101.1   5.4   1   1   1.6e-33   2.2e-29  101.1   3.8     1    75    85   162    85   165 0.97 Protein of unknown function (DUF2501)
Sulfatase            PF00884.18   379 seq979_BIOID54321    -            763     2e-25   89.4   0.1   1   1   2.1e-29   2.9e-25   88.9   0.0     2   333   163   477   162   556 0.82 Sulfatase
GntR                 PF00392.16    64 seq981_BIOID54321    -            304   4.5e-13   48.3   0.0   1   1   1.9e-09   6.6e-06   25.3   0.0    22    55    26    59     7    63 0.82 Bacterial regulatory proteins, gntR family
FCD                  PF07729.7    125 seq981_BIOID54321    -            304   1.6e-11   44.4   3.6   1   1     1e-14   3.6e-11   43.3   2.5     1   124   159   286   159   287 0.83 FCD domain
MFS_1                PF07690.11   354 seq982_BIOID54321    -            453   1.9e-59  201.1  43.4   1   1   3.4e-61   4.6e-57  193.2  26.8     1   354    47   408    47   408 0.86 Major Facilitator Superfamily
FAA_hydrolase        PF01557.13   217 seq986_BIOID54321    -            429  3.7e-100  333.7   0.0   1   2   1.2e-46   1.6e-42  145.3   0.0     2   217     5   204     4   204 0.93 Fumarylacetoacetate (FAA) hydrolase family
FAA_hydrolase        PF01557.13   217 seq986_BIOID54321    -            429  3.7e-100  333.7   0.0   2   2   2.6e-59   3.5e-55  186.6   0.0     2   217   225   423   224   423 0.94 Fumarylacetoacetate (FAA) hydrolase family
Aldedh               PF00171.17   462 seq987_BIOID54321    -            488  1.8e-172  573.6   0.0   1   1  1.5e-176    2e-172  573.5   0.0     7   462    17   474     7   474 0.98 Aldehyde dehydrogenase family
LigB                 PF02900.13   272 seq988_BIOID54321    -            283   3.5e-61  206.4   0.0   1   1   2.9e-65   3.9e-61  206.2   0.0     2   271     7   279     6   280 0.94 Catalytic LigB subunit of aromatic ring-opening dioxygenase
CHMI                 PF02962.10   124 seq989_BIOID54321    -            126   2.5e-68  227.7   0.1   1   1     2e-72   2.8e-68  227.6   0.0     1   124     2   125     2   125 1.00 5-carboxymethyl-2-hydroxymuconate isomerase
FAA_hydrolase        PF01557.13   217 seq991_BIOID54321    -            273   1.1e-20   73.8   0.0   1   1   1.1e-24   1.5e-20   73.4   0.0     3   216    64   272    62   273 0.89 Fumarylacetoacetate (FAA) hydrolase family
HpcH_HpaI            PF03328.9    221 seq992_BIOID54321    -            262   2.9e-66  222.4   0.0   1   1   2.4e-70   3.3e-66  222.2   0.0     1   220    15   241    15   242 0.98 HpcH/HpaI aldolase/citrate lyase family
MFS_1                PF07690.11   354 seq993_BIOID54321    -            458   3.8e-50  170.5  35.0   1   1   5.6e-54   3.8e-50  170.5  24.3     1   354    40   413    40   413 0.91 Major Facilitator Superfamily
ATG22                PF11700.3    477 seq993_BIOID54321    -            458   7.3e-06   24.5  16.9   1   1   1.1e-09   7.3e-06   24.5  11.7   228   475   197   455   188   457 0.76 Vacuole effluxer Atg22 like
HTH_18               PF12833.2     81 seq994_BIOID54321    -            296   2.4e-19   69.0   0.1   1   1     9e-23   2.4e-19   69.0   0.1     1    80   212   290   212   291 0.98 Helix-turn-helix domain
Cupin_2              PF07883.6     71 seq994_BIOID54321    -            296   6.4e-10   38.2   0.2   1   1   4.2e-13   1.2e-09   37.4   0.1    11    70    40    99    36   100 0.94 Cupin domain
HTH_AraC             PF00165.18    42 seq994_BIOID54321    -            296   1.4e-09   37.3   0.0   1   1   2.8e-09   7.8e-06   25.4   0.0     7    41   254   289   251   290 0.92 Bacterial regulatory helix-turn-helix proteins, AraC family
AraC_binding         PF02311.14   136 seq994_BIOID54321    -            296   2.6e-06   27.0   1.4   1   1   2.4e-09   6.6e-06   25.7   1.0    15   117    39   145    28   185 0.81 AraC-like ligand binding domain
HpaB_N               PF11794.3    264 seq995_BIOID54321    -            520    2e-100  335.4   0.0   1   1  3.9e-104  2.7e-100  335.0   0.0     1   264    15   281    15   281 0.98 4-hydroxyphenylacetate 3-hydroxylase N terminal
HpaB                 PF03241.8    205 seq995_BIOID54321    -            520   7.4e-73  243.6   0.0   1   1   1.5e-76     1e-72  243.1   0.0     2   204   287   490   286   491 0.99 4-hydroxyphenylacetate 3-hydroxylase C terminal
Flavin_Reduct        PF01613.13   154 seq996_BIOID54321    -            170     5e-24   84.7   0.0   1   1   4.1e-28   5.6e-24   84.6   0.0     1   153    14   162    14   163 0.91 Flavin reductase like domain
CstA                 PF02554.9    376 seq997_BIOID54321    -            721  3.8e-155  516.0  26.1   1   1  5.6e-159  3.8e-155  516.0  18.1     2   359    40   427    39   460 0.94 Carbon starvation protein CstA
DUF4161              PF13722.1    127 seq997_BIOID54321    -            721     2e-45  154.0   4.4   1   1   2.9e-49     2e-45  154.0   3.0     3   127   490   619   488   619 0.98 C-terminal domain on CstA (DUF4161)
DUF466               PF04328.8     65 seq998_BIOID54321    -             67   4.9e-30  103.0   0.5   1   1   3.9e-34   5.3e-30  102.9   0.3     1    65     1    67     1    67 0.97 Protein of unknown function (DUF466)
cobW                 PF02492.14   178 seq999_BIOID54321    -            346   3.7e-48  163.1   0.2   1   1   7.9e-52   5.4e-48  162.6   0.1     2   177    34   211    33   212 0.94 CobW/HypB/UreG, nucleotide-binding domain
CobW_C               PF07683.9     94 seq999_BIOID54321    -            346   9.7e-19   66.7   0.0   1   1   2.5e-22   1.7e-18   65.9   0.0     1    92   252   343   252   345 0.95 Cobalamin synthesis protein cobW C-terminal domain
ResIII               PF04851.10   184 seq1000_BIOID54321   -            810   1.4e-38  132.4   1.3   1   1     1e-39   2.3e-36  125.2   0.1     3   183   169   326   167   327 0.90 Type III restriction enzyme, res subunit
EcoEI_R_C            PF08463.5    164 seq1000_BIOID54321   -            810   4.1e-25   88.4   0.7   1   1   1.8e-28   4.1e-25   88.4   0.5     1   164   648   803   648   803 0.93 EcoEI R protein C-terminal
HSDR_N               PF04313.9    194 seq1000_BIOID54321   -            810   7.2e-10   38.8   0.0   1   1   7.6e-11   1.7e-07   31.0   0.0     2   191     9   119     8   122 0.74 Type I restriction enzyme R protein N terminus (HSDR_N)
HSDR_N_2             PF13588.1    112 seq1000_BIOID54321   -            810   8.8e-10   38.2   0.0   1   1     1e-12   2.4e-09   36.8   0.0    15   103    36   121    31   134 0.87 Type I restriction enzyme R protein N terminus (HSDR_N)
DEAD                 PF00270.24   173 seq1000_BIOID54321   -            810   9.4e-10   38.0   0.2   1   1   1.5e-11   3.3e-08   33.0   0.0     5   168   179   327   172   331 0.73 DEAD/DEAH box helicase
SNF2_N               PF00176.18   296 seq1000_BIOID54321   -            810   1.8e-07   30.2   0.0   1   1   1.1e-09   2.6e-06   26.4   0.0     1   167   173   325   173   333 0.77 SNF2 family N-terminal domain
N6_Mtase             PF02384.11   311 seq1003_BIOID54321   -            501   3.7e-93  311.9   0.0   1   1     2e-96   4.6e-93  311.5   0.0     2   310   152   464   151   465 0.96 N-6 DNA Methylase
Methyltransf_26      PF13659.1    117 seq1003_BIOID54321   -            501   9.6e-19   67.4   0.0   1   1   8.6e-22     2e-18   66.4   0.0     2   116   196   332   195   333 0.89 Methyltransferase domain
HsdM_N               PF12161.3    137 seq1003_BIOID54321   -            501   1.5e-12   47.9   0.2   1   1     2e-15   4.5e-12   46.4   0.1     2   137    16   142    15   142 0.82 HsdM N-terminal domain
UPF0020              PF01170.13   180 seq1003_BIOID54321   -            501     1e-10   41.3   0.0   1   1   7.9e-14   1.8e-10   40.5   0.0    18   118   184   290   179   337 0.83 Putative RNA methylase family UPF0020
MTS                  PF05175.9    170 seq1003_BIOID54321   -            501   1.6e-06   27.5   0.1   1   1   9.8e-09   2.2e-05   23.7   0.0    20   139   183   330   176   335 0.72 Methyltransferase small domain
Methylase_S          PF01420.14   167 seq1004_BIOID54321   -            588   1.2e-24   87.0   0.1   1   2   5.8e-17     8e-13   48.5   0.1     1   165   102   280   102   282 0.91 Type I restriction modification DNA specificity domain
Methylase_S          PF01420.14   167 seq1004_BIOID54321   -            588   1.2e-24   87.0   0.1   2   2   3.6e-13   4.9e-09   36.2   0.0     1   152   389   558   389   571 0.83 Type I restriction modification DNA specificity domain
SymE_toxin           PF08845.5     57 seq1005_BIOID54321   -             80   2.3e-19   68.8   0.0   1   1   2.1e-23   2.9e-19   68.5   0.0     1    57    20    71    20    71 0.96 Toxin SymE, type I toxin-antitoxin system
Aminotran_1_2        PF00155.16   363 seq1007_BIOID54321   -            470   8.5e-37  126.8   0.0   1   1   2.4e-40   1.1e-36  126.4   0.0    21   363   122   461   105   461 0.83 Aminotransferase class I and II
GntR                 PF00392.16    64 seq1007_BIOID54321   -            470   1.1e-15   56.6   0.1   1   1   5.3e-19   2.4e-15   55.5   0.1     2    64     4    66     3    66 0.98 Bacterial regulatory proteins, gntR family
Aminotran_MocR       PF12897.2    425 seq1007_BIOID54321   -            470   1.3e-05   23.9   0.0   1   1   1.8e-08     8e-05   21.2   0.0   128   217   196   284   161   296 0.87 Alanine-glyoxylate amino-transferase
MFS_1                PF07690.11   354 seq1010_BIOID54321   -            410   6.2e-32  110.6  45.6   1   1     9e-36   6.2e-32  110.6  31.6     6   348    23   355    18   364 0.78 Major Facilitator Superfamily
Sugar_tr             PF00083.19   451 seq1010_BIOID54321   -            410   2.7e-08   32.7  14.6   1   1   3.9e-12   2.7e-08   32.7  10.1    46   216    48   210    21   215 0.91 Sugar (and other) transporter
DUF445               PF04286.7    367 seq1011_BIOID54321   -            426    3e-105  352.6   2.5   1   1  2.5e-109  3.4e-105  352.4   1.7     1   366    44   417    44   418 0.99 Protein of unknown function (DUF445)
HTH_Tnp_1            PF01527.15    76 seq1012_BIOID54321   -            213   4.6e-23   80.8   0.0   1   1   1.9e-24   8.7e-21   73.5   0.0     2    68    92   162    91   169 0.90 Transposase
TnpB_IS66            PF05717.8    108 seq1013_BIOID54321   -            115   1.3e-44  149.9   0.0   1   1     1e-48   1.4e-44  149.8   0.0     2   107     7   110     6   111 0.96 IS66 Orf2 like protein
DDE_Tnp_IS66         PF03050.9    271 seq1014_BIOID54321   -            523  3.2e-102  341.2   0.1   1   1  9.2e-106  3.2e-102  341.2   0.1     1   270   186   472   186   473 0.98 Transposase IS66 family
DDE_Tnp_IS66_C       PF13817.1     39 seq1014_BIOID54321   -            523   3.1e-19   68.5   0.4   1   1   3.6e-22   1.2e-18   66.6   0.3     1    39   479   517   479   517 0.98 IS66 C-terminal element
HTH_Tnp_IS66         PF13005.2     59 seq1014_BIOID54321   -            523   4.4e-18   64.7   6.7   1   1   2.8e-21   9.6e-18   63.6   4.6     2    59   125   180   124   180 0.98 putative Helix-turn-helix domain of transposase IS66
LZ_Tnp_IS66          PF13007.2     78 seq1014_BIOID54321   -            523   5.8e-12   45.9   7.2   1   1   4.3e-15   1.5e-11   44.6   5.0     2    77    46   121    45   122 0.83 Transposase C of IS166 homeodomain
HGD-D                PF06050.8    349 seq1015_BIOID54321   -            383  9.4e-101  336.9   0.4   1   1    8e-105  1.1e-100  336.7   0.3     1   349    39   383    39   383 0.98 2-hydroxyglutaryl-CoA dehydratase, D-component
BcrAD_BadFG          PF01869.15   271 seq1016_BIOID54321   -            257   2.2e-68  230.4   0.1   1   1   3.6e-72   2.4e-68  230.2   0.1     1   270     7   249     7   250 0.97 BadF/BadG/BcrA/BcrD ATPase family
FGGY_C               PF02782.11   197 seq1016_BIOID54321   -            257   8.4e-05   22.1   1.8   1   1   3.2e-08   0.00022   20.8   0.7   125   193   182   250   153   252 0.82 FGGY family of carbohydrate kinases, C-terminal domain
DUF3343              PF11823.3     73 seq1017_BIOID54321   -             85   3.4e-14   51.7   0.0   1   1   2.8e-18   3.8e-14   51.5   0.0     1    61     1    61     1    70 0.92 Protein of unknown function (DUF3343)
SdiA-regulated       PF06977.6    249 seq1018_BIOID54321   -            323   4.3e-89  297.6   0.2   1   1   7.4e-93   5.1e-89  297.3   0.1     2   249    74   318    73   318 0.98 SdiA-regulated
Phytase-like         PF13449.1    326 seq1018_BIOID54321   -            323   5.6e-07   29.0   0.0   1   1     5e-09   3.4e-05   23.1   0.0    82   178   134   220    69   253 0.74 Esterase-like activity of phytase
DUF1228              PF06779.9     85 seq1020_BIOID54321   -            392   1.4e-31  108.1   5.9   1   1   2.1e-35   1.4e-31  108.1   4.1     1    85    24   110    24   110 0.97 Protein of unknown function (DUF1228)
MFS_1                PF07690.11   354 seq1020_BIOID54321   -            392   3.2e-15   55.6  62.7   1   1   4.6e-19   3.2e-15   55.6  43.5     2   354    21   349    20   349 0.78 Major Facilitator Superfamily
Gate                 PF07670.9    109 seq1022_BIOID54321   -            231   9.6e-12   44.6   2.8   1   1     7e-16   9.6e-12   44.6   2.0     2    93    88   185    87   211 0.74 Nucleoside recognition
Gate                 PF07670.9    109 seq1024_BIOID54321   -            153   5.5e-11   42.2   4.9   1   1   4.9e-15   6.7e-11   41.9   3.1     3    92    27   110    25   144 0.86 Nucleoside recognition
Amidohydro_5         PF13594.1     68 seq1025_BIOID54321   -            390   1.3e-13   50.4   0.3   1   1   8.8e-17     3e-13   49.2   0.2     1    68    28   100    28   100 0.68 Amidohydrolase
Amidohydro_4         PF13147.1    304 seq1025_BIOID54321   -            390   7.2e-12   45.8   1.1   1   1   8.1e-12   2.8e-08   34.0   0.8     1   304    54   357    54   357 0.77 Amidohydrolase
LysR_substrate       PF03466.15   209 seq1026_BIOID54321   -            303     4e-25   88.0   0.1   1   1   8.5e-29   5.8e-25   87.5   0.1     4   206    99   297    96   299 0.95 LysR substrate binding domain
HTH_1                PF00126.22    60 seq1026_BIOID54321   -            303   1.5e-15   56.5   0.6   1   1   8.4e-19   5.7e-15   54.6   0.0     3    60    15    72    13    72 0.94 Bacterial regulatory helix-turn-helix protein, lysR family
DUF2686              PF10887.3    276 seq1027_BIOID54321   -            276  5.1e-166  550.1   0.1   1   1  4.2e-170  5.7e-166  549.9   0.1     1   276     1   276     1   276 1.00 Protein of unknown function (DUF2686)
GntP_permease        PF02447.11   441 seq1030_BIOID54321   -            447    9e-166  551.6  52.1   1   1  7.5e-170    1e-165  551.4  36.1     2   441     5   446     4   446 0.98 GntP family permease
HTH_Tnp_1            PF01527.15    76 seq1032_BIOID54321   -             99   7.6e-09   35.2   2.9   1   1   7.1e-13   9.7e-09   34.9   2.0     3    76    11    79     9    79 0.90 Transposase
rve                  PF00665.21   120 seq1034_BIOID54321   -            288   8.8e-30  103.1   0.0   1   1   6.7e-33   1.8e-29  102.1   0.0     3   119   126   240   124   241 0.96 Integrase core domain
rve_2                PF13333.1     52 seq1034_BIOID54321   -            288   3.3e-19   68.5   1.6   1   1   3.4e-21   9.4e-18   63.9   0.1     1    52   231   287   231   287 0.96 Integrase core domain
rve_3                PF13683.1     67 seq1034_BIOID54321   -            288   5.4e-15   54.5   0.0   1   1   3.9e-18   1.1e-14   53.5   0.0     4    67   215   279   212   279 0.96 Integrase core domain
HTH_21               PF13276.1     60 seq1034_BIOID54321   -            288     2e-10   40.4   0.1   1   1   3.2e-13   8.8e-10   38.3   0.0     4    59    47   101    44   102 0.90 HTH-like domain
DDE_Tnp_IS240        PF13610.1    140 seq1034_BIOID54321   -            288   3.3e-10   39.9   0.0   1   1   2.1e-13   5.7e-10   39.1   0.0     2   137   130   269   129   272 0.88 DDE domain
ADH_N                PF08240.7    109 seq1037_BIOID54321   -            353   1.2e-27   95.7   1.0   1   1   7.2e-31     2e-27   95.0   0.7     1   109    42   152    42   152 0.96 Alcohol dehydrogenase GroES-like domain
ADH_zinc_N           PF00107.21   130 seq1037_BIOID54321   -            353   1.4e-22   79.5   0.0   1   1   7.8e-26   2.1e-22   78.9   0.0     1   129   193   315   193   316 0.98 Zinc-binding dehydrogenase
ADH_zinc_N_2         PF13602.1    127 seq1037_BIOID54321   -            353   4.4e-08   33.9   0.0   1   1   2.8e-11   7.6e-08   33.1   0.0     1   127   225   349   225   349 0.73 Zinc-binding dehydrogenase
2-Hacid_dh_C         PF02826.14   178 seq1037_BIOID54321   -            353   3.8e-06   26.0   0.0   1   1   2.3e-09   6.2e-06   25.3   0.0    34    80   181   227   171   262 0.72 D-isomer specific 2-hydroxyacid dehydrogenase, NAD binding domain
AlaDh_PNT_C          PF01262.16   168 seq1037_BIOID54321   -            353   1.5e-05   24.4   0.0   1   1     1e-08   2.8e-05   23.6   0.0    21    74   184   237   175   258 0.85 Alanine dehydrogenase/PNT, C-terminal domain
DUF853               PF05872.7    504 seq1038_BIOID54321   -            516  7.5e-252  836.0   0.2   1   1    5e-255  8.5e-252  835.8   0.2     3   504    21   516    19   516 0.98 Bacterial protein of unknown function (DUF853)
AAA_10               PF12846.2    328 seq1038_BIOID54321   -            516   2.4e-20   72.9   0.0   1   2   2.2e-10   3.8e-07   29.5   0.0     1    47    39    85    39   133 0.95 AAA-like domain
AAA_10               PF12846.2    328 seq1038_BIOID54321   -            516   2.4e-20   72.9   0.0   2   2   5.8e-14     1e-10   41.3   0.0   245   307   271   335   238   357 0.79 AAA-like domain
TrwB_AAD_bind        PF10412.4    386 seq1038_BIOID54321   -            516   9.8e-08   30.8   0.2   1   1   3.3e-08   5.6e-05   21.8   0.1    14    56    38    80    30    93 0.93 Type IV secretion-system coupling protein DNA-binding domain
FtsK_SpoIIIE         PF01580.13   205 seq1038_BIOID54321   -            516   7.1e-07   28.7   0.0   1   1   2.9e-09   4.9e-06   26.0   0.0    35    83    34    79    19    91 0.85 FtsK/SpoIIIE family
DUF87                PF01935.12   229 seq1038_BIOID54321   -            516   2.3e-06   27.4   0.0   1   1   2.6e-09   4.5e-06   26.5   0.0    20   126    36   153    26   248 0.72 Domain of unknown function DUF87
Peptidase_M17        PF00883.16   311 seq1039_BIOID54321   -            503  5.1e-133  442.6   0.1   1   1  1.3e-136  8.6e-133  441.8   0.0     2   310   185   490   184   491 0.99 Cytosol aminopeptidase family, catalytic domain
Peptidase_M17_N      PF02789.12   125 seq1039_BIOID54321   -            503   5.3e-31  106.8   0.0   1   1   2.2e-34   1.5e-30  105.4   0.0     1   125    19   147    19   147 0.96 Cytosol aminopeptidase family, N-terminal domain
DNA_pol3_chi         PF04364.8    137 seq1040_BIOID54321   -            147   5.2e-45  152.5   0.0   1   1   4.2e-49   5.8e-45  152.3   0.0     1   137     1   143     1   143 0.97 DNA polymerase III chi subunit, HolC
tRNA-synt_1          PF00133.17   601 seq1042_BIOID54321   -            951    4e-227  754.8   0.7   1   1  7.6e-230  2.1e-226  752.5   0.5     2   601    14   631    13   631 0.97 tRNA synthetases class I (I, L, M and V)
Anticodon_1          PF08264.8    153 seq1042_BIOID54321   -            951   1.1e-42  145.2   0.0   1   1   9.7e-46   2.7e-42  144.0   0.0     1   151   674   824   674   826 0.90 Anticodon-binding domain of tRNA
tRNA-synt_1g         PF09334.6    391 seq1042_BIOID54321   -            951   7.1e-19   67.6   0.2   1   1   3.6e-11   9.9e-08   30.9   0.1     5   125    39   178    35   209 0.62 tRNA synthetases class I (M)
Val_tRNA-synt_C      PF10458.4     66 seq1042_BIOID54321   -            951   2.7e-17   62.4   7.1   1   1   2.2e-20   6.1e-17   61.3   4.9     3    61   886   944   884   949 0.95 Valyl tRNA synthetase tRNA binding arm
tRNA-synt_1_2        PF13603.1    185 seq1042_BIOID54321   -            951   2.4e-09   36.6   0.0   1   1   4.4e-10   1.2e-06   27.8   0.0    86   161   247   319   243   348 0.76 Leucyl-tRNA synthetase, Domain 2
Acetyltransf_1       PF00583.19    83 seq1043_BIOID54321   -            167   1.6e-13   50.3   0.2   1   1     1e-16   2.3e-13   49.8   0.1     2    83    66   145    65   145 0.96 Acetyltransferase (GNAT) family
Acetyltransf_10      PF13673.1    117 seq1043_BIOID54321   -            167   9.2e-12   44.9   0.0   1   1   4.9e-15   1.1e-11   44.7   0.0     1   117    18   144    18   144 0.85 Acetyltransferase (GNAT) domain
Acetyltransf_4       PF13420.1    155 seq1043_BIOID54321   -            167   8.4e-11   41.9   0.0   1   1   4.6e-14     1e-10   41.6   0.0     2   137    12   147    11   153 0.86 Acetyltransferase (GNAT) domain
Acetyltransf_7       PF13508.1     79 seq1043_BIOID54321   -            167   4.6e-10   39.4   0.1   1   1   3.3e-13   7.4e-10   38.7   0.1     3    78    60   145    58   146 0.84 Acetyltransferase (GNAT) domain
Acetyltransf_3       PF13302.1    142 seq1043_BIOID54321   -            167   6.6e-07   29.6   0.0   1   1   3.7e-10   8.5e-07   29.2   0.0     4   142    11   145    10   145 0.74 Acetyltransferase (GNAT) domain
FR47                 PF08445.5     86 seq1043_BIOID54321   -            167     3e-05   23.5   0.0   1   1   2.4e-08   5.6e-05   22.7   0.0    19    81    85   148    82   151 0.90 FR47-like protein
OTCace               PF00185.19   158 seq1045_BIOID54321   -            334     4e-51  172.9   0.2   1   1   1.3e-54   8.9e-51  171.7   0.1     2   157   156   330   155   331 0.97 Aspartate/ornithine carbamoyltransferase, Asp/Orn binding domain
OTCace_N             PF02729.16   142 seq1045_BIOID54321   -            334   2.5e-47  159.9   0.0   1   1   5.4e-51   3.7e-47  159.4   0.0     1   142     7   148     7   148 0.99 Aspartate/ornithine carbamoyltransferase, carbamoyl-P binding domain
adh_short            PF00106.20   167 seq1046_BIOID54321   -            263   2.6e-26   92.3   3.2   1   1   5.5e-30   3.7e-26   91.8   2.2     1   165    33   189    33   191 0.85 short chain dehydrogenase
adh_short_C2         PF13561.1    243 seq1046_BIOID54321   -            263     5e-25   88.5   0.0   1   1   9.2e-29   6.3e-25   88.2   0.0     5   240    41   259    39   262 0.89 Enoyl-(Acyl carrier protein) reductase
Ribonuc_L-PSP        PF01042.16   121 seq1047_BIOID54321   -            131   4.5e-32  110.2   0.0   1   1   3.7e-36   5.1e-32  110.0   0.0     3   120    13   127    11   128 0.95 Endoribonuclease L-PSP
OTCace_N             PF02729.16   142 seq1049_BIOID54321   -            311   2.4e-43  147.0   0.1   1   1   6.3e-47   4.3e-43  146.2   0.0     1   141     8   148     8   149 0.95 Aspartate/ornithine carbamoyltransferase, carbamoyl-P binding domain
OTCace               PF00185.19   158 seq1049_BIOID54321   -            311   2.4e-36  124.8   0.1   1   1   6.3e-40   4.3e-36  124.0   0.1     1   157   154   303   154   304 0.93 Aspartate/ornithine carbamoyltransferase, Asp/Orn binding domain
PyrI                 PF01948.13    96 seq1050_BIOID54321   -            153   7.1e-37  125.2   0.0   1   1   1.5e-40     1e-36  124.6   0.0     2    94     5    97     4    99 0.97 Aspartate carbamoyltransferase regulatory chain, allosteric domain
PyrI_C               PF02748.10    52 seq1050_BIOID54321   -            153   7.8e-21   73.1   1.7   1   1   1.8e-24   1.2e-20   72.5   1.2     1    51   101   151   101   152 0.95 Aspartate carbamoyltransferase regulatory chain, metal binding domain
Ribonuc_L-PSP        PF01042.16   121 seq1051_BIOID54321   -            141   3.6e-46  155.7   0.9   1   1     3e-50   4.1e-46  155.5   0.6     1   120    20   139    20   140 0.98 Endoribonuclease L-PSP
Peripla_BP_3         PF13377.1    160 seq1052_BIOID54321   -            315   4.5e-22   78.6   0.5   1   1   8.4e-25   2.9e-21   76.0   0.1     1   154   167   314   167   315 0.88 Periplasmic binding protein-like domain
LacI                 PF00356.16    46 seq1052_BIOID54321   -            315   3.5e-21   74.4   0.1   1   1   2.1e-24   7.3e-21   73.4   0.1     1    46     6    51     6    51 0.99 Bacterial regulatory proteins, lacI family
Peripla_BP_1         PF00532.16   279 seq1052_BIOID54321   -            315     1e-10   41.1   0.0   1   1   5.7e-14     2e-10   40.2   0.0    23   274    84   313    61   315 0.78 Periplasmic binding proteins and sugar binding domain of LacI family
HTH_3                PF01381.17    55 seq1052_BIOID54321   -            315   8.6e-05   22.1   0.1   1   1   7.2e-08   0.00025   20.7   0.0     8    40     3    35     1    45 0.87 Helix-turn-helix
PTS_EIIC             PF02378.13   321 seq1053_BIOID54321   -            473   6.7e-30  103.9  24.5   1   1   9.8e-34   6.7e-30  103.9  17.0     2   320   113   405   112   407 0.88 Phosphotransferase system, EIIC
PTS_EIIB             PF00367.15    35 seq1053_BIOID54321   -            473   2.9e-11   42.2   0.2   1   1   8.1e-15   5.5e-11   41.3   0.1     3    31    12    40    11    43 0.91 phosphotransferase system, EIIB
Alpha-amylase        PF00128.19   316 seq1054_BIOID54321   -            551  1.2e-110  369.7   0.0   1   1  2.4e-114  1.6e-110  369.3   0.0     1   313    30   371    30   378 0.98 Alpha amylase, catalytic domain
DUF3459              PF11941.3     89 seq1054_BIOID54321   -            551   3.7e-09   36.5   0.1   1   1   1.1e-11   7.8e-08   32.2   0.1     2    89   459   548   458   549 0.81 Domain of unknown function (DUF3459)
NRDD                 PF13597.1    547 seq1056_BIOID54321   -            712   3.6e-81  272.8   0.0   1   1   1.2e-83   5.3e-80  268.9   0.0     3   546   115   705   113   706 0.84 Anaerobic ribonucleoside-triphosphate reductase
Gly_radical          PF01228.16   106 seq1056_BIOID54321   -            712   4.7e-27   94.3   0.0   1   1   4.5e-30     2e-26   92.2   0.0     2   104   582   685   581   687 0.98 Glycine radical
ATP-cone             PF03477.11    90 seq1056_BIOID54321   -            712   5.5e-21   74.6   1.7   1   1     4e-24   1.8e-20   73.0   0.5     2    89     4    89     3    90 0.93 ATP cone domain
Fer4_12              PF13353.1    139 seq1058_BIOID54321   -            154   6.9e-51  171.9   0.0   1   1   1.1e-54   7.7e-51  171.7   0.0     1   139    12   151    12   151 0.97 4Fe-4S single cluster domain
Fer4_14              PF13394.1    117 seq1058_BIOID54321   -            154     7e-31  106.6   0.0   1   1   1.2e-34   8.4e-31  106.3   0.0     1   117    21   130    21   130 0.95 4Fe-4S single cluster domain
DUF615               PF04751.9    158 seq1059_BIOID54321   -            183   1.5e-58  196.7   9.9   1   1   1.3e-62   1.8e-58  196.5   6.9     2   158    22   177    19   177 0.98 Protein of unknown function (DUF615)
FBPase               PF00316.15   325 seq1060_BIOID54321   -            393  7.6e-144  478.3   0.0   1   1  6.4e-148  8.8e-144  478.1   0.0     2   324    64   389    63   390 0.98 Fructose-1-6-bisphosphatase
Pyrophosphatase      PF00719.14   156 seq1064_BIOID54321   -            176   2.9e-61  205.3   0.1   1   1   2.4e-65   3.3e-61  205.1   0.0     2   155    18   174    17   175 0.98 Inorganic pyrophosphatase
PMSR                 PF01625.16   156 seq1066_BIOID54321   -            221   1.6e-62  209.8   0.0   1   1   1.5e-66   2.1e-62  209.5   0.0     2   153    54   209    53   211 0.98 Peptide methionine sulfoxide reductase
DUF21                PF01595.15   183 seq1068_BIOID54321   -            447   2.4e-44  150.7   3.6   1   1   8.2e-48   3.7e-44  150.0   2.5     3   183     5   197     3   197 0.98 Domain of unknown function DUF21
CorC_HlyC            PF03471.12    81 seq1068_BIOID54321   -            447   2.8e-23   81.4   0.1   1   1   1.3e-26     6e-23   80.3   0.0     2    80   347   425   346   426 0.94 Transporter associated domain
CBS                  PF00571.23    57 seq1068_BIOID54321   -            447   5.5e-11   41.8   0.7   1   2   4.9e-07    0.0022   17.4   0.0     9    56   222   270   215   271 0.80 CBS domain
CBS                  PF00571.23    57 seq1068_BIOID54321   -            447   5.5e-11   41.8   0.7   2   2   2.7e-08   0.00012   21.5   0.0     9    55   286   332   280   334 0.91 CBS domain
YtfJ_HI0045          PF09695.5    160 seq1069_BIOID54321   -            185   4.4e-75  250.2   0.2   1   1   3.7e-79     5e-75  250.0   0.2     2   159    24   181    23   182 0.99 Bacterial protein of unknown function (YtfJ_HI0045)
5_nucleotid_C        PF02872.13   156 seq1071_BIOID54321   -            650   2.1e-27   95.8   0.1   1   1   8.6e-31   5.8e-27   94.4   0.1     1   149   358   553   358   558 0.82 5'-nucleotidase, C-terminal domain
Metallophos          PF00149.23   201 seq1071_BIOID54321   -            650   5.6e-21   74.7   0.0   1   1   1.4e-24   9.9e-21   73.9   0.0     1   199    27   262    27   264 0.94 Calcineurin-like phosphoesterase
NmrA                 PF05368.8    233 seq1072_BIOID54321   -            286   1.2e-24   86.7   0.6   1   1   9.3e-28   1.8e-24   86.1   0.4     1   232     2   220     2   221 0.89 NmrA-like family
NAD_binding_10       PF13460.1    183 seq1072_BIOID54321   -            286     5e-19   68.8   3.3   1   1   4.1e-22     8e-19   68.2   2.3     1   181     2   182     2   184 0.90 NADH(P)-binding
3Beta_HSD            PF01073.14   280 seq1072_BIOID54321   -            286   1.4e-06   27.0   0.1   1   1   1.8e-09   3.6e-06   25.7   0.0     2   117     4   105     3   128 0.83 3-beta hydroxysteroid dehydrogenase/isomerase family
TrkA_N               PF02254.13   116 seq1072_BIOID54321   -            286   1.2e-05   25.1   0.1   1   1   1.4e-08   2.8e-05   23.9   0.1     1    58     2    62     2    79 0.88 TrkA-N domain
NAD_binding_4        PF07993.7    249 seq1072_BIOID54321   -            286     1e-05   24.4   0.0   1   1     1e-08     2e-05   23.5   0.0     1    40     4    43     4    93 0.86 Male sterility protein
adh_short            PF00106.20   167 seq1072_BIOID54321   -            286   3.9e-05   23.5   0.5   1   1     2e-08   3.9e-05   23.5   0.4     4    75     3    67     1    73 0.84 short chain dehydrogenase
EamA                 PF00892.15   126 seq1073_BIOID54321   -            324   1.9e-13   50.4  27.0   1   1   6.4e-14   4.4e-10   39.5   4.0     1   112    16   126    16   144 0.87 EamA-like transporter family
EmrE                 PF13536.1    113 seq1073_BIOID54321   -            324   5.9e-07   29.5   4.2   1   1   8.6e-11   5.9e-07   29.5   2.9     4   111    40   149    37   151 0.78 Multidrug resistance efflux transporter
Hemerythrin          PF01814.18   132 seq1074_BIOID54321   -            220     1e-28   99.9   0.2   1   1   2.6e-32   1.8e-28   99.2   0.1     2   132    76   216    75   216 0.98 Hemerythrin HHE cation binding domain
ScdA_N               PF04405.9     56 seq1074_BIOID54321   -            220   1.6e-20   72.1   0.0   1   1   3.8e-24   2.6e-20   71.4   0.0     2    55     5    58     4    59 0.97 Domain of Unknown function (DUF542)
OapA                 PF04225.7     85 seq1077_BIOID54321   -            224   5.8e-35  118.9   0.0   1   1   1.2e-38   8.1e-35  118.4   0.0     1    84   139   223   139   224 0.98 Opacity-associated protein A LysM-like domain
OapA_N               PF08525.6     30 seq1077_BIOID54321   -            224   2.4e-09   36.5   0.5   1   1   5.1e-13   3.5e-09   36.0   0.4     1    30    34    63    34    63 0.96 Opacity-associated protein A N-terminal motif
adh_short            PF00106.20   167 seq1078_BIOID54321   -            263     7e-25   87.7   0.0   1   1   1.9e-28   8.6e-25   87.4   0.0     2   165     7   184     6   186 0.92 short chain dehydrogenase
adh_short_C2         PF13561.1    243 seq1078_BIOID54321   -            263   2.3e-15   56.9   0.0   1   1   6.1e-19   2.8e-15   56.6   0.0     1   243    12   259    12   259 0.90 Enoyl-(Acyl carrier protein) reductase
KR                   PF08659.5    181 seq1078_BIOID54321   -            263   1.6e-09   37.5   0.0   1   1   5.5e-13   2.5e-09   36.9   0.0     3   166     8   184     7   191 0.86 KR domain
AP_endonuc_2         PF01261.19   211 seq1079_BIOID54321   -            280   1.2e-25   90.0   0.0   1   1   1.3e-29   1.7e-25   89.4   0.0     2   211    29   233    28   233 0.90 Xylose isomerase-like TIM barrel
ECH                  PF00378.15   245 seq1080_BIOID54321   -            260   2.9e-48  164.0   0.1   1   1   2.6e-52   3.6e-48  163.7   0.0     9   245    17   252    11   252 0.93 Enoyl-CoA hydratase/isomerase family
CoA_trans            PF01144.18   217 seq1081_BIOID54321   -            513   7.9e-27   93.7   0.3   1   1   2.3e-30   3.1e-26   91.8   0.1     3   216     5   241     3   242 0.93 Coenzyme A transferase
FAD_binding_2        PF00890.19   421 seq1082_BIOID54321   -            693   3.9e-29  101.6   1.4   1   1   1.3e-32   9.2e-29  100.4   0.9     1   421    43   475    43   475 0.79 FAD binding domain
Pyr_redox_2          PF07992.9    200 seq1082_BIOID54321   -            693   8.2e-09   35.5   0.0   1   1   6.3e-11   4.3e-07   29.8   0.0     2   197    44   463    43   466 0.77 Pyridine nucleotide-disulphide oxidoreductase
DctQ                 PF04290.7    133 seq1083_BIOID54321   -            166   5.8e-28   97.1   4.5   1   1   6.6e-32     9e-28   96.5   3.1     1   131    31   162    31   164 0.92 Tripartite ATP-independent periplasmic transporters, DctQ component
DctM                 PF06808.7    416 seq1084_BIOID54321   -            433  3.7e-114  381.4  49.4   1   1  3.1e-118  4.2e-114  381.2  34.2     1   416    11   423    11   423 0.98 DctM-like transporters
SBP_bac_7            PF03480.8    286 seq1085_BIOID54321   -            323   1.3e-80  270.4   0.5   1   1   1.2e-84   1.6e-80  270.1   0.4     2   285    29   307    28   308 0.99 Bacterial extracellular solute-binding protein, family 7
DUF1471              PF07338.8     56 seq1088_BIOID54321   -             91   1.2e-21   75.9   0.2   1   1   1.2e-25   1.7e-21   75.5   0.1     2    56    35    91    34    91 0.98 Protein of unknown function (DUF1471)
Lactamase_B_2        PF12706.2    194 seq1090_BIOID54321   -            356   3.4e-24   85.3   0.3   1   1   6.3e-28   4.3e-24   85.0   0.2     2   194    59   284    58   284 0.80 Beta-lactamase superfamily domain
Lactamase_B_3        PF13483.1    163 seq1090_BIOID54321   -            356   2.4e-17   62.9   0.1   1   1     5e-21   3.4e-17   62.5   0.0     4   163    44   283    42   283 0.86 Beta-lactamase superfamily domain
DeoRC                PF00455.17   162 seq1091_BIOID54321   -            251   3.8e-38  130.5   0.0   1   1   1.1e-41   4.8e-38  130.2   0.0     2   161    75   231    74   232 0.97 DeoR C terminal sensor domain
HTH_DeoR             PF08220.7     57 seq1091_BIOID54321   -            251   5.9e-21   73.6   0.6   1   1   4.2e-24   1.9e-20   72.0   0.1     1    57     6    62     6    62 0.98 DeoR-like helix-turn-helix domain
HTH_11               PF08279.7     55 seq1091_BIOID54321   -            251   1.2e-05   24.7   0.4   1   1   6.5e-09     3e-05   23.4   0.0     5    49    10    52     6    55 0.81 HTH domain
DUF1471              PF07338.8     56 seq1092_BIOID54321   -            109   5.4e-16   57.8   0.3   1   1   5.3e-20   7.3e-16   57.4   0.2     1    56    52   108    52   108 0.98 Protein of unknown function (DUF1471)
DUF1471              PF07338.8     56 seq1094_BIOID54321   -             95   1.7e-19   69.1   0.0   1   1   1.8e-23   2.4e-19   68.5   0.0     1    55    38    94    38    95 0.98 Protein of unknown function (DUF1471)
DUF1730              PF08331.5     78 seq1098_BIOID54321   -            394   4.7e-30  102.9   0.0   1   1   2.9e-33   1.3e-29  101.4   0.0     1    78    77   155    77   155 0.99 Domain of unknown function (DUF1730)
Fer4_16              PF13484.1     67 seq1098_BIOID54321   -            394     2e-15   57.1   3.6   1   1   8.2e-19   3.7e-15   56.2   2.5     2    67   208   271   207   271 0.99 4Fe-4S double cluster binding domain
Fer4_10              PF13237.1     52 seq1098_BIOID54321   -            394   2.6e-09   36.6   2.1   1   1   1.2e-12   5.5e-09   35.5   1.5     4    52   203   269   200   269 0.96 4Fe-4S dicluster domain
DUF258               PF03193.11   161 seq1100_BIOID54321   -            361   2.7e-55  185.8   0.0   1   1   1.1e-58   3.8e-55  185.3   0.0     2   161   185   345   184   345 0.97 Protein of unknown function, DUF258
MMR_HSR1             PF01926.18   114 seq1100_BIOID54321   -            361   2.5e-06   27.3   0.0   1   1   1.6e-09   5.6e-06   26.2   0.0     4    57   223   283   221   345 0.75 50S ribosome-binding GTPase
PS_Dcarbxylase       PF02666.10   202 seq1101_BIOID54321   -            322   2.1e-62  209.9   0.0   1   1   1.9e-66   2.5e-62  209.6   0.0     1   198    63   281    63   285 0.93 Phosphatidylserine decarboxylase
MscS_TM              PF12794.2    340 seq1102_BIOID54321   -           1107  3.7e-122  407.0  13.3   1   1  8.1e-126  3.7e-122  407.0   9.2     2   340   474   814   473   814 0.97 Mechanosensitive ion channel inner membrane domain 1
MscS_porin           PF12795.2    240 seq1102_BIOID54321   -           1107   7.7e-58  195.5  55.5   1   1   1.7e-61   7.7e-58  195.5  38.5     1   239    30   260    27   261 0.96 Mechanosensitive ion channel porin domain
MS_channel           PF00924.13   206 seq1102_BIOID54321   -           1107   1.1e-53  181.5   2.9   1   1   2.6e-57   1.2e-53  181.4   0.5     2   206   875  1074   874  1074 0.99 Mechanosensitive ion channel
FAD_binding_2        PF00890.19   421 seq1104_BIOID54321   -            602  2.5e-116  388.8   1.2   1   1  5.6e-120  2.5e-116  388.8   0.8     1   421     7   397     7   397 0.98 FAD binding domain
Succ_DH_flav_C       PF02910.15   129 seq1104_BIOID54321   -            602   8.3e-40  135.5   0.1   1   1     3e-43   1.4e-39  134.8   0.0     1   129   453   581   453   581 0.98 Fumarate reductase flavoprotein C-term
Fer2_3               PF13085.1    110 seq1105_BIOID54321   -            244   7.9e-31  106.0   0.0   1   1   6.3e-34   1.4e-30  105.1   0.0     1   110     8   112     8   112 0.96 2Fe-2S iron-sulfur cluster binding domain
Fer4_8               PF13183.1     57 seq1105_BIOID54321   -            244   1.1e-12   47.6   4.8   1   1   7.4e-16   1.7e-12   47.0   1.5     2    57   146   219   145   219 0.72 4Fe-4S dicluster domain
Fer4_17              PF13534.1     61 seq1105_BIOID54321   -            244   6.9e-10   39.0  13.3   1   1     6e-11   1.4e-07   31.6   3.5     2    61   149   220   148   220 0.72 4Fe-4S dicluster domain
Fer4_10              PF13237.1     52 seq1105_BIOID54321   -            244   7.2e-10   38.4   1.9   1   1   3.2e-13   7.2e-10   38.4   1.3     8    52   148   216   141   216 0.95 4Fe-4S dicluster domain
Fer4_7               PF12838.2     52 seq1105_BIOID54321   -            244   2.2e-06   27.8   2.7   1   1   9.8e-10   2.2e-06   27.8   1.9     2    51   149   218   148   219 0.55 4Fe-4S dicluster domain
Fumarate_red_C       PF02300.12   129 seq1106_BIOID54321   -            131   6.5e-59  197.2   3.5   1   1   5.4e-63   7.4e-59  197.1   2.4     1   128     2   129     2   130 0.99 Fumarate reductase subunit C
Fumarate_red_D       PF02313.12   118 seq1107_BIOID54321   -            119   5.9e-53  177.6   5.6   1   1   4.8e-57   6.6e-53  177.4   3.9     2   117     3   117     2   118 0.98 Fumarate reductase subunit D
Beta-lactamase       PF00144.19   330 seq1108_BIOID54321   -            442   2.1e-87  293.1   1.0   1   1   1.8e-91   2.5e-87  292.8   0.7     3   329    95   441    93   442 0.98 Beta-lactamase
Lipocalin_2          PF08212.7    143 seq1110_BIOID54321   -            177   8.1e-51  171.4   0.0   1   1   1.4e-54   9.4e-51  171.2   0.0     1   143    34   174    34   174 0.98 Lipocalin-like domain
Lipocalin            PF00061.18   144 seq1110_BIOID54321   -            177     4e-09   36.5   0.0   1   1   7.7e-13   5.3e-09   36.1   0.0     2   139    41   171    40   175 0.85 Lipocalin / cytosolic fatty-acid binding protein family
Radical_SAM          PF04055.16   166 seq1115_BIOID54321   -            342   2.5e-08   34.1   0.0   1   1   1.3e-11   5.8e-08   32.9   0.0     5   106   118   215   115   270 0.64 Radical SAM superfamily
Fer4_14              PF13394.1    117 seq1115_BIOID54321   -            342   2.4e-06   27.4   0.0   1   1   1.6e-09   7.5e-06   25.8   0.0     6    86   118   195   114   222 0.68 4Fe-4S single cluster domain
Fer4_12              PF13353.1    139 seq1115_BIOID54321   -            342   1.4e-05   25.0   0.0   1   1   9.7e-09   4.4e-05   23.4   0.0     8    68   112   172   104   191 0.72 4Fe-4S single cluster domain
AA_permease_2        PF13520.1    426 seq1121_BIOID54321   -            438   7.6e-33  113.5  38.0   1   1   1.3e-36     9e-33  113.3  26.3     1   404    28   423    28   438 0.78 Amino acid permease
AA_permease          PF00324.16   479 seq1121_BIOID54321   -            438   3.8e-11   41.9  34.0   1   1   7.3e-15     5e-11   41.5  23.5    11   443    42   434    30   438 0.71 Amino acid permease
Lyase_1              PF00206.15   312 seq1122_BIOID54321   -            478  9.7e-118  392.7   0.0   1   1  1.7e-121  1.2e-117  392.5   0.0     1   312    13   345    13   345 0.99 Lyase
FumaraseC_C          PF10415.4     55 seq1122_BIOID54321   -            478   4.4e-21   74.5   0.0   1   1   1.7e-24   1.2e-20   73.2   0.0     1    55   411   465   411   465 0.99 Fumarase C C-terminus
DcuA_DcuB            PF03605.9    364 seq1123_BIOID54321   -            433  3.1e-155  516.3  24.6   1   1  8.3e-159  3.8e-155  516.1  17.0     1   364     5   365     5   365 0.99 Anaerobic c4-dicarboxylate membrane transporter
Na_H_antiporter      PF03553.9    303 seq1123_BIOID54321   -            433     4e-08   32.5  12.6   1   1   8.7e-12     4e-08   32.5   8.7   162   301    48   187    43   189 0.92 Na+/H+ antiporter family
CitMHS               PF03600.11   349 seq1123_BIOID54321   -            433   4.4e-08   31.9  13.8   1   1   9.7e-12   4.4e-08   31.9   9.5    48   217    44   279     1   350 0.74 Citrate transporter
CutA1                PF03091.10   102 seq1124_BIOID54321   -            112   1.2e-37  127.5   0.1   1   1   9.8e-42   1.3e-37  127.3   0.0     2   101    12   111    11   112 0.98 CutA1 divalent ion tolerance protein
DsbC                 PF11412.3    117 seq1125_BIOID54321   -            592   3.5e-36  123.4   0.3   1   1   2.6e-39   5.9e-36  122.7   0.2     2   115    55   165    54   167 0.97 Disulphide bond corrector protein DsbC
DsbD                 PF02683.10   211 seq1125_BIOID54321   -            592   6.3e-20   71.5  19.7   1   1   4.5e-23     1e-19   70.8  13.7     2   209   198   403   197   405 0.83 Cytochrome C biogenesis protein transmembrane region
Thioredoxin_7        PF13899.1     82 seq1125_BIOID54321   -            592   2.8e-13   49.5   0.1   1   1   2.1e-16   4.8e-13   48.8   0.1     7    81   487   563   481   564 0.81 Thioredoxin-like
Thioredoxin_2        PF13098.1    112 seq1125_BIOID54321   -            592   6.1e-13   48.8   0.0   1   1   5.8e-16   1.3e-12   47.7   0.0     2   112   492   587   491   587 0.87 Thioredoxin-like domain
DsbD_2               PF13386.1    199 seq1125_BIOID54321   -            592   2.6e-10   40.2  25.8   1   1   1.1e-13   2.6e-10   40.2  17.9     2   182   197   382   196   402 0.75 Family description
Thioredoxin          PF00085.15   104 seq1125_BIOID54321   -            592   1.4e-08   34.1   0.0   1   1   1.1e-11   2.4e-08   33.4   0.0     9   101   485   587   478   590 0.66 Thioredoxin
TetR_N               PF00440.18    47 seq1126_BIOID54321   -            199   7.9e-06   25.3   0.0   1   1     1e-09   1.4e-05   24.5   0.0     3    44    16    57    14    60 0.94 Bacterial regulatory proteins, tetR family
HTH_Tnp_1            PF01527.15    76 seq1129_BIOID54321   -            121   4.4e-19   68.0   1.1   1   1   8.3e-23   5.7e-19   67.7   0.4     2    74     8    87     7    89 0.89 Transposase
HTH_28               PF13518.1     52 seq1129_BIOID54321   -            121   1.7e-06   27.7   0.5   1   1   5.1e-10   3.5e-06   26.7   0.0     1    43    17    60    17    63 0.93 Helix-turn-helix domain
rve                  PF00665.21   120 seq1130_BIOID54321   -            301   7.4e-23   80.8   0.1   1   1   3.7e-26   1.7e-22   79.6   0.0     3   119   123   243   121   244 0.96 Integrase core domain
rve_3                PF13683.1     67 seq1130_BIOID54321   -            301   1.4e-17   62.8   0.1   1   1   9.9e-21   4.5e-17   61.2   0.0     2    67   216   281   215   281 0.98 Integrase core domain
HTH_21               PF13276.1     60 seq1130_BIOID54321   -            301   8.8e-17   60.7   2.0   1   1   8.3e-19   3.8e-15   55.5   0.4     6    57    49   106    45   109 0.79 HTH-like domain
AA_permease_2        PF13520.1    426 seq1133_BIOID54321   -            444     2e-40  138.5  55.6   1   1   4.6e-44   3.1e-40  137.8  38.5     1   423     7   420     7   424 0.85 Amino acid permease
AA_permease          PF00324.16   479 seq1133_BIOID54321   -            444   3.8e-22   78.1  47.2   1   1   1.1e-25   7.8e-22   77.1  32.7     8   391    18   377     8   435 0.81 Amino acid permease
OKR_DC_1             PF01276.15   417 seq1135_BIOID54321   -            728    3e-199  661.7   0.2   1   1  9.5e-203  4.3e-199  661.1   0.1     1   417   143   558   143   558 1.00 Orn/Lys/Arg decarboxylase, major domain
OKR_DC_1_C           PF03711.10   137 seq1135_BIOID54321   -            728   2.8e-54  182.7   1.0   1   1   1.3e-57   5.8e-54  181.7   0.7     1   136   583   716   583   717 0.99 Orn/Lys/Arg decarboxylase, C-terminal domain
OKR_DC_1_N           PF03709.10   115 seq1135_BIOID54321   -            728   1.4e-28   99.1   0.1   1   1   5.9e-32   2.7e-28   98.2   0.1     1   115    27   137    27   137 0.99 Orn/Lys/Arg decarboxylase, N-terminal domain
PTR2                 PF00854.16   373 seq1136_BIOID54321   -            485   9.6e-69  231.8  17.4   1   1   1.4e-72   9.6e-69  231.8  12.1     3   370    77   417    75   420 0.95 POT family
MFS_1                PF07690.11   354 seq1136_BIOID54321   -            485   4.5e-19   68.3  46.7   1   1   6.5e-23   4.5e-19   68.3  32.3     9   348    21   418    13   425 0.76 Major Facilitator Superfamily
tRNA-synt_2          PF00152.15   335 seq1139_BIOID54321   -            505   1.5e-98  329.5   1.0   1   1  4.3e-102     2e-98  329.1   0.7     1   334   162   502   162   503 0.90 tRNA synthetases class II (D, K and N)
tRNA_anti            PF01336.20    76 seq1139_BIOID54321   -            505   1.2e-15   56.9   0.0   1   1   4.7e-19   2.1e-15   56.1   0.0     1    76    68   146    68   146 0.98 OB-fold nucleic acid binding domain
HATPase_c            PF02518.21   111 seq1140_BIOID54321   -            543   3.1e-22   78.2   0.0   1   1   2.3e-25   7.7e-22   77.0   0.0     5   109   434   535   430   537 0.95 Histidine kinase-, DNA gyrase B-, and HSP90-like ATPase
PAS                  PF00989.19   113 seq1140_BIOID54321   -            543   6.4e-15   54.7   0.1   1   1   1.2e-17   4.2e-14   52.1   0.0     1   112   222   323   222   324 0.95 PAS fold
PAS_10               PF13596.1    106 seq1140_BIOID54321   -            543   1.7e-07   31.3   0.1   1   1   2.7e-10   9.2e-07   28.9   0.0     2   104   225   323   224   325 0.86 PAS domain
PAS_8                PF13188.1     64 seq1140_BIOID54321   -            543     2e-06   27.3   0.0   1   1   1.6e-09   5.4e-06   25.9   0.0     3    45   224   269   222   294 0.76 PAS domain
Response_reg         PF00072.19   112 seq1141_BIOID54321   -            239   2.5e-18   66.0   0.1   1   1   2.6e-22   3.5e-18   65.5   0.1     1   111     4   117     4   118 0.96 Response regulator receiver domain
DcuA_DcuB            PF03605.9    364 seq1142_BIOID54321   -            446    5e-164  545.3  20.1   1   1  4.3e-168  5.9e-164  545.0  13.9     1   364     6   376     6   376 0.98 Anaerobic c4-dicarboxylate membrane transporter
Fumerase             PF05681.9    271 seq1143_BIOID54321   -            548   1.5e-91  306.0   0.0   1   1   2.9e-95     2e-91  305.7   0.0     2   271    48   328    47   328 0.98 Fumarate hydratase (Fumerase)
Fumerase_C           PF05683.7    206 seq1143_BIOID54321   -            548   7.4e-83  276.6   0.0   1   1     2e-86   1.4e-82  275.7   0.0     1   204   332   539   332   541 0.98 Fumarase C-terminus
DUF2238              PF09997.4    143 seq1144_BIOID54321   -            209   1.9e-59  199.0   1.3   1   1     2e-63   2.7e-59  198.5   0.9     1   143    41   182    41   182 0.99 Predicted membrane protein (DUF2238)
HTH_AraC             PF00165.18    42 seq1146_BIOID54321   -            302   6.1e-21   73.4   0.2   1   2   8.7e-11   5.9e-07   28.9   0.0     1    42   200   241   200   241 0.97 Bacterial regulatory helix-turn-helix proteins, AraC family
HTH_AraC             PF00165.18    42 seq1146_BIOID54321   -            302   6.1e-21   73.4   0.2   2   2   6.7e-15   4.6e-11   42.0   0.1     6    42   254   291   252   291 0.94 Bacterial regulatory helix-turn-helix proteins, AraC family
HTH_18               PF12833.2     81 seq1146_BIOID54321   -            302   3.1e-19   68.7   0.2   1   1   9.3e-23   6.4e-19   67.7   0.1     2    80   214   291   213   292 0.95 Helix-turn-helix domain
OKR_DC_1             PF01276.15   417 seq1147_BIOID54321   -            756  1.2e-190  633.3   0.0   1   1  3.3e-194  1.5e-190  633.0   0.0     1   416   141   590   141   591 0.99 Orn/Lys/Arg decarboxylase, major domain
OKR_DC_1_C           PF03711.10   137 seq1147_BIOID54321   -            756   3.3e-43  146.9   0.0   1   1   1.5e-46   6.9e-43  145.8   0.0     1   131   616   744   616   748 0.99 Orn/Lys/Arg decarboxylase, C-terminal domain
OKR_DC_1_N           PF03709.10   115 seq1147_BIOID54321   -            756   2.3e-26   91.9   0.0   1   1   9.6e-30   4.4e-26   91.0   0.0     3   115    19   135    17   135 0.98 Orn/Lys/Arg decarboxylase, N-terminal domain
HTH_AraC             PF00165.18    42 seq1148_BIOID54321   -            253   3.7e-18   64.6   0.7   1   2   5.9e-11     4e-07   29.5   0.0     1    42   155   195   155   195 0.97 Bacterial regulatory helix-turn-helix proteins, AraC family
HTH_AraC             PF00165.18    42 seq1148_BIOID54321   -            253   3.7e-18   64.6   0.7   2   2   3.3e-12   2.2e-08   33.5   0.1     8    39   210   242   207   245 0.91 Bacterial regulatory helix-turn-helix proteins, AraC family
HTH_18               PF12833.2     81 seq1148_BIOID54321   -            253   1.6e-13   50.4   0.0   1   1   3.9e-17   2.7e-13   49.7   0.0     2    80   169   245   168   246 0.95 Helix-turn-helix domain
AA_permease_2        PF13520.1    426 seq1149_BIOID54321   -            445   1.4e-52  178.5  55.6   1   1   2.7e-56   1.8e-52  178.1  38.6     2   401    11   403    10   428 0.89 Amino acid permease
AA_permease          PF00324.16   479 seq1149_BIOID54321   -            445     7e-35  120.1  50.8   1   1   1.7e-38   1.1e-34  119.4  35.2     2   421    15   405    14   429 0.88 Amino acid permease
DUF1705              PF08019.7    156 seq1150_BIOID54321   -            111   1.7e-05   24.2   2.9   1   1   1.2e-09   1.7e-05   24.2   2.0     2    39    68   105    67   108 0.94 Domain of unknown function (DUF1705)
Sulfatase            PF00884.18   379 seq1151_BIOID54321   -            454   1.2e-56  192.2   0.5   1   1   2.3e-60   1.6e-56  191.8   0.3     3   310   145   436   143   451 0.93 Sulfatase
DUF1705              PF08019.7    156 seq1151_BIOID54321   -            454   1.3e-34  118.8   1.6   1   1   2.7e-38   1.9e-34  118.3   1.1    39   154     2   118     1   120 0.97 Domain of unknown function (DUF1705)
Response_reg         PF00072.19   112 seq1152_BIOID54321   -            222   5.1e-26   90.7   0.0   1   1     1e-29   6.9e-26   90.3   0.0     1   112     3   113     3   113 0.99 Response regulator receiver domain
Trans_reg_C          PF00486.23    77 seq1152_BIOID54321   -            222   3.2e-20   71.7   0.5   1   1   2.1e-23   1.4e-19   69.6   0.0     1    77   145   216   145   216 0.97 Transcriptional regulatory protein, C terminal
HATPase_c            PF02518.21   111 seq1153_BIOID54321   -            366   1.1e-18   66.9   0.0   1   1   3.6e-22   1.6e-18   66.2   0.0     1   110   252   358   252   359 0.95 Histidine kinase-, DNA gyrase B-, and HSP90-like ATPase
HisKA                PF00512.20    68 seq1153_BIOID54321   -            366   2.5e-08   33.6   1.8   1   1   5.4e-12   2.5e-08   33.6   1.3     3    66   147   203   145   205 0.76 His Kinase A (phospho-acceptor) domain
HAMP                 PF00672.20    70 seq1153_BIOID54321   -            366   4.3e-08   33.1   5.1   1   1   4.1e-11   1.8e-07   31.0   0.2     2    69    73   140    72   141 0.91 HAMP domain
PhnA                 PF03831.9     56 seq1154_BIOID54321   -            137   3.1e-29  100.0   6.8   1   1   5.8e-33     4e-29   99.6   4.7     1    56    69   123    69   123 0.98 PhnA protein
PhnA_Zn_Ribbon       PF08274.7     30 seq1154_BIOID54321   -            137     1e-15   57.1   7.4   1   1   2.4e-19   1.7e-15   56.3   5.1     1    30    28    57    28    57 0.97 PhnA Zinc-Ribbon
3-dmu-9_3-mt         PF06983.8    116 seq1155_BIOID54321   -            147   3.1e-07   30.6   0.6   1   1   3.6e-10   2.5e-06   27.7   0.5     5   115     5   138     2   139 0.74 3-demethylubiquinone-9 3-methyltransferase
Glyoxalase           PF00903.20   128 seq1155_BIOID54321   -            147   3.4e-05   23.6   0.0   1   1   7.7e-09   5.2e-05   23.0   0.0     7   128     8   138     3   138 0.86 Glyoxalase/Bleomycin resistance protein/Dioxygenase superfamily
ABC_tran             PF00005.22   118 seq1157_BIOID54321   -            262   1.3e-24   86.6   0.0   1   1   3.4e-28   2.3e-24   85.8   0.0     1   117    44   180    44   181 0.89 ABC transporter
Phosphonate-bd       PF12974.2    243 seq1158_BIOID54321   -            338   2.1e-73  246.5   0.0   1   1     2e-77   2.8e-73  246.1   0.0     1   240    35   277    35   280 0.97 ABC transporter, phosphonate, periplasmic substrate-binding protein
BPD_transp_1         PF00528.17   185 seq1159_BIOID54321   -            276   1.2e-22   80.2   5.0   1   1   8.5e-27   1.2e-22   80.2   3.5     2   179   105   275   104   276 0.98 Binding-protein-dependent transport system inner membrane component
UTRA                 PF07702.8    141 seq1160_BIOID54321   -            241   2.9e-32  111.1   0.1   1   1   1.6e-35   5.4e-32  110.2   0.0     1   140    96   235    96   236 0.94 UTRA domain
GntR                 PF00392.16    64 seq1160_BIOID54321   -            241   4.3e-22   77.1   0.3   1   1   2.2e-25   7.5e-22   76.4   0.2     2    64    14    75    13    75 0.98 Bacterial regulatory proteins, gntR family
MarR                 PF01047.17    59 seq1160_BIOID54321   -            241   4.8e-06   26.0   0.0   1   1   4.1e-09   1.4e-05   24.5   0.0    21    51    39    69    35    71 0.95 MarR family
PhnG                 PF06754.7    147 seq1161_BIOID54321   -            150   2.1e-60  202.5   3.4   1   1   1.7e-64   2.3e-60  202.3   2.3     2   147     4   149     3   149 0.99 Phosphonate metabolism protein PhnG
PhnH                 PF05845.7    192 seq1162_BIOID54321   -            194   1.3e-67  226.8   0.7   1   1   1.1e-71   1.5e-67  226.6   0.5     1   192     3   193     3   193 0.99 Bacterial phosphonate metabolism protein (PhnH)
PhnI                 PF05861.7    359 seq1163_BIOID54321   -            354  2.2e-168  559.2   0.0   1   1  1.8e-172  2.5e-168  559.0   0.0     1   357     1   352     1   354 0.99 Bacterial phosphonate metabolism protein (PhnI)
PhnJ                 PF06007.6    279 seq1164_BIOID54321   -            281  1.6e-155  515.7   0.1   1   1  1.3e-159  1.8e-155  515.6   0.0     3   278     5   280     3   281 0.99 Phosphonate metabolism protein PhnJ
ABC_tran             PF00005.22   118 seq1165_BIOID54321   -            252   7.5e-22   77.7   0.0   1   1   2.4e-25   1.1e-21   77.2   0.0     1   117    45   173    45   174 0.86 ABC transporter
oligo_HPY            PF08352.7     64 seq1165_BIOID54321   -            252   5.4e-06   26.5   0.0   1   1   2.1e-09   9.8e-06   25.7   0.0     1    26   225   250   225   252 0.94 Oligopeptide/dipeptide transporter, C-terminal region
ABC_tran             PF00005.22   118 seq1166_BIOID54321   -            259   8.1e-20   71.2   0.0   1   1   3.2e-23   1.5e-19   70.4   0.0     1   118    81   211    81   211 0.93 ABC transporter
AAA_16               PF13191.1    166 seq1166_BIOID54321   -            259     7e-07   29.6   0.1   1   1   2.3e-10     1e-06   29.1   0.1    19    60    64   104    56   250 0.74 AAA ATPase domain
Amidohydro_4         PF13147.1    304 seq1167_BIOID54321   -            378   1.8e-29  103.5   4.5   1   1   8.8e-33     3e-29  102.8   3.1     1   304    41   356    41   356 0.85 Amidohydrolase
Amidohydro_3         PF07969.6    404 seq1167_BIOID54321   -            378   1.2e-11   44.3   1.7   1   1   7.1e-15   2.4e-11   43.3   0.2   274   404   233   357   191   357 0.79 Amidohydrolase family
Amidohydro_1         PF01979.15   333 seq1167_BIOID54321   -            378   2.5e-09   37.1   0.4   1   1   1.8e-10   6.2e-07   29.2   0.0   227   331   244   357   220   358 0.57 Amidohydrolase family
Amidohydro_5         PF13594.1     68 seq1167_BIOID54321   -            378   5.9e-07   29.0   0.0   1   1   4.3e-10   1.5e-06   27.8   0.0     3    68    21    92    20    92 0.72 Amidohydrolase
AAA_18               PF13238.1    129 seq1168_BIOID54321   -            185   2.7e-08   34.0   0.0   1   1   4.9e-11   2.2e-07   31.1   0.0     1   118     6   138     6   148 0.67 AAA domain
AAA_33               PF13671.1    143 seq1168_BIOID54321   -            185   1.5e-07   31.3   0.2   1   1     1e-10   4.5e-07   29.7   0.1     1   136     5   150     5   153 0.71 AAA domain
Guanylate_kin        PF00625.16   183 seq1168_BIOID54321   -            185   8.7e-06   25.1   0.0   1   1   2.4e-09   1.1e-05   24.8   0.0     2   152     3   149     2   177 0.81 Guanylate kinase
Acetyltransf_1       PF00583.19    83 seq1170_BIOID54321   -            144     1e-14   54.2   0.3   1   1   3.8e-18   1.8e-14   53.4   0.2     3    83    54   134    52   134 0.95 Acetyltransferase (GNAT) family
Acetyltransf_7       PF13508.1     79 seq1170_BIOID54321   -            144   1.2e-09   38.0   0.0   1   1   3.3e-13   1.5e-09   37.7   0.0    11    78    55   134    30   135 0.76 Acetyltransferase (GNAT) domain
Acetyltransf_10      PF13673.1    117 seq1170_BIOID54321   -            144   5.3e-09   36.0   0.1   1   1   1.4e-12   6.2e-09   35.8   0.0    39   117    42   133    13   133 0.82 Acetyltransferase (GNAT) domain
Lactamase_B_2        PF12706.2    194 seq1171_BIOID54321   -            268   8.6e-15   54.6   0.0   1   1   7.5e-19     1e-14   54.4   0.0    28   194    82   239    45   239 0.84 Beta-lactamase superfamily domain
SIS                  PF01380.17   131 seq1173_BIOID54321   -            307   1.7e-30  105.1   0.1   1   1   5.1e-34   2.3e-30  104.7   0.0     2   130   149   277   148   278 0.98 SIS domain
HTH_6                PF01418.12    77 seq1173_BIOID54321   -            307   3.9e-26   90.4   0.0   1   1   2.1e-29   9.7e-26   89.2   0.0     2    77    26   101    25   101 0.97 Helix-turn-helix domain, rpiR family
Peripla_BP_4         PF13407.1    258 seq1174_BIOID54321   -            311   5.7e-59  199.4  11.8   1   1   1.6e-62   7.4e-59  199.0   8.2     2   255    28   288    27   291 0.96 Periplasmic binding protein domain
Peripla_BP_1         PF00532.16   279 seq1174_BIOID54321   -            311   1.6e-19   70.1   0.7   1   1   4.1e-23   1.9e-19   69.8   0.5     5   207    28   241    24   288 0.80 Periplasmic binding proteins and sugar binding domain of LacI family
Peripla_BP_3         PF13377.1    160 seq1174_BIOID54321   -            311   2.9e-12   46.7   0.0   1   1   1.5e-15   6.7e-12   45.5   0.0    12   140   159   289   157   305 0.87 Periplasmic binding protein-like domain
ABC_tran             PF00005.22   118 seq1176_BIOID54321   -            510   9.6e-36  122.6   0.1   1   2     3e-24   1.4e-20   73.7   0.2     1   118    45   174    45   174 0.96 ABC transporter
ABC_tran             PF00005.22   118 seq1176_BIOID54321   -            510   9.6e-36  122.6   0.1   2   2   7.9e-16   3.6e-12   46.5   0.0     3   117   305   437   303   438 0.84 ABC transporter
BPD_transp_2         PF02653.11   267 seq1177_BIOID54321   -            326   9.4e-48  162.3  45.6   1   1   6.9e-52   9.4e-48  162.3  31.6     1   267    52   318    52   318 0.91 Branched-chain amino acid transport system / permease component
Ribul_P_3_epim       PF00834.14   201 seq1178_BIOID54321   -            231     4e-61  205.5   0.0   1   1   3.5e-65   4.8e-61  205.2   0.0     1   195     2   196     2   203 0.96 Ribulose-phosphate 3 epimerase family
ROK                  PF00480.15   179 seq1179_BIOID54321   -            309     8e-56  188.5   0.0   1   1   7.8e-60   1.1e-55  188.1   0.0     1   179    10   193    10   193 0.99 ROK family
Lactamase_B          PF00753.22   194 seq1180_BIOID54321   -            665   2.9e-37  128.1   0.2   1   1   3.1e-41   4.3e-37  127.5   0.1     2   194   134   359   133   359 0.99 Metallo-beta-lactamase superfamily
HlyD                 PF00529.15   306 seq1182_BIOID54321   -            343   1.3e-53  182.1   5.2   1   1   4.4e-57   1.5e-53  181.9   3.6     2   305    48   337    47   338 0.94 HlyD family secretion protein
HlyD_3               PF13437.1    105 seq1182_BIOID54321   -            343   1.4e-19   70.2   0.1   1   1   6.3e-17   2.2e-13   50.3   0.0     1    85   210   293   210   333 0.91 HlyD family secretion protein
Biotin_lipoyl_2      PF13533.1     50 seq1182_BIOID54321   -            343   1.9e-19   68.9   0.0   1   1   4.4e-19   1.5e-15   56.4   0.1     4    47    50    93    47    96 0.92 Biotin-lipoyl like
HlyD_2               PF12700.2    328 seq1182_BIOID54321   -            343   3.5e-18   65.7   0.0   1   1   1.4e-21   4.8e-18   65.2   0.0    19   239    46   287    39   298 0.73 HlyD family secretion protein
FUSC                 PF04632.7    650 seq1183_BIOID54321   -            683   7.5e-56  189.7  22.6   1   1   1.6e-59   7.5e-56  189.7  15.7     8   530    36   541    30   565 0.86 Fusaric acid resistance protein family
FUSC_2               PF13515.1    128 seq1183_BIOID54321   -            683   6.1e-09   35.7   9.9   1   1   1.3e-12   6.1e-09   35.7   6.9     2   127   364   495   359   496 0.75 Fusaric acid resistance protein-like
ALMT                 PF11744.3    406 seq1183_BIOID54321   -            683   1.7e-05   23.5  10.8   1   1   6.9e-09   3.1e-05   22.6   1.8    27   194   362   525   348   582 0.82 Aluminium activated malate transporter
OEP                  PF02321.13   188 seq1184_BIOID54321   -            488   6.7e-21   74.6  13.4   1   2     2e-14   2.8e-10   39.9   2.3     1   188    69   268    69   268 0.89 Outer membrane efflux protein
OEP                  PF02321.13   188 seq1184_BIOID54321   -            488   6.7e-21   74.6  13.4   2   2   1.7e-14   2.4e-10   40.2   1.7     6   188   295   476   290   476 0.88 Outer membrane efflux protein
Molybdopterin        PF00384.17   432 seq1185_BIOID54321   -            139   9.1e-20   70.6   0.0   1   1   1.6e-23   1.1e-19   70.4   0.0     1    82    61   138    61   139 0.94 Molybdopterin oxidoreductase
Molybdop_Fe4S4       PF04879.11    55 seq1185_BIOID54321   -            139   6.7e-17   60.9   0.8   1   1   1.6e-20   1.1e-16   60.2   0.6     1    54     1    53     1    54 0.95 Molybdopterin oxidoreductase Fe4S4 domain
Molybdopterin        PF00384.17   432 seq1186_BIOID54321   -            559   5.2e-89  298.8   0.1   1   1   1.2e-92     8e-89  298.2   0.1   102   431     1   331     1   332 0.96 Molybdopterin oxidoreductase
Molydop_binding      PF01568.16   109 seq1186_BIOID54321   -            559   1.6e-26   92.1   0.0   1   1   4.8e-30   3.3e-26   91.1   0.0     2   109   420   526   419   526 0.96 Molydopterin dinucleotide binding domain
Sel1                 PF08238.7     39 seq1187_BIOID54321   -            229     3e-18   65.7  15.4   1   4     2e-07    0.0027   18.1   0.4     2    39    36    66    35    66 0.82 Sel1 repeat
Sel1                 PF08238.7     39 seq1187_BIOID54321   -            229     3e-18   65.7  15.4   2   4    0.0012        17    6.1   0.0     3    39    69   101    67   101 0.69 Sel1 repeat
Sel1                 PF08238.7     39 seq1187_BIOID54321   -            229     3e-18   65.7  15.4   3   4   9.1e-10   1.2e-05   25.6   0.0     2    34   143   172   142   174 0.92 Sel1 repeat
Sel1                 PF08238.7     39 seq1187_BIOID54321   -            229     3e-18   65.7  15.4   4   4   4.8e-08   0.00066   20.1   0.1     4    38   182   215   179   216 0.85 Sel1 repeat
AMP-binding          PF00501.23   418 seq1192_BIOID54321   -            652  1.8e-112  375.6   0.0   1   1  4.8e-116  2.2e-112  375.3   0.0     1   418   109   547   109   547 0.97 AMP-binding enzyme
DUF3448              PF11930.3     82 seq1192_BIOID54321   -            652   1.4e-30  104.6   0.2   1   1     8e-34   3.7e-30  103.3   0.1     3    81    20   101    17   102 0.96 Domain of unknown function (DUF3448)
DUF4009              PF13193.1     41 seq1192_BIOID54321   -            652   8.6e-16   56.9   0.0   1   1   3.5e-19   1.6e-15   56.1   0.0     2    41   591   634   590   634 0.95 Domain of unknown function (DUF4009)
DUF485               PF04341.7     91 seq1193_BIOID54321   -            104   1.9e-35  120.3   0.0   1   1   1.5e-39   2.1e-35  120.1   0.0     1    91     9   100     9   100 0.98 Protein of unknown function, DUF485
SSF                  PF00474.12   406 seq1194_BIOID54321   -            205   1.7e-49  168.4  17.6   1   1   1.2e-53   1.7e-49  168.4  12.2     1   143    63   204    63   205 0.99 Sodium:solute symporter family
SSF                  PF00474.12   406 seq1195_BIOID54321   -            337   6.3e-81  271.9  15.2   1   1   5.9e-85     8e-81  271.6  10.5   152   406     1   256     1   256 0.99 Sodium:solute symporter family
Pentapeptide         PF00805.17    40 seq1196_BIOID54321   -            430   3.5e-25   86.6  21.3   1   3   1.2e-09   5.3e-06   25.4   0.0     2    39   163   200   162   201 0.92 Pentapeptide repeats (8 copies)
Pentapeptide         PF00805.17    40 seq1196_BIOID54321   -            430   3.5e-25   86.6  21.3   2   3   9.2e-12   4.2e-08   32.1   1.1     2    38   268   304   267   306 0.97 Pentapeptide repeats (8 copies)
Pentapeptide         PF00805.17    40 seq1196_BIOID54321   -            430   3.5e-25   86.6  21.3   3   3   1.5e-10   6.8e-07   28.2   1.3     8    39   314   345   307   346 0.94 Pentapeptide repeats (8 copies)
Pentapeptide_4       PF13599.1     78 seq1196_BIOID54321   -            430   7.8e-18   63.9  31.5   1   1   7.6e-14   3.5e-10   39.4   1.3     6    75   147   216   144   219 0.92 Pentapeptide repeats (9 copies)
HTH_18               PF12833.2     81 seq1200_BIOID54321   -            107   5.2e-24   84.0   1.3   1   1     9e-28   6.1e-24   83.8   0.9     1    81    27   106    27   106 0.97 Helix-turn-helix domain
HTH_AraC             PF00165.18    42 seq1200_BIOID54321   -            107   5.1e-17   60.9   0.1   1   1   3.4e-16   2.3e-12   46.1   0.0     1    42    66   105    66   105 0.96 Bacterial regulatory helix-turn-helix proteins, AraC family
ABC_tran             PF00005.22   118 seq1202_BIOID54321   -            940   2.4e-25   89.0   0.0   1   1   3.9e-20   8.9e-17   61.4   0.0     1   118   647   861   647   861 0.95 ABC transporter
ADH_zinc_N           PF00107.21   130 seq1207_BIOID54321   -            354   9.3e-30  102.7   0.0   1   1   3.5e-33   1.6e-29  101.9   0.0     1   108   179   285   179   312 0.90 Zinc-binding dehydrogenase
ADH_zinc_N_2         PF13602.1    127 seq1207_BIOID54321   -            354   3.2e-15   57.0   0.0   1   1   1.3e-18   5.7e-15   56.2   0.0     2   123   212   348   211   352 0.81 Zinc-binding dehydrogenase
ADH_N                PF08240.7    109 seq1207_BIOID54321   -            354   1.3e-13   50.5   0.0   1   1   1.8e-16   8.4e-13   47.9   0.0     2    62    56   115    55   124 0.95 Alcohol dehydrogenase GroES-like domain
FUR                  PF01475.14   120 seq1211_BIOID54321   -            171   2.5e-15   56.3   0.1   1   1   4.2e-19   5.7e-15   55.1   0.0     2   118    20   138    19   140 0.90 Ferric uptake regulator family
Acyltransferase      PF01553.16   132 seq1214_BIOID54321   -            827   3.9e-25   87.6   0.0   1   1   5.1e-29   6.9e-25   86.8   0.0     2   131   302   444   301   445 0.95 Acyltransferase
Transposase_20       PF02371.11    87 seq1215_BIOID54321   -            391   9.3e-27   92.8   0.1   1   1   2.6e-30   1.8e-26   91.9   0.1     2    76   239   313   238   326 0.94 Transposase IS116/IS110/IS902 family
DEDD_Tnp_IS110       PF01548.12   144 seq1215_BIOID54321   -            391   2.7e-19   69.1   0.0   1   1   7.9e-23   5.4e-19   68.1   0.0     1   141    24   165    24   167 0.90 Transposase
SBP_bac_1            PF01547.20   314 seq1222_BIOID54321   -            396   4.4e-42  144.7  15.4   1   1   1.3e-45   6.1e-42  144.3  10.7     9   312    45   315    37   317 0.89 Bacterial extracellular solute-binding protein
SBP_bac_8            PF13416.1    281 seq1222_BIOID54321   -            396   6.7e-40  137.4  11.9   1   1   1.9e-43   8.8e-40  137.0   7.8     2   280    49   344    48   345 0.84 Bacterial extracellular solute-binding protein
BPD_transp_1         PF00528.17   185 seq1223_BIOID54321   -            514     5e-22   78.1  16.2   1   1   3.7e-26     5e-22   78.1  11.2     4   171   298   501   295   508 0.83 Binding-protein-dependent transport system inner membrane component
BPD_transp_1         PF00528.17   185 seq1224_BIOID54321   -            296   1.6e-15   56.9  15.9   1   1   1.2e-19   1.6e-15   56.9  11.0    11   181   112   287    99   291 0.82 Binding-protein-dependent transport system inner membrane component
Sugar_tr             PF00083.19   451 seq1225_BIOID54321   -            491  3.3e-145  483.9  30.4   1   1  5.5e-149  3.8e-145  483.8  21.1     2   451    14   478    13   478 0.97 Sugar (and other) transporter
MFS_1                PF07690.11   354 seq1225_BIOID54321   -            491   2.5e-25   88.9  41.9   1   2   5.5e-20   3.7e-16   58.7   8.8     5   188    29   233    17   258 0.82 Major Facilitator Superfamily
MFS_1                PF07690.11   354 seq1225_BIOID54321   -            491   2.5e-25   88.9  41.9   2   2   3.3e-13   2.2e-09   36.4  14.2     2   188   283   476   278   489 0.78 Major Facilitator Superfamily
AA_kinase            PF00696.23   241 seq1228_BIOID54321   -            449   1.5e-47  162.0   0.1   1   1   4.9e-51   2.2e-47  161.5   0.1     2   240     4   277     3   278 0.80 Amino acid kinase family
ACT                  PF01842.20    66 seq1228_BIOID54321   -            449   6.2e-08   31.8   0.0   1   1   2.6e-09   1.2e-05   24.5   0.0    11    42   322   355   316   379 0.74 ACT domain
DUF3811              PF11656.3     87 seq1229_BIOID54321   -             90   6.3e-41  138.2   5.9   1   1   5.2e-45   7.1e-41  138.0   4.1     1    87     3    90     3    90 0.99 YjbD family (DUF3811)
Peptidase_S51        PF03575.12   153 seq1230_BIOID54321   -            229   2.8e-44  150.4   0.0   1   1   2.4e-48   3.3e-44  150.1   0.0     1   151    49   200    49   202 0.98 Peptidase family S51
IclR                 PF01614.13   129 seq1232_BIOID54321   -            287   7.8e-41  138.6   0.0   1   1   3.4e-44   1.6e-40  137.6   0.0     2   127   158   280   156   282 0.97 Bacterial transcriptional regulator
HTH_IclR             PF09339.5     52 seq1232_BIOID54321   -            287   3.2e-19   68.1   0.8   1   1   1.5e-22   6.9e-19   67.0   0.3     1    52    39    90    39    90 0.98 IclR helix-turn-helix domain
Toxin_15             PF07906.8    284 seq1233_BIOID54321   -            524   7.2e-98  327.4   1.2   1   1  9.5e-102   1.3e-97  326.5   0.8     7   284   116   379   106   379 0.96 ShET2 enterotoxin, N-terminal region
Acetyltransf_10      PF13673.1    117 seq1234_BIOID54321   -            147     3e-12   46.5   0.0   1   1   1.3e-15   3.6e-12   46.3   0.0     5   117    16   122    13   122 0.79 Acetyltransferase (GNAT) domain
Acetyltransf_1       PF00583.19    83 seq1234_BIOID54321   -            147   1.3e-10   41.0   0.0   1   1   1.3e-13   3.6e-10   39.6   0.0    27    83    72   123    56   123 0.89 Acetyltransferase (GNAT) family
Acetyltransf_7       PF13508.1     79 seq1234_BIOID54321   -            147   1.1e-09   38.2   0.0   1   1   6.6e-13   1.8e-09   37.5   0.0     6    79    54   124    49   124 0.89 Acetyltransferase (GNAT) domain
Acetyltransf_6       PF13480.1    142 seq1234_BIOID54321   -            147   7.9e-05   22.5   0.1   1   1   4.2e-08   0.00011   22.0   0.0    29   125    11   101     3   105 0.83 Acetyltransferase (GNAT) domain
AICARFT_IMPCHas      PF01808.13   315 seq1236_BIOID54321   -            529  1.1e-146  487.7   4.5   1   1  2.1e-150  1.4e-146  487.4   3.1     1   315   137   461   137   461 0.99 AICARFT/IMPCHase bienzyme
MGS                  PF02142.17    95 seq1236_BIOID54321   -            529   5.8e-32  109.3   0.0   1   1   1.9e-35   1.3e-31  108.2   0.0     1    95    19   132    19   132 0.99 MGS-like domain
GARS_A               PF01071.14   194 seq1237_BIOID54321   -            429   1.2e-86  289.1   0.1   1   1   8.3e-90   1.6e-86  288.7   0.0     1   194   103   296   103   296 0.99 Phosphoribosylglycinamide synthetase, ATP-grasp (A) domain
GARS_N               PF02844.10   100 seq1237_BIOID54321   -            429     4e-38  129.7   0.1   1   1   3.9e-41   7.7e-38  128.8   0.1     1   100     1   102     1   102 0.95 Phosphoribosylglycinamide synthetase, N domain
GARS_C               PF02843.11    93 seq1237_BIOID54321   -            429   4.5e-30  103.5   0.1   1   1   1.4e-32   2.8e-29  101.0   0.0     1    92   330   423   330   424 0.95 Phosphoribosylglycinamide synthetase, C domain
ATP-grasp_4          PF13535.1    184 seq1237_BIOID54321   -            429   7.2e-15   55.0   0.0   1   1   7.6e-18   1.5e-14   54.0   0.0     5   180   105   292   103   293 0.78 ATP-grasp domain
ATP-grasp_3          PF02655.9    161 seq1237_BIOID54321   -            429   1.8e-07   31.0   0.0   1   1   1.5e-10     3e-07   30.3   0.0     3   159   104   292   103   294 0.79 ATP-grasp domain
CPSase_L_D2          PF02786.12   211 seq1237_BIOID54321   -            429   1.3e-05   24.5   0.0   1   1   1.4e-08   2.8e-05   23.3   0.0     6   138   109   244   104   293 0.67 Carbamoyl-phosphate synthase L chain, ATP binding domain
ATP-grasp            PF02222.17   172 seq1237_BIOID54321   -            429   8.3e-05   21.8   0.0   1   1   6.8e-08   0.00013   21.2   0.0     2    83   113   200   112   222 0.84 ATP-grasp domain
Metal_resist         PF13801.1    125 seq1238_BIOID54321   -            139   9.6e-20   70.7   1.7   1   1   9.7e-24   1.3e-19   70.2   1.2     7   122    11   120     5   123 0.84 Heavy-metal resistance
Rsd_AlgQ             PF04353.8    153 seq1240_BIOID54321   -            158     5e-50  169.0   0.4   1   1   4.2e-54   5.7e-50  168.8   0.3     1   150     1   148     1   151 0.98 Regulator of RNA polymerase sigma(70) subunit, Rsd/AlgQ
ThiC                 PF01964.13   421 seq1242_BIOID54321   -            631  3.9e-201  667.9   0.0   1   1  2.8e-204  1.9e-200  665.6   0.0     1   420   148   597   148   598 0.99 ThiC family
ThiC-associated      PF13667.1     80 seq1242_BIOID54321   -            631   1.1e-32  111.2   0.1   1   1   4.4e-36     3e-32  109.8   0.0     2    80    26   109    25   109 0.94 ThiC-associated domain
TMP-TENI             PF02581.12   180 seq1243_BIOID54321   -            211   5.9e-57  191.5   0.4   1   1   5.2e-61     7e-57  191.3   0.3     3   180    17   189    15   189 0.98 Thiamine monophosphate synthase/TENI
ThiF                 PF00899.16   136 seq1245_BIOID54321   -            282   6.3e-44  148.9   0.1   1   1   1.3e-47   9.2e-44  148.4   0.1     2   134    59   190    58   192 0.98 ThiF family
MoeZ_MoeB            PF05237.8     84 seq1245_BIOID54321   -            282   4.5e-29   99.7   0.0   1   1   1.2e-32   8.2e-29   98.9   0.0     4    82   199   276   197   278 0.96 MoeZ/MoeB domain
ThiG                 PF05690.9    247 seq1246_BIOID54321   -            328  1.7e-109  364.5   1.2   1   1  2.8e-113  1.9e-109  364.3   0.9     2   247    76   319    75   319 0.99 Thiazole biosynthesis protein ThiG
ThiS                 PF02597.15    78 seq1247_BIOID54321   -             66   1.2e-17   64.0   0.1   1   1   9.2e-22   1.3e-17   63.9   0.1     1    78     3    66     3    66 0.98 ThiS family
BATS                 PF06968.8     92 seq1248_BIOID54321   -            377   6.1e-22   77.1   0.0   1   1   4.1e-25   2.8e-21   75.0   0.0     1    92   256   361   256   361 0.98 Biotin and Thiamin Synthesis associated domain
Radical_SAM          PF04055.16   166 seq1248_BIOID54321   -            377   1.4e-08   34.9   0.0   1   1   3.5e-12   2.4e-08   34.2   0.0     4   151    82   227    79   235 0.85 Radical SAM superfamily
PRK                  PF00485.13   194 seq1255_BIOID54321   -            368   3.8e-13   49.3   0.0   1   1   5.3e-17   7.2e-13   48.4   0.0     1   148   142   296   142   306 0.87 Phosphoribulokinase / Uridine kinase family
tRNA_U5-meth_tr      PF05958.6    352 seq1259_BIOID54321   -            366  3.1e-187  621.3   1.3   1   1  1.3e-190  3.5e-187  621.1   0.9     1   351    10   365    10   366 0.99 tRNA (Uracil-5-)-methyltransferase
Methyltransf_4       PF02390.12   197 seq1259_BIOID54321   -            366   5.4e-07   28.7   0.1   1   1   3.8e-10     1e-06   27.8   0.1    21    86   211   275   178   286 0.81 Putative methyltransferase
MTS                  PF05175.9    170 seq1259_BIOID54321   -            366   8.1e-06   25.2   0.0   1   1   5.7e-09   1.6e-05   24.2   0.0    31    87   210   264   188   282 0.85 Methyltransferase small domain
Cons_hypoth95        PF03602.10   183 seq1259_BIOID54321   -            366   1.6e-05   24.2   0.2   1   1   2.2e-08     6e-05   22.3   0.2    41   123   209   301   196   350 0.73 Conserved hypothetical protein 95
Pyr_redox_2          PF07992.9    200 seq1260_BIOID54321   -            466   4.8e-31  108.0   0.0   1   1   4.9e-34   9.7e-31  107.0   0.0     1   198     8   315     8   317 0.89 Pyridine nucleotide-disulphide oxidoreductase
Pyr_redox_dim        PF02852.17   110 seq1260_BIOID54321   -            466     4e-30  103.9   0.8   1   1   5.4e-33   1.1e-29  102.5   0.5     1   109   346   457   346   458 0.97 Pyridine nucleotide-disulphide oxidoreductase, dimerisation domain
Pyr_redox            PF00070.22    80 seq1260_BIOID54321   -            466   1.7e-18   66.6   1.7   1   1   4.2e-19   8.3e-16   58.0   0.0     1    76   178   251   178   258 0.94 Pyridine nucleotide-disulphide oxidoreductase
Pyr_redox_3          PF13738.1    203 seq1260_BIOID54321   -            466   3.6e-08   33.5   0.0   1   1   1.7e-10   3.2e-07   30.4   0.0     1   176    10   185    10   212 0.71 Pyridine nucleotide-disulphide oxidoreductase
Thi4                 PF01946.12   230 seq1260_BIOID54321   -            466   1.5e-05   24.1   0.4   1   1   3.4e-08   6.6e-05   21.9   0.2    17    61     6    50     2    64 0.89 Thi4 family
FAD_binding_2        PF00890.19   421 seq1260_BIOID54321   -            466   2.2e-05   23.4   3.6   1   1   3.2e-08   6.2e-05   21.9   1.5     1    40     8    48     8    51 0.96 FAD binding domain
Peptidase_M20        PF01546.23   171 seq1261_BIOID54321   -            396   9.6e-32  109.7   0.0   1   1   5.1e-35   3.5e-31  107.9   0.0     1   169    89   390    89   392 0.96 Peptidase family M20/M25/M40
M20_dimer            PF07687.9    109 seq1261_BIOID54321   -            396   5.9e-25   87.0   0.0   1   1   1.5e-28     1e-24   86.2   0.0     2   107   191   301   190   303 0.92 Peptidase dimerisation domain
PEPcase              PF00311.12   793 seq1264_BIOID54321   -            883  1.2e-292  972.4   0.0   1   1  1.1e-296  1.5e-292  972.1   0.0     2   793   129   883   128   883 0.98 Phosphoenolpyruvate carboxylase
Sulfatase            PF00884.18   379 seq1265_BIOID54321   -            577   1.9e-48  165.2   6.9   1   1   4.2e-52   2.8e-48  164.7   4.8     2   308   238   535   237   565 0.93 Sulfatase
DUF1705              PF08019.7    156 seq1265_BIOID54321   -            577     5e-05   22.7   7.5   1   1   7.3e-09     5e-05   22.7   5.2    11   149    59   206    50   211 0.60 Domain of unknown function (DUF1705)
HTH_18               PF12833.2     81 seq1266_BIOID54321   -            283     6e-21   74.2   1.7   1   1   1.7e-24   1.2e-20   73.2   0.1     1    81   191   270   191   270 0.97 Helix-turn-helix domain
HTH_AraC             PF00165.18    42 seq1266_BIOID54321   -            283   2.7e-17   61.8   0.4   1   1   6.6e-15   4.5e-11   42.0   0.0     8    42   234   269   230   269 0.95 Bacterial regulatory helix-turn-helix proteins, AraC family
PEP-utilizers_C      PF02896.13   294 seq1269_BIOID54321   -            833    4e-111  370.4   0.0   1   1  1.9e-114  5.3e-111  370.0   0.0     2   293   363   653   362   654 0.99 PEP-utilising enzyme, TIM barrel domain
PTS_EIIA_2           PF00359.17   142 seq1269_BIOID54321   -            833   4.7e-32  110.5   0.0   1   1   3.2e-35   8.8e-32  109.6   0.0     2   141   689   829   688   830 0.97 Phosphoenolpyruvate-dependent sugar phosphotransferase system, EIIA 2
PEP-utilizers        PF00391.18    81 seq1269_BIOID54321   -            833   3.8e-19   67.8   0.2   1   1   4.2e-22   1.2e-18   66.3   0.0     7    81   262   337   259   337 0.93 PEP-utilising enzyme, mobile domain
PTS-HPr              PF00381.14    84 seq1269_BIOID54321   -            833   5.6e-17   61.2   0.0   1   1     5e-20   1.4e-16   60.0   0.0     5    83     6    86     2    87 0.94 PTS HPr component phosphorylation site
PEP-utilisers_N      PF05524.8    123 seq1269_BIOID54321   -            833   6.5e-14   51.6   1.2   1   1   3.8e-17     1e-13   51.0   0.0     3   123   120   238   118   238 0.86 PEP-utilising enzyme, N-terminal
Transaldolase        PF00923.14   287 seq1270_BIOID54321   -            220   7.8e-48  162.9   0.1   1   1   1.2e-51   1.7e-47  161.8   0.0     1   244     3   206     3   218 0.94 Transaldolase
Fe-ADH               PF00465.14   366 seq1271_BIOID54321   -            380   9.1e-64  215.2   5.9   1   1   1.6e-67   1.1e-63  214.9   4.1     1   366    21   361    21   361 0.92 Iron-containing alcohol dehydrogenase
Fe-ADH_2             PF13685.1    250 seq1271_BIOID54321   -            380   1.5e-33  116.0   0.1   1   1   2.8e-37   1.9e-33  115.6   0.0     3   250    27   289    25   289 0.82 Iron-containing alcohol dehydrogenase
DUF1287              PF06940.6    164 seq1272_BIOID54321   -            205   1.6e-77  258.3   0.0   1   1   1.4e-81   1.9e-77  258.1   0.0     1   164    39   202    39   202 0.99 Domain of unknown function (DUF1287)
MetJ                 PF01340.15   104 seq1277_BIOID54321   -            105   9.5e-70  230.8   0.1   1   1   7.7e-74     1e-69  230.6   0.1     1   104     2   105     2   105 1.00 Met Apo-repressor, MetJ
DUF3521              PF12035.3     35 seq1278_BIOID54321   -             85   1.2e-08   34.5   0.1   1   1   1.8e-12   2.5e-08   33.5   0.0     5    35    54    83    54    83 0.98 Protein of unknown function (DUF3521)
DUF830               PF05708.7    158 seq1279_BIOID54321   -            202   2.5e-45  154.1   0.0   1   1     2e-49   2.8e-45  154.0   0.0     2   157    21   193    20   194 0.97 Orthopoxvirus protein of unknown function (DUF830)
HTH_Tnp_IS1          PF12759.2     50 seq1281_BIOID54321   -             90   6.8e-29   98.9   0.0   1   1   1.3e-32   8.6e-29   98.6   0.0     1    50    38    87    38    87 0.99 InsA C-terminal domain
Zn_Tnp_IS1           PF03811.8     36 seq1281_BIOID54321   -             90   1.1e-16   59.8   7.3   1   1   2.7e-20   1.8e-16   59.1   5.0     1    36     1    35     1    35 0.99 InsA N-terminal domain
DEAD                 PF00270.24   173 seq1283_BIOID54321   -            756   7.4e-19   67.7   0.0   1   1   5.3e-22   2.4e-18   66.0   0.0     4   168   227   386   224   391 0.83 DEAD/DEAH box helicase
Helicase_C           PF00271.26    78 seq1283_BIOID54321   -            756   7.4e-11   41.6   0.0   1   1     2e-11   9.1e-08   31.7   0.0    20    78   543   613   525   613 0.80 Helicase conserved C-terminal domain
ResIII               PF04851.10   184 seq1283_BIOID54321   -            756   3.6e-10   39.8   0.0   1   1   2.1e-13   9.7e-10   38.4   0.0     3   182   222   383   220   385 0.79 Type III restriction enzyme, res subunit
Peripla_BP_3         PF13377.1    160 seq1284_BIOID54321   -            343   2.5e-44  150.9   0.0   1   1   1.4e-47   4.9e-44  150.0   0.0     1   160   178   339   178   339 0.95 Periplasmic binding protein-like domain
Peripla_BP_1         PF00532.16   279 seq1284_BIOID54321   -            343   2.1e-36  125.4   0.0   1   1   8.3e-40   2.8e-36  125.0   0.0     2   259    70   317    69   335 0.91 Periplasmic binding proteins and sugar binding domain of LacI family
LacI                 PF00356.16    46 seq1284_BIOID54321   -            343   1.6e-19   69.0   0.9   1   1     8e-23   2.7e-19   68.3   0.6     1    46    13    58    13    58 0.98 Bacterial regulatory proteins, lacI family
Peripla_BP_4         PF13407.1    258 seq1284_BIOID54321   -            343   3.5e-14   52.6   0.0   1   1   5.9e-17     2e-13   50.1   0.0     1   257    72   320    72   321 0.86 Periplasmic binding protein domain
SPOR                 PF05036.8     76 seq1285_BIOID54321   -            319   3.9e-17   62.0   0.4   1   1   1.3e-20   1.8e-16   59.9   0.0     3    72   246   312   244   315 0.91 Sporulation related domain
Proteasome           PF00227.21   190 seq1286_BIOID54321   -            176   1.5e-25   89.4   0.2   1   1     2e-29   2.8e-25   88.6   0.1     5   186     2   168     2   172 0.94 Proteasome subunit
AAA_2                PF07724.9    171 seq1288_BIOID54321   -            443   5.3e-52  176.0   0.7   1   2   6.4e-10   1.5e-06   28.1   0.0     5    66    52   113    49   115 0.92 AAA domain (Cdc48 subfamily)
AAA_2                PF07724.9    171 seq1288_BIOID54321   -            443   5.3e-52  176.0   0.7   2   2   3.9e-46   8.9e-43  146.0   0.1    10   171   188   329   170   329 0.89 AAA domain (Cdc48 subfamily)
AAA                  PF00004.24   132 seq1288_BIOID54321   -            443     2e-16   60.2   0.1   1   2   2.2e-10   5.1e-07   29.8   0.0     1    57    53   107    53   142 0.72 ATPase family associated with various cellular activities (AAA)
AAA                  PF00004.24   132 seq1288_BIOID54321   -            443     2e-16   60.2   0.1   2   2   9.6e-10   2.2e-06   27.7   0.0    39   130   226   332   188   334 0.73 ATPase family associated with various cellular activities (AAA)
AAA_5                PF07728.9    139 seq1288_BIOID54321   -            443   7.8e-08   32.0   0.3   1   1   1.4e-09   3.3e-06   26.7   0.0     1    99    52   149    52   206 0.77 AAA domain (dynein-related subfamily)
ClpB_D2-small        PF10431.4     81 seq1288_BIOID54321   -            443   2.3e-06   27.3   0.8   1   1     7e-09   1.6e-05   24.6   0.0     1    62   335   405   335   411 0.90 C-terminal, D2-small domain, of ClpB protein
UbiA                 PF01040.13   257 seq1289_BIOID54321   -            308   1.2e-36  126.1  20.8   1   1   1.1e-40   1.6e-36  125.7  14.4     1   225    21   273    21   306 0.76 UbiA prenyltransferase family
Methyltransf_6       PF03737.10   154 seq1290_BIOID54321   -            161   4.3e-55  185.6   0.4   1   1   3.5e-59   4.8e-55  185.5   0.2     1   153     1   152     1   153 0.99 Demethylmenaquinone methyltransferase
MIP                  PF00230.15   227 seq1294_BIOID54321   -            281   1.8e-76  256.4  12.9   1   1   1.5e-80     2e-76  256.2   9.0     2   227     2   251     1   251 0.97 Major intrinsic protein
FGGY_N               PF00370.16   245 seq1295_BIOID54321   -            509   6.6e-93  310.4   0.2   1   1   1.4e-96   9.2e-93  309.9   0.1     1   245    13   260    13   260 0.99 FGGY family of carbohydrate kinases, N-terminal domain
FGGY_C               PF02782.11   197 seq1295_BIOID54321   -            509   9.6e-63  211.2   0.5   1   1     4e-66   2.8e-62  209.7   0.7     1   197   269   459   269   459 0.96 FGGY family of carbohydrate kinases, C-terminal domain
FBPase_glpX          PF03320.8    309 seq1296_BIOID54321   -            379  8.4e-135  448.2   7.6   1   1  7.1e-139  9.8e-135  448.0   5.3     2   309    46   365    45   365 0.99 Bacterial fructose-1,6-bisphosphatase, glpX-encoded
NAD_binding_1        PF00175.16   109 seq1297_BIOID54321   -            248   5.9e-17   62.1   0.0   1   1   1.2e-20   8.3e-17   61.6   0.0     1   109   111   223   111   223 0.90 Oxidoreductase NAD-binding domain
FAD_binding_6        PF00970.19    99 seq1297_BIOID54321   -            248   2.7e-10   40.1   0.0   1   1     8e-14   5.5e-10   39.1   0.0     9    90    14    90     6    98 0.85 Oxidoreductase FAD-binding domain
DUF1454              PF07305.7    200 seq1298_BIOID54321   -            199  1.9e-111  369.7   1.6   1   1  1.5e-115  2.1e-111  369.6   1.1     1   200     1   199     1   199 0.99 Protein of unknown function (DUF1454)
TIM                  PF00121.13   244 seq1299_BIOID54321   -            255   3.2e-93  311.1   1.0   1   1   2.6e-97   3.6e-93  311.0   0.7     1   243     4   245     4   246 0.97 Triosephosphate isomerase
Terminase_6          PF03237.10   384 seq1310_BIOID54321   -            590     2e-99  332.8   0.0   1   1  7.3e-103   2.5e-99  332.5   0.0     2   384   164   572   163   572 0.98 Terminase-like family
Terminase_5          PF06056.7     58 seq1310_BIOID54321   -            590   3.8e-26   90.2   0.8   1   1   2.2e-29   7.6e-26   89.3   0.1     1    58    12    69    12    69 0.98 Putative ATPase subunit of terminase (gpP-like)
HTH_23               PF13384.1     50 seq1310_BIOID54321   -            590   2.1e-06   27.0   0.0   1   1   1.7e-09     6e-06   25.6   0.0     7    45    14    49     9    54 0.86 Homeodomain-like domain
HTH_28               PF13518.1     52 seq1310_BIOID54321   -            590   1.7e-05   24.5   0.1   1   1     3e-08    0.0001   22.0   0.0     2    48    14    57    14    59 0.90 Helix-turn-helix domain
Phage_portal         PF04860.7    347 seq1311_BIOID54321   -            344     7e-61  205.6   0.0   1   1   6.6e-65     9e-61  205.3   0.0     8   316    46   339    39   343 0.92 Phage portal protein
CDtoxinA             PF03498.9    150 seq1312_BIOID54321   -            258   6.5e-46  155.3   0.0   1   1   6.3e-50   8.6e-46  154.9   0.0     2   148    80   230    79   232 0.98 Cytolethal distending toxin A/C family
Exo_endo_phos        PF03372.18   251 seq1313_BIOID54321   -            269   1.8e-12   47.6   0.1   1   1   1.6e-16   2.2e-12   47.3   0.1     1   251    26   261    26   261 0.70 Endonuclease/Exonuclease/phosphatase family
CDtoxinA             PF03498.9    150 seq1314_BIOID54321   -            181   3.6e-36  123.6   0.0   1   1   3.4e-40   4.6e-36  123.3   0.0     2   150    38   179    37   179 0.96 Cytolethal distending toxin A/C family
HTH_3                PF01381.17    55 seq1317_BIOID54321   -             97   2.4e-08   33.5   0.0   1   1   5.4e-12   3.7e-08   32.9   0.0     1    43     7    49     7    53 0.94 Helix-turn-helix
HTH_19               PF12844.2     64 seq1317_BIOID54321   -             97   1.5e-07   31.2   0.0   1   1   2.8e-11   1.9e-07   30.9   0.0     2    46     5    49     4    61 0.93 Helix-turn-helix domain
Phage_integrase      PF00589.17   173 seq1318_BIOID54321   -            337   1.5e-25   89.7   0.5   1   1   3.7e-29   5.1e-25   88.0   0.1     2   171   174   318   173   320 0.94 Phage integrase family
Response_reg         PF00072.19   112 seq1320_BIOID54321   -            232   5.1e-29  100.4   0.4   1   1   1.2e-32     8e-29   99.8   0.3     1   112     4   112     4   112 0.98 Response regulator receiver domain
Trans_reg_C          PF00486.23    77 seq1320_BIOID54321   -            232   1.4e-21   76.0   0.0   1   1   5.1e-25   3.5e-21   74.7   0.0     1    77   152   228   152   228 0.95 Transcriptional regulatory protein, C terminal
HATPase_c            PF02518.21   111 seq1322_BIOID54321   -            457   1.1e-25   89.4   0.0   1   1   2.3e-28   7.9e-25   86.6   0.0     2   110   346   453   345   454 0.97 Histidine kinase-, DNA gyrase B-, and HSP90-like ATPase
HisKA                PF00512.20    68 seq1322_BIOID54321   -            457   9.8e-15   54.1   3.5   1   1   2.9e-18   9.8e-15   54.1   2.4     1    67   238   299   238   300 0.95 His Kinase A (phospho-acceptor) domain
HAMP                 PF00672.20    70 seq1322_BIOID54321   -            457   8.2e-13   48.2   0.1   1   1   2.4e-16   8.2e-13   48.2   0.1     2    70   165   234   164   234 0.96 HAMP domain
HATPase_c_3          PF13589.1    137 seq1322_BIOID54321   -            457   5.6e-07   29.1   0.0   1   1   3.4e-10   1.2e-06   28.1   0.0     3    82   350   424   348   430 0.88 Histidine kinase-, DNA gyrase B-, and HSP90-like ATPase
RhaT                 PF06379.7    344 seq1324_BIOID54321   -            334  1.3e-198  658.8  28.1   1   1  1.1e-202  1.5e-198  658.6  19.5    21   343    11   333     6   334 0.99 L-rhamnose-proton symport protein (RhaT)
HTH_Tnp_1            PF01527.15    76 seq1326_BIOID54321   -            100   2.4e-16   59.3   0.2   1   1   2.2e-20     3e-16   59.0   0.2     2    75     3    75     2    76 0.95 Transposase
rve                  PF00665.21   120 seq1327_BIOID54321   -            272   1.4e-24   86.4   0.0   1   1   6.9e-28   2.3e-24   85.6   0.0     2   119   106   221   105   222 0.98 Integrase core domain
rve_3                PF13683.1     67 seq1327_BIOID54321   -            272   1.1e-17   63.1   0.2   1   1   7.8e-21   2.7e-17   61.9   0.2     2    67   194   260   193   260 0.98 Integrase core domain
rve_2                PF13333.1     52 seq1327_BIOID54321   -            272     1e-12   47.7   0.7   1   1   6.5e-16   2.2e-12   46.7   0.5     1    51   212   267   212   267 0.93 Integrase core domain
HTH_21               PF13276.1     60 seq1327_BIOID54321   -            272   1.5e-09   37.5   5.4   1   1   1.2e-12   3.9e-09   36.2   3.8     3    59    27    82    23    83 0.89 HTH-like domain
FGGY_N               PF00370.16   245 seq1330_BIOID54321   -            489     4e-30  104.8   0.0   1   1   8.3e-34   5.7e-30  104.3   0.0     3   242     7   241     5   244 0.86 FGGY family of carbohydrate kinases, N-terminal domain
FGGY_C               PF02782.11   197 seq1330_BIOID54321   -            489   1.4e-25   89.9   0.1   1   1   3.7e-29   2.6e-25   89.1   0.0     1   195   253   439   253   441 0.89 FGGY family of carbohydrate kinases, C-terminal domain
RhaA                 PF06134.6    417 seq1331_BIOID54321   -            419  2.5e-238  790.8   0.0   1   1  2.1e-242  2.8e-238  790.6   0.0     1   417     3   418     3   418 1.00 L-rhamnose isomerase (RhaA)
Aldolase_II          PF00596.16   183 seq1332_BIOID54321   -            298     9e-30  103.5   0.0   1   1   8.8e-34   1.2e-29  103.1   0.0     2   182    36   262    35   263 0.87 Class II Aldolase and Adducin N-terminal domain
DUF718               PF05336.8    106 seq1333_BIOID54321   -            104   3.7e-37  126.2   0.6   1   1     3e-41   4.1e-37  126.1   0.4     2   105     3   103     2   104 0.99 Domain of unknown function (DUF718)
PTS_EIIA_2           PF00359.17   142 seq1334_BIOID54321   -            148   3.8e-30  104.3   0.0   1   1   3.1e-34   4.2e-30  104.2   0.0     3   141     4   144     2   145 0.97 Phosphoenolpyruvate-dependent sugar phosphotransferase system, EIIA 2
PTS_EIIC             PF02378.13   321 seq1336_BIOID54321   -            483   3.8e-29  101.4  32.4   1   1   5.6e-33   3.8e-29  101.4  22.5     2   318   134   406   133   410 0.90 Phosphotransferase system, EIIC
PTS_IIB              PF02302.12    90 seq1336_BIOID54321   -            483   2.5e-17   62.9   0.1   1   1   6.5e-21   4.5e-17   62.1   0.1     2    89     9   101     8   102 0.95 PTS system, Lactose/Cellobiose specific IIB subunit
Peptidase_M42        PF05343.9    292 seq1337_BIOID54321   -            356  9.8e-103  342.8   0.0   1   1  1.7e-106  1.1e-102  342.5   0.0     1   292    43   333    43   333 0.98 M42 glutamyl aminopeptidase
Peptidase_M20        PF01546.23   171 seq1337_BIOID54321   -            356   2.5e-05   23.8   0.0   1   1   5.9e-09   4.1e-05   23.1   0.0    24   169   175   338   172   340 0.82 Peptidase family M20/M25/M40
PTS_EIIA_2           PF00359.17   142 seq1338_BIOID54321   -            582   1.1e-16   60.7   0.6   1   1   3.4e-20   2.3e-16   59.6   0.0    11   120   455   561   447   581 0.89 Phosphoenolpyruvate-dependent sugar phosphotransferase system, EIIA 2
HTH_11               PF08279.7     55 seq1338_BIOID54321   -            582   1.9e-09   36.8   0.0   1   1   1.2e-12   8.3e-09   34.8   0.0     1    55     5    60     5    60 0.93 HTH domain
Molybdop_Fe4S4       PF04879.11    55 seq1339_BIOID54321   -            195   8.1e-20   70.2   0.3   1   1   2.3e-23   1.6e-19   69.3   0.1     2    55    44   104    43   104 0.91 Molybdopterin oxidoreductase Fe4S4 domain
Molybdopterin        PF00384.17   432 seq1339_BIOID54321   -            195   1.8e-06   26.8   0.0   1   1   3.2e-10   2.2e-06   26.6   0.0     1    56   107   155   107   191 0.75 Molybdopterin oxidoreductase
Molybdopterin        PF00384.17   432 seq1340_BIOID54321   -            804   6.4e-22   77.7   0.0   1   1   1.4e-24   9.4e-21   73.9   0.0   103   380     2   378     1   380 0.82 Molybdopterin oxidoreductase
Molydop_binding      PF01568.16   109 seq1340_BIOID54321   -            804   2.1e-16   59.5   0.0   1   1   9.2e-20   6.3e-16   58.0   0.0     4   108   682   797   679   798 0.95 Molydopterin dinucleotide binding domain
Fer4_11              PF13247.1     99 seq1341_BIOID54321   -            300   1.4e-28   98.5  12.8   1   1   1.6e-31   1.8e-28   98.1   5.3     2    98    92   188    91   189 0.94 4Fe-4S dicluster domain
Form-deh_trans       PF09163.6     44 seq1341_BIOID54321   -            300   4.8e-21   73.8   0.1   1   1   8.7e-24   9.9e-21   72.8   0.1     1    43   246   288   246   289 0.98 Formate dehydrogenase N, transmembrane
Fer4_7               PF12838.2     52 seq1341_BIOID54321   -            300     5e-15   55.5  22.2   1   1   7.4e-11   8.4e-08   32.3   3.7     1    50    38   114    38   117 0.90 4Fe-4S dicluster domain
Fer4_9               PF13187.1     55 seq1341_BIOID54321   -            300   4.7e-14   52.2  24.0   1   1     1e-10   1.2e-07   31.7   7.7     2    55   133   184   132   184 0.97 4Fe-4S dicluster domain
Fer4_10              PF13237.1     52 seq1341_BIOID54321   -            300   1.8e-12   46.7  26.0   1   1   1.2e-10   1.4e-07   31.0   7.4     2    52    93   144    92   144 0.91 4Fe-4S dicluster domain
Fer4_3               PF12798.2     15 seq1341_BIOID54321   -            300   2.6e-07   30.6  41.4   1   3    0.0005      0.57   10.7   3.8     1    14   100   116   100   117 0.87 4Fe-4S binding domain
Fer4_3               PF12798.2     15 seq1341_BIOID54321   -            300   2.6e-07   30.6  41.4   2   3   7.2e-05     0.082   13.3   2.8     1    14   133   146   133   147 0.94 4Fe-4S binding domain
Fer4_3               PF12798.2     15 seq1341_BIOID54321   -            300   2.6e-07   30.6  41.4   3   3   5.6e-06    0.0063   16.8   2.9     1    15   160   183   160   183 0.98 4Fe-4S binding domain
Fer4_4               PF12800.2     17 seq1341_BIOID54321   -            300   8.1e-07   28.7  31.6   1   2     5e-05     0.057   13.6   1.7     3    15    38    50    36    56 0.91 4Fe-4S binding domain
Fer4_4               PF12800.2     17 seq1341_BIOID54321   -            300   8.1e-07   28.7  31.6   2   2   4.7e-07   0.00053   19.9   2.0     1    17   130   146   130   146 0.90 4Fe-4S binding domain
Fer4                 PF00037.22    24 seq1341_BIOID54321   -            300   1.5e-06   27.3  37.4   1   1     7e-08   7.9e-05   21.9   1.8     5    22   130   147   126   149 0.87 4Fe-4S binding domain
Cytochrom_B_N        PF00033.14   188 seq1342_BIOID54321   -            211   1.7e-23   82.8  20.0   1   1   3.3e-27   2.3e-23   82.4  13.8     2   188     8   184     7   184 0.88 Cytochrome b(N-terminal)/b6/petB
Ni_hydr_CYTB         PF01292.15   182 seq1342_BIOID54321   -            211   3.2e-22   78.6  18.2   1   1   5.9e-26     4e-22   78.3  12.6     1   182     9   184     9   184 0.88 Prokaryotic cytochrome b561
FdhE                 PF04216.7    293 seq1343_BIOID54321   -            309  1.1e-113  379.7   0.6   1   1  9.6e-118  1.3e-113  379.4   0.4     5   293    19   304     9   304 0.98 Protein involved in formate dehydrogenase formation
NAD_binding_2        PF03446.10   162 seq1346_BIOID54321   -            298   5.3e-47  159.6   1.4   1   1   2.1e-50   7.3e-47  159.1   1.0     1   160     1   162     1   164 0.98 NAD binding domain of 6-phosphogluconate dehydrogenase
F420_oxidored        PF03807.12    96 seq1346_BIOID54321   -            298   9.6e-09   35.4   0.0   1   1   6.1e-12   2.1e-08   34.3   0.0     2    74     4    70     3    96 0.81 NADP oxidoreductase coenzyme F420-dependent
DeoC                 PF01791.4    236 seq1347_BIOID54321   -            292   2.1e-45  154.7   0.0   1   1   1.8e-49   2.4e-45  154.5   0.0     2   235    17   257    16   258 0.97 DeoC/LacD family aldolase
GlcNAc_2-epim        PF07221.6    346 seq1348_BIOID54321   -            418  3.5e-123  410.9  12.1   1   1    3e-127  4.1e-123  410.6   8.4     2   346    37   392    36   392 0.99 N-acylglucosamine 2-epimerase (GlcNAc 2-epimerase)
Aldose_epim          PF01263.15   301 seq1349_BIOID54321   -            189   2.3e-34  118.7   0.0   1   1   1.9e-38   2.5e-34  118.6   0.0     2   177    20   188    19   189 0.90 Aldose 1-epimerase
Aldose_epim          PF01263.15   301 seq1350_BIOID54321   -             72     3e-06   26.4   0.0   1   1   2.3e-10   3.1e-06   26.4   0.0   231   296     2    63     1    68 0.92 Aldose 1-epimerase
Glyco_hydro_31       PF01055.21   451 seq1351_BIOID54321   -            678   3.7e-95  319.0   3.2   1   1   3.6e-99   4.9e-95  318.6   2.2     5   449   229   666   225   668 0.93 Glycosyl hydrolases family 31
MFS_2                PF13347.1    427 seq1352_BIOID54321   -            468  3.7e-101  338.4  28.0   1   1  6.1e-105  4.2e-101  338.3  19.4     2   427    25   451    24   451 0.97 MFS/sugar transport protein
MFS_1                PF07690.11   354 seq1352_BIOID54321   -            468   8.8e-12   44.3  54.1   1   1   3.1e-14   2.1e-10   39.7  21.2    70   352   108   396   104   398 0.76 Major Facilitator Superfamily
MFS_2                PF13347.1    427 seq1353_BIOID54321   -            467  4.3e-103  344.8  36.7   1   1  7.1e-107  4.8e-103  344.7  25.4     2   426    16   437    14   438 0.97 MFS/sugar transport protein
KdgM                 PF06178.8    218 seq1354_BIOID54321   -            230   5.9e-86  287.3  10.8   1   1   9.8e-90   6.7e-86  287.1   7.5     2   218    15   230    14   230 0.99 Oligogalacturonate-specific porin protein (KdgM)
DUF1597              PF07642.6    344 seq1354_BIOID54321   -            230     8e-07   28.2   8.8   1   1   3.9e-10   2.7e-06   26.5   6.1   152   326    50   219    14   229 0.78 Outer membrane protein family (DUF1597)
Gln-synt_C           PF00120.19   259 seq1358_BIOID54321   -            469  2.1e-106  354.7   0.0   1   1    4e-110  2.7e-106  354.3   0.0     2   259   103   379   102   379 0.98 Glutamine synthetase, catalytic domain
Gln-synt_N           PF03951.14    84 seq1358_BIOID54321   -            469   2.1e-31  107.1   0.1   1   1   6.2e-35   4.2e-31  106.2   0.1     1    84    14    95    14    95 0.98 Glutamine synthetase, beta-Grasp domain
HATPase_c            PF02518.21   111 seq1359_BIOID54321   -            349   7.9e-20   70.5   0.0   1   1   3.2e-23   1.5e-19   69.6   0.0     2   109   234   346   233   348 0.91 Histidine kinase-, DNA gyrase B-, and HSP90-like ATPase
HisKA                PF00512.20    68 seq1359_BIOID54321   -            349   4.1e-13   49.0   3.7   1   1     1e-16   4.6e-13   48.8   0.1     3    60   131   186   129   189 0.97 His Kinase A (phospho-acceptor) domain
PAS                  PF00989.19   113 seq1359_BIOID54321   -            349   7.3e-08   32.0   0.0   1   1   5.4e-11   2.4e-07   30.3   0.0     5    96    11    99    10   108 0.91 PAS fold
Sigma54_activat      PF00158.21   168 seq1360_BIOID54321   -            489   4.7e-71  237.5   0.0   1   1   2.7e-74   7.4e-71  236.9   0.0     1   167   160   326   160   327 0.99 Sigma-54 interaction domain
Response_reg         PF00072.19   112 seq1360_BIOID54321   -            489   1.4e-32  111.9   0.0   1   1     1e-35   2.9e-32  110.8   0.0     1   111    26   135    26   136 0.97 Response regulator receiver domain
HTH_8                PF02954.14    42 seq1360_BIOID54321   -            489   2.2e-15   55.8   3.9   1   1   1.7e-18   4.5e-15   54.7   1.0     3    42   447   486   445   486 0.96 Bacterial regulatory protein, Fis family
AAA_5                PF07728.9    139 seq1360_BIOID54321   -            489   3.1e-08   33.3   0.0   1   1   2.5e-11   6.9e-08   32.2   0.0     2   125   184   304   183   321 0.86 AAA domain (dynein-related subfamily)
AAA_2                PF07724.9    171 seq1360_BIOID54321   -            489   2.7e-05   24.0   0.0   1   1   1.8e-08     5e-05   23.1   0.0     2   125   180   299   179   336 0.79 AAA domain (Cdc48 subfamily)
MMR_HSR1             PF01926.18   114 seq1366_BIOID54321   -            210   5.6e-18   64.8   0.0   1   1   2.1e-21   7.3e-18   64.5   0.0     1   114    28   146    28   165 0.86 50S ribosome-binding GTPase
FeoB_N               PF02421.13   189 seq1366_BIOID54321   -            210   4.6e-06   25.8   0.1   1   1   2.5e-09   8.4e-06   25.0   0.1     1   163    27   200    27   208 0.72 Ferrous iron transport protein B
Acyltransferase      PF01553.16   132 seq1369_BIOID54321   -            310     3e-14   52.4   0.0   1   1   3.1e-18   4.2e-14   51.9   0.0     3   119    84   220    82   238 0.82 Acyltransferase
NTP_transf_3         PF12804.2    179 seq1370_BIOID54321   -            194   4.4e-42  144.1   0.1   1   1   3.6e-46   4.9e-42  143.9   0.1     1   179     9   187     9   187 0.89 MobA-like NTP transferase domain
MobB                 PF03205.9    140 seq1371_BIOID54321   -            175   1.7e-36  124.8   0.0   1   1   1.5e-40     2e-36  124.6   0.0     1   120     8   129     8   157 0.93 Molybdopterin guanine dinucleotide synthesis protein B
ECH                  PF00378.15   245 seq1374_BIOID54321   -            771   8.8e-78  260.6   0.0   1   1   4.5e-81   2.1e-77  259.4   0.0     3   244    54   308    52   309 0.99 Enoyl-CoA hydratase/isomerase family
3HCDH_N              PF02737.13   180 seq1374_BIOID54321   -            771   1.1e-60  204.2   0.2   1   1   6.4e-64   2.9e-60  202.8   0.1     2   180   358   536   357   536 0.99 3-hydroxyacyl-CoA dehydrogenase, NAD binding domain
3HCDH                PF00725.17    97 seq1374_BIOID54321   -            771   1.7e-35  121.2   2.4   1   2   8.1e-30   3.7e-26   91.2   0.1     1    97   538   634   538   634 0.97 3-hydroxyacyl-CoA dehydrogenase, C-terminal domain
3HCDH                PF00725.17    97 seq1374_BIOID54321   -            771   1.7e-35  121.2   2.4   2   2   1.2e-09   5.4e-06   26.6   0.0     4    62   670   732   669   753 0.86 3-hydroxyacyl-CoA dehydrogenase, C-terminal domain
Thiolase_N           PF00108.18   264 seq1375_BIOID54321   -            387   1.7e-92  309.0   2.0   1   1   5.1e-96   2.3e-92  308.5   1.4     1   264     1   254     1   254 0.97 Thiolase, N-terminal domain
Thiolase_C           PF02803.13   123 seq1375_BIOID54321   -            387   4.6e-50  168.0   1.5   1   1   1.1e-53   4.9e-50  167.9   0.1     1   123   261   386   261   386 0.98 Thiolase, C-terminal domain
ketoacyl-synt        PF00109.21   255 seq1375_BIOID54321   -            387   3.6e-05   23.2   1.1   1   1     8e-09   3.6e-05   23.2   0.8   169   218    83   132    76   146 0.85 Beta-ketoacyl synthase, N-terminal domain
NusG                 PF02357.14    92 seq1376_BIOID54321   -            162   3.6e-22   78.2   0.0   1   1   3.7e-26     5e-22   77.8   0.0     2    91     3    90     2    91 0.92 Transcription termination factor nusG
DLH                  PF01738.13   218 seq1377_BIOID54321   -            289   2.1e-75  252.6   0.0   1   1   9.5e-79   2.6e-75  252.3   0.0     1   217    60   283    60   284 0.99 Dienelactone hydrolase family
Abhydrolase_5        PF12695.2    142 seq1377_BIOID54321   -            289   4.8e-15   55.4   0.1   1   1   2.7e-18   7.3e-15   54.8   0.0     2   142    77   255    76   255 0.76 Alpha/beta hydrolase family
BAAT_C               PF08840.6    213 seq1377_BIOID54321   -            289   6.9e-08   32.3   0.1   1   1   1.7e-08   4.8e-05   23.0   0.1   115   178   211   271   190   287 0.77 BAAT / Acyl-CoA thioester hydrolase C terminal
Peptidase_S9         PF00326.16   213 seq1377_BIOID54321   -            289   9.4e-07   28.1   0.0   1   1   1.6e-08   4.5e-05   22.6   0.0   136   210   202   284   194   287 0.79 Prolyl oligopeptidase family
LysR_substrate       PF03466.15   209 seq1378_BIOID54321   -            317   2.2e-43  147.6   1.4   1   1   4.6e-47   3.1e-43  147.1   1.0     3   207    86   288    84   290 0.97 LysR substrate binding domain
HTH_1                PF00126.22    60 seq1378_BIOID54321   -            317   3.7e-17   61.6   1.4   1   1   1.4e-20   9.5e-17   60.3   1.0     2    60     5    63     4    63 0.97 Bacterial regulatory helix-turn-helix protein, lysR family
LysE                 PF01810.13   191 seq1380_BIOID54321   -            206   4.6e-46  156.3  14.3   1   1   3.9e-50   5.3e-46  156.1   9.9     1   189    14   202    14   204 0.98 LysE type translocator
4HBT                 PF03061.17    79 seq1381_BIOID54321   -            155   8.5e-19   67.3   0.1   1   1   1.7e-22   1.1e-18   66.9   0.1     2    78    57   145    56   146 0.97 Thioesterase superfamily
4HBT_3               PF13622.1    256 seq1381_BIOID54321   -            155   7.1e-07   29.1   0.3   1   1   1.4e-10   9.4e-07   28.7   0.2     3    85    52   153    47   154 0.85 Thioesterase-like superfamily
EamA                 PF00892.15   126 seq1383_BIOID54321   -            296   2.7e-17   62.8  33.8   1   2   3.4e-16   2.3e-12   46.9   8.4     1   123    18   142    18   145 0.90 EamA-like transporter family
EamA                 PF00892.15   126 seq1383_BIOID54321   -            296   2.7e-17   62.8  33.8   2   2   9.1e-09   6.2e-05   22.9   8.8     1   125   159   284   159   285 0.84 EamA-like transporter family
EmrE                 PF13536.1    113 seq1383_BIOID54321   -            296     3e-08   33.7  35.1   1   1   9.4e-12   6.4e-08   32.6   9.2     4   108    42   147    39   151 0.90 Multidrug resistance efflux transporter
DUF2628              PF10947.3    108 seq1385_BIOID54321   -            126   1.2e-18   66.7   6.8   1   1     1e-22   1.4e-18   66.5   4.7     3   106    18   117    16   119 0.92 Protein of unknown function (DUF2628)
DUF2233              PF09992.4    170 seq1387_BIOID54321   -            254   1.2e-19   70.8   0.1   1   1   1.1e-23   1.5e-19   70.5   0.1     2   145    84   232    83   252 0.85 Predicted periplasmic protein (DUF2233)
Frataxin_Cyay        PF01491.11   109 seq1388_BIOID54321   -            106   3.6e-38  129.5   0.2   1   1   2.9e-42     4e-38  129.4   0.1     1   108     1   105     1   106 0.97 Frataxin-like domain
Porphobil_deam       PF01379.15   215 seq1390_BIOID54321   -            320   4.2e-92  306.7   0.0   1   1   7.6e-96   5.2e-92  306.4   0.0     2   214    13   223    12   224 0.99 Porphobilinogen deaminase, dipyromethane cofactor binding domain
Porphobil_deamC      PF03900.10    74 seq1390_BIOID54321   -            320   1.1e-25   89.3   0.1   1   1   3.2e-29   2.2e-25   88.4   0.1     1    74   232   303   232   303 0.97 Porphobilinogen deaminase, C-terminal domain
HEM4                 PF02602.10   231 seq1391_BIOID54321   -            246   2.9e-39  134.5   0.0   1   1   2.4e-43   3.3e-39  134.3   0.0     2   230    14   242    13   243 0.92 Uroporphyrinogen-III synthase HemD
HemX                 PF04375.9    372 seq1393_BIOID54321   -            409  1.4e-152  507.4  33.4   1   1  1.3e-156  1.8e-152  507.1  23.2     1   370     8   370     8   375 0.98 HemX
HemY_N               PF07219.8    108 seq1394_BIOID54321   -            398   1.4e-37  127.4   1.8   1   1     2e-41   1.4e-37  127.4   1.3     1   108    26   133    26   133 1.00 HemY protein N-terminus
TPR_2                PF07719.12    34 seq1394_BIOID54321   -            398     7e-07   28.5  16.8   1   1   2.2e-09   1.5e-05   24.4   0.0     2    33   329   360   328   361 0.94 Tetratricopeptide repeat
DEAD                 PF00270.24   173 seq1398_BIOID54321   -            421   3.7e-42  143.5   0.0   1   1   4.2e-43   2.8e-39  134.2   0.0     1   171    33   206    33   208 0.95 DEAD/DEAH box helicase
Helicase_C           PF00271.26    78 seq1398_BIOID54321   -            421   3.8e-25   87.4   0.0   1   1   1.6e-28   1.1e-24   85.9   0.0     3    78   276   351   274   351 0.97 Helicase conserved C-terminal domain
Ppx-GppA             PF02541.11   285 seq1399_BIOID54321   -            497  3.8e-103  344.4   0.5   1   1  4.9e-107  6.7e-103  343.6   0.4     1   283    24   304    24   306 0.99 Ppx/GppA phosphatase family
HTH_Tnp_1            PF01527.15    76 seq1400_BIOID54321   -            121   4.4e-19   68.0   1.1   1   1   8.3e-23   5.7e-19   67.7   0.4     2    74     8    87     7    89 0.89 Transposase
HTH_28               PF13518.1     52 seq1400_BIOID54321   -            121   1.7e-06   27.7   0.5   1   1   5.1e-10   3.5e-06   26.7   0.0     1    43    17    60    17    63 0.93 Helix-turn-helix domain
rve                  PF00665.21   120 seq1401_BIOID54321   -            301   7.4e-23   80.8   0.1   1   1   3.7e-26   1.7e-22   79.6   0.0     3   119   123   243   121   244 0.96 Integrase core domain
rve_3                PF13683.1     67 seq1401_BIOID54321   -            301   1.5e-17   62.7   0.1   1   1   9.9e-21   4.5e-17   61.2   0.0     2    67   216   281   215   281 0.98 Integrase core domain
HTH_21               PF13276.1     60 seq1401_BIOID54321   -            301     9e-17   60.7   2.0   1   1   8.7e-19     4e-15   55.4   0.4     6    57    49   106    45   108 0.79 HTH-like domain
Rotamase             PF00639.16    95 seq1403_BIOID54321   -             93   1.1e-22   80.4   0.0   1   1     2e-26   1.4e-22   80.1   0.0     1    93     9    89     9    91 0.96 PPIC-type PPIASE domain
Rotamase_3           PF13616.1    117 seq1403_BIOID54321   -             93   5.6e-20   71.6   0.0   1   1   8.7e-24     6e-20   71.5   0.0    16   115     5    91     1    93 0.93 PPIC-type PPIASE domain
LysR_substrate       PF03466.15   209 seq1404_BIOID54321   -            297   1.7e-39  135.0   0.1   1   1   3.8e-43   2.6e-39  134.3   0.1     3   205    88   294    86   297 0.94 LysR substrate binding domain
HTH_1                PF00126.22    60 seq1404_BIOID54321   -            297   3.1e-22   77.9   0.5   1   1   8.2e-26   5.6e-22   77.1   0.4     1    60     3    62     3    62 0.98 Bacterial regulatory helix-turn-helix protein, lysR family
Mg_chelatase         PF01078.16   207 seq1406_BIOID54321   -            516   1.6e-89  298.4   0.0   1   1   1.4e-92   2.8e-89  297.6   0.0     1   200   199   396   199   401 0.98 Magnesium chelatase, subunit ChlI
ChlI                 PF13541.1    121 seq1406_BIOID54321   -            516   6.1e-45  151.5   0.1   1   1   5.3e-48     1e-44  150.7   0.1     1   121    31   152    31   152 0.96 Subunit ChlI of Mg-chelatase
Mg_chelatase_2       PF13335.1     96 seq1406_BIOID54321   -            516   3.2e-32  110.6   0.3   1   1   4.2e-35   8.2e-32  109.3   0.2     2    96   410   502   409   502 0.99 Magnesium chelatase, subunit ChlI
AAA_5                PF07728.9    139 seq1406_BIOID54321   -            516   1.2e-12   47.6   0.0   1   1   1.1e-15   2.2e-12   46.7   0.0     1   126   222   362   222   372 0.90 AAA domain (dynein-related subfamily)
MCM                  PF00493.18   332 seq1406_BIOID54321   -            516   1.1e-12   47.2   0.0   1   1   5.2e-12     1e-08   34.2   0.0   114   201   297   392   281   407 0.85 MCM2/3/5 family
Sigma54_activat      PF00158.21   168 seq1406_BIOID54321   -            516   4.2e-06   26.2   0.0   1   1   2.1e-08   4.1e-05   23.0   0.0    18   145   216   358   205   368 0.71 Sigma-54 interaction domain
HTH_1                PF00126.22    60 seq1407_BIOID54321   -            279   2.8e-21   74.8   1.5   1   1   7.6e-25   5.2e-21   74.0   1.0     2    60     4    62     3    62 0.96 Bacterial regulatory helix-turn-helix protein, lysR family
LysR_substrate       PF03466.15   209 seq1407_BIOID54321   -            279   2.3e-15   56.1   0.0   1   1   1.1e-18   7.7e-15   54.4   0.0     5   201    88   270    84   272 0.90 LysR substrate binding domain
FCD                  PF07729.7    125 seq1409_BIOID54321   -            230   1.6e-19   70.3   1.9   1   1   3.4e-23   1.6e-19   70.3   1.3     3   124   108   226   105   227 0.94 FCD domain
GntR                 PF00392.16    64 seq1409_BIOID54321   -            230   2.2e-19   68.5   0.5   1   1   9.5e-23   4.3e-19   67.5   0.3     5    64    18    77    14    77 0.97 Bacterial regulatory proteins, gntR family
MFS_1                PF07690.11   354 seq1410_BIOID54321   -            475   1.2e-51  175.4  56.2   1   1   9.3e-51   6.3e-47  159.9  32.9     2   353    17   406    16   407 0.90 Major Facilitator Superfamily
MFS_3                PF05977.8    524 seq1410_BIOID54321   -            475   8.8e-07   27.2  26.9   1   1   1.8e-08   0.00012   20.2   7.9    30   176    31   172    10   192 0.83 Transmembrane secretion effector
rve                  PF00665.21   120 seq1416_BIOID54321   -            390     8e-18   64.5   0.0   1   1   1.1e-21   1.6e-17   63.6   0.0     3   120   113   240   112   240 0.94 Integrase core domain
IstB_IS21            PF01695.12   178 seq1417_BIOID54321   -            265   1.7e-75  252.2   0.7   1   1     1e-78   3.5e-75  251.1   0.0     1   177    51   227    51   228 0.99 IstB-like ATP binding protein
Bac_DnaA             PF00308.13   219 seq1417_BIOID54321   -            265   3.3e-10   39.8   0.0   1   1   1.6e-13   5.4e-10   39.1   0.0    36   139    99   199    71   212 0.87 Bacterial dnaA  protein
AAA                  PF00004.24   132 seq1417_BIOID54321   -            265   6.2e-07   29.5   0.0   1   1     5e-10   1.7e-06   28.1   0.0     1    74   100   174   100   202 0.73 ATPase family associated with various cellular activities (AAA)
AAA_5                PF07728.9    139 seq1418_BIOID54321   -            498   5.9e-25   87.5   0.0   1   1     4e-28   1.1e-24   86.6   0.0     1   139    41   171    41   171 0.92 AAA domain (dynein-related subfamily)
DUF3763              PF12592.3     57 seq1418_BIOID54321   -            498   4.1e-22   77.4   1.3   1   1   4.1e-25   1.1e-21   76.0   0.9     3    57   444   498   442   498 0.97 Protein of unknown function (DUF3763)
VWA_CoxE             PF05762.9    222 seq1419_BIOID54321   -            483   3.5e-12   45.8   0.2   1   1   8.4e-16   1.1e-11   44.1   0.0    56   196   319   459   284   465 0.82 VWA domain containing CoxE-like protein
AsnC_trans_reg       PF01037.16    74 seq1421_BIOID54321   -            152   1.6e-18   66.0   0.1   1   1   8.4e-22   2.9e-18   65.2   0.1     4    73    75   143    72   144 0.92 AsnC family
HTH_AsnC-type        PF13404.1     42 seq1421_BIOID54321   -            152   1.5e-13   49.9   0.0   1   1   8.8e-17     3e-13   48.9   0.0     1    42     6    47     6    47 0.97 AsnC-type helix-turn-helix domain
HTH_24               PF13412.1     48 seq1421_BIOID54321   -            152   2.6e-13   49.0   0.0   1   1   1.2e-16   4.2e-13   48.3   0.0     1    48     6    53     6    53 0.97 Winged helix-turn-helix DNA-binding
HTH_11               PF08279.7     55 seq1421_BIOID54321   -            152   1.6e-05   24.3   0.0   1   1   9.9e-09   3.4e-05   23.2   0.0    17    54    24    66    11    67 0.87 HTH domain
Flavodoxin_1         PF00258.20   143 seq1422_BIOID54321   -            147   5.7e-22   78.1   0.0   1   1   4.7e-26   6.4e-22   77.9   0.0     2   143     7   138     6   138 0.93 Flavodoxin
GIDA                 PF01134.17   392 seq1424_BIOID54321   -            629  5.1e-171  568.7   0.0   1   1  2.9e-174  6.7e-171  568.3   0.0     1   391     8   398     8   399 0.99 Glucose inhibited division protein A
GIDA_assoc_3         PF13932.1     72 seq1424_BIOID54321   -            629     4e-31  106.7   0.1   1   1   6.2e-34   1.4e-30  105.0   0.1     1    72   546   617   546   617 0.99 GidA associated domain 3
FAD_oxidored         PF12831.2    428 seq1424_BIOID54321   -            629   3.1e-08   33.0   4.1   1   1   2.9e-11   6.6e-08   31.9   2.9     1   142     8   151     8   152 0.72 FAD dependent oxidoreductase
Pyr_redox_2          PF07992.9    200 seq1424_BIOID54321   -            629   2.4e-06   27.4   0.6   1   1   2.2e-09     5e-06   26.4   0.4     1   118     8   156     8   162 0.62 Pyridine nucleotide-disulphide oxidoreductase
GidB                 PF02527.10   184 seq1425_BIOID54321   -            207   7.4e-67  223.9   0.0   1   1   1.3e-70     9e-67  223.6   0.0     1   184    20   200    20   200 0.98 rRNA small subunit methyltransferase G
Methyltransf_31      PF13847.1    152 seq1425_BIOID54321   -            207   9.4e-10   38.1   0.0   1   1   5.5e-13   3.8e-09   36.2   0.0     4    94    66   149    64   195 0.82 Methyltransferase domain
ATP_synt_I           PF03899.10   100 seq1426_BIOID54321   -            130   4.8e-14   52.2  13.1   1   1   4.9e-18   6.7e-14   51.7   9.1     1    99    17   112    17   113 0.95 ATP synthase I chain
ATP-synt_A           PF00119.15   215 seq1427_BIOID54321   -            271   1.6e-64  217.1  20.5   1   1   1.4e-68   1.9e-64  216.9  14.2     1   214    39   265    39   266 0.97 ATP synthase A chain
ATP-synt_C           PF00137.16    66 seq1428_BIOID54321   -             79   1.1e-16   60.3  13.8   1   1   9.3e-21   1.3e-16   60.1   9.6     2    66     9    77     8    77 0.98 ATP synthase subunit C
ATP-synt_B           PF00430.13   132 seq1429_BIOID54321   -            156   3.3e-35  120.6  18.3   1   1   2.8e-39   3.9e-35  120.4  12.7     1   132     6   137     6   137 0.98 ATP synthase B/B' CF(0)
OSCP                 PF00213.13   172 seq1430_BIOID54321   -            177   1.7e-50  171.1   0.9   1   1   1.4e-54   1.9e-50  170.9   0.6     1   171     7   174     7   175 0.97 ATP synthase delta (OSCP) subunit
ATP-synt_ab          PF00006.20   215 seq1431_BIOID54321   -            513   1.5e-72  243.4   0.1   1   1   9.7e-76   2.7e-72  242.6   0.0     1   215   148   375   148   375 0.99 ATP synthase alpha/beta family, nucleotide-binding domain
ATP-synt_ab_C        PF00306.22   113 seq1431_BIOID54321   -            513   1.3e-18   67.3   1.3   1   1   9.8e-22   2.7e-18   66.3   0.9     1    95   387   468   387   488 0.87 ATP synthase alpha/beta chain, C terminal domain
ATP-synt_ab_N        PF02874.18    69 seq1431_BIOID54321   -            513   2.9e-14   52.9   0.1   1   1   2.3e-17   6.2e-14   51.8   0.1     5    69    28    92    25    92 0.98 ATP synthase alpha/beta family, beta-barrel domain
HAS-barrel           PF09378.5     91 seq1431_BIOID54321   -            513   1.3e-06   28.1   0.1   1   1   3.5e-09   9.5e-06   25.3   0.0     6    84    29    89    25   109 0.85 HAS barrel domain
KaiC                 PF06745.8    226 seq1431_BIOID54321   -            513   4.6e-05   22.5   0.0   1   1     3e-08   8.2e-05   21.6   0.0     1    71   146   213   146   249 0.85 KaiC
ATP-synt             PF00231.14   290 seq1432_BIOID54321   -            287  2.3e-109  365.1   0.0   1   1  1.9e-113  2.6e-109  364.9   0.0     2   290     3   287     2   287 0.98 ATP synthase
ATP-synt_ab          PF00006.20   215 seq1433_BIOID54321   -            460   2.5e-64  216.6   0.0   1   1   7.8e-68   3.6e-64  216.1   0.0     1   215   129   342   129   342 0.97 ATP synthase alpha/beta family, nucleotide-binding domain
ATP-synt_ab_C        PF00306.22   113 seq1433_BIOID54321   -            460   9.9e-28   96.7   0.1   1   1     4e-31   1.8e-27   95.9   0.1     2   109   356   458   355   460 0.94 ATP synthase alpha/beta chain, C terminal domain
ATP-synt_ab_N        PF02874.18    69 seq1433_BIOID54321   -            460   3.3e-22   78.3   2.5   1   1   1.5e-25     7e-22   77.3   1.7     1    68     6    72     6    73 0.97 ATP synthase alpha/beta family, beta-barrel domain
ATP-synt_DE_N        PF02823.11    80 seq1434_BIOID54321   -            139   1.9e-30  104.2   0.1   1   1   4.2e-34   2.9e-30  103.7   0.1     2    80     6    84     5    84 0.99 ATP synthase, Delta/Epsilon chain, beta-sandwich domain
ATP-synt_DE          PF00401.15    48 seq1434_BIOID54321   -            139   1.4e-16   59.9   5.1   1   1   3.3e-20   2.3e-16   59.2   3.5     1    47    88   134    88   135 0.97 ATP synthase, Delta/Epsilon chain, long alpha-helix domain
Hexapep              PF00132.19    36 seq1435_BIOID54321   -            456   3.8e-30  101.9  14.0   1   3   1.3e-09   4.3e-06   25.8   2.5     4    36   268   300   266   300 0.94 Bacterial transferase hexapeptide (six repeats)
Hexapep              PF00132.19    36 seq1435_BIOID54321   -            456   3.8e-30  101.9  14.0   2   3   4.3e-08   0.00015   21.0   0.1     2    32   353   382   352   384 0.94 Bacterial transferase hexapeptide (six repeats)
Hexapep              PF00132.19    36 seq1435_BIOID54321   -            456   3.8e-30  101.9  14.0   3   3   2.8e-12   9.7e-09   34.2   0.2     2    36   395   429   394   429 0.96 Bacterial transferase hexapeptide (six repeats)
NTP_transf_3         PF12804.2    179 seq1435_BIOID54321   -            456   3.3e-20   72.8   0.6   1   1   2.2e-23   7.6e-20   71.7   0.4     1   112     8   122     8   250 0.91 MobA-like NTP transferase domain
NTP_transferase      PF00483.18   248 seq1435_BIOID54321   -            456   2.7e-13   49.6   0.0   1   1   1.2e-16   4.1e-13   49.0   0.0     3   220     9   214     7   220 0.85 Nucleotidyl transferase
IspD                 PF01128.14   221 seq1435_BIOID54321   -            456   1.5e-06   27.8   0.1   1   1   8.5e-10   2.9e-06   26.8   0.0     1    45     6    50     6    78 0.83 Uncharacterized protein family UPF0007
SIS                  PF01380.17   131 seq1436_BIOID54321   -            609   1.8e-64  215.0   0.1   1   2   4.2e-36   1.1e-32  112.2   0.0     2   130   290   418   289   419 0.97 SIS domain
SIS                  PF01380.17   131 seq1436_BIOID54321   -            609   1.8e-64  215.0   0.1   2   2   1.2e-32   3.4e-29  100.9   0.0     2   130   462   591   461   592 0.97 SIS domain
GATase_2             PF00310.16   361 seq1436_BIOID54321   -            609     5e-26   91.1   0.8   1   2   2.4e-08   6.5e-05   21.6   0.1     1    54     2    44     2    62 0.85 Glutamine amidotransferases class-II
GATase_2             PF00310.16   361 seq1436_BIOID54321   -            609     5e-26   91.1   0.8   2   2   1.8e-22   4.8e-19   68.1   0.1   190   293    61   152    50   160 0.95 Glutamine amidotransferases class-II
GATase_6             PF13522.1    133 seq1436_BIOID54321   -            609   8.7e-25   87.1   0.1   1   1   5.6e-28   1.5e-24   86.3   0.1    11   123    65   183    46   193 0.84 Glutamine amidotransferase domain
GATase_7             PF13537.1    124 seq1436_BIOID54321   -            609   7.3e-18   64.4   0.0   1   1   4.7e-21   1.3e-17   63.6   0.0     1   118    72   194    72   199 0.87 Glutamine amidotransferase domain
GATase_4             PF13230.1    272 seq1436_BIOID54321   -            609   9.3e-08   30.9   0.1   1   1   1.4e-10   3.9e-07   28.9   0.1    59   133    54   128    45   148 0.86 Glutamine amidotransferases class-II
PBP_like_2           PF12849.2    281 seq1437_BIOID54321   -            346   1.8e-56  191.5   6.5   1   1   3.5e-60   2.4e-56  191.1   4.5    10   278    27   306     8   308 0.90 PBP superfamily domain
PBP_like             PF12727.2    193 seq1437_BIOID54321   -            346   1.2e-10   40.5   0.0   1   1   4.6e-14   3.1e-10   39.1   0.0     3   168    47   236    45   266 0.73 PBP superfamily domain
BPD_transp_1         PF00528.17   185 seq1438_BIOID54321   -            319   1.5e-17   63.5  20.4   1   1   1.1e-21   1.5e-17   63.5  14.2     3   175    95   304    89   314 0.87 Binding-protein-dependent transport system inner membrane component
BPD_transp_1         PF00528.17   185 seq1439_BIOID54321   -            296   7.3e-31  106.9  17.7   1   1   5.4e-35   7.3e-31  106.9  12.2     1   175   101   289    97   292 0.95 Binding-protein-dependent transport system inner membrane component
ABC_tran             PF00005.22   118 seq1440_BIOID54321   -            257   2.3e-20   73.0   0.0   1   1   5.2e-24   3.6e-20   72.3   0.0     1   117    50   181    50   182 0.85 ABC transporter
AAA_21               PF13304.1    303 seq1440_BIOID54321   -            257   2.6e-14   53.7   0.0   1   1   1.1e-10   7.3e-07   29.3   0.0   219   298   130   211    97   213 0.82 AAA domain
PhoU                 PF01895.14    88 seq1441_BIOID54321   -            241   2.4e-34  117.4   9.6   1   2   8.1e-21   1.1e-16   60.9   1.5     2    86    26   111    25   113 0.96 PhoU domain
PhoU                 PF01895.14    88 seq1441_BIOID54321   -            241   2.4e-34  117.4   9.6   2   2   5.7e-21   7.8e-17   61.3   0.6     1    87   128   212   128   213 0.91 PhoU domain
PRD                  PF00874.15    90 seq1442_BIOID54321   -            278     1e-46  156.8   2.2   1   2   2.2e-29   1.5e-25   88.9   0.0     2    90    78   164    77   164 0.97 PRD domain
PRD                  PF00874.15    90 seq1442_BIOID54321   -            278     1e-46  156.8   2.2   2   2   1.8e-22   1.2e-18   66.8   0.9     1    89   181   273   181   274 0.96 PRD domain
CAT_RBD              PF03123.10    59 seq1442_BIOID54321   -            278   3.9e-25   87.1   0.8   1   1   1.1e-28   7.4e-25   86.3   0.6     1    57     3    59     3    61 0.96 CAT RNA binding domain
PTS_EIIB             PF00367.15    35 seq1443_BIOID54321   -            169     8e-17   60.0   0.1   1   1   8.9e-21   1.2e-16   59.4   0.0     1    34     5    38     5    39 0.97 phosphotransferase system, EIIB
PTS_EIIA_1           PF00358.15   133 seq1444_BIOID54321   -            503   6.9e-53  177.6   0.6   1   1   1.6e-56   1.1e-52  177.0   0.4     4   132   355   483   352   484 0.98 phosphoenolpyruvate-dependent sugar phosphotransferase system, EIIA 1
PTS_EIIC             PF02378.13   321 seq1444_BIOID54321   -            503   1.1e-26   93.3  22.1   1   1   1.6e-30   1.1e-26   93.3  15.3    55   319    30   266    26   269 0.78 Phosphotransferase system, EIIC
Glyco_hydro_1        PF00232.13   455 seq1445_BIOID54321   -            106   2.1e-38  131.5   0.0   1   1   1.8e-42   2.5e-38  131.3   0.0     3    99     2   104     1   105 0.94 Glycosyl hydrolase family 1
Glyco_hydro_1        PF00232.13   455 seq1447_BIOID54321   -            358  1.9e-101  339.4   0.2   1   1  1.6e-105  2.1e-101  339.2   0.1   109   454     2   347     1   348 0.95 Glycosyl hydrolase family 1
LamB                 PF02264.10   398 seq1448_BIOID54321   -            538  1.9e-152  507.8  22.4   1   1  3.9e-156  2.6e-152  507.4  15.5     1   398   127   538   127   538 0.98 LamB porin
Sugarporin_N         PF11471.3     60 seq1448_BIOID54321   -            538     3e-18   65.1   6.8   1   1   7.5e-22   5.1e-18   64.3   4.7     4    59     3    59     1    60 0.91 Maltoporin periplasmic N-terminal extension
Esterase             PF00756.15   251 seq1449_BIOID54321   -            398   4.4e-19   68.7   0.0   1   1   2.6e-22   1.8e-18   66.7   0.0     1   153   159   318   159   396 0.74 Putative esterase
CBM_48               PF02922.13    85 seq1449_BIOID54321   -            398   1.1e-11   44.4   0.2   1   1   3.3e-15   2.3e-11   43.4   0.1     7    74    53   113    47   133 0.84 Carbohydrate-binding module 48 (Isoamylase N-terminal domain)
Glucosamine_iso      PF01182.15   199 seq1450_BIOID54321   -            240   1.9e-16   60.2   0.0   1   1   2.8e-20   3.8e-16   59.2   0.0     5   198    12   206     9   207 0.77 Glucosamine-6-phosphate isomerases/6-phosphogluconolactonase
Xan_ur_permease      PF00860.15   389 seq1452_BIOID54321   -            445   1.3e-42  145.6  51.4   1   1   9.3e-47   1.3e-42  145.6  35.6     3   387    31   404    29   406 0.92 Permease family
Bac_DnaA             PF00308.13   219 seq1454_BIOID54321   -            471  2.1e-100  334.7   0.2   1   1  1.1e-103  3.1e-100  334.1   0.1     2   218   137   353   136   354 0.99 Bacterial dnaA  protein
Bac_DnaA_C           PF08299.6     70 seq1454_BIOID54321   -            471   3.7e-35  119.5   0.1   1   1   3.6e-38   9.9e-35  118.1   0.1     1    70   379   448   379   448 0.99 Bacterial dnaA protein helix-turn-helix
DnaA_N               PF11638.3     65 seq1454_BIOID54321   -            471   1.3e-20   72.5   0.1   1   1   1.3e-23   3.5e-20   71.2   0.1     2    63     8    67     7    69 0.92 DnaA N-terminal domain
IstB_IS21            PF01695.12   178 seq1454_BIOID54321   -            471   7.1e-13   48.2   0.0   1   1   4.7e-16   1.3e-12   47.3   0.0    50   151   172   276   151   284 0.89 IstB-like ATP binding protein
AAA                  PF00004.24   132 seq1454_BIOID54321   -            471     2e-06   27.9   0.0   1   1   4.1e-09   1.1e-05   25.4   0.0     2   111   173   274   172   294 0.78 ATPase family associated with various cellular activities (AAA)
DNA_pol3_beta        PF00712.14   120 seq1455_BIOID54321   -            366     5e-48  161.8   0.0   1   1   4.8e-46   2.2e-42  143.6   0.0     1   120     1   120     1   120 0.99 DNA polymerase III beta subunit, N-terminal domain
DNA_pol3_beta_2      PF02767.11   116 seq1455_BIOID54321   -            366   1.2e-47  160.6   0.0   1   1     6e-46   2.7e-42  143.3   0.0     1   116   129   243   129   243 0.99 DNA polymerase III beta subunit, central domain
DNA_pol3_beta_3      PF02768.10   121 seq1455_BIOID54321   -            366   1.2e-44  150.6   0.3   1   1     6e-48   2.7e-44  149.4   0.1     1   121   245   365   245   365 0.99 DNA polymerase III beta subunit, C-terminal domain
SMC_N                PF02463.14   220 seq1456_BIOID54321   -            357   7.6e-41  139.6   0.0   1   1     2e-44   9.2e-41  139.3   0.0     2   218     3   354     2   356 0.97 RecF/RecN/SMC N terminal domain
AAA_23               PF13476.1    202 seq1456_BIOID54321   -            357   1.7e-09   38.2   0.0   1   1   6.5e-13   2.9e-09   37.4   0.0     1    88     5   143     5   246 0.64 AAA domain
AAA_21               PF13304.1    303 seq1456_BIOID54321   -            357   1.8e-07   31.3   0.0   1   1   4.3e-10     2e-06   27.8   0.0     1    33    25    59    25   100 0.70 AAA domain
DNA_gyraseB          PF00204.20   173 seq1457_BIOID54321   -            804   1.6e-62  209.6   0.0   1   1   9.9e-66   3.4e-62  208.5   0.0     1   173   221   391   221   391 0.99 DNA gyrase B
DNA_gyraseB_C        PF00986.16    65 seq1457_BIOID54321   -            804   1.2e-30  104.9   0.2   1   1   9.3e-34   3.2e-30  103.5   0.1     3    65   731   793   729   793 0.96 DNA gyrase B subunit, carboxyl terminus
Toprim               PF01751.17    88 seq1457_BIOID54321   -            804   1.9e-23   82.0   0.0   1   1   1.7e-26   5.9e-23   80.4   0.0     1    88   419   532   419   532 0.96 Toprim domain
HATPase_c            PF02518.21   111 seq1457_BIOID54321   -            804   1.3e-20   73.0   0.2   1   1   7.7e-24   2.6e-20   72.0   0.1     2   110    32   173    31   174 0.95 Histidine kinase-, DNA gyrase B-, and HSP90-like ATPase
DUF937               PF06078.6    137 seq1458_BIOID54321   -            132   7.2e-19   68.2   6.3   1   1   6.6e-23   9.1e-19   67.9   4.3    41   137     6   107     1   107 0.84 Bacterial protein of unknown function (DUF937)
Hydrolase_3          PF08282.7    254 seq1460_BIOID54321   -            270   3.9e-68  229.6   0.0   1   1   9.6e-72   4.4e-68  229.5   0.0     1   254     6   264     6   264 0.95 haloacid dehalogenase-like hydrolase
S6PP                 PF05116.8    247 seq1460_BIOID54321   -            270   3.5e-15   55.8   0.0   1   2   2.9e-08   0.00013   21.2   0.0     3    79     4    82     2   144 0.79 Sucrose-6F-phosphate phosphohydrolase
S6PP                 PF05116.8    247 seq1460_BIOID54321   -            270   3.5e-15   55.8   0.0   2   2     8e-12   3.6e-08   32.8   0.0   144   214   175   244   155   268 0.80 Sucrose-6F-phosphate phosphohydrolase
Hydrolase            PF00702.21   204 seq1460_BIOID54321   -            270   8.5e-09   36.1   0.9   1   1     1e-11   4.6e-08   33.7   0.7     1   204     3   232     3   232 0.59 haloacid dehalogenase-like hydrolase
FCD                  PF07729.7    125 seq1461_BIOID54321   -            229   7.4e-24   84.3   9.5   1   1   1.7e-27   1.1e-23   83.7   6.6     3   123    99   218    97   220 0.94 FCD domain
GntR                 PF00392.16    64 seq1461_BIOID54321   -            229   1.6e-14   52.9   0.1   1   1   5.7e-18   3.9e-14   51.7   0.0     3    64     7    68     5    68 0.95 Bacterial regulatory proteins, gntR family
DGOK                 PF05035.7    287 seq1463_BIOID54321   -            292   8.2e-98  326.5   0.2   1   1  6.8e-102   9.3e-98  326.3   0.2     1   286     9   287     9   288 0.98 2-keto-3-deoxy-galactonokinase
Aldolase             PF01081.14   196 seq1464_BIOID54321   -            205   1.6e-29  102.3   0.4   1   1   2.9e-33     2e-29  102.0   0.3     6   183     5   183     2   194 0.92 KDPG and KHG aldolase
MR_MLE_N             PF02746.11   117 seq1465_BIOID54321   -            382   3.7e-31  107.4   0.0   1   1   1.5e-34   6.9e-31  106.5   0.0    28   117    15   107     4   107 0.97 Mandelate racemase / muconate lactonizing enzyme, N-terminal domain
MR_MLE_C             PF13378.1    111 seq1465_BIOID54321   -            382   1.8e-29  101.8   0.0   1   1   7.8e-33   3.6e-29  100.8   0.0     1   111   234   351   234   351 0.88 Enolase C-terminal domain-like
MR_MLE               PF01188.16    67 seq1465_BIOID54321   -            382   3.8e-11   43.2   0.0   1   1   1.7e-14   7.7e-11   42.2   0.0     2    67   167   234   166   234 0.96 Mandelate racemase / muconate lactonizing enzyme, C-terminal domain
MFS_1                PF07690.11   354 seq1466_BIOID54321   -            445   2.4e-64  217.2  76.6   1   2   2.3e-59   1.6e-55  188.2  26.1     1   354    36   404    36   404 0.86 Major Facilitator Superfamily
MFS_1                PF07690.11   354 seq1466_BIOID54321   -            445   2.4e-64  217.2  76.6   2   2   3.3e-15   2.3e-11   42.9  21.5     2   172   261   437   260   444 0.87 Major Facilitator Superfamily
Sugar_tr             PF00083.19   451 seq1466_BIOID54321   -            445   5.1e-11   41.7  28.9   1   1   1.1e-14   7.8e-11   41.0  20.0    43   430    59   431    26   442 0.76 Sugar (and other) transporter
DUF3748              PF12566.3    122 seq1467_BIOID54321   -            416   2.5e-64  214.5   3.7   1   1   5.6e-67   2.5e-63  211.2   2.1     1   122    74   191    74   191 0.99 Protein of unknown function (DUF3748)
HSP20                PF00011.16   102 seq1468_BIOID54321   -            137   1.4e-21   76.1   0.1   1   1   1.2e-25   1.7e-21   75.9   0.1     4   102    42   137    39   137 0.94 Hsp20/alpha crystallin family
HSP20                PF00011.16   102 seq1469_BIOID54321   -            142   4.3e-19   68.1   0.0   1   1   3.8e-23   5.1e-19   67.9   0.0     3   102    39   135    37   135 0.94 Hsp20/alpha crystallin family
Asp-Al_Ex            PF06826.7    169 seq1472_BIOID54321   -            561   5.3e-92  305.7  44.8   1   2   9.2e-50   6.3e-46  155.8  15.3     2   168    19   187    18   188 0.99 Predicted Permease Membrane Region
Asp-Al_Ex            PF06826.7    169 seq1472_BIOID54321   -            561   5.3e-92  305.7  44.8   2   2   7.6e-50   5.2e-46  156.1  10.2     2   168   382   554   381   555 0.98 Predicted Permease Membrane Region
TrkA_C               PF02080.16    71 seq1472_BIOID54321   -            561   5.4e-20   70.6   4.0   1   2   1.3e-10     9e-07   28.2   0.1     8    68   220   280   214   283 0.85 TrkA-C domain
TrkA_C               PF02080.16    71 seq1472_BIOID54321   -            561   5.4e-20   70.6   4.0   2   2   3.5e-15   2.4e-11   42.9   0.5     2    71   299   368   298   368 0.95 TrkA-C domain
PTS_EIIC             PF02378.13   321 seq1473_BIOID54321   -            625   4.2e-70  236.0  32.7   1   1   6.2e-74   4.2e-70  236.0  22.7     2   320    97   433    96   434 0.94 Phosphotransferase system, EIIC
PTS_EIIB             PF00367.15    35 seq1473_BIOID54321   -            625   7.9e-13   47.2   0.1   1   1   2.1e-16   1.4e-12   46.4   0.1     1    33   537   569   537   570 0.95 phosphotransferase system, EIIB
Glyco_hydro_4        PF02056.11   183 seq1474_BIOID54321   -            140   2.7e-51  173.3   0.0   1   1   2.2e-55     3e-51  173.2   0.0     1   138     5   140     5   140 0.99 Family 4 glycosyl hydrolase
Glyco_hydro_4C       PF11975.3    232 seq1476_BIOID54321   -            299   1.9e-71  240.4   0.1   1   1   3.4e-75   2.3e-71  240.1   0.0     1   232    48   274    48   274 0.98 Family 4 glycosyl hydrolase C-terminal domain
Glyco_hydro_4        PF02056.11   183 seq1476_BIOID54321   -            299   3.8e-13   49.0   0.1   1   1     2e-16   1.4e-12   47.2   0.0   140   182     1    43     1    44 0.97 Family 4 glycosyl hydrolase
OrfB_IS605           PF01385.14   227 seq1477_BIOID54321   -            427   9.3e-51  172.2   3.4   1   1   2.8e-54   1.3e-50  171.8   2.4     1   224    94   300    94   303 0.98 Probable transposase
OrfB_Zn_ribbon       PF07282.6     69 seq1477_BIOID54321   -            427     5e-24   83.6   0.7   1   1   1.1e-27     5e-24   83.6   0.5     1    67   329   396   329   398 0.98 Putative transposase DNA-binding domain
HTH_OrfB_IS605       PF12323.3     46 seq1477_BIOID54321   -            427   1.7e-13   49.5   0.4   1   1   3.7e-17   1.7e-13   49.5   0.3     2    46    29    73    28    73 0.97 Helix-turn-helix domain
DUF202               PF02656.10    73 seq1478_BIOID54321   -            115   3.3e-16   59.1   8.8   1   1   2.4e-20   3.3e-16   59.1   1.0     1    72    13    79    13    80 0.94 Domain of unknown function (DUF202)
DUF202               PF02656.10    73 seq1479_BIOID54321   -            120   2.5e-09   37.0   9.0   1   1     3e-12   4.1e-08   33.1   6.2     1    66    12    71    12   115 0.89 Domain of unknown function (DUF202)
IlvB_leader          PF08049.6     32 seq1483_BIOID54321   -             32   9.9e-20   69.8  13.1   1   1   7.7e-24     1e-19   69.7   9.1     1    32     1    32     1    32 1.00 IlvB leader peptide
TPP_enzyme_N         PF02776.13   172 seq1484_BIOID54321   -            562   3.2e-59  199.1   0.1   1   1   2.1e-62   9.8e-59  197.5   0.0     2   168    14   179    13   183 0.98 Thiamine pyrophosphate enzyme, N-terminal TPP binding domain
TPP_enzyme_C         PF02775.16   153 seq1484_BIOID54321   -            562   1.7e-48  163.9   0.1   1   1     1e-51   4.6e-48  162.5   0.1     1   153   390   538   390   538 0.97 Thiamine pyrophosphate enzyme, C-terminal TPP binding domain
TPP_enzyme_M         PF00205.17   137 seq1484_BIOID54321   -            562   2.6e-43  146.9   1.4   1   1   2.8e-46   1.3e-42  144.6   0.3     1   137   201   334   201   334 0.98 Thiamine pyrophosphate enzyme, central domain
ACT_5                PF13710.1     63 seq1485_BIOID54321   -             96   1.4e-10   40.6   0.1   1   1   5.8e-14   2.6e-10   39.8   0.0     1    63    17    78    17    78 0.97 ACT domain
ACT                  PF01842.20    66 seq1485_BIOID54321   -             96   1.1e-08   34.2   0.0   1   1   3.2e-12   1.5e-08   33.8   0.0     2    65    10    73     9    74 0.97 ACT domain
Response_reg         PF00072.19   112 seq1487_BIOID54321   -            217     1e-23   83.3   0.0   1   1   3.3e-27   1.5e-23   82.8   0.0     1   111    25   133    25   134 0.97 Response regulator receiver domain
GerE                 PF00196.14    58 seq1487_BIOID54321   -            217   5.2e-24   83.2   0.1   1   1     2e-27     9e-24   82.4   0.1     2    56   157   211   156   213 0.97 Bacterial regulatory proteins, luxR family
MASE1                PF05231.9    299 seq1489_BIOID54321   -            500   4.1e-54  183.5  45.5   1   1   1.1e-57     5e-54  183.2  31.5     2   299    11   277    10   277 0.98 MASE1
HisKA_3              PF07730.8     68 seq1489_BIOID54321   -            500   1.9e-14   53.6   2.9   1   1   4.2e-18   1.9e-14   53.6   2.0     2    68   305   370   304   370 0.95 Histidine kinase
HATPase_c            PF02518.21   111 seq1489_BIOID54321   -            500     1e-12   47.6   0.0   1   1   3.7e-16   1.7e-12   46.9   0.0     5   110   413   497   409   498 0.95 Histidine kinase-, DNA gyrase B-, and HSP90-like ATPase
MFS_1                PF07690.11   354 seq1490_BIOID54321   -            440   5.4e-50  170.0  43.9   1   1   1.2e-53   5.4e-50  170.0  30.4     1   353    36   397    36   398 0.91 Major Facilitator Superfamily
DUF1228              PF06779.9     85 seq1490_BIOID54321   -            440   2.4e-05   24.1   1.5   1   1   5.3e-09   2.4e-05   24.1   1.0     7    84    46   123    39   124 0.94 Protein of unknown function (DUF1228)
MFS_1                PF07690.11   354 seq1491_BIOID54321   -            463   7.3e-34  116.9  29.7   1   1   5.3e-38   7.3e-34  116.9  20.6     1   348    35   397    35   403 0.84 Major Facilitator Superfamily
Xan_ur_permease      PF00860.15   389 seq1492_BIOID54321   -            448   1.2e-44  152.3  48.4   1   1   1.1e-48   1.5e-44  151.9  33.6     3   387    36   409    34   411 0.93 Permease family
DUF1198              PF06711.6    148 seq1493_BIOID54321   -            159     4e-72  240.7   0.4   1   1   3.3e-76   4.5e-72  240.5   0.3     1   148    10   157    10   157 1.00 Protein of unknown function (DUF1198)
MFS_1                PF07690.11   354 seq1495_BIOID54321   -            451   7.9e-35  120.1  55.4   1   1   6.1e-38   8.3e-34  116.7  33.2     2   331    81   390    77   401 0.85 Major Facilitator Superfamily
Lipoprotein_9        PF03180.9    237 seq1498_BIOID54321   -            272   5.4e-92  306.8   0.2   1   1   4.4e-96   6.1e-92  306.7   0.1     1   237    34   272    34   272 1.00 NLPA lipoprotein
MFS_2                PF13347.1    427 seq1499_BIOID54321   -            479  3.8e-128  427.4  39.0   1   1  3.1e-132  4.3e-128  427.2  27.0     1   426    29   450    28   451 0.97 MFS/sugar transport protein
Gal_mutarotas_2      PF13802.1     68 seq1500_BIOID54321   -            302   5.6e-19   67.6   1.3   1   1   2.2e-22   1.5e-18   66.2   0.1     1    67   159   218   159   219 0.94 Galactose mutarotase-like
Glyco_hydro_31       PF01055.21   451 seq1500_BIOID54321   -            302   1.6e-10   40.0   0.0   1   1     6e-14   4.1e-10   38.7   0.0     1    56   239   297   239   299 0.88 Glycosyl hydrolases family 31
HTH_Tnp_1            PF01527.15    76 seq1501_BIOID54321   -            213   4.6e-23   80.8   0.0   1   1   1.9e-24   8.7e-21   73.5   0.0     2    68    92   162    91   169 0.90 Transposase
TnpB_IS66            PF05717.8    108 seq1502_BIOID54321   -            115   1.3e-44  149.9   0.0   1   1     1e-48   1.4e-44  149.8   0.0     2   107     7   110     6   111 0.96 IS66 Orf2 like protein
DDE_Tnp_IS66         PF03050.9    271 seq1503_BIOID54321   -            523  3.2e-102  341.2   0.1   1   1  9.2e-106  3.2e-102  341.2   0.1     1   270   186   472   186   473 0.98 Transposase IS66 family
DDE_Tnp_IS66_C       PF13817.1     39 seq1503_BIOID54321   -            523   3.1e-19   68.5   0.4   1   1   3.6e-22   1.2e-18   66.6   0.3     1    39   479   517   479   517 0.98 IS66 C-terminal element
HTH_Tnp_IS66         PF13005.2     59 seq1503_BIOID54321   -            523   4.4e-18   64.7   6.7   1   1   2.8e-21   9.6e-18   63.6   4.6     2    59   125   180   124   180 0.98 putative Helix-turn-helix domain of transposase IS66
LZ_Tnp_IS66          PF13007.2     78 seq1503_BIOID54321   -            523   5.8e-12   45.9   7.2   1   1   4.3e-15   1.5e-11   44.6   5.0     2    77    46   121    45   122 0.83 Transposase C of IS166 homeodomain
Glyco_hydro_31       PF01055.21   451 seq1504_BIOID54321   -            463  3.2e-102  342.3   1.8   1   1  2.7e-106  3.7e-102  342.1   1.3    71   450     5   359     1   360 0.95 Glycosyl hydrolases family 31
Glt_symporter        PF03616.9    368 seq1505_BIOID54321   -            401  7.2e-163  541.1  24.6   1   1  5.3e-167  7.2e-163  541.1  17.0     1   368     2   366     2   366 0.98 Sodium/glutamate symporter
DNA_ligase_aden      PF01653.13   315 seq1506_BIOID54321   -            561   4.9e-81  271.9   0.0   1   1   9.5e-85   6.5e-81  271.5   0.0     2   314    30   308    29   309 0.98 NAD-dependent DNA ligase adenylation domain
DNA_ligase_OB        PF03120.11    82 seq1506_BIOID54321   -            561   2.2e-26   91.2   0.2   1   1   6.2e-30   4.2e-26   90.3   0.2     2    80   312   392   311   394 0.95 NAD-dependent DNA ligase OB-fold domain
RNase_PH             PF01138.16   132 seq1510_BIOID54321   -            238   4.4e-27   94.8   0.0   1   1   1.1e-30   7.3e-27   94.1   0.0     1   129    10   140    10   142 0.93 3' exoribonuclease family, domain 1
RNase_PH_C           PF03725.10    68 seq1510_BIOID54321   -            238   8.9e-13   47.8   0.7   1   1   2.4e-16   1.6e-12   47.0   0.5     1    66   157   222   157   224 0.96 3' exoribonuclease family, domain 2
Pribosyltran         PF00156.22   125 seq1511_BIOID54321   -            213   4.7e-17   61.7   0.1   1   1   8.6e-21   1.2e-16   60.4   0.0     3   123    39   152    37   154 0.94 Phosphoribosyl transferase domain
RadC                 PF04002.10   123 seq1513_BIOID54321   -            224     8e-47  157.8   0.0   1   1   7.8e-51   1.1e-46  157.4   0.0     2   123   103   224   102   224 0.98 RadC-like JAB domain
Ribosomal_L28        PF00830.14    61 seq1514_BIOID54321   -             78   1.1e-29  101.9   1.4   1   1   8.9e-34   1.2e-29  101.7   1.0     1    61     3    63     3    63 0.99 Ribosomal L28 family
Ribosomal_L33        PF00471.15    48 seq1515_BIOID54321   -             55     9e-24   83.3   1.5   1   1   7.4e-28     1e-23   83.2   1.0     1    48     6    53     6    53 0.99 Ribosomal protein L33
Fapy_DNA_glyco       PF01149.19   116 seq1516_BIOID54321   -            269     7e-31  106.8   0.0   1   1   2.4e-34   1.1e-30  106.2   0.0     1   115     2   114     2   115 0.96 Formamidopyrimidine-DNA glycosylase N-terminal domain
H2TH                 PF06831.9     93 seq1516_BIOID54321   -            269     1e-29  101.9   0.0   1   1   3.7e-33   1.7e-29  101.2   0.0     1    89   129   217   129   220 0.97 Formamidopyrimidine-DNA glycosylase H2TH domain
zf-FPG_IleRS         PF06827.9     30 seq1516_BIOID54321   -            269   7.3e-09   34.9   4.0   1   1     3e-12   1.4e-08   34.0   2.8     1    29   241   269   241   269 0.98 Zinc finger found in FPG and IleRS
Glyco_transf_9       PF01075.12   247 seq1517_BIOID54321   -            352   3.2e-63  213.1   0.0   1   1   5.6e-67   3.8e-63  212.8   0.0     3   246    78   326    76   327 0.98 Glycosyltransferase family 9 (heptosyltransferase)
Glycos_transf_1      PF00534.15   172 seq1518_BIOID54321   -            374   2.3e-35  121.4   0.0   1   1   7.1e-39   3.2e-35  120.9   0.0     2   171   183   350   182   351 0.96 Glycosyl transferases group 1
Glyco_trans_1_4      PF13692.1    135 seq1518_BIOID54321   -            374   5.2e-13   49.1   0.0   1   1   2.2e-16   9.8e-13   48.3   0.0     7   131   201   333   196   337 0.78 Glycosyl transferases group 1
Glyco_trans_4_4      PF13579.1    160 seq1518_BIOID54321   -            374   4.7e-07   29.9   1.1   1   1   3.3e-10   1.5e-06   28.3   0.1     1   160    14   168    14   168 0.79 Glycosyl transferase 4-like domain
Kdo                  PF06293.9    206 seq1521_BIOID54321   -            265   2.5e-69  232.3   0.1   1   1   2.2e-73   2.9e-69  232.1   0.0     1   206    19   230    19   230 0.99 Lipopolysaccharide kinase (Kdo/WaaP) family
Glyco_transf_8       PF01501.15   250 seq1523_BIOID54321   -            338   3.2e-59  200.1   2.6   1   1   6.4e-63   4.3e-59  199.7   1.8     1   250    31   277    31   277 0.97 Glycosyl transferase family 8
Glyco_transf_8C      PF08437.5     57 seq1523_BIOID54321   -            338   3.1e-24   84.6   5.8   1   1     1e-27   7.1e-24   83.4   4.0     1    57   279   335   279   335 0.99 Glycosyl transferase family 8 C-terminal
Glyco_transf_8       PF01501.15   250 seq1525_BIOID54321   -            331   3.2e-50  170.6   4.9   1   1   4.7e-54   3.2e-50  170.6   3.4     2   250    25   273    24   273 0.97 Glycosyl transferase family 8
Glyco_transf_8C      PF08437.5     57 seq1525_BIOID54321   -            331   1.4e-24   85.7   4.9   1   1   4.8e-28   3.3e-24   84.5   3.4     1    57   275   331   275   331 1.00 Glycosyl transferase family 8 C-terminal
WaaY                 PF06176.6    229 seq1526_BIOID54321   -            230  7.4e-124  411.2  10.7   1   1    6e-128  8.3e-124  411.1   7.4     1   229     1   229     1   229 1.00 Lipopolysaccharide core biosynthesis protein (WaaY)
Glyco_transf_8       PF01501.15   250 seq1528_BIOID54321   -            341   4.7e-55  186.5   3.2   1   1   9.7e-59   6.6e-55  186.0   2.2     1   250    25   276    25   276 0.96 Glycosyl transferase family 8
Glyco_transf_8C      PF08437.5     57 seq1528_BIOID54321   -            341   1.7e-23   82.2   5.4   1   1   5.8e-27     4e-23   81.0   3.8     1    57   278   334   278   334 0.99 Glycosyl transferase family 8 C-terminal
Glycos_transf_2      PF00535.21   169 seq1529_BIOID54321   -            332   1.3e-40  138.7   0.1   1   1   6.3e-44   2.9e-40  137.6   0.1     1   165     9   168     9   171 0.86 Glycosyl transferase family 2
Glyco_tranf_2_3      PF13641.1    230 seq1529_BIOID54321   -            332     7e-20   71.7   0.0   1   1     2e-23   9.3e-20   71.3   0.0     3   195     8   192     5   231 0.85 Glycosyltransferase like family 2
Glyco_tranf_2_2      PF10111.4    281 seq1529_BIOID54321   -            332   1.6e-18   66.6   4.5   1   1     5e-22   2.3e-18   66.1   3.1     1   271     9   258     9   268 0.82 Glycosyltransferase like family 2
O-antigen_lig        PF13425.1    137 seq1530_BIOID54321   -            417   7.6e-13   48.5   0.0   1   1   1.1e-16   7.6e-13   48.5   0.0     4   135   194   351   190   353 0.86 O-antigen ligase like membrane protein
Wzy_C                PF04932.10   163 seq1530_BIOID54321   -            417   4.8e-11   42.6   0.0   1   1     7e-15   4.8e-11   42.6   0.0     3   162   198   349   196   350 0.79 O-Antigen ligase
Aminotran_1_2        PF00155.16   363 seq1532_BIOID54321   -            398   7.6e-80  268.4   0.0   1   1   1.3e-83   8.9e-80  268.2   0.0     2   363    43   387    42   387 0.98 Aminotransferase class I and II
Aminotran_5          PF00266.14   371 seq1532_BIOID54321   -            398     1e-05   24.3   0.0   1   1   1.2e-08     8e-05   21.4   0.0    43   181    87   216    75   219 0.79 Aminotransferase class-V
ADH_N                PF08240.7    109 seq1533_BIOID54321   -            341   9.4e-32  108.9   2.5   1   1   1.4e-35   9.4e-32  108.9   1.7     2   109    26   135    25   135 0.96 Alcohol dehydrogenase GroES-like domain
ADH_zinc_N           PF00107.21   130 seq1533_BIOID54321   -            341   3.4e-27   94.4   0.1   1   1   7.1e-31   4.9e-27   93.9   0.1     1   128   174   301   174   304 0.95 Zinc-binding dehydrogenase
Glycos_transf_2      PF00535.21   169 seq1534_BIOID54321   -            344   1.5e-35  122.3   0.3   1   1   5.8e-39   2.6e-35  121.4   0.1     1   130     9   137     9   224 0.92 Glycosyl transferase family 2
Glyco_tranf_2_3      PF13641.1    230 seq1534_BIOID54321   -            344   2.6e-17   63.3   0.1   1   1   8.7e-21     4e-17   62.7   0.1     2   137     7   137     6   207 0.86 Glycosyltransferase like family 2
Glyco_tranf_2_2      PF10111.4    281 seq1534_BIOID54321   -            344   9.7e-12   44.4   0.7   1   1   3.2e-15   1.5e-11   43.8   0.0     1   111     9   108     9   119 0.84 Glycosyltransferase like family 2
Rhodanese            PF00581.15   113 seq1537_BIOID54321   -            143     4e-17   62.4   0.0   1   1   3.7e-21   5.1e-17   62.1   0.0     2   112    42   134    41   135 0.91 Rhodanese-like domain
Glutaredoxin         PF00462.19    60 seq1540_BIOID54321   -             83   9.9e-25   86.1   0.0   1   1   1.7e-28   1.2e-24   85.9   0.0     1    60     4    63     4    63 0.99 Glutaredoxin
GST_N_3              PF13417.1     75 seq1540_BIOID54321   -             83   6.8e-09   35.7   0.0   1   1   1.1e-12   7.8e-09   35.5   0.0     2    57     7    63     6    72 0.88 Glutathione S-transferase, N-terminal domain
SecB                 PF02556.9    149 seq1541_BIOID54321   -            155   1.3e-58  196.7   0.1   1   1     1e-62   1.4e-58  196.5   0.0     1   148     1   145     1   146 0.97 Preprotein translocase subunit SecB
NAD_Gly3P_dh_C       PF07479.9    149 seq1542_BIOID54321   -            339     4e-54  182.2   0.6   1   1   2.8e-57   6.3e-54  181.6   0.4     2   147   184   325   183   327 0.98 NAD-dependent glycerol-3-phosphate dehydrogenase C-terminus
NAD_Gly3P_dh_N       PF01210.18   157 seq1542_BIOID54321   -            339   6.1e-51  172.1   0.0   1   1   3.8e-54   8.6e-51  171.6   0.0     2   156     8   163     7   164 0.99 NAD-dependent glycerol-3-phosphate dehydrogenase N-terminus
ApbA                 PF02558.11   151 seq1542_BIOID54321   -            339   8.9e-12   44.5   0.0   1   1   6.5e-15   1.5e-11   43.8   0.0     2   107     9   115     8   140 0.92 Ketopantoate reductase PanE/ApbA
F420_oxidored        PF03807.12    96 seq1542_BIOID54321   -            339   5.2e-07   29.8   0.0   1   1   3.1e-09   7.1e-06   26.2   0.0     3    83     9    97     7   106 0.88 NADP oxidoreductase coenzyme F420-dependent
NAD_binding_2        PF03446.10   162 seq1542_BIOID54321   -            339   2.7e-05   24.0   0.0   1   1     3e-08   6.7e-05   22.7   0.0     3   108     7   124     5   145 0.86 NAD binding domain of 6-phosphogluconate dehydrogenase
SATase_N             PF06426.9    105 seq1543_BIOID54321   -            273   3.4e-40  136.4   0.2   1   1   7.3e-44     5e-40  135.8   0.1     1   105     9   113     9   113 1.00 Serine acetyltransferase, N-terminal
Hexapep              PF00132.19    36 seq1543_BIOID54321   -            273   2.5e-11   42.4   7.5   1   1   1.3e-13   9.1e-10   37.4   0.7     1    34   193   226   193   228 0.96 Bacterial transferase hexapeptide (six repeats)
DUF3302              PF11742.3     78 seq1553_BIOID54321   -            120   1.7e-44  149.4   7.5   1   1   1.5e-48   2.1e-44  149.1   5.2     1    77     3    79     3    80 0.98 Protein of unknown function (DUF3302)
HlyD                 PF00529.15   306 seq1554_BIOID54321   -            378   5.1e-60  203.2  14.4   1   1   1.7e-63   5.8e-60  203.0  10.0     3   306    64   349    62   349 0.99 HlyD family secretion protein
HlyD_3               PF13437.1    105 seq1554_BIOID54321   -            378     2e-14   53.6   0.6   1   1   6.9e-12   2.3e-08   34.1   0.0     1    80   221   301   221   333 0.89 HlyD family secretion protein
Biotin_lipoyl_2      PF13533.1     50 seq1554_BIOID54321   -            378   2.1e-10   40.0   8.6   1   1   7.9e-13   2.7e-09   36.4   0.3     3    49    64   110    60   111 0.96 Biotin-lipoyl like
HlyD_2               PF12700.2    328 seq1554_BIOID54321   -            378   2.7e-10   39.8   0.3   1   1   1.2e-13   4.2e-10   39.1   0.2    24   240    66   301    64   313 0.85 HlyD family secretion protein
GST_N_3              PF13417.1     75 seq1557_BIOID54321   -            202   5.7e-16   58.4   0.0   1   1   2.7e-19   9.2e-16   57.7   0.0     1    68     3    71     3    78 0.95 Glutathione S-transferase, N-terminal domain
GST_N_2              PF13409.1     70 seq1557_BIOID54321   -            202   2.2e-10   40.2   0.0   1   1   1.1e-13   3.8e-10   39.5   0.0     2    68     9    71     8    72 0.92 Glutathione S-transferase, N-terminal domain
GST_C                PF00043.20    95 seq1557_BIOID54321   -            202   1.3e-09   37.8   0.0   1   1   5.1e-13   1.7e-09   37.3   0.0     2    95    97   192    96   192 0.96 Glutathione S-transferase, C-terminal domain
GST_N                PF02798.15    76 seq1557_BIOID54321   -            202   1.4e-06   28.3   0.0   1   1     1e-09   3.5e-06   26.9   0.0    11    75    11    71     2    71 0.87 Glutathione S-transferase, N-terminal domain
SelA                 PF03841.8    367 seq1559_BIOID54321   -            463  1.6e-176  586.4   0.0   1   1  2.7e-180  1.8e-176  586.1   0.0     1   366    83   451    83   452 0.99 L-seryl-tRNA selenium transferase
Se-cys_synth_N       PF12390.3     40 seq1559_BIOID54321   -            463   2.8e-10   40.0   0.5   1   1   4.1e-14   2.8e-10   40.0   0.4     1    40     9    48     9    48 0.99 Selenocysteine synthase N terminal
GTP_EFTU             PF00009.22   188 seq1560_BIOID54321   -            614   3.3e-37  127.6   0.0   1   1   2.1e-40   5.7e-37  126.8   0.0     5   184     2   163     1   166 0.95 Elongation factor Tu GTP binding domain
SelB-wing_3          PF09107.6     50 seq1560_BIOID54321   -            614   8.4e-20   69.7   0.6   1   1   9.4e-23   2.6e-19   68.2   0.4     1    50   557   606   557   606 0.96 Elongation factor SelB, winged helix
SelB-wing_2          PF09106.6     59 seq1560_BIOID54321   -            614   3.4e-19   68.4   1.1   1   1   4.4e-22   1.2e-18   66.6   0.8     1    59   423   480   423   480 0.99 Elongation factor SelB, winged helix
GTP_EFTU_D2          PF03144.20    74 seq1560_BIOID54321   -            614   9.2e-09   35.1   0.0   1   1   1.1e-11   2.9e-08   33.5   0.0     1    73   189   256   189   257 0.94 Elongation factor Tu domain 2
MMR_HSR1             PF01926.18   114 seq1560_BIOID54321   -            614   1.7e-05   24.6   0.0   1   1   2.6e-08     7e-05   22.6   0.0     2   109     3   107     2   115 0.70 50S ribosome-binding GTPase
Fe-ADH               PF00465.14   366 seq1561_BIOID54321   -            383  3.2e-121  404.3   9.4   1   1  5.3e-125  3.6e-121  404.1   6.5     2   366    10   375     9   375 0.97 Iron-containing alcohol dehydrogenase
Fe-ADH_2             PF13685.1    250 seq1561_BIOID54321   -            383   1.4e-19   70.2   5.3   1   1   8.3e-21   5.7e-17   61.7   3.7     2   246    14   278    13   280 0.91 Iron-containing alcohol dehydrogenase
Aldedh               PF00171.17   462 seq1562_BIOID54321   -            558  6.6e-163  542.1   0.0   1   1  5.5e-167  7.6e-163  542.0   0.0     1   460    79   544    79   546 0.96 Aldehyde dehydrogenase family
DUF3302              PF11742.3     78 seq1563_BIOID54321   -            107   1.7e-45  152.6   8.2   1   1   1.5e-49     2e-45  152.4   5.7     1    78     3    80     3    80 0.99 Protein of unknown function (DUF3302)
HlyD                 PF00529.15   306 seq1564_BIOID54321   -            378   6.8e-60  202.8  12.7   1   1   2.2e-63   7.7e-60  202.6   8.8     3   306    64   349    62   349 0.98 HlyD family secretion protein
HlyD_3               PF13437.1    105 seq1564_BIOID54321   -            378   4.1e-11   43.0   0.8   1   1   9.7e-12   3.3e-08   33.6   0.0     2    80   222   301   221   332 0.87 HlyD family secretion protein
Biotin_lipoyl_2      PF13533.1     50 seq1564_BIOID54321   -            378   1.1e-09   37.6   2.1   1   1   1.3e-09   4.4e-06   26.1   0.2     4    49    65   110    61   113 0.93 Biotin-lipoyl like
HlyD_2               PF12700.2    328 seq1564_BIOID54321   -            378   7.8e-09   35.0   0.2   1   1   4.1e-12   1.4e-08   34.1   0.1    26   240    68   301    63   319 0.74 HlyD family secretion protein
MipA                 PF06629.7    226 seq1566_BIOID54321   -            246   1.1e-73  247.3   1.8   1   1   8.8e-78   1.2e-73  247.1   1.3     2   226    24   246    23   246 0.99 MltA-interacting protein MipA
IclR                 PF01614.13   129 seq1575_BIOID54321   -            282   2.1e-44  150.1   0.0   1   1   4.7e-48   3.2e-44  149.6   0.0     2   128   143   268   142   269 0.97 Bacterial transcriptional regulator
HTH_IclR             PF09339.5     52 seq1575_BIOID54321   -            282   1.8e-14   52.9   0.0   1   1   5.2e-18   3.5e-14   51.9   0.0     1    50    25    74    25    76 0.96 IclR helix-turn-helix domain
Fer4_11              PF13247.1     99 seq1576_BIOID54321   -            157   1.2e-17   63.4  23.3   1   1   3.2e-20   4.9e-17   61.5  12.1     7    98    55   143    50   144 0.88 4Fe-4S dicluster domain
Fer4                 PF00037.22    24 seq1576_BIOID54321   -            157   8.8e-14   50.3  40.2   1   1   2.2e-10   3.4e-07   29.4   0.9     3    23    84   104    82   105 0.89 4Fe-4S binding domain
Fer4_9               PF13187.1     55 seq1576_BIOID54321   -            157   4.8e-13   49.0  29.6   1   1   6.1e-11   9.2e-08   32.1   6.3     1    54    88   138    88   139 0.88 4Fe-4S dicluster domain
Fer4_7               PF12838.2     52 seq1576_BIOID54321   -            157   2.7e-11   43.5  36.2   1   1   2.5e-10   3.9e-07   30.2   8.0     1    52    88   138    88   138 0.85 4Fe-4S dicluster domain
Fer4_10              PF13237.1     52 seq1576_BIOID54321   -            157     5e-10   38.8  32.2   1   1   2.9e-10   4.5e-07   29.4   7.3     2    52    82   135    81   135 0.83 4Fe-4S dicluster domain
Fer4_2               PF12797.2     22 seq1576_BIOID54321   -            157   1.3e-09   37.3  40.9   1   1     2e-09     3e-06   26.7   1.0     2    21    81   100    80   101 0.93 4Fe-4S binding domain
Fer4_3               PF12798.2     15 seq1576_BIOID54321   -            157   1.8e-08   34.2  48.1   1   2     2e-06     0.003   17.8   2.9     1    15    89   103    89   103 0.98 4Fe-4S binding domain
Fer4_3               PF12798.2     15 seq1576_BIOID54321   -            157   1.8e-08   34.2  48.1   2   2   1.9e-07    0.0003   21.0   2.7     1    15   118   138   118   138 0.98 4Fe-4S binding domain
Fer4_4               PF12800.2     17 seq1576_BIOID54321   -            157   1.8e-05   24.5  42.5   1   2   9.8e-05      0.15   12.3   3.1     2    14    10    22     9    25 0.91 4Fe-4S binding domain
Fer4_4               PF12800.2     17 seq1576_BIOID54321   -            157   1.8e-05   24.5  42.5   2   2   1.5e-07   0.00023   21.1   1.9     1    17    86   102    86   102 0.92 4Fe-4S binding domain
Glucosaminidase      PF01832.15   134 seq1578_BIOID54321   -            274   1.9e-24   86.2   1.6   1   1   1.4e-28   1.9e-24   86.2   1.1     8   133   142   267   136   268 0.82 Mannosyl-glycoprotein endo-beta-N-acetylglucosaminidase
AP_endonuc_2         PF01261.19   211 seq1580_BIOID54321   -            444   5.5e-20   71.4   0.3   1   1   8.2e-23   1.1e-18   67.1   0.1    25   200   107   312    90   318 0.79 Xylose isomerase-like TIM barrel
FGGY_N               PF00370.16   245 seq1581_BIOID54321   -            484     2e-90  302.3   0.0   1   1   4.1e-94   2.8e-90  301.8   0.0     1   245     1   240     1   240 0.99 FGGY family of carbohydrate kinases, N-terminal domain
FGGY_C               PF02782.11   197 seq1581_BIOID54321   -            484     1e-33  116.5   1.5   1   1   2.3e-37   1.6e-33  115.9   1.1     1   196   249   435   249   436 0.92 FGGY family of carbohydrate kinases, C-terminal domain
YiaAB                PF05360.9     53 seq1582_BIOID54321   -            117   7.1e-18   63.7  12.7   1   1   5.4e-20   7.4e-16   57.3   3.9     2    51     9    58     8    60 0.95 yiaA/B two helix domain
YiaAB                PF05360.9     53 seq1583_BIOID54321   -            145   1.3e-45  152.5  15.1   1   2   8.4e-28   1.1e-23   82.3   1.5     1    53    12    64    12    64 0.99 yiaA/B two helix domain
YiaAB                PF05360.9     53 seq1583_BIOID54321   -            145   1.3e-45  152.5  15.1   2   2   6.5e-26   8.9e-22   76.2   3.7     1    53    75   127    75   127 0.99 yiaA/B two helix domain
YsaB                 PF13983.1     77 seq1584_BIOID54321   -             99   5.4e-49  164.1   0.5   1   1   4.6e-53   6.2e-49  163.9   0.3     1    77    23    99    23    99 1.00 YsaB-like lipoprotein
tRNA-synt_2e         PF02091.10   284 seq1585_BIOID54321   -            303  2.2e-160  532.1   0.0   1   1  1.8e-164  2.5e-160  532.0   0.0     1   284     9   298     9   298 0.99 Glycyl-tRNA synthetase alpha subunit
tRNA_synt_2f         PF02092.12   549 seq1586_BIOID54321   -            689  1.3e-228  759.8   0.0   1   1  2.5e-232  1.7e-228  759.5   0.0     1   548     6   552     6   553 1.00 Glycyl-tRNA synthetase beta subunit
DALR_1               PF05746.10   119 seq1586_BIOID54321   -            689   7.6e-09   35.4   0.7   1   1   3.6e-12   2.5e-08   33.7   0.5     4   104   582   679   579   685 0.90 DALR anticodon binding domain
HOK_GEF              PF01848.11    43 seq1587_BIOID54321   -             50   3.3e-22   77.4   3.2   1   1   2.6e-26   3.6e-22   77.2   2.2     1    43     4    46     4    46 0.99 Hok/gef family
DUF3053              PF11254.3    229 seq1591_BIOID54321   -            276   1.6e-97  325.1   2.3   1   1  1.3e-101   1.8e-97  324.9   1.6     1   228    48   274    48   275 0.99 Protein of unknown function (DUF3053)
Molybdopterin        PF00384.17   432 seq1593_BIOID54321   -            777  5.8e-113  377.7   0.0   1   1    1e-116  7.1e-113  377.4   0.0     1   432    56   517    56   517 0.98 Molybdopterin oxidoreductase
Molydop_binding      PF01568.16   109 seq1593_BIOID54321   -            777     2e-23   82.1   0.0   1   1     8e-27   5.5e-23   80.7   0.0     2    95   637   740   636   754 0.92 Molydopterin dinucleotide binding domain
Autotransporter      PF03797.14   265 seq1594_BIOID54321   -            232   1.1e-08   34.6   3.4   1   1   1.3e-12   1.7e-08   33.9   2.4   125   259    89   215    86   223 0.86 Autotransporter beta-domain
Sulfatase            PF00884.18   379 seq1597_BIOID54321   -            574   4.1e-52  177.3   0.1   1   1   7.9e-56   5.4e-52  176.9   0.0     3   314   261   560   259   571 0.86 Sulfatase
DUF1705              PF08019.7    156 seq1597_BIOID54321   -            574   8.5e-13   47.9   7.4   1   1   1.2e-16   8.5e-13   47.9   5.1     2   112    69   180    65   191 0.78 Domain of unknown function (DUF1705)
SBP_bac_5            PF00496.17   374 seq1599_BIOID54321   -            535    2e-107  359.1   7.1   1   1  1.8e-111  2.5e-107  358.8   4.9     1   372    73   453    73   455 0.94 Bacterial extracellular solute-binding proteins, family 5 Middle
BPD_transp_1         PF00528.17   185 seq1600_BIOID54321   -            339     2e-46  157.7  14.5   1   1   1.4e-50     2e-46  157.7  10.0     1   184   114   336   114   337 0.99 Binding-protein-dependent transport system inner membrane component
BPD_transp_1         PF00528.17   185 seq1601_BIOID54321   -            300   4.7e-31  107.6  17.3   1   1   1.6e-34   1.1e-30  106.4   8.9     1   184   116   299   116   300 0.98 Binding-protein-dependent transport system inner membrane component
OppC_N               PF12911.2     56 seq1601_BIOID54321   -            300   8.2e-17   60.2   0.9   1   1   1.2e-20   8.2e-17   60.2   0.6     2    55    16    69    15    70 0.90 N-terminal TM domain of oligopeptide transport permease C
oligo_HPY            PF08352.7     64 seq1602_BIOID54321   -            327   3.6e-19   68.7   0.4   1   1   1.4e-22   6.2e-19   67.9   0.3     1    64   233   297   233   297 0.99 Oligopeptide/dipeptide transporter, C-terminal region
ABC_tran             PF00005.22   118 seq1602_BIOID54321   -            327   5.9e-19   68.4   0.0   1   1   2.3e-22   1.1e-18   67.6   0.0    15   118    65   182    52   182 0.88 ABC transporter
AAA_21               PF13304.1    303 seq1602_BIOID54321   -            327   6.9e-10   39.2   0.0   1   1   2.7e-12   1.2e-08   35.1   0.0   231   302   148   217   112   218 0.93 AAA domain
oligo_HPY            PF08352.7     64 seq1603_BIOID54321   -            334   5.3e-20   71.4   0.6   1   1   2.3e-23     1e-19   70.5   0.4     1    64   241   306   241   306 0.97 Oligopeptide/dipeptide transporter, C-terminal region
ABC_tran             PF00005.22   118 seq1603_BIOID54321   -            334   1.5e-19   70.3   0.0   1   1     6e-23   2.7e-19   69.5   0.0     1   117    62   189    62   190 0.82 ABC transporter
Ldr_toxin            PF13940.1     35 seq1604_BIOID54321   -             35   2.5e-24   84.6   1.3   1   1     2e-28   2.7e-24   84.5   0.9     1    35     1    35     1    35 1.00 Toxin Ldr, type I toxin-antitoxin system
DUF2629              PF10945.3     44 seq1605_BIOID54321   -             62   3.3e-27   93.4   1.3   1   1     3e-31   4.2e-27   93.1   0.9     2    44    18    60    17    60 0.98 Protein of unknown function (DUF2629)
YhjQ                 PF06564.7    244 seq1606_BIOID54321   -            250  7.4e-127  421.6   4.8   1   1  2.6e-130    9e-127  421.3   3.3     1   241     1   241     1   244 0.99 YhjQ protein
AAA_31               PF13614.1    157 seq1606_BIOID54321   -            250     4e-08   33.2   0.0   1   1   5.5e-11   1.9e-07   31.0   0.0     2   149     3   148     2   152 0.74 AAA domain
CbiA                 PF01656.18   195 seq1606_BIOID54321   -            250   1.9e-07   30.5   0.0   1   1   7.1e-11   2.4e-07   30.2   0.0     5   161     8   176     4   207 0.66 CobQ/CobB/MinD/ParA nucleotide binding domain
ArsA_ATPase          PF02374.10   305 seq1606_BIOID54321   -            250   6.6e-06   25.2   0.0   1   1   3.3e-09   1.1e-05   24.5   0.0     9    54    10    55     2    61 0.93 Anion-transporting ATPase
Glyco_tranf_2_3      PF13641.1    230 seq1608_BIOID54321   -            872   1.7e-32  113.0   0.0   1   1   1.3e-35   2.5e-32  112.4   0.0     1   230   273   500   273   500 0.87 Glycosyltransferase like family 2
Glycos_transf_2      PF00535.21   169 seq1608_BIOID54321   -            872   3.9e-30  104.6   0.0   1   1   3.2e-33   6.2e-30  103.9   0.0     1   169   276   447   276   447 0.98 Glycosyl transferase family 2
Glyco_trans_2_3      PF13632.1    192 seq1608_BIOID54321   -            872   4.7e-19   68.7   1.1   1   1   2.4e-22   4.7e-19   68.7   0.7     2   187   356   555   355   570 0.70 Glycosyl transferase family group 2
Cellulose_synt       PF03552.9    722 seq1608_BIOID54321   -            872   1.1e-16   60.3   6.6   1   1   3.3e-16   6.5e-13   47.7   1.8   414   651   445   662   434   684 0.76 Cellulose synthase
PilZ                 PF07238.9    102 seq1608_BIOID54321   -            872   4.9e-15   55.2   0.1   1   1   4.6e-18     9e-15   54.4   0.0     1   101   694   790   694   791 0.95 PilZ domain
Glyco_transf_21      PF13506.1    174 seq1608_BIOID54321   -            872   1.2e-13   50.6   0.0   1   1   1.1e-16   2.1e-13   49.8   0.0    12   174   334   499   325   499 0.87 Glycosyl transferase family 21
Glyco_tranf_2_2      PF10111.4    281 seq1608_BIOID54321   -            872   2.5e-06   26.6   0.0   1   1   1.9e-09   3.7e-06   26.1   0.0    32   185   303   448   277   474 0.84 Glycosyltransferase like family 2
BcsB                 PF03170.8    605 seq1609_BIOID54321   -            779  6.5e-225  747.6   1.7   1   1  5.7e-229  7.8e-225  747.3   1.2     4   605    68   681    65   681 0.99 Bacterial cellulose synthase subunit
Glyco_hydro_8        PF01270.12   342 seq1610_BIOID54321   -            368  8.2e-121  402.7   2.9   1   1  7.1e-125  9.7e-121  402.5   2.0     1   342     1   346     1   346 0.98 Glycosyl hydrolases family 8
BCSC_C               PF05420.6    342 seq1611_BIOID54321   -           1157  2.9e-124  414.5  11.9   1   1    4e-127  5.5e-124  413.6   8.2     2   341   802  1139   801  1140 0.97 Cellulose synthase operon protein C C-terminus (BCSC_C)
TPR_16               PF13432.1     65 seq1611_BIOID54321   -           1157   2.2e-28   98.1  70.6   1   2   1.2e-11   1.6e-08   34.8   2.8     2    64   274   336   273   337 0.96 Tetratricopeptide repeat
TPR_16               PF13432.1     65 seq1611_BIOID54321   -           1157   2.2e-28   98.1  70.6   2   2   4.2e-12   5.7e-09   36.2   1.6     2    64   356   418   355   419 0.95 Tetratricopeptide repeat
TPR_11               PF13414.1     69 seq1611_BIOID54321   -           1157   1.5e-23   82.0  38.2   1   1   1.1e-13   1.5e-10   40.4   0.6     2    69   268   334   267   334 0.96 TPR repeat
TPR_2                PF07719.12    34 seq1611_BIOID54321   -           1157   6.5e-17   59.9  33.3   1   1   3.9e-08   5.3e-05   22.7   0.1     2    33   304   335   303   336 0.95 Tetratricopeptide repeat
TPR_7                PF13176.1     36 seq1611_BIOID54321   -           1157     2e-12   45.7  17.4   1   1   4.4e-07    0.0006   19.3   0.0     1    32   305   334   305   341 0.85 Tetratricopeptide repeat
TPR_8                PF13181.1     34 seq1611_BIOID54321   -           1157   1.4e-10   40.0  13.0   1   1   4.1e-08   5.6e-05   22.5   0.1     2    32   304   334   303   337 0.93 Tetratricopeptide repeat
TPR_1                PF00515.23    34 seq1611_BIOID54321   -           1157     1e-08   34.3  21.3   1   1     6e-08   8.3e-05   21.9   0.1     2    33   304   335   303   336 0.95 Tetratricopeptide repeat
EAL                  PF00563.15   236 seq1612_BIOID54321   -            651   2.1e-55  187.7   0.7   1   1   3.9e-58   1.8e-54  184.6   0.0     3   236   404   637   402   637 0.91 EAL domain
GGDEF                PF00990.16   161 seq1612_BIOID54321   -            651   1.8e-11   43.7   0.0   1   1     2e-14   9.1e-11   41.4   0.0     6   161   236   383   231   383 0.94 GGDEF domain
HAMP                 PF00672.20    70 seq1612_BIOID54321   -            651   5.2e-11   42.4   0.2   1   1   1.1e-14   5.2e-11   42.4   0.1     3    69   151   221   149   222 0.84 HAMP domain
SDF                  PF00375.13   390 seq1613_BIOID54321   -            428  1.3e-114  382.9  40.9   1   1    1e-118  1.4e-114  382.7  28.3     1   390     9   401     9   401 0.97 Sodium:dicarboxylate symporter family
Peptidase_M16_C      PF05193.16   184 seq1614_BIOID54321   -            498   6.3e-19   68.2   0.0   1   1   2.8e-22   1.9e-18   66.6   0.0     3   183   201   377   199   378 0.83 Peptidase M16 inactive domain
Peptidase_M16        PF00675.15   149 seq1614_BIOID54321   -            498   7.2e-07   28.9   0.0   1   1   2.6e-10   1.8e-06   27.6   0.0     2   123    46   169    45   190 0.86 Insulinase (Peptidase family M16)
EAL                  PF00563.15   236 seq1616_BIOID54321   -            255   1.4e-28   99.8   0.0   1   1   1.3e-32   1.8e-28   99.5   0.0    13   236    30   242    17   242 0.82 EAL domain
AsmA                 PF05170.9    604 seq1617_BIOID54321   -            691  3.4e-172  574.1   0.0   1   1  5.8e-176  3.9e-172  573.8   0.0     1   603     6   587     6   588 0.99 AsmA family
AsmA_2               PF13502.1    220 seq1617_BIOID54321   -            691   5.7e-28   97.6   3.4   1   1   5.3e-30   3.6e-26   91.7   1.0     2   220   438   640   437   640 0.89 AsmA-like C-terminal region
GerE                 PF00196.14    58 seq1620_BIOID54321   -            200     7e-22   76.4   1.3   1   1   3.1e-25   1.1e-21   75.8   0.9     2    57   140   195   139   196 0.97 Bacterial regulatory proteins, luxR family
Sigma70_r4_2         PF08281.7     54 seq1620_BIOID54321   -            200   6.7e-09   34.9   0.2   1   1   3.8e-12   1.3e-08   34.0   0.1     8    47   139   177   139   184 0.93 Sigma-70, region 4
Sigma70_r4           PF04545.11    50 seq1620_BIOID54321   -            200     1e-06   27.7   0.3   1   1   5.9e-10     2e-06   26.8   0.2     2    48   139   184   139   186 0.91 Sigma-70, region 4
CCP_MauG             PF03150.9    159 seq1621_BIOID54321   -            465   2.1e-51  174.2   0.0   1   1   6.8e-52   3.1e-48  163.9   0.0     2   159   184   335   183   335 0.97 Di-haem cytochrome c peroxidase
Haem_bd              PF14376.1    137 seq1621_BIOID54321   -            465   9.4e-42  141.8   0.0   1   1   2.1e-45   9.4e-42  141.8   0.0     2   137    17   155    16   155 0.99 Haem-binding domain
Cytochrom_C          PF00034.16    91 seq1621_BIOID54321   -            465   5.5e-15   55.8   0.2   1   1   4.1e-11   1.9e-07   31.7   0.0     2    90   340   453   339   454 0.86 Cytochrome c
Pyridoxal_deC        PF00282.14   373 seq1622_BIOID54321   -            487  1.4e-108  362.6   0.0   1   1  2.4e-112  1.7e-108  362.3   0.0     1   373    54   404    54   404 0.98 Pyridoxal-dependent decarboxylase conserved domain
HTH_AraC             PF00165.18    42 seq1624_BIOID54321   -            274   9.3e-20   69.7   0.7   1   2   1.1e-09   7.5e-06   25.4   0.0     1    41   151   190   151   191 0.93 Bacterial regulatory helix-turn-helix proteins, AraC family
HTH_AraC             PF00165.18    42 seq1624_BIOID54321   -            274   9.3e-20   69.7   0.7   2   2   4.8e-15   3.3e-11   42.5   0.1     7    41   205   240   204   241 0.95 Bacterial regulatory helix-turn-helix proteins, AraC family
HTH_18               PF12833.2     81 seq1624_BIOID54321   -            274   2.6e-16   59.3   0.1   1   1   7.3e-20     5e-16   58.4   0.1     1    81   164   242   164   242 0.96 Helix-turn-helix domain
HTH_AraC             PF00165.18    42 seq1625_BIOID54321   -            242   4.2e-19   67.6   0.9   1   2     1e-08   6.8e-05   22.4   0.0     1    37   145   181   145   186 0.88 Bacterial regulatory helix-turn-helix proteins, AraC family
HTH_AraC             PF00165.18    42 seq1625_BIOID54321   -            242   4.2e-19   67.6   0.9   2   2   2.8e-15   1.9e-11   43.2   0.1     6    40   198   233   196   235 0.91 Bacterial regulatory helix-turn-helix proteins, AraC family
HTH_18               PF12833.2     81 seq1625_BIOID54321   -            242   3.4e-12   46.1   0.3   1   1   8.5e-16   5.8e-12   45.4   0.2     1    80   158   235   158   236 0.93 Helix-turn-helix domain
HdeA                 PF06411.6     94 seq1630_BIOID54321   -            110   2.6e-26   91.3   0.2   1   1   2.2e-30     3e-26   91.0   0.2     4    94     6    98     3    98 0.91 HdeA/HdeB family
HdeA                 PF06411.6     94 seq1632_BIOID54321   -            112   2.3e-28   97.8   0.4   1   1   1.9e-32   2.6e-28   97.6   0.3     4    93    13   101    10   102 0.90 HdeA/HdeB family
MgtC                 PF02308.11   135 seq1633_BIOID54321   -            215   7.6e-48  161.6   9.8   1   1   8.2e-52   1.1e-47  161.1   6.8     1   128     9   136     9   143 0.96 MgtC family
Peptidase_M3         PF01432.15   458 seq1639_BIOID54321   -            680  3.2e-177  590.0   0.0   1   1  2.9e-181    4e-177  589.7   0.0     1   457   222   677   222   678 0.99 Peptidase family M3
SAM_MT               PF04445.8    235 seq1640_BIOID54321   -            250  9.8e-115  381.5   0.0   1   1  8.1e-119  1.1e-114  381.3   0.0     3   234    16   247    14   248 0.99 Putative SAM-dependent methyltransferase
[truncated: 1,426,980 more chars]
