# Supplementary material for: A domain sequence approach to pangenomics: applications to Escherichia coli
Source: F1000Res. 2013 May 29;1:19. Originally published 2012 Oct 1. [Version 2] doi: 10.12688/f1000research.1-19.v2 (PMC3901455; doi:10.12688/f1000research.1-19.v2)
Supplement: The 347 text files show the results from scanning each of the fasta-files against the Pfam-A database [file f1000research-1-1101-s0002.tgz › Escherichia_coli_541_15_BIOID47099.txt]

#                                                                            --- full sequence --- -------------- this domain -------------   hmm coord   ali coord   env coord
# target name        accession   tlen query name           accession   qlen   E-value  score  bias   #  of  c-Evalue  i-Evalue  score  bias  from    to  from    to  from    to  acc description of target
#------------------- ---------- ----- -------------------- ---------- ----- --------- ------ ----- --- --- --------- --------- ------ ----- ----- ----- ----- ----- ----- ----- ---- ---------------------
EamA                 PF00892.15   126 seq4_BIOID47099      -            285   2.6e-47  159.8  33.7   1   2   4.4e-25   5.9e-21   74.6  10.5     2   125     5   125     4   126 0.94 EamA-like transporter family
EamA                 PF00892.15   126 seq4_BIOID47099      -            285   2.6e-47  159.8  33.7   2   2   2.7e-30   3.7e-26   91.5   7.4     1   125   146   273   146   274 0.96 EamA-like transporter family
BCCT                 PF02028.12   485 seq12_BIOID47099     -            667  6.3e-195  647.9  43.4   1   1  5.3e-199  7.3e-195  647.6  30.0     1   485    21   506    21   506 0.98 BCCT family transporter
CCG                  PF02754.11    85 seq13_BIOID47099     -            239   1.7e-29  101.5   0.2   1   2   2.2e-17   3.1e-13   49.4   0.0     1    84     3    84     3    85 0.95 Cysteine-rich domain
CCG                  PF02754.11    85 seq13_BIOID47099     -            239   1.7e-29  101.5   0.2   2   2   1.1e-17   1.5e-13   50.3   0.0     2    84   133   216   132   217 0.93 Cysteine-rich domain
DDE_Tnp_1            PF01609.16   211 seq14_BIOID47099     -            370   2.5e-29  102.2   0.0   1   1   2.3e-33   3.2e-29  101.9   0.0     2   211   107   348   106   348 0.96 Transposase DDE domain
Tn7_Tnp_TnsA_C       PF08721.6     79 seq17_BIOID47099     -            121   2.2e-10   40.2   0.0   1   1   2.2e-14   3.1e-10   39.8   0.0     1    79    17    94    17    94 0.98 TnsA endonuclease C terminal
HTH_Tnp_1            PF01527.15    76 seq19_BIOID47099     -            131   3.2e-17   62.1   1.2   1   1   6.6e-21   4.5e-17   61.6   0.2     4    74    20    97    17    99 0.90 Transposase
HTH_28               PF13518.1     52 seq19_BIOID47099     -            131     6e-06   26.0   0.1   1   1   2.9e-09     2e-05   24.3   0.0     1    43    27    70    27    73 0.92 Helix-turn-helix domain
PTA_PTB              PF01515.14   319 seq21_BIOID47099     -            310     1e-48  165.9   0.0   1   1   6.2e-52   8.4e-48  162.9   0.1   106   317    82   294    76   296 0.95 Phosphate acetyl/butaryl transferase
DEDD_Tnp_IS110       PF01548.12   144 seq23_BIOID47099     -             84   9.8e-15   54.3   0.0   1   1   7.8e-19   1.1e-14   54.2   0.0     2    84     7    83     6    84 0.95 Transposase
DEDD_Tnp_IS110       PF01548.12   144 seq25_BIOID47099     -            334   1.8e-34  118.3   0.3   1   1   2.3e-37   1.6e-33  115.2   0.0     2   144     7   139     6   139 0.97 Transposase
Transposase_20       PF02371.11    87 seq25_BIOID47099     -            334   1.2e-22   79.6   0.2   1   1     4e-26   2.7e-22   78.5   0.1     2    78   210   286   209   296 0.94 Transposase IS116/IS110/IS902 family
Resolvase            PF00239.16   141 seq26_BIOID47099     -            182   3.8e-40  136.9   0.1   1   1   7.1e-44   4.8e-40  136.5   0.1     1   140     2   135     2   136 0.97 Resolvase, N terminal domain
HTH_7                PF02796.10    45 seq26_BIOID47099     -            182   1.1e-08   34.6   0.0   1   1   3.1e-12   2.2e-08   33.7   0.0     1    44   138   181   138   182 0.98 Helix-turn-helix domain of resolvase
Peripla_BP_4         PF13407.1    258 seq28_BIOID47099     -            356   9.8e-62  208.5  13.3   1   1   1.7e-65   1.1e-61  208.3   9.2    13   258    66   312    54   312 0.94 Periplasmic binding protein domain
Peripla_BP_1         PF00532.16   279 seq28_BIOID47099     -            356   3.4e-13   49.3   2.4   1   1   1.4e-16   9.6e-13   47.8   1.7    16   214    66   270    51   304 0.77 Periplasmic binding proteins and sugar binding domain of LacI family
SpoA                 PF01052.15    77 seq31_BIOID47099     -            315   4.5e-17   61.3   0.0   1   1   1.6e-19   2.1e-15   55.9   0.0     3    75   237   309   235   311 0.96 Surface presentation of antigens (SPOA)
HTH_Tnp_1            PF01527.15    76 seq32_BIOID47099     -            127   1.9e-15   56.4   0.1   1   1   3.5e-19   2.4e-15   56.1   0.0     4    52     9    58     6    81 0.86 Transposase
HTH_28               PF13518.1     52 seq32_BIOID47099     -            127     1e-05   25.2   0.1   1   1   2.2e-09   1.5e-05   24.7   0.1     1    41    16    57    16    65 0.90 Helix-turn-helix domain
CsgF                 PF10614.4    142 seq33_BIOID47099     -            138   2.6e-47  160.2   1.4   1   1   2.4e-51   3.3e-47  159.9   1.0     2   142     4   133     2   133 0.96 Type VIII secretion system (T8SS), CsgF protein
Phage_integrase      PF00589.17   173 seq36_BIOID47099     -            421   2.9e-25   88.7   0.0   1   1   7.1e-29   4.8e-25   88.0   0.0     1   171   221   394   221   396 0.93 Phage integrase family
DUF4102              PF13356.1     89 seq36_BIOID47099     -            421   5.1e-25   87.0   0.8   1   1   2.4e-28   1.6e-24   85.4   0.1     1    88    21   109    21   110 0.95 Domain of unknown function (DUF4102)
TetR_C_7             PF14246.1     55 seq39_BIOID47099     -            157   1.4e-08   34.6   0.5   1   1   2.4e-12   3.3e-08   33.4   0.1     3    55    91   144    90   144 0.93 AefR-like transcriptional repressor, C-terminal region
PspA_IM30            PF04012.7    221 seq40_BIOID47099     -            222   6.9e-48  162.8  32.6   1   1     6e-52   8.2e-48  162.5  22.6     1   220     2   217     2   219 0.97 PspA/IM30 family
rve_2                PF13333.1     52 seq41_BIOID47099     -             76   3.4e-18   65.3   3.6   1   1   5.9e-22   4.1e-18   65.0   2.5     1    51    14    69    14    70 0.94 Integrase core domain
rve_3                PF13683.1     67 seq41_BIOID47099     -             76     2e-13   49.5   0.1   1   1   3.6e-17   2.5e-13   49.2   0.0     7    67     1    62     1    62 0.97 Integrase core domain
rve_2                PF13333.1     52 seq43_BIOID47099     -             76   3.4e-18   65.3   3.6   1   1   5.9e-22   4.1e-18   65.0   2.5     1    51    14    69    14    70 0.94 Integrase core domain
rve_3                PF13683.1     67 seq43_BIOID47099     -             76   1.1e-12   47.1   0.0   1   1   1.9e-16   1.3e-12   46.9   0.0     7    67     1    62     1    62 0.97 Integrase core domain
Phage_integrase      PF00589.17   173 seq45_BIOID47099     -            476   2.1e-07   30.6   0.0   1   1   1.1e-09   1.5e-05   24.6   0.0    18   142   237   388   211   394 0.81 Phage integrase family
Phage_integrase      PF00589.17   173 seq46_BIOID47099     -            274   3.8e-09   36.3   0.0   1   1   6.8e-13   9.3e-09   35.0   0.0    16   151    25   191    15   196 0.82 Phage integrase family
EutH                 PF04346.7    354 seq47_BIOID47099     -            408  5.2e-147  489.3  45.9   1   1  4.3e-151  5.9e-147  489.1  31.8     1   353     1   391     1   392 0.98 Ethanolamine utilisation protein, EutH
Aldolase_II          PF00596.16   183 seq48_BIOID47099     -            274   7.4e-30  103.8   0.0   1   1   7.2e-34   9.8e-30  103.4   0.0     2   182    12   238    11   239 0.88 Class II Aldolase and Adducin N-terminal domain
Replicase            PF03090.12   137 seq50_BIOID47099     -            285   4.7e-35  120.3   0.0   1   1   9.5e-39   6.5e-35  119.8   0.0     2   137    29   162    28   162 0.98 Replicase family
PriCT_1              PF08708.6     72 seq50_BIOID47099     -            285   1.3e-17   63.1   0.1   1   1   3.2e-21   2.2e-17   62.5   0.1     4    72   171   247   169   247 0.96 Primase C terminal 1 (PriCT-1)
Epimerase            PF01370.16   236 seq52_BIOID47099     -            310   6.2e-50  169.7   0.0   1   1   2.8e-53   7.7e-50  169.3   0.0     1   236     2   236     2   236 0.92 NAD dependent epimerase/dehydratase family
3Beta_HSD            PF01073.14   280 seq52_BIOID47099     -            310   1.7e-12   46.5   0.0   1   1   8.5e-16   2.3e-12   46.0   0.0     1   223     3   219     3   224 0.79 3-beta hydroxysteroid dehydrogenase/isomerase family
RmlD_sub_bind        PF04321.12   287 seq52_BIOID47099     -            310   7.2e-10   38.1   0.0   1   1   7.5e-13   2.1e-09   36.6   0.0     3   155     2   174     1   267 0.79 RmlD substrate binding domain
NAD_binding_4        PF07993.7    249 seq52_BIOID47099     -            310   1.8e-07   30.2   0.0   1   1   3.6e-08   9.9e-05   21.2   0.0    86   210    67   184    47   220 0.84 Male sterility protein
Phage_integrase      PF00589.17   173 seq53_BIOID47099     -            364   7.2e-29  100.5   3.5   1   2   6.2e-17   8.4e-13   48.2   0.1     2    78   200   271   199   276 0.95 Phage integrase family
Phage_integrase      PF00589.17   173 seq53_BIOID47099     -            364   7.2e-29  100.5   3.5   2   2   2.2e-18     3e-14   52.9   0.4   118   172   292   348   283   349 0.86 Phage integrase family
DUF308               PF03729.8     72 seq54_BIOID47099     -            203   2.3e-22   78.6  35.7   1   2   1.2e-17   1.7e-13   50.2   8.7     1    71    30   100    30   101 0.93 Short repeat of unknown function (DUF308)
DUF308               PF03729.8     72 seq54_BIOID47099     -            203   2.3e-22   78.6  35.7   2   2   4.8e-13   6.5e-09   35.5  11.8     2    71    88   161    87   162 0.90 Short repeat of unknown function (DUF308)
CedA                 PF10729.4     80 seq59_BIOID47099     -             87   9.7e-54  178.7   0.4   1   1   8.2e-58   1.1e-53  178.5   0.3     1    80     8    87     8    87 0.99 Cell division activator CedA
Phage_Nu1            PF07471.7    164 seq60_BIOID47099     -            181   1.4e-88  294.4   1.2   1   1   1.2e-92   1.6e-88  294.2   0.8     1   164     1   164     1   164 0.99 Phage DNA packaging protein Nu1
Sugar_tr             PF00083.19   451 seq69_BIOID47099     -            459   1.4e-38  132.5  37.4   1   2   1.5e-31   6.9e-28   97.2   6.3     3   194    51   248    49   250 0.90 Sugar (and other) transporter
Sugar_tr             PF00083.19   451 seq69_BIOID47099     -            459   1.4e-38  132.5  37.4   2   2     2e-15   9.2e-12   44.1  13.0   225   433   250   448   241   458 0.69 Sugar (and other) transporter
MFS_1                PF07690.11   354 seq69_BIOID47099     -            459   3.8e-30  104.7  62.1   1   1   8.6e-30   3.9e-26   91.5  24.3    31   347    89   409    54   417 0.77 Major Facilitator Superfamily
MFS_2                PF13347.1    427 seq69_BIOID47099     -            459   2.8e-07   29.1  23.8   1   1   6.2e-11   2.8e-07   29.1  16.5    53   335   102   384    65   396 0.73 MFS/sugar transport protein
DUF340               PF03956.8    191 seq70_BIOID47099     -            299   2.7e-72  241.9  27.5   1   1   2.5e-73   3.5e-69  231.8  11.8     2   190   112   298   111   299 0.99 Membrane protein of unknown function (DUF340)
DSBA                 PF01323.15   193 seq74_BIOID47099     -            260   9.2e-26   90.4   1.1   1   1   2.2e-28   1.5e-24   86.5   0.7     2   193    92   255    91   255 0.94 DSBA-like thioredoxin domain
Thioredoxin_4        PF13462.1    163 seq74_BIOID47099     -            260   1.1e-14   54.6   0.0   1   1   2.1e-18   1.4e-14   54.2   0.0     2   147    77   232    76   256 0.75 Thioredoxin
Peptidase_M23        PF01551.17    96 seq75_BIOID47099     -            116   2.4e-22   78.6   0.3   1   1   2.1e-26   2.8e-22   78.4   0.2    11    95     2    86     1    87 0.97 Peptidase family M23
EAL                  PF00563.15   236 seq76_BIOID47099     -            409   5.1e-16   58.7   0.1   1   1   7.8e-19   5.3e-15   55.4   0.1    16   236     6   192     3   192 0.69 EAL domain
HDOD                 PF08668.7    196 seq76_BIOID47099     -            409     6e-06   25.5   0.1   1   1   1.3e-09   9.1e-06   24.9   0.0     8   128   207   326   200   353 0.92 HDOD domain
Hexapep              PF00132.19    36 seq79_BIOID47099     -            184   7.4e-20   69.4   6.7   1   3   8.1e-10   1.1e-05   24.5   0.0     2    36    13    47    12    47 0.96 Bacterial transferase hexapeptide (six repeats)
Hexapep              PF00132.19    36 seq79_BIOID47099     -            184   7.4e-20   69.4   6.7   2   3   1.2e-10   1.6e-06   27.2   0.7     3    33    82   111    80   112 0.94 Bacterial transferase hexapeptide (six repeats)
Hexapep              PF00132.19    36 seq79_BIOID47099     -            184   7.4e-20   69.4   6.7   3   3     9e-12   1.2e-07   30.7   0.6     1    34    97   130    97   132 0.95 Bacterial transferase hexapeptide (six repeats)
HOK_GEF              PF01848.11    43 seq80_BIOID47099     -             83   7.1e-18   63.5   1.4   1   1   6.8e-22   9.3e-18   63.1   1.0     1    43    37    79    37    79 0.99 Hok/gef family
SecE                 PF00584.15    57 seq82_BIOID47099     -            127   1.4e-21   75.6   1.6   1   1     1e-25   1.4e-21   75.6   1.1     2    56    68   122    67   123 0.97 SecE/Sec61-gamma subunits of protein translocation complex
CsiD                 PF08943.5    297 seq84_BIOID47099     -            360  1.1e-148  493.8   0.2   1   1  2.6e-152  1.8e-148  493.1   0.0     1   297    55   350    55   350 1.00 CsiD
TauD                 PF02668.11   258 seq84_BIOID47099     -            360   4.7e-11   42.7   0.1   1   1     1e-14   6.8e-11   42.1   0.1    33   256   123   344    99   346 0.80 Taurine catabolism dioxygenase TauD, TfdA family
AAA_15               PF13175.1    415 seq87_BIOID47099     -            520   6.3e-17   61.6   0.1   1   1   5.1e-12   2.3e-08   33.3   0.1   315   414   219   317   177   318 0.72 AAA ATPase domain
AAA_21               PF13304.1    303 seq87_BIOID47099     -            520   1.4e-12   48.0   0.1   1   1     1e-10   4.6e-07   29.9   0.0   258   301   274   317   223   319 0.86 AAA domain
AAA_23               PF13476.1    202 seq87_BIOID47099     -            520     2e-09   37.9   0.0   1   1   1.6e-12   7.3e-09   36.1   0.0     1    67     6    73     6   151 0.86 AAA domain
HTH_5                PF01022.15    47 seq88_BIOID47099     -            117   2.9e-18   65.1   1.1   1   1   6.4e-22   4.4e-18   64.5   0.7     1    45    15    60    15    62 0.98 Bacterial regulatory protein, arsR family
HTH_20               PF12840.2     61 seq88_BIOID47099     -            117   2.3e-10   40.0   0.4   1   1   5.3e-14   3.7e-10   39.3   0.3     2    61     8    67     7    67 0.97 Helix-turn-helix domain
DEDD_Tnp_IS110       PF01548.12   144 seq89_BIOID47099     -            356     5e-25   87.7   0.0   1   1   1.3e-28   8.6e-25   86.9   0.0     2   144    13   153    12   153 0.97 Transposase
Transposase_20       PF02371.11    87 seq89_BIOID47099     -            356   2.7e-19   68.9   0.4   1   1   8.9e-23   6.1e-19   67.8   0.0     2    85   230   313   229   315 0.94 Transposase IS116/IS110/IS902 family
DEDD_Tnp_IS110       PF01548.12   144 seq90_BIOID47099     -             85   2.5e-15   56.3   0.0   1   1     2e-19   2.7e-15   56.1   0.0     2    72    12    83    11    85 0.96 Transposase
TnpB_IS66            PF05717.8    108 seq93_BIOID47099     -             60   6.3e-17   60.8   0.0   1   1   4.7e-21   6.4e-17   60.8   0.0    55   104     5    52     1    56 0.93 IS66 Orf2 like protein
MurB_C               PF02873.11   105 seq94_BIOID47099     -            342   5.3e-42  141.7   0.0   1   1   1.3e-45   9.1e-42  140.9   0.0     1   105   203   330   203   330 0.99 UDP-N-acetylenolpyruvoylglucosamine reductase, C-terminal domain
FAD_binding_4        PF01565.18   139 seq94_BIOID47099     -            342   7.3e-28   96.6   0.0   1   1   8.6e-31   5.9e-27   93.7   0.0     2   138    18   149    17   150 0.91 FAD binding domain
Resolvase            PF00239.16   141 seq95_BIOID47099     -            201   2.5e-40  137.4   0.2   1   1   4.9e-44   3.3e-40  137.0   0.1     1   140     5   147     5   148 0.97 Resolvase, N terminal domain
HTH_28               PF13518.1     52 seq95_BIOID47099     -            201     7e-06   25.7   0.4   1   1   2.4e-09   1.7e-05   24.5   0.3     4    38   165   199   165   201 0.92 Helix-turn-helix domain
Acetyltransf_1       PF00583.19    83 seq96_BIOID47099     -            167   9.2e-14   51.1   0.1   1   1   6.1e-17   1.4e-13   50.5   0.1     2    83    66   145    65   145 0.96 Acetyltransferase (GNAT) family
Acetyltransf_10      PF13673.1    117 seq96_BIOID47099     -            167     3e-11   43.3   0.0   1   1   1.6e-14   3.6e-11   43.1   0.0     1   117    18   144    18   144 0.85 Acetyltransferase (GNAT) domain
Acetyltransf_4       PF13420.1    155 seq96_BIOID47099     -            167   6.6e-11   42.2   0.0   1   1   3.5e-14     8e-11   41.9   0.0     2   137    12   147    11   154 0.84 Acetyltransferase (GNAT) domain
Acetyltransf_7       PF13508.1     79 seq96_BIOID47099     -            167   2.6e-10   40.1   0.1   1   1   1.9e-13   4.3e-10   39.4   0.0     3    78    60   145    58   146 0.84 Acetyltransferase (GNAT) domain
Acetyltransf_3       PF13302.1    142 seq96_BIOID47099     -            167   7.4e-07   29.4   0.0   1   1   4.3e-10   9.7e-07   29.0   0.0     4   142    11   145    10   145 0.74 Acetyltransferase (GNAT) domain
FR47                 PF08445.5     86 seq96_BIOID47099     -            167   3.4e-05   23.3   0.0   1   1   2.8e-08   6.5e-05   22.5   0.0    19    80    85   147    82   151 0.90 FR47-like protein
OEP                  PF02321.13   188 seq97_BIOID47099     -            505   8.5e-32  110.1  24.8   1   2   4.3e-23   5.9e-19   68.2   6.2     3   188    96   293    94   293 0.96 Outer membrane efflux protein
OEP                  PF02321.13   188 seq97_BIOID47099     -            505   8.5e-32  110.1  24.8   2   2   6.4e-17   8.8e-13   48.1   5.5     7   188   320   500   314   500 0.92 Outer membrane efflux protein
Methyltransf_27      PF13708.1    194 seq105_BIOID47099    -            279   5.9e-76  254.2   0.0   1   1   5.4e-80   7.3e-76  253.9   0.0     2   194    86   278    85   278 0.99 Methyltransferase domain
DUF3380              PF11860.3    175 seq107_BIOID47099    -            770   4.1e-45  153.8   0.9   1   1     3e-49   4.1e-45  153.8   0.6     1   172   600   767   600   770 0.95 Protein of unknown function (DUF3380)
DDE_Tnp_1            PF01609.16   211 seq110_BIOID47099    -            326   8.6e-33  113.5   0.8   1   1   4.1e-36   1.1e-32  113.1   0.3     4   210   135   309   132   311 0.95 Transposase DDE domain
DUF772               PF05598.6     77 seq110_BIOID47099    -            326   3.1e-18   65.3   0.0   1   1   2.2e-21   6.1e-18   64.3   0.0     1    70    50   117    50   124 0.94 Transposase domain (DUF772)
DDE_Tnp_1_6          PF13751.1    125 seq110_BIOID47099    -            326   2.9e-07   30.4   0.4   1   1   1.9e-10   5.3e-07   29.6   0.3    63   121   253   310   229   312 0.82 Transposase DDE domain
DDE_Tnp_1_3          PF13612.1    155 seq110_BIOID47099    -            326   4.1e-07   29.7   0.1   1   1   2.4e-10   6.6e-07   29.0   0.0     9   143   139   282   136   294 0.67 Transposase DDE domain
DDE_4                PF13359.1    153 seq110_BIOID47099    -            326   1.4e-06   27.9   0.1   1   1   7.6e-10   2.1e-06   27.3   0.1     2   147   141   304   140   309 0.77 DDE superfamily endonuclease
rve                  PF00665.21   120 seq112_BIOID47099    -            707   7.2e-08   32.4   0.1   1   1     2e-11   2.8e-07   30.5   0.0     5   119   289   427   285   428 0.83 Integrase core domain
rve                  PF00665.21   120 seq114_BIOID47099    -            293   2.7e-21   75.7   0.0   1   1   9.7e-25   4.4e-21   75.0   0.0     7   119   128   244   122   245 0.95 Integrase core domain
rve_3                PF13683.1     67 seq114_BIOID47099    -            293   1.4e-16   59.6   0.0   1   1   5.4e-20   2.5e-16   58.8   0.0     4    67   219   282   216   282 0.95 Integrase core domain
HTH_21               PF13276.1     60 seq114_BIOID47099    -            293   7.2e-14   51.4   0.1   1   1   4.6e-17   2.1e-13   49.9   0.1     3    58    51   109    46   111 0.83 HTH-like domain
Fer4_12              PF13353.1    139 seq116_BIOID47099    -            462   4.3e-07   30.0   0.0   1   1   1.6e-10   1.1e-06   28.7   0.0    14   100    93   179    82   212 0.77 4Fe-4S single cluster domain
Fer4_14              PF13394.1    117 seq116_BIOID47099    -            462   1.3e-06   28.3   0.0   1   1   4.2e-10   2.9e-06   27.2   0.0     7    89    93   176    87   200 0.75 4Fe-4S single cluster domain
HOK_GEF              PF01848.11    43 seq117_BIOID47099    -             51   1.4e-18   65.7   5.2   1   1   1.1e-22   1.6e-18   65.6   3.6     1    43     5    47     5    47 0.98 Hok/gef family
DeoRC                PF00455.17   162 seq119_BIOID47099    -            252   3.9e-49  166.2   2.6   1   1   1.3e-52     6e-49  165.6   1.8     3   161    76   233    74   234 0.98 DeoR C terminal sensor domain
HTH_DeoR             PF08220.7     57 seq119_BIOID47099    -            252     8e-18   63.6   0.1   1   1   4.9e-21   2.2e-17   62.2   0.1     1    55     6    60     6    62 0.98 DeoR-like helix-turn-helix domain
HTH_11               PF08279.7     55 seq119_BIOID47099    -            252   1.1e-05   24.8   1.2   1   1   5.3e-09   2.4e-05   23.7   0.1     3    44     8    48     6    52 0.86 HTH domain
Acid_phosphat_B      PF03767.9    230 seq120_BIOID47099    -            237   3.8e-50  170.2   0.0   1   1   3.2e-54   4.3e-50  170.0   0.0     2   229    11   220    10   221 0.96 HAD superfamily, subfamily IIIB (Acid phosphatase)
MobC                 PF05713.6     48 seq127_BIOID47099    -            115   2.1e-07   30.6   0.1   1   1   3.1e-11   2.1e-07   30.6   0.1     4    21    66    83    63   111 0.83 Bacterial mobilisation protein (MobC)
HTH_3                PF01381.17    55 seq128_BIOID47099    -             65   1.5e-07   31.0   0.0   1   1   1.4e-11     2e-07   30.6   0.0    18    53     1    36     1    37 0.95 Helix-turn-helix
Glycos_transf_2      PF00535.21   169 seq133_BIOID47099    -            398   8.8e-24   83.9   0.0   1   1   3.9e-27   1.3e-23   83.3   0.0     2   167    34   200    33   202 0.85 Glycosyl transferase family 2
Glyco_tranf_2_3      PF13641.1    230 seq133_BIOID47099    -            398   1.7e-19   70.5   0.0   1   1   6.6e-23   2.2e-19   70.0   0.0     5   230    34   254    29   254 0.86 Glycosyltransferase like family 2
Glyco_transf_21      PF13506.1    174 seq133_BIOID47099    -            398   3.1e-12   46.0   0.0   1   1   1.7e-15   5.8e-12   45.1   0.0    18   173    97   252    86   253 0.82 Glycosyl transferase family 21
Glyco_trans_2_3      PF13632.1    192 seq133_BIOID47099    -            398   2.9e-10   40.0  15.1   1   1   7.6e-13   2.6e-09   36.9  10.5     4   190   115   310   113   362 0.63 Glycosyl transferase family group 2
CoA_transf_3         PF02515.12   191 seq134_BIOID47099    -            416     3e-43  147.1   0.0   1   1   3.2e-47   4.4e-43  146.6   0.0     1   147    70   215    70   244 0.96 CoA-transferase family III
DDE_Tnp_IS66         PF03050.9    271 seq135_BIOID47099    -            512  6.4e-100  333.7   0.0   1   1  1.9e-103  6.4e-100  333.7   0.0     1   271   175   462   175   462 0.98 Transposase IS66 family
DDE_Tnp_IS66_C       PF13817.1     39 seq135_BIOID47099    -            512   1.4e-18   66.5   0.1   1   1   1.1e-21   3.8e-18   65.0   0.1     1    39   468   506   468   506 0.98 IS66 C-terminal element
HTH_Tnp_IS66         PF13005.2     59 seq135_BIOID47099    -            512   1.6e-16   59.7   0.7   1   1     1e-19   3.4e-16   58.6   0.5     3    59   115   169   113   169 0.96 putative Helix-turn-helix domain of transposase IS66
LZ_Tnp_IS66          PF13007.2     78 seq135_BIOID47099    -            512   1.6e-13   50.9   4.5   1   1   4.8e-17   1.6e-13   50.9   3.1     1    77    38   110    38   111 0.92 Transposase C of IS166 homeodomain
CsgG                 PF03783.9    209 seq136_BIOID47099    -            277   9.6e-67  223.9   0.0   1   1   8.2e-71   1.1e-66  223.7   0.0     2   208    41   255    40   256 0.98 Curli production assembly/transport component CsgG
Transposase_20       PF02371.11    87 seq139_BIOID47099    -            272   3.9e-12   45.9   0.1   1   1   5.7e-16   7.8e-12   45.0   0.1     9    86   152   229   146   230 0.93 Transposase IS116/IS110/IS902 family
DUF2913              PF11140.3    207 seq142_BIOID47099    -            204   2.7e-18   65.9   0.0   1   1   2.4e-22   3.2e-18   65.6   0.0     8   167     9   169     2   176 0.88 Protein of unknown function (DUF2913)
OpuAC                PF04069.7    257 seq144_BIOID47099    -            320   6.5e-27   94.3   2.0   1   1   2.7e-30   9.3e-27   93.8   1.4     2   238    24   237    23   251 0.85 Substrate binding domain of ABC-type glycine betaine transport system
NMT1_2               PF13379.1    252 seq144_BIOID47099    -            320   9.7e-25   87.2   2.1   1   1   4.3e-28   1.5e-24   86.6   1.5     7   244    22   243    18   249 0.86 NMT1-like family
NMT1                 PF09084.6    216 seq144_BIOID47099    -            320     3e-20   72.6   0.0   1   1   1.1e-23   3.9e-20   72.2   0.0    14   214    44   240    30   242 0.87 NMT1/THI5 like
Phosphonate-bd       PF12974.2    243 seq144_BIOID47099    -            320   1.1e-09   37.9   0.2   1   1   4.7e-13   1.6e-09   37.3   0.2    23   215    45   226    27   252 0.78 ABC transporter, phosphonate, periplasmic substrate-binding protein
tRNA_anti-like       PF12869.2    144 seq146_BIOID47099    -            198   1.7e-09   37.2   0.0   1   1   1.5e-13     2e-09   36.9   0.0     6   143     7   169     1   170 0.81 tRNA_anti-like
NusG                 PF02357.14    92 seq148_BIOID47099    -            181   5.3e-25   87.3   0.0   1   1   1.1e-28   7.7e-25   86.8   0.0     1    92     7   106     7   106 0.93 Transcription termination factor nusG
KOW                  PF00467.24    32 seq148_BIOID47099    -            181   1.3e-08   33.9   0.1   1   1   9.1e-12   6.2e-08   31.7   0.0     1    28   130   161   130   165 0.86 KOW motif
GerE                 PF00196.14    58 seq149_BIOID47099    -            186   8.2e-06   24.9   0.9   1   1   1.3e-09   1.8e-05   23.8   0.6     8    55   131   178   126   180 0.89 Bacterial regulatory proteins, luxR family
HTH_18               PF12833.2     81 seq151_BIOID47099    -            151   2.5e-21   75.4   0.3   1   1   4.9e-25   3.4e-21   75.0   0.2     1    80    52   130    52   131 0.97 Helix-turn-helix domain
HTH_AraC             PF00165.18    42 seq151_BIOID47099    -            151   7.1e-18   63.7   0.4   1   2   2.4e-10   1.7e-06   27.5   0.0     3    42    41    80    39    80 0.91 Bacterial regulatory helix-turn-helix proteins, AraC family
HTH_AraC             PF00165.18    42 seq151_BIOID47099    -            151   7.1e-18   63.7   0.4   2   2   1.6e-12   1.1e-08   34.5   0.1     1    41    91   129    91   130 0.96 Bacterial regulatory helix-turn-helix proteins, AraC family
HTH_18               PF12833.2     81 seq152_BIOID47099    -            240   1.8e-15   56.6   0.0   1   1   7.9e-19   5.4e-15   55.1   0.0     2    81   161   238   160   238 0.96 Helix-turn-helix domain
HTH_AraC             PF00165.18    42 seq152_BIOID47099    -            240   2.2e-15   55.8   0.3   1   2   1.8e-09   1.3e-05   24.7   0.1     1    41   147   186   147   187 0.96 Bacterial regulatory helix-turn-helix proteins, AraC family
HTH_AraC             PF00165.18    42 seq152_BIOID47099    -            240   2.2e-15   55.8   0.3   2   2   1.1e-10   7.6e-07   28.6   0.0     7    41   201   236   199   237 0.96 Bacterial regulatory helix-turn-helix proteins, AraC family
RVT_1                PF00078.22   214 seq154_BIOID47099    -            507   3.4e-54  183.3   0.0   1   1   7.6e-58   5.2e-54  182.7   0.0     1   214    91   337    91   337 0.97 Reverse transcriptase (RNA-dependent DNA polymerase)
GIIM                 PF08388.6     80 seq154_BIOID47099    -            507   9.5e-12   44.4   1.8   1   1   1.4e-15   9.5e-12   44.4   1.3     3    69   360   426   358   448 0.85 Group II intron, maturase-specific domain
HTS                  PF04204.11   298 seq155_BIOID47099    -            309  2.3e-131  436.7   0.0   1   1  1.9e-135  2.6e-131  436.6   0.0     1   298     2   299     2   299 1.00 Homoserine O-succinyltransferase
NicO                 PF03824.11   282 seq156_BIOID47099    -            372     6e-48  163.4   9.1   1   1   3.1e-51   1.4e-47  162.2   6.3     1   278    16   369    16   371 0.94 High-affinity nickel-transport protein
DsbD_2               PF13386.1    199 seq156_BIOID47099    -            372   1.8e-06   27.7   1.1   1   1   3.9e-10   1.8e-06   27.7   0.8   115   186   263   338   249   366 0.86 Family description
Terminase_GpA        PF05876.7    557 seq157_BIOID47099    -            640  7.8e-178  592.1   0.3   1   1    7e-182  9.6e-178  591.8   0.2     1   547    39   600    39   608 0.96 Phage terminase large subunit (GpA)
Phage_integrase      PF00589.17   173 seq159_BIOID47099    -            343   1.7e-31  109.1   0.0   1   1   2.8e-35   3.8e-31  107.9   0.0     2   171   139   329   138   331 0.95 Phage integrase family
NadA                 PF02445.11   296 seq161_BIOID47099    -            347  2.8e-105  351.2   0.0   1   1  2.3e-109  3.2e-105  351.0   0.0     2   295    31   340    30   341 0.98 Quinolinate synthetase A protein
DEAD                 PF00270.24   173 seq164_BIOID47099    -            732   6.9e-19   67.8   0.0   1   1   5.1e-22   2.3e-18   66.1   0.0     4   168   203   362   200   367 0.83 DEAD/DEAH box helicase
Helicase_C           PF00271.26    78 seq164_BIOID47099    -            732   6.9e-11   41.7   0.0   1   1   1.9e-11   8.7e-08   31.8   0.0    20    78   519   589   501   589 0.80 Helicase conserved C-terminal domain
ResIII               PF04851.10   184 seq164_BIOID47099    -            732   3.4e-10   39.9   0.0   1   1     2e-13   9.2e-10   38.5   0.0     3   182   198   359   196   361 0.79 Type III restriction enzyme, res subunit
PulS_OutS            PF09691.5    109 seq166_BIOID47099    -            128   3.2e-08   33.4   0.0   1   1   2.9e-12   3.9e-08   33.1   0.0    21   102    39   119    27   126 0.89 Bacterial chaperone lipoprotein (PulS_OutS)
DUF162               PF02589.10   189 seq168_BIOID47099    -            475   4.4e-52  176.2   0.1   1   1     4e-55   6.1e-52  175.7   0.1     3   189    72   294    70   294 0.98 Uncharacterised ACR, YkgG family COG1556
Fer4_8               PF13183.1     57 seq168_BIOID47099    -            475   1.3e-11   44.2   2.1   1   1   1.9e-14   2.9e-11   43.1   1.5     2    57   309   376   308   376 0.79 4Fe-4S dicluster domain
DUF3390              PF11870.3     93 seq168_BIOID47099    -            475   4.2e-10   39.3   0.1   1   1     6e-13   9.2e-10   38.2   0.1    12    92   385   470   378   471 0.85 Domain of unknown function (DUF3390)
Fer4_9               PF13187.1     55 seq168_BIOID47099    -            475   1.1e-08   35.0   0.5   1   1   2.2e-11   3.3e-08   33.5   0.4     1    53   311   375   311   376 0.94 4Fe-4S dicluster domain
Fer4_10              PF13237.1     52 seq168_BIOID47099    -            475   6.5e-08   32.1   3.5   1   1   1.3e-10     2e-07   30.5   2.5     7    52   310   373   306   373 0.68 4Fe-4S dicluster domain
Fer4_17              PF13534.1     61 seq168_BIOID47099    -            475   1.3e-07   31.7   1.9   1   1   2.5e-10   3.8e-07   30.2   1.3     1    60   311   376   311   377 0.71 4Fe-4S dicluster domain
Fer4_7               PF12838.2     52 seq168_BIOID47099    -            475   1.8e-07   31.2   4.3   1   1   3.2e-10   4.8e-07   29.9   2.9     1    51   311   375   311   376 0.77 4Fe-4S dicluster domain
HTH_18               PF12833.2     81 seq169_BIOID47099    -            296   3.4e-20   71.8   2.1   1   1   8.2e-24   3.7e-20   71.6   0.8     1    81    38   117    38   117 0.96 Helix-turn-helix domain
HTH_AraC             PF00165.18    42 seq169_BIOID47099    -            296   2.8e-16   58.6   0.2   1   1   8.8e-14     4e-10   39.0   0.1     9    42    82   116    78   116 0.94 Bacterial regulatory helix-turn-helix proteins, AraC family
GyrI-like            PF06445.10   155 seq169_BIOID47099    -            296   1.9e-11   44.1   0.1   1   1   6.6e-15     3e-11   43.4   0.1     2   155   138   294   137   294 0.84 GyrI-like small molecule binding domain
DUF258               PF03193.11   161 seq171_BIOID47099    -            361   2.7e-55  185.8   0.0   1   1   1.1e-58   3.8e-55  185.3   0.0     2   161   185   345   184   345 0.97 Protein of unknown function, DUF258
MMR_HSR1             PF01926.18   114 seq171_BIOID47099    -            361   2.5e-06   27.3   0.0   1   1   1.6e-09   5.6e-06   26.2   0.0     4    57   223   283   221   345 0.75 50S ribosome-binding GTPase
PspB                 PF06667.7     75 seq172_BIOID47099    -             74   7.7e-32  108.9   0.4   1   1   6.1e-36   8.4e-32  108.8   0.3     1    74     1    73     1    74 0.97 Phage shock protein B
DUF1819              PF08849.6    191 seq175_BIOID47099    -            201   2.5e-64  216.1   0.0   1   1     2e-68   2.8e-64  215.9   0.0     2   190     5   193     4   194 0.99 Putative inner membrane protein (DUF1819)
DDE_Tnp_IS66         PF03050.9    271 seq176_BIOID47099    -            495  4.8e-101  337.4   0.1   1   1    1e-104  4.8e-101  337.4   0.0     1   271   175   462   175   462 0.98 Transposase IS66 family
HTH_Tnp_IS66         PF13005.2     59 seq176_BIOID47099    -            495   2.2e-17   62.5   1.6   1   1   9.3e-21   4.3e-17   61.5   1.1     3    59   115   169   113   169 0.96 putative Helix-turn-helix domain of transposase IS66
LZ_Tnp_IS66          PF13007.2     78 seq176_BIOID47099    -            495   1.7e-14   54.0   3.8   1   1   1.1e-17   5.2e-14   52.5   2.7     1    77    38   110    38   111 0.88 Transposase C of IS166 homeodomain
ABC_tran             PF00005.22   118 seq179_BIOID47099    -            343   2.1e-27   95.6   0.0   1   1   1.3e-30   4.4e-27   94.6   0.0     1   118    45   169    45   169 0.95 ABC transporter
NIL                  PF09383.5     76 seq179_BIOID47099    -            343   7.6e-23   79.7   0.0   1   1   4.6e-26   1.6e-22   78.7   0.0     4    76   268   340   266   340 0.98 NIL domain
AAA_21               PF13304.1    303 seq179_BIOID47099    -            343   1.3e-12   48.1   0.1   1   1   1.8e-11     6e-08   32.8   0.0   220   298   124   200    87   205 0.84 AAA domain
Amidohydro_4         PF13147.1    304 seq186_BIOID47099    -            453   6.4e-30  105.0   0.2   1   1   5.1e-33   1.8e-29  103.5   0.1     1   304    45   389    45   389 0.86 Amidohydrolase
Amidohydro_1         PF01979.15   333 seq186_BIOID47099    -            453   6.2e-19   68.6   0.0   1   1   4.3e-21   1.5e-17   64.1   0.0     1   332    50   391    50   392 0.68 Amidohydrolase family
Amidohydro_5         PF13594.1     68 seq186_BIOID47099    -            453   4.2e-17   61.6   0.9   1   1   2.9e-20   9.8e-17   60.4   0.6     1    68    23    88    23    88 0.84 Amidohydrolase
DUF718               PF05336.8    106 seq188_BIOID47099    -            104   4.9e-37  125.8   0.4   1   1     4e-41   5.4e-37  125.7   0.3     2   105     3   103     2   104 0.99 Domain of unknown function (DUF718)
MASE1                PF05231.9    299 seq190_BIOID47099    -            380   2.6e-56  190.7  38.7   1   1   2.8e-60   3.9e-56  190.1  26.8     2   297    55   353    54   355 0.98 MASE1
Acetate_kinase       PF00871.12   388 seq193_BIOID47099    -            402   1.1e-88  297.3   0.0   1   1   9.7e-93   1.3e-88  297.0   0.0     2   388     9   391     8   391 0.90 Acetokinase family
FliP                 PF00813.15   194 seq196_BIOID47099    -            221   1.9e-64  216.8  11.3   1   1   1.7e-68   2.3e-64  216.5   7.8     2   194    11   211    10   211 0.93 FliP family
PspC                 PF04024.7     61 seq198_BIOID47099    -            119   3.6e-19   67.8   0.5   1   1   3.4e-23   4.6e-19   67.5   0.3     1    60     7    68     7    69 0.92 PspC domain
Resolvase            PF00239.16   141 seq199_BIOID47099    -            198   1.2e-39  135.2   0.1   1   1   2.3e-43   1.6e-39  134.9   0.1     1   140    17   150    17   151 0.97 Resolvase, N terminal domain
HTH_7                PF02796.10    45 seq199_BIOID47099    -            198   1.3e-10   40.8   0.0   1   1   3.5e-14   2.4e-10   40.0   0.0     1    44   153   196   153   197 0.98 Helix-turn-helix domain of resolvase
A2M_N_2              PF07703.9    136 seq204_BIOID47099    -           1653   2.1e-25   89.0   0.0   1   1   2.3e-28   6.2e-25   87.4   0.0     2   136   759   906   758   906 0.95 Alpha-2-macroglobulin family N-terminal region
A2M_N                PF01835.14    99 seq204_BIOID47099    -           1653   4.8e-23   81.1   0.1   1   1   1.7e-21   4.8e-18   65.1   0.0     2    99   388   479   387   479 0.92 MG2 domain
MG1                  PF11974.3     96 seq204_BIOID47099    -           1653   9.9e-15   54.8   0.2   1   1   5.6e-17   1.5e-13   51.0   0.1     1    94   289   381   289   383 0.97 Alpha-2-macroglobulin MG1 domain
A2M                  PF00207.17    92 seq204_BIOID47099    -           1653   3.4e-06   26.4   0.0   1   1   3.1e-09   8.5e-06   25.1   0.0     8    91   976  1056   972  1057 0.94 Alpha-2-macroglobulin family
Glyco_transf_9       PF01075.12   247 seq205_BIOID47099    -            348   1.6e-89  299.3   0.0   1   1   1.4e-93   1.9e-89  299.0   0.0     1   247    69   324    69   324 0.98 Glycosyltransferase family 9 (heptosyltransferase)
GGDEF                PF00990.16   161 seq206_BIOID47099    -            210   2.2e-30  105.2   0.0   1   1   5.4e-34   3.7e-30  104.5   0.0     1    81   117   198   117   200 0.97 GGDEF domain
PAS_3                PF08447.6     91 seq206_BIOID47099    -            210   1.5e-16   60.1   0.0   1   1   3.1e-20   2.2e-16   59.6   0.0     3    89    14    98    12   100 0.85 PAS fold
Phage_integrase      PF00589.17   173 seq210_BIOID47099    -            386   1.6e-35  122.2   0.7   1   1   2.3e-39   3.1e-35  121.2   0.1     1   171   183   353   183   355 0.97 Phage integrase family
DUF463               PF04317.7    443 seq211_BIOID47099    -            478  1.4e-187  623.5   0.0   1   1  1.2e-191  1.7e-187  623.3   0.0     1   443    33   477    33   477 0.99 YcjX-like family, DUF463
Fimbrial             PF00419.15   145 seq213_BIOID47099    -            203   8.9e-22   77.7   5.2   1   1   8.4e-26   1.1e-21   77.3   3.6     1   145    42   203    42   203 0.92 Fimbrial protein
Form_Nir_trans       PF01226.12   250 seq220_BIOID47099    -            310   9.1e-53  178.5  18.0   1   1   7.6e-57     1e-52  178.3  12.5     3   249    39   279    37   280 0.97 Formate/nitrite transporter
Sigma70_r2           PF04542.9     71 seq221_BIOID47099    -            285   5.2e-18   64.3   0.0   1   1   1.5e-21     1e-17   63.3   0.0     1    70    53   122    53   123 0.97 Sigma-70 region 2
Sigma70_r4           PF04545.11    50 seq221_BIOID47099    -            285   2.4e-16   58.6   0.5   1   1   3.1e-19   2.1e-15   55.6   0.2     1    49   229   280   229   281 0.98 Sigma-70, region 4
ABC_tran             PF00005.22   118 seq222_BIOID47099    -            513   2.7e-35  121.1   0.2   1   2   4.3e-23   2.9e-19   69.4   0.1     1   118    44   171    44   171 0.89 ABC transporter
ABC_tran             PF00005.22   118 seq222_BIOID47099    -            513   2.7e-35  121.1   0.2   2   2   6.3e-17   4.3e-13   49.5   0.0    15   117   316   433   302   434 0.79 ABC transporter
ArsB                 PF02040.10   423 seq223_BIOID47099    -            429  3.4e-233  774.0  42.1   1   1  5.7e-237  3.9e-233  773.8  29.2     1   423     3   425     3   425 1.00 Arsenical pump membrane protein
CitMHS               PF03600.11   349 seq223_BIOID47099    -            429   3.4e-15   55.3  39.2   1   1   6.9e-19   4.7e-15   54.9  27.2     3   348     7   368     5   369 0.81 Citrate transporter
Prismane             PF03063.15   516 seq227_BIOID47099    -            552    3e-155  517.4   0.0   1   1  2.5e-159  3.4e-155  517.2   0.0     1   516     3   550     3   550 0.98 Prismane/CO dehydrogenase family
TonB                 PF03544.9     79 seq229_BIOID47099    -            244   3.8e-20   71.7   0.1   1   1   6.8e-24   9.3e-20   70.5   0.0     2    71   165   235   164   238 0.91 Gram-negative bacterial tonB protein
MobC                 PF05713.6     48 seq232_BIOID47099    -            122   1.5e-08   34.3   2.5   1   1   2.2e-12     3e-08   33.3   1.7     3    27    73   101    71   117 0.70 Bacterial mobilisation protein (MobC)
Spermine_synth       PF01564.12   246 seq233_BIOID47099    -            288     7e-89  296.8   0.1   1   1   1.5e-92     1e-88  296.3   0.1     5   238     6   239     3   247 0.97 Spermine/spermidine synthase
Methyltransf_18      PF12847.2    112 seq233_BIOID47099    -            288   5.4e-07   30.0   0.0   1   1   1.5e-10   1.1e-06   29.1   0.0     3   110    79   191    77   193 0.79 Methyltransferase domain
DUF413               PF04219.7     94 seq234_BIOID47099    -            112   1.5e-38  130.2   0.1   1   1   1.4e-42   1.9e-38  129.9   0.1     1    90    10    99    10   102 0.97 Protein of unknown function, DUF
UPF0047              PF01894.12   118 seq237_BIOID47099    -            138   1.6e-38  131.0   0.0   1   1   1.3e-42   1.8e-38  130.8   0.0     1   117    17   135    17   136 0.97 Uncharacterised protein family UPF0047
DAO                  PF01266.19   358 seq239_BIOID47099    -            444   4.2e-62  210.0   0.0   1   1   7.2e-66   4.9e-62  209.7   0.0     1   355    25   411    25   414 0.85 FAD dependent oxidoreductase
AAA_5                PF07728.9    139 seq240_BIOID47099    -            718   2.1e-14   53.2   0.0   1   1     3e-14   2.1e-10   40.3   0.0    59   139   493   578   466   578 0.76 AAA domain (dynein-related subfamily)
FMN_red              PF03358.10   152 seq241_BIOID47099    -            191   6.6e-36  122.9   0.0   1   1   1.3e-39   9.2e-36  122.5   0.0     1   148     1   141     1   144 0.94 NADPH-dependent FMN reductase
Flavodoxin_2         PF02525.12   199 seq241_BIOID47099    -            191   8.2e-07   28.6   0.0   1   1   2.1e-10   1.4e-06   27.8   0.0     1   103     1    91     1   132 0.85 Flavodoxin-like fold
BPL_LplA_LipB        PF03099.14   125 seq242_BIOID47099    -            321   5.1e-21   74.8   0.0   1   1   1.7e-24   7.6e-21   74.2   0.0     4   125    86   208    83   208 0.89 Biotin/lipoate A/B protein ligase family
HTH_11               PF08279.7     55 seq242_BIOID47099    -            321   8.4e-13   47.6   0.0   1   1   4.4e-16     2e-12   46.4   0.0     4    54     9    58     8    59 0.92 HTH domain
BPL_C                PF02237.12    48 seq242_BIOID47099    -            321   1.6e-11   43.5   0.2   1   1   8.9e-15   4.1e-11   42.2   0.1     1    48   271   317   271   317 0.97 Biotin protein ligase C terminal domain
EutA                 PF06277.6    473 seq247_BIOID47099    -            467  1.5e-174  580.9   0.0   1   1  1.3e-178  1.8e-174  580.7   0.0     2   473     5   466     4   466 0.98 Ethanolamine utilisation protein EutA
rve_2                PF13333.1     52 seq248_BIOID47099    -             59   4.5e-16   58.5   0.1   1   1   7.4e-20   5.1e-16   58.3   0.1     1    50     3    57     3    58 0.93 Integrase core domain
rve_3                PF13683.1     67 seq248_BIOID47099    -             59   2.5e-10   39.5   0.0   1   1   4.1e-14   2.8e-10   39.4   0.0    19    67     2    51     1    51 0.97 Integrase core domain
SLT                  PF01464.15   121 seq249_BIOID47099    -            645   2.1e-21   75.5   0.2   1   1   8.5e-25   5.8e-21   74.1   0.2     2   109   453   552   452   565 0.86 Transglycosylase SLT domain
Phageshock_PspD      PF09584.5     66 seq254_BIOID47099    -             77   2.4e-31  107.0   4.5   1   1   2.2e-35     3e-31  106.8   3.1     1    64    14    75    14    77 0.98 Phage shock protein PspD (Phageshock_PspD)
OTCace               PF00185.19   158 seq256_BIOID47099    -            334   3.9e-51  172.9   0.2   1   1   1.3e-54   8.9e-51  171.7   0.1     2   157   156   330   155   331 0.97 Aspartate/ornithine carbamoyltransferase, Asp/Orn binding domain
OTCace_N             PF02729.16   142 seq256_BIOID47099    -            334   2.5e-47  159.9   0.0   1   1   5.4e-51   3.7e-47  159.4   0.0     1   142     7   148     7   148 0.99 Aspartate/ornithine carbamoyltransferase, carbamoyl-P binding domain
CobU                 PF02283.11   167 seq258_BIOID47099    -            181   2.5e-62  209.0   0.2   1   1   2.1e-66   2.8e-62  208.9   0.1     1   167     3   180     3   180 0.97 Cobinamide kinase / cobinamide phosphate guanyltransferase
tRNA-synt_2          PF00152.15   335 seq260_BIOID47099    -            590  8.9e-132  438.7   0.0   1   1  3.1e-135  1.1e-131  438.5   0.0     2   334   118   558   117   559 0.99 tRNA synthetases class II (D, K and N)
GAD                  PF02938.9     95 seq260_BIOID47099    -            590   9.1e-32  108.9   0.1   1   1   4.8e-35   1.7e-31  108.1   0.1     1    95   307   406   307   406 0.97 GAD domain
tRNA_anti            PF01336.20    76 seq260_BIOID47099    -            590   1.3e-16   60.1   0.1   1   1   8.5e-20   2.9e-16   58.9   0.0     1    76    18   102    18   102 0.95 OB-fold nucleic acid binding domain
HlyD                 PF00529.15   306 seq264_BIOID47099    -            385   2.4e-73  247.0  15.9   1   1   9.5e-77   3.2e-73  246.5  11.0     1   306    60   357    60   357 0.98 HlyD family secretion protein
HlyD_2               PF12700.2    328 seq264_BIOID47099    -            385   2.6e-21   75.9   2.4   1   1   1.1e-24   3.7e-21   75.5   1.7    11   328    50   357    40   357 0.86 HlyD family secretion protein
HlyD_3               PF13437.1    105 seq264_BIOID47099    -            385   3.8e-09   36.7   5.4   1   1   6.4e-11   2.2e-07   31.0   0.7     2   105   172   286   171   286 0.85 HlyD family secretion protein
Biotin_lipoyl_2      PF13533.1     50 seq264_BIOID47099    -            385   3.5e-08   32.8   0.1   1   1     1e-11   3.5e-08   32.8   0.1     1    47    60   106    60   109 0.94 Biotin-lipoyl like
ABC_tran             PF00005.22   118 seq268_BIOID47099    -            255   1.4e-21   76.9   0.0   1   1   4.7e-25   2.1e-21   76.3   0.0     1   117    41   156    41   157 0.89 ABC transporter
PTS_EIIA_2           PF00359.17   142 seq269_BIOID47099    -            148   4.8e-30  104.0   0.0   1   1     4e-34   5.4e-30  103.8   0.0     3   141     4   144     2   145 0.97 Phosphoenolpyruvate-dependent sugar phosphotransferase system, EIIA 2
Relaxase             PF03432.9    242 seq271_BIOID47099    -            494   7.1e-24   84.3   0.1   1   1   5.2e-28   7.1e-24   84.3   0.0     2   238     9   249     8   252 0.80 Relaxase/Mobilisation nuclease domain
PHO4                 PF01384.15   326 seq272_BIOID47099    -            499  4.3e-100  334.4  19.9   1   1  3.7e-104    5e-100  334.2  13.8     1   326    30   488    30   488 0.88 Phosphate transporter family
HTH_3                PF01381.17    55 seq273_BIOID47099    -             99   6.9e-12   44.9   0.0   1   1   2.3e-15     1e-11   44.3   0.0     5    52    21    68    20    70 0.97 Helix-turn-helix
HTH_19               PF12844.2     64 seq273_BIOID47099    -             99   2.1e-07   30.7   0.0   1   1   6.7e-11   3.1e-07   30.2   0.0     7    54    20    67    19    69 0.89 Helix-turn-helix domain
HTH_31               PF13560.1     64 seq273_BIOID47099    -             99   5.9e-07   29.4   0.1   1   1   1.6e-10   7.3e-07   29.1   0.0     9    57    20    67    12    78 0.88 Helix-turn-helix domain
Phage_AlpA           PF05930.7     51 seq275_BIOID47099    -             76   2.3e-19   68.7   0.2   1   1   2.1e-23   2.8e-19   68.4   0.1     3    51    12    60    10    60 0.97 Prophage CP4-57 regulatory protein (AlpA)
DHBP_synthase        PF00926.14   194 seq276_BIOID47099    -            217     6e-80  266.9   0.8   1   1   4.9e-84   6.7e-80  266.7   0.6     1   194    16   209    16   209 0.99 3,4-dihydroxy-2-butanone 4-phosphate synthase
DUF1883              PF08980.5     95 seq279_BIOID47099    -            255   3.1e-36  122.6   0.0   1   1   1.1e-39   4.9e-36  122.0   0.0     1    88     1    88     1    95 0.96 Domain of unknown function (DUF1883)
TIR_2                PF13676.1    102 seq279_BIOID47099    -            255   6.2e-18   64.7   0.1   1   1   2.8e-21   1.3e-17   63.7   0.0     1    86   122   213   122   233 0.87 TIR domain
TIR                  PF01582.15   141 seq279_BIOID47099    -            255   1.6e-14   53.4   0.0   1   1   4.7e-18   2.1e-14   53.0   0.0     1   115   122   230   122   247 0.92 TIR domain
Bac_export_3         PF01313.14    76 seq281_BIOID47099    -             86   2.5e-26   91.0   0.6   1   1   2.1e-30   2.8e-26   90.8   0.4     2    73     3    74     2    77 0.96 Bacterial export proteins, family 3
GGDEF                PF00990.16   161 seq282_BIOID47099    -             80   1.8e-09   37.2   0.1   1   1   1.5e-13     2e-09   37.1   0.1    86   161     1    73     1    73 0.89 GGDEF domain
Na_H_antiport_1      PF06965.7    378 seq283_BIOID47099    -            383  2.2e-158  526.8  29.7   1   1  1.8e-162  2.5e-158  526.7  20.6     1   378     5   373     5   373 0.99 Na+/H+ antiporter 1
DUF419               PF04237.8     92 seq284_BIOID47099    -            119   2.3e-21   75.7   0.0   1   1   2.1e-25   2.8e-21   75.5   0.0     1    91    10   103    10   104 0.96 Protein of unknown function (DUF419)
Rhodanese            PF00581.15   113 seq286_BIOID47099    -            104   1.2e-14   54.5   0.0   1   1   1.1e-18   1.5e-14   54.1   0.0    16   109    23    96    20    99 0.88 Rhodanese-like domain
PhdYeFM_antitox      PF02604.14    75 seq287_BIOID47099    -             73   1.3e-16   59.7   0.1   1   1     2e-20   1.4e-16   59.7   0.1     1    63     1    62     1    73 0.90 Antitoxin Phd_YefM, type II toxin-antitoxin system
RelB_N               PF12910.2     46 seq287_BIOID47099    -             73   3.9e-12   45.2   0.2   1   1   1.1e-15   7.4e-12   44.3   0.0     1    45     1    44     1    45 0.95 Antitoxin of toxin-antitoxin stability system N-terminal
Ribosomal_L1         PF00687.16   221 seq292_BIOID47099    -            234   9.2e-50  168.8   0.2   1   1   7.9e-54   1.1e-49  168.6   0.2    13   220    28   220     8   221 0.90 Ribosomal protein L1p/L10e family
DUF1327              PF07041.6    113 seq293_BIOID47099    -            183   5.6e-68  225.8   0.0   1   1   7.5e-72     1e-67  225.0   0.0     1   113     1   113     1   113 0.99 Protein of unknown function (DUF1327)
Fimbrial             PF00419.15   145 seq295_BIOID47099    -            200   4.3e-18   65.8  11.0   1   1   3.8e-22   5.3e-18   65.5   7.6     6   145    39   200    32   200 0.77 Fimbrial protein
Radical_SAM          PF04055.16   166 seq298_BIOID47099    -            370   2.2e-10   40.8   0.0   1   1   3.8e-13   1.7e-09   37.9   0.0     2   165    96   255    95   273 0.84 Radical SAM superfamily
Fer4_12              PF13353.1    139 seq298_BIOID47099    -            370   1.5e-05   25.0   0.0   1   1     1e-08   4.8e-05   23.3   0.0     8   119    94   200    78   213 0.79 4Fe-4S single cluster domain
NMN_transporter      PF04973.7    182 seq299_BIOID47099    -            239   1.6e-46  157.9  27.1   1   1   1.3e-48   1.8e-44  151.2  18.8     1   180    23   227    23   229 0.94 Nicotinamide mononucleotide transporter
TPP_enzyme_N         PF02776.13   172 seq300_BIOID47099    -            564     4e-46  156.5   2.6   1   1   2.1e-49   9.4e-46  155.3   0.2     3   171    10   178     8   179 0.96 Thiamine pyrophosphate enzyme, N-terminal TPP binding domain
TPP_enzyme_M         PF00205.17   137 seq300_BIOID47099    -            564   4.4e-33  113.8   0.3   1   1   2.7e-36   1.2e-32  112.3   0.1     2   135   202   327   201   329 0.93 Thiamine pyrophosphate enzyme, central domain
TPP_enzyme_C         PF02775.16   153 seq300_BIOID47099    -            564   1.9e-25   89.1   0.7   1   1   2.3e-28   1.1e-24   86.6   0.0     9   153   402   540   394   540 0.89 Thiamine pyrophosphate enzyme, C-terminal TPP binding domain
Hexapep              PF00132.19    36 seq303_BIOID47099    -            146   1.7e-14   52.4   5.3   1   1   4.5e-10   6.2e-06   25.3   0.8     4    34     2    32     1    34 0.91 Bacterial transferase hexapeptide (six repeats)
DUF805               PF05656.9    117 seq306_BIOID47099    -            118   1.5e-35  121.4   2.5   1   1   1.3e-39   1.8e-35  121.2   1.7     1   116    10   114    10   115 0.98 Protein of unknown function (DUF805)
NMT1                 PF09084.6    216 seq307_BIOID47099    -            333   3.2e-14   52.9   0.0   1   1   3.1e-17   8.3e-14   51.5   0.0    29   147    78   197    71   242 0.88 NMT1/THI5 like
SBP_bac_3            PF00497.15   225 seq307_BIOID47099    -            333   7.9e-14   51.3   0.0   1   1   2.1e-13   5.6e-10   38.7   0.0    87   214   125   252   117   259 0.86 Bacterial extracellular solute-binding proteins, family 3
NMT1_2               PF13379.1    252 seq307_BIOID47099    -            333   9.5e-12   44.7   0.1   1   1   4.5e-15   1.2e-11   44.3   0.0     4   244    39   262    36   270 0.81 NMT1-like family
Phosphonate-bd       PF12974.2    243 seq307_BIOID47099    -            333   8.8e-10   38.2   0.1   1   1   5.3e-13   1.5e-09   37.5   0.0    41   172    82   205    62   278 0.81 ABC transporter, phosphonate, periplasmic substrate-binding protein
OpuAC                PF04069.7    257 seq307_BIOID47099    -            333   6.3e-08   32.1   0.0   1   1   3.2e-11   8.9e-08   31.6   0.0     3   232    43   257    41   281 0.77 Substrate binding domain of ABC-type glycine betaine transport system
Arc                  PF03869.9     50 seq311_BIOID47099    -            110   1.7e-12   46.6   0.2   1   1   6.4e-16   4.4e-12   45.3   0.0     9    44    12    47     9    52 0.96 Arc-like DNA binding domain
FAD_binding_7        PF03441.9    277 seq312_BIOID47099    -            472  4.2e-107  357.3   1.0   1   1    8e-111  5.5e-107  356.9   0.7     3   276   205   468   203   469 0.96 FAD binding domain of DNA photolyase
DNA_photolyase       PF00875.13   165 seq312_BIOID47099    -            472     7e-46  155.8   0.1   1   1   2.3e-49   1.6e-45  154.7   0.1     2   159     5   168     4   174 0.93 DNA photolyase
Malate_synthase      PF01274.17   523 seq313_BIOID47099    -            533  2.1e-214  712.3   0.0   1   1  1.7e-218  2.3e-214  712.1   0.0     2   522    12   532    11   533 0.99 Malate synthase
adh_short            PF00106.20   167 seq317_BIOID47099    -            253   2.8e-30  105.2   0.8   1   1   8.7e-34     4e-30  104.8   0.5     2   166     4   171     3   172 0.94 short chain dehydrogenase
adh_short_C2         PF13561.1    243 seq317_BIOID47099    -            253   2.2e-26   93.0   0.0   1   1   5.7e-30   2.6e-26   92.8   0.0     5   242    11   243     8   244 0.90 Enoyl-(Acyl carrier protein) reductase
KR                   PF08659.5    181 seq317_BIOID47099    -            253     5e-09   35.9   0.5   1   1   1.9e-12   8.6e-09   35.1   0.3     4   161     6   165     4   184 0.84 KR domain
Resolvase            PF00239.16   141 seq318_BIOID47099    -            210   1.3e-35  122.1   1.1   1   1   2.8e-39   1.9e-35  121.6   0.8     2   141     6   160     5   160 0.93 Resolvase, N terminal domain
BPD_transp_1         PF00528.17   185 seq319_BIOID47099    -            217   9.8e-21   73.9  19.5   1   1   7.2e-25   9.8e-21   73.9  13.5     2   181    32   216    31   217 0.84 Binding-protein-dependent transport system inner membrane component
PsiE                 PF06146.7     69 seq321_BIOID47099    -            164   2.1e-12   46.9   3.4   1   1   1.6e-16   2.1e-12   46.9   2.3     1    69    75   143    75   143 0.89 Phosphate-starvation-inducible E
Bac_export_1         PF01311.15   249 seq323_BIOID47099    -            255   1.2e-60  204.7  13.1   1   1   9.7e-65   1.3e-60  204.6   9.1     2   239     8   240     7   250 0.96 Bacterial export proteins, family 1
RPA                  PF10134.4    229 seq324_BIOID47099    -            352   6.1e-75  251.2   0.0   1   1   5.6e-79   7.7e-75  250.9   0.0     1   229    90   326    90   326 0.95 Replication initiator protein A
CorA                 PF01544.13   292 seq325_BIOID47099    -             67   1.9e-13   49.9   2.1   1   1   1.7e-17   2.3e-13   49.7   1.5   246   292    20    63    17    63 0.94 CorA-like Mg2+ transporter protein
Fic                  PF02661.13    97 seq327_BIOID47099    -            126   2.1e-06   28.2   0.0   1   1   2.3e-10   3.1e-06   27.6   0.0     2    97     4    84     3    84 0.87 Fic/DOC family
Thioredoxin          PF00085.15   104 seq329_BIOID47099    -            146   8.2e-30  102.4   0.4   1   1   2.7e-32   1.9e-28   98.0   0.0     3   102    42   141    40   143 0.96 Thioredoxin
Thioredoxin_2        PF13098.1    112 seq329_BIOID47099    -            146   1.1e-10   41.6   2.5   1   1   2.1e-13   1.4e-09   38.0   0.0     7   110    59   138    53   140 0.90 Thioredoxin-like domain
PS_Dcarbxylase       PF02666.10   202 seq330_BIOID47099    -            322   2.1e-62  209.9   0.0   1   1   1.9e-66   2.5e-62  209.6   0.0     1   198    63   281    63   285 0.93 Phosphatidylserine decarboxylase
CobS                 PF02654.10   235 seq331_BIOID47099    -            247   1.4e-82  276.7  13.9   1   1   1.1e-86   1.5e-82  276.5   9.7     1   235     5   246     5   246 0.99 Cobalamin-5-phosphate synthase
Dak1                 PF02733.12   326 seq332_BIOID47099    -            366  4.9e-139  462.3   0.0   1   1  4.1e-143  5.5e-139  462.1   0.0     1   325    26   365    26   366 0.99 Dak1 domain
Pro_dh               PF01619.13   345 seq334_BIOID47099    -           1320  2.8e-133  444.0   0.0   1   1  5.6e-137  3.9e-133  443.5   0.0     2   344   229   573   228   574 0.99 Proline dehydrogenase
Aldedh               PF00171.17   462 seq334_BIOID47099    -           1320  1.8e-110  369.3   0.3   1   1  4.6e-114  3.2e-110  368.5   0.2     7   450   659  1103   654  1111 0.94 Aldehyde dehydrogenase family
PTS_EIIC             PF02378.13   321 seq337_BIOID47099    -            483   3.8e-29  101.4  32.4   1   1   5.6e-33   3.8e-29  101.4  22.5     2   318   134   406   133   410 0.90 Phosphotransferase system, EIIC
PTS_IIB              PF02302.12    90 seq337_BIOID47099    -            483   2.5e-17   62.9   0.1   1   1   6.5e-21   4.5e-17   62.1   0.1     2    89     9   101     8   102 0.95 PTS system, Lactose/Cellobiose specific IIB subunit
Antitoxin-MazE       PF04014.13    47 seq338_BIOID47099    -             77   5.2e-09   35.5   0.1   1   1   5.3e-13   7.3e-09   35.0   0.1     1    33     8    45     8    55 0.89 Antidote-toxin recognition MazE
Rep_3                PF01051.16   218 seq340_BIOID47099    -            294   1.2e-12   47.8   0.0   1   1   1.4e-16     2e-12   47.0   0.0     6   211    26   285    22   290 0.83 Initiator Replication protein
DUF2254              PF10011.4    371 seq343_BIOID47099    -            425    3e-109  364.7   3.9   1   1  2.6e-113  3.5e-109  364.5   2.7     3   370    14   371    12   372 0.97 Predicted membrane protein (DUF2254)
Glyco_transf_9       PF01075.12   247 seq345_BIOID47099    -            330     6e-85  284.2   0.1   1   1   5.4e-89   7.4e-85  283.9   0.1     1   245    75   315    75   317 0.98 Glycosyltransferase family 9 (heptosyltransferase)
AdoMet_dc            PF02675.10   106 seq346_BIOID47099    -            264   1.8e-35  120.8   0.0   1   1   3.4e-39   4.7e-35  119.5   0.0    11   106    39   169    32   169 0.98 S-adenosylmethionine decarboxylase
Fer4_7               PF12838.2     52 seq348_BIOID47099    -            231   3.9e-14   52.6  24.6   1   1   7.1e-11   9.8e-08   32.1   6.1     1    52    60   115    60   115 0.83 4Fe-4S dicluster domain
Fer4                 PF00037.22    24 seq348_BIOID47099    -            231   9.2e-11   40.7  35.1   1   1   1.9e-09   2.6e-06   26.6   1.2     6    23    59    76    57    77 0.89 4Fe-4S binding domain
Fer4_4               PF12800.2     17 seq348_BIOID47099    -            231   9.6e-08   31.6  34.5   1   3     4e-06    0.0055   16.8   3.4     3    17    60    74    58    74 0.90 4Fe-4S binding domain
Fer4_4               PF12800.2     17 seq348_BIOID47099    -            231   9.6e-08   31.6  34.5   2   3   4.2e-05     0.057   13.6   0.4     1    15   136   155   136   168 0.80 4Fe-4S binding domain
Fer4_4               PF12800.2     17 seq348_BIOID47099    -            231   9.6e-08   31.6  34.5   3   3   3.2e-05     0.044   14.0   3.0     1    14   183   196   183   198 0.94 4Fe-4S binding domain
EAL                  PF00563.15   236 seq349_BIOID47099    -            367   6.9e-56  189.2   0.3   1   1   6.6e-60   9.1e-56  188.8   0.2     3   236   132   362   130   362 0.91 EAL domain
DeoRC                PF00455.17   162 seq350_BIOID47099    -            276     2e-16   59.9   0.0   1   1   6.7e-20     3e-16   59.3   0.0     5   137    87   219    84   242 0.88 DeoR C terminal sensor domain
HTH_DeoR             PF08220.7     57 seq350_BIOID47099    -            276   2.1e-14   52.6   0.0   1   1   1.1e-17   4.9e-14   51.4   0.0     1    52    16    67    16    70 0.96 DeoR-like helix-turn-helix domain
HTH_11               PF08279.7     55 seq350_BIOID47099    -            276   9.5e-07   28.2   0.0   1   1   4.1e-10   1.9e-06   27.3   0.0     1    44    16    58    16    76 0.91 HTH domain
adh_short_C2         PF13561.1    243 seq352_BIOID47099    -            259   1.4e-71  240.9   0.0   1   1   2.4e-75   1.6e-71  240.8   0.0     1   243    18   256    18   256 0.98 Enoyl-(Acyl carrier protein) reductase
adh_short            PF00106.20   167 seq352_BIOID47099    -            259   1.6e-08   34.5   0.1   1   1   3.6e-12   2.4e-08   33.9   0.1    16   166    29   181    22   182 0.83 short chain dehydrogenase
DUF162               PF02589.10   189 seq353_BIOID47099    -            231   1.6e-36  125.5   0.0   1   1   1.4e-40   1.9e-36  125.2   0.0    18   189    64   228    47   228 0.92 Uncharacterised ACR, YkgG family COG1556
Alpha-amylase        PF00128.19   316 seq355_BIOID47099    -            559   2.4e-18   66.5   0.0   1   1   1.3e-20   1.7e-16   60.4   0.0    21   271    84   338    73   342 0.76 Alpha amylase, catalytic domain
BPD_transp_1         PF00528.17   185 seq364_BIOID47099    -            275   2.3e-22   79.2  16.1   1   1   1.7e-26   2.3e-22   79.2  11.2     1   181    98   269    98   271 0.97 Binding-protein-dependent transport system inner membrane component
FHIPEP               PF00771.15   658 seq365_BIOID47099    -            579  2.2e-194  647.4   0.2   1   1  1.9e-198  2.5e-194  647.2   0.1   100   657     9   571     7   572 0.96 FHIPEP family
Xan_ur_permease      PF00860.15   389 seq368_BIOID47099    -            435   5.1e-98  327.9  32.7   1   1  4.5e-102   6.1e-98  327.7  22.7     2   387    11   396    10   398 0.97 Permease family
CblD                 PF07434.6    360 seq373_BIOID47099    -            362     1e-49  169.0   0.0   1   1   9.7e-54   1.3e-49  168.7   0.0    90   357    70   358    57   361 0.82 CblD like pilus biogenesis initiator
Peptidase_M48        PF01435.13   226 seq374_BIOID47099    -            320   1.8e-30  106.1   0.0   1   1   1.8e-34   2.5e-30  105.6   0.0    27   225    81   281    57   282 0.84 Peptidase family M48
GST_N_3              PF13417.1     75 seq376_BIOID47099    -            214   3.5e-14   52.6   0.0   1   1   1.4e-17   6.4e-14   51.8   0.0     5    74    14    86    12    87 0.87 Glutathione S-transferase, N-terminal domain
GST_N                PF02798.15    76 seq376_BIOID47099    -            214   1.5e-12   47.4   0.0   1   1   5.7e-16   2.6e-12   46.6   0.0    13    75    20    80     6    81 0.93 Glutathione S-transferase, N-terminal domain
GST_N_2              PF13409.1     70 seq376_BIOID47099    -            214     3e-09   36.6   0.0   1   1     1e-12   4.6e-09   36.0   0.0     1    69    15    81    15    82 0.87 Glutathione S-transferase, N-terminal domain
MFS_1                PF07690.11   354 seq381_BIOID47099    -            402   7.3e-23   80.7  61.9   1   1   1.7e-21   1.1e-17   63.6  17.6     4   179   223   392   217   401 0.88 Major Facilitator Superfamily
ArsC                 PF03960.10   110 seq384_BIOID47099    -            141   2.9e-32  110.8   0.0   1   1   2.5e-36   3.5e-32  110.6   0.0     1   109     7   114     7   115 0.98 ArsC family
AAA_22               PF13401.1    131 seq386_BIOID47099    -            482     4e-21   75.3   0.0   1   1   6.2e-24   2.1e-20   73.0   0.0     4   129   127   273   124   275 0.85 AAA domain
AAA_16               PF13191.1    166 seq386_BIOID47099    -            482     1e-08   35.6   0.0   1   1   1.1e-11   3.6e-08   33.8   0.0    25   156   129   253   119   265 0.83 AAA ATPase domain
NB-ARC               PF00931.17   287 seq386_BIOID47099    -            482   1.8e-06   26.9   0.0   1   1   9.4e-10   3.2e-06   26.1   0.0    17   108   125   232   121   240 0.73 NB-ARC domain
Arch_ATPase          PF01637.13   234 seq386_BIOID47099    -            482   2.1e-05   24.2   0.0   1   1   1.2e-08     4e-05   23.3   0.0    20   163   127   267   120   292 0.76 Archaeal ATPase
DUF4051              PF13260.1     54 seq387_BIOID47099    -             64   2.3e-36  122.8   1.8   1   1   1.9e-40   2.6e-36  122.6   1.2     1    54     9    62     9    62 0.98 Protein of unknown function (DUF4051)
T2SE                 PF00437.15   272 seq389_BIOID47099    -            218   2.4e-41  141.3   0.2   1   1   6.3e-45   2.9e-41  141.0   0.1   102   271    18   198     8   199 0.90 Type II/IV secretion system protein
FtsK_SpoIIIE         PF01580.13   205 seq389_BIOID47099    -            218   5.9e-05   22.5   0.0   1   1   2.7e-08   0.00012   21.4   0.0    38    64    45    71    24    78 0.81 FtsK/SpoIIIE family
DUF968               PF06147.6    200 seq390_BIOID47099    -            347   3.3e-58  196.7   0.0   1   1   3.5e-62   4.7e-58  196.2   0.0     3   200   132   337   130   337 0.98 Protein of unknown function (DUF968)
LigT_PEase           PF02834.11    87 seq392_BIOID47099    -            176   2.5e-23   81.7   0.5   1   2   1.9e-16   1.3e-12   47.3   0.1     1    87    11    89    11    89 0.92 LigT like Phosphoesterase
LigT_PEase           PF02834.11    87 seq392_BIOID47099    -            176   2.5e-23   81.7   0.5   2   2   1.5e-11     1e-07   31.6   0.0     4    85    92   164    90   166 0.72 LigT like Phosphoesterase
2_5_RNA_ligase2      PF13563.1    153 seq392_BIOID47099    -            176     8e-11   41.7   0.1   1   1   1.3e-14     9e-11   41.5   0.0     2   121    14   135    13   165 0.87 2'-5' RNA ligase superfamily
DUF697               PF05128.7    162 seq394_BIOID47099    -            353     9e-54  181.2   0.2   1   1   6.6e-58     9e-54  181.2   0.2     2   161   183   341   182   342 0.98 Domain of unknown function (DUF697)
HTH_3                PF01381.17    55 seq396_BIOID47099    -             88   6.7e-15   54.5   0.0   1   1   3.8e-18     1e-14   53.9   0.0     2    53    18    69    17    70 0.95 Helix-turn-helix
HTH_19               PF12844.2     64 seq396_BIOID47099    -             88   6.5e-12   45.2   0.0   1   1     3e-15   8.1e-12   44.9   0.0     3    54    16    67    14    79 0.88 Helix-turn-helix domain
HTH_37               PF13744.1     80 seq396_BIOID47099    -             88   1.1e-07   31.3   0.2   1   1   5.4e-11   1.5e-07   31.0   0.1    18    72    12    65    10    70 0.91 Helix-turn-helix domain
HTH_26               PF13443.1     63 seq396_BIOID47099    -             88   8.1e-07   29.0   0.2   1   1   1.4e-09   3.7e-06   26.9   0.0     7    53    22    67    16    69 0.90 Cro/C1-type HTH DNA-binding domain
HTH_31               PF13560.1     64 seq396_BIOID47099    -             88   1.5e-06   28.1   0.0   1   1   6.8e-10   1.9e-06   27.8   0.0     2    57    13    67    12    83 0.89 Helix-turn-helix domain
MobA_MobL            PF03389.10   216 seq397_BIOID47099    -            397   3.2e-44  150.7   3.0   1   1   1.8e-46   2.4e-42  144.6   2.1     2   200    18   198    17   203 0.94 MobA/MobL family
Lipoprotein_9        PF03180.9    237 seq398_BIOID47099    -            271  4.3e-101  336.6   2.9   1   1  7.1e-105  4.9e-101  336.4   2.0     1   237    33   271    33   271 0.99 NLPA lipoprotein
OpuAC                PF04069.7    257 seq398_BIOID47099    -            271     9e-05   21.8   1.1   1   1   1.9e-08   0.00013   21.3   0.8     2   113    32   132    31   261 0.82 Substrate binding domain of ABC-type glycine betaine transport system
gpW                  PF02831.10    68 seq399_BIOID47099    -             68   6.8e-35  118.3   0.6   1   1   5.4e-39   7.4e-35  118.2   0.4     1    68     1    68     1    68 0.99 gpW
Aldedh               PF00171.17   462 seq400_BIOID47099    -            482  6.1e-176  585.1   0.1   1   1    5e-180  6.8e-176  585.0   0.1     1   461    19   477    19   478 0.99 Aldehyde dehydrogenase family
rve                  PF00665.21   120 seq402_BIOID47099    -            504   1.4e-14   54.0   0.0   1   1     2e-18   2.8e-14   53.1   0.0     2   119   128   259   127   260 0.94 Integrase core domain
Phage_lysozyme       PF00959.14   110 seq403_BIOID47099    -            177   1.4e-30  105.6   0.0   1   1   1.3e-34   1.8e-30  105.3   0.0     1   110    48   166    48   166 0.98 Phage lysozyme
ACR_tran             PF00873.14  1021 seq411_BIOID47099    -           1037         0 1418.0  26.3   1   1         0         0 1417.8  18.3     1  1020     1  1027     1  1028 1.00 AcrB/AcrD/AcrF family
MMPL                 PF03176.10   333 seq411_BIOID47099    -           1037   1.2e-06   27.3  11.3   1   1   2.7e-10   1.2e-06   27.3   7.8   139   305   334   499   288   523 0.84 MMPL family
Bac_export_2         PF01312.14   343 seq413_BIOID47099    -            175   6.6e-39  133.6   2.3   1   1   5.3e-43   7.3e-39  133.5   1.6     1   181     1   174     1   175 0.94 FlhB HrpN YscU SpaS Family
BPD_transp_2         PF02653.11   267 seq414_BIOID47099    -            393   1.2e-50  171.8  42.6   1   1   8.6e-55   1.2e-50  171.8  29.5     2   267    57   383    56   383 0.98 Branched-chain amino acid transport system / permease component
DBI_PRT              PF02277.12   327 seq418_BIOID47099    -            359  1.2e-119  399.1  10.5   1   1  9.6e-124  1.3e-119  399.0   7.3     2   327     8   347     7   347 0.99 Phosphoribosyltransferase
EutB                 PF06751.6    444 seq419_BIOID47099    -            453  2.5e-230  764.2   0.6   1   1  2.1e-234  2.9e-230  764.0   0.4     1   444    11   452    11   452 1.00 Ethanolamine ammonia lyase large subunit (EutB)
Fer4_11              PF13247.1     99 seq423_BIOID47099    -            244   1.5e-32  111.3  14.5   1   1   2.8e-35   5.4e-32  109.5   7.1     4    98    94   187    91   188 0.96 4Fe-4S dicluster domain
Fer4_10              PF13237.1     52 seq423_BIOID47099    -            244     8e-14   51.0  48.3   1   2   9.5e-10   1.9e-06   27.4   9.2     4    52    95   143    92   143 0.89 4Fe-4S dicluster domain
Fer4_10              PF13237.1     52 seq423_BIOID47099    -            244     8e-14   51.0  48.3   2   2   7.4e-10   1.4e-06   27.8   5.2     2    51   125   178   124   179 0.86 4Fe-4S dicluster domain
Fer4_7               PF12838.2     52 seq423_BIOID47099    -            244   1.3e-12   47.8  27.7   1   1   4.9e-10   9.7e-07   28.9   6.4     1    52    52   116    52   116 0.65 4Fe-4S dicluster domain
Fer4_9               PF13187.1     55 seq423_BIOID47099    -            244   3.2e-12   46.4  27.3   1   1   2.6e-10     5e-07   29.7   6.7     1    54   131   182   131   183 0.95 4Fe-4S dicluster domain
Fer4                 PF00037.22    24 seq423_BIOID47099    -            244   2.9e-07   29.6   3.8   1   1   1.5e-10   2.9e-07   29.6   2.6     1    22   125   146   125   148 0.94 4Fe-4S binding domain
Couple_hipA          PF13657.1     99 seq424_BIOID47099    -            459   5.2e-25   87.5   0.0   1   1     2e-28     9e-25   86.7   0.0     4    98    26   122    23   123 0.97 HipA N-terminal domain
HipA_N               PF07805.7     82 seq424_BIOID47099    -            459   1.6e-20   73.0   0.0   1   1   8.7e-24   3.9e-20   71.7   0.0     1    82   169   257   169   257 0.98 HipA-like N-terminal domain
HipA_C               PF07804.7     79 seq424_BIOID47099    -            459   3.3e-17   62.2   0.0   1   1   2.2e-20     1e-16   60.6   0.0     1    79   268   351   268   351 0.95 HipA-like C-terminal domain
MMR_HSR1             PF01926.18   114 seq425_BIOID47099    -            287   1.3e-14   54.0   0.0   1   1   3.1e-18   2.1e-14   53.3   0.0     2   109    39   149    38   156 0.73 50S ribosome-binding GTPase
Dynamin_N            PF00350.18   168 seq425_BIOID47099    -            287   1.6e-09   37.6   0.0   1   1     2e-08   0.00014   21.6   0.0     1    42    39    81    39    85 0.89 Dynamin family
OEP                  PF02321.13   188 seq428_BIOID47099    -            562   3.7e-50  170.0  31.1   1   2   2.9e-26     4e-22   78.6  10.1     3   188   167   349   165   349 0.95 Outer membrane efflux protein
OEP                  PF02321.13   188 seq428_BIOID47099    -            562   3.7e-50  170.0  31.1   2   2   4.3e-32   5.8e-28   97.6   5.9     6   188   376   557   372   557 0.94 Outer membrane efflux protein
Phage_portal_2       PF05136.8    355 seq429_BIOID47099    -            530  1.4e-102  342.7   1.3   1   1  1.3e-106  1.7e-102  342.4   0.9     2   355    27   398    26   398 0.98 Phage portal protein, lambda family
Bac_luciferase       PF00296.15   307 seq430_BIOID47099    -            381   1.3e-80  270.6   3.8   1   1   1.2e-84   1.7e-80  270.3   2.6     3   306     5   325     3   326 0.98 Luciferase-like monooxygenase
Fer4_5               PF12801.2     48 seq431_BIOID47099    -            287   8.9e-16   57.3   8.8   1   2   1.1e-15   3.1e-12   45.9   0.2     1    47    81   127    81   128 0.89 4Fe-4S binding domain
Fer4_5               PF12801.2     48 seq431_BIOID47099    -            287   8.9e-16   57.3   8.8   2   2   3.2e-08   8.7e-05   22.1   2.1     6    38   178   211   172   218 0.80 4Fe-4S binding domain
Fer4_6               PF12837.2     24 seq431_BIOID47099    -            287   3.8e-09   35.8  23.3   1   1   4.5e-11   1.2e-07   31.1   2.1     1    21   218   238   218   243 0.92 4Fe-4S binding domain
Fer4_10              PF13237.1     52 seq431_BIOID47099    -            287     2e-07   30.5  10.5   1   1   7.3e-11     2e-07   30.5   7.3     5    51   222   270   218   271 0.95 4Fe-4S dicluster domain
Ribosomal_L10        PF00466.15   100 seq433_BIOID47099    -            165   2.5e-26   91.3   0.0   1   1   2.6e-30   3.6e-26   90.8   0.0     3   100     5   101     3   101 0.98 Ribosomal protein L10
Fer2                 PF00111.22    78 seq435_BIOID47099    -            322   1.3e-14   53.5   2.5   1   1   5.9e-18   2.7e-14   52.5   1.7     8    77   248   315   242   316 0.87 2Fe-2S iron-sulfur cluster binding domain
FAD_binding_6        PF00970.19    99 seq435_BIOID47099    -            322   2.6e-11   43.3   0.0   1   1     1e-14   4.6e-11   42.5   0.0     2    98    12   105    11   106 0.88 Oxidoreductase FAD-binding domain
NAD_binding_1        PF00175.16   109 seq435_BIOID47099    -            322     2e-08   34.6   0.0   1   1   8.5e-12   3.9e-08   33.7   0.0     1   107   116   210   116   212 0.82 Oxidoreductase NAD-binding domain
Trehalase            PF01204.13   512 seq439_BIOID47099    -            549  5.2e-162  539.8   0.1   1   1  4.5e-166  6.2e-162  539.6   0.1     1   511    70   546    70   547 0.96 Trehalase
PfkB                 PF00294.19   301 seq442_BIOID47099    -            336   5.8e-47  160.1   0.0   1   1   5.3e-51   7.3e-47  159.8   0.0    31   295    49   320    21   325 0.90 pfkB family carbohydrate kinase
Polysacc_deac_1      PF01522.16   124 seq443_BIOID47099    -            672   1.1e-32  112.1   0.1   1   1   2.9e-36     4e-32  110.3   0.0     2   123   102   270   101   271 0.90 Polysaccharide deacetylase
MscS_TM              PF12794.2    340 seq445_BIOID47099    -           1107  3.7e-122  407.0  13.3   1   1  8.1e-126  3.7e-122  407.0   9.2     2   340   474   814   473   814 0.97 Mechanosensitive ion channel inner membrane domain 1
MscS_porin           PF12795.2    240 seq445_BIOID47099    -           1107   1.6e-57  194.4  54.6   1   1   3.6e-61   1.6e-57  194.4  37.8     1   239    30   260    27   261 0.96 Mechanosensitive ion channel porin domain
MS_channel           PF00924.13   206 seq445_BIOID47099    -           1107   1.1e-53  181.5   2.9   1   1   2.6e-57   1.2e-53  181.4   0.5     2   206   875  1074   874  1074 0.99 Mechanosensitive ion channel
Glt_symporter        PF03616.9    368 seq446_BIOID47099    -            405   1.1e-94  316.8  19.3   1   1   9.6e-99   1.3e-94  316.6  13.4     5   368    10   375     6   375 0.92 Sodium/glutamate symporter
Fimbrial             PF00419.15   145 seq447_BIOID47099    -            447     1e-13   51.6   4.0   1   1   7.4e-18     1e-13   51.6   2.8     3   144   278   446   276   447 0.66 Fimbrial protein
tRNA_U5-meth_tr      PF05958.6    352 seq451_BIOID47099    -            366  3.1e-187  621.3   1.3   1   1  1.3e-190  3.5e-187  621.1   0.9     1   351    10   365    10   366 0.99 tRNA (Uracil-5-)-methyltransferase
Methyltransf_4       PF02390.12   197 seq451_BIOID47099    -            366   5.4e-07   28.7   0.1   1   1   3.8e-10     1e-06   27.8   0.1    21    86   211   275   178   286 0.81 Putative methyltransferase
MTS                  PF05175.9    170 seq451_BIOID47099    -            366   8.1e-06   25.2   0.0   1   1   5.7e-09   1.6e-05   24.2   0.0    31    87   210   264   188   282 0.85 Methyltransferase small domain
Cons_hypoth95        PF03602.10   183 seq451_BIOID47099    -            366   1.6e-05   24.2   0.2   1   1   2.2e-08     6e-05   22.3   0.2    41   123   209   301   196   350 0.73 Conserved hypothetical protein 95
GerE                 PF00196.14    58 seq452_BIOID47099    -            923   2.7e-12   45.6   0.1   1   1   8.5e-16   5.8e-12   44.6   0.1     3    56   858   911   856   913 0.95 Bacterial regulatory proteins, luxR family
AAA_22               PF13401.1    131 seq452_BIOID47099    -            923   9.6e-07   28.8   0.0   1   1   4.5e-10   3.1e-06   27.2   0.0     3   125    76   206    73   211 0.85 AAA domain
Peripla_BP_3         PF13377.1    160 seq455_BIOID47099    -            343   2.5e-44  150.9   0.0   1   1   1.4e-47   4.9e-44  150.0   0.0     1   160   178   339   178   339 0.95 Periplasmic binding protein-like domain
Peripla_BP_1         PF00532.16   279 seq455_BIOID47099    -            343   2.1e-36  125.4   0.0   1   1   8.3e-40   2.8e-36  125.0   0.0     2   259    70   317    69   335 0.91 Periplasmic binding proteins and sugar binding domain of LacI family
LacI                 PF00356.16    46 seq455_BIOID47099    -            343   1.6e-19   69.0   0.9   1   1     8e-23   2.7e-19   68.3   0.6     1    46    13    58    13    58 0.98 Bacterial regulatory proteins, lacI family
Peripla_BP_4         PF13407.1    258 seq455_BIOID47099    -            343   3.5e-14   52.6   0.0   1   1   5.9e-17     2e-13   50.1   0.0     1   257    72   320    72   321 0.86 Periplasmic binding protein domain
SfsA                 PF03749.8    216 seq460_BIOID47099    -            234   7.8e-83  277.0   0.0   1   1   6.4e-87   8.8e-83  276.9   0.0     1   213    13   228    13   231 0.98 Sugar fermentation stimulation protein
Wzy_C                PF04932.10   163 seq462_BIOID47099    -            402     6e-18   65.0   9.6   1   1   8.7e-22     6e-18   65.0   6.6     3   162   196   337   193   338 0.82 O-Antigen ligase
O-antigen_lig        PF13425.1    137 seq462_BIOID47099    -            402   3.8e-16   59.2  13.8   1   1   5.5e-20   3.8e-16   59.2   9.6     2   136   190   340   171   341 0.87 O-antigen ligase like membrane protein
Dak2                 PF02734.12   175 seq463_BIOID47099    -            210   8.4e-58  194.7   0.5   1   1   7.2e-62   9.8e-58  194.5   0.3     1   173    32   204    32   206 0.98 DAK2 domain
Metallophos_2        PF12850.2    156 seq464_BIOID47099    -            184   1.6e-26   92.9   0.0   1   1     3e-30     2e-26   92.5   0.0     1   152     2   162     2   165 0.88 Calcineurin-like phosphoesterase superfamily domain
Metallophos          PF00149.23   201 seq464_BIOID47099    -            184   2.8e-12   46.4   0.3   1   1   5.5e-14   3.7e-10   39.4   0.2     1   201     2   131     2   131 0.84 Calcineurin-like phosphoesterase
rve                  PF00665.21   120 seq465_BIOID47099    -            340   7.7e-21   74.3   0.0   1   1   8.1e-24   1.6e-20   73.2   0.0     3   118   118   242   117   244 0.97 Integrase core domain
HTH_38               PF13936.1     44 seq465_BIOID47099    -            340     1e-09   37.6   1.1   1   1   1.5e-12   2.9e-09   36.1   0.7     6    42     3    39     2    40 0.94 Helix-turn-helix domain
HTH_23               PF13384.1     50 seq465_BIOID47099    -            340   2.1e-08   33.4   0.1   1   1   2.3e-11   4.5e-08   32.3   0.1     3    40     3    40     1    46 0.89 Homeodomain-like domain
HTH_28               PF13518.1     52 seq465_BIOID47099    -            340     5e-06   26.2   0.1   1   1   6.6e-09   1.3e-05   24.9   0.1     8    34    13    39     7    40 0.86 Helix-turn-helix domain
HTH_7                PF02796.10    45 seq465_BIOID47099    -            340     1e-05   25.1   0.1   1   1   1.3e-08   2.5e-05   23.9   0.1    14    38    10    34     8    35 0.93 Helix-turn-helix domain of resolvase
Sigma70_r4_2         PF08281.7     54 seq465_BIOID47099    -            340   1.1e-05   24.6   0.0   1   1   1.5e-08     3e-05   23.2   0.0    26    48    17    39    13    40 0.96 Sigma-70, region 4
TauD                 PF02668.11   258 seq466_BIOID47099    -            153   7.1e-30  104.3   0.0   1   1   6.3e-34   8.6e-30  104.1   0.0     2   147     7   146     6   150 0.87 Taurine catabolism dioxygenase TauD, TfdA family
DUF2514              PF10721.4    162 seq468_BIOID47099    -            165   3.6e-48  163.2  11.7   1   1   2.9e-52     4e-48  163.0   8.1     1   161     1   159     1   160 0.97 Protein of unknown function (DUF2514)
KdgM                 PF06178.8    218 seq469_BIOID47099    -            238   1.8e-64  217.0  12.5   1   1   1.5e-68   2.1e-64  216.9   8.7     3   216    19   236    17   238 0.98 Oligogalacturonate-specific porin protein (KdgM)
PLDc_2               PF13091.1    126 seq471_BIOID47099    -            177   2.4e-24   85.3   0.1   1   1   2.1e-28   2.9e-24   85.0   0.1     2   126    42   167    41   167 0.87 PLD-like domain
Trns_repr_metal      PF02583.12    85 seq472_BIOID47099    -             96   3.4e-26   91.1   0.8   1   1   2.8e-30   3.8e-26   90.9   0.6     2    85    11    94    10    94 0.94 Metal-sensitive transcriptional repressor
Pirin                PF02678.11   107 seq474_BIOID47099    -            233   2.1e-21   75.7   0.0   1   1   2.8e-25   3.8e-21   74.8   0.0     2   107     4   119     3   119 0.95 Pirin
T5orf172             PF10544.4    100 seq475_BIOID47099    -            269   1.3e-06   28.5   0.0   1   1   1.7e-10   2.3e-06   27.8   0.0     2    94     8    94     7   100 0.80 T5orf172 domain
ThiF                 PF00899.16   136 seq476_BIOID47099    -            597     8e-20   70.9   0.0   1   1   9.4e-24   1.3e-19   70.2   0.0     2   110   347   456   346   476 0.90 ThiF family
NUDIX                PF00293.23   135 seq483_BIOID47099    -            169   1.2e-21   76.6   0.3   1   1     1e-25   1.4e-21   76.4   0.2     3   134    29   166    27   167 0.90 NUDIX domain
Dynamin_N            PF00350.18   168 seq484_BIOID47099    -            742   1.2e-18   67.3   0.0   1   1     8e-22   3.7e-18   65.7   0.0     1   148    72   278    72   300 0.79 Dynamin family
MMR_HSR1             PF01926.18   114 seq484_BIOID47099    -            742   3.9e-08   33.1   0.0   1   1   1.1e-10   5.1e-07   29.5   0.0     2   114    72   298    71   298 0.78 50S ribosome-binding GTPase
HATPase_c            PF02518.21   111 seq487_BIOID47099    -            493   1.6e-24   85.6   0.1   1   1   6.9e-27   3.1e-23   81.4   0.0     1   109   372   480   372   482 0.96 Histidine kinase-, DNA gyrase B-, and HSP90-like ATPase
HisKA                PF00512.20    68 seq487_BIOID47099    -            493   8.8e-13   47.9   0.6   1   1   6.2e-16   2.8e-12   46.3   0.3     3    67   264   327   262   328 0.96 His Kinase A (phospho-acceptor) domain
HAMP                 PF00672.20    70 seq487_BIOID47099    -            493   8.3e-09   35.4   0.5   1   1   1.8e-12   8.3e-09   35.4   0.4     3    69   191   257   188   258 0.82 HAMP domain
DEAD                 PF00270.24   173 seq488_BIOID47099    -            614   1.4e-19   70.1   0.0   1   1     6e-23   2.7e-19   69.1   0.0     2   169   264   428   263   432 0.83 DEAD/DEAH box helicase
Helicase_C           PF00271.26    78 seq488_BIOID47099    -            614     6e-13   48.3   0.0   1   1   6.4e-16   2.9e-12   46.1   0.0     2    78   496   575   495   575 0.95 Helicase conserved C-terminal domain
McrBC                PF10117.4    321 seq490_BIOID47099    -            435   1.4e-79  267.2   0.0   1   1   1.2e-83   1.6e-79  267.0   0.0     3   321    61   385    59   385 0.96 McrBC 5-methylcytosine restriction system component
Peptidase_M42        PF05343.9    292 seq492_BIOID47099    -            356    8e-102  339.8   0.0   1   1  1.4e-105  9.4e-102  339.5   0.0     1   292    43   333    43   333 0.98 M42 glutamyl aminopeptidase
Peptidase_M20        PF01546.23   171 seq492_BIOID47099    -            356     2e-05   24.1   0.0   1   1   4.8e-09   3.3e-05   23.4   0.0    24   167   175   336   172   340 0.79 Peptidase family M20/M25/M40
ICL                  PF00463.16   526 seq493_BIOID47099    -            439  3.2e-200  665.6   1.7   1   2  4.6e-118  3.2e-114  381.9   0.0     1   255    12   262    12   264 0.99 Isocitrate lyase family
ICL                  PF00463.16   526 seq493_BIOID47099    -            439  3.2e-200  665.6   1.7   2   2   1.5e-88     1e-84  284.5   1.0   353   526   262   439   260   439 0.98 Isocitrate lyase family
PEP_mutase           PF13714.1    238 seq493_BIOID47099    -            439   4.8e-19   68.4   0.0   1   1   2.3e-22   1.6e-18   66.7   0.0    26   198    86   320    74   352 0.86 Phosphoenolpyruvate phosphomutase
Bac_export_2         PF01312.14   343 seq494_BIOID47099    -            120   2.9e-26   92.0   0.3   1   1   2.4e-30   3.3e-26   91.8   0.2   262   342     2    82     1    83 0.98 FlhB HrpN YscU SpaS Family
DUF1282              PF06930.7    170 seq495_BIOID47099    -            203   1.1e-35  122.6  10.4   1   1     2e-39   1.4e-35  122.3   7.2     1   165    15   182    15   193 0.95 Protein of unknown function (DUF1282)
Yip1                 PF04893.12   172 seq495_BIOID47099    -            203   2.3e-28   98.7  12.3   1   1   3.3e-32   2.3e-28   98.7   8.5     1   168    15   179    15   185 0.96 Yip1 domain
DUF2136              PF09907.4     76 seq496_BIOID47099    -            111   2.5e-25   88.2   0.2   1   1   2.3e-29   3.1e-25   87.9   0.1     2    75    27   102    26   103 0.97 Uncharacterized protein conserved in bacteria (DUF2136)
NrfD                 PF03916.9    313 seq497_BIOID47099    -            340   2.3e-43  148.6  27.7   1   1   1.7e-47   2.3e-43  148.6  19.2     2   311    10   290     9   292 0.85 Polysulphide reductase, NrfD
ADH_N                PF08240.7    109 seq500_BIOID47099    -            369   1.1e-28   99.0   2.4   1   1   1.6e-32   1.1e-28   99.0   1.7     2   108    28   154    27   155 0.91 Alcohol dehydrogenase GroES-like domain
ADH_zinc_N           PF00107.21   130 seq500_BIOID47099    -            369   5.7e-20   71.0   0.1   1   1   1.5e-23   9.9e-20   70.2   0.0     1   128   197   330   197   332 0.90 Zinc-binding dehydrogenase
Mem_trans            PF03547.13   385 seq503_BIOID47099    -            314   1.7e-58  197.6  21.9   1   2   2.8e-37   3.8e-33  114.2   2.3     4   155     7   161     4   168 0.96 Membrane transport protein
Mem_trans            PF03547.13   385 seq503_BIOID47099    -            314   1.7e-58  197.6  21.9   2   2   9.4e-30   1.3e-25   89.4   8.0   236   385   165   307   160   307 0.96 Membrane transport protein
Thiolase_N           PF00108.18   264 seq508_BIOID47099    -            436   4.7e-66  222.3   0.5   1   1   1.4e-69   6.4e-66  221.9   0.3     3   264    14   288    12   288 0.97 Thiolase, N-terminal domain
Thiolase_C           PF02803.13   123 seq508_BIOID47099    -            436   5.5e-37  125.8   0.7   1   1   3.4e-40   1.5e-36  124.3   0.1     3   122   297   434   295   435 0.98 Thiolase, C-terminal domain
LigB                 PF02900.13   272 seq510_BIOID47099    -            271   2.3e-57  193.9   0.2   1   1   1.9e-61   2.6e-57  193.7   0.2     1   271    16   270    16   271 0.92 Catalytic LigB subunit of aromatic ring-opening dioxygenase
Hydrolase_3          PF08282.7    254 seq511_BIOID47099    -            271   2.7e-56  190.8   0.1   1   1     9e-60   3.1e-56  190.6   0.1     1   254     6   259     6   259 0.98 haloacid dehalogenase-like hydrolase
S6PP                 PF05116.8    247 seq511_BIOID47099    -            271   1.3e-12   47.4   0.0   1   1   7.7e-12   2.6e-08   33.3   0.0   130   224   155   250    86   255 0.90 Sucrose-6F-phosphate phosphohydrolase
Hydrolase            PF00702.21   204 seq511_BIOID47099    -            271   5.7e-08   33.4   0.9   1   1   2.8e-10   9.6e-07   29.4   0.2     1   204     3   227     3   227 0.54 haloacid dehalogenase-like hydrolase
HAD                  PF12710.2    191 seq511_BIOID47099    -            271     2e-07   31.2   0.0   1   1     4e-10   1.4e-06   28.5   0.0    91   191    27   224    19   224 0.81 haloacid dehalogenase-like hydrolase
NapB                 PF03892.9    134 seq512_BIOID47099    -            156   1.3e-45  154.2   0.0   1   1   1.1e-49   1.4e-45  154.1   0.0    31   133    48   150    21   151 0.90 Nitrate reductase cytochrome c-type subunit (NapB)
Gly_kinase           PF02595.10   378 seq514_BIOID47099    -            381  6.2e-183  607.6  20.0   1   1  5.1e-187    7e-183  607.4  13.8     1   377     1   377     1   378 1.00 Glycerate kinase family
TauD                 PF02668.11   258 seq515_BIOID47099    -            100   2.3e-27   96.1   0.5   1   1   1.9e-31   2.6e-27   96.0   0.4   170   258     2    89     1    89 0.98 Taurine catabolism dioxygenase TauD, TfdA family
Acyl_transf_3        PF01757.17   340 seq516_BIOID47099    -            331   2.5e-34  118.5  35.6   1   1   2.3e-38   3.1e-34  118.2  24.7     2   339     6   318     5   321 0.88 Acyltransferase family
TPP_enzyme_N         PF02776.13   172 seq517_BIOID47099    -            548   1.1e-58  197.4   3.5   1   1   5.9e-62   2.7e-58  196.1   0.2     1   169     1   167     1   170 0.98 Thiamine pyrophosphate enzyme, N-terminal TPP binding domain
TPP_enzyme_C         PF02775.16   153 seq517_BIOID47099    -            548   8.2e-52  174.7   0.5   1   1   2.8e-54   1.3e-50  170.8   0.0     1   153   374   522   374   522 0.98 Thiamine pyrophosphate enzyme, C-terminal TPP binding domain
TPP_enzyme_M         PF00205.17   137 seq517_BIOID47099    -            548     2e-41  140.8   0.1   1   1   1.1e-44   4.9e-41  139.5   0.1     1   137   186   321   186   321 0.98 Thiamine pyrophosphate enzyme, central domain
NUDIX                PF00293.23   135 seq519_BIOID47099    -            180   5.4e-17   61.5   0.3   1   1   7.2e-21   9.8e-17   60.7   0.2     1   125    36   155    36   165 0.83 NUDIX domain
EIIA-man             PF03610.11   116 seq524_BIOID47099    -            472   2.2e-26   92.0   2.8   1   1   1.3e-29   4.5e-26   91.0   2.0     2   116     4   121     3   121 0.98 PTS system fructose IIA component
PEP-utilisers_N      PF05524.8    123 seq524_BIOID47099    -            472   3.3e-23   81.7   0.5   1   1   9.5e-27   3.3e-23   81.7   0.4    12   122   257   368   256   369 0.96 PEP-utilising enzyme, N-terminal
PTS-HPr              PF00381.14    84 seq524_BIOID47099    -            472     4e-20   71.3   0.6   1   1     4e-23   1.4e-19   69.6   0.0     5    83   159   237   155   238 0.96 PTS HPr component phosphorylation site
PEP-utilizers        PF00391.18    81 seq524_BIOID47099    -            472   1.1e-16   60.0   0.0   1   1   7.5e-20   2.6e-16   58.8   0.0     3    79   388   464   386   466 0.92 PEP-utilising enzyme, mobile domain
DUF932               PF06067.6    239 seq525_BIOID47099    -            273   1.6e-66  223.9   0.0   1   1   1.3e-70   1.8e-66  223.7   0.0     1   239    37   262    37   262 0.99 Domain of unknown function (DUF932)
MTS                  PF05175.9    170 seq526_BIOID47099    -            378   3.5e-59  198.8   0.0   1   1   1.1e-59   1.6e-56  190.2   0.0     2   170   199   370   198   370 0.98 Methyltransferase small domain
Methyltransf_31      PF13847.1    152 seq526_BIOID47099    -            378     2e-13   50.0   0.0   1   1   5.3e-16   8.1e-13   48.1   0.0     6   117   231   347   227   371 0.83 Methyltransferase domain
Methyltransf_26      PF13659.1    117 seq526_BIOID47099    -            378   3.1e-11   43.2   0.0   1   1   5.4e-14   8.3e-11   41.8   0.0     3   115   231   340   229   342 0.86 Methyltransferase domain
Methyltransf_18      PF12847.2    112 seq526_BIOID47099    -            378   2.3e-10   40.8   0.0   1   1   4.6e-13     7e-10   39.3   0.0     3   110   230   339   229   341 0.78 Methyltransferase domain
Methyltransf_12      PF08242.7     99 seq526_BIOID47099    -            378   4.9e-08   33.2   0.0   1   1     2e-10     3e-07   30.7   0.0     1    99   233   336   233   336 0.91 Methyltransferase domain
PrmA                 PF06325.8    295 seq526_BIOID47099    -            378   1.1e-05   24.5   0.0   1   1   3.3e-08     5e-05   22.4   0.0   163   232   230   305   219   326 0.74 Ribosomal protein L11 methyltransferase (PrmA)
Sigma54_activat      PF00158.21   168 seq527_BIOID47099    -            513   4.4e-56  188.8   0.0   1   1   9.7e-60   6.6e-56  188.2   0.0     2   167   207   365   206   366 0.98 Sigma-54 interaction domain
AAA                  PF00004.24   132 seq527_BIOID47099    -            513   3.3e-05   23.9   0.0   1   1   1.2e-08   8.2e-05   22.7   0.0     1   111   230   341   230   359 0.85 ATPase family associated with various cellular activities (AAA)
Aldo_ket_red         PF00248.16   283 seq528_BIOID47099    -            283   3.9e-57  193.1   0.0   1   1   3.6e-61   4.9e-57  192.7   0.0     3   282    16   258    15   259 0.96 Aldo/keto reductase family
HTH_19               PF12844.2     64 seq531_BIOID47099    -            139     5e-11   42.3   0.0   1   1   2.2e-14     1e-10   41.4   0.0     4    60    83   138    81   139 0.93 Helix-turn-helix domain
HTH_3                PF01381.17    55 seq531_BIOID47099    -            139   2.2e-10   40.0   0.0   1   1   7.8e-14   3.5e-10   39.4   0.0     2    53    84   134    83   136 0.93 Helix-turn-helix
HTH_26               PF13443.1     63 seq531_BIOID47099    -            139   5.2e-07   29.6   0.0   1   1   2.1e-10   9.7e-07   28.7   0.0     2    57    83   136    82   139 0.94 Cro/C1-type HTH DNA-binding domain
Transcrip_reg        PF01709.15   234 seq535_BIOID47099    -            246   1.8e-98  328.2   0.2   1   1  1.5e-102     2e-98  328.0   0.1     1   233     5   236     5   237 0.98 Transcriptional regulator
Esterase             PF00756.15   251 seq536_BIOID47099    -            400   1.9e-48  164.9   0.0   1   1   2.8e-52   1.9e-48  164.9   0.0     1   251   172   391   172   391 0.97 Putative esterase
DUF3327              PF11806.3    122 seq536_BIOID47099    -            400   2.9e-37  127.5   0.5   1   1   4.2e-41   2.9e-37  127.5   0.3     3   121    29   155    21   156 0.97 Domain of unknown function (DUF3327)
DDE_Tnp_IS1          PF03400.8    131 seq537_BIOID47099    -            125   1.3e-68  228.9   1.3   1   1     1e-72   1.4e-68  228.8   0.9     7   131     1   125     1   125 1.00 IS1 transposase
YkuD                 PF03734.9    146 seq538_BIOID47099    -            311   5.6e-20   71.9   0.1   1   1   6.3e-24   8.5e-20   71.3   0.0     2   146    97   231    96   231 0.81 L,D-transpeptidase catalytic domain
SBP_bac_1            PF01547.20   314 seq539_BIOID47099    -            430   2.3e-38  132.5   4.0   1   1   4.6e-42   3.1e-38  132.1   2.7     7   310    43   325    36   329 0.88 Bacterial extracellular solute-binding protein
SBP_bac_8            PF13416.1    281 seq539_BIOID47099    -            430   3.9e-30  105.4   9.7   1   1   7.7e-34   5.2e-30  105.0   6.7     1   276    48   355    48   360 0.77 Bacterial extracellular solute-binding protein
UPF0066              PF01980.11   120 seq540_BIOID47099    -            235   1.3e-40  137.9   0.0   1   1   3.5e-44   4.8e-40  136.1   0.0     1   118    18   142    18   144 0.95 Uncharacterised protein family UPF0066
zf-dskA_traR         PF01258.12    36 seq547_BIOID47099    -            151   5.7e-10   38.6   3.6   1   1   7.5e-14     1e-09   37.8   2.5     2    35   110   143   109   147 0.87 Prokaryotic dksA/traR C4-type zinc finger
Peripla_BP_3         PF13377.1    160 seq548_BIOID47099    -            392   2.7e-38  131.3   0.7   1   1   6.8e-40   2.3e-36  125.0   0.1     3   160   113   277   111   277 0.95 Periplasmic binding protein-like domain
HTH_AraC             PF00165.18    42 seq548_BIOID47099    -            392   3.3e-22   77.5   0.1   1   2   2.8e-11   9.7e-08   31.4   0.0     1    42   294   335   294   335 0.97 Bacterial regulatory helix-turn-helix proteins, AraC family
HTH_AraC             PF00165.18    42 seq548_BIOID47099    -            392   3.3e-22   77.5   0.1   2   2   9.9e-15   3.4e-11   42.4   0.1     6    41   348   384   346   385 0.95 Bacterial regulatory helix-turn-helix proteins, AraC family
HTH_18               PF12833.2     81 seq548_BIOID47099    -            392   8.3e-20   70.5   0.1   1   1   1.7e-22   5.8e-19   67.8   0.0     3    79   309   384   307   385 0.97 Helix-turn-helix domain
Peripla_BP_4         PF13407.1    258 seq548_BIOID47099    -            392   5.4e-13   48.7   0.0   1   1   2.6e-16   8.8e-13   48.0   0.0    75   258    72   258    52   258 0.85 Periplasmic binding protein domain
BPD_transp_1         PF00528.17   185 seq549_BIOID47099    -            264     7e-28   97.2  12.8   1   1   5.1e-32     7e-28   97.2   8.9     1   181    81   248    77   252 0.97 Binding-protein-dependent transport system inner membrane component
TPP_enzyme_N         PF02776.13   172 seq550_BIOID47099    -            572   5.3e-43  146.3   0.8   1   1   2.1e-45   9.5e-42  142.2   0.1     2   170     4   170     3   172 0.98 Thiamine pyrophosphate enzyme, N-terminal TPP binding domain
TPP_enzyme_C         PF02775.16   153 seq550_BIOID47099    -            572     3e-41  140.4   1.3   1   1   2.3e-44   1.1e-40  138.6   0.2     1   153   379   525   379   525 0.96 Thiamine pyrophosphate enzyme, C-terminal TPP binding domain
TPP_enzyme_M         PF00205.17   137 seq550_BIOID47099    -            572   8.4e-28   96.7   0.0   1   1   4.3e-31   1.9e-27   95.5   0.0     2   137   192   319   191   319 0.96 Thiamine pyrophosphate enzyme, central domain
CSD                  PF00313.17    66 seq551_BIOID47099    -             71     1e-31  108.3   0.2   1   1   8.1e-36   1.1e-31  108.2   0.1     1    65     6    70     6    71 0.98 'Cold-shock' DNA-binding domain
DUF997               PF06196.7     80 seq554_BIOID47099    -             80   2.5e-31  106.8   0.9   1   1     2e-35   2.7e-31  106.7   0.6     2    78     7    78     6    80 0.97 Protein of unknown function (DUF997)
Usp                  PF00582.21   140 seq556_BIOID47099    -            144   5.2e-21   75.1   0.0   1   1   4.3e-25   5.9e-21   75.0   0.0     2   140     3   138     2   138 0.98 Universal stress protein family
Aminotran_3          PF00202.16   339 seq557_BIOID47099    -            428  1.7e-121  405.0   0.1   1   1  1.5e-125    2e-121  404.8   0.1     2   338    29   362    28   363 0.98 Aminotransferase class-III
RNA_pol_Rpb2_6       PF00562.23   386 seq559_BIOID47099    -           1342  4.7e-162  539.0   0.0   1   1  3.5e-162  7.9e-159  528.4   0.1     2   386   716  1264   715  1264 0.98 RNA polymerase Rpb2, domain 6
RNA_pol_Rpb2_7       PF04560.15    83 seq559_BIOID47099    -           1342   5.7e-32  109.6   0.1   1   1   8.2e-35   1.9e-31  108.0   0.0     1    82  1266  1341  1266  1342 0.98 RNA polymerase Rpb2, domain 7
RNA_pol_Rpb2_3       PF04565.11    68 seq559_BIOID47099    -           1342   7.1e-30  102.4   0.0   1   1   7.4e-33   1.7e-29  101.2   0.0     1    68   513   582   513   582 0.98 RNA polymerase Rpb2, domain 3
RNA_pol_Rpb2_45      PF10385.4     66 seq559_BIOID47099    -           1342   4.6e-29   99.9   0.3   1   1   1.5e-31   3.5e-28   97.0   0.2     1    66   591   656   591   656 1.00 RNA polymerase beta subunit external 1 domain
RNA_pol_Rpb2_1       PF04563.10   203 seq559_BIOID47099    -           1342   1.5e-26   92.4   0.0   1   1   1.4e-29   3.1e-26   91.4   0.0     2   203    27   509    26   509 0.98 RNA polymerase beta subunit
RNA_pol_Rpb2_2       PF04561.9    190 seq559_BIOID47099    -           1342   1.6e-25   89.5   0.9   1   2   8.4e-11   1.9e-07   30.5   0.0     1    74   151   225   151   276 0.82 RNA polymerase Rpb2, domain 2
RNA_pol_Rpb2_2       PF04561.9    190 seq559_BIOID47099    -           1342   1.6e-25   89.5   0.9   2   2   1.9e-18   4.4e-15   55.4   0.0    80   190   340   454   329   454 0.88 RNA polymerase Rpb2, domain 2
EutC                 PF05985.6    238 seq562_BIOID47099    -            295   1.1e-81  273.2   0.0   1   1     1e-85   1.4e-81  272.9   0.0     2   237    61   293    60   294 0.98 Ethanolamine ammonia-lyase light chain (EutC)
IstB_IS21            PF01695.12   178 seq564_BIOID47099    -            260   1.7e-70  235.9   0.1   1   1     1e-73   3.5e-70  234.9   0.1     1   178    57   236    57   236 0.98 IstB-like ATP binding protein
Bac_DnaA             PF00308.13   219 seq564_BIOID47099    -            260   5.7e-08   32.5   0.0   1   1   2.5e-11   8.5e-08   31.9   0.0    36   136   105   203    76   208 0.85 Bacterial dnaA  protein
PhoH                 PF02562.11   205 seq564_BIOID47099    -            260     2e-06   27.0   0.3   1   1   1.9e-08   6.5e-05   22.1   0.0    11    48    95   132    85   143 0.81 PhoH-like protein
AAA                  PF00004.24   132 seq564_BIOID47099    -            260   7.6e-05   22.7   0.0   1   1   3.9e-08   0.00013   21.9   0.0     1    74   106   181   106   215 0.77 ATPase family associated with various cellular activities (AAA)
Cytochrom_NNT        PF03264.9    174 seq565_BIOID47099    -            200   1.6e-74  248.9   3.4   1   1   5.4e-78   1.8e-74  248.7   2.4     4   174    22   193    19   193 0.98 NapC/NirT cytochrome c family, N-terminal region
IstB_IS21            PF01695.12   178 seq566_BIOID47099    -            251   5.7e-73  243.9   0.0   1   1   1.6e-76   7.4e-73  243.6   0.0     1   178    53   230    53   230 0.99 IstB-like ATP binding protein
IstB_IS21_ATP        PF08483.6     30 seq566_BIOID47099    -            251   1.4e-13   50.1   0.5   1   1   6.6e-17     3e-13   49.0   0.4     2    30    24    52    23    52 0.98 IstB-like ATP binding N-terminal
Bac_DnaA             PF00308.13   219 seq566_BIOID47099    -            251   3.6e-05   23.3   0.0   1   1   1.3e-08   5.7e-05   22.7   0.0    37   107   102   170    98   200 0.88 Bacterial dnaA  protein
OmpW                 PF03922.9    192 seq567_BIOID47099    -            212   3.5e-73  245.2   0.1   1   1   8.9e-77   4.1e-73  245.0   0.1     1   192    23   212    23   212 0.99 OmpW family
OMP_b-brl            PF13505.1    176 seq567_BIOID47099    -            212   2.2e-15   56.9   6.5   1   1   6.1e-19   2.8e-15   56.5   4.5     1   176     7   212     7   212 0.77 Outer membrane protein beta-barrel domain
OprF                 PF05736.6    184 seq567_BIOID47099    -            212   5.4e-05   22.6   0.2   1   1   3.6e-08   0.00017   21.0   0.1    47   120    54   129     4   145 0.84 OprF membrane domain
SPOR                 PF05036.8     76 seq571_BIOID47099    -            319   3.8e-17   62.1   0.4   1   1   1.3e-20   1.8e-16   59.9   0.0     3    72   246   312   244   315 0.91 Sporulation related domain
CbiA                 PF01656.18   195 seq572_BIOID47099    -            398   1.5e-18   66.8   0.0   1   1   3.7e-22   2.5e-18   66.0   0.0     1   144   111   294   111   322 0.74 CobQ/CobB/MinD/ParA nucleotide binding domain
GFO_IDH_MocA         PF01408.17   120 seq575_BIOID47099    -            359   1.6e-25   89.8   0.0   1   1   5.6e-29   2.6e-25   89.1   0.0     1   120    18   135    18   135 0.96 Oxidoreductase family, NAD-binding Rossmann fold
GFO_IDH_MocA_C       PF02894.12   115 seq575_BIOID47099    -            359   2.2e-18   65.9   0.0   1   1   8.3e-22   3.8e-18   65.2   0.0     1   115   147   254   147   254 0.97 Oxidoreductase family, C-terminal alpha/beta domain
Semialdhyde_dh       PF01118.19   121 seq575_BIOID47099    -            359   4.3e-06   26.9   0.0   1   1   1.6e-09   7.2e-06   26.2   0.0     1    95    19   107    19   113 0.88 Semialdehyde dehydrogenase, NAD binding domain
Peptidase_S11        PF00768.15   241 seq576_BIOID47099    -            313   4.4e-89  297.7   1.0   1   1   1.6e-92   5.5e-89  297.4   0.7     2   240    33   264    32   265 0.98 D-alanyl-D-alanine carboxypeptidase
Beta-lactamase2      PF13354.1    197 seq576_BIOID47099    -            313   1.6e-12   47.1   0.2   1   1   6.3e-16   2.2e-12   46.7   0.1     1   142    51   194    51   260 0.86 Beta-lactamase enzyme family
DAHP_synth_1         PF00793.15   272 seq577_BIOID47099    -            350  1.3e-105  351.8   0.0   1   1  1.1e-109  1.5e-105  351.6   0.0     8   271    40   338    25   339 0.96 DAHP synthetase I family
SSF                  PF00474.12   406 seq578_BIOID47099    -            483  8.8e-143  475.6  29.8   1   1  7.9e-147  1.1e-142  475.3  20.6     1   406    36   432    36   432 1.00 Sodium:solute symporter family
EAL                  PF00563.15   236 seq580_BIOID47099    -            429   2.3e-40  138.4   0.1   1   1   7.3e-44     5e-40  137.3   0.1    14   235   199   414   191   415 0.87 EAL domain
BLUF                 PF04940.7     93 seq580_BIOID47099    -            429   5.9e-27   93.1   0.0   1   1   1.5e-30     1e-26   92.3   0.0     1    92    28   119    28   120 0.98 Sensors of blue-light using FAD
Peptidase_S49        PF01343.13   154 seq582_BIOID47099    -            447   1.8e-41  141.3   0.2   1   1   3.1e-45   4.2e-41  140.1   0.1     3   150   152   298   150   302 0.96 Peptidase family S49
HicB                 PF05534.7     51 seq583_BIOID47099    -            118   5.4e-11   41.7   0.0   1   1   6.2e-15   8.4e-11   41.1   0.0     3    51    60   110    58   110 0.96 HicB family
Pantoate_transf      PF02548.10   261 seq584_BIOID47099    -            264  1.6e-107  358.3   0.2   1   1  1.4e-111  1.9e-107  358.1   0.1     2   261     3   260     2   260 0.99 Ketopantoate hydroxymethyltransferase
tRNA-synt_1c         PF00749.16   314 seq586_BIOID47099    -            308   2.1e-51  174.3   0.0   1   1   7.8e-55   1.1e-50  172.0   0.0     5   295    19   284    17   298 0.93 tRNA synthetases class I (E and Q), catalytic domain
AA_permease          PF00324.16   479 seq587_BIOID47099    -            466    6e-112  374.3  45.2   1   1  1.1e-115  7.4e-112  374.0  31.3     1   469    18   453    18   460 0.96 Amino acid permease
AA_permease_2        PF13520.1    426 seq587_BIOID47099    -            466   2.1e-46  158.1  47.6   1   1   3.8e-50   2.6e-46  157.9  33.0     3   410    16   434    14   458 0.86 Amino acid permease
CusF_Ec              PF11604.3     70 seq590_BIOID47099    -            117   2.4e-21   75.2   0.3   1   1   2.7e-25   3.6e-21   74.6   0.2     1    66    47   112    47   116 0.90 Copper binding periplasmic protein CusF
Molybdopterin        PF00384.17   432 seq591_BIOID47099    -           1021   1.1e-17   63.8   0.0   1   1   3.8e-17   1.7e-13   49.9   0.0    66   398   242   683   235   689 0.71 Molybdopterin oxidoreductase
Molydop_binding      PF01568.16   109 seq591_BIOID47099    -           1021   1.9e-13   50.0   0.2   1   1   3.3e-16   1.5e-12   47.1   0.0    14    92   891   989   880  1000 0.79 Molydopterin dinucleotide binding domain
PTS_EIIA_2           PF00359.17   142 seq592_BIOID47099    -            582   6.9e-17   61.3   1.0   1   1   2.8e-20   1.9e-16   59.9   0.0    11   120   455   561   447   581 0.89 Phosphoenolpyruvate-dependent sugar phosphotransferase system, EIIA 2
HTH_11               PF08279.7     55 seq592_BIOID47099    -            582   1.7e-09   37.0   0.2   1   1   1.2e-12   8.3e-09   34.8   0.0     1    55     5    60     5    60 0.93 HTH domain
CoA_transf_3         PF02515.12   191 seq594_BIOID47099    -            394   1.7e-65  219.7   0.0   1   1   1.7e-69   2.3e-65  219.3   0.0     1   191    87   275    87   275 0.99 CoA-transferase family III
Lipase_GDSL_2        PF13472.1    179 seq595_BIOID47099    -            208   1.8e-28   99.7   0.0   1   1   3.5e-32   2.4e-28   99.3   0.0     1   175    31   188    31   191 0.89 GDSL-like Lipase/Acylhydrolase family
Lipase_GDSL          PF00657.17   234 seq595_BIOID47099    -            208   7.1e-22   78.2   0.0   1   1   1.2e-25   8.4e-22   78.0   0.0     2   233    31   195    30   196 0.90 GDSL-like Lipase/Acylhydrolase
RuvC                 PF02075.12   149 seq600_BIOID47099    -            173   1.2e-66  223.0   0.5   1   1     1e-70   1.4e-66  222.7   0.3     1   149     4   150     4   150 1.00 Crossover junction endodeoxyribonuclease RuvC
Pep_deformylase      PF01327.16   157 seq602_BIOID47099    -            169   6.4e-53  178.2   0.1   1   1   5.6e-57   7.6e-53  177.9   0.1     2   156     4   152     3   153 0.94 Polypeptide deformylase
Aldo_ket_red         PF00248.16   283 seq604_BIOID47099    -            329   1.7e-75  253.3   0.0   1   1   1.4e-79   1.9e-75  253.1   0.0     2   281    16   308    15   310 0.98 Aldo/keto reductase family
Pili_assembly_N      PF00345.15   122 seq605_BIOID47099    -            238   1.9e-11   43.6   3.4   1   1   1.5e-15   2.1e-11   43.5   0.5    14   116    38   145    26   147 0.81 Gram-negative pili assembly chaperone, N-terminal domain
PLA1                 PF02253.10   260 seq606_BIOID47099    -            289   1.7e-93  312.6   5.0   1   1   1.5e-97   2.1e-93  312.4   3.5     8   260    39   286    33   286 0.98 Phospholipase A1
Nitroreductase       PF00881.19   165 seq607_BIOID47099    -            183   1.9e-25   89.5   0.1   1   1   1.5e-29   2.1e-25   89.3   0.0     2   164     8   161     7   162 0.94 Nitroreductase family
Esterase             PF00756.15   251 seq608_BIOID47099    -            277   1.1e-76  257.4   0.0   1   1   2.8e-80   1.3e-76  257.2   0.0     1   250    21   268    21   269 0.99 Putative esterase
Chlorophyllase2      PF12740.2    260 seq608_BIOID47099    -            277   3.2e-05   22.8   0.0   1   1     1e-08   4.7e-05   22.2   0.0    13   121    39   165    27   214 0.74 Chlorophyllase enzyme
YfiO                 PF13525.1    203 seq610_BIOID47099    -            245   1.1e-84  282.8   5.8   1   1   2.8e-88   1.3e-84  282.6   4.0     1   202    28   236    28   238 0.97 Outer membrane lipoprotein
TPR_18               PF13512.1    142 seq610_BIOID47099    -            245   5.1e-65  217.7   7.3   1   1     3e-68   1.4e-64  216.3   1.2     2   142    24   167    23   167 0.98 Tetratricopeptide repeat
tRNA-synt_2b         PF00587.20   173 seq611_BIOID47099    -            572   7.4e-43  145.9   0.0   1   1   2.4e-46   1.1e-42  145.4   0.0     3   169    51   215    49   219 0.97 tRNA synthetase class II core domain (G, H, P, S and T)
YbaK                 PF04073.10   123 seq611_BIOID47099    -            572   5.8e-27   93.8   0.1   1   1   2.4e-30   1.1e-26   92.9   0.1     1   119   257   376   257   379 0.96 YbaK / prolyl-tRNA synthetases associated domain
HGTP_anticodon       PF03129.15    94 seq611_BIOID47099    -            572   7.6e-22   76.9   0.1   1   1   3.8e-25   1.7e-21   75.7   0.1     1    93   475   568   475   569 0.97 Anticodon binding domain
ABC_tran             PF00005.22   118 seq613_BIOID47099    -            205   8.9e-22   77.5   0.0   1   1   2.3e-25   1.5e-21   76.7   0.0     1   117    41   154    41   155 0.91 ABC transporter
ABC_tran             PF00005.22   118 seq614_BIOID47099    -            255   2.2e-22   79.5   0.0   1   1   9.5e-26   4.4e-22   78.5   0.0     1   117    51   160    51   161 0.92 ABC transporter
WYL                  PF13280.1    172 seq615_BIOID47099    -            233   1.4e-08   34.7   0.0   1   1   5.3e-12   2.4e-08   33.9   0.0     4    78   129   197   127   210 0.91 WYL domain
HTH_DeoR             PF08220.7     57 seq615_BIOID47099    -            233   2.8e-06   26.6   0.2   1   1   1.3e-09   5.8e-06   25.6   0.2     1    37    14    50    14    51 0.93 DeoR-like helix-turn-helix domain
GntR                 PF00392.16    64 seq615_BIOID47099    -            233   1.3e-05   24.3   0.2   1   1   5.9e-09   2.7e-05   23.3   0.1    13    43    17    46    10    49 0.88 Bacterial regulatory proteins, gntR family
PTR2                 PF00854.16   373 seq618_BIOID47099    -            489     2e-79  266.9  25.0   1   1   3.9e-83   2.6e-79  266.5  17.3     2   372    82   427    81   428 0.97 POT family
MFS_1                PF07690.11   354 seq618_BIOID47099    -            489     5e-15   54.9  59.4   1   1   1.4e-16   9.4e-13   47.5  20.8    12   304    30   291    16   341 0.65 Major Facilitator Superfamily
Nramp                PF01566.13   357 seq621_BIOID47099    -            412    3e-127  424.1  30.6   1   1  3.3e-131  4.6e-127  423.5  21.2     1   357    38   384    38   384 0.98 Natural resistance-associated macrophage protein
GnsAB                PF08178.6     54 seq624_BIOID47099    -             58   6.3e-30  102.4   8.1   1   1   5.1e-34     7e-30  102.3   5.6     1    54     2    55     2    55 1.00 GnsA/GnsB family
ECH                  PF00378.15   245 seq627_BIOID47099    -            714   8.8e-62  208.2   0.3   1   1   3.3e-65   1.5e-61  207.5   0.2     6   192    14   205    11   259 0.90 Enoyl-CoA hydratase/isomerase family
3HCDH_N              PF02737.13   180 seq627_BIOID47099    -            714   2.3e-58  196.7   0.1   1   1   1.1e-61   4.8e-58  195.6   0.0     2   179   311   489   310   490 0.98 3-hydroxyacyl-CoA dehydrogenase, NAD binding domain
3HCDH                PF00725.17    97 seq627_BIOID47099    -            714   2.1e-37  127.2   0.0   1   2   2.3e-32     1e-28   99.4   0.0     1    97   492   586   492   586 0.99 3-hydroxyacyl-CoA dehydrogenase, C-terminal domain
3HCDH                PF00725.17    97 seq627_BIOID47099    -            714   2.1e-37  127.2   0.0   2   2   9.3e-09   4.2e-05   23.7   0.0     3    85   618   703   618   711 0.89 3-hydroxyacyl-CoA dehydrogenase, C-terminal domain
PrgH                 PF09480.5    375 seq628_BIOID47099    -            396  7.5e-139  462.6   4.4   1   1  6.2e-143  8.5e-139  462.4   3.0     1   375    19   394    19   394 1.00 Type III secretion system protein PrgH-EprH (PrgH)
Glyco_tranf_2_3      PF13641.1    230 seq632_BIOID47099    -            441   5.5e-41  140.7   0.0   1   1   2.4e-44   5.5e-41  140.7   0.0     1   230    75   299    75   299 0.96 Glycosyltransferase like family 2
Glycos_transf_2      PF00535.21   169 seq632_BIOID47099    -            441   2.5e-36  124.7   0.0   1   1   1.7e-39   3.9e-36  124.1   0.0     1   168    78   245    78   246 0.95 Glycosyl transferase family 2
Glyco_trans_2_3      PF13632.1    192 seq632_BIOID47099    -            441   3.8e-26   91.8  13.0   1   1   1.7e-29   3.8e-26   91.8   9.0     1   177   158   359   158   423 0.72 Glycosyl transferase family group 2
Glyco_transf_21      PF13506.1    174 seq632_BIOID47099    -            441   7.5e-15   54.5   0.1   1   1   5.1e-18   1.2e-14   53.9   0.1    17   174   141   298   104   298 0.89 Glycosyl transferase family 21
Chitin_synth_2       PF03142.10   527 seq632_BIOID47099    -            441   2.3e-08   32.7   5.8   1   1   5.1e-10   1.2e-06   27.1   0.0   177   305   131   257    85   261 0.85 Chitin synthase
Glyco_tranf_2_2      PF10111.4    281 seq632_BIOID47099    -            441   5.1e-08   32.2   0.1   1   1   3.8e-11   8.8e-08   31.4   0.0     1   111    78   178    78   185 0.94 Glycosyltransferase like family 2
DDE_Tnp_IS240        PF13610.1    140 seq633_BIOID47099    -            201   7.5e-51  171.6   0.0   1   1   2.2e-54     1e-50  171.2   0.0     4   139    42   179    40   180 0.99 DDE domain
rve                  PF00665.21   120 seq633_BIOID47099    -            201   4.4e-11   42.8   0.0   1   1   1.5e-14   6.9e-11   42.1   0.0     9   119    42   149    35   150 0.89 Integrase core domain
Prok-JAB             PF14464.1    105 seq634_BIOID47099    -            165   9.8e-11   41.0   0.1   1   1   9.2e-15   1.3e-10   40.6   0.1    11    97    30   140    20   149 0.75 Prokaryotic homologs of the JAB domain
BMC                  PF00936.14    75 seq635_BIOID47099    -            219   2.6e-24   84.5   1.0   1   2   4.6e-17   6.3e-13   48.0   0.3     1    64    35   109    35   130 0.93 BMC domain
BMC                  PF00936.14    75 seq635_BIOID47099    -            219   2.6e-24   84.5   1.0   2   2   6.1e-13   8.3e-09   34.8   0.0    13    64   157   210   147   218 0.84 BMC domain
AAA_15               PF13175.1    415 seq636_BIOID47099    -            608   3.8e-31  108.4   0.0   1   2   4.7e-12   1.6e-08   33.9   0.1     1    56     3    57     3   120 0.79 AAA ATPase domain
AAA_15               PF13175.1    415 seq636_BIOID47099    -            608   3.8e-31  108.4   0.0   2   2     1e-23   3.4e-20   72.3   0.0   334   414   294   374   281   375 0.93 AAA ATPase domain
AAA_21               PF13304.1    303 seq636_BIOID47099    -            608   1.5e-19   70.9   0.2   1   1     2e-16     7e-13   49.0   0.0   140   300   185   373   165   376 0.68 AAA domain
DUF2813              PF11398.3    373 seq636_BIOID47099    -            608   9.3e-11   41.2   0.1   1   1   8.1e-09   2.8e-05   23.2   0.0     1    49     1    50     1    57 0.93 Protein of unknown function (DUF2813)
AAA_23               PF13476.1    202 seq636_BIOID47099    -            608   1.8e-09   38.1   1.2   1   1   1.4e-12   4.9e-09   36.7   0.8     2   176     6   243     5   268 0.44 AAA domain
AceK                 PF06315.6    562 seq637_BIOID47099    -            578  4.6e-240  797.5   0.0   1   1  3.8e-244  5.2e-240  797.3   0.0     1   562     9   568     9   568 0.99 Isocitrate dehydrogenase kinase/phosphatase (AceK)
MbtH                 PF03621.8     54 seq639_BIOID47099    -             72     1e-20   72.6   0.4   1   1   9.3e-25   1.3e-20   72.4   0.3     1    53     1    54     1    55 0.96 MbtH-like protein
Porin_1              PF00267.16   337 seq642_BIOID47099    -            353  8.6e-142  472.2  24.9   1   1  1.4e-145  9.7e-142  472.0  17.3     1   337    29   353    29   353 0.98 Gram-negative porin
Porin_4              PF13609.1    311 seq642_BIOID47099    -            353   7.7e-22   78.0  31.8   1   1   1.1e-25   7.7e-22   78.0  22.0     4   304    12   327     7   336 0.76 Gram-negative porin
NIF3                 PF01784.13   242 seq643_BIOID47099    -            247   1.5e-56  191.5   0.0   1   1   1.4e-60   1.9e-56  191.2   0.0     2   240     6   235     5   238 0.95 NIF3 (NGG1p interacting factor 3)
adh_short            PF00106.20   167 seq644_BIOID47099    -            269   5.9e-26   91.2   0.0   1   1   2.9e-29     8e-26   90.8   0.0     1   166    16   177    16   178 0.90 short chain dehydrogenase
adh_short_C2         PF13561.1    243 seq644_BIOID47099    -            269   4.2e-12   46.2   0.0   1   1   2.1e-15   5.6e-12   45.8   0.0     6   193    25   202    22   211 0.90 Enoyl-(Acyl carrier protein) reductase
KR                   PF08659.5    181 seq644_BIOID47099    -            269   4.6e-12   45.8   0.0   1   1   2.9e-15   8.1e-12   45.0   0.0     3   165    18   175    17   194 0.80 KR domain
NAD_binding_10       PF13460.1    183 seq644_BIOID47099    -            269   1.3e-09   38.2   0.0   1   1   6.9e-13   1.9e-09   37.6   0.0     1   146    18   192    18   214 0.81 NADH(P)-binding
DUF2136              PF09907.4     76 seq645_BIOID47099    -            104   8.8e-25   86.4   0.1   1   1   7.8e-29   1.1e-24   86.2   0.1     2    74    19    93    18    95 0.97 Uncharacterized protein conserved in bacteria (DUF2136)
Formyl_trans_N       PF00551.14   181 seq646_BIOID47099    -            315   9.4e-56  188.1   0.0   1   1     2e-59   1.3e-55  187.5   0.0     2   180     6   183     5   184 0.98 Formyl transferase
Formyl_trans_C       PF02911.13   100 seq646_BIOID47099    -            315   1.1e-33  115.1   0.1   1   1   2.5e-37   1.7e-33  114.5   0.0     1    99   207   304   207   305 0.98 Formyl transferase, C-terminal domain
BPD_transp_1         PF00528.17   185 seq648_BIOID47099    -            293   7.9e-24   84.0  16.9   1   1   5.8e-28   7.9e-24   84.0  11.7     2   171    88   282    87   285 0.88 Binding-protein-dependent transport system inner membrane component
Proteasome           PF00227.21   190 seq649_BIOID47099    -            176   1.5e-25   89.4   0.2   1   1     2e-29   2.8e-25   88.6   0.1     5   186     2   168     2   172 0.94 Proteasome subunit
Pantoate_ligase      PF02569.10   280 seq650_BIOID47099    -            283    1e-123  411.4   0.1   1   1  8.5e-128  1.2e-123  411.2   0.0     1   280     1   280     1   280 0.98 Pantoate-beta-alanine ligase
LysR_substrate       PF03466.15   209 seq651_BIOID47099    -            305   6.4e-33  113.4   0.3   1   1   1.3e-36   8.7e-33  113.0   0.2     2   206    87   289    86   292 0.95 LysR substrate binding domain
HTH_1                PF00126.22    60 seq651_BIOID47099    -            305   3.8e-22   77.6   0.1   1   1   1.1e-25   7.7e-22   76.6   0.1     1    60     3    62     3    62 0.98 Bacterial regulatory helix-turn-helix protein, lysR family
UxaC                 PF02614.9    469 seq652_BIOID47099    -            491  4.7e-227  754.0   0.2   1   1  3.9e-231  5.3e-227  753.8   0.1     1   467    22   489    22   491 0.99 Glucuronate isomerase
AMP-binding          PF00501.23   418 seq653_BIOID47099    -           1293  6.2e-117  390.3   0.0   1   1    3e-120  8.3e-117  389.9   0.0     1   417   482   886   482   887 0.96 AMP-binding enzyme
Condensation         PF00668.15   301 seq653_BIOID47099    -           1293   2.1e-58  197.4   0.0   1   1   1.2e-61   3.2e-58  196.8   0.0     2   300     2   300     1   301 0.91 Condensation domain
Thioesterase         PF00975.15   229 seq653_BIOID47099    -           1293   3.3e-46  158.2   0.6   1   1   6.7e-47   1.8e-43  149.2   0.1     2   216  1067  1278  1066  1291 0.95 Thioesterase domain
PP-binding           PF00550.20    67 seq653_BIOID47099    -           1293   4.3e-11   42.8   0.1   1   1   4.6e-14   1.2e-10   41.3   0.1     3    65   980  1040   978  1042 0.91 Phosphopantetheine attachment site
Abhydrolase_6        PF12697.2    228 seq653_BIOID47099    -           1293   5.7e-06   26.2   0.2   1   1   2.1e-09   5.7e-06   26.2   0.1     2   127  1069  1198  1068  1267 0.66 Alpha/beta hydrolase family
MFS_1                PF07690.11   354 seq656_BIOID47099    -            452   3.9e-47  160.5  36.0   1   1     5e-49   3.4e-45  154.2  20.1     1   353    34   399    34   400 0.84 Major Facilitator Superfamily
MFS_2                PF13347.1    427 seq656_BIOID47099    -            452   2.3e-09   36.0  25.9   1   1   3.7e-12   2.5e-08   32.6  11.6    23   334    50   367    29   376 0.75 MFS/sugar transport protein
LysR_substrate       PF03466.15   209 seq658_BIOID47099    -            308   1.1e-20   73.5   0.1   1   1   2.2e-24   1.5e-20   73.0   0.1    18   205   105   290    87   294 0.89 LysR substrate binding domain
HTH_1                PF00126.22    60 seq658_BIOID47099    -            308     1e-20   73.1   0.6   1   1   3.4e-24   2.3e-20   71.9   0.4     2    60     5    63     4    63 0.97 Bacterial regulatory helix-turn-helix protein, lysR family
ACT_5                PF13710.1     63 seq659_BIOID47099    -             87   2.1e-26   91.4   0.1   1   1   1.9e-30   2.6e-26   91.0   0.1     2    63    13    73    12    73 0.98 ACT domain
CcmB                 PF03379.8    215 seq661_BIOID47099    -            220   2.4e-87  291.5  20.9   1   1     2e-91   2.7e-87  291.3  14.5     1   215     3   217     3   217 0.99 CcmB protein
adh_short            PF00106.20   167 seq662_BIOID47099    -            263     4e-26   91.7   3.2   1   1   8.2e-30   5.6e-26   91.3   2.2     1   165    33   189    33   191 0.85 short chain dehydrogenase
adh_short_C2         PF13561.1    243 seq662_BIOID47099    -            263   4.7e-24   85.3   0.0   1   1   8.7e-28     6e-24   85.0   0.0     5   240    41   259    39   262 0.89 Enoyl-(Acyl carrier protein) reductase
AIRS_C               PF02769.17   153 seq663_BIOID47099    -            347   5.8e-29  100.9   0.4   1   1   1.2e-32     8e-29  100.4   0.3     1   151   169   343   169   345 0.85 AIR synthase related protein, C-terminal domain
AIRS                 PF00586.19    96 seq663_BIOID47099    -            347   1.8e-19   69.6   0.2   1   1   6.9e-23   4.7e-19   68.2   0.1     2    95    50   140    49   141 0.97 AIR synthase related protein, N-terminal domain
ParB                 PF08775.5    127 seq664_BIOID47099    -            333   1.1e-46  158.1   1.6   1   1   2.4e-50   1.1e-46  158.1   1.1     1   126   199   324   199   325 0.99 ParB family
ParBc                PF02195.13    90 seq664_BIOID47099    -            333   2.8e-09   36.8   0.1   1   1   1.4e-12   6.4e-09   35.6   0.1     9    89    65   142    55   143 0.83 ParB-like nuclease domain
Fimbrial_CS1         PF04449.7    143 seq665_BIOID47099    -            166     1e-53  181.1   4.2   1   1   8.6e-58   1.2e-53  180.9   2.9     1   143    24   165    24   165 0.98 CS1 type fimbrial major subunit
PolyA_pol_arg_C      PF12626.2    124 seq666_BIOID47099    -            472   9.1e-43  144.7   2.1   1   1   3.9e-46   1.8e-42  143.7   1.5     1   123   342   465   342   466 0.94 Polymerase A arginine-rich C-terminus
PolyA_pol            PF01743.15   126 seq666_BIOID47099    -            472   9.7e-40  135.5   0.5   1   1   9.9e-43   4.5e-39  133.4   0.1     1   126    69   200    69   200 0.93 Poly A polymerase head domain
PolyA_pol_RNAbd      PF12627.2     64 seq666_BIOID47099    -            472   9.6e-22   76.2   0.2   1   1   8.3e-25   3.8e-21   74.3   0.0     1    61   227   287   227   290 0.96 Probable RNA and SrmB- binding site of polymerase A
Trehalase            PF01204.13   512 seq668_BIOID47099    -            565  4.3e-171  569.8   5.4   1   1  7.6e-175  5.2e-171  569.5   3.8     1   511    55   532    55   533 0.97 Trehalase
GDE_C                PF06202.9    370 seq668_BIOID47099    -            565   6.1e-11   41.5   0.0   1   1   2.1e-14   1.5e-10   40.2   0.0    46   273   171   441   157   447 0.86 Amylo-alpha-1,6-glucosidase
Pyr_redox_2          PF07992.9    200 seq669_BIOID47099    -            466   5.3e-32  111.2   0.0   1   1   5.4e-35   1.1e-31  110.2   0.0     1   198     8   315     8   317 0.89 Pyridine nucleotide-disulphide oxidoreductase
Pyr_redox_dim        PF02852.17   110 seq669_BIOID47099    -            466   4.1e-30  103.9   0.8   1   1   5.4e-33   1.1e-29  102.5   0.5     1   109   346   457   346   458 0.97 Pyridine nucleotide-disulphide oxidoreductase, dimerisation domain
Pyr_redox            PF00070.22    80 seq669_BIOID47099    -            466   1.7e-18   66.6   1.7   1   1   4.2e-19   8.3e-16   58.0   0.0     1    76   178   251   178   258 0.94 Pyridine nucleotide-disulphide oxidoreductase
Pyr_redox_3          PF13738.1    203 seq669_BIOID47099    -            466   3.4e-08   33.6   0.0   1   1   1.7e-10   3.2e-07   30.4   0.0     1   176    10   185    10   212 0.71 Pyridine nucleotide-disulphide oxidoreductase
FAD_binding_2        PF00890.19   421 seq669_BIOID47099    -            466   6.7e-06   25.0   3.4   1   1   3.2e-08   6.2e-05   21.9   1.5     1    40     8    48     8    51 0.96 FAD binding domain
Thi4                 PF01946.12   230 seq669_BIOID47099    -            466   1.5e-05   24.1   0.4   1   1   3.4e-08   6.6e-05   21.9   0.2    17    61     6    50     2    64 0.89 Thi4 family
HTH_19               PF12844.2     64 seq670_BIOID47099    -            138   1.7e-07   31.0   0.0   1   1     9e-11   6.1e-07   29.2   0.0     4    56    84   134    82   138 0.91 Helix-turn-helix domain
HTH_3                PF01381.17    55 seq670_BIOID47099    -            138   1.7e-07   30.8   0.0   1   1   4.6e-11   3.1e-07   30.0   0.0     1    54    84   135    84   136 0.94 Helix-turn-helix
YjcZ                 PF13990.1    270 seq675_BIOID47099    -            292  3.3e-117  390.3   4.8   1   1  2.7e-121  3.7e-117  390.1   3.3     1   270    21   287    21   287 0.99 YjcZ-like protein
Aminotran_4          PF01063.14   231 seq677_BIOID47099    -            309   1.1e-46  159.0   0.0   1   1   9.6e-51   1.3e-46  158.8   0.0     3   231    54   289    52   289 0.96 Aminotransferase class IV
DUF305               PF03713.8    151 seq678_BIOID47099    -            116   1.6e-21   76.5   8.6   1   1   2.7e-25   1.9e-21   76.3   6.0    62   151    24   112     6   112 0.74 Domain of unknown function (DUF305)
DUF4142              PF13628.1    139 seq678_BIOID47099    -            116   1.6e-06   28.0   3.6   1   1     4e-10   2.7e-06   27.3   2.5    57   131    29   103     7   110 0.80 Domain of unknown function (DUF4142)
LysR_substrate       PF03466.15   209 seq679_BIOID47099    -            323   1.2e-41  141.9   0.1   1   1   2.5e-45   1.7e-41  141.5   0.1     3   206   113   316   111   319 0.97 LysR substrate binding domain
HTH_1                PF00126.22    60 seq679_BIOID47099    -            323   7.3e-19   67.1   0.6   1   1     2e-22   1.3e-18   66.3   0.4     2    59    29    86    28    87 0.97 Bacterial regulatory helix-turn-helix protein, lysR family
DUF4158              PF13700.1    166 seq680_BIOID47099    -             69   4.4e-22   78.1   0.0   1   1   3.7e-26   5.1e-22   77.9   0.0     1    54     6    58     6    62 0.98 Domain of unknown function (DUF4158)
AA_permease          PF00324.16   479 seq681_BIOID47099    -            466  2.7e-121  405.1  48.3   1   1  4.5e-125    3e-121  404.9  33.4     1   474    18   453    18   458 0.98 Amino acid permease
AA_permease_2        PF13520.1    426 seq681_BIOID47099    -            466   2.5e-43  148.0  47.6   1   1   4.5e-47   3.1e-43  147.7  33.0     5   424    18   439    14   445 0.86 Amino acid permease
RQC                  PF09382.5    106 seq682_BIOID47099    -            611   3.4e-28   97.3   0.0   1   1   2.7e-31   9.2e-28   95.9   0.0     1   104   413   514   413   516 0.97 RQC domain
Helicase_C           PF00271.26    78 seq682_BIOID47099    -            611   4.6e-24   83.9   0.0   1   1   2.6e-24   8.9e-21   73.4   0.1     3    78   258   333   256   333 0.98 Helicase conserved C-terminal domain
HRDC                 PF00570.18    68 seq682_BIOID47099    -            611     8e-24   83.0   0.1   1   1   6.4e-27   2.2e-23   81.6   0.0     2    68   535   601   534   601 0.97 HRDC domain
DEAD                 PF00270.24   173 seq682_BIOID47099    -            611   2.6e-21   75.7   0.0   1   1   8.5e-24   2.9e-20   72.3   0.0     2   168    30   189    29   194 0.85 DEAD/DEAH box helicase
BMC                  PF00936.14    75 seq683_BIOID47099    -            166   2.9e-21   74.8   1.9   1   1   3.4e-25   4.6e-21   74.1   0.5     1    75     3    79     3    79 0.95 BMC domain
HDPD                 PF02924.9    118 seq685_BIOID47099    -            110   5.9e-15   54.9   0.2   1   1   4.9e-19   6.7e-15   54.8   0.2     2   114     3   106     2   109 0.88 Bacteriophage lambda head decoration protein D
PrmA                 PF06325.8    295 seq688_BIOID47099    -            293  1.2e-105  352.7   0.0   1   1  9.1e-109  1.4e-105  352.5   0.0     1   294     2   292     2   293 0.99 Ribosomal protein L11 methyltransferase (PrmA)
Methyltransf_18      PF12847.2    112 seq688_BIOID47099    -            293   2.2e-11   44.2   0.1   1   1   2.4e-14   3.6e-11   43.5   0.1     2    77   159   230   158   273 0.82 Methyltransferase domain
Methyltransf_26      PF13659.1    117 seq688_BIOID47099    -            293   1.5e-11   44.2   0.0   1   1   2.2e-14   3.4e-11   43.0   0.0     1    78   159   231   159   252 0.80 Methyltransferase domain
MTS                  PF05175.9    170 seq688_BIOID47099    -            293   4.3e-11   42.3   0.0   1   1   4.4e-14   6.7e-11   41.7   0.0    17   105   142   230   127   238 0.81 Methyltransferase small domain
Methyltransf_31      PF13847.1    152 seq688_BIOID47099    -            293   1.5e-10   40.7   0.0   1   1   1.5e-13   2.2e-10   40.1   0.0     4    80   159   230   156   277 0.79 Methyltransferase domain
Methyltransf_23      PF13489.1    162 seq688_BIOID47099    -            293   1.1e-07   31.5   0.0   1   1   1.3e-10     2e-07   30.7   0.0    21    86   157   230   141   268 0.73 Methyltransferase domain
UPF0020              PF01170.13   180 seq688_BIOID47099    -            293   8.9e-06   25.2   0.1   1   1     1e-08   1.5e-05   24.5   0.1    29   113   159   230   155   231 0.85 Putative RNA methylase family UPF0020
Methyltransf_11      PF08241.7     95 seq688_BIOID47099    -            293   2.2e-05   24.7   0.0   1   1   2.6e-08     4e-05   23.9   0.0     2    65   164   228   163   238 0.76 Methyltransferase domain
Cons_hypoth95        PF03602.10   183 seq688_BIOID47099    -            293   1.3e-05   24.5   0.0   1   1   1.5e-08   2.3e-05   23.7   0.0    34    98   150   214   138   234 0.86 Conserved hypothetical protein 95
Beta_elim_lyase      PF01212.16   290 seq689_BIOID47099    -            333     4e-91  305.0   0.1   1   1   1.1e-94   5.2e-91  304.6   0.1     1   285     3   280     3   285 0.97 Beta-eliminating lyase
Aminotran_1_2        PF00155.16   363 seq689_BIOID47099    -            333     5e-09   35.4   0.0   1   1   1.9e-12   8.5e-09   34.7   0.0    38   327    28   303     4   325 0.77 Aminotransferase class I and II
Ribosomal_S30AE      PF02482.14    94 seq690_BIOID47099    -            113   3.8e-29  100.7   0.1   1   1   3.5e-33   4.8e-29  100.4   0.1     2    92     3    93     2    95 0.97 Sigma 54 modulation protein / S30EA ribosomal protein
LolB                 PF03550.9    157 seq692_BIOID47099    -            207   4.5e-56  188.6   1.6   1   1   4.4e-60   6.1e-56  188.2   1.1     2   157    49   204    48   204 0.99 Outer membrane lipoprotein LolB
PfkB                 PF00294.19   301 seq694_BIOID47099    -            311   9.6e-54  182.4   0.0   1   1   8.1e-58   1.1e-53  182.2   0.0     1   299    14   298    14   300 0.93 pfkB family carbohydrate kinase
AAA_2                PF07724.9    171 seq696_BIOID47099    -            443   5.3e-52  176.0   0.7   1   2   6.4e-10   1.5e-06   28.1   0.0     5    66    52   113    49   115 0.92 AAA domain (Cdc48 subfamily)
AAA_2                PF07724.9    171 seq696_BIOID47099    -            443   5.3e-52  176.0   0.7   2   2   3.9e-46   8.9e-43  146.0   0.1    10   171   188   329   170   329 0.89 AAA domain (Cdc48 subfamily)
AAA                  PF00004.24   132 seq696_BIOID47099    -            443     2e-16   60.2   0.1   1   2   2.2e-10   5.1e-07   29.8   0.0     1    57    53   107    53   142 0.72 ATPase family associated with various cellular activities (AAA)
AAA                  PF00004.24   132 seq696_BIOID47099    -            443     2e-16   60.2   0.1   2   2   9.6e-10   2.2e-06   27.7   0.0    39   130   226   332   188   334 0.73 ATPase family associated with various cellular activities (AAA)
AAA_5                PF07728.9    139 seq696_BIOID47099    -            443   7.8e-08   32.0   0.3   1   1   1.4e-09   3.3e-06   26.7   0.0     1    99    52   149    52   206 0.77 AAA domain (dynein-related subfamily)
ClpB_D2-small        PF10431.4     81 seq696_BIOID47099    -            443   2.3e-06   27.3   0.8   1   1     7e-09   1.6e-05   24.6   0.0     1    62   335   405   335   411 0.90 C-terminal, D2-small domain, of ClpB protein
MerR_1               PF13411.1     69 seq697_BIOID47099    -            243   5.9e-19   67.4   0.0   1   1   2.3e-22   1.1e-18   66.6   0.0     1    67     4    71     4    73 0.98 MerR HTH family regulatory protein
MerR                 PF00376.18    38 seq697_BIOID47099    -            243   1.6e-13   49.8   0.0   1   1   6.3e-17   2.9e-13   49.0   0.0     1    38     5    42     5    42 0.98 MerR family regulatory protein
RelB                 PF04221.7     83 seq699_BIOID47099    -             86   1.7e-31  107.7   0.2   1   1   1.3e-35   1.8e-31  107.5   0.1     1    83     4    84     4    84 0.98 RelB antitoxin
Phage_ASH            PF10554.4    108 seq700_BIOID47099    -             39   1.1e-05   25.5   0.0   1   1   8.3e-10   1.1e-05   25.5   0.0     4    38     4    35     2    39 0.91 Ash protein family
S-methyl_trans       PF02574.11   305 seq702_BIOID47099    -            310   2.2e-97  325.9   0.0   1   1  1.9e-101   2.6e-97  325.6   0.0     1   300    16   307    16   309 0.97 Homocysteine S-methyltransferase
AHS1                 PF02682.11   202 seq706_BIOID47099    -            218   2.9e-69  232.4   0.0   1   1   2.4e-73   3.3e-69  232.2   0.0     2   202     5   202     4   202 0.95 Allophanate hydrolase subunit 1
PTS_EIIA_2           PF00359.17   142 seq708_BIOID47099    -            637   6.7e-33  113.2   0.0   1   1   2.5e-36   1.1e-32  112.5   0.0     5   140   498   634   495   636 0.95 Phosphoenolpyruvate-dependent sugar phosphotransferase system, EIIA 2
PTS_EIIC             PF02378.13   321 seq708_BIOID47099    -            637   2.5e-19   69.1  33.4   1   1   5.5e-23   2.5e-19   69.1  23.2     1   321    17   277    17   277 0.92 Phosphotransferase system, EIIC
PTS_IIB              PF02302.12    90 seq708_BIOID47099    -            637   1.9e-09   37.7   0.3   1   1   1.1e-12   4.9e-09   36.3   0.0     1    79   379   453   379   458 0.87 PTS system, Lactose/Cellobiose specific IIB subunit
Thiolase_N           PF00108.18   264 seq710_BIOID47099    -            483  2.5e-109  364.2   0.6   1   1    7e-113  3.2e-109  363.8   0.4     2   263    93   353    92   354 0.99 Thiolase, N-terminal domain
Thiolase_C           PF02803.13   123 seq710_BIOID47099    -            483   4.4e-51  171.3   0.6   1   1     2e-54   9.1e-51  170.3   0.4     2   123   362   483   361   483 0.98 Thiolase, C-terminal domain
ketoacyl-synt        PF00109.21   255 seq710_BIOID47099    -            483   9.5e-09   34.9   1.0   1   1   6.7e-12   3.1e-08   33.3   0.4   159   207   161   209   155   225 0.87 Beta-ketoacyl synthase, N-terminal domain
PHB_acc_N            PF07879.6     64 seq711_BIOID47099    -            177   3.5e-30  103.4   0.1   1   1     9e-34   6.1e-30  102.6   0.1     1    63    10    72    10    73 0.97 PHB/PHA accumulation regulator DNA-binding domain
PHB_acc              PF05233.8     41 seq711_BIOID47099    -            177   7.1e-20   70.3   8.5   1   2   4.2e-17   2.9e-13   49.2   0.1     1    38    75   111    75   114 0.97 PHB accumulation regulatory domain
PHB_acc              PF05233.8     41 seq711_BIOID47099    -            177   7.1e-20   70.3   8.5   2   2   3.6e-09   2.5e-05   23.8   2.5     2    37   116   151   116   154 0.94 PHB accumulation regulatory domain
Thioredoxin          PF00085.15   104 seq712_BIOID47099    -            296   7.3e-19   67.2   0.0   1   1     2e-22   1.4e-18   66.3   0.0     3   103    19   120    17   121 0.94 Thioredoxin
Transgly             PF00912.17   178 seq713_BIOID47099    -            770   4.8e-54  182.2   0.0   1   1   1.4e-57   6.5e-54  181.8   0.0    10   177    60   226    49   227 0.94 Transglycosylase
BiPBP_C              PF06832.7     90 seq713_BIOID47099    -            770   2.2e-17   62.6   0.1   1   1   1.8e-20   8.1e-17   60.8   0.0     6    90   686   767   681   767 0.96 Penicillin-Binding Protein C-terminus Family
Transpeptidase       PF00905.17   304 seq713_BIOID47099    -            770   1.2e-13   50.7   0.0   1   1   4.9e-17   2.2e-13   49.7   0.0     5   282   305   535   301   548 0.84 Penicillin binding protein transpeptidase domain
RuvA_N               PF01330.16    61 seq714_BIOID47099    -            203   1.4e-24   85.4   0.4   1   1   7.7e-28   3.5e-24   84.2   0.1     1    61     1    62     1    62 1.00 RuvA N terminal domain
RuvA_C               PF07499.8     47 seq714_BIOID47099    -            203   1.4e-15   57.0   2.0   1   1     3e-19   1.4e-15   57.0   1.4     1    45   158   201   158   203 0.95 RuvA, C-terminal domain
Cytochrom_C_asm      PF01578.15   214 seq717_BIOID47099    -            253   1.2e-32  113.0  24.9   1   1   8.9e-37   1.2e-32  113.0  17.3     5   214    17   192    13   192 0.94 Cytochrome C assembly protein
BPD_transp_1         PF00528.17   185 seq719_BIOID47099    -            280   2.5e-17   62.8  18.1   1   1   1.8e-21   2.5e-17   62.8  12.6     2   178    89   267    88   271 0.81 Binding-protein-dependent transport system inner membrane component
Phage_cap_E          PF03864.10   329 seq724_BIOID47099    -            341   5.6e-59  199.5   0.1   1   1   4.6e-63   6.3e-59  199.4   0.0     1   328     4   339     4   340 0.92 Phage major capsid protein E
DUF1441              PF07278.6    152 seq726_BIOID47099    -            164   2.3e-62  209.0   0.1   1   1   1.9e-66   2.7e-62  208.8   0.1     2   152    10   155     9   155 0.99 Protein of unknown function (DUF1441)
DDE_Tnp_IS66_C       PF13817.1     39 seq728_BIOID47099    -            232   7.7e-17   60.9   0.0   1   1   1.1e-20   1.5e-16   60.0   0.0     1    39   190   228   190   228 0.98 IS66 C-terminal element
Nol1_Nop2_Fmu        PF01189.12   283 seq729_BIOID47099    -            429  5.8e-104  347.3   0.0   1   1  3.7e-107  7.3e-104  346.9   0.0     1   282   164   426   164   427 0.99 NOL1/NOP2/sun family
NusB                 PF01029.13   134 seq729_BIOID47099    -            429   6.1e-26   90.8   0.0   1   1   5.1e-29   9.9e-26   90.1   0.0     1   134     5   127     5   127 0.97 NusB family
Methyltransf_26      PF13659.1    117 seq729_BIOID47099    -            429   1.4e-11   44.3   0.0   1   1   1.4e-14   2.7e-11   43.4   0.0     2   116   248   375   247   376 0.90 Methyltransferase domain
Methyltransf_18      PF12847.2    112 seq729_BIOID47099    -            429   8.3e-11   42.3   0.0   1   1   7.6e-14   1.5e-10   41.5   0.0     2   112   247   375   246   375 0.84 Methyltransferase domain
Methyltransf_31      PF13847.1    152 seq729_BIOID47099    -            429   5.7e-10   38.8   0.0   1   1   5.3e-13     1e-09   38.0   0.0     2   113   245   380   244   416 0.82 Methyltransferase domain
MTS                  PF05175.9    170 seq729_BIOID47099    -            429   3.1e-07   29.8   0.0   1   1   3.1e-10   6.1e-07   28.8   0.0    24   151   239   385   229   397 0.86 Methyltransferase small domain
FtsJ                 PF01728.14   181 seq729_BIOID47099    -            429   5.4e-05   23.1   0.0   1   1   5.4e-08   0.00011   22.1   0.0    19   136   242   371   233   401 0.63 FtsJ-like methyltransferase
Glyco_hydro_4C       PF11975.3    232 seq731_BIOID47099    -            451   2.6e-86  289.0   0.0   1   1   5.2e-90   3.5e-86  288.6   0.0     2   232   193   421   192   421 0.99 Family 4 glycosyl hydrolase C-terminal domain
Glyco_hydro_4        PF02056.11   183 seq731_BIOID47099    -            451   5.9e-80  266.7   0.1   1   1   1.2e-83     8e-80  266.3   0.1     1   182     6   188     6   189 0.99 Family 4 glycosyl hydrolase
HTH_18               PF12833.2     81 seq734_BIOID47099    -            350   1.2e-24   86.0   0.4   1   1   1.7e-27   1.2e-23   82.8   0.0     1    79   262   342   262   344 0.96 Helix-turn-helix domain
HTH_AraC             PF00165.18    42 seq734_BIOID47099    -            350   4.2e-15   54.9   0.0   1   2     1e-10   6.9e-07   28.7   0.0     2    42   250   290   249   290 0.95 Bacterial regulatory helix-turn-helix proteins, AraC family
HTH_AraC             PF00165.18    42 seq734_BIOID47099    -            350   4.2e-15   54.9   0.0   2   2   1.3e-08   8.6e-05   22.1   0.0     1    42   301   343   301   343 0.95 Bacterial regulatory helix-turn-helix proteins, AraC family
PgaD                 PF13994.1    138 seq737_BIOID47099    -            137   6.1e-31  106.6   5.3   1   1   7.7e-35   1.1e-30  105.8   3.7     1   137     4   126     4   127 0.94 PgaD-like protein
LysR_substrate       PF03466.15   209 seq738_BIOID47099    -            316   2.4e-42  144.2   0.2   1   1   5.7e-46   3.9e-42  143.6   0.1     3   206    90   293    88   296 0.96 LysR substrate binding domain
HTH_1                PF00126.22    60 seq738_BIOID47099    -            316   9.3e-14   50.8   0.0   1   1   2.5e-17   1.7e-13   49.9   0.0     1    59     3    63     3    64 0.95 Bacterial regulatory helix-turn-helix protein, lysR family
Ribonuc_L-PSP        PF01042.16   121 seq739_BIOID47099    -            131   5.5e-32  109.9   0.0   1   1   4.5e-36   6.2e-32  109.7   0.0     3   120    13   127    11   128 0.95 Endoribonuclease L-PSP
Response_reg         PF00072.19   112 seq740_BIOID47099    -            260   1.3e-27   95.8   0.0   1   1     3e-31   2.1e-27   95.2   0.0     1   112    40   149    40   149 0.99 Response regulator receiver domain
Trans_reg_C          PF00486.23    77 seq740_BIOID47099    -            260   4.8e-25   87.1   0.0   1   1   1.6e-28   1.1e-24   85.9   0.0     3    77   182   255   178   255 0.95 Transcriptional regulatory protein, C terminal
ORF6N                PF10543.4     88 seq741_BIOID47099    -            298     6e-28   96.5   0.0   1   1   1.9e-31   1.3e-27   95.4   0.0     2    88   114   201   113   201 0.97 ORF6N domain
ANT                  PF03374.9    112 seq741_BIOID47099    -            298   5.4e-08   32.7   0.4   1   1   1.8e-10   1.2e-06   28.4   0.1     1    43   257   298   257   298 0.96 Phage antirepressor protein KilAC domain
PDT                  PF00800.13   182 seq742_BIOID47099    -            386   9.1e-61  204.4   0.2   1   1     2e-64   1.3e-60  203.9   0.1     1   180   106   286   106   288 0.96 Prephenate dehydratase
CM_2                 PF01817.16    81 seq742_BIOID47099    -            386   1.9e-22   79.0   2.0   1   1   6.3e-26   4.3e-22   77.8   1.4     1    80    11    90    11    91 0.99 Chorismate mutase type II
Rhodanese            PF00581.15   113 seq743_BIOID47099    -            364   2.6e-06   27.6   0.0   1   1   7.7e-10   1.1e-05   25.6   0.0    12   111    16   129     6   131 0.72 Rhodanese-like domain
GHMP_kinases_N       PF00288.21    67 seq746_BIOID47099    -            283   2.5e-10   40.1   0.1   1   1   7.4e-14   5.1e-10   39.1   0.1     1    66    91   148    91   149 0.87 GHMP kinases N terminal domain
GHMP_kinases_C       PF08544.8     85 seq746_BIOID47099    -            283   9.9e-07   28.7   0.0   1   1     3e-10     2e-06   27.7   0.0    28    81   214   263   191   266 0.83 GHMP kinases C terminal
MerT                 PF02411.10   116 seq747_BIOID47099    -            116   9.4e-65  215.5   6.5   1   1   7.6e-69     1e-64  215.4   4.5     1   116     1   116     1   116 1.00 MerT mercuric transport protein
Alpha-amylase        PF00128.19   316 seq748_BIOID47099    -            676   1.2e-42  146.3   5.6   1   1   2.2e-46     3e-42  145.0   3.9     1   308   226   595   226   598 0.74 Alpha amylase, catalytic domain
PAP2                 PF01569.16   129 seq749_BIOID47099    -            198   1.9e-19   69.4   9.6   1   1   1.4e-23   1.9e-19   69.4   6.7     3   118    58   162    56   172 0.89 PAP2 superfamily
SlyX                 PF04102.7     69 seq750_BIOID47099    -             72   3.4e-25   88.0   2.1   1   1   2.7e-29   3.7e-25   87.9   1.4     1    69     5    72     5    72 0.98 SlyX
Topoisom_bac         PF01131.15   403 seq752_BIOID47099    -            653    3e-112  375.2   0.0   1   1  5.3e-116  3.6e-112  375.0   0.0     3   403   155   593   153   593 0.92 DNA topoisomerase
Toprim               PF01751.17    88 seq752_BIOID47099    -            653   7.2e-16   57.7   0.0   1   1   2.8e-19   1.9e-15   56.3   0.0     2    85     3   134     2   137 0.93 Toprim domain
DUF3300              PF11737.3    228 seq753_BIOID47099    -            617   5.6e-78  261.2   4.9   1   1   4.1e-82   5.6e-78  261.2   3.4     1   228    73   334    73   334 0.94 Protein of unknown function (DUF3300)
Gp_dh_C              PF02800.15   157 seq754_BIOID47099    -            331   4.2e-75  250.3   0.1   1   1   8.7e-79   5.9e-75  249.8   0.0     1   157   155   312   155   312 1.00 Glyceraldehyde 3-phosphate dehydrogenase, C-terminal domain
Gp_dh_N              PF00044.19   151 seq754_BIOID47099    -            331   3.1e-60  202.3   0.6   1   1     8e-64   5.5e-60  201.5   0.1     1   151     3   150     3   150 0.99 Glyceraldehyde 3-phosphate dehydrogenase, NAD binding domain
EAL                  PF00563.15   236 seq756_BIOID47099    -            528   2.3e-66  223.5   0.4   1   1   4.9e-70   3.4e-66  223.0   0.3     2   235   273   505   272   506 0.96 EAL domain
CSS-motif            PF12792.2    208 seq756_BIOID47099    -            528   2.3e-38  131.5   1.0   1   1   4.6e-42   3.2e-38  131.0   0.7     2   207    37   246    36   247 0.91 CSS motif domain associated with EAL
YkuD                 PF03734.9    146 seq757_BIOID47099    -            246   2.4e-07   30.9   0.2   1   1   4.6e-11   6.2e-07   29.6   0.0     3   139    45   159    43   173 0.72 L,D-transpeptidase catalytic domain
HTH_Tnp_1            PF01527.15    76 seq758_BIOID47099    -             87   3.1e-13   49.3   0.0   1   1   2.6e-17   3.6e-13   49.1   0.0     2    50     3    51     2    66 0.90 Transposase
DUF830               PF05708.7    158 seq759_BIOID47099    -            193     3e-12   46.7   0.0   1   1   6.4e-16   4.4e-12   46.1   0.0     2   105    65   167    64   174 0.90 Orthopoxvirus protein of unknown function (DUF830)
AHS2                 PF02626.10   272 seq761_BIOID47099    -            310   1.6e-99  332.5   0.0   1   1  1.3e-103   1.8e-99  332.2   0.0     2   272    24   288    23   288 0.98 Allophanate hydrolase subunit 2
Terminase_GpA        PF05876.7    557 seq764_BIOID47099    -            234   2.5e-60  204.2   0.0   1   1   2.2e-64     3e-60  204.0   0.0     1   190    34   221    34   233 0.96 Phage terminase large subunit (GpA)
GDPD                 PF03009.12   255 seq765_BIOID47099    -            371   4.3e-76  255.6   0.1   1   1   3.7e-80   5.1e-76  255.4   0.1     1   255    49   363    49   363 0.99 Glycerophosphoryl diester phosphodiesterase family
ILVD_EDD             PF00920.16   521 seq767_BIOID47099    -            616  5.1e-195  648.6   1.9   1   1  4.3e-199  5.9e-195  648.5   1.3     1   521    34   607    34   607 0.95 Dehydratase family
RuvB_N               PF05496.7    234 seq768_BIOID47099    -            336  9.5e-116  384.7   0.1   1   1  4.3e-119  1.2e-115  384.3   0.0     3   233     8   238     6   239 0.98 Holliday junction DNA helicase ruvB N-terminus
RuvB_C               PF05491.8     76 seq768_BIOID47099    -            336     3e-33  113.1   0.0   1   1   2.2e-36   6.1e-33  112.1   0.0     1    75   256   330   256   331 0.98 Holliday junction DNA helicase ruvB C-terminus
AAA                  PF00004.24   132 seq768_BIOID47099    -            336   8.3e-20   71.2   0.0   1   1   6.5e-23   1.8e-19   70.1   0.0     1   130    58   181    58   183 0.94 ATPase family associated with various cellular activities (AAA)
MTS_N                PF08468.6    155 seq770_BIOID47099    -            343   7.5e-62  207.6   0.0   1   1   8.4e-65     1e-61  207.1   0.0     1   155     8   162     8   162 1.00 Methyltransferase small domain N-terminal
MTS                  PF05175.9    170 seq770_BIOID47099    -            343   1.1e-60  203.8   0.0   1   1   1.4e-63   1.7e-60  203.1   0.0     2   170   167   333   166   333 0.99 Methyltransferase small domain
Methyltransf_26      PF13659.1    117 seq770_BIOID47099    -            343   3.5e-12   46.2   1.1   1   1   3.5e-15   4.4e-12   45.9   0.1     2   111   198   299   197   305 0.82 Methyltransferase domain
Methyltransf_31      PF13847.1    152 seq770_BIOID47099    -            343   1.5e-11   44.0   0.0   1   1   1.8e-14   2.2e-11   43.4   0.0     4   111   197   304   194   338 0.87 Methyltransferase domain
Methyltransf_18      PF12847.2    112 seq770_BIOID47099    -            343   4.9e-10   39.8   0.0   1   1   8.5e-13   1.1e-09   38.7   0.0     3   109   198   301   196   304 0.83 Methyltransferase domain
Methyltransf_12      PF08242.7     99 seq770_BIOID47099    -            343   7.5e-09   35.8   0.1   1   1   1.7e-11   2.1e-08   34.3   0.0     1    99   201   299   201   299 0.87 Methyltransferase domain
PrmA                 PF06325.8    295 seq770_BIOID47099    -            343   2.4e-08   33.3   0.0   1   1     3e-11   3.8e-08   32.7   0.0   161   232   196   268   185   269 0.85 Ribosomal protein L11 methyltransferase (PrmA)
Methyltransf_11      PF08241.7     95 seq770_BIOID47099    -            343   8.8e-08   32.4   0.0   1   1   1.3e-10   1.7e-07   31.5   0.0     1    94   201   300   201   301 0.88 Methyltransferase domain
Methyltransf_25      PF13649.1    101 seq770_BIOID47099    -            343     1e-06   28.8   0.2   1   1   3.5e-09   4.4e-06   26.8   0.0     1   101   200   297   200   297 0.81 Methyltransferase domain
FmrO                 PF07091.6    251 seq770_BIOID47099    -            343   5.7e-05   22.1   0.0   1   1   6.9e-08   8.5e-05   21.5   0.0   107   168   198   259   187   266 0.91 Ribosomal RNA methyltransferase (FmrO)
Virul_fac_BrkB       PF03631.10   260 seq771_BIOID47099    -            337   3.4e-49  167.4  16.0   1   1     3e-53   4.1e-49  167.1  11.1     4   258    65   325    62   327 0.91 Virulence factor BrkB
Sugar_tr             PF00083.19   451 seq773_BIOID47099    -            500   1.6e-70  237.8  26.2   1   1   4.8e-74   2.2e-70  237.3  18.1     3   446    28   448    25   453 0.95 Sugar (and other) transporter
MFS_1                PF07690.11   354 seq773_BIOID47099    -            500   3.8e-36  124.4  40.8   1   2   1.8e-29   8.4e-26   90.4  11.5     9   257    38   310    30   311 0.74 Major Facilitator Superfamily
MFS_1                PF07690.11   354 seq773_BIOID47099    -            500   3.8e-36  124.4  40.8   2   2   2.2e-14     1e-10   40.8  14.5    38   171   301   437   299   467 0.79 Major Facilitator Superfamily
Osmo_CC              PF08946.5     46 seq773_BIOID47099    -            500   3.8e-25   87.5   8.5   1   1   1.6e-28   7.2e-25   86.6   5.9     1    46   454   499   454   499 0.99 Osmosensory transporter coiled coil
DeoRC                PF00455.17   162 seq774_BIOID47099    -            262   3.3e-47  159.9   0.4   1   1   2.8e-50   4.8e-47  159.4   0.3     4   161    80   237    78   238 0.99 DeoR C terminal sensor domain
HTH_DeoR             PF08220.7     57 seq774_BIOID47099    -            262   1.5e-23   81.9   1.6   1   1   8.5e-27   1.5e-23   81.9   1.1     1    56    11    66    11    67 0.97 DeoR-like helix-turn-helix domain
HTH_11               PF08279.7     55 seq774_BIOID47099    -            262   2.9e-10   39.5   0.1   1   1     4e-13   6.8e-10   38.3   0.1     2    44    12    53    11    60 0.89 HTH domain
HTH_20               PF12840.2     61 seq774_BIOID47099    -            262   6.8e-08   32.0   1.3   1   1   3.1e-10   5.3e-07   29.2   0.1     3    57     3    57     2    61 0.88 Helix-turn-helix domain
HTH_27               PF13463.1     68 seq774_BIOID47099    -            262   8.3e-07   29.1   0.1   1   1   1.1e-09   1.8e-06   28.0   0.1     2    50     9    56     9    67 0.92 Winged helix DNA-binding domain
GntR                 PF00392.16    64 seq774_BIOID47099    -            262     7e-07   28.4   0.1   1   1     1e-09   1.7e-06   27.2   0.1    27    62    27    62    19    64 0.91 Bacterial regulatory proteins, gntR family
MarR                 PF01047.17    59 seq774_BIOID47099    -            262   4.3e-06   26.2   0.1   1   1   4.8e-09   8.2e-06   25.3   0.0     8    50    15    57     9    59 0.94 MarR family
YscJ_FliF            PF01514.12   207 seq775_BIOID47099    -            244     6e-51  172.4   0.2   1   1   5.4e-55   7.4e-51  172.1   0.1    13   200     4   192     1   199 0.96 Secretory protein of YscJ/FliF family
DUF1398              PF07166.6    125 seq778_BIOID47099    -            134   6.6e-60  200.4   3.7   1   1   5.4e-64   7.4e-60  200.2   2.6     1   125     3   127     3   127 0.99 Protein of unknown function (DUF1398)
NAD_binding_10       PF13460.1    183 seq780_BIOID47099    -            476   4.9e-19   68.9   0.1   1   1   3.3e-22   7.5e-19   68.3   0.0     1   160     5   165     5   193 0.88 NADH(P)-binding
Epimerase            PF01370.16   236 seq780_BIOID47099    -            476   2.5e-13   49.8   0.0   1   1   5.8e-16   1.3e-12   47.5   0.0     1   121     5   116     5   132 0.89 NAD dependent epimerase/dehydratase family
NmrA                 PF05368.8    233 seq780_BIOID47099    -            476   3.4e-10   39.4   0.0   1   1   1.8e-13   4.2e-10   39.1   0.0     1   227     5   228     5   303 0.80 NmrA-like family
3Beta_HSD            PF01073.14   280 seq780_BIOID47099    -            476   7.2e-07   28.0   0.0   1   1   4.7e-10   1.1e-06   27.4   0.0     1   118     6   113     6   124 0.78 3-beta hydroxysteroid dehydrogenase/isomerase family
DUF2867              PF11066.3    149 seq780_BIOID47099    -            476   2.7e-06   27.0   0.0   1   1   3.3e-09   7.5e-06   25.6   0.0    42   148   358   463   332   463 0.88 Protein of unknown function (DUF2867)
adh_short            PF00106.20   167 seq780_BIOID47099    -            476   3.6e-06   26.8   0.2   1   1   3.8e-09   8.7e-06   25.6   0.1     3    89     5    78     3   114 0.87 short chain dehydrogenase
HMA                  PF00403.21    62 seq781_BIOID47099    -             91   5.9e-15   55.0   0.4   1   1   5.3e-19   7.3e-15   54.7   0.2     1    61    25    85    25    86 0.96 Heavy-metal-associated domain
ADH_N                PF08240.7    109 seq782_BIOID47099    -            339   1.1e-27   95.8   1.0   1   1   6.6e-31   1.8e-27   95.1   0.7     1   109    28   138    28   138 0.96 Alcohol dehydrogenase GroES-like domain
ADH_zinc_N           PF00107.21   130 seq782_BIOID47099    -            339   8.5e-23   80.2   0.0   1   1   4.8e-26   1.3e-22   79.6   0.0     1   129   179   301   179   302 0.98 Zinc-binding dehydrogenase
ADH_zinc_N_2         PF13602.1    127 seq782_BIOID47099    -            339   3.9e-08   34.1   0.0   1   1   2.4e-11   6.6e-08   33.3   0.0     1   127   211   335   211   335 0.73 Zinc-binding dehydrogenase
2-Hacid_dh_C         PF02826.14   178 seq782_BIOID47099    -            339   3.6e-06   26.1   0.0   1   1   2.1e-09   5.8e-06   25.4   0.0    34    80   167   213   157   248 0.72 D-isomer specific 2-hydroxyacid dehydrogenase, NAD binding domain
AlaDh_PNT_C          PF01262.16   168 seq782_BIOID47099    -            339   1.5e-05   24.4   0.0   1   1   9.7e-09   2.7e-05   23.7   0.0    21    74   170   223   161   244 0.85 Alanine dehydrogenase/PNT, C-terminal domain
GD_AH_C              PF04295.8    397 seq783_BIOID47099    -            495  2.8e-154  513.4   0.0   1   1    5e-158  3.4e-154  513.1   0.0     3   397   106   495   104   495 0.99 D-galactarate dehydratase / Altronate hydrolase, C terminus
SAF                  PF08666.7     63 seq783_BIOID47099    -            495     1e-16   60.9   0.6   1   1   3.2e-20   2.2e-16   59.9   0.4     1    62    10    80    10    81 0.98 SAF domain
DUF905               PF06006.7     71 seq784_BIOID47099    -             79   1.4e-37  126.7   0.0   1   1   1.1e-41   1.5e-37  126.6   0.0     2    70     5    73     4    74 0.97 Bacterial protein of unknown function (DUF905)
CcmD                 PF04995.9     46 seq787_BIOID47099    -             69   4.4e-16   58.2   4.3   1   1   4.9e-20   6.8e-16   57.6   3.0     1    45    15    59    15    68 0.98 Heme exporter protein D (CcmD)
HPPK                 PF01288.15   127 seq789_BIOID47099    -            159   1.8e-44  150.4   0.0   1   1   1.5e-48   2.1e-44  150.1   0.0     1   127     5   132     5   132 0.99 7,8-dihydro-6-hydroxymethylpterin-pyrophosphokinase (HPPK)
PHP                  PF02811.14   175 seq790_BIOID47099    -            293   7.5e-33  113.6   0.1   1   1   7.3e-37     1e-32  113.2   0.0     1   169    10   233    10   239 0.92 PHP domain
Bac_luciferase       PF00296.15   307 seq794_BIOID47099    -            364   5.1e-68  229.3   0.3   1   1   4.5e-72   6.2e-68  229.0   0.2     1   302     2   321     2   326 0.93 Luciferase-like monooxygenase
Dus                  PF01207.12   310 seq796_BIOID47099    -            321  9.6e-116  385.8   0.0   1   1  1.6e-119  1.1e-115  385.6   0.0     2   307    14   318    12   321 0.98 Dihydrouridine synthase (Dus)
ADH_zinc_N           PF00107.21   130 seq797_BIOID47099    -            350   1.6e-24   85.8   0.0   1   1   1.9e-28   2.6e-24   85.1   0.0     1   101   168   269   168   297 0.89 Zinc-binding dehydrogenase
CcmE                 PF03100.10   131 seq799_BIOID47099    -            159   8.4e-51  170.8   0.0   1   1   7.7e-55     1e-50  170.5   0.0     3   131     4   138     2   138 0.97 CcmE
ArsC                 PF03960.10   110 seq800_BIOID47099    -             82   1.1e-11   44.6   0.0   1   1     1e-15   1.4e-11   44.3   0.0    58   109     5    55     2    56 0.95 ArsC family
DeoRC                PF00455.17   162 seq802_BIOID47099    -            252   9.9e-47  158.4   0.0   1   1   2.7e-50   1.8e-46  157.6   0.0     4   160    76   232    73   234 0.99 DeoR C terminal sensor domain
HTH_DeoR             PF08220.7     57 seq802_BIOID47099    -            252   5.4e-15   54.5   0.0   1   1   1.2e-18   8.4e-15   53.9   0.0     1    55     8    59     8    61 0.93 DeoR-like helix-turn-helix domain
FCD                  PF07729.7    125 seq804_BIOID47099    -            226   5.6e-18   65.3  11.5   1   1   1.3e-21   8.7e-18   64.7   8.0     1   124    82   213    82   214 0.85 FCD domain
GntR                 PF00392.16    64 seq804_BIOID47099    -            226     1e-12   47.1   0.0   1   1   3.3e-16   2.2e-12   46.0   0.0     7    64    16    72    12    72 0.96 Bacterial regulatory proteins, gntR family
HATPase_c            PF02518.21   111 seq808_BIOID47099    -            452   2.2e-13   49.7   0.0   1   1     1e-16   4.7e-13   48.7   0.0     2   109   345   449   344   451 0.86 Histidine kinase-, DNA gyrase B-, and HSP90-like ATPase
HisKA                PF00512.20    68 seq808_BIOID47099    -            452   1.9e-11   43.6   1.0   1   1     1e-14   4.5e-11   42.4   0.7     2    66   236   299   235   301 0.97 His Kinase A (phospho-acceptor) domain
HAMP                 PF00672.20    70 seq808_BIOID47099    -            452   3.3e-10   39.8   2.1   1   1   1.8e-13   8.3e-10   38.5   0.0     2    69   162   230   161   231 0.95 HAMP domain
Antirestrict         PF03230.8     94 seq809_BIOID47099    -            152   1.4e-40  137.0   0.6   1   1   1.5e-44   2.1e-40  136.5   0.4     1    94    57   152    57   152 0.98 Antirestriction protein
OTCace_N             PF02729.16   142 seq810_BIOID47099    -            311   1.7e-43  147.5   0.1   1   1   4.3e-47   2.9e-43  146.8   0.0     1   141     8   148     8   149 0.95 Aspartate/ornithine carbamoyltransferase, carbamoyl-P binding domain
OTCace               PF00185.19   158 seq810_BIOID47099    -            311   2.5e-36  124.8   0.1   1   1   6.6e-40   4.5e-36  123.9   0.1     1   157   154   303   154   304 0.93 Aspartate/ornithine carbamoyltransferase, Asp/Orn binding domain
Pyr_redox_2          PF07992.9    200 seq811_BIOID47099    -            687   1.6e-38  132.4   0.5   1   1   1.4e-41   2.8e-38  131.6   0.4     2   198   227   533   226   535 0.94 Pyridine nucleotide-disulphide oxidoreductase
Pyr_redox_dim        PF02852.17   110 seq811_BIOID47099    -            687   2.5e-30  104.6   0.0   1   1   2.9e-33   5.7e-30  103.4   0.0     1   109   563   671   563   672 0.98 Pyridine nucleotide-disulphide oxidoreductase, dimerisation domain
Pyr_redox            PF00070.22    80 seq811_BIOID47099    -            687   1.3e-17   63.8   5.0   1   1   1.3e-16   2.6e-13   50.0   0.1     1    72   398   467   398   476 0.91 Pyridine nucleotide-disulphide oxidoreductase
Pyr_redox_3          PF13738.1    203 seq811_BIOID47099    -            687   1.1e-15   58.1   0.1   1   1     2e-13   3.9e-10   40.0   0.0     1   201   228   430   228   432 0.72 Pyridine nucleotide-disulphide oxidoreductase
HMA                  PF00403.21    62 seq811_BIOID47099    -            687   2.4e-09   37.1   0.0   1   1   2.2e-12   4.3e-09   36.2   0.0     3    62   131   189   129   189 0.92 Heavy-metal-associated domain
GIDA                 PF01134.17   392 seq811_BIOID47099    -            687   4.1e-07   29.1   2.1   1   1   3.9e-10   7.6e-07   28.2   0.1     2   189   227   408   226   431 0.73 Glucose inhibited division protein A
Glyco_hydro_3        PF00933.16   299 seq813_BIOID47099    -            765   4.6e-87  291.6   0.0   1   1   1.7e-90   7.8e-87  290.9   0.0     1   298    46   351    46   352 0.98 Glycosyl hydrolase family 3 N terminal domain
Glyco_hydro_3_C      PF01915.17   227 seq813_BIOID47099    -            765   5.5e-69  232.0   0.7   1   1   2.5e-72   1.2e-68  230.9   0.5     1   227   395   650   395   650 0.94 Glycosyl hydrolase family 3 C-terminal domain
Fn3-like             PF14310.1     71 seq813_BIOID47099    -            765   2.4e-23   81.7   0.0   1   1   1.1e-26   4.8e-23   80.7   0.0     2    71   686   754   685   754 0.98 Fibronectin type III-like domain
UbiA                 PF01040.13   257 seq815_BIOID47099    -            308   7.6e-37  126.7  21.2   1   1   7.3e-41     1e-36  126.4  14.7     1   225    21   273    21   306 0.76 UbiA prenyltransferase family
Packaging_FI         PF14000.1    125 seq816_BIOID47099    -            135   4.9e-42  142.9   5.2   1   1   4.1e-46   5.6e-42  142.7   3.6     1   125     3   132     3   132 0.96 DNA packaging protein FI
DUF1097              PF06496.6    144 seq819_BIOID47099    -            165   5.2e-37  126.7  25.9   1   1   4.3e-41   5.9e-37  126.5  18.0     2   143     9   156     8   157 0.98 Protein of unknown function (DUF1097)
Lambda_tail_I        PF06805.7     82 seq820_BIOID47099    -            170   9.7e-09   34.8   0.0   1   1   1.2e-12   1.7e-08   34.0   0.0    37    82     2    52     1    52 0.97 Bacteriophage lambda tail assembly protein I
Pribosyltran_N       PF13793.1    116 seq822_BIOID47099    -            337     4e-49  165.0   0.2   1   1   6.8e-51   4.6e-47  158.4   0.0     1   116    26   143    26   143 0.98 N-terminal domain of ribose phosphate pyrophosphokinase
Pribosyltran         PF00156.22   125 seq822_BIOID47099    -            337   3.9e-16   58.7   0.3   1   1   1.6e-19   1.1e-15   57.3   0.2    23   119   180   266   171   272 0.88 Phosphoribosyl transferase domain
Asp_decarbox         PF02261.11   116 seq825_BIOID47099    -            126   3.2e-49  165.2   0.0   1   1   2.7e-53   3.7e-49  165.0   0.0     1   115     1   115     1   116 0.99 Aspartate decarboxylase
MatE                 PF01554.13   162 seq826_BIOID47099    -            546   8.6e-66  220.4  36.0   1   2   4.2e-38   5.7e-34  116.9   6.7     1   160    99   259    99   261 0.97 MatE
MatE                 PF01554.13   162 seq826_BIOID47099    -            546   8.6e-66  220.4  36.0   2   2     3e-37   4.1e-33  114.1   8.9     1   162   329   490   329   490 1.00 MatE
OpuAC                PF04069.7    257 seq827_BIOID47099    -            347   7.2e-27   94.2   2.0   1   1   2.9e-30     1e-26   93.7   1.4     2   231    51   259    50   276 0.87 Substrate binding domain of ABC-type glycine betaine transport system
NMT1_2               PF13379.1    252 seq827_BIOID47099    -            347   5.9e-25   87.9   2.2   1   1   2.6e-28   8.8e-25   87.4   1.5     8   249    50   275    46   278 0.86 NMT1-like family
NMT1                 PF09084.6    216 seq827_BIOID47099    -            347   1.7e-21   76.6   0.0   1   1   7.4e-25   2.5e-21   76.1   0.0    14   215    71   268    57   269 0.89 NMT1/THI5 like
Phosphonate-bd       PF12974.2    243 seq827_BIOID47099    -            347   2.9e-10   39.8   0.1   1   1   1.3e-13   4.4e-10   39.2   0.1    23   214    72   252    54   282 0.80 ABC transporter, phosphonate, periplasmic substrate-binding protein
SpoU_methylase       PF00588.14   142 seq829_BIOID47099    -            370   7.3e-29  100.3   0.0   1   1   1.6e-32   1.1e-28   99.7   0.0     3   141   224   361   222   362 0.95 SpoU rRNA Methylase family
SpoU_sub_bind        PF08032.7     76 seq829_BIOID47099    -            370   3.1e-12   46.3   0.0   1   1     1e-15     7e-12   45.2   0.0     2    73   135   206   134   209 0.96 RNA 2'-O ribose methyltransferase substrate binding
OrgA_MxiK            PF09482.5    183 seq833_BIOID47099    -            193   2.3e-64  216.3   0.3   1   1   1.9e-68   2.5e-64  216.1   0.2     1   182     5   185     5   186 0.99 Bacterial type III secretion apparatus protein (OrgA_MxiK)
TrkA_N               PF02254.13   116 seq834_BIOID47099    -            458   4.2e-58  194.2   3.5   1   2   5.4e-33   5.3e-30  103.6   0.0     1   108     3   111     3   125 0.92 TrkA-N domain
TrkA_N               PF02254.13   116 seq834_BIOID47099    -            458   4.2e-58  194.2   3.5   2   2   5.9e-29   5.7e-26   90.6   0.7     1   116   235   350   235   350 0.95 TrkA-N domain
TrkA_C               PF02080.16    71 seq834_BIOID47099    -            458   1.9e-21   75.3   0.7   1   2   4.7e-13   4.5e-10   38.8   0.0     3    70   157   225   155   226 0.91 TrkA-C domain
TrkA_C               PF02080.16    71 seq834_BIOID47099    -            458   1.9e-21   75.3   0.7   2   2     2e-11   1.9e-08   33.6   0.2     8    70   390   451   388   452 0.89 TrkA-C domain
F420_oxidored        PF03807.12    96 seq834_BIOID47099    -            458   1.9e-12   47.2   2.2   1   2   1.5e-07   0.00015   22.0   0.0     1    52     2    49     2    88 0.87 NADP oxidoreductase coenzyme F420-dependent
F420_oxidored        PF03807.12    96 seq834_BIOID47099    -            458   1.9e-12   47.2   2.2   2   2   1.5e-07   0.00015   22.0   0.3     2    48   235   279   234   355 0.80 NADP oxidoreductase coenzyme F420-dependent
NAD_binding_7        PF13241.1    103 seq834_BIOID47099    -            458   1.2e-11   44.6   3.0   1   1   7.5e-08   7.3e-05   22.8   0.0     8    82   233   319   228   323 0.75 Putative NAD(P)-binding
Shikimate_DH         PF01488.15   135 seq834_BIOID47099    -            458   1.4e-11   44.4   0.6   1   1   5.3e-09   5.2e-06   26.4   0.2    12   102   232   332   222   367 0.77 Shikimate / quinate 5-dehydrogenase
LamB_YcsF            PF03746.11   242 seq835_BIOID47099    -            244    3e-102  340.7   0.9   1   1  2.5e-106  3.4e-102  340.5   0.6     1   241     2   237     2   238 0.99 LamB/YcsF family
Ribosomal_L31        PF01197.13    69 seq836_BIOID47099    -             88   3.2e-27   94.1   0.2   1   1     3e-31   4.2e-27   93.8   0.1     1    68     2    80     2    81 0.99 Ribosomal protein L31
PhaC_N               PF07167.8    172 seq838_BIOID47099    -            569     2e-60  202.9   0.0   1   1   6.4e-64   2.9e-60  202.4   0.0     2   171    80   246    79   247 0.98 Poly-beta-hydroxybutyrate polymerase (PhaC) N-terminus
Abhydrolase_1        PF00561.15   230 seq838_BIOID47099    -            569   1.2e-15   57.5   0.0   1   1   4.2e-19   1.9e-15   56.9   0.0     3   225   254   499   252   502 0.93 alpha/beta hydrolase fold
Abhydrolase_6        PF12697.2    228 seq838_BIOID47099    -            569   3.6e-07   30.1   0.1   1   1     8e-11   3.6e-07   30.1   0.1    17   215   243   488   236   496 0.65 Alpha/beta hydrolase family
Aldose_epim          PF01263.15   301 seq839_BIOID47099    -            301   1.9e-46  158.4   0.2   1   1   1.7e-50   2.3e-46  158.2   0.1     1   284    34   281    34   294 0.90 Aldose 1-epimerase
HTH_29               PF13551.1    113 seq840_BIOID47099    -            114   1.1e-19   70.5   0.0   1   1   2.9e-23   1.3e-19   70.2   0.0     2    89    12    98    11   101 0.95 Winged helix-turn helix
HTH_28               PF13518.1     52 seq840_BIOID47099    -            114   2.8e-07   30.2   0.0   1   1   9.5e-11   4.3e-07   29.6   0.0     8    51    18    61    11    62 0.86 Helix-turn-helix domain
HTH_23               PF13384.1     50 seq840_BIOID47099    -            114   5.1e-06   25.8   0.0   1   1   1.7e-09   7.6e-06   25.2   0.0     5    48    10    53     6    55 0.85 Homeodomain-like domain
LysE                 PF01810.13   191 seq841_BIOID47099    -            206   7.2e-54  181.8  11.2   1   1   6.1e-58   8.3e-54  181.6   7.7     2   190    14   205    13   206 0.98 LysE type translocator
RadC                 PF04002.10   123 seq842_BIOID47099    -            158   2.6e-48  162.6   0.1   1   1   2.5e-52   3.4e-48  162.2   0.0     2   123    37   158    36   158 0.98 RadC-like JAB domain
Phage_attach         PF05354.6    117 seq843_BIOID47099    -            117   7.2e-59  196.3   0.1   1   1   1.2e-62     8e-59  196.2   0.1     1   117     1   117     1   117 1.00 Phage Head-Tail Attachment
Gifsy-2              PF13856.1     95 seq843_BIOID47099    -            117     4e-30  103.6   0.0   1   1   6.6e-34   4.5e-30  103.5   0.0     1    95     4   105     4   105 0.98 ATP-binding sugar transporter from pro-phage
Glyco_transf_36      PF06165.6    110 seq844_BIOID47099    -           1106     2e-75  249.5   0.0   1   2   1.9e-39   6.6e-36  122.3   0.0     1   110   179   289   179   289 0.98 Glycosyltransferase family 36
Glyco_transf_36      PF06165.6    110 seq844_BIOID47099    -           1106     2e-75  249.5   0.0   2   2     4e-40   1.4e-36  124.5   0.0     1   106   691   795   691   798 0.98 Glycosyltransferase family 36
GT36_AF              PF06205.6     90 seq844_BIOID47099    -           1106   2.9e-51  171.0   0.0   1   2   4.5e-25   1.6e-21   75.7   0.0     2    90   307   396   306   396 0.93 Glycosyltransferase 36 associated family
GT36_AF              PF06205.6     90 seq844_BIOID47099    -           1106   2.9e-51  171.0   0.0   2   2   2.2e-30   7.5e-27   92.7   0.0     2    87   807   892   806   894 0.96 Glycosyltransferase 36 associated family
CBM_X                PF06204.6     66 seq844_BIOID47099    -           1106   3.8e-46  154.3   2.4   1   2   1.2e-18   4.1e-15   54.9   0.1    14    66   128   177   118   177 0.91 Putative carbohydrate binding domain
CBM_X                PF06204.6     66 seq844_BIOID47099    -           1106   3.8e-46  154.3   2.4   2   2   3.3e-32   1.1e-28   98.3   0.3     1    66   624   689   624   689 0.99 Putative carbohydrate binding domain
Glycoamylase         PF10091.4    223 seq844_BIOID47099    -           1106   4.2e-23   81.5   1.6   1   1   1.8e-26   6.3e-23   80.9   0.3   143   222     2    88     1    89 0.98 Putative glucoamylase
Fimbrial             PF00419.15   145 seq846_BIOID47099    -            202   9.3e-15   54.9   9.8   1   1   8.5e-19   1.2e-14   54.6   6.8     2   145    39   202    38   202 0.80 Fimbrial protein
MFS_2                PF13347.1    427 seq847_BIOID47099    -            473  2.6e-108  362.0  43.6   1   1  2.2e-112    3e-108  361.8  30.2     3   426     8   436     6   437 0.97 MFS/sugar transport protein
HTH_3                PF01381.17    55 seq849_BIOID47099    -            210   3.3e-13   49.1   0.1   1   1   3.1e-16   8.3e-13   47.8   0.0     1    55     8    62     8    62 0.97 Helix-turn-helix
Peptidase_S24        PF00717.18    70 seq849_BIOID47099    -            210     4e-11   42.2   0.0   1   1   2.5e-14   6.8e-11   41.5   0.0     1    70   120   196   120   196 0.94 Peptidase S24-like
HTH_19               PF12844.2     64 seq849_BIOID47099    -            210   2.6e-10   40.0   0.0   1   1   1.9e-13   5.2e-10   39.1   0.0     1    62     5    66     5    68 0.96 Helix-turn-helix domain
HTH_31               PF13560.1     64 seq849_BIOID47099    -            210   1.4e-08   34.6   0.1   1   1   9.7e-12   2.6e-08   33.7   0.1     2    58     4    59     3    62 0.87 Helix-turn-helix domain
HTH_26               PF13443.1     63 seq849_BIOID47099    -            210   1.5e-05   24.9   0.0   1   1   9.6e-09   2.6e-05   24.1   0.0     2    55     8    60     7    63 0.91 Cro/C1-type HTH DNA-binding domain
Sua5_yciO_yrdC       PF01300.13   179 seq851_BIOID47099    -            206   1.2e-47  161.3   0.0   1   1   1.1e-51   1.4e-47  161.0   0.0     2   179    23   198    22   198 0.95 Telomere recombination
HTH_3                PF01381.17    55 seq852_BIOID47099    -             71   2.9e-05   23.7   0.0   1   1   5.3e-09   7.2e-05   22.4   0.0    27    55     2    30     2    30 0.95 Helix-turn-helix
DUF481               PF04338.7    210 seq853_BIOID47099    -            252     4e-56  189.9  11.8   1   1   3.3e-60   4.5e-56  189.7   8.1     2   209    48   251    47   252 0.98 Protein of unknown function, DUF481
Ribosomal_L36        PF00444.13    38 seq854_BIOID47099    -             47     2e-20   72.3   1.6   1   1   1.9e-24   2.7e-20   71.9   1.1     1    38     2    42     2    42 0.99 Ribosomal protein L36
EII-GUT              PF03608.8    168 seq855_BIOID47099    -            187     7e-77  256.8   0.7   1   1   5.9e-81     8e-77  256.6   0.5     2   168     5   171     4   171 0.99 PTS system enzyme II sorbitol-specific factor
Mannitol_dh_C        PF08125.8    245 seq856_BIOID47099    -            470   2.3e-71  239.7   0.0   1   1   9.9e-75   4.5e-71  238.7   0.0     1   244   236   461   236   462 0.98 Mannitol dehydrogenase C-terminal domain
Mannitol_dh          PF01232.18   151 seq856_BIOID47099    -            470   9.4e-28   96.9   0.1   1   1   4.1e-31   1.9e-27   95.9   0.1     1   151    89   211    89   211 0.97 Mannitol dehydrogenase Rossmann domain
DUF3521              PF12035.3     35 seq856_BIOID47099    -            470   7.5e-08   31.9   4.7   1   1   3.7e-11   1.7e-07   30.8   3.2     4    33    26    58    25    59 0.81 Protein of unknown function (DUF3521)
Phage-tail_3         PF13550.1    164 seq857_BIOID47099    -            529   3.7e-40  137.2   0.0   1   1   4.5e-44   6.2e-40  136.5   0.0     1   153   330   486   330   500 0.94 Putative phage tail protein
LysR_substrate       PF03466.15   209 seq858_BIOID47099    -            310   4.4e-19   68.3   0.0   1   1   9.5e-23   6.5e-19   67.7   0.0     2   191    91   280    90   292 0.92 LysR substrate binding domain
HTH_1                PF00126.22    60 seq858_BIOID47099    -            310   8.5e-18   63.7   0.6   1   1   2.6e-21   1.8e-17   62.7   0.4     3    60     9    66     8    66 0.96 Bacterial regulatory helix-turn-helix protein, lysR family
Pribosyltran         PF00156.22   125 seq861_BIOID47099    -            208   7.3e-16   57.9   0.2   1   1   7.4e-20     1e-15   57.4   0.1    21   125    63   160    41   160 0.93 Phosphoribosyl transferase domain
DUF853               PF05872.7    504 seq862_BIOID47099    -            500  6.7e-251  832.8   0.4   1   1  4.5e-254  7.6e-251  832.6   0.3     3   504     5   500     3   500 0.98 Bacterial protein of unknown function (DUF853)
AAA_10               PF12846.2    328 seq862_BIOID47099    -            500   1.9e-20   73.2   0.0   1   2   1.8e-10     3e-07   29.8   0.0     1    48    23    70    23   148 0.90 AAA-like domain
AAA_10               PF12846.2    328 seq862_BIOID47099    -            500   1.9e-20   73.2   0.0   2   2   5.4e-14   9.1e-11   41.4   0.0   245   307   255   319   217   341 0.80 AAA-like domain
TrwB_AAD_bind        PF10412.4    386 seq862_BIOID47099    -            500   1.4e-07   30.3   1.4   1   1   2.8e-08   4.8e-05   22.0   0.0    14    56    22    64    14    89 0.93 Type IV secretion-system coupling protein DNA-binding domain
FtsK_SpoIIIE         PF01580.13   205 seq862_BIOID47099    -            500     7e-07   28.8   0.0   1   1     3e-09   5.1e-06   26.0   0.0    35    83    18    63     7    75 0.85 FtsK/SpoIIIE family
DUF87                PF01935.12   229 seq862_BIOID47099    -            500   4.2e-06   26.6   0.0   1   1   4.7e-09     8e-06   25.7   0.0    20    68    20    67    12   217 0.80 Domain of unknown function DUF87
HTH_8                PF02954.14    42 seq863_BIOID47099    -             98     1e-14   53.6   0.3   1   1   1.1e-18   1.5e-14   53.0   0.2     2    42    55    95    54    95 0.98 Bacterial regulatory protein, Fis family
Peptidase_S24        PF00717.18    70 seq864_BIOID47099    -            258   1.8e-11   43.3   0.3   1   1     2e-15   2.7e-11   42.8   0.2     3    66   170   239   168   243 0.88 Peptidase S24-like
Minor_tail_Z         PF06763.6    189 seq865_BIOID47099    -            184   5.8e-85  283.6   9.5   1   1   4.8e-89   6.5e-85  283.4   6.6     1   189     3   184     3   184 0.99 Prophage minor tail protein Z (GPZ)
Isochorismatase      PF00857.15   174 seq868_BIOID47099    -            231   2.9e-42  144.4   0.0   1   1   2.9e-46     4e-42  143.9   0.0     1   173    19   216    19   217 0.96 Isochorismatase family
AP_endonuc_2         PF01261.19   211 seq869_BIOID47099    -            262   1.2e-24   86.6   0.2   1   1     1e-28   1.4e-24   86.4   0.1     1   210    19   218    19   243 0.89 Xylose isomerase-like TIM barrel
PyrI                 PF01948.13    96 seq871_BIOID47099    -            153   3.5e-36  122.9   0.0   1   1   7.5e-40   5.1e-36  122.4   0.0     2    94     5    97     4    99 0.97 Aspartate carbamoyltransferase regulatory chain, allosteric domain
PyrI_C               PF02748.10    52 seq871_BIOID47099    -            153   7.9e-21   73.1   1.7   1   1   1.8e-24   1.2e-20   72.5   1.2     1    51   101   151   101   152 0.95 Aspartate carbamoyltransferase regulatory chain, metal binding domain
DUF987               PF06174.6     66 seq872_BIOID47099    -             73     3e-43  145.0   1.1   1   1   2.4e-47   3.3e-43  144.8   0.8     1    66     1    66     1    66 0.99 Protein of unknown function (DUF987)
Sugar_tr             PF00083.19   451 seq873_BIOID47099    -            440   1.1e-35  123.0  34.2   1   2     1e-31     7e-28   97.2   5.6     2   203    23   232    22   236 0.89 Sugar (and other) transporter
Sugar_tr             PF00083.19   451 seq873_BIOID47099    -            440   1.1e-35  123.0  34.2   2   2     2e-12   1.4e-08   33.6  11.9   242   443   240   439   226   440 0.70 Sugar (and other) transporter
MFS_1                PF07690.11   354 seq873_BIOID47099    -            440   2.1e-29  102.3  60.5   1   2   4.8e-21   3.3e-17   62.1  18.9     2   239    28   275    27   287 0.71 Major Facilitator Superfamily
MFS_1                PF07690.11   354 seq873_BIOID47099    -            440   2.1e-29  102.3  60.5   2   2   6.4e-16   4.4e-12   45.3  19.1    27   176   283   435   271   440 0.81 Major Facilitator Superfamily
Glucokinase          PF02685.11   316 seq874_BIOID47099    -            321  4.9e-124  413.0   0.0   1   1  4.1e-128  5.6e-124  412.9   0.0     1   315     6   315     6   316 0.99 Glucokinase
MR_MLE_N             PF02746.11   117 seq875_BIOID47099    -            321   6.7e-32  109.8   0.0   1   1   3.5e-35   1.6e-31  108.6   0.0     1   117     1   112     1   112 0.99 Mandelate racemase / muconate lactonizing enzyme, N-terminal domain
MR_MLE               PF01188.16    67 seq875_BIOID47099    -            321   1.4e-11   44.6   2.8   1   1   7.5e-15   3.4e-11   43.3   1.2     3    67   162   225   160   225 0.85 Mandelate racemase / muconate lactonizing enzyme, C-terminal domain
MR_MLE_C             PF13378.1    111 seq875_BIOID47099    -            321     6e-10   38.9   0.0   1   1   3.2e-13   1.5e-09   37.7   0.0     1    82   225   304   225   321 0.79 Enolase C-terminal domain-like
NUDIX                PF00293.23   135 seq876_BIOID47099    -            209   2.9e-14   52.7   0.2   1   1   3.5e-18   4.7e-14   52.0   0.1     4   127    59   187    56   198 0.87 NUDIX domain
Methyltransf_6       PF03737.10   154 seq877_BIOID47099    -            161   4.3e-55  185.6   0.4   1   1   3.5e-59   4.8e-55  185.5   0.2     1   153     1   152     1   153 0.99 Demethylmenaquinone methyltransferase
Kdo                  PF06293.9    206 seq879_BIOID47099    -            216   8.3e-70  233.9   0.5   1   1   6.9e-74   9.5e-70  233.7   0.3     1   206    11   213    11   213 0.99 Lipopolysaccharide kinase (Kdo/WaaP) family
RNA_pol_Rpb1_1       PF04997.7    338 seq880_BIOID47099    -           1407  1.8e-100  336.3   0.1   1   1  1.8e-103  4.8e-100  335.0   0.1     2   338    15   342    14   342 0.95 RNA polymerase Rpb1, domain 1
RNA_pol_Rpb1_5       PF04998.12   277 seq880_BIOID47099    -           1407   1.1e-80  270.7   0.0   1   1     8e-84   2.2e-80  269.7   0.0     1   276   766  1321   766  1322 1.00 RNA polymerase Rpb1, domain 5
RNA_pol_Rpb1_2       PF00623.15   166 seq880_BIOID47099    -           1407   6.1e-51  172.5   0.0   1   1   5.3e-53   1.5e-49  168.0   0.0     1   166   344   486   344   486 0.95 RNA polymerase Rpb1, domain 2
RNA_pol_Rpb1_3       PF04983.13   157 seq880_BIOID47099    -           1407   1.4e-27   96.2   0.0   1   1   1.2e-30   3.3e-27   95.0   0.0     1   157   489   644   489   644 0.93 RNA polymerase Rpb1, domain 3
RNA_pol_Rpb1_4       PF05000.12   108 seq880_BIOID47099    -           1407   2.5e-18   65.7   0.3   1   1   9.1e-22   2.5e-18   65.7   0.2     2   107   674   763   673   764 0.82 RNA polymerase Rpb1, domain 4
Epimerase            PF01370.16   236 seq882_BIOID47099    -            349   2.3e-27   95.8   0.0   1   1   2.9e-30     8e-27   94.0   0.0     1   235    15   246    15   247 0.91 NAD dependent epimerase/dehydratase family
NAD_binding_10       PF13460.1    183 seq882_BIOID47099    -            349   1.9e-18   67.0   0.0   1   1   9.5e-22   2.6e-18   66.5   0.0     1   151    15   188    15   202 0.85 NADH(P)-binding
3Beta_HSD            PF01073.14   280 seq882_BIOID47099    -            349   6.7e-18   64.2   0.0   1   1   3.1e-21   8.4e-18   63.9   0.0     1   271    16   268    16   276 0.89 3-beta hydroxysteroid dehydrogenase/isomerase family
RmlD_sub_bind        PF04321.12   287 seq882_BIOID47099    -            349   1.2e-10   40.6   0.0   1   1   1.1e-13   3.1e-10   39.3   0.0     1   241    13   274    13   285 0.85 RmlD substrate binding domain
NAD_binding_4        PF07993.7    249 seq882_BIOID47099    -            349   2.4e-10   39.6   0.0   1   1   3.2e-13   8.7e-10   37.8   0.0    63   200    58   185    17   227 0.79 Male sterility protein
H2TH                 PF06831.9     93 seq884_BIOID47099    -            263   3.5e-18   65.0   0.0   1   1   1.4e-21   6.4e-18   64.1   0.0     1    77   126   205   126   215 0.85 Formamidopyrimidine-DNA glycosylase H2TH domain
Fapy_DNA_glyco       PF01149.19   116 seq884_BIOID47099    -            263   7.7e-15   55.1   0.0   1   1     3e-18   1.4e-14   54.3   0.0     1   106     2   104     2   110 0.88 Formamidopyrimidine-DNA glycosylase N-terminal domain
zf-FPG_IleRS         PF06827.9     30 seq884_BIOID47099    -            263   6.9e-07   28.6   2.7   1   1   2.8e-10   1.3e-06   27.8   1.9     1    29   235   263   235   263 0.97 Zinc finger found in FPG and IleRS
YagB_YeeU_YfjZ       PF06154.6    105 seq886_BIOID47099    -            105   6.7e-55  183.6   0.0   1   1   5.3e-59   7.3e-55  183.5   0.0     3   104     3   104     1   105 0.98 YagB/YeeU/YfjZ family
N6_N4_Mtase          PF01555.13   231 seq889_BIOID47099    -            294   2.4e-53  180.8   0.0   1   1   6.5e-57     3e-53  180.5   0.0     1   227    34   250    34   254 0.92 DNA methylase
Imp-YgjV             PF10688.4    164 seq890_BIOID47099    -            183   5.4e-60  201.4  10.9   1   1   4.4e-64     6e-60  201.2   7.6     1   163     3   165     3   166 0.99 Bacterial inner membrane protein
EIIBC-GUT_N          PF03612.9    183 seq891_BIOID47099    -            319   9.6e-72  240.3   1.8   1   1   2.7e-75   1.8e-71  239.3   1.3     2   183     3   171     2   171 0.95 Sorbitol phosphotransferase enzyme II N-terminus
EIIBC-GUT_C          PF07663.6     93 seq891_BIOID47099    -            319   6.4e-48  160.7   5.0   1   1   9.3e-52   6.4e-48  160.7   3.5     1    93   226   318   226   318 0.99 Sorbitol phosphotransferase enzyme II C-terminus
DUF2207              PF09972.4    511 seq895_BIOID47099    -            631   1.2e-87  294.5   0.0   1   1     1e-91   1.4e-87  294.3   0.0     2   508    33   573    32   576 0.94 Predicted membrane protein (DUF2207)
Pili_assembly_N      PF00345.15   122 seq896_BIOID47099    -            246   8.7e-44  148.1   0.0   1   1   3.4e-47   2.4e-43  146.7   0.0     2   122    27   152    26   152 0.93 Gram-negative pili assembly chaperone, N-terminal domain
Pili_assembly_C      PF02753.12    68 seq896_BIOID47099    -            246   3.2e-19   68.4   0.1   1   1   8.8e-23     6e-19   67.5   0.1     1    66   175   242   175   244 0.96 Gram-negative pili assembly chaperone, C-terminal domain
ABC_tran             PF00005.22   118 seq903_BIOID47099    -            255   3.4e-22   78.9   0.0   1   1   7.4e-26     5e-22   78.3   0.0     1   117    41   156    41   157 0.91 ABC transporter
Fimbrial             PF00419.15   145 seq904_BIOID47099    -            187   3.7e-16   59.5   5.8   1   1   2.7e-20   3.7e-16   59.5   4.0     3   144    34   186    32   187 0.78 Fimbrial protein
Sulfate_transp       PF00916.15   280 seq905_BIOID47099    -            559   3.6e-71  239.2  10.3   1   1   7.9e-75   3.6e-71  239.2   7.1     1   279   119   409   119   410 0.96 Sulfate transporter family
Sulfate_tra_GLY      PF13792.1     84 seq905_BIOID47099    -            559   1.5e-24   85.3   5.5   1   1   3.3e-28   1.5e-24   85.3   3.8     6    82    20    95    12    97 0.96 Sulfate transporter N-terminal domain with GLY motif
STAS                 PF01740.16   117 seq905_BIOID47099    -            559   5.5e-12   45.0   0.0   1   1   2.1e-15   9.4e-12   44.2   0.0     4   116   453   554   451   555 0.95 STAS domain
Ligase_CoA           PF00549.14   153 seq908_BIOID47099    -            555   1.4e-51  173.9   0.6   1   1   4.6e-55   3.2e-51  172.8   0.0     1   152   336   491   336   492 0.98 CoA-ligase
CoA_binding          PF02629.14    96 seq908_BIOID47099    -            555   4.4e-17   62.2   0.0   1   1   1.2e-19   8.5e-16   58.1   0.1     3    96   193   288   191   288 0.96 CoA binding domain
NDK                  PF00334.14   135 seq909_BIOID47099    -            143   1.5e-54  183.3   0.0   1   1   1.2e-58   1.7e-54  183.1   0.0     1   134     4   137     4   138 0.99 Nucleoside diphosphate kinase
PALP                 PF00291.20   307 seq911_BIOID47099    -            515   1.6e-69  234.4   1.9   1   1   2.9e-73     2e-69  234.0   1.3     5   305    30   315    26   317 0.90 Pyridoxal-phosphate dependent enzyme
Thr_dehydrat_C       PF00585.13    91 seq911_BIOID47099    -            515   1.8e-63  210.0   0.0   1   2   1.6e-34   1.1e-30  104.9   0.0     1    91   330   420   330   420 0.98 C-terminal regulatory domain of Threonine dehydratase
Thr_dehydrat_C       PF00585.13    91 seq911_BIOID47099    -            515   1.8e-63  210.0   0.0   2   2   6.7e-34   4.6e-30  102.9   0.0     2    91   426   513   425   513 0.96 C-terminal regulatory domain of Threonine dehydratase
MerR-DNA-bind        PF09278.6     65 seq912_BIOID47099    -            154     7e-15   55.0   0.1   1   1   2.6e-18   1.2e-14   54.3   0.0     2    65    55   119    54   119 0.96 MerR, DNA binding
MerR                 PF00376.18    38 seq912_BIOID47099    -            154   4.6e-14   51.5   0.3   1   1   2.5e-17   1.1e-13   50.3   0.1     1    38    13    49    13    49 0.98 MerR family regulatory protein
MerR_1               PF13411.1     69 seq912_BIOID47099    -            154   2.8e-12   46.1   0.0   1   1     1e-15   4.6e-12   45.4   0.0     2    65    13    76    12    78 0.96 MerR HTH family regulatory protein
Phage_tail_U         PF06141.6    133 seq913_BIOID47099    -            132   2.3e-66  221.7   1.2   1   1   1.8e-70   2.5e-66  221.5   0.9     1   133     1   132     1   132 0.99 Phage minor tail protein U
Band_7               PF01145.20   179 seq914_BIOID47099    -            305   2.4e-35  121.9   0.5   1   1   1.7e-39   2.4e-35  121.9   0.3     1   178    21   203    21   204 0.96 SPFH domain / Band 7 family
Molybdop_Fe4S4       PF04879.11    55 seq915_BIOID47099    -            195   8.1e-20   70.2   0.3   1   1   2.3e-23   1.6e-19   69.3   0.1     2    55    44   104    43   104 0.91 Molybdopterin oxidoreductase Fe4S4 domain
Molybdopterin        PF00384.17   432 seq915_BIOID47099    -            195   1.8e-06   26.8   0.0   1   1   3.2e-10   2.2e-06   26.6   0.0     1    56   107   155   107   191 0.75 Molybdopterin oxidoreductase
Ribonuc_L-PSP        PF01042.16   121 seq917_BIOID47099    -            141   3.6e-46  155.7   0.9   1   1     3e-50   4.1e-46  155.5   0.6     1   120    20   139    20   140 0.98 Endoribonuclease L-PSP
NAPRTase             PF04095.11   245 seq918_BIOID47099    -            416   3.6e-79  265.3   0.0   1   1   3.6e-83   4.9e-79  264.9   0.0     1   244   185   410   185   411 0.99 Nicotinate phosphoribosyltransferase (NAPRTase) family
Xan_ur_permease      PF00860.15   389 seq920_BIOID47099    -            429  1.6e-108  362.5  42.7   1   1  1.7e-112  2.4e-108  362.0  29.6     2   387    16   383    15   385 0.98 Permease family
Aminotran_1_2        PF00155.16   363 seq921_BIOID47099    -            417   7.7e-22   77.6   0.0   1   1   2.1e-25   2.9e-21   75.7   0.0   126   348   165   391    33   405 0.77 Aminotransferase class I and II
HTH_5                PF01022.15    47 seq922_BIOID47099    -             99   1.2e-14   53.5   0.1   1   1   7.3e-18     2e-14   52.8   0.1     1    47    23    70    23    70 0.97 Bacterial regulatory protein, arsR family
HTH_20               PF12840.2     61 seq922_BIOID47099    -             99   2.4e-11   43.1   0.4   1   1   1.3e-14   3.5e-11   42.6   0.3     2    58    16    72    15    75 0.96 Helix-turn-helix domain
MarR_2               PF12802.2     62 seq922_BIOID47099    -             99     2e-09   36.8   0.1   1   1   1.2e-12   3.3e-09   36.1   0.1     5    60    24    75    19    77 0.89 MarR family
HTH_24               PF13412.1     48 seq922_BIOID47099    -             99     2e-08   33.3   0.0   1   1   1.9e-11   5.1e-08   32.0   0.0     5    47    26    68    24    69 0.96 Winged helix-turn-helix DNA-binding
MarR                 PF01047.17    59 seq922_BIOID47099    -             99   6.7e-06   25.6   0.0   1   1   4.6e-09   1.3e-05   24.7   0.0     5    53    26    74    23    75 0.95 MarR family
DUF1219              PF06755.7    117 seq923_BIOID47099    -            113   7.7e-56  186.5   0.0   1   1     6e-60   8.2e-56  186.4   0.0     1   111     1   111     1   113 0.97 Protein of unknown function (DUF1219)
Ribonuc_L-PSP        PF01042.16   121 seq925_BIOID47099    -            128   7.3e-33  112.7   0.0   1   1   6.5e-37   8.9e-33  112.5   0.0     4   120    13   125    10   126 0.97 Endoribonuclease L-PSP
FhuF                 PF06276.7    163 seq926_BIOID47099    -            262   8.7e-30  103.7   0.5   1   1   2.3e-33   1.5e-29  102.9   0.4     1   154    93   230    93   239 0.91 Ferric iron reductase FhuF-like transporter
FhuF_C               PF11575.3     22 seq926_BIOID47099    -            262   8.4e-08   31.5   6.6   1   1   2.1e-11   1.4e-07   30.8   4.6     1    22   241   262   241   262 0.96 FhuF 2Fe-2S C-terminal domain
Peptidase_M20        PF01546.23   171 seq928_BIOID47099    -            485   7.1e-22   77.6   0.1   1   1   1.4e-25   9.6e-22   77.2   0.1     1   171    72   481    72   481 0.94 Peptidase family M20/M25/M40
M20_dimer            PF07687.9    109 seq928_BIOID47099    -            485   2.5e-09   36.7   0.0   1   1   1.5e-11     1e-07   31.5   0.0    12   107   207   293   200   295 0.85 Peptidase dimerisation domain
KAP_NTPase           PF07693.9    325 seq931_BIOID47099    -            719   4.9e-44  150.5   0.0   1   1   5.3e-48   7.2e-44  149.9   0.0     3   321    26   307    24   311 0.92 KAP family P-loop domain
DUF1249              PF06853.7    121 seq932_BIOID47099    -            140   6.9e-46  154.6   0.2   1   1   5.8e-50     8e-46  154.4   0.1     2   118    21   136    20   139 0.97 Protein of unknown function (DUF1249)
GFO_IDH_MocA         PF01408.17   120 seq933_BIOID47099    -            351   8.9e-32  110.0   0.0   1   1   4.7e-35   2.1e-31  108.7   0.0     1   118    10   128    10   130 0.97 Oxidoreductase family, NAD-binding Rossmann fold
GFO_IDH_MocA_C       PF02894.12   115 seq933_BIOID47099    -            351   1.9e-12   46.8   0.0   1   1   8.1e-16   3.7e-12   45.9   0.0     1   112   142   250   142   253 0.94 Oxidoreductase family, C-terminal alpha/beta domain
Big_2                PF02368.13    79 seq940_BIOID47099    -            245   3.7e-15   55.4  10.9   1   1     7e-19   4.8e-15   55.0   6.7     1    78   161   241   161   242 0.96 Bacterial Ig-like domain (group 2)
T2SS-T3SS_pil_N      PF13629.1     72 seq940_BIOID47099    -            245   2.3e-06   26.9   5.9   1   1   2.7e-09   1.8e-05   24.0   3.0    21    71   195   244   172   245 0.89 Pilus formation protein N terminal region
DUF2892              PF11127.3     66 seq941_BIOID47099    -            174   3.8e-11   42.5   3.5   1   1   8.3e-15   5.7e-11   41.9   2.4    10    60   115   170   112   174 0.88 Protein of unknown function (DUF2892)
Rhodanese            PF00581.15   113 seq941_BIOID47099    -            174   6.1e-10   39.3   0.0   1   1   1.8e-13   1.2e-09   38.4   0.0     2   112     8    98     7    99 0.82 Rhodanese-like domain
Abhydrolase_1        PF00561.15   230 seq943_BIOID47099    -            340   2.3e-31  109.0   0.0   1   1   8.6e-35     3e-31  108.6   0.0     1   228    82   319    82   321 0.97 alpha/beta hydrolase fold
Hydrolase_4          PF12146.3     79 seq943_BIOID47099    -            340     4e-24   84.1   0.5   1   1   1.9e-27   6.4e-24   83.4   0.3     3    79    42   122    40   122 0.90 Putative lysophospholipase
Abhydrolase_6        PF12697.2    228 seq943_BIOID47099    -            340   3.5e-20   72.7   3.3   1   1   1.5e-23   5.2e-20   72.2   2.3     2   220    58   310    57   316 0.72 Alpha/beta hydrolase family
Abhydrolase_5        PF12695.2    142 seq943_BIOID47099    -            340     3e-12   46.3   0.0   1   1   1.5e-15     5e-12   45.6   0.0     1   141    56   305    56   306 0.79 Alpha/beta hydrolase family
MscL                 PF01741.13   128 seq944_BIOID47099    -            136   2.3e-57  192.5   3.1   1   1   1.9e-61   2.6e-57  192.3   2.2     1   128     3   132     3   132 0.98 Large-conductance mechanosensitive channel, MscL
DUF1974              PF09317.6    284 seq945_BIOID47099    -            814  6.2e-116  386.6   0.0   1   1  2.4e-119    8e-116  386.2   0.0     1   284   514   792   514   792 1.00 Domain of unknown function (DUF1974)
Acyl-CoA_dh_N        PF02771.11   113 seq945_BIOID47099    -            814   1.5e-15   57.6   0.0   1   1   1.2e-18     4e-15   56.2   0.0    28   112   147   232   121   233 0.83 Acyl-CoA dehydrogenase, N-terminal domain
Acyl-CoA_dh_1        PF00441.19   150 seq945_BIOID47099    -            814   1.2e-13   51.2   0.9   1   1   6.9e-17   2.4e-13   50.3   0.6     1   142   360   504   360   508 0.93 Acyl-CoA dehydrogenase, C-terminal domain
Acyl-CoA_dh_M        PF02770.14    52 seq945_BIOID47099    -            814   9.5e-07   28.1   0.0   1   1   5.1e-10   1.7e-06   27.2   0.0     1    51   237   295   237   297 0.96 Acyl-CoA dehydrogenase, middle domain
GerE                 PF00196.14    58 seq946_BIOID47099    -            161   5.9e-07   28.5   0.1   1   1     1e-10   1.4e-06   27.3   0.1     2    32   127   157   126   158 0.93 Bacterial regulatory proteins, luxR family
Radical_SAM          PF04055.16   166 seq950_BIOID47099    -            384   1.4e-14   54.5   0.1   1   1   7.1e-18   4.9e-14   52.7   0.1     2   161   120   291   119   296 0.76 Radical SAM superfamily
Usher                PF00577.15   552 seq952_BIOID47099    -            880  2.3e-187  623.9  26.6   1   1  6.5e-191    3e-187  623.6  18.4     2   552   197   758   196   758 0.97 Type VII secretion system (T7SS), usher protein
PapC_N               PF13954.1    146 seq952_BIOID47099    -            880   6.7e-42  142.3   0.1   1   1   2.7e-45   1.3e-41  141.5   0.1     2   146    34   181    33   181 0.98 PapC N-terminal domain
PapC_C               PF13953.1     68 seq952_BIOID47099    -            880   9.7e-16   57.0   0.0   1   1   7.8e-19   3.5e-15   55.2   0.0     3    64   770   829   768   833 0.93 PapC C-terminal domain
Abhydrolase_6        PF12697.2    228 seq953_BIOID47099    -            266   1.7e-34  119.6   4.3   1   1   4.3e-38     2e-34  119.3   3.0     1   227    16   249    16   250 0.79 Alpha/beta hydrolase family
Abhydrolase_1        PF00561.15   230 seq953_BIOID47099    -            266   6.7e-17   61.6   0.3   1   1   1.4e-18   6.4e-15   55.2   0.2     1   228    40   251    40   253 0.79 alpha/beta hydrolase fold
Abhydrolase_5        PF12695.2    142 seq953_BIOID47099    -            266     4e-16   58.9   1.1   1   1   4.3e-19   1.9e-15   56.7   0.8     1   141    15   237    15   238 0.73 Alpha/beta hydrolase family
GerE                 PF00196.14    58 seq954_BIOID47099    -            148   5.3e-23   79.9   0.6   1   1   1.2e-26   8.1e-23   79.3   0.4     2    57    84   139    83   140 0.96 Bacterial regulatory proteins, luxR family
Sigma70_r4_2         PF08281.7     54 seq954_BIOID47099    -            148   9.1e-07   28.1   0.0   1   1   2.3e-10   1.6e-06   27.3   0.0     9    54    84   128    84   128 0.95 Sigma-70, region 4
PapC_N               PF13954.1    146 seq956_BIOID47099    -            105   8.9e-12   44.6   0.0   1   1   7.9e-16   1.1e-11   44.4   0.0     2    55    35    88    34    99 0.92 PapC N-terminal domain
Molybdopterin        PF00384.17   432 seq957_BIOID47099    -            804   6.4e-22   77.7   0.0   1   1   1.4e-24   9.4e-21   73.9   0.0   103   380     2   378     1   380 0.82 Molybdopterin oxidoreductase
Molydop_binding      PF01568.16   109 seq957_BIOID47099    -            804   2.1e-16   59.5   0.0   1   1   9.2e-20   6.3e-16   58.0   0.0     4   108   682   797   679   798 0.95 Molydopterin dinucleotide binding domain
BPD_transp_1         PF00528.17   185 seq958_BIOID47099    -            275   5.4e-22   78.0  14.2   1   1   3.9e-26   5.4e-22   78.0   9.8     1   180    98   268    98   270 0.94 Binding-protein-dependent transport system inner membrane component
MerR_1               PF13411.1     69 seq959_BIOID47099    -            121   6.4e-11   41.7   0.0   1   1   6.9e-15   9.4e-11   41.2   0.0     1    68     4    72     4    73 0.97 MerR HTH family regulatory protein
MtlR                 PF05068.7    170 seq960_BIOID47099    -            195   4.1e-76  254.0   0.0   1   1   3.5e-80   4.8e-76  253.8   0.0     5   169    26   188     2   189 0.96 Mannitol repressor
DUF1266              PF06889.6    172 seq961_BIOID47099    -             59   2.9e-12   46.5   0.6   1   1   2.2e-16     3e-12   46.5   0.4    87   143     1    57     1    59 0.95 Protein of unknown function (DUF1266)
Metallophos          PF00149.23   201 seq962_BIOID47099    -            275     1e-14   54.3   1.3   1   1   2.7e-18   1.8e-14   53.5   0.9     2   200    16   206    15   207 0.88 Calcineurin-like phosphoesterase
Metallophos_2        PF12850.2    156 seq962_BIOID47099    -            275   3.2e-12   46.4   0.0   1   1   7.3e-16     5e-12   45.8   0.0     2   139    16   225    15   239 0.69 Calcineurin-like phosphoesterase superfamily domain
Acetyltransf_1       PF00583.19    83 seq964_BIOID47099    -            141   5.4e-18   64.6   0.2   1   1   5.1e-21   8.7e-18   64.0   0.1     1    83    48   124    48   124 0.97 Acetyltransferase (GNAT) family
Acetyltransf_10      PF13673.1    117 seq964_BIOID47099    -            141   2.3e-14   53.3   0.0   1   1   1.6e-17   2.7e-14   53.1   0.0    31   117    30   123    10   123 0.86 Acetyltransferase (GNAT) domain
Acetyltransf_7       PF13508.1     79 seq964_BIOID47099    -            141   6.5e-12   45.3   0.0   1   1   5.2e-15   8.9e-12   44.8   0.0     4    78    44   124    41   125 0.84 Acetyltransferase (GNAT) domain
Acetyltransf_9       PF13527.1    128 seq964_BIOID47099    -            141   1.5e-08   34.4   0.1   1   1   1.9e-10   3.3e-07   30.0   0.0     1   128     2   126     2   126 0.81 Acetyltransferase (GNAT) domain
FR47                 PF08445.5     86 seq964_BIOID47099    -            141   6.2e-08   32.1   0.0   1   1     5e-11   8.5e-08   31.7   0.0    22    80    67   126    46   130 0.88 FR47-like protein
Acetyltransf_8       PF13523.1    152 seq964_BIOID47099    -            141   4.5e-07   29.7   0.0   1   1   3.5e-10   5.9e-07   29.3   0.0     2   143     4   130     3   136 0.80 Acetyltransferase (GNAT) domain
Acetyltransf_6       PF13480.1    142 seq964_BIOID47099    -            141     9e-07   28.8   0.1   1   1   7.8e-10   1.3e-06   28.2   0.1    72   131    44   103     2   111 0.90 Acetyltransferase (GNAT) domain
Acetyltransf_4       PF13420.1    155 seq964_BIOID47099    -            141   6.8e-05   22.7   0.0   1   1   6.4e-08   0.00011   22.0   0.0     1   137     3   126     3   131 0.82 Acetyltransferase (GNAT) domain
DUF2556              PF10831.3     53 seq966_BIOID47099    -             59   9.6e-40  133.9   6.0   1   1   7.8e-44   1.1e-39  133.7   4.2     1    53     1    53     1    53 0.99 Protein of unknown function (DUF2556)
PTS_IIB              PF02302.12    90 seq967_BIOID47099    -            108   6.8e-17   61.5   1.0   1   1   5.8e-21   7.9e-17   61.3   0.7     2    90     7    98     6    98 0.95 PTS system, Lactose/Cellobiose specific IIB subunit
PTSIIA_gutA          PF03829.8    117 seq968_BIOID47099    -            123   8.2e-45  151.1   0.0   1   1   7.3e-49     1e-44  150.8   0.0     1   116     1   116     1   118 0.98 PTS system glucitol/sorbitol-specific IIA component
GST_N_3              PF13417.1     75 seq969_BIOID47099    -            208     6e-15   55.1   0.0   1   1   4.1e-18   1.1e-14   54.2   0.0     1    74     4    82     4    83 0.88 Glutathione S-transferase, N-terminal domain
GST_N                PF02798.15    76 seq969_BIOID47099    -            208   2.4e-13   49.9   0.0   1   1   1.3e-16   3.5e-13   49.3   0.0    10    75     8    76     1    77 0.91 Glutathione S-transferase, N-terminal domain
GST_C                PF00043.20    95 seq969_BIOID47099    -            208   1.5e-12   47.2   0.0   1   1   1.8e-15   4.9e-12   45.5   0.0    15    95   121   197    89   197 0.90 Glutathione S-transferase, C-terminal domain
GST_N_2              PF13409.1     70 seq969_BIOID47099    -            208   1.1e-11   44.4   0.0   1   1   7.5e-15     2e-11   43.5   0.0     5    69    13    77     9    78 0.87 Glutathione S-transferase, N-terminal domain
GST_C_2              PF13410.1     69 seq969_BIOID47099    -            208   5.6e-10   38.8   0.2   1   1   4.5e-13   1.2e-09   37.7   0.2     2    68   128   191   127   192 0.93 Glutathione S-transferase, C-terminal domain
ACP_syn_III_C        PF08541.5     90 seq970_BIOID47099    -            309   5.5e-19   67.8   0.2   1   1   1.8e-22   1.2e-18   66.7   0.1     1    89   221   306   221   307 0.96 3-Oxoacyl-[acyl-carrier-protein (ACP)] synthase III C terminal
ACP_syn_III          PF08545.5     80 seq970_BIOID47099    -            309   1.7e-17   62.7   0.0   1   1   6.6e-21   4.5e-17   61.3   0.0     1    79   108   184   108   185 0.90 3-Oxoacyl-[acyl-carrier-protein (ACP)] synthase III
UPF0253              PF06786.7     66 seq971_BIOID47099    -             72   1.7e-34  117.6   1.8   1   1   1.4e-38   1.9e-34  117.4   1.3     2    66     8    72     7    72 0.98 Uncharacterised protein family (UPF0253)
DUF519               PF04378.8    245 seq972_BIOID47099    -            280  5.4e-115  382.4   0.0   1   1  4.6e-119  6.3e-115  382.2   0.0     1   245    33   278    33   278 1.00 Protein of unknown function (DUF519)
SBP_bac_9            PF01297.12   256 seq973_BIOID47099    -            328     2e-61  207.4   0.0   1   1   1.6e-65   2.2e-61  207.2   0.0     1   256    46   325    46   325 0.90 Periplasmic solute binding protein family
Wzz                  PF02706.10   152 seq975_BIOID47099    -            377   3.9e-24   85.1   0.9   1   1   2.8e-28   3.9e-24   85.1   0.6     1   150    25   173    25   175 0.93 Chain length determinant protein
Peripla_BP_1         PF00532.16   279 seq978_BIOID47099    -            342  2.8e-101  338.2   0.0   1   1  1.2e-104  4.1e-101  337.7   0.0     2   278    65   341    64   342 0.99 Periplasmic binding proteins and sugar binding domain of LacI family
LacI                 PF00356.16    46 seq978_BIOID47099    -            342   1.1e-18   66.4   0.1   1   1   6.5e-22   2.2e-18   65.4   0.1     1    46     8    53     8    53 0.99 Bacterial regulatory proteins, lacI family
Peripla_BP_3         PF13377.1    160 seq978_BIOID47099    -            342   1.3e-17   64.1   0.2   1   1     1e-20   3.6e-17   62.7   0.1     2   155   175   339   174   342 0.85 Periplasmic binding protein-like domain
Peripla_BP_4         PF13407.1    258 seq978_BIOID47099    -            342   2.9e-14   52.9   0.0   1   1   1.1e-17   3.7e-14   52.5   0.0     1   208    67   268    67   322 0.86 Periplasmic binding protein domain
HNH_3                PF13392.1     46 seq979_BIOID47099    -            175   9.7e-14   50.3   0.2   1   1   2.2e-17   1.5e-13   49.7   0.1     2    45    69   112    68   113 0.97 HNH endonuclease
AP2                  PF00847.15    55 seq979_BIOID47099    -            175   2.7e-07   30.5   1.7   1   1   3.9e-11   2.7e-07   30.5   1.2     4    53   119   164   116   166 0.80 AP2 domain
RdgC                 PF04381.7    301 seq980_BIOID47099    -            305   4.6e-33  114.3   0.0   1   1   4.2e-37   5.7e-33  114.0   0.0     3   285     6   286     5   297 0.88 Putative exonuclease, RdgC
Caudo_TAP            PF02413.12   130 seq981_BIOID47099    -            191   7.4e-38  129.5   0.7   1   1   6.9e-42   9.5e-38  129.1   0.5     1   129    72   191    72   191 0.98 Caudovirales tail fibre assembly protein
YafO_toxin           PF13957.1    109 seq982_BIOID47099    -            136   1.1e-19   70.1   0.0   1   1   9.6e-24   1.3e-19   69.8   0.0     3   107    25   123    23   125 0.92 Toxin YafO, type II toxin-antitoxin system
MIP                  PF00230.15   227 seq983_BIOID47099    -            281   1.8e-76  256.4  12.9   1   1   1.5e-80     2e-76  256.2   9.0     2   227     2   251     1   251 0.97 Major intrinsic protein
Redoxin              PF08534.5    146 seq984_BIOID47099    -            185   1.6e-25   89.2   0.0   1   1   5.9e-29     2e-25   88.9   0.0     3   137    42   165    40   173 0.93 Redoxin
AhpC-TSA             PF00578.16   124 seq984_BIOID47099    -            185   8.1e-16   57.7   0.0   1   1   2.9e-19     1e-15   57.4   0.0     1   124    41   158    41   158 0.89 AhpC/TSA family
Thioredoxin_2        PF13098.1    112 seq984_BIOID47099    -            185   2.9e-10   40.2   0.0   1   1   1.2e-13   4.1e-10   39.7   0.0     4   106    67   166    64   172 0.85 Thioredoxin-like domain
Thioredoxin_8        PF13905.1     96 seq984_BIOID47099    -            185   6.7e-07   29.2   0.0   1   1   3.3e-10   1.1e-06   28.5   0.0     1    95    68   154    68   155 0.86 Thioredoxin-like
NfeD                 PF01957.13   144 seq985_BIOID47099    -            152   1.4e-24   86.7   5.7   1   1   1.2e-28   1.6e-24   86.5   3.9     1   142    12   149    12   151 0.91 NfeD-like C-terminal, partner-binding
FAD_binding_2        PF00890.19   421 seq986_BIOID47099    -            602  2.5e-116  388.8   1.2   1   1  5.6e-120  2.5e-116  388.8   0.8     1   421     7   397     7   397 0.98 FAD binding domain
Succ_DH_flav_C       PF02910.15   129 seq986_BIOID47099    -            602   8.3e-40  135.5   0.1   1   1     3e-43   1.4e-39  134.8   0.0     1   129   453   581   453   581 0.98 Fumarate reductase flavoprotein C-term
Xan_ur_permease      PF00860.15   389 seq988_BIOID47099    -            449   1.7e-88  296.6  48.3   1   1   1.6e-92   2.1e-88  296.3  33.5     1   388    26   409    26   410 0.99 Permease family
ROF                  PF07073.7     80 seq989_BIOID47099    -             86   5.8e-25   86.9   0.1   1   1   4.8e-29   6.5e-25   86.8   0.0     1    80     9    83     9    83 0.97 Modulator of Rho-dependent transcription termination (ROF)
Gly_radical          PF01228.16   106 seq990_BIOID47099    -            127     1e-25   89.9   0.1   1   1   1.1e-29   1.6e-25   89.4   0.0    20   106    16   108     4   108 0.86 Glycine radical
MerE                 PF05052.7     75 seq991_BIOID47099    -             78   2.2e-46  155.5   2.3   1   1     2e-50   2.7e-46  155.3   1.6     1    75     1    75     1    75 0.99 MerE protein
PTS_EIIC             PF02378.13   321 seq998_BIOID47099    -            415   1.6e-13   50.0  35.5   1   1   1.2e-17   1.6e-13   50.0  24.6     2   320    41   347    40   348 0.76 Phosphotransferase system, EIIC
adh_short            PF00106.20   167 seq999_BIOID47099    -            259     4e-26   91.7   1.6   1   1   1.1e-29   4.9e-26   91.5   1.1     2   166     4   172     3   173 0.94 short chain dehydrogenase
adh_short_C2         PF13561.1    243 seq999_BIOID47099    -            259   2.6e-16   60.0   0.0   1   1   8.4e-20   3.8e-16   59.4   0.0     7   241    13   255     9   256 0.87 Enoyl-(Acyl carrier protein) reductase
OpuAC                PF04069.7    257 seq1000_BIOID47099   -            305   4.2e-60  203.1   5.9   1   1   3.5e-64   4.8e-60  202.9   4.1     2   257    26   300    25   300 0.97 Substrate binding domain of ABC-type glycine betaine transport system
DUF2919              PF11143.3    149 seq1001_BIOID47099   -            149   3.7e-51  172.7   6.2   1   1     3e-55   4.1e-51  172.6   4.3     1   148     6   148     6   149 0.99 Protein of unknown function (DUF2919)
Phage_lambd_GpG      PF06894.6    127 seq1002_BIOID47099   -            140   2.3e-48  162.8   0.6   1   1   1.9e-52   2.6e-48  162.7   0.4     1   126     1   125     1   126 0.97 Bacteriophage lambda minor tail protein (GpG)
DUF412               PF04217.8    143 seq1003_BIOID47099   -            151   9.2e-60  200.4   0.2   1   1   7.6e-64     1e-59  200.3   0.1     1   142    10   149    10   150 0.98 Protein of unknown function, DUF412
Peptidase_S66        PF02016.10   285 seq1004_BIOID47099   -            304   7.7e-77  257.9   0.0   1   1   6.4e-81   8.7e-77  257.7   0.0     3   285     6   286     4   286 0.92 LD-carboxypeptidase
Gln-synt_C           PF00120.19   259 seq1005_BIOID47099   -            469  2.1e-106  354.7   0.0   1   1    4e-110  2.7e-106  354.3   0.0     2   259   103   379   102   379 0.98 Glutamine synthetase, catalytic domain
Gln-synt_N           PF03951.14    84 seq1005_BIOID47099   -            469   2.1e-31  107.1   0.1   1   1   6.2e-35   4.2e-31  106.2   0.1     1    84    14    95    14    95 0.98 Glutamine synthetase, beta-Grasp domain
DUF3330              PF11809.3     70 seq1008_BIOID47099   -             70   1.1e-36  124.3   6.6   1   1   8.9e-41   1.2e-36  124.2   4.6     2    70     2    70     1    70 0.96 Domain of unknown function (DUF3330)
Glyco_hydro_65m      PF03632.10   370 seq1009_BIOID47099   -            755  8.6e-129  429.3   0.1   1   1  2.6e-132  1.2e-128  428.8   0.0     2   370   299   677   298   677 0.97 Glycosyl hydrolase family 65 central catalytic domain
Glyco_hydro_65N      PF03636.10   255 seq1009_BIOID47099   -            755   4.1e-63  212.9   0.0   1   1   1.3e-66   5.8e-63  212.4   0.0     1   255     6   241     6   241 0.96 Glycosyl hydrolase family 65, N-terminal domain
Glyco_hydro_65C      PF03633.10    54 seq1009_BIOID47099   -            755   1.2e-13   50.8   0.0   1   1   1.1e-16   4.9e-13   48.8   0.0     1    50   681   727   681   731 0.95 Glycosyl hydrolase family 65, C-terminal domain
Nitroreductase       PF00881.19   165 seq1011_BIOID47099   -            196   2.7e-16   59.7   0.0   1   1   2.4e-20   3.2e-16   59.4   0.0     5   165    18   174    14   174 0.89 Nitroreductase family
MFS_1                PF07690.11   354 seq1012_BIOID47099   -            394     9e-37  126.5  48.0   1   1   1.5e-38     2e-34  118.8  20.9     2   353    20   357    19   358 0.88 Major Facilitator Superfamily
tRNA-synt_2          PF00152.15   335 seq1013_BIOID47099   -            481   2.5e-71  240.0   0.0   1   1   4.6e-75   3.2e-71  239.7   0.0     4   334   135   476   132   477 0.88 tRNA synthetases class II (D, K and N)
tRNA_anti            PF01336.20    76 seq1013_BIOID47099   -            481     1e-12   47.6   0.1   1   1   3.9e-16   2.7e-12   46.2   0.1     1    75    35   114    35   115 0.95 OB-fold nucleic acid binding domain
DUF2799              PF10973.3     89 seq1014_BIOID47099   -            121   2.6e-17   62.5   0.8   1   1   2.3e-21   3.2e-17   62.2   0.5     1    88    31   113    31   114 0.93 Protein of unknown function (DUF2799)
Bac_DnaA             PF00308.13   219 seq1015_BIOID47099   -            248     2e-16   60.2   0.0   1   1   1.9e-19   2.6e-15   56.5   0.0     6   212    33   226    29   232 0.87 Bacterial dnaA  protein
CcmH                 PF03918.9    148 seq1017_BIOID47099   -            347   8.2e-53  177.2   0.1   1   1   1.3e-55   4.4e-52  174.8   0.0     2   131     4   131     1   149 0.90 Cytochrome C biogenesis protein
TauD                 PF02668.11   258 seq1020_BIOID47099   -            201   1.1e-27   97.2   0.0   1   1     9e-32   1.2e-27   97.0   0.0     2   162     7   160     6   195 0.82 Taurine catabolism dioxygenase TauD, TfdA family
Hydrolase_3          PF08282.7    254 seq1021_BIOID47099   -            266   4.6e-61  206.5   0.0   1   1   1.1e-64   5.2e-61  206.3   0.0     1   254     5   260     5   260 0.95 haloacid dehalogenase-like hydrolase
S6PP                 PF05116.8    247 seq1021_BIOID47099   -            266   3.9e-16   58.9   0.0   1   2     4e-09   1.8e-05   24.0   0.0     4    75     4    73     1    91 0.89 Sucrose-6F-phosphate phosphohydrolase
S6PP                 PF05116.8    247 seq1021_BIOID47099   -            266   3.9e-16   58.9   0.0   2   2   6.9e-12   3.2e-08   33.0   0.0   135   218   159   242   140   251 0.83 Sucrose-6F-phosphate phosphohydrolase
Hydrolase            PF00702.21   204 seq1021_BIOID47099   -            266   2.4e-11   44.4   0.1   1   1     2e-13   9.1e-10   39.2   0.1     2   204     3   226     2   226 0.59 haloacid dehalogenase-like hydrolase
ABC_tran             PF00005.22   118 seq1023_BIOID47099   -            637     1e-36  125.7   1.1   1   2   2.4e-18   3.3e-15   56.3   0.0     1   118    41   178    41   178 0.87 ABC transporter
ABC_tran             PF00005.22   118 seq1023_BIOID47099   -            637     1e-36  125.7   1.1   2   2   2.6e-21   3.6e-18   65.9   0.0     1   118   352   459   352   459 0.92 ABC transporter
ABC_tran_2           PF12848.2     85 seq1023_BIOID47099   -            637   6.6e-29   99.4   4.3   1   1   4.8e-32   6.6e-29   99.4   3.0     1    83   217   298   217   302 0.93 ABC transporter
UPF0227              PF05728.7    187 seq1024_BIOID47099   -            193   9.7e-75  250.2   0.0   1   1   1.6e-78   1.1e-74  250.1   0.0     2   186     4   188     3   189 0.99 Uncharacterised protein family (UPF0227)
Abhydrolase_5        PF12695.2    142 seq1024_BIOID47099   -            193   1.1e-06   28.3   0.0   1   1   2.6e-10   1.8e-06   27.6   0.0     1   141     3   172     3   173 0.67 Alpha/beta hydrolase family
Phage_tail_T         PF06223.7    103 seq1026_BIOID47099   -            106   2.3e-40  137.0   0.0   1   1   1.9e-44   2.6e-40  136.8   0.0     1   100     2   104     2   106 0.93 Minor tail protein T
DUF1116              PF06545.6    216 seq1027_BIOID47099   -            419   3.2e-99  330.2   1.3   1   1  3.3e-103   4.5e-99  329.7   0.9     1   216    87   303    87   303 0.99 Protein of unknown function (DUF1116)
Resolvase            PF00239.16   141 seq1030_BIOID47099   -            185     7e-42  142.5   0.3   1   1   1.8e-45   1.2e-41  141.7   0.2     2   141     6   139     5   139 0.95 Resolvase, N terminal domain
HTH_7                PF02796.10    45 seq1030_BIOID47099   -            185   6.2e-12   45.0   0.1   1   1   1.8e-15   1.2e-11   44.1   0.1     1    44   141   184   141   185 0.98 Helix-turn-helix domain of resolvase
OEP                  PF02321.13   188 seq1031_BIOID47099   -            551   7.1e-51  172.3  32.0   1   2   6.2e-26   8.5e-22   77.5  10.7     1   188   127   317   127   317 0.96 Outer membrane efflux protein
OEP                  PF02321.13   188 seq1031_BIOID47099   -            551   7.1e-51  172.3  32.0   2   2   3.8e-33   5.2e-29  101.0   5.9     6   188   344   525   341   525 0.95 Outer membrane efflux protein
Pyr_redox_2          PF07992.9    200 seq1032_BIOID47099   -            450   5.1e-43  147.1   1.1   1   1   2.2e-46   7.4e-43  146.6   0.7     2   196     7   305     6   308 0.95 Pyridine nucleotide-disulphide oxidoreductase
Pyr_redox_dim        PF02852.17   110 seq1032_BIOID47099   -            450   7.5e-37  125.6   0.7   1   1   3.5e-39   1.2e-35  121.7   0.2     1   110   339   450   339   450 0.99 Pyridine nucleotide-disulphide oxidoreductase, dimerisation domain
Pyr_redox            PF00070.22    80 seq1032_BIOID47099   -            450   5.4e-18   65.0   0.0   1   1   5.6e-21   1.9e-17   63.2   0.0     1    80   169   249   169   250 0.96 Pyridine nucleotide-disulphide oxidoreductase
Pyr_redox_3          PF13738.1    203 seq1032_BIOID47099   -            450   3.3e-09   36.9   0.1   1   1   7.3e-11   2.5e-07   30.8   0.0     3   200    10   200     8   203 0.77 Pyridine nucleotide-disulphide oxidoreductase
FGGY_N               PF00370.16   245 seq1033_BIOID47099   -            509   6.6e-93  310.4   0.2   1   1   1.4e-96   9.2e-93  309.9   0.1     1   245    13   260    13   260 0.99 FGGY family of carbohydrate kinases, N-terminal domain
FGGY_C               PF02782.11   197 seq1033_BIOID47099   -            509   9.6e-63  211.2   0.5   1   1     4e-66   2.8e-62  209.7   0.7     1   197   269   459   269   459 0.96 FGGY family of carbohydrate kinases, C-terminal domain
S-methyl_trans       PF02574.11   305 seq1034_BIOID47099   -           1227  1.3e-104  349.6   0.1   1   1  9.1e-108  2.5e-104  348.7   0.1     1   304    16   326    16   327 0.98 Homocysteine S-methyltransferase
Met_synt_B12         PF02965.12   136 seq1034_BIOID47099   -           1227   9.3e-54  180.5   0.0   1   1   8.9e-57   2.4e-53  179.2   0.0     1   136  1055  1192  1055  1192 0.99 Vitamin B12 dependent methionine synthase, activation domain
Pterin_bind          PF00809.17   210 seq1034_BIOID47099   -           1227   1.5e-48  164.8   0.4   1   1   1.7e-51   4.6e-48  163.2   0.3     1   210   356   568   356   568 0.98 Pterin binding enzyme
B12-binding_2        PF02607.12    79 seq1034_BIOID47099   -           1227   4.4e-21   74.6   0.0   1   1   6.4e-24   1.8e-20   72.6   0.0     4    79   659   734   657   734 0.96 B12 binding domain
B12-binding          PF02310.14   121 seq1034_BIOID47099   -           1227   6.4e-20   71.1   0.2   1   1   1.8e-22     5e-19   68.2   0.1     2    94   748   840   747   851 0.93 B12 binding domain
YfbU                 PF03887.9    166 seq1035_BIOID47099   -            164   4.2e-85  283.2   3.1   1   1   3.4e-89   4.7e-85  283.1   2.1     1   166     1   164     1   164 1.00 YfbU domain
DUF2810              PF10928.3     54 seq1036_BIOID47099   -            120   2.6e-32  110.2   2.5   1   1     2e-36   2.8e-32  110.1   1.0     1    53    66   118    66   119 0.96 Protein of unknown function (DUF2810)
DUF1131              PF06572.7    171 seq1039_BIOID47099   -            191   1.2e-90  301.4   0.7   1   1   9.9e-95   1.4e-90  301.2   0.5     1   171    22   191    22   191 0.99 Protein of unknown function (DUF1131)
NUDIX                PF00293.23   135 seq1040_BIOID47099   -            153   9.6e-21   73.7   0.2   1   1   8.9e-25   1.2e-20   73.3   0.1     2   119     5   115     4   123 0.92 NUDIX domain
Peptidase_M23        PF01551.17    96 seq1041_BIOID47099   -            440   2.3e-34  117.2   0.2   1   1   1.4e-37   4.8e-34  116.1   0.2     2    96   313   407   312   407 0.98 Peptidase family M23
OapA                 PF04225.7     85 seq1041_BIOID47099   -            440   8.3e-11   41.5   0.5   1   1   3.5e-11   1.2e-07   31.3   0.0     3    81    96   172    94   176 0.88 Opacity-associated protein A LysM-like domain
LysM                 PF01476.15    44 seq1041_BIOID47099   -            440   9.3e-08   31.7   0.9   1   1     6e-11     2e-07   30.6   0.1     1    43    98   141    98   142 0.94 LysM domain
OapA_N               PF08525.6     30 seq1041_BIOID47099   -            440   3.5e-07   29.6   0.2   1   1   1.8e-10     6e-07   28.9   0.2     2    29    11    39    10    40 0.92 Opacity-associated protein A N-terminal motif
TMP_2                PF06791.8    210 seq1045_BIOID47099   -            838     1e-71  240.8   9.4   1   1   1.5e-75     1e-71  240.8   6.5     1   209    50   258    50   259 0.99 Prophage tail length tape measure protein
Tape_meas_lam_C      PF09718.5     78 seq1045_BIOID47099   -            838   1.9e-25   88.4   6.5   1   1   2.7e-29   1.9e-25   88.4   4.5     2    77   633   708   632   709 0.97 Lambda phage tail tape-measure protein (Tape_meas_lam_C)
DUF4154              PF13689.1    145 seq1046_BIOID47099   -            172     6e-33  113.3   0.0   1   1   5.4e-37   7.3e-33  113.0   0.0     6   145    32   168    27   168 0.95 Domain of unknown function (DUF4154)
PseudoU_synth_2      PF00849.17   164 seq1048_BIOID47099   -            290   3.3e-16   59.4   0.0   1   1   2.8e-19   1.9e-15   56.9   0.0     2   161    69   199    68   202 0.83 RNA pseudouridylate synthase
S4                   PF01479.20    48 seq1048_BIOID47099   -            290     1e-11   43.9   0.2   1   1     4e-15   2.7e-11   42.5   0.1     2    43     4    43     3    57 0.93 S4 domain
DUF4115              PF13464.1     77 seq1049_BIOID47099   -            337   6.2e-22   76.9   0.0   1   1   5.7e-25   1.5e-21   75.6   0.0     1    76   255   329   255   330 0.98 Domain of unknown function (DUF4115)
HTH_25               PF13413.1     62 seq1049_BIOID47099   -            337     5e-16   57.9   0.5   1   1   2.8e-19   7.5e-16   57.3   0.3     1    62    18    79    18    79 0.94 Helix-turn-helix domain
HTH_19               PF12844.2     64 seq1049_BIOID47099   -            337   1.5e-10   40.8   0.0   1   1   8.3e-14   2.3e-10   40.2   0.0     1    63    16    84    16    85 0.90 Helix-turn-helix domain
HTH_31               PF13560.1     64 seq1049_BIOID47099   -            337   2.6e-10   40.2   0.8   1   1   2.5e-13   6.8e-10   38.8   0.5     2    61    15    79    14    81 0.91 Helix-turn-helix domain
HTH_3                PF01381.17    55 seq1049_BIOID47099   -            337   7.6e-08   31.9   0.0   1   1   5.3e-11   1.5e-07   31.0   0.0     1    35    19    53    19    57 0.92 Helix-turn-helix
Flavin_Reduct        PF01613.13   154 seq1050_BIOID47099   -            164   1.1e-30  106.4   0.2   1   1   8.9e-35   1.2e-30  106.2   0.1     1   153    13   159    13   160 0.93 Flavin reductase like domain
HlyD                 PF00529.15   306 seq1051_BIOID47099   -            385   6.3e-81  271.8  13.5   1   1   2.2e-84   7.5e-81  271.6   9.4     1   306    63   360    63   360 0.99 HlyD family secretion protein
HlyD_2               PF12700.2    328 seq1051_BIOID47099   -            385   3.9e-19   68.8   2.4   1   1   1.3e-22   4.5e-19   68.6   1.6     2   328    44   360    43   360 0.82 HlyD family secretion protein
HlyD_3               PF13437.1    105 seq1051_BIOID47099   -            385     3e-15   56.3   5.9   1   1   7.4e-15   2.5e-11   43.7   0.2     1   105   174   289   174   289 0.94 HlyD family secretion protein
Biotin_lipoyl_2      PF13533.1     50 seq1051_BIOID47099   -            385   3.2e-13   48.9   0.1   1   1   8.2e-12   2.8e-08   33.1   0.0     4    49    66   111    59   121 0.88 Biotin-lipoyl like
adh_short_C2         PF13561.1    243 seq1052_BIOID47099   -            255   2.1e-41  142.2   0.1   1   1   7.6e-45   2.6e-41  141.9   0.1     6   241    21   249    18   251 0.94 Enoyl-(Acyl carrier protein) reductase
adh_short            PF00106.20   167 seq1052_BIOID47099   -            255   1.3e-33  116.1   0.6   1   1   6.7e-37   2.3e-33  115.3   0.4     1   165    12   176    12   178 0.94 short chain dehydrogenase
KR                   PF08659.5    181 seq1052_BIOID47099   -            255   2.5e-08   33.6   0.2   1   1   1.1e-11   3.6e-08   33.1   0.2     4   161    15   171    13   178 0.89 KR domain
3HCDH_N              PF02737.13   180 seq1052_BIOID47099   -            255   9.5e-05   22.0   0.3   1   1   5.3e-08   0.00018   21.0   0.2     4    46    16    58    13    95 0.77 3-hydroxyacyl-CoA dehydrogenase, NAD binding domain
GutM                 PF06923.6    109 seq1053_BIOID47099   -            119   6.1e-37  125.5   0.0   1   1   5.1e-41   6.9e-37  125.3   0.0     2   109     3   110     2   110 0.98 Glucitol operon activator protein (GutM)
TauD                 PF02668.11   258 seq1054_BIOID47099   -             96     4e-25   88.8   0.5   1   1   3.2e-29   4.4e-25   88.6   0.3   173   258     1    85     1    85 0.98 Taurine catabolism dioxygenase TauD, TfdA family
BPD_transp_1         PF00528.17   185 seq1055_BIOID47099   -            385   3.2e-21   75.5  23.7   1   1   2.4e-25   3.2e-21   75.5  16.5     1   179   195   375   191   381 0.92 Binding-protein-dependent transport system inner membrane component
LysR_substrate       PF03466.15   209 seq1058_BIOID47099   -            308     5e-42  143.2   0.1   1   1   9.4e-46   6.4e-42  142.9   0.1     3   208   102   305   100   306 0.97 LysR substrate binding domain
HTH_1                PF00126.22    60 seq1058_BIOID47099   -            308     3e-16   58.7   0.1   1   1   9.5e-20   6.5e-16   57.7   0.1     1    60    18    77    18    77 0.96 Bacterial regulatory helix-turn-helix protein, lysR family
Endonuclease_7       PF02945.10    82 seq1059_BIOID47099   -            145   1.3e-06   27.9   0.0   1   1   1.5e-10     2e-06   27.3   0.0    18    65    63   108    48   131 0.83 Recombination endonuclease VII
DNA_gyraseB          PF00204.20   173 seq1060_BIOID47099   -            630   3.7e-40  136.8   0.0   1   1     2e-43   6.8e-40  135.9   0.0     1   169   218   384   218   388 0.90 DNA gyrase B
DNA_gyraseB_C        PF00986.16    65 seq1060_BIOID47099   -            630   6.4e-25   86.5   2.7   1   1   3.6e-28   1.2e-24   85.6   1.9     2    65   554   620   553   620 0.92 DNA gyrase B subunit, carboxyl terminus
Toprim               PF01751.17    88 seq1060_BIOID47099   -            630   4.4e-16   58.4   0.0   1   1   2.5e-19   8.7e-16   57.4   0.0     1    86   413   522   413   524 0.93 Toprim domain
HATPase_c            PF02518.21   111 seq1060_BIOID47099   -            630   4.7e-13   48.7   0.1   1   1   2.4e-16   8.2e-13   47.9   0.1     2   109    28   170    27   172 0.93 Histidine kinase-, DNA gyrase B-, and HSP90-like ATPase
Pept_tRNA_hydro      PF01195.14   184 seq1062_BIOID47099   -            194   5.3e-64  214.9   0.0   1   1   4.3e-68   5.9e-64  214.8   0.0     1   184     5   189     5   189 0.99 Peptidyl-tRNA hydrolase
Na_H_Exchanger       PF00999.16   384 seq1065_BIOID47099   -            578   4.6e-57  193.1  45.7   1   1   1.3e-60   5.7e-57  192.8  31.7     3   383    15   388    10   389 0.95 Sodium/hydrogen exchanger family
TrkA_C               PF02080.16    71 seq1065_BIOID47099   -            578     1e-11   44.1   0.0   1   1     5e-15   2.3e-11   43.0   0.0     5    70   420   483   417   484 0.94 TrkA-C domain
CorC_HlyC            PF03471.12    81 seq1065_BIOID47099   -            578   1.3e-09   37.5   0.1   1   1     6e-13   2.7e-09   36.5   0.1     2    79   493   571   492   573 0.86 Transporter associated domain
HAD_2                PF13419.1    176 seq1066_BIOID47099   -            222   1.3e-21   77.5   0.0   1   1   4.3e-25   1.5e-21   77.3   0.0     2   176    13   187    12   187 0.83 Haloacid dehalogenase-like hydrolase
Hydrolase            PF00702.21   204 seq1066_BIOID47099   -            222   4.7e-18   66.3   0.0   1   1   1.7e-20     6e-17   62.7   0.0     2   204    10   181     9   181 0.85 haloacid dehalogenase-like hydrolase
Hydrolase_like       PF13242.1     75 seq1066_BIOID47099   -            222   2.3e-07   30.2   0.0   1   1   2.6e-10     9e-07   28.4   0.0     2    49   142   188   141   208 0.93 HAD-hyrolase-like
HAD                  PF12710.2    191 seq1066_BIOID47099   -            222   8.2e-07   29.2   0.0   1   1     3e-10     1e-06   28.9   0.0     1   138    12   140    12   196 0.61 haloacid dehalogenase-like hydrolase
tRNA_Me_trans        PF03054.11   356 seq1067_BIOID47099   -            383  1.7e-150  500.3   0.0   1   1  5.7e-154  1.9e-150  500.2   0.0     1   356    21   375    21   375 0.98 tRNA methyl transferase
NAD_synthase         PF02540.12   242 seq1067_BIOID47099   -            383   8.6e-10   37.7   0.0   1   1   2.5e-11   8.6e-08   31.2   0.0    16    82    18    90     5   110 0.78 NAD synthase
Asn_synthase         PF00733.16   255 seq1067_BIOID47099   -            383   1.7e-06   27.6   0.0   1   1   7.5e-10   2.6e-06   27.0   0.0    16    92    19   102     7   177 0.89 Asparagine synthase
ThiI                 PF02568.9    197 seq1067_BIOID47099   -            383   3.9e-06   26.3   0.0   1   1   1.6e-09   5.6e-06   25.8   0.0     2    73    19    90    18   144 0.73 Thiamine biosynthesis protein (ThiI)
EamA                 PF00892.15   126 seq1071_BIOID47099   -            299   3.3e-18   65.8  28.8   1   2   5.4e-10   7.4e-06   25.9   9.3     1   124     9   128     9   130 0.91 EamA-like transporter family
EamA                 PF00892.15   126 seq1071_BIOID47099   -            299   3.3e-18   65.8  28.8   2   2   2.7e-16   3.8e-12   46.2   5.2     1   123   149   274   149   277 0.89 EamA-like transporter family
Peptidase_M24        PF00557.19   205 seq1072_BIOID47099   -            361   7.9e-63  211.7   0.1   1   1   1.5e-66     1e-62  211.3   0.0     2   205   135   342   134   342 0.94 Metallopeptidase family M24
Creatinase_N         PF01321.13   131 seq1072_BIOID47099   -            361   1.8e-14   54.2   0.1   1   1     5e-18   3.4e-14   53.3   0.1     2   130     4   126     4   127 0.94 Creatinase/Prolidase N-terminal domain
GGDEF                PF00990.16   161 seq1074_BIOID47099   -            408   5.3e-45  152.7   0.5   1   1   6.1e-49   8.4e-45  152.1   0.3     1   159   249   403   249   405 0.96 GGDEF domain
DeoRC                PF00455.17   162 seq1076_BIOID47099   -            257   6.9e-53  178.4   0.6   1   1   2.4e-56   1.1e-52  177.8   0.3     3   161    74   232    72   233 0.97 DeoR C terminal sensor domain
HTH_DeoR             PF08220.7     57 seq1076_BIOID47099   -            257     9e-22   76.2   0.1   1   1   3.8e-25   1.7e-21   75.3   0.1     1    56     6    61     6    62 0.98 DeoR-like helix-turn-helix domain
HTH_11               PF08279.7     55 seq1076_BIOID47099   -            257   5.3e-09   35.4   0.1   1   1   3.9e-12   1.8e-08   33.8   0.0     1    46     6    50     6    56 0.92 HTH domain
Na_H_Exchanger       PF00999.16   384 seq1077_BIOID47099   -            549   3.4e-72  242.9  43.6   1   1   3.1e-76   4.2e-72  242.6  30.2     2   383     8   421     5   422 0.91 Sodium/hydrogen exchanger family
Dyp_perox            PF04261.7    313 seq1078_BIOID47099   -            299  6.5e-105  350.2   0.0   1   1  5.8e-109  7.9e-105  349.9   0.0     1   312     5   295     5   296 0.98 Dyp-type peroxidase family
Xan_ur_permease      PF00860.15   389 seq1081_BIOID47099   -            442  2.5e-104  348.7  54.5   1   1  1.8e-108  2.5e-104  348.7  37.8     2   386    31   401    30   404 0.97 Permease family
IlvN                 PF07991.7    165 seq1085_BIOID47099   -            491   6.6e-61  204.3   0.2   1   1   1.6e-64   1.1e-60  203.6   0.1     2   165    35   204    34   204 0.98 Acetohydroxy acid isomeroreductase, catalytic domain
IlvC                 PF01450.14   145 seq1085_BIOID47099   -            491     4e-56  188.8   0.1   1   2   3.3e-21   2.3e-17   63.1   0.0     1   128   210   337   210   345 0.91 Acetohydroxy acid isomeroreductase, catalytic domain
IlvC                 PF01450.14   145 seq1085_BIOID47099   -            491     4e-56  188.8   0.1   2   2   7.7e-40   5.3e-36  123.6   0.0    15   145   359   485   349   485 0.93 Acetohydroxy acid isomeroreductase, catalytic domain
DUF3251              PF11622.3    165 seq1088_BIOID47099   -            227   1.6e-07   30.7   4.4   1   1   8.8e-11   1.2e-06   27.9   3.1     9   152    54   203    35   215 0.68 Protein of unknown function (DUF3251)
DUF1496              PF07383.7     56 seq1089_BIOID47099   -             90   4.4e-26   89.7   0.3   1   1   3.8e-30   5.2e-26   89.5   0.2     1    55    33    89    33    90 0.96 Protein of unknown function (DUF1496)
tRNA-synt_2b         PF00587.20   173 seq1090_BIOID47099   -            642   1.3e-47  161.5   0.2   1   1   6.4e-51   2.2e-47  160.7   0.1     2   165   274   435   273   440 0.93 tRNA synthetase class II core domain (G, H, P, S and T)
HGTP_anticodon       PF03129.15    94 seq1090_BIOID47099   -            642   1.2e-23   82.7   1.0   1   1     1e-26   3.4e-23   81.2   0.7     1    93   541   630   541   631 0.98 Anticodon binding domain
tRNA_SAD             PF07973.9     44 seq1090_BIOID47099   -            642   1.2e-14   53.8   0.0   1   1     7e-18   2.4e-14   52.8   0.0     3    44   172   219   171   219 0.97 Threonyl and Alanyl tRNA synthetase second additional domain
TGS                  PF02824.16    60 seq1090_BIOID47099   -            642   1.9e-13   49.9   0.1   1   1   1.3e-15   4.3e-12   45.5   0.0     3    60     4    61     1    61 0.96 TGS domain
Fer2_3               PF13085.1    110 seq1091_BIOID47099   -            244   7.9e-31  106.0   0.0   1   1   6.3e-34   1.4e-30  105.1   0.0     1   110     8   112     8   112 0.96 2Fe-2S iron-sulfur cluster binding domain
Fer4_8               PF13183.1     57 seq1091_BIOID47099   -            244   1.1e-12   47.6   4.8   1   1   7.4e-16   1.7e-12   47.0   1.5     2    57   146   219   145   219 0.72 4Fe-4S dicluster domain
Fer4_17              PF13534.1     61 seq1091_BIOID47099   -            244   6.9e-10   39.0  13.3   1   1     6e-11   1.4e-07   31.6   3.5     2    61   149   220   148   220 0.72 4Fe-4S dicluster domain
Fer4_10              PF13237.1     52 seq1091_BIOID47099   -            244   7.2e-10   38.4   1.9   1   1   3.2e-13   7.2e-10   38.4   1.3     8    52   148   216   141   216 0.95 4Fe-4S dicluster domain
Fer4_7               PF12838.2     52 seq1091_BIOID47099   -            244   2.2e-06   27.8   2.7   1   1   9.8e-10   2.2e-06   27.8   1.9     2    51   149   218   148   219 0.55 4Fe-4S dicluster domain
Pro_CA               PF00484.14   148 seq1096_BIOID47099   -            220   5.2e-48  162.6   0.0   1   1   4.7e-52   6.4e-48  162.3   0.0     2   147    38   187    37   188 0.91 Carbonic anhydrase
Peptidase_M20        PF01546.23   171 seq1097_BIOID47099   -            396   1.8e-31  108.9   0.0   1   1   9.2e-35   6.3e-31  107.1   0.0     1   169    89   390    89   392 0.95 Peptidase family M20/M25/M40
M20_dimer            PF07687.9    109 seq1097_BIOID47099   -            396   5.9e-25   87.0   0.0   1   1   1.5e-28     1e-24   86.2   0.0     2   107   191   301   190   303 0.92 Peptidase dimerisation domain
Ead_Ea22             PF13935.1    139 seq1099_BIOID47099   -            185   1.1e-14   54.8   0.8   1   1   1.4e-18     2e-14   54.0   0.6     4    95     5    89     3   100 0.75 Ead/Ea22-like protein
HATPase_c            PF02518.21   111 seq1100_BIOID47099   -            349   7.9e-20   70.5   0.0   1   1   3.2e-23   1.5e-19   69.6   0.0     2   109   234   346   233   348 0.91 Histidine kinase-, DNA gyrase B-, and HSP90-like ATPase
HisKA                PF00512.20    68 seq1100_BIOID47099   -            349   4.1e-13   49.0   3.7   1   1     1e-16   4.6e-13   48.8   0.1     3    60   131   186   129   189 0.97 His Kinase A (phospho-acceptor) domain
PAS                  PF00989.19   113 seq1100_BIOID47099   -            349   7.3e-08   32.0   0.0   1   1   5.4e-11   2.4e-07   30.3   0.0     5    96    11    99    10   108 0.91 PAS fold
DUF2877              PF11392.3    111 seq1101_BIOID47099   -            271   8.2e-29   99.9   0.0   1   1   1.3e-32   1.8e-28   98.8   0.0     1   110   158   265   158   266 0.91 Protein of unknown function (DUF2877)
YchF-GTPase_C        PF06071.8     84 seq1103_BIOID47099   -            363   4.7e-41  138.3   0.6   1   1   1.8e-44     8e-41  137.6   0.4     1    84   279   362   279   362 0.99 Protein of unknown function (DUF933)
MMR_HSR1             PF01926.18   114 seq1103_BIOID47099   -            363   9.2e-19   67.4   0.0   1   1     5e-22   2.3e-18   66.1   0.0     1    89     4   109     4   208 0.81 50S ribosome-binding GTPase
FeoB_N               PF02421.13   189 seq1103_BIOID47099   -            363   8.1e-09   34.8   0.0   1   1   8.5e-12   3.9e-08   32.6   0.0     2    43     4    45     3    53 0.91 Ferrous iron transport protein B
DUF1212              PF06738.7    193 seq1106_BIOID47099   -            277   2.3e-59  200.0   0.8   1   1   1.7e-63   2.3e-59  200.0   0.5     1   193    37   228    37   228 0.99 Protein of unknown function (DUF1212)
GcpE                 PF04551.9    359 seq1109_BIOID47099   -            372  1.3e-128  428.6   0.2   1   1  1.1e-132  1.5e-128  428.4   0.1     2   357    13   354    12   356 0.98 GcpE protein
TetR_N               PF00440.18    47 seq1110_BIOID47099   -            196   2.1e-18   65.5   0.1   1   1   6.1e-22   8.4e-18   63.6   0.0     1    47    16    62    16    62 0.98 Bacterial regulatory proteins, tetR family
CitMHS               PF03600.11   349 seq1111_BIOID47099   -            610     1e-81  274.1   7.0   1   1   2.3e-78     8e-75  251.4   0.0     3   349    11   558     9   558 0.98 Citrate transporter
TrkA_C               PF02080.16    71 seq1111_BIOID47099   -            610   4.6e-26   90.1   0.7   1   2   1.5e-15   5.1e-12   45.1   0.1     2    64   231   297   230   305 0.90 TrkA-C domain
TrkA_C               PF02080.16    71 seq1111_BIOID47099   -            610   4.6e-26   90.1   0.7   2   2   5.3e-15   1.8e-11   43.3   0.0     1    66   326   392   326   395 0.87 TrkA-C domain
Na_sulph_symp        PF00939.14   471 seq1111_BIOID47099   -            610   3.6e-24   85.3  47.0   1   3   1.8e-08   6.1e-05   21.9   3.2    34   118     9    90     4    92 0.92 Sodium:sulfate symporter transmembrane region
Na_sulph_symp        PF00939.14   471 seq1111_BIOID47099   -            610   3.6e-24   85.3  47.0   2   3   2.9e-10     1e-06   27.8   8.1   341   433    74   163    72   200 0.78 Sodium:sulfate symporter transmembrane region
Na_sulph_symp        PF00939.14   471 seq1111_BIOID47099   -            610   3.6e-24   85.3  47.0   3   3   1.4e-16   4.9e-13   48.6  11.4   277   461   427   604   416   609 0.88 Sodium:sulfate symporter transmembrane region
DctM                 PF06808.7    416 seq1111_BIOID47099   -            610   3.9e-08   32.1  52.7   1   1   2.5e-10   8.6e-07   27.7  16.3   215   411   414   604   392   609 0.79 DctM-like transporters
DUF883               PF05957.8     94 seq1112_BIOID47099   -            113   6.8e-27   93.5   1.2   1   1   5.9e-31   8.1e-27   93.3   0.9     1    94    19   111    19   111 0.97 Bacterial protein of unknown function (DUF883)
Ldh_2                PF02615.9    335 seq1113_BIOID47099   -            359  1.4e-143  477.5   0.0   1   1  1.2e-147  1.6e-143  477.3   0.0     1   334    28   358    28   359 0.99 Malate/L-lactate dehydrogenase
Fer4_11              PF13247.1     99 seq1116_BIOID47099   -            300   1.4e-28   98.5  12.8   1   1   1.6e-31   1.8e-28   98.1   5.3     2    98    92   188    91   189 0.94 4Fe-4S dicluster domain
Form-deh_trans       PF09163.6     44 seq1116_BIOID47099   -            300   4.8e-21   73.8   0.1   1   1   8.7e-24   9.9e-21   72.8   0.1     1    43   246   288   246   289 0.98 Formate dehydrogenase N, transmembrane
Fer4_7               PF12838.2     52 seq1116_BIOID47099   -            300     5e-15   55.5  22.2   1   1   7.4e-11   8.4e-08   32.3   3.7     1    50    38   114    38   117 0.90 4Fe-4S dicluster domain
Fer4_9               PF13187.1     55 seq1116_BIOID47099   -            300   4.7e-14   52.2  24.0   1   1     1e-10   1.2e-07   31.7   7.7     2    55   133   184   132   184 0.97 4Fe-4S dicluster domain
Fer4_10              PF13237.1     52 seq1116_BIOID47099   -            300   1.8e-12   46.7  26.0   1   1   1.2e-10   1.4e-07   31.0   7.4     2    52    93   144    92   144 0.91 4Fe-4S dicluster domain
Fer4_3               PF12798.2     15 seq1116_BIOID47099   -            300   2.6e-07   30.6  41.4   1   3    0.0005      0.57   10.7   3.8     1    14   100   116   100   117 0.87 4Fe-4S binding domain
Fer4_3               PF12798.2     15 seq1116_BIOID47099   -            300   2.6e-07   30.6  41.4   2   3   7.2e-05     0.082   13.3   2.8     1    14   133   146   133   147 0.94 4Fe-4S binding domain
Fer4_3               PF12798.2     15 seq1116_BIOID47099   -            300   2.6e-07   30.6  41.4   3   3   5.6e-06    0.0063   16.8   2.9     1    15   160   183   160   183 0.98 4Fe-4S binding domain
Fer4_4               PF12800.2     17 seq1116_BIOID47099   -            300   8.1e-07   28.7  31.6   1   2     5e-05     0.057   13.6   1.7     3    15    38    50    36    56 0.91 4Fe-4S binding domain
Fer4_4               PF12800.2     17 seq1116_BIOID47099   -            300   8.1e-07   28.7  31.6   2   2   4.7e-07   0.00053   19.9   2.0     1    17   130   146   130   146 0.90 4Fe-4S binding domain
Fer4                 PF00037.22    24 seq1116_BIOID47099   -            300   1.5e-06   27.3  37.4   1   1     7e-08   7.9e-05   21.9   1.8     5    22   130   147   126   149 0.87 4Fe-4S binding domain
Glycos_transf_N      PF04413.11   186 seq1117_BIOID47099   -            425   4.5e-75  250.8   0.0   1   1   6.1e-78   4.2e-74  247.6   0.0     1   185    31   212    31   213 0.98 3-Deoxy-D-manno-octulosonic-acid transferase (kdotransferase)
Glycos_transf_1      PF00534.15   172 seq1117_BIOID47099   -            425   3.5e-10   39.4   0.0   1   1   9.8e-14   6.7e-10   38.5   0.0    65   169   291   398   231   401 0.75 Glycosyl transferases group 1
ACR_tran             PF00873.14  1021 seq1118_BIOID47099   -           1034         0 1454.5  23.0   1   1         0         0 1454.3  16.0     1  1021     1  1029     1  1029 1.00 AcrB/AcrD/AcrF family
SecD_SecF            PF02355.11   189 seq1118_BIOID47099   -           1034   1.1e-07   31.1  31.7   1   1   3.1e-08   0.00014   21.0   5.2    31   180   870  1018   856  1029 0.84 Protein export membrane protein
MMPL                 PF03176.10   333 seq1118_BIOID47099   -           1034   8.5e-06   24.5   9.5   1   1   1.9e-09   8.5e-06   24.5   6.6   135   305   330   499   288   525 0.78 MMPL family
Pili_assembly_N      PF00345.15   122 seq1121_BIOID47099   -            250   3.4e-37  126.8   0.6   1   1     5e-41   3.4e-37  126.8   0.4     1   121    29   147    29   148 0.92 Gram-negative pili assembly chaperone, N-terminal domain
Pili_assembly_C      PF02753.12    68 seq1121_BIOID47099   -            250   2.1e-08   33.7   1.7   1   1     3e-12   2.1e-08   33.7   1.2     2    66   170   231   169   233 0.83 Gram-negative pili assembly chaperone, C-terminal domain
Radical_SAM          PF04055.16   166 seq1123_BIOID47099   -            441   8.8e-31  107.1   0.2   1   1   1.9e-31   1.3e-27   96.8   0.0     2   166   145   323   144   323 0.93 Radical SAM superfamily
UPF0004              PF00919.15    98 seq1123_BIOID47099   -            441   4.5e-22   77.5   0.0   1   1   1.2e-25   7.9e-22   76.8   0.0     1    92     9    96     9   102 0.89 Uncharacterized protein family UPF0004
SIS                  PF01380.17   131 seq1125_BIOID47099   -            321   3.8e-27   94.3   0.0   1   1   9.9e-31   6.8e-27   93.5   0.0     2   130    39   169    38   170 0.98 SIS domain
CBS                  PF00571.23    57 seq1125_BIOID47099   -            321   2.9e-15   55.5   0.0   1   2   1.9e-08   0.00013   21.4   0.0     1    56   199   256   199   257 0.92 CBS domain
CBS                  PF00571.23    57 seq1125_BIOID47099   -            321   2.9e-15   55.5   0.0   2   2   1.9e-10   1.3e-06   27.8   0.0     2    51   266   315   265   318 0.89 CBS domain
ABC_tran             PF00005.22   118 seq1127_BIOID47099   -            308     6e-22   78.1   0.0   1   1   1.5e-25     1e-21   77.3   0.0     1   117    41   162    41   163 0.93 ABC transporter
Lip_A_acyltrans      PF03279.8    295 seq1129_BIOID47099   -            323  4.5e-113  376.8   0.0   1   1  3.7e-117  5.1e-113  376.7   0.0     2   295    12   305    11   305 1.00 Bacterial lipid A biosynthesis acyltransferase
HlyD                 PF00529.15   306 seq1131_BIOID47099   -            362   1.6e-18   66.9  32.4   1   1   7.1e-22   1.9e-18   66.6  22.5     3   299    53   337    51   343 0.69 HlyD family secretion protein
HlyD_2               PF12700.2    328 seq1131_BIOID47099   -            362     6e-18   64.9   1.1   1   1     3e-21   8.1e-18   64.5   0.8    11   240    42   296    40   317 0.89 HlyD family secretion protein
HlyD_3               PF13437.1    105 seq1131_BIOID47099   -            362   1.7e-15   57.0   3.3   1   1   2.2e-15   6.1e-12   45.6   0.0     2    96   219   323   218   335 0.82 HlyD family secretion protein
Biotin_lipoyl_2      PF13533.1     50 seq1131_BIOID47099   -            362     4e-08   32.6   4.2   1   1   1.5e-11     4e-08   32.6   2.9     3    47    53   104    51   124 0.85 Biotin-lipoyl like
Abhydrolase_1        PF00561.15   230 seq1133_BIOID47099   -            340   3.4e-26   92.1   0.0   1   1   2.6e-29     9e-26   90.7   0.0     4   218   105   312   102   315 0.96 alpha/beta hydrolase fold
Abhydrolase_6        PF12697.2    228 seq1133_BIOID47099   -            340     3e-16   59.9   0.7   1   1   1.2e-19   4.2e-16   59.4   0.5     1   219    75   312    75   320 0.70 Alpha/beta hydrolase family
Abhydrolase_5        PF12695.2    142 seq1133_BIOID47099   -            340   7.6e-11   41.8   0.4   1   1   7.2e-14   2.5e-10   40.1   0.2     2   141    75   308    74   309 0.65 Alpha/beta hydrolase family
FBPase_glpX          PF03320.8    309 seq1135_BIOID47099   -            336  5.5e-135  448.8   7.6   1   1  4.6e-139  6.2e-135  448.6   5.3     2   309     3   322     2   322 0.99 Bacterial fructose-1,6-bisphosphatase, glpX-encoded
HIM                  PF05662.9     21 seq1137_BIOID47099   -           1616   1.3e-84  274.6 101.1   1   8   1.7e-09   4.8e-06   25.9   0.2     1    21   382   405   382   405 0.99 Haemagglutinin
HIM                  PF05662.9     21 seq1137_BIOID47099   -           1616   1.3e-84  274.6 101.1   2   8   7.3e-11     2e-07   30.3   1.2     2    21   570   592   569   592 0.97 Haemagglutinin
HIM                  PF05662.9     21 seq1137_BIOID47099   -           1616   1.3e-84  274.6 101.1   3   8   3.5e-11   9.5e-08   31.3   0.9     2    21   655   677   654   677 0.97 Haemagglutinin
HIM                  PF05662.9     21 seq1137_BIOID47099   -           1616   1.3e-84  274.6 101.1   4   8   3.1e-11   8.4e-08   31.5   0.7     3    21  1028  1049  1026  1049 0.97 Haemagglutinin
HIM                  PF05662.9     21 seq1137_BIOID47099   -           1616   1.3e-84  274.6 101.1   5   8   1.3e-09   3.5e-06   26.4   0.0     1    21  1183  1203  1183  1203 0.98 Haemagglutinin
HIM                  PF05662.9     21 seq1137_BIOID47099   -           1616   1.3e-84  274.6 101.1   6   8   3.6e-12   9.8e-09   34.4   1.9     1    21  1319  1339  1319  1339 0.98 Haemagglutinin
HIM                  PF05662.9     21 seq1137_BIOID47099   -           1616   1.3e-84  274.6 101.1   7   8   1.9e-13   5.1e-10   38.5   1.8     1    21  1440  1460  1440  1460 0.98 Haemagglutinin
HIM                  PF05662.9     21 seq1137_BIOID47099   -           1616   1.3e-84  274.6 101.1   8   8   6.1e-10   1.7e-06   27.4   1.5     1    21  1493  1513  1493  1513 0.96 Haemagglutinin
Hep_Hag              PF05658.9     28 seq1137_BIOID47099   -           1616   1.1e-69  227.5 189.0   1  14   1.1e-07   0.00031   20.7   0.0     1    27   130   156   130   157 0.94 Hep_Hag
Hep_Hag              PF05658.9     28 seq1137_BIOID47099   -           1616   1.1e-69  227.5 189.0   2  14   5.9e-09   1.6e-05   24.7   1.5     1    26   158   183   158   185 0.94 Hep_Hag
Hep_Hag              PF05658.9     28 seq1137_BIOID47099   -           1616   1.1e-69  227.5 189.0   3  14   1.1e-08     3e-05   23.9   1.5     1    27   200   226   200   227 0.95 Hep_Hag
Hep_Hag              PF05658.9     28 seq1137_BIOID47099   -           1616   1.1e-69  227.5 189.0   4  14   3.5e-09   9.5e-06   25.5   0.2     1    27   214   240   214   241 0.95 Hep_Hag
Hep_Hag              PF05658.9     28 seq1137_BIOID47099   -           1616   1.1e-69  227.5 189.0   5  14     7e-09   1.9e-05   24.5   2.5     1    26   228   253   228   255 0.96 Hep_Hag
Hep_Hag              PF05658.9     28 seq1137_BIOID47099   -           1616   1.1e-69  227.5 189.0   6  14   7.3e-09     2e-05   24.4   2.2     3    27   257   281   256   282 0.94 Hep_Hag
Hep_Hag              PF05658.9     28 seq1137_BIOID47099   -           1616   1.1e-69  227.5 189.0   7  14     6e-10   1.6e-06   27.9   0.5     1    28   269   296   269   296 0.97 Hep_Hag
Hep_Hag              PF05658.9     28 seq1137_BIOID47099   -           1616   1.1e-69  227.5 189.0   8  14   1.3e-09   3.5e-06   26.8   2.2     1    28   297   324   297   324 0.95 Hep_Hag
Hep_Hag              PF05658.9     28 seq1137_BIOID47099   -           1616   1.1e-69  227.5 189.0   9  14   4.2e-09   1.1e-05   25.2   2.4     3    27   327   351   325   352 0.94 Hep_Hag
Hep_Hag              PF05658.9     28 seq1137_BIOID47099   -           1616   1.1e-69  227.5 189.0  10  14   2.2e-08     6e-05   22.9   2.5     1    27   353   379   353   380 0.96 Hep_Hag
Hep_Hag              PF05658.9     28 seq1137_BIOID47099   -           1616   1.1e-69  227.5 189.0  11  14   3.4e-10   9.3e-07   28.6   3.9     1    27  1099  1125  1099  1126 0.95 Hep_Hag
Hep_Hag              PF05658.9     28 seq1137_BIOID47099   -           1616   1.1e-69  227.5 189.0  12  14   1.3e-07   0.00034   20.5   4.4     1    28  1259  1286  1259  1286 0.96 Hep_Hag
Hep_Hag              PF05658.9     28 seq1137_BIOID47099   -           1616   1.1e-69  227.5 189.0  13  14   2.6e-10   7.1e-07   29.0   4.3     1    28  1397  1424  1397  1424 0.96 Hep_Hag
Hep_Hag              PF05658.9     28 seq1137_BIOID47099   -           1616   1.1e-69  227.5 189.0  14  14     1e-07   0.00028   20.8   2.3     1    27  1411  1437  1411  1438 0.93 Hep_Hag
YadA                 PF03895.10    78 seq1137_BIOID47099   -           1616   7.5e-24   83.4  10.1   1   1   2.7e-27   7.5e-24   83.4   7.0     2    78  1539  1616  1538  1616 0.98 YadA-like C-terminal region
ESPR                 PF13018.1     24 seq1137_BIOID47099   -           1616   1.7e-09   36.7   1.3   1   1   3.8e-12     1e-08   34.3   0.2     1    24     1    24     1    24 0.98 Extended Signal Peptide of Type V secretion system
HNH                  PF01844.18    47 seq1138_BIOID47099   -            125   3.4e-08   33.1   0.7   1   1   7.7e-12     1e-07   31.5   0.5     1    44    19    70    19    73 0.85 HNH endonuclease
CDP-OH_P_transf      PF01066.16   101 seq1139_BIOID47099   -            208   4.5e-09   36.4  15.3   1   1   1.6e-12   2.2e-08   34.2  10.6     3    79    28   117    26   196 0.81 CDP-alcohol phosphatidyltransferase
Peptidase_M17        PF00883.16   311 seq1140_BIOID47099   -            503  5.1e-133  442.6   0.1   1   1  1.3e-136  8.6e-133  441.8   0.0     2   310   185   490   184   491 0.99 Cytosol aminopeptidase family, catalytic domain
Peptidase_M17_N      PF02789.12   125 seq1140_BIOID47099   -            503   5.3e-31  106.8   0.0   1   1   2.2e-34   1.5e-30  105.4   0.0     1   125    19   147    19   147 0.96 Cytosol aminopeptidase family, N-terminal domain
Porin_1              PF00267.16   337 seq1141_BIOID47099   -            362  5.3e-128  426.8  27.9   1   1  8.8e-132    6e-128  426.7  19.3     1   337    28   362    28   362 0.97 Gram-negative porin
Porin_4              PF13609.1    311 seq1141_BIOID47099   -            362   2.2e-18   66.7  44.5   1   1   6.1e-22   4.1e-18   65.8  30.9     6   303    13   335     7   362 0.73 Gram-negative porin
Peptidase_M42        PF05343.9    292 seq1142_BIOID47099   -            345   4.6e-83  278.2   0.0   1   1   1.5e-86     7e-83  277.6   0.0     1   292    43   325    43   325 0.97 M42 glutamyl aminopeptidase
Peptidase_M20        PF01546.23   171 seq1142_BIOID47099   -            345   3.1e-09   36.5   0.0   1   1   1.1e-12   5.1e-09   35.8   0.0    22   170   164   331   161   332 0.89 Peptidase family M20/M25/M40
Exonuc_VIII          PF06630.6    182 seq1143_BIOID47099   -           1129   2.5e-42  144.1   3.4   1   2   4.1e-30   5.5e-26   90.8   0.5     7   181     4   167     1   168 0.83 Enterobacterial exodeoxyribonuclease VIII
Exonuc_VIII          PF06630.6    182 seq1143_BIOID47099   -           1129   2.5e-42  144.1   3.4   2   2   2.7e-18   3.6e-14   52.3   0.0   115   182   273   340   221   340 0.76 Enterobacterial exodeoxyribonuclease VIII
DUF489               PF04356.7    193 seq1144_BIOID47099   -            215   2.5e-76  255.4   0.8   1   1   2.1e-80   2.9e-76  255.2   0.5     1   192     9   202     9   203 0.98 Protein of unknown function (DUF489)
Fumarate_red_C       PF02300.12   129 seq1145_BIOID47099   -            131   6.5e-59  197.2   3.5   1   1   5.4e-63   7.4e-59  197.1   2.4     1   128     2   129     2   130 0.99 Fumarate reductase subunit C
MFS_1                PF07690.11   354 seq1147_BIOID47099   -            427   1.1e-32  113.1  40.8   1   2   1.4e-25   6.6e-22   77.6  17.7    33   258    27   262     6   265 0.81 Major Facilitator Superfamily
MFS_1                PF07690.11   354 seq1147_BIOID47099   -            427   1.1e-32  113.1  40.8   2   2   8.8e-15     4e-11   42.1   6.6    38   180   255   401   247   420 0.82 Major Facilitator Superfamily
Sugar_tr             PF00083.19   451 seq1147_BIOID47099   -            427   3.6e-25   88.3  32.8   1   1   6.7e-26   3.1e-22   78.6  22.8    51   448    34   408    10   411 0.82 Sugar (and other) transporter
Pertactin            PF03212.9    121 seq1149_BIOID47099   -            863   1.3e-45  153.9   3.8   1   1   1.9e-49   1.3e-45  153.9   2.6     2   120   431   555   430   556 0.97 Pertactin
Autotransporter      PF03797.14   265 seq1149_BIOID47099   -            863   9.1e-45  152.9  22.3   1   1   1.3e-48   9.1e-45  152.9  15.5     3   262   598   846   596   849 0.97 Autotransporter beta-domain
Lip_A_acyltrans      PF03279.8    295 seq1151_BIOID47099   -            270   6.4e-71  238.5   0.0   1   1   5.6e-75   7.6e-71  238.2   0.0     3   252     4   249     2   256 0.97 Bacterial lipid A biosynthesis acyltransferase
CN_hydrolase         PF00795.17   184 seq1153_BIOID47099   -            256   3.4e-13   49.2   0.0   1   1   3.8e-17   5.1e-13   48.6   0.0     5   181     9   163     5   166 0.85 Carbon-nitrogen hydrolase
HAD_2                PF13419.1    176 seq1156_BIOID47099   -            219   1.4e-23   83.9   0.0   1   1   3.8e-27   1.7e-23   83.6   0.0     1   176     6   190     6   190 0.87 Haloacid dehalogenase-like hydrolase
Hydrolase            PF00702.21   204 seq1156_BIOID47099   -            219   9.7e-11   42.4   0.0   1   1   3.2e-14   1.5e-10   41.8   0.0     3   203     5   183     3   184 0.83 haloacid dehalogenase-like hydrolase
Hydrolase_like       PF13242.1     75 seq1156_BIOID47099   -            219   5.1e-07   29.1   0.0   1   1   2.1e-10   9.5e-07   28.3   0.0     3    56   146   198   144   208 0.93 HAD-hyrolase-like
Glutaredoxin         PF00462.19    60 seq1157_BIOID47099   -             81   7.9e-14   51.2   0.0   1   1   6.6e-18     9e-14   51.0   0.0     1    57     3    58     3    61 0.95 Glutaredoxin
AA_kinase            PF00696.23   241 seq1161_BIOID47099   -            297   7.1e-25   87.8   0.0   1   1   1.2e-28   1.7e-24   86.5   0.0     1   239     2   277     2   279 0.79 Amino acid kinase family
HD                   PF01966.17   122 seq1162_BIOID47099   -            184   1.4e-10   41.0   0.2   1   1   1.9e-14   2.6e-10   40.2   0.2    27   121     3    84     1    85 0.85 HD domain
Peripla_BP_3         PF13377.1    160 seq1163_BIOID47099   -            315   4.5e-22   78.6   0.5   1   1   8.4e-25   2.9e-21   76.0   0.1     1   154   167   314   167   315 0.88 Periplasmic binding protein-like domain
LacI                 PF00356.16    46 seq1163_BIOID47099   -            315   3.5e-21   74.4   0.1   1   1   2.1e-24   7.3e-21   73.4   0.1     1    46     6    51     6    51 0.99 Bacterial regulatory proteins, lacI family
Peripla_BP_1         PF00532.16   279 seq1163_BIOID47099   -            315     1e-10   41.1   0.0   1   1   5.7e-14     2e-10   40.2   0.0    23   274    84   313    61   315 0.78 Periplasmic binding proteins and sugar binding domain of LacI family
HTH_3                PF01381.17    55 seq1163_BIOID47099   -            315   8.6e-05   22.1   0.1   1   1   7.2e-08   0.00025   20.7   0.0     8    40     3    35     1    45 0.87 Helix-turn-helix
DUF3815              PF12821.2    130 seq1164_BIOID47099   -            157   3.2e-30  104.6  12.1   1   1   5.4e-34   3.7e-30  104.4   8.4     1   128    12   147    12   149 0.95 Protein of unknown function (DUF3815)
DUF1212              PF06738.7    193 seq1164_BIOID47099   -            157     9e-07   28.4   8.3   1   1   1.3e-10     9e-07   28.4   5.7   107   193    14    99     7    99 0.95 Protein of unknown function (DUF1212)
DUF4014              PF13198.1     72 seq1165_BIOID47099   -             72   2.2e-34  117.5   0.6   1   1   1.8e-38   2.4e-34  117.4   0.4     1    72     1    72     1    72 0.99 Protein of unknown function (DUF4014)
Flavodoxin_NdrI      PF07972.6    122 seq1168_BIOID47099   -            104   2.9e-37  127.1   0.0   1   1   2.3e-41   3.2e-37  127.0   0.0     1   103     5   104     5   104 0.97 NrdI Flavodoxin like
Fumarate_red_D       PF02313.12   118 seq1169_BIOID47099   -            119   8.7e-53  177.1   5.6   1   1   7.1e-57   9.8e-53  176.9   3.9     2   117     3   117     2   118 0.98 Fumarate reductase subunit D
Sigma54_activat      PF00158.21   168 seq1170_BIOID47099   -            469   4.4e-71  237.6   0.0   1   1   2.5e-74   6.8e-71  237.0   0.0     1   167   140   306   140   307 0.99 Sigma-54 interaction domain
Response_reg         PF00072.19   112 seq1170_BIOID47099   -            469   1.2e-32  112.0   0.0   1   1   9.7e-36   2.7e-32  110.9   0.0     1   111     6   115     6   116 0.97 Response regulator receiver domain
HTH_8                PF02954.14    42 seq1170_BIOID47099   -            469   1.4e-15   56.4   3.4   1   1   1.6e-18   4.3e-15   54.8   1.0     3    42   427   466   425   466 0.96 Bacterial regulatory protein, Fis family
AAA_5                PF07728.9    139 seq1170_BIOID47099   -            469   2.9e-08   33.4   0.0   1   1   2.3e-11   6.3e-08   32.3   0.0     2   125   164   284   163   301 0.86 AAA domain (dynein-related subfamily)
AAA_2                PF07724.9    171 seq1170_BIOID47099   -            469   2.6e-05   24.0   0.0   1   1   1.7e-08   4.7e-05   23.2   0.0     2   125   160   279   159   316 0.78 AAA domain (Cdc48 subfamily)
HTH_5                PF01022.15    47 seq1172_BIOID47099   -            117   2.6e-18   65.2   1.9   1   1   6.1e-22   4.2e-18   64.6   1.3     1    45    15    60    15    62 0.98 Bacterial regulatory protein, arsR family
HTH_20               PF12840.2     61 seq1172_BIOID47099   -            117   4.7e-11   42.2   0.3   1   1   9.9e-15   6.8e-11   41.7   0.2     2    61     8    67     7    67 0.97 Helix-turn-helix domain
Cytochrom_B_N        PF00033.14   188 seq1173_BIOID47099   -            211   1.7e-23   82.8  20.0   1   1   3.3e-27   2.3e-23   82.4  13.8     2   188     8   184     7   184 0.88 Cytochrome b(N-terminal)/b6/petB
Ni_hydr_CYTB         PF01292.15   182 seq1173_BIOID47099   -            211   3.2e-22   78.6  18.2   1   1   5.9e-26     4e-22   78.3  12.6     1   182     9   184     9   184 0.88 Prokaryotic cytochrome b561
Fimbrial             PF00419.15   145 seq1174_BIOID47099   -            168   8.4e-23   81.0   0.2   1   1   7.5e-27     1e-22   80.8   0.2     3   145    32   168    30   168 0.85 Fimbrial protein
Glyco_hydro_2_C      PF02836.12   298 seq1175_BIOID47099   -            603  1.1e-104  349.4   0.0   1   1  3.5e-108  1.6e-104  348.9   0.0     1   297   274   592   274   593 0.98 Glycosyl hydrolases family 2, TIM barrel domain
Glyco_hydro_2_N      PF02837.13   167 seq1175_BIOID47099   -            603   4.2e-47  159.6   1.1   1   1   1.6e-50   7.4e-47  158.8   0.8     2   167    10   180     9   180 0.96 Glycosyl hydrolases family 2, sugar binding domain
Glyco_hydro_2        PF00703.16   110 seq1175_BIOID47099   -            603   1.3e-07   31.9   0.1   1   1   8.2e-11   3.7e-07   30.4   0.1     4   110   185   272   182   272 0.72 Glycosyl hydrolases family 2
DUF386               PF04074.7    153 seq1181_BIOID47099   -            155   1.5e-55  186.8   0.0   1   1   1.2e-59   1.6e-55  186.6   0.0     1   152     1   151     1   152 0.99 Domain of unknown function (DUF386)
Lyase_1              PF00206.15   312 seq1182_BIOID47099   -            456   4.9e-85  285.3   0.0   1   1   9.3e-89   6.4e-85  284.9   0.0     1   305    14   312    14   320 0.97 Lyase
ASL_C                PF08328.6    115 seq1182_BIOID47099   -            456     6e-55  183.9   0.0   1   1     2e-58   1.4e-54  182.7   0.0     1   115   331   445   331   445 1.00 Adenylosuccinate lyase C-terminal
BPD_transp_1         PF00528.17   185 seq1184_BIOID47099   -            243   4.5e-22   78.3  16.2   1   1   3.3e-26   4.5e-22   78.3  11.2     1   183    68   238    64   240 0.92 Binding-protein-dependent transport system inner membrane component
PfkB                 PF00294.19   301 seq1185_BIOID47099   -            337   1.7e-70  237.3   0.0   1   1   1.5e-74   2.1e-70  237.1   0.0     2   297    31   331    30   335 0.97 pfkB family carbohydrate kinase
tRNA-synt_His        PF13393.1    310 seq1188_BIOID47099   -            424   3.2e-48  164.2   0.0   1   1   1.2e-51   4.1e-48  163.9   0.0     1   310    10   312    10   312 0.89 Histidyl-tRNA synthetase
tRNA-synt_2b         PF00587.20   173 seq1188_BIOID47099   -            424     9e-29  100.1   0.0   1   1   4.4e-32   1.5e-28   99.3   0.0     1   166    21   181    21   188 0.94 tRNA synthetase class II core domain (G, H, P, S and T)
HGTP_anticodon       PF03129.15    94 seq1188_BIOID47099   -            424   2.9e-11   43.0   0.0   1   1     2e-14   6.9e-11   41.8   0.0     8    92   335   420   329   422 0.83 Anticodon binding domain
Ribonuc_red_lgC      PF02867.10   537 seq1189_BIOID47099   -            714  4.7e-151  503.8   0.0   1   1  4.8e-153  2.2e-149  498.4   0.0     1   537   175   694   175   694 0.96 Ribonucleotide reductase, barrel domain
RNR_N                PF08343.5     82 seq1189_BIOID47099   -            714   1.7e-29  101.2   0.1   1   1   9.8e-33   4.5e-29   99.9   0.1     1    82    16    97    16    97 0.99 Ribonucleotide reductase N-terminal
Ribonuc_red_lgN      PF00317.16    83 seq1189_BIOID47099   -            714   3.9e-12   45.6   0.0   1   1   2.2e-15     1e-11   44.3   0.0     2    82    99   171    98   172 0.95 Ribonucleotide reductase, all-alpha domain
LysR_substrate       PF03466.15   209 seq1190_BIOID47099   -            299   1.8e-35  121.8   0.0   1   1   3.8e-39   2.6e-35  121.3   0.0     2   205    90   294    89   298 0.95 LysR substrate binding domain
HTH_1                PF00126.22    60 seq1190_BIOID47099   -            299   7.1e-21   73.5   2.8   1   1   1.9e-24   1.3e-20   72.7   1.9     2    60     7    65     6    65 0.97 Bacterial regulatory helix-turn-helix protein, lysR family
Beta-lactamase       PF00144.19   330 seq1191_BIOID47099   -            388   3.3e-87  292.4   1.0   1   1   2.8e-91   3.8e-87  292.2   0.7     3   329    41   387    39   388 0.98 Beta-lactamase
PQQ                  PF01011.16    38 seq1193_BIOID47099   -            796   2.1e-55  181.4   7.8   1   5   1.7e-11   7.8e-08   31.3   0.0     2    34   226   258   225   262 0.88 PQQ enzyme repeat
PQQ                  PF01011.16    38 seq1193_BIOID47099   -            796   2.1e-55  181.4   7.8   2   5   7.3e-09   3.3e-05   23.0   0.0     8    34   361   387   353   391 0.85 PQQ enzyme repeat
PQQ                  PF01011.16    38 seq1193_BIOID47099   -            796   2.1e-55  181.4   7.8   3   5   1.2e-11   5.6e-08   31.8   0.0     8    37   439   468   436   469 0.91 PQQ enzyme repeat
PQQ                  PF01011.16    38 seq1193_BIOID47099   -            796   2.1e-55  181.4   7.8   4   5   2.7e-11   1.2e-07   30.7   0.0     3    36   662   696   660   698 0.91 PQQ enzyme repeat
PQQ                  PF01011.16    38 seq1193_BIOID47099   -            796   2.1e-55  181.4   7.8   5   5   5.8e-10   2.6e-06   26.5   0.0     2    38   722   759   721   759 0.93 PQQ enzyme repeat
PQQ_2                PF13360.1    238 seq1193_BIOID47099   -            796   1.9e-28   99.4   0.0   1   2   4.3e-16   1.9e-12   47.0   0.0    14   148   195   379   181   390 0.77 PQQ-like domain
PQQ_2                PF13360.1    238 seq1193_BIOID47099   -            796   1.9e-28   99.4   0.0   2   2   9.1e-11   4.2e-07   29.5   0.0     4    86   671   774   669   780 0.77 PQQ-like domain
ABC_tran             PF00005.22   118 seq1194_BIOID47099   -            360   1.1e-20   74.0   0.0   1   1   7.3e-24     2e-20   73.2   0.0     1   117    44   162    44   163 0.93 ABC transporter
TOBE                 PF03459.12    64 seq1194_BIOID47099   -            360   8.8e-09   35.2   0.0   1   1   1.2e-08   3.3e-05   23.7   0.0     4    64   295   350   292   350 0.92 TOBE domain
TOBE_2               PF08402.5     75 seq1194_BIOID47099   -            360   1.5e-08   34.4   0.0   1   1   1.1e-11   2.9e-08   33.4   0.0     2    75   282   351   281   351 0.88 TOBE domain
DNA_methylase        PF00145.12   335 seq1198_BIOID47099   -            472   3.7e-76  256.3   0.0   1   1   4.1e-80   5.7e-76  255.6   0.0     1   331    87   448    87   451 0.88 C-5 cytosine-specific DNA methylase
Meth_synt_2          PF01717.13   324 seq1199_BIOID47099   -            753  1.7e-162  539.8   0.0   1   2   1.7e-10   1.2e-06   27.6   0.0   119   186   153   221   113   237 0.83 Cobalamin-independent synthase, Catalytic domain
Meth_synt_2          PF01717.13   324 seq1199_BIOID47099   -            753  1.7e-162  539.8   0.0   2   2  3.5e-157  2.4e-153  509.7   0.0     1   324   426   749   426   749 1.00 Cobalamin-independent synthase, Catalytic domain
Meth_synt_1          PF08267.7    311 seq1199_BIOID47099   -            753  2.9e-140  466.8   0.0   1   2  8.5e-129  5.8e-125  416.5   0.0     2   308     5   313     4   316 0.98 Cobalamin-independent synthase, N-terminal domain
Meth_synt_1          PF08267.7    311 seq1199_BIOID47099   -            753  2.9e-140  466.8   0.0   2   2   3.6e-14   2.5e-10   40.0   0.0   141   285   538   690   528   715 0.80 Cobalamin-independent synthase, N-terminal domain
ArsB                 PF02040.10   423 seq1201_BIOID47099   -            436  1.9e-230  765.0  39.1   1   1  3.1e-234  2.1e-230  764.8  27.1     1   423    10   432    10   432 1.00 Arsenical pump membrane protein
CitMHS               PF03600.11   349 seq1201_BIOID47099   -            436   2.3e-15   55.9  35.6   1   1   4.8e-19   3.3e-15   55.4  24.7     3   343    14   370    12   376 0.82 Citrate transporter
UPF0118              PF01594.11   327 seq1203_BIOID47099   -            353   2.6e-83  279.6  41.1   1   1   2.2e-87     3e-83  279.4  28.5     3   326    20   345    18   346 0.97 Domain of unknown function DUF20
TniQ                 PF06527.6    136 seq1205_BIOID47099   -            500   3.2e-13   49.9   0.4   1   1   1.4e-16   1.9e-12   47.4   0.0     6   136     4   153     1   153 0.84 TniQ
PEPcase              PF00311.12   793 seq1206_BIOID47099   -            883  1.2e-292  972.4   0.0   1   1  1.1e-296  1.5e-292  972.1   0.0     2   793   129   883   128   883 0.98 Phosphoenolpyruvate carboxylase
E1-E2_ATPase         PF00122.15   230 seq1208_BIOID47099   -            834   6.2e-55  185.6   0.3   1   1   2.3e-58   6.2e-55  185.6   0.2     1   229   291   512   291   513 0.99 E1-E2 ATPase
Hydrolase            PF00702.21   204 seq1208_BIOID47099   -            834   6.3e-53  180.2   8.1   1   1   2.8e-56   7.5e-53  179.9   4.3     2   204   518   732   517   732 0.96 haloacid dehalogenase-like hydrolase
HMA                  PF00403.21    62 seq1208_BIOID47099   -            834   1.1e-29  102.2   0.1   1   2   9.1e-15   2.5e-11   43.4   0.0     3    62     8    62     6    62 0.96 Heavy-metal-associated domain
HMA                  PF00403.21    62 seq1208_BIOID47099   -            834   1.1e-29  102.2   0.1   2   2   8.4e-19   2.3e-15   56.3   0.0     3    61   104   159   102   160 0.96 Heavy-metal-associated domain
HAD                  PF12710.2    191 seq1208_BIOID47099   -            834   3.3e-21   76.1   0.0   1   1     7e-24   1.9e-20   73.7   0.0     1   190   520   728   520   729 0.63 haloacid dehalogenase-like hydrolase
Hydrolase_3          PF08282.7    254 seq1208_BIOID47099   -            834   4.1e-09   36.2   1.0   1   1   1.4e-09   3.9e-06   26.5   0.5   195   254   705   764   699   764 0.92 haloacid dehalogenase-like hydrolase
Peptidase_S49_N      PF08496.5    155 seq1211_BIOID47099   -            354   1.1e-63  213.5   4.6   1   1   2.5e-67   1.1e-63  213.5   3.2     1   155     1   163     1   163 0.98 Peptidase family S49 N-terminal
Peptidase_S49        PF01343.13   154 seq1211_BIOID47099   -            354   1.4e-50  170.9   0.0   1   1   3.2e-54   1.4e-50  170.9   0.0     2   153   166   315   165   316 0.98 Peptidase family S49
SDH_sah              PF01972.11   286 seq1211_BIOID47099   -            354   1.8e-05   23.5   1.9   1   1   5.2e-09   2.4e-05   23.1   0.0    89   163   138   213   124   230 0.81 Serine dehydrogenase proteinase
UPF0270              PF06794.7     70 seq1212_BIOID47099   -             72   9.2e-36  121.3   0.1   1   1   7.4e-40     1e-35  121.2   0.0     1    70     1    70     1    70 0.99 Uncharacterised protein family (UPF0270)
Phage_min_tail       PF05939.8    109 seq1213_BIOID47099   -            115   1.8e-34  117.8   0.2   1   1   1.5e-38     2e-34  117.6   0.1     1   108     3   113     3   114 0.97 Phage minor tail protein
ABC_tran             PF00005.22   118 seq1214_BIOID47099   -            909   6.1e-40  136.1   0.0   1   2   6.8e-22   1.3e-18   67.3   0.0     1   118    47   171    47   171 0.94 ABC transporter
ABC_tran             PF00005.22   118 seq1214_BIOID47099   -            909   6.1e-40  136.1   0.0   2   2     1e-21     2e-18   66.7   0.0     1   118   311   431   311   431 0.91 ABC transporter
ABC2_membrane_3      PF12698.2    344 seq1214_BIOID47099   -            909   6.5e-38  130.5   3.5   1   1   4.3e-41   8.4e-38  130.1   2.4    16   342   569   900   561   904 0.86 ABC-2 family transporter protein
AAA_21               PF13304.1    303 seq1214_BIOID47099   -            909   4.3e-22   79.3   0.0   1   1   1.1e-09   2.2e-06   27.7   0.0   235   297   401   461   387   461 0.94 AAA domain
ABC2_membrane        PF01061.19   209 seq1214_BIOID47099   -            909   1.6e-14   53.4  13.2   1   1     9e-18   1.8e-14   53.3   7.6    53   207   717   872   680   874 0.89 ABC-2 type transporter
ABC2_membrane_2      PF12679.2    277 seq1214_BIOID47099   -            909   5.6e-14   51.5   9.1   1   1   6.3e-17   1.2e-13   50.4   6.3    72   275   646   907   559   909 0.71 ABC-2 family transporter protein
ABC2_membrane_4      PF12730.2    232 seq1214_BIOID47099   -            909   2.4e-12   46.4   4.7   1   1   1.9e-15   3.6e-12   45.8   3.3    49   228   715   901   561   904 0.69 ABC-2 family transporter protein
CTP_transf_2         PF01467.21   157 seq1215_BIOID47099   -            159   6.5e-25   87.9   0.1   1   1   1.1e-28   7.8e-25   87.6   0.0     1   156     6   134     6   135 0.98 Cytidylyltransferase
Citrate_ly_lig       PF08218.6    182 seq1215_BIOID47099   -            159   1.1e-06   28.0   0.1   1   1   2.7e-10   1.9e-06   27.3   0.0     9   106    12   113    10   117 0.81 Citrate lyase ligase C-terminal domain
FMN_red              PF03358.10   152 seq1216_BIOID47099   -            198   8.1e-15   54.5   0.0   1   1   3.1e-18   1.1e-14   54.1   0.0    14   144    13   143     2   149 0.85 NADPH-dependent FMN reductase
Flavodoxin_1         PF00258.20   143 seq1216_BIOID47099   -            198   2.8e-11   43.4   0.1   1   1   1.4e-14   4.8e-11   42.7   0.0     1   138     6   130     6   135 0.81 Flavodoxin
Flavodoxin_2         PF02525.12   199 seq1216_BIOID47099   -            198     1e-05   25.0   0.0   1   1   3.9e-09   1.3e-05   24.6   0.0     2   138     3   117     2   147 0.74 Flavodoxin-like fold
Fimbrial             PF00419.15   145 seq1217_BIOID47099   -            156   1.2e-24   87.0   0.5   1   1     1e-28   1.4e-24   86.8   0.4     1   145    20   156    20   156 0.89 Fimbrial protein
DUF879               PF05947.7    602 seq1218_BIOID47099   -            153   2.8e-28   98.5   0.0   1   1   2.2e-32     3e-28   98.4   0.0    99   246     5   153     1   153 0.90 Bacterial protein of unknown function (DUF879)
NAD_binding_1        PF00175.16   109 seq1219_BIOID47099   -            248   5.7e-17   62.1   0.0   1   1   1.2e-20   8.1e-17   61.6   0.0     1   109   111   223   111   223 0.89 Oxidoreductase NAD-binding domain
FAD_binding_6        PF00970.19    99 seq1219_BIOID47099   -            248   2.8e-10   40.0   0.0   1   1     8e-14   5.5e-10   39.1   0.0     9    90    14    90     6    98 0.85 Oxidoreductase FAD-binding domain
PEP-utilizers_C      PF02896.13   294 seq1221_BIOID47099   -            831  2.5e-104  348.1   0.0   1   1  1.4e-107  3.7e-104  347.6   0.0     2   293   360   650   359   651 0.99 PEP-utilising enzyme, TIM barrel domain
PTS_EIIA_2           PF00359.17   142 seq1221_BIOID47099   -            831   6.8e-34  116.5   0.1   1   1   1.1e-36   2.9e-33  114.4   0.0     3   141   687   827   685   828 0.96 Phosphoenolpyruvate-dependent sugar phosphotransferase system, EIIA 2
PEP-utilisers_N      PF05524.8    123 seq1221_BIOID47099   -            831   2.6e-18   65.8   0.3   1   1   9.5e-22   2.6e-18   65.8   0.2     2   123   118   235   117   235 0.92 PEP-utilising enzyme, N-terminal
PEP-utilizers        PF00391.18    81 seq1221_BIOID47099   -            831     1e-17   63.3   0.0   1   1   7.9e-21   2.2e-17   62.2   0.0     8    81   260   334   254   334 0.94 PEP-utilising enzyme, mobile domain
PTS-HPr              PF00381.14    84 seq1221_BIOID47099   -            831   1.3e-16   60.1   0.0   1   1   1.1e-19     3e-16   58.9   0.0     1    82     1    84     1    86 0.96 PTS HPr component phosphorylation site
DUF3521              PF12035.3     35 seq1225_BIOID47099   -             42   9.4e-09   34.8   0.3   1   1   1.8e-12   2.4e-08   33.5   0.2     1    35    11    38    11    38 0.98 Protein of unknown function (DUF3521)
FdhE                 PF04216.7    293 seq1227_BIOID47099   -            309  7.4e-114  380.2   1.0   1   1  6.5e-118  8.9e-114  380.0   0.7     5   293    19   304     9   304 0.98 Protein involved in formate dehydrogenase formation
Methyltransf_26      PF13659.1    117 seq1229_BIOID47099   -            257   1.9e-16   60.0   0.0   1   1   2.6e-19   3.3e-16   59.2   0.0     3   116    59   182    57   183 0.86 Methyltransferase domain
MTS                  PF05175.9    170 seq1229_BIOID47099   -            257   5.1e-14   51.8   0.0   1   1   6.2e-17   7.6e-14   51.3   0.0    33   145    58   186    42   204 0.82 Methyltransferase small domain
Methyltransf_18      PF12847.2    112 seq1229_BIOID47099   -            257   1.3e-11   44.9   0.0   1   1   1.6e-14   1.9e-11   44.3   0.0     3    82    58   140    57   181 0.79 Methyltransferase domain
Methyltransf_31      PF13847.1    152 seq1229_BIOID47099   -            257   1.9e-08   33.8   0.0   1   1     2e-11   2.5e-08   33.5   0.0     6   108    59   179    56   217 0.76 Methyltransferase domain
Cons_hypoth95        PF03602.10   183 seq1229_BIOID47099   -            257   5.1e-08   32.4   0.0   1   1   5.5e-11   6.9e-08   31.9   0.0    43   131    57   143    47   169 0.83 Conserved hypothetical protein 95
UPF0020              PF01170.13   180 seq1229_BIOID47099   -            257   3.3e-06   26.6   0.0   1   1   3.7e-09   4.6e-06   26.2   0.0    61   117    81   138    52   172 0.78 Putative RNA methylase family UPF0020
Methyltransf_3       PF01596.12   205 seq1229_BIOID47099   -            257   2.4e-06   26.6   0.0   1   1   2.8e-09   3.5e-06   26.1   0.0    26   112    38   123    25   134 0.87 O-methyltransferase
PrmA                 PF06325.8    295 seq1229_BIOID47099   -            257   3.9e-06   26.0   0.1   1   1   4.3e-09   5.4e-06   25.6   0.0   163   232    58   134    50   135 0.79 Ribosomal protein L11 methyltransferase (PrmA)
Methyltransf_25      PF13649.1    101 seq1229_BIOID47099   -            257   9.1e-06   25.8   0.0   1   1   1.1e-08   1.3e-05   25.3   0.0     2    74    61   137    60   175 0.78 Methyltransferase domain
PCMT                 PF01135.14   210 seq1229_BIOID47099   -            257   4.7e-05   22.8   0.0   1   1   5.4e-08   6.7e-05   22.4   0.0    73   136    56   120    46   134 0.85 Protein-L-isoaspartate(D-aspartate) O-methyltransferase (PCMT)
PRMT5                PF05185.11   448 seq1229_BIOID47099   -            257   4.9e-05   22.3   0.1   1   1   5.4e-08   6.7e-05   21.8   0.1   193   264    63   133    57   134 0.90 PRMT5 arginine-N-methyltransferase
PRK                  PF00485.13   194 seq1230_BIOID47099   -            289     3e-74  248.6   0.0   1   1   2.7e-78   3.6e-74  248.4   0.0     1   194     7   214     7   214 0.99 Phosphoribulokinase / Uridine kinase family
Pyr_redox_2          PF07992.9    200 seq1231_BIOID47099   -            321   1.4e-32  113.1   0.1   1   1   7.4e-36   1.7e-32  112.8   0.1     1   198     8   291     8   293 0.92 Pyridine nucleotide-disulphide oxidoreductase
Pyr_redox            PF00070.22    80 seq1231_BIOID47099   -            321   1.6e-19   69.9   1.8   1   1   1.9e-21   4.3e-18   65.3   0.5     1    79   148   225   148   229 0.93 Pyridine nucleotide-disulphide oxidoreductase
Pyr_redox_3          PF13738.1    203 seq1231_BIOID47099   -            321   8.4e-18   65.0   0.0   1   1   1.3e-18   2.9e-15   56.7   0.0    34   200    17   179    13   181 0.81 Pyridine nucleotide-disulphide oxidoreductase
DctQ                 PF04290.7    133 seq1232_BIOID47099   -            157   2.7e-29  101.4   7.6   1   1   2.5e-33   3.5e-29  101.1   5.3     2   132    17   145    16   147 0.92 Tripartite ATP-independent periplasmic transporters, DctQ component
Aminotran_1_2        PF00155.16   363 seq1233_BIOID47099   -            396     3e-96  322.4   0.0   1   1  2.5e-100   3.4e-96  322.2   0.0     3   363    28   392    26   392 0.98 Aminotransferase class I and II
Pertactin            PF03212.9    121 seq1235_BIOID47099   -            955   1.2e-38  131.4   3.5   1   1   1.7e-42   1.2e-38  131.4   2.4     1   120   494   615   494   616 0.98 Pertactin
Autotransporter      PF03797.14   265 seq1235_BIOID47099   -            955   3.1e-35  121.7  22.4   1   1   4.5e-39   3.1e-35  121.7  15.6     2   262   689   939   688   942 0.95 Autotransporter beta-domain
IF3_C                PF00707.17    88 seq1237_BIOID47099   -            144   7.7e-36  121.6   0.7   1   1   1.7e-39   1.2e-35  121.0   0.5     2    88    55   142    54   142 0.99 Translation initiation factor IF-3, C-terminal domain
IF3_N                PF05198.11    76 seq1237_BIOID47099   -            144     5e-23   80.7   0.1   1   1   1.3e-26   8.8e-23   79.9   0.1    28    76     1    49     1    49 0.99 Translation initiation factor IF-3, N-terminal domain
Phage_tail_L         PF05100.7    206 seq1238_BIOID47099   -            251   8.8e-92  305.7   0.0   1   1   7.4e-96     1e-91  305.5   0.0     1   206    24   249    24   249 0.96 Phage minor tail protein L
PTS_EIIC             PF02378.13   321 seq1239_BIOID47099   -            473   6.6e-30  103.9  24.5   1   1   9.6e-34   6.6e-30  103.9  17.0     2   320   113   405   112   407 0.88 Phosphotransferase system, EIIC
PTS_EIIB             PF00367.15    35 seq1239_BIOID47099   -            473   2.9e-11   42.2   0.2   1   1   8.1e-15   5.5e-11   41.3   0.1     3    31    12    40    11    43 0.91 phosphotransferase system, EIIB
Molybdop_Fe4S4       PF04879.11    55 seq1241_BIOID47099   -            195   2.2e-21   75.3   0.2   1   1   2.6e-24   1.8e-20   72.4   0.1     2    55    44   104    43   104 0.96 Molybdopterin oxidoreductase Fe4S4 domain
Molybdopterin        PF00384.17   432 seq1241_BIOID47099   -            195   2.4e-06   26.4   0.1   1   1   4.2e-10   2.9e-06   26.1   0.0     1    35   107   139   107   190 0.79 Molybdopterin oxidoreductase
DUF2592              PF10766.4     41 seq1242_BIOID47099   -             49     1e-26   91.8   4.7   1   1   8.2e-31   1.1e-26   91.7   3.3     1    41     4    44     4    44 0.98 Protein of unknown function (DUF2592)
Mannitol_dh_C        PF08125.8    245 seq1243_BIOID47099   -            486   1.4e-98  328.8   0.0   1   1  5.2e-102   3.5e-98  327.5   0.0     1   244   213   459   213   460 0.98 Mannitol dehydrogenase C-terminal domain
Mannitol_dh          PF01232.18   151 seq1243_BIOID47099   -            486   7.7e-52  175.1   0.0   1   1   1.9e-55   1.3e-51  174.4   0.0     2   151    23   185    22   185 0.99 Mannitol dehydrogenase Rossmann domain
IstB_IS21            PF01695.12   178 seq1245_BIOID47099   -            245   8.9e-17   60.9   0.0   1   1   3.4e-20   1.2e-16   60.5   0.0    43   163    95   218    48   223 0.80 IstB-like ATP binding protein
Bac_DnaA             PF00308.13   219 seq1245_BIOID47099   -            245   2.3e-07   30.5   0.0   1   1   8.8e-11     3e-07   30.1   0.0     2   124    66   189    65   230 0.78 Bacterial dnaA  protein
AAA                  PF00004.24   132 seq1245_BIOID47099   -            245   1.3e-06   28.5   0.1   1   1   6.5e-10   2.2e-06   27.7   0.1     2    98   103   196   102   225 0.69 ATPase family associated with various cellular activities (AAA)
ArsA_ATPase          PF02374.10   305 seq1245_BIOID47099   -            245   2.8e-06   26.5   0.0   1   1   1.4e-09   4.9e-06   25.6   0.0     4    81   102   182    99   231 0.73 Anion-transporting ATPase
MFS_1                PF07690.11   354 seq1246_BIOID47099   -            416   1.6e-25   89.5  61.2   1   2   3.7e-20   2.5e-16   59.2  19.0     1   224    22   237    22   242 0.81 Major Facilitator Superfamily
MFS_1                PF07690.11   354 seq1246_BIOID47099   -            416   1.6e-25   89.5  61.2   2   2   7.4e-13     5e-09   35.2  19.8    10   179   237   409   232   415 0.80 Major Facilitator Superfamily
MFS_3                PF05977.8    524 seq1246_BIOID47099   -            416   4.5e-21   74.4  33.7   1   1   8.6e-25   5.9e-21   74.0  23.4     9   396    16   400    13   414 0.89 Transmembrane secretion effector
Autotransporter      PF03797.14   265 seq1247_BIOID47099   -           1244   1.2e-39  136.1  19.3   1   1   2.6e-43   1.2e-39  136.1  13.4     7   258   981  1223   976  1233 0.95 Autotransporter beta-domain
Autotrns_rpt         PF12951.2     32 seq1247_BIOID47099   -           1244   1.1e-08   34.5  17.0   1   3   1.4e-09   6.2e-06   25.6   0.1     2    32   328   359   328   359 0.89 Autotransporter-associated beta strand repeat
Autotrns_rpt         PF12951.2     32 seq1247_BIOID47099   -           1244   1.1e-08   34.5  17.0   2   3   2.5e-07    0.0012   18.4   0.8     8    31   559   582   556   583 0.90 Autotransporter-associated beta strand repeat
Autotrns_rpt         PF12951.2     32 seq1247_BIOID47099   -           1244   1.1e-08   34.5  17.0   3   3   5.2e-07    0.0024   17.4   2.5     1    30   662   691   662   693 0.95 Autotransporter-associated beta strand repeat
Chlam_PMP            PF02415.12    28 seq1247_BIOID47099   -           1244   2.1e-07   30.6  64.1   1   3   8.4e-07    0.0038   17.2   1.6     1    27   127   144   127   145 0.93 Chlamydia polymorphic membrane protein (Chlamydia_PMP) repeat
Chlam_PMP            PF02415.12    28 seq1247_BIOID47099   -           1244   2.1e-07   30.6  64.1   2   3   1.3e-06    0.0059   16.6   0.2     1    25   186   208   186   211 0.93 Chlamydia polymorphic membrane protein (Chlamydia_PMP) repeat
Chlam_PMP            PF02415.12    28 seq1247_BIOID47099   -           1244   2.1e-07   30.6  64.1   3   3   1.5e-05     0.068   13.3   3.7     3    27   230   245   222   246 0.70 Chlamydia polymorphic membrane protein (Chlamydia_PMP) repeat
DUF3702              PF12486.3    148 seq1248_BIOID47099   -            293   1.9e-44  150.7  14.4   1   1   1.4e-48   1.9e-44  150.7  10.0     1   148   135   279   135   279 0.99 ImpA domain protein
Fimbrial             PF00419.15   145 seq1249_BIOID47099   -            174   3.7e-18   66.0   2.5   1   1   3.1e-22   4.3e-18   65.8   1.7     2   144    28   173    27   174 0.89 Fimbrial protein
DNA_pol3_chi         PF04364.8    137 seq1251_BIOID47099   -            160   7.1e-45  152.1   0.0   1   1   5.9e-49     8e-45  151.9   0.0     1   137    14   156    14   156 0.97 DNA polymerase III chi subunit, HolC
YccJ                 PF13993.1     69 seq1252_BIOID47099   -             75   3.5e-42  142.2   2.1   1   1   2.9e-46   3.9e-42  142.0   1.5     1    69     7    75     7    75 0.99 YccJ-like protein
ABC_tran             PF00005.22   118 seq1256_BIOID47099   -            275   1.7e-25   89.5   0.0   1   1   4.1e-29   2.8e-25   88.8   0.0     1   118    75   203    75   203 0.92 ABC transporter
AAA_21               PF13304.1    303 seq1256_BIOID47099   -            275   1.5e-14   54.5   0.3   1   1   7.7e-13   5.2e-09   36.3   0.0   233   297   171   232   111   236 0.86 AAA domain
DctM                 PF06808.7    416 seq1257_BIOID47099   -            425  3.2e-128  427.7  50.4   1   1  5.5e-132  3.7e-128  427.5  34.9     2   415     8   415     7   416 0.99 DctM-like transporters
SBP_bac_11           PF13531.1    231 seq1258_BIOID47099   -            257   3.5e-55  187.0   4.6   1   1     6e-59   4.1e-55  186.8   3.2     1   231    29   255    29   255 0.94 Bacterial extracellular solute-binding protein
SBP_bac_1            PF01547.20   314 seq1258_BIOID47099   -            257   2.7e-16   60.0   7.2   1   1     5e-20   3.4e-16   59.7   5.0     1   313    34   246    34   247 0.87 Bacterial extracellular solute-binding protein
Ribosomal_L35p       PF01632.14    61 seq1263_BIOID47099   -             70   1.2e-25   89.0   7.8   1   1   9.5e-30   1.3e-25   88.9   5.4     1    61     7    67     7    67 0.98 Ribosomal protein L35
Glyco_transf_9       PF01075.12   247 seq1264_BIOID47099   -            371   1.4e-07   30.8   0.0   1   1   2.3e-11   3.2e-07   29.7   0.0   127   220   249   339   189   363 0.75 Glycosyltransferase family 9 (heptosyltransferase)
UvrD_C               PF13361.1    319 seq1265_BIOID47099   -            673     8e-93  311.2   0.0   1   1   3.5e-95   7.9e-92  308.0   0.0     1   318   271   613   271   614 0.97 UvrD-like helicase C-terminal domain
UvrD-helicase        PF00580.16   315 seq1265_BIOID47099   -            673   1.3e-73  247.9   0.3   1   1   8.5e-76   1.9e-72  244.1   0.2     1   314     3   265     3   266 0.94 UvrD/REP helicase N-terminal domain
AAA_19               PF13245.1     76 seq1265_BIOID47099   -            673   1.9e-13   49.8   0.6   1   1   2.1e-16   4.7e-13   48.5   0.4     8    75    15    87     8    88 0.82 Part of AAA domain
UvrD_C_2             PF13538.1    104 seq1265_BIOID47099   -            673   2.1e-10   40.5   0.0   1   1   5.6e-13   1.3e-09   38.0   0.0    54   103   546   609   496   610 0.80 Family description
DUF1233              PF06806.7     72 seq1267_BIOID47099   -             78     7e-34  115.1   0.0   1   1   5.6e-38   7.7e-34  114.9   0.0     1    70     4    73     4    77 0.96 Putative excisionase (DUF1233)
Porin_OmpG           PF09381.5    301 seq1268_BIOID47099   -            301  1.9e-218  723.2  14.0   1   1  4.6e-222  2.1e-218  723.0   9.7     1   301     1   301     1   301 1.00 Outer membrane protein G (OmpG)
DUF481               PF04338.7    210 seq1268_BIOID47099   -            301   5.9e-06   26.0   2.4   1   1   1.3e-09   5.9e-06   26.0   1.7    93   197    95   206    91   212 0.85 Protein of unknown function, DUF481
Molybdopterin        PF00384.17   432 seq1270_BIOID47099   -            803   1.1e-23   83.6   0.0   1   1   3.4e-24   2.4e-20   72.6   0.0   103   379     2   377     1   381 0.84 Molybdopterin oxidoreductase
Molydop_binding      PF01568.16   109 seq1270_BIOID47099   -            803   5.5e-17   61.4   0.1   1   1     3e-20     2e-16   59.6   0.1     4   108   681   796   678   797 0.93 Molydopterin dinucleotide binding domain
DUF2544              PF11245.3    230 seq1272_BIOID47099   -            285  1.8e-112  374.2   5.4   1   1  1.5e-116  2.1e-112  373.9   3.8     1   230    56   285    56   285 0.99 Protein of unknown function (DUF2544)
SBP_bac_5            PF00496.17   374 seq1274_BIOID47099   -            537   1.1e-86  290.9  12.8   1   1   1.1e-90   1.5e-86  290.4   8.8     1   368    77   452    77   457 0.93 Bacterial extracellular solute-binding proteins, family 5 Middle
Lipocalin_2          PF08212.7    143 seq1275_BIOID47099   -            177   5.8e-51  171.9   0.0   1   1   9.9e-55   6.8e-51  171.7   0.0     1   143    34   174    34   174 0.98 Lipocalin-like domain
Lipocalin            PF00061.18   144 seq1275_BIOID47099   -            177   3.9e-09   36.5   0.0   1   1   7.6e-13   5.2e-09   36.1   0.0     2   139    41   171    40   175 0.85 Lipocalin / cytosolic fatty-acid binding protein family
DUF2133              PF09976.4     43 seq1276_BIOID47099   -            206   2.3e-15   55.7   0.9   1   1   3.5e-19   4.8e-15   54.7   0.6     2    42    10    50     9    51 0.96 Uncharacterized protein conserved in bacteria (DUF2133)
NLPC_P60             PF00877.14   105 seq1277_BIOID47099   -            236   1.4e-22   79.4   0.1   1   1   2.9e-26     2e-22   78.8   0.1     2   105   117   231   116   231 0.97 NlpC/P60 family
Prok-JAB             PF14464.1    105 seq1277_BIOID47099   -            236   1.4e-22   79.0   0.8   1   1   3.1e-26   2.1e-22   78.5   0.6     2    96     3    99     2   109 0.94 Prokaryotic homologs of the JAB domain
tRNA-synt_1          PF00133.17   601 seq1279_BIOID47099   -            951  4.5e-227  754.7   0.6   1   1  8.4e-230  2.3e-226  752.3   0.4     2   601    14   631    13   631 0.97 tRNA synthetases class I (I, L, M and V)
Anticodon_1          PF08264.8    153 seq1279_BIOID47099   -            951   1.1e-42  145.2   0.0   1   1   9.7e-46   2.7e-42  144.0   0.0     1   151   674   824   674   826 0.90 Anticodon-binding domain of tRNA
tRNA-synt_1g         PF09334.6    391 seq1279_BIOID47099   -            951   6.8e-19   67.6   0.1   1   1   3.6e-11   9.9e-08   30.9   0.1     5   125    39   178    35   209 0.62 tRNA synthetases class I (M)
Val_tRNA-synt_C      PF10458.4     66 seq1279_BIOID47099   -            951   2.7e-17   62.4   7.1   1   1   2.2e-20   6.1e-17   61.3   4.9     3    61   886   944   884   949 0.95 Valyl tRNA synthetase tRNA binding arm
tRNA-synt_1_2        PF13603.1    185 seq1279_BIOID47099   -            951   2.4e-09   36.6   0.0   1   1   4.4e-10   1.2e-06   27.8   0.0    86   161   247   319   243   348 0.76 Leucyl-tRNA synthetase, Domain 2
Ribosomal_L20        PF00453.13   108 seq1280_BIOID47099   -            118   6.4e-48  161.0   8.9   1   1   5.3e-52   7.3e-48  160.8   6.2     1   108     2   109     2   109 0.99 Ribosomal protein L20
HTH_IclR             PF09339.5     52 seq1282_BIOID47099   -            315   7.6e-16   57.3   1.8   1   1   2.8e-19   7.6e-16   57.3   1.2     2    52    53   103    52   103 0.97 IclR helix-turn-helix domain
IclR                 PF01614.13   129 seq1282_BIOID47099   -            315   1.8e-13   50.1   0.1   1   1   2.2e-16   6.1e-13   48.4   0.1     6   127   172   295   167   297 0.91 Bacterial transcriptional regulator
Na_Pi_cotrans        PF02690.10   142 seq1284_BIOID47099   -            543   1.6e-44  150.9  30.2   1   2   1.4e-39   9.5e-36  122.5   7.0     1   140    13   148    13   150 0.98 Na+/Pi-cotransporter
Na_Pi_cotrans        PF02690.10   142 seq1284_BIOID47099   -            543   1.6e-44  150.9  30.2   2   2   1.6e-13   1.1e-09   38.0  10.2     1   123   139   265   139   284 0.90 Na+/Pi-cotransporter
Response_reg         PF00072.19   112 seq1285_BIOID47099   -            223   8.8e-25   86.7   0.2   1   1     2e-28   1.4e-24   86.1   0.1     1   111     3   112     3   113 0.98 Response regulator receiver domain
Trans_reg_C          PF00486.23    77 seq1285_BIOID47099   -            223   2.7e-19   68.7   0.1   1   1   8.4e-23   5.7e-19   67.6   0.1     2    77   146   220   144   220 0.93 Transcriptional regulatory protein, C terminal
ArsC                 PF03960.10   110 seq1286_BIOID47099   -            141     9e-32  109.3   0.0   1   1   7.8e-36   1.1e-31  109.0   0.0     1   109     7   114     7   115 0.99 ArsC family
DUF2501              PF10696.4     77 seq1287_BIOID47099   -            165   6.6e-30  102.8   5.4   1   1   4.8e-34   6.6e-30  102.8   3.8     1    75    85   162    85   165 0.97 Protein of unknown function (DUF2501)
DUF3596              PF12167.3     88 seq1289_BIOID47099   -            437   1.4e-29  101.3   0.0   1   1   3.9e-33   2.7e-29  100.4   0.0     1    88     7    93     7    93 0.99 Domain of unknown function (DUF3596)
Phage_integrase      PF00589.17   173 seq1289_BIOID47099   -            437   6.1e-19   68.2   0.2   1   1   2.1e-22   1.5e-18   66.9   0.1     3   166   202   395   201   401 0.83 Phage integrase family
Vsr                  PF03852.10    75 seq1291_BIOID47099   -            156   1.9e-34  116.9   0.1   1   1   2.3e-38   3.1e-34  116.2   0.1     1    73     2    74     2    76 0.98 DNA mismatch endonuclease Vsr
ABC_membrane         PF00664.18   275 seq1292_BIOID47099   -            588   1.9e-38  132.3   3.2   1   1   5.4e-42   2.5e-38  131.9   2.2     3   259    26   279    24   296 0.93 ABC transporter transmembrane region
ABC_tran             PF00005.22   118 seq1292_BIOID47099   -            588   9.2e-18   64.6   0.0   1   1   4.4e-21     2e-17   63.5   0.0     1   117   390   513   390   514 0.92 ABC transporter
MFS_2                PF13347.1    427 seq1293_BIOID47099   -            457  1.3e-110  369.6  37.6   1   1  2.1e-114  1.5e-110  369.4  26.1     3   427    10   431     8   431 0.97 MFS/sugar transport protein
MFS_1                PF07690.11   354 seq1293_BIOID47099   -            457   4.1e-14   52.0  49.3   1   1   3.8e-17   2.6e-13   49.3  29.5    12   352    25   377    18   379 0.83 Major Facilitator Superfamily
DUF796               PF05638.7    134 seq1294_BIOID47099   -            160   9.1e-31  106.5   0.1   1   1   8.1e-35   1.1e-30  106.2   0.1     1   134     6   145     6   145 0.93 Protein of unknown function (DUF796)
Lactamase_B          PF00753.22   194 seq1297_BIOID47099   -            479   5.4e-28   97.8   0.2   1   1   1.6e-31   7.4e-28   97.4   0.1     2   158    31   179    30   246 0.90 Metallo-beta-lactamase superfamily
Rubredoxin           PF00301.15    47 seq1297_BIOID47099   -            479   1.2e-19   69.8   2.7   1   1   4.7e-23   2.2e-19   68.9   1.9     1    47   425   471   425   471 0.98 Rubredoxin
Flavodoxin_1         PF00258.20   143 seq1297_BIOID47099   -            479     1e-11   44.9   0.0   1   1   3.8e-15   1.7e-11   44.1   0.0     1   142   256   388   256   389 0.78 Flavodoxin
BPD_transp_1         PF00528.17   185 seq1300_BIOID47099   -            229     4e-22   78.5  13.4   1   1   3.7e-26     5e-22   78.1   9.3     2   175    26   215    25   227 0.78 Binding-protein-dependent transport system inner membrane component
5TM-5TMR_LYT         PF07694.7    169 seq1301_BIOID47099   -            561   1.1e-54  184.1  14.5   1   1   3.6e-58   1.6e-54  183.6  10.0     2   168    28   196    27   197 0.97 5TMR of 5TMR-LYT
His_kinase           PF06580.8     82 seq1301_BIOID47099   -            561   5.6e-28   96.5   2.1   1   1   2.5e-31   1.1e-27   95.6   1.5     1    82   371   452   371   452 0.98 Histidine kinase
HATPase_c            PF02518.21   111 seq1301_BIOID47099   -            561   2.8e-07   30.1   0.0   1   1   2.1e-10   9.7e-07   28.3   0.0    11   109   469   556   464   558 0.91 Histidine kinase-, DNA gyrase B-, and HSP90-like ATPase
SBP_bac_3            PF00497.15   225 seq1302_BIOID47099   -            243   5.9e-68  228.3   0.8   1   1   4.9e-72   6.7e-68  228.1   0.6     1   224    23   242    23   243 0.96 Bacterial extracellular solute-binding proteins, family 3
HTH_6                PF01418.12    77 seq1303_BIOID47099   -            285   7.2e-27   92.8   1.0   1   1     4e-30   1.8e-26   91.5   0.7     1    76     1    76     1    77 0.98 Helix-turn-helix domain, rpiR family
SIS                  PF01380.17   131 seq1303_BIOID47099   -            285   2.3e-22   78.8   0.1   1   1   7.8e-26   3.6e-22   78.2   0.1     2   130   132   260   131   261 0.97 SIS domain
SIS_2                PF13580.1    138 seq1303_BIOID47099   -            285   6.4e-11   42.0   0.7   1   1     1e-11   4.6e-08   32.7   0.2    92   138   173   217   163   217 0.85 SIS domain
Topoisom_bac         PF01131.15   403 seq1304_BIOID47099   -            879  4.3e-131  437.3   0.7   1   1  2.2e-134  7.7e-131  436.5   0.5     2   403   171   579   170   579 0.93 DNA topoisomerase
Topo_Zn_Ribbon       PF08272.6     42 seq1304_BIOID47099   -            879   1.1e-39  133.3   0.7   1   2   1.5e-19   5.2e-16   57.6   0.0     2    42   772   811   771   811 0.96 Topoisomerase I zinc-ribbon-like
Topo_Zn_Ribbon       PF08272.6     42 seq1304_BIOID47099   -            879   1.1e-39  133.3   0.7   2   2   7.4e-24   2.5e-20   71.4   1.8     1    42   838   879   838   879 0.98 Topoisomerase I zinc-ribbon-like
Toprim               PF01751.17    88 seq1304_BIOID47099   -            879   3.4e-26   90.8   0.0   1   1   2.1e-29   7.1e-26   89.7   0.0     2    88    19   156    18   156 0.98 Toprim domain
zf-C4_Topoisom       PF01396.14    39 seq1304_BIOID47099   -            879   4.1e-19   67.6  16.9   1   2   3.6e-09   1.2e-05   24.5   0.3     3    27   612   636   610   653 0.84 Topoisomerase DNA binding C4 zinc finger
zf-C4_Topoisom       PF01396.14    39 seq1304_BIOID47099   -            879   4.1e-19   67.6  16.9   2   2   6.9e-15   2.4e-11   42.8   1.9     2    38   723   758   722   759 0.94 Topoisomerase DNA binding C4 zinc finger
PQQ_2                PF13360.1    238 seq1306_BIOID47099   -            392   1.9e-62  210.6  19.8   1   2   1.6e-56   7.3e-53  179.3   6.8     2   238    78   319    77   319 0.95 PQQ-like domain
PQQ_2                PF13360.1    238 seq1306_BIOID47099   -            392   1.9e-62  210.6  19.8   2   2   4.4e-10     2e-06   27.3   0.2     2    91   302   390   301   392 0.92 PQQ-like domain
YWTD                 PF13570.1     40 seq1306_BIOID47099   -            392   6.6e-39  130.9  18.7   1   3   3.6e-10   1.6e-06   28.0   0.1     1    39    89   137    89   138 0.87 YWTD domain
YWTD                 PF13570.1     40 seq1306_BIOID47099   -            392   6.6e-39  130.9  18.7   2   3   8.4e-10   3.8e-06   26.8   0.0     1    38   139   176   139   178 0.95 YWTD domain
YWTD                 PF13570.1     40 seq1306_BIOID47099   -            392   6.6e-39  130.9  18.7   3   3   6.8e-09   3.1e-05   23.9   0.0     1    40   224   274   224   274 0.79 YWTD domain
PQQ                  PF01011.16    38 seq1306_BIOID47099   -            392   9.8e-34  113.1   2.5   1   3   6.1e-09   2.8e-05   23.3   0.1     1    35    70   104    70   107 0.90 PQQ enzyme repeat
PQQ                  PF01011.16    38 seq1306_BIOID47099   -            392   9.8e-34  113.1   2.5   2   3   1.7e-08   7.8e-05   21.8   0.0     1    37   120   156   120   157 0.94 PQQ enzyme repeat
PQQ                  PF01011.16    38 seq1306_BIOID47099   -            392   9.8e-34  113.1   2.5   3   3   1.4e-09   6.6e-06   25.2   0.0     1    32   256   287   256   292 0.92 PQQ enzyme repeat
Alpha-amylase        PF00128.19   316 seq1308_BIOID47099   -            551  1.2e-110  369.7   0.0   1   1  2.3e-114  1.6e-110  369.3   0.0     1   313    30   371    30   378 0.98 Alpha amylase, catalytic domain
DUF3459              PF11941.3     89 seq1308_BIOID47099   -            551   1.6e-08   34.4   0.1   1   1   4.9e-11   3.3e-07   30.2   0.1     2    89   459   548   458   549 0.81 Domain of unknown function (DUF3459)
YebO                 PF13974.1     80 seq1309_BIOID47099   -             74   1.7e-15   56.4   0.1   1   1   1.6e-19   2.2e-15   56.0   0.0     2    68     7    64     6    72 0.79 YebO-like protein
cNMP_binding         PF00027.24    91 seq1310_BIOID47099   -            210   8.9e-24   83.0   0.0   1   1     4e-27   1.4e-23   82.4   0.0     3    90    23   111    21   112 0.97 Cyclic nucleotide-binding domain
Crp                  PF00325.15    32 seq1310_BIOID47099   -            210   2.1e-15   55.7   0.4   1   1   1.1e-18   3.9e-15   54.8   0.3     1    32   166   197   166   197 0.98 Bacterial regulatory proteins, crp family
HTH_Crp_2            PF13545.1     76 seq1310_BIOID47099   -            210   2.2e-11   43.2   0.1   1   1   1.5e-14     5e-11   42.1   0.1     1    67   142   206   142   207 0.94 Crp-like helix-turn-helix domain
PhoQ_Sensor          PF08918.5    180 seq1311_BIOID47099   -            486   1.7e-90  301.2   0.4   1   1   3.7e-94   1.7e-90  301.2   0.3     1   180    10   190    10   190 0.99 PhoQ Sensor
HATPase_c            PF02518.21   111 seq1311_BIOID47099   -            486     8e-17   60.8   0.1   1   1   3.1e-20   1.4e-16   60.0   0.0     3   106   376   474   374   478 0.92 Histidine kinase-, DNA gyrase B-, and HSP90-like ATPase
HAMP                 PF00672.20    70 seq1311_BIOID47099   -            486   7.4e-07   29.1   0.3   1   1   1.6e-10   7.4e-07   29.1   0.2     2    68   196   261   195   263 0.85 HAMP domain
tRNA-synt_2d         PF01409.15   247 seq1313_BIOID47099   -            331  1.5e-106  355.0   0.1   1   1  2.6e-110  1.8e-106  354.7   0.0     2   247    96   330    95   330 0.99 tRNA synthetases class II core domain (F)
Phe_tRNA-synt_N      PF02912.13    73 seq1313_BIOID47099   -            331   2.2e-29  100.8   1.7   1   1   5.5e-33   3.8e-29  100.1   0.7     2    73    21    92    20    92 0.98 Aminoacyl tRNA synthetase class II, N-terminal domain
Ribonuc_red_sm       PF00268.16   281 seq1315_BIOID47099   -            319   1.2e-80  270.4   0.1   1   1   9.8e-85   1.3e-80  270.2   0.0     1   280     1   280     1   281 0.97 Ribonucleotide reductase, small chain
Sulfatase            PF00884.18   379 seq1317_BIOID47099   -            763   2.1e-25   89.4   0.1   1   1   2.1e-29   2.9e-25   88.9   0.0     2   333   163   477   162   561 0.82 Sulfatase
SBP_bac_7            PF03480.8    286 seq1320_BIOID47099   -            328  1.8e-103  345.4   0.0   1   1  1.5e-107  2.1e-103  345.2   0.0     1   285    30   312    30   313 0.99 Bacterial extracellular solute-binding protein, family 7
Lambda_tail_I        PF06805.7     82 seq1322_BIOID47099   -            202   1.6e-22   79.0   0.2   1   1   1.8e-26   2.4e-22   78.4   0.1     2    82     5    89     4    89 0.99 Bacteriophage lambda tail assembly protein I
Peripla_BP_3         PF13377.1    160 seq1323_BIOID47099   -            363   7.1e-34  116.9   0.2   1   1   8.6e-37     3e-33  114.9   0.0     1   160   174   332   174   332 0.91 Periplasmic binding protein-like domain
Peripla_BP_1         PF00532.16   279 seq1323_BIOID47099   -            363   5.7e-23   81.4   0.4   1   1   2.3e-26     8e-23   80.9   0.3    18   278    81   329    79   330 0.90 Periplasmic binding proteins and sugar binding domain of LacI family
LacI                 PF00356.16    46 seq1323_BIOID47099   -            363   9.4e-23   79.4   3.6   1   1   5.4e-26   1.8e-22   78.5   1.4     1    46     8    53     8    53 0.99 Bacterial regulatory proteins, lacI family
Peripla_BP_4         PF13407.1    258 seq1323_BIOID47099   -            363   1.4e-16   60.4   0.1   1   1   6.4e-20   2.2e-16   59.9   0.1    15   257    81   314    67   315 0.91 Periplasmic binding protein domain
ABC_tran             PF00005.22   118 seq1325_BIOID47099   -            352   4.2e-26   91.5   0.0   1   1     2e-29     9e-26   90.4   0.0     1   117    38   156    38   157 0.91 ABC transporter
TOBE                 PF03459.12    64 seq1325_BIOID47099   -            352   3.5e-19   68.5   0.0   1   1     2e-20   9.2e-17   60.7   0.0     1    62   290   350   290   352 0.97 TOBE domain
BPD_transp_1         PF00528.17   185 seq1329_BIOID47099   -            238   1.4e-15   57.1  12.1   1   1   1.1e-19   1.4e-15   57.1   8.4     1   183    25   230    22   232 0.89 Binding-protein-dependent transport system inner membrane component
DUF1454              PF07305.7    200 seq1331_BIOID47099   -            199  1.4e-111  370.1   1.7   1   1  1.2e-115  1.6e-111  369.9   1.2     1   200     1   199     1   199 1.00 Protein of unknown function (DUF1454)
RecT                 PF03837.9    199 seq1334_BIOID47099   -            372   2.8e-28   98.4   0.0   1   1   3.3e-32   4.6e-28   97.7   0.0     2   196    39   228    38   232 0.90 RecT family
FUSC-like            PF12805.2    284 seq1339_BIOID47099   -            696     3e-72  242.8   3.3   1   1   8.7e-76     3e-72  242.8   2.3     2   280    63   335    62   340 0.95 FUSC-like inner membrane protein yccS
FUSC_2               PF13515.1    128 seq1339_BIOID47099   -            696   8.6e-20   70.8  11.0   1   1   2.5e-23   8.6e-20   70.8   7.6     2   126   377   498   375   500 0.90 Fusaric acid resistance protein-like
FUSC                 PF04632.7    650 seq1339_BIOID47099   -            696   5.1e-08   31.7   4.2   1   1   1.5e-11   5.1e-08   31.7   2.9     7   280   369   659   363   690 0.80 Fusaric acid resistance protein family
ALMT                 PF11744.3    406 seq1339_BIOID47099   -            696   1.5e-05   23.7   1.9   1   1   1.7e-08   5.7e-05   21.8   1.0    41   193   389   528   373   594 0.80 Aluminium activated malate transporter
adh_short            PF00106.20   167 seq1341_BIOID47099   -            263   1.7e-37  128.8   0.3   1   1   4.6e-41   2.1e-37  128.5   0.2     1   166     7   173     7   174 0.95 short chain dehydrogenase
adh_short_C2         PF13561.1    243 seq1341_BIOID47099   -            263   8.2e-35  120.6   0.0   1   1   2.1e-38   9.4e-35  120.4   0.0     1   242    13   253    13   254 0.90 Enoyl-(Acyl carrier protein) reductase
KR                   PF08659.5    181 seq1341_BIOID47099   -            263   2.4e-19   69.5   0.1   1   1   7.2e-23   3.3e-19   69.1   0.1     2   157     8   163     7   186 0.91 KR domain
DUF72                PF01904.13   230 seq1342_BIOID47099   -            241   1.4e-45  155.7   1.0   1   1   1.2e-49   1.7e-45  155.4   0.7    23   229     2   220     1   221 0.90 Protein of unknown function DUF72
SpoVR                PF04293.8    427 seq1344_BIOID47099   -            510  2.9e-200  665.0   7.2   1   1  2.5e-204  3.4e-200  664.7   5.0     2   427    18   453    17   453 0.98 SpoVR like protein
G6PD_C               PF02781.11   294 seq1346_BIOID47099   -            491  9.8e-131  434.8   0.1   1   1  1.9e-134  1.3e-130  434.3   0.1     1   293   188   489   188   490 0.99 Glucose-6-phosphate dehydrogenase, C-terminal domain
G6PD_N               PF00479.17   183 seq1346_BIOID47099   -            491     1e-59  201.7   0.0   1   1   3.5e-63   2.4e-59  200.5   0.0     1   183    13   186    13   186 0.99 Glucose-6-phosphate dehydrogenase, NAD binding domain
MTS                  PF05175.9    170 seq1347_BIOID47099   -            310   1.3e-20   73.3   0.0   1   1   1.7e-23   2.1e-20   72.7   0.0    31   138   132   260   124   273 0.92 Methyltransferase small domain
Methyltransf_26      PF13659.1    117 seq1347_BIOID47099   -            310     7e-19   67.8   0.0   1   1   9.3e-22   1.2e-18   67.1   0.0     2   116   134   263   133   264 0.92 Methyltransferase domain
Methyltransf_31      PF13847.1    152 seq1347_BIOID47099   -            310   4.5e-16   58.6   0.0   1   1   6.3e-19   7.8e-16   57.9   0.0     2   118   131   270   130   294 0.80 Methyltransferase domain
Methyltransf_18      PF12847.2    112 seq1347_BIOID47099   -            310   1.1e-12   48.4   0.0   1   1   1.7e-15   2.1e-12   47.5   0.0     3   110   134   261   132   263 0.82 Methyltransferase domain
PrmA                 PF06325.8    295 seq1347_BIOID47099   -            310   1.3e-08   34.2   0.0   1   1   1.6e-11   1.9e-08   33.6   0.0   159   232   130   207   124   208 0.84 Ribosomal protein L11 methyltransferase (PrmA)
Methyltransf_25      PF13649.1    101 seq1347_BIOID47099   -            310     8e-08   32.4   0.0   1   1   1.3e-10   1.6e-07   31.4   0.0     1    73   136   206   136   256 0.90 Methyltransferase domain
UPF0020              PF01170.13   180 seq1347_BIOID47099   -            310   1.5e-06   27.8   0.0   1   1   2.1e-09   2.6e-06   27.0   0.0    30   117   134   211   123   218 0.84 Putative RNA methylase family UPF0020
Methyltransf_15      PF09445.5    164 seq1347_BIOID47099   -            310   2.1e-06   27.3   0.0   1   1   2.5e-09   3.1e-06   26.7   0.0     3    79   135   209   133   214 0.92 RNA cap guanine-N2 methyltransferase
Met_10               PF02475.11   200 seq1347_BIOID47099   -            310   6.1e-06   25.8   0.0   1   1   8.3e-09     1e-05   25.1   0.0   100   179   131   210   122   222 0.90 Met-10+ like-protein
Ubie_methyltran      PF01209.13   233 seq1347_BIOID47099   -            310   3.3e-05   23.0   0.0   1   1   4.2e-08   5.2e-05   22.3   0.0    45    98   130   182   121   196 0.88 ubiE/COQ5 methyltransferase family
Cons_hypoth95        PF03602.10   183 seq1347_BIOID47099   -            310     7e-05   22.1   0.0   1   1   9.2e-08   0.00011   21.5   0.0    42   128   132   214   116   227 0.81 Conserved hypothetical protein 95
SBP_bac_3            PF00497.15   225 seq1348_BIOID47099   -            341   1.7e-33  115.6   0.0   1   1   1.7e-37   2.4e-33  115.1   0.0     2   211    38   251    37   256 0.91 Bacterial extracellular solute-binding proteins, family 3
OprD                 PF03573.8    391 seq1349_BIOID47099   -            421   5.8e-07   28.5   1.2   1   1   1.3e-10   1.8e-06   26.9   0.8    18   371    42   395    26   418 0.68 outer membrane porin, OprD family
DUF1983              PF09327.6     81 seq1350_BIOID47099   -           1151   2.5e-29  100.9   5.3   1   1   2.7e-32   1.8e-28   98.1   3.7     1    81   993  1073   993  1073 0.98 Domain of unknown function (DUF1983)
Phage-tail_3         PF13550.1    164 seq1350_BIOID47099   -           1151   2.7e-16   59.6   0.1   1   1     4e-20   2.7e-16   59.6   0.0     2   162   343   505   342   507 0.92 Putative phage tail protein
Sulfatase            PF00884.18   379 seq1351_BIOID47099   -            577   1.9e-48  165.2   6.9   1   1   4.2e-52   2.8e-48  164.7   4.8     2   308   238   535   237   565 0.93 Sulfatase
DUF1705              PF08019.7    156 seq1351_BIOID47099   -            577     5e-05   22.7   7.5   1   1   7.3e-09     5e-05   22.7   5.2    11   149    59   206    50   211 0.60 Domain of unknown function (DUF1705)
DFP                  PF04127.10   183 seq1354_BIOID47099   -            430   5.9e-72  241.0   0.2   1   1   8.7e-76   5.9e-72  241.0   0.2     2   182   211   395   210   396 0.97 DNA / pantothenate metabolism flavoprotein
Flavoprotein         PF02441.14   129 seq1354_BIOID47099   -            430   2.7e-31  107.8   0.3   1   1   8.1e-35   5.6e-31  106.7   0.2     1   128    30   157    30   158 0.90 Flavoprotein
DUF808               PF05661.7    295 seq1355_BIOID47099   -            305  7.9e-134  444.9  16.0   1   1  6.9e-138  9.4e-134  444.7  11.1     1   293     3   292     3   294 0.95 Protein of unknown function (DUF808)
BOF                  PF04076.8    103 seq1356_BIOID47099   -            130   5.9e-46  154.4   1.4   1   1   5.5e-50   7.5e-46  154.0   1.0     1   103    25   127    24   127 0.99 Bacterial OB fold (BOF) protein
Pyr_redox_2          PF07992.9    200 seq1358_BIOID47099   -            377   5.6e-27   94.8   0.0   1   1   1.3e-29   1.9e-26   93.0   0.0     2   198     5   277     4   279 0.90 Pyridine nucleotide-disulphide oxidoreductase
Pyr_redox            PF00070.22    80 seq1358_BIOID47099   -            377     3e-18   65.8   0.0   1   1   4.2e-20   6.4e-17   61.6   0.0     1    75   143   216   143   223 0.95 Pyridine nucleotide-disulphide oxidoreductase
K_oxygenase          PF13434.1    341 seq1358_BIOID47099   -            377   9.8e-10   37.7   0.0   1   1   2.9e-09   4.4e-06   25.7   0.0   139   216    91   167    66   179 0.84 L-lysine 6-monooxygenase (NADPH-requiring)
B3_4                 PF03483.12   174 seq1359_BIOID47099   -            795   1.1e-71  239.7   0.0   1   1   5.4e-75   1.8e-71  239.0   0.0     1   174   212   385   212   385 1.00 B3/4 domain
FDX-ACB              PF03147.9     94 seq1359_BIOID47099   -            795   1.2e-28   99.0   0.0   1   1   6.5e-32   2.2e-28   98.1   0.0     1    94   701   794   701   794 0.99 Ferredoxin-fold anticodon binding domain
tRNA_bind            PF01588.15    95 seq1359_BIOID47099   -            795   2.7e-27   94.3   0.3   1   1   2.1e-30   7.2e-27   92.9   0.0     1    95    45   146    45   146 0.95 Putative tRNA binding domain
B5                   PF03484.10    70 seq1359_BIOID47099   -            795     1e-21   76.4   0.7   1   1   1.3e-24   4.6e-21   74.3   0.1     2    70   404   471   403   471 0.98 tRNA synthetase B5 domain
MMR_HSR1             PF01926.18   114 seq1362_BIOID47099   -            499   4.7e-49  165.0   0.0   1   2   3.1e-27   4.2e-24   84.6   0.0     2   114    14   128    13   128 0.89 50S ribosome-binding GTPase
MMR_HSR1             PF01926.18   114 seq1362_BIOID47099   -            499   4.7e-49  165.0   0.0   2   2   2.8e-25   3.8e-22   78.3   0.1     2   114   214   331   213   331 0.82 50S ribosome-binding GTPase
FeoB_N               PF02421.13   189 seq1362_BIOID47099   -            499   5.7e-33  113.6   0.0   1   2   5.8e-20   7.9e-17   60.9   0.0     3   157    14   168    12   199 0.82 Ferrous iron transport protein B
FeoB_N               PF02421.13   189 seq1362_BIOID47099   -            499   5.7e-33  113.6   0.0   2   2   8.8e-17   1.2e-13   50.5   0.0     1   167   212   388   212   407 0.83 Ferrous iron transport protein B
GTP_EFTU             PF00009.22   188 seq1362_BIOID47099   -            499   2.8e-22   78.9   0.1   1   2   8.2e-08   0.00011   21.5   0.0    89   138    86   135     9   170 0.68 Elongation factor Tu GTP binding domain
GTP_EFTU             PF00009.22   188 seq1362_BIOID47099   -            499   2.8e-22   78.9   0.1   2   2   7.1e-15   9.7e-12   44.5   0.0     5   184   213   379   210   383 0.81 Elongation factor Tu GTP binding domain
Miro                 PF08477.8    119 seq1362_BIOID47099   -            499     9e-17   61.5   0.0   1   2   7.3e-10     1e-06   29.1   0.0     2   119    14   130    13   130 0.84 Miro-like protein
Miro                 PF08477.8    119 seq1362_BIOID47099   -            499     9e-17   61.5   0.0   2   2   3.6e-10   4.9e-07   30.1   0.0     1   103   213   323   213   333 0.64 Miro-like protein
AIG1                 PF04548.11   212 seq1362_BIOID47099   -            499   8.6e-10   37.9   0.0   1   1     1e-08   1.4e-05   24.2   0.0     3   105   214   316   212   327 0.87 AIG1 family
Sigma70_r4_2         PF08281.7     54 seq1363_BIOID47099   -            191   1.3e-19   69.2   0.2   1   1   1.1e-22   3.7e-19   67.8   0.2     2    53   129   180   122   181 0.95 Sigma-70, region 4
Sigma70_r2           PF04542.9     71 seq1363_BIOID47099   -            191   6.3e-18   64.0   0.2   1   1   3.6e-21   1.2e-17   63.1   0.2     1    71    25    92    25    92 0.96 Sigma-70 region 2
Sigma70_r4           PF04545.11    50 seq1363_BIOID47099   -            191     2e-10   39.6   0.0   1   1   1.4e-13   4.9e-10   38.4   0.0     2    47   135   180   134   182 0.95 Sigma-70, region 4
Sigma70_ECF          PF07638.6    185 seq1363_BIOID47099   -            191   8.8e-09   35.1   0.1   1   1   8.3e-12   2.9e-08   33.5   0.1     7   181    10   183     3   186 0.71 ECF sigma factor
FGGY_N               PF00370.16   245 seq1364_BIOID47099   -            498   1.9e-91  305.6   0.0   1   1   3.6e-95   2.5e-91  305.2   0.0     1   245     4   250     4   250 0.99 FGGY family of carbohydrate kinases, N-terminal domain
FGGY_C               PF02782.11   197 seq1364_BIOID47099   -            498   1.8e-22   79.8   0.4   1   1     1e-25   7.1e-22   77.9   0.2     3   196   261   441   259   442 0.82 FGGY family of carbohydrate kinases, C-terminal domain
BPD_transp_1         PF00528.17   185 seq1365_BIOID47099   -            222   1.9e-12   46.9  16.4   1   1   1.1e-15   1.5e-11   44.0  11.5     3   182    32   214    14   217 0.90 Binding-protein-dependent transport system inner membrane component
TIM                  PF00121.13   244 seq1366_BIOID47099   -            255   3.2e-93  311.1   1.0   1   1   2.6e-97   3.6e-93  311.0   0.7     1   243     4   245     4   246 0.97 Triosephosphate isomerase
ABC_tran             PF00005.22   118 seq1368_BIOID47099   -            467   5.4e-26   91.1   0.0   1   1   3.3e-29   1.1e-25   90.1   0.0     1   117   135   259   135   260 0.97 ABC transporter
CBS                  PF00571.23    57 seq1368_BIOID47099   -            467   2.8e-06   26.7   0.0   1   1   4.2e-07    0.0014   18.0   0.0    32    55   436   459   413   461 0.86 CBS domain
ABC_tran             PF00005.22   118 seq1370_BIOID47099   -            573   1.2e-23   83.5   0.0   1   1     9e-27   4.1e-23   81.8   0.0     1   117   380   502   380   503 0.89 ABC transporter
ABC_membrane         PF00664.18   275 seq1370_BIOID47099   -            573     2e-07   30.6  11.6   1   1   2.3e-10     1e-06   28.2   8.1    65   271    84   289    17   292 0.80 ABC transporter transmembrane region
Chorismate_bind      PF00425.13   257 seq1371_BIOID47099   -            391     2e-68  230.3   0.0   1   1   1.8e-72   2.5e-68  230.0   0.0     2   257   126   380   125   380 0.97 chorismate binding enzyme
Radical_SAM          PF04055.16   166 seq1372_BIOID47099   -            342   5.6e-09   36.2   0.0   1   1     5e-12   2.3e-08   34.2   0.0     5   156   118   262   115   270 0.65 Radical SAM superfamily
Fer4_14              PF13394.1    117 seq1372_BIOID47099   -            342   2.6e-06   27.3   0.0   1   1   1.7e-09   7.9e-06   25.8   0.0     6    86   118   195   114   221 0.68 4Fe-4S single cluster domain
Fer4_12              PF13353.1    139 seq1372_BIOID47099   -            342   1.4e-05   25.1   0.0   1   1   9.5e-09   4.3e-05   23.5   0.0     8    68   112   172   104   193 0.73 4Fe-4S single cluster domain
AA_permease          PF00324.16   479 seq1373_BIOID47099   -            457  7.6e-127  423.4  47.5   1   1  1.2e-130  8.5e-127  423.2  32.9     1   476    19   454    19   457 0.98 Amino acid permease
AA_permease_2        PF13520.1    426 seq1373_BIOID47099   -            457   1.5e-44  152.1  50.8   1   1   2.8e-48   1.9e-44  151.7  35.2     8   412    22   426    18   444 0.86 Amino acid permease
DUF1271              PF06902.6     64 seq1375_BIOID47099   -             76   5.7e-29   99.6   0.0   1   1   4.8e-33   6.6e-29   99.4   0.0     1    64    13    76    13    76 0.98 Protein of unknown function (DUF1271)
Response_reg         PF00072.19   112 seq1377_BIOID47099   -            244   1.7e-25   89.1   0.0   1   1   4.4e-29     3e-25   88.2   0.0     1   111     9   117     9   118 0.97 Response regulator receiver domain
LytTR                PF04397.10    98 seq1377_BIOID47099   -            244   3.6e-24   84.6   0.0   1   1   1.1e-27   7.7e-24   83.5   0.0     2    97   149   242   148   243 0.96 LytTr DNA-binding domain
LysR_substrate       PF03466.15   209 seq1378_BIOID47099   -            312   3.9e-28   97.8   0.3   1   1   1.1e-31   7.5e-28   96.9   0.2     4   204    97   284    95   288 0.92 LysR substrate binding domain
HTH_1                PF00126.22    60 seq1378_BIOID47099   -            312   4.7e-18   64.5   1.7   1   1   1.2e-21   7.9e-18   63.8   1.2     1    59    13    71    13    72 0.97 Bacterial regulatory helix-turn-helix protein, lysR family
GyrI-like            PF06445.10   155 seq1380_BIOID47099   -            160     1e-30  106.6   0.0   1   1   8.5e-35   1.2e-30  106.5   0.0     2   154     7   159     6   160 0.98 GyrI-like small molecule binding domain
TraB                 PF01963.12   259 seq1381_BIOID47099   -            264   1.7e-40  138.9   0.2   1   1   1.6e-44   2.1e-40  138.6   0.1     8   250    30   264    21   264 0.95 TraB family
tRNA-synt_1e         PF01406.14   301 seq1383_BIOID47099   -            461  4.5e-144  479.0   0.1   1   1  2.1e-147  5.7e-144  478.6   0.1     2   300    15   313    14   314 0.99 tRNA synthetases class I (C) catalytic domain
DALR_2               PF09190.6     63 seq1383_BIOID47099   -            461     2e-26   91.9   1.7   1   1   7.1e-30     2e-26   91.9   1.2     1    63   341   402   341   402 0.99 DALR domain
tRNA-synt_1g         PF09334.6    391 seq1383_BIOID47099   -            461   2.2e-16   59.4   1.6   1   2   3.9e-10   1.1e-06   27.5   0.1    13   112    35   133    29   147 0.82 tRNA synthetases class I (M)
tRNA-synt_1g         PF09334.6    391 seq1383_BIOID47099   -            461   2.2e-16   59.4   1.6   2   2   3.1e-11   8.6e-08   31.1   0.1   312   373   251   311   231   317 0.85 tRNA synthetases class I (M)
tRNA-synt_1f         PF01921.13   360 seq1383_BIOID47099   -            461   1.7e-07   30.1   0.0   1   1     2e-08   5.6e-05   21.8   0.0   276   317   261   301   214   329 0.85 tRNA synthetases class I (K)
tRNA-synt_1          PF00133.17   601 seq1383_BIOID47099   -            461   1.1e-06   26.8   0.2   1   1   3.5e-09   9.5e-06   23.7   0.0   515   596   221   300   206   305 0.81 tRNA synthetases class I (I, L, M and V)
MAPEG                PF01124.13   129 seq1384_BIOID47099   -            131   2.1e-26   91.9   9.4   1   1   1.7e-30   2.4e-26   91.7   6.5     1   129     3   120     3   120 0.98 MAPEG family
Cytochrom_C_asm      PF01578.15   214 seq1385_BIOID47099   -            288   5.7e-45  153.3  17.3   1   1   4.2e-49   5.7e-45  153.3  12.0     5   212    62   286    58   288 0.97 Cytochrome C assembly protein
Glyco_hydro_2_C      PF02836.12   298 seq1386_BIOID47099   -           1024  1.1e-124  415.1   0.0   1   1  4.3e-128  1.5e-124  414.6   0.0     1   297   336   629   336   630 0.98 Glycosyl hydrolases family 2, TIM barrel domain
Bgal_small_N         PF02929.12   276 seq1386_BIOID47099   -           1024     2e-90  302.4   0.0   1   1     9e-94   3.1e-90  301.8   0.0     5   275   753  1021   749  1022 0.98 Beta galactosidase small chain
Glyco_hydro_2_N      PF02837.13   167 seq1386_BIOID47099   -           1024   3.3e-51  173.0   0.0   1   1   1.8e-54   6.1e-51  172.1   0.0     2   167    50   219    49   219 0.94 Glycosyl hydrolases family 2, sugar binding domain
Glyco_hydro_2        PF00703.16   110 seq1386_BIOID47099   -           1024   9.8e-17   61.2   0.0   1   1   4.9e-19   1.7e-15   57.3   0.0     2   110   222   334   221   334 0.86 Glycosyl hydrolases family 2
Acetyltransf_1       PF00583.19    83 seq1388_BIOID47099   -             90   1.3e-06   28.1   0.0   1   1   1.1e-10   1.6e-06   27.9   0.0     3    62    15    69     6    79 0.80 Acetyltransferase (GNAT) family
Cupin_4              PF08007.7    319 seq1389_BIOID47099   -            376  1.2e-104  349.9   0.0   1   1    1e-108  1.4e-104  349.7   0.0     2   319    13   313    12   313 0.98 Cupin superfamily protein
Fer4_11              PF13247.1     99 seq1390_BIOID47099   -            294   1.2e-29  101.9  13.1   1   1   1.8e-32   2.2e-29  101.1   5.5     2    98    92   188    91   189 0.94 4Fe-4S dicluster domain
Form-deh_trans       PF09163.6     44 seq1390_BIOID47099   -            294   7.3e-20   70.0   0.0   1   1     1e-22   1.3e-19   69.2   0.0     1    44   246   289   246   290 0.96 Formate dehydrogenase N, transmembrane
Fer4_7               PF12838.2     52 seq1390_BIOID47099   -            294   4.9e-15   55.5  25.2   1   1   8.3e-11     1e-07   32.0   5.6     1    50    38   114    38   117 0.90 4Fe-4S dicluster domain
Fer4_9               PF13187.1     55 seq1390_BIOID47099   -            294   3.3e-13   49.5  27.2   1   1   4.6e-11   5.7e-08   32.7   7.7     1    55   132   184   132   184 0.97 4Fe-4S dicluster domain
Fer4_10              PF13237.1     52 seq1390_BIOID47099   -            294   2.6e-12   46.2  27.8   1   1   3.4e-11   4.2e-08   32.7   7.1     2    52    93   144    92   144 0.86 4Fe-4S dicluster domain
Fer4_2               PF12797.2     22 seq1390_BIOID47099   -            294   3.3e-10   39.1  34.5   1   1   6.4e-09     8e-06   25.3   2.4     4    20    33    49    31    51 0.91 4Fe-4S binding domain
Fer4_3               PF12798.2     15 seq1390_BIOID47099   -            294   9.7e-08   31.9  41.1   1   3   0.00035      0.43   11.1   3.8     1    15   100   117   100   117 0.89 4Fe-4S binding domain
Fer4_3               PF12798.2     15 seq1390_BIOID47099   -            294   9.7e-08   31.9  41.1   2   3   6.7e-05     0.083   13.3   2.9     1    14   133   146   133   147 0.94 4Fe-4S binding domain
Fer4_3               PF12798.2     15 seq1390_BIOID47099   -            294   9.7e-08   31.9  41.1   3   3   3.4e-06    0.0042   17.4   2.5     1    15   160   183   160   183 0.98 4Fe-4S binding domain
Fer4_4               PF12800.2     17 seq1390_BIOID47099   -            294   3.1e-07   30.0  31.6   1   2   4.7e-05     0.059   13.6   1.8     3    15    38    50    36    56 0.91 4Fe-4S binding domain
Fer4_4               PF12800.2     17 seq1390_BIOID47099   -            294   3.1e-07   30.0  31.6   2   2     1e-07   0.00013   21.9   1.8     1    17   130   146   130   146 0.92 4Fe-4S binding domain
Fer4                 PF00037.22    24 seq1390_BIOID47099   -            294   3.1e-07   29.6  37.3   1   1   4.1e-08   5.1e-05   22.5   2.0     5    22   130   147   126   149 0.87 4Fe-4S binding domain
DUF4060              PF13269.1     73 seq1392_BIOID47099   -             80   1.5e-35  120.8   0.1   1   1   1.2e-39   1.7e-35  120.6   0.1     2    73     4    77     3    77 0.96 Protein of unknown function (DUF4060)
RseA_N               PF03872.8     87 seq1393_BIOID47099   -            216   1.8e-32  111.3   0.6   1   1   2.6e-36   1.8e-32  111.3   0.4     1    87     1    89     1    89 0.98 Anti sigma-E protein RseA, N-terminal domain
RseA_C               PF03873.8     53 seq1393_BIOID47099   -            216   3.9e-27   93.7   3.7   1   1   5.7e-31   3.9e-27   93.7   2.6     1    53   131   186   131   186 0.98 Anti sigma-E protein RseA, C-terminal domain
Chorismate_synt      PF01264.16   346 seq1396_BIOID47099   -            361  1.7e-147  490.3   0.0   1   1  1.4e-151  1.9e-147  490.1   0.0     1   346    10   346    10   346 0.98 Chorismate synthase
SBP_bac_11           PF13531.1    231 seq1397_BIOID47099   -            338   3.8e-41  141.1   0.5   1   1   1.4e-44   4.8e-41  140.7   0.4     8   231    38   286    34   286 0.87 Bacterial extracellular solute-binding protein
SBP_bac_1            PF01547.20   314 seq1397_BIOID47099   -            338   1.2e-19   71.0   8.0   1   1   4.4e-23   1.5e-19   70.7   5.6     5   313    37   277    33   278 0.86 Bacterial extracellular solute-binding protein
SBP_bac_8            PF13416.1    281 seq1397_BIOID47099   -            338   1.3e-11   44.6   7.7   1   1   1.7e-14   5.8e-11   42.5   5.7    79   269   104   294    49   307 0.75 Bacterial extracellular solute-binding protein
SBP_bac_6            PF13343.1    242 seq1397_BIOID47099   -            338   1.6e-09   37.3   0.8   1   1   6.8e-13   2.3e-09   36.8   0.6    54   231   119   306    68   312 0.84 Bacterial extracellular solute-binding protein
DUF3521              PF12035.3     35 seq1398_BIOID47099   -             58   8.3e-14   51.0   0.4   1   1   8.9e-18   1.2e-13   50.4   0.3     1    32    13    44    13    47 0.92 Protein of unknown function (DUF3521)
BPD_transp_1         PF00528.17   185 seq1404_BIOID47099   -            399   5.9e-16   58.4  32.0   1   1   9.3e-19   1.3e-14   54.0  18.2     2   183   109   394   108   396 0.88 Binding-protein-dependent transport system inner membrane component
Methyltransf_18      PF12847.2    112 seq1406_BIOID47099   -            247   7.1e-15   55.4   0.0   1   1   7.3e-18   1.1e-14   54.8   0.0     2   110    57   163    56   165 0.92 Methyltransferase domain
Methyltransf_11      PF08241.7     95 seq1406_BIOID47099   -            247   6.9e-12   45.5   0.0   1   1   9.1e-15   1.4e-11   44.6   0.0     2    95    62   162    61   162 0.95 Methyltransferase domain
Methyltransf_31      PF13847.1    152 seq1406_BIOID47099   -            247   1.5e-10   40.7   0.0   1   1   1.3e-13     2e-10   40.3   0.0     3   110    56   164    54   215 0.86 Methyltransferase domain
Methyltransf_25      PF13649.1    101 seq1406_BIOID47099   -            247   1.2e-09   38.3   0.0   1   1   1.6e-12   2.4e-09   37.3   0.0     1   101    60   158    60   158 0.89 Methyltransferase domain
Methyltransf_12      PF08242.7     99 seq1406_BIOID47099   -            247   3.7e-09   36.8   0.0   1   1     4e-12     6e-09   36.1   0.0     2    99    62   160    61   160 0.91 Methyltransferase domain
Methyltransf_23      PF13489.1    162 seq1406_BIOID47099   -            247   3.3e-07   30.0   0.0   1   1   3.4e-10   5.2e-07   29.3   0.0    14   131    51   181    36   228 0.68 Methyltransferase domain
MTS                  PF05175.9    170 seq1406_BIOID47099   -            247   1.7e-05   24.1   0.0   1   1   1.6e-08   2.4e-05   23.6   0.0    23   166    49   190    44   194 0.78 Methyltransferase small domain
Ubie_methyltran      PF01209.13   233 seq1406_BIOID47099   -            247   1.9e-05   23.7   0.0   1   1   2.3e-08   3.5e-05   22.9   0.0    45   154    54   165    48   240 0.80 ubiE/COQ5 methyltransferase family
DUF2158              PF09926.4     53 seq1409_BIOID47099   -             60   8.5e-19   66.6   0.4   1   1   7.3e-23     1e-18   66.3   0.3     1    53     3    49     3    49 0.98 Uncharacterized small protein (DUF2158)
SBP_bac_3            PF00497.15   225 seq1411_BIOID47099   -            260   2.9e-71  239.1   0.3   1   1   4.9e-75   3.4e-71  238.9   0.2     1   224    40   259    40   260 0.96 Bacterial extracellular solute-binding proteins, family 3
NRDD                 PF13597.1    547 seq1412_BIOID47099   -            712   4.4e-81  272.5   0.0   1   1   1.4e-83   6.3e-80  268.6   0.0     3   546   115   705   111   706 0.84 Anaerobic ribonucleoside-triphosphate reductase
Gly_radical          PF01228.16   106 seq1412_BIOID47099   -            712   4.9e-27   94.2   0.0   1   1   4.5e-30     2e-26   92.2   0.0     2   104   582   685   581   687 0.98 Glycine radical
ATP-cone             PF03477.11    90 seq1412_BIOID47099   -            712     6e-21   74.5   1.8   1   1     4e-24   1.8e-20   73.0   0.5     2    89     4    89     3    90 0.93 ATP cone domain
DnaJ_C               PF01556.13    81 seq1415_BIOID47099   -            306   8.6e-28   95.9   0.6   1   1     4e-22   2.7e-18   65.5   0.0     1    75   210   280   210   286 0.89 DnaJ C terminal domain
DnaJ                 PF00226.26    64 seq1415_BIOID47099   -            306   6.1e-25   86.6   0.9   1   1   1.9e-28   1.3e-24   85.5   0.6     1    64     5    66     5    66 0.99 DnaJ domain
Peptidase_M3         PF01432.15   458 seq1417_BIOID47099   -            681  1.5e-145  485.6   0.1   1   1  1.8e-149  2.5e-145  484.9   0.0     2   457   230   678   229   679 0.97 Peptidase family M3
Adenine_deam_C       PF13382.1    171 seq1418_BIOID47099   -            588   6.6e-58  194.5   0.0   1   1   3.7e-61     1e-57  193.9   0.0    24   171   434   581   416   581 0.95 Adenine deaminase C-terminal domain
Amidohydro_1         PF01979.15   333 seq1418_BIOID47099   -            588   3.4e-38  132.0   0.0   1   1   4.8e-41   1.3e-37  130.0   0.0     2   333    82   347    81   347 0.95 Amidohydrolase family
Amidohydro_5         PF13594.1     68 seq1418_BIOID47099   -            588   2.1e-12   46.5   0.2   1   1   2.9e-15   7.9e-12   44.7   0.1     1    68    52   115    52   115 0.85 Amidohydrolase
Amidohydro_4         PF13147.1    304 seq1418_BIOID47099   -            588   3.2e-11   43.6   0.2   1   1   8.7e-12   2.4e-08   34.2   0.1     1   304    76   344    76   344 0.77 Amidohydrolase
MMR_HSR1             PF01926.18   114 seq1420_BIOID47099   -            210   5.6e-18   64.8   0.0   1   1   2.1e-21   7.3e-18   64.5   0.0     1   114    28   146    28   165 0.86 50S ribosome-binding GTPase
FeoB_N               PF02421.13   189 seq1420_BIOID47099   -            210   4.6e-06   25.8   0.1   1   1   2.5e-09   8.4e-06   25.0   0.1     1   163    27   200    27   208 0.72 Ferrous iron transport protein B
DUF2534              PF10749.4     85 seq1421_BIOID47099   -             85   8.3e-44  147.3   3.7   1   1   6.7e-48   9.2e-44  147.1   2.6     2    85     1    84     1    84 0.97 Protein of unknown function (DUF2534)
DUF1456              PF07308.8     68 seq1422_BIOID47099   -            156   3.5e-52  174.1   0.4   1   2   3.8e-30   5.2e-26   90.3   0.0     2    68     4    70     3    70 0.99 Protein of unknown function (DUF1456)
DUF1456              PF07308.8     68 seq1422_BIOID47099   -            156   3.5e-52  174.1   0.4   2   2     1e-27   1.4e-23   82.5   0.1     1    66    86   151    86   153 0.97 Protein of unknown function (DUF1456)
NA37                 PF04245.8    326 seq1428_BIOID47099   -            335  1.9e-103  346.0   0.0   1   1  1.6e-107  2.2e-103  345.9   0.0     2   326    10   329     9   329 0.97 37-kD nucleoid-associated bacterial protein
dUTPase              PF00692.14   129 seq1429_BIOID47099   -            152   1.2e-41  141.0   0.0   1   1   9.9e-46   1.4e-41  140.9   0.0     2   129    17   150    16   150 0.98 dUTPase
Lactate_perm         PF02652.9    522 seq1432_BIOID47099   -            551  6.4e-234  777.1  41.5   1   1  5.3e-238  7.3e-234  776.9  28.8     1   522    16   542    16   542 0.99 L-lactate permease
Lactonase            PF10282.4    344 seq1433_BIOID47099   -            331   4.7e-87  292.1   0.0   1   1   1.3e-90     6e-87  291.7   0.0     2   343     5   327     4   328 0.95 Lactonase, 7-bladed beta-propeller
MucB_RseB            PF03888.9    285 seq1434_BIOID47099   -            318  2.9e-123  410.3   0.0   1   1  2.5e-127  3.4e-123  410.1   0.0     1   284    31   314    31   315 0.99 MucB/RseB family
DUF21                PF01595.15   183 seq1435_BIOID47099   -            420   4.8e-54  182.3   5.4   1   1   1.5e-57   6.8e-54  181.8   3.7     3   175     2   175     1   180 0.98 Domain of unknown function DUF21
CorC_HlyC            PF03471.12    81 seq1435_BIOID47099   -            420     3e-20   71.7   0.2   1   1     2e-23   9.2e-20   70.1   0.1     2    79   335   410   334   412 0.95 Transporter associated domain
CBS                  PF00571.23    57 seq1435_BIOID47099   -            420   9.6e-06   25.0   0.2   1   1   8.6e-08   0.00039   19.9   0.0     8    56   270   318   249   319 0.87 CBS domain
Cytochrom_B_N        PF00033.14   188 seq1436_BIOID47099   -            217   1.4e-20   73.3  19.2   1   1   2.5e-24   1.7e-20   73.0  13.3     4   188    10   186     7   186 0.92 Cytochrome b(N-terminal)/b6/petB
Ni_hydr_CYTB         PF01292.15   182 seq1436_BIOID47099   -            217   1.4e-18   66.8  17.8   1   1   2.5e-22   1.7e-18   66.5  12.3     5   182    13   186     9   186 0.89 Prokaryotic cytochrome b561
AMP-binding          PF00501.23   418 seq1437_BIOID47099   -            536   3.2e-85  285.9   0.0   1   1   5.5e-89   3.8e-85  285.6   0.0     1   417    50   461    50   462 0.95 AMP-binding enzyme
DUF4009              PF13193.1     41 seq1437_BIOID47099   -            536     8e-08   31.4   0.1   1   1   3.6e-11   2.4e-07   29.9   0.0     1    29   501   529   501   535 0.92 Domain of unknown function (DUF4009)
DNA_topoisoIV        PF00521.15   426 seq1439_BIOID47099   -            752  3.9e-133  444.2   0.0   1   1  6.8e-137  4.6e-133  444.0   0.0     1   426    29   466    29   466 0.97 DNA gyrase/topoisomerase IV, subunit A
DNA_gyraseA_C        PF03989.8     48 seq1439_BIOID47099   -            752   8.5e-11   40.8   0.0   1   2     3e-07     0.002   17.2   0.0     2    41   593   630   592   636 0.91 DNA gyrase C-terminal domain, beta-propeller
DNA_gyraseA_C        PF03989.8     48 seq1439_BIOID47099   -            752   8.5e-11   40.8   0.0   2   2   5.1e-08   0.00035   19.7   0.0     1    36   641   675   641   685 0.95 DNA gyrase C-terminal domain, beta-propeller
YbaK                 PF04073.10   123 seq1440_BIOID47099   -            159   1.2e-24   86.3   0.2   1   1     1e-28   1.4e-24   86.1   0.1     8   122    31   146    22   147 0.93 YbaK / prolyl-tRNA synthetases associated domain
ILVD_EDD             PF00920.16   521 seq1442_BIOID47099   -            603  1.5e-169  564.6   0.1   1   1  1.3e-173  1.8e-169  564.4   0.1     2   521    66   598    65   598 0.96 Dehydratase family
HTH_17               PF12728.2     51 seq1443_BIOID47099   -             93   1.1e-17   63.8   0.1   1   1   1.2e-21   1.6e-17   63.3   0.1     2    50     9    57     8    58 0.96 Helix-turn-helix domain
BPD_transp_1         PF00528.17   185 seq1444_BIOID47099   -            354   2.5e-26   92.2  16.2   1   1   1.8e-30   2.5e-26   92.2  11.2     1   176   163   324   163   332 0.91 Binding-protein-dependent transport system inner membrane component
OMPdecase            PF00215.19   226 seq1445_BIOID47099   -            220   5.3e-28   97.8   0.1   1   1   4.4e-32   6.1e-28   97.6   0.1     2   223     5   204     4   207 0.94 Orotidine 5'-phosphate decarboxylase / HUMPS family
LysR_substrate       PF03466.15   209 seq1446_BIOID47099   -            324   1.8e-44  151.2   0.0   1   1   3.5e-48   2.4e-44  150.8   0.0     5   206    92   293    90   296 0.96 LysR substrate binding domain
HTH_1                PF00126.22    60 seq1446_BIOID47099   -            324   5.4e-16   57.9   0.0   1   1   1.4e-19   9.6e-16   57.1   0.0     1    60     3    64     3    64 0.97 Bacterial regulatory helix-turn-helix protein, lysR family
Sdh_cyt              PF01127.17   121 seq1447_BIOID47099   -            134   4.5e-30  103.8   5.0   1   1   3.8e-34   5.2e-30  103.6   3.4     2   120    11   128    10   129 0.90 Succinate dehydrogenase/Fumarate reductase transmembrane subunit
DUF1407              PF07191.7     70 seq1449_BIOID47099   -             78   2.4e-31  107.2   6.7   1   1   1.9e-35   2.6e-31  107.0   4.6     1    69     9    77     9    78 0.97 Protein of unknown function (DUF1407)
Methyltransf_9       PF08003.6    315 seq1450_BIOID47099   -            323  5.1e-174  577.2   0.1   1   1  2.5e-177  5.7e-174  577.0   0.0     1   315     7   322     7   322 1.00 Protein of unknown function (DUF1698)
Methyltransf_23      PF13489.1    162 seq1450_BIOID47099   -            323   4.4e-11   42.6   0.0   1   1   3.5e-14     8e-11   41.7   0.0    12   159   114   269   103   272 0.71 Methyltransferase domain
Methyltransf_18      PF12847.2    112 seq1450_BIOID47099   -            323   7.1e-08   32.9   0.0   1   1   7.1e-11   1.6e-07   31.7   0.0     2   111   123   226   122   227 0.86 Methyltransferase domain
Methyltransf_31      PF13847.1    152 seq1450_BIOID47099   -            323   1.2e-07   31.2   0.0   1   1     1e-10   2.3e-07   30.3   0.0     5   112   124   228   121   276 0.90 Methyltransferase domain
Methyltransf_11      PF08241.7     95 seq1450_BIOID47099   -            323   2.7e-05   24.4   0.0   1   1   2.2e-08   4.9e-05   23.6   0.0     1    94   127   223   127   224 0.81 Methyltransferase domain
CMAS                 PF02353.15   273 seq1450_BIOID47099   -            323   6.6e-05   21.9   0.0   1   1   5.5e-08   0.00013   21.0   0.0    50   171   110   231   105   268 0.79 Mycolic acid cyclopropane synthetase
TetR_N               PF00440.18    47 seq1451_BIOID47099   -            212   3.2e-11   42.5   0.0   1   1   3.8e-15   5.2e-11   41.9   0.0     3    46    32    75    30    76 0.94 Bacterial regulatory proteins, tetR family
BPD_transp_1         PF00528.17   185 seq1455_BIOID47099   -            277   2.4e-34  118.3  12.4   1   1   1.8e-38   2.4e-34  118.3   8.6     3   183    76   274    74   276 0.97 Binding-protein-dependent transport system inner membrane component
HTH_18               PF12833.2     81 seq1456_BIOID47099   -            283   6.4e-21   74.1   1.4   1   1   1.7e-24   1.2e-20   73.2   0.1     1    81   191   270   191   270 0.97 Helix-turn-helix domain
HTH_AraC             PF00165.18    42 seq1456_BIOID47099   -            283   2.7e-17   61.8   0.4   1   1   6.6e-15   4.5e-11   42.0   0.0     8    42   234   269   230   269 0.95 Bacterial regulatory helix-turn-helix proteins, AraC family
HSP20                PF00011.16   102 seq1457_BIOID47099   -            189   1.5e-28   98.5   0.2   1   1   1.6e-32   2.2e-28   97.9   0.2     1   102    85   188    85   188 0.96 Hsp20/alpha crystallin family
Peptidase_M74        PF03411.8    240 seq1458_BIOID47099   -            274  7.4e-136  450.8   0.1   1   1  6.2e-140  8.5e-136  450.6   0.1     1   239    35   273    35   274 1.00 Penicillin-insensitive murein endopeptidase
Oxidored_q4          PF00507.14   102 seq1460_BIOID47099   -            147   7.6e-27   92.9   1.1   1   1   5.5e-31   7.6e-27   92.9   0.8     2   102    26   125    25   125 0.95 NADH-ubiquinone/plastoquinone oxidoreductase, chain 3
MerR_2               PF13591.1     84 seq1462_BIOID47099   -            102   7.1e-30  102.3   0.3   1   1     6e-34   8.1e-30  102.1   0.2     1    84     9    93     9    93 0.95 MerR HTH family regulatory protein
Leu_Phe_trans        PF03588.9    173 seq1463_BIOID47099   -            234   5.7e-75  250.1   0.0   1   1   4.9e-79   6.7e-75  249.8   0.0     2   173    35   204    34   204 0.99 Leucyl/phenylalanyl-tRNA protein transferase
Sdh_cyt              PF01127.17   121 seq1464_BIOID47099   -            115   8.9e-12   44.7  15.1   1   1   7.9e-16   1.1e-11   44.5  10.5    18   120    11   104     2   113 0.83 Succinate dehydrogenase/Fumarate reductase transmembrane subunit
BPD_transp_1         PF00528.17   185 seq1465_BIOID47099   -            368   1.5e-26   92.9  10.4   1   1   1.1e-30   1.5e-26   92.9   7.2     2   183   175   361   174   363 0.95 Binding-protein-dependent transport system inner membrane component
GGDEF                PF00990.16   161 seq1468_BIOID47099   -            251   5.9e-47  159.1   0.0   1   1   5.2e-51   7.2e-47  158.8   0.0     1   161    85   244    85   244 0.97 GGDEF domain
AP_endonuc_2         PF01261.19   211 seq1469_BIOID47099   -            297   1.7e-31  109.0   0.0   1   1   1.6e-35   2.2e-31  108.7   0.0     3   211    36   245    34   245 0.96 Xylose isomerase-like TIM barrel
NhaB                 PF06450.7    515 seq1470_BIOID47099   -            513  1.4e-306 1016.9  26.1   1   1  2.3e-310  1.6e-306 1016.7  18.1     1   514     1   511     1   512 1.00 Bacterial Na+/H+ antiporter B (NhaB)
CitMHS               PF03600.11   349 seq1470_BIOID47099   -            513     8e-09   34.4   4.3   1   1   1.2e-12     8e-09   34.4   3.0   130   344   200   436   192   441 0.76 Citrate transporter
DNA_topoisoIV        PF00521.15   426 seq1471_BIOID47099   -            875  4.5e-153  509.9   0.0   1   1  8.3e-157  5.7e-153  509.6   0.0     1   425    32   506    32   507 0.98 DNA gyrase/topoisomerase IV, subunit A
DNA_gyraseA_C        PF03989.8     48 seq1471_BIOID47099   -            875   8.8e-67  220.1  16.1   1   6   3.9e-11   2.7e-07   29.6   0.0     1    46   538   583   538   585 0.91 DNA gyrase C-terminal domain, beta-propeller
DNA_gyraseA_C        PF03989.8     48 seq1471_BIOID47099   -            875   8.8e-67  220.1  16.1   2   6   5.8e-11   3.9e-07   29.1   0.0     1    45   588   635   588   638 0.87 DNA gyrase C-terminal domain, beta-propeller
DNA_gyraseA_C        PF03989.8     48 seq1471_BIOID47099   -            875   8.8e-67  220.1  16.1   3   6     7e-08   0.00048   19.2   0.2     2    45   645   686   645   689 0.92 DNA gyrase C-terminal domain, beta-propeller
DNA_gyraseA_C        PF03989.8     48 seq1471_BIOID47099   -            875   8.8e-67  220.1  16.1   4   6   9.2e-23   6.3e-19   66.9   0.3     1    48   692   739   692   739 0.98 DNA gyrase C-terminal domain, beta-propeller
DNA_gyraseA_C        PF03989.8     48 seq1471_BIOID47099   -            875   8.8e-67  220.1  16.1   5   6     2e-13   1.4e-09   36.9   0.1     3    47   744   789   743   790 0.95 DNA gyrase C-terminal domain, beta-propeller
DNA_gyraseA_C        PF03989.8     48 seq1471_BIOID47099   -            875   8.8e-67  220.1  16.1   6   6   9.2e-16   6.3e-12   44.5   0.2     1    47   793   839   793   840 0.96 DNA gyrase C-terminal domain, beta-propeller
RseC_MucC            PF04246.7    135 seq1472_BIOID47099   -            159   7.7e-41  138.7   1.1   1   1   6.9e-45   9.5e-41  138.4   0.8     1   134     8   141     8   142 0.99 Positive regulator of sigma(E), RseC/MucC
tRNA_bind            PF01588.15    95 seq1474_BIOID47099   -            110   7.6e-32  108.9   0.6   1   1   6.3e-36   8.6e-32  108.7   0.4     1    94    14   107    14   108 0.98 Putative tRNA binding domain
FAD_binding_2        PF00890.19   421 seq1475_BIOID47099   -            588  2.6e-117  392.1   6.1   1   1    7e-121  3.2e-117  391.8   4.2     1   421     9   405     9   405 0.98 FAD binding domain
Succ_DH_flav_C       PF02910.15   129 seq1475_BIOID47099   -            588   3.1e-38  130.4   0.1   1   1   1.1e-41   5.1e-38  129.7   0.1     1   129   460   588   460   588 0.96 Fumarate reductase flavoprotein C-term
PNP_UDP_1            PF01048.15   234 seq1476_BIOID47099   -            253   1.2e-41  142.1   1.5   1   1   9.9e-46   1.3e-41  141.9   1.0     2   227    21   247    20   253 0.85 Phosphorylase superfamily
Bac_DNA_binding      PF00216.16    90 seq1477_BIOID47099   -             99   6.2e-30  102.9   0.0   1   1   5.1e-34   6.9e-30  102.8   0.0     1    89     3    91     3    92 0.98 Bacterial DNA-binding protein
Oxidored_q6          PF01058.17   131 seq1478_BIOID47099   -            220   2.2e-22   78.9   0.2   1   1   2.2e-26     3e-22   78.5   0.1     4   129    64   170    62   172 0.82 NADH ubiquinone oxidoreductase, 20 Kd subunit
AAA_2                PF07724.9    171 seq1480_BIOID47099   -            951   3.7e-56  189.5   0.3   1   1   1.2e-54     1e-51  175.1   0.0     1   171   643   812   643   812 0.98 AAA domain (Cdc48 subfamily)
AAA                  PF00004.24   132 seq1480_BIOID47099   -            951     4e-28   98.1   0.0   1   2   1.1e-18   9.3e-16   58.1   0.0     2   116   309   431   308   447 0.81 ATPase family associated with various cellular activities (AAA)
AAA                  PF00004.24   132 seq1480_BIOID47099   -            951     4e-28   98.1   0.0   2   2   3.3e-12   2.8e-09   37.1   0.0     2   119   649   776   648   788 0.83 ATPase family associated with various cellular activities (AAA)
Clp_N                PF02861.15    53 seq1480_BIOID47099   -            951   1.7e-25   88.6   1.7   1   2     3e-10   2.5e-07   30.3   0.4     1    51   125   173   125   175 0.94 Clp amino terminal domain
Clp_N                PF02861.15    53 seq1480_BIOID47099   -            951   1.7e-25   88.6   1.7   2   2     2e-18   1.7e-15   56.5   0.0     4    53   201   250   198   250 0.93 Clp amino terminal domain
ClpB_D2-small        PF10431.4     81 seq1480_BIOID47099   -            951   1.8e-21   75.6   0.1   1   1     9e-24   7.7e-21   73.6   0.0     1    79   818   896   818   898 0.97 C-terminal, D2-small domain, of ClpB protein
AAA_5                PF07728.9    139 seq1480_BIOID47099   -            951   1.9e-17   63.2   0.2   1   1   1.3e-13   1.1e-10   41.2   0.0     2   124   648   768   647   778 0.84 AAA domain (dynein-related subfamily)
Sigma54_activat      PF00158.21   168 seq1480_BIOID47099   -            951   6.1e-11   41.9   0.1   1   1   2.7e-10   2.3e-07   30.3   0.0    23   152   646   774   617   778 0.84 Sigma-54 interaction domain
Thiolase_N           PF00108.18   264 seq1482_BIOID47099   -            393  4.5e-110  366.6   1.8   1   1  1.3e-113  5.7e-110  366.3   1.2     1   263     1   261     1   262 0.99 Thiolase, N-terminal domain
Thiolase_C           PF02803.13   123 seq1482_BIOID47099   -            393   5.5e-53  177.4   0.3   1   1   2.5e-56   1.1e-52  176.4   0.2     2   123   270   391   269   391 0.98 Thiolase, C-terminal domain
ketoacyl-synt        PF00109.21   255 seq1482_BIOID47099   -            393   2.1e-06   27.3   2.0   1   1   6.2e-10   2.8e-06   26.8   0.3   170   209    81   120    79   136 0.87 Beta-ketoacyl synthase, N-terminal domain
OpuAC                PF04069.7    257 seq1485_BIOID47099   -            344   2.4e-55  187.5   3.5   1   1   2.1e-59   2.9e-55  187.2   2.4     2   256    44   326    43   327 0.94 Substrate binding domain of ABC-type glycine betaine transport system
BPD_transp_1         PF00528.17   185 seq1486_BIOID47099   -            291   1.6e-16   60.2  11.7   1   1   1.2e-20   1.6e-16   60.2   8.1     2   182    81   275    80   278 0.80 Binding-protein-dependent transport system inner membrane component
RNase_H              PF00075.19   132 seq1487_BIOID47099   -            155   2.6e-41  140.9   0.0   1   1   2.1e-45   2.9e-41  140.8   0.0     2   131     3   141     2   142 0.92 RNase H
GntR                 PF00392.16    64 seq1488_BIOID47099   -            304   7.8e-13   47.5   0.0   1   1   1.9e-09   6.6e-06   25.3   0.0    22    55    26    59     7    63 0.82 Bacterial regulatory proteins, gntR family
FCD                  PF07729.7    125 seq1488_BIOID47099   -            304   9.8e-12   45.1   3.4   1   1   6.2e-15   2.1e-11   44.0   2.4     1   124   159   286   159   287 0.83 FCD domain
TauE                 PF01925.14   240 seq1489_BIOID47099   -            269   1.8e-40  138.8  27.2   1   1   1.6e-44   2.2e-40  138.4  18.9     1   240    18   253    18   253 0.95 Sulfite exporter TauE/SafE
FecCD                PF01032.13   311 seq1490_BIOID47099   -            326   4.5e-85  285.0  36.3   1   1   8.2e-89   5.6e-85  284.7  25.2     1   311    22   323    22   323 0.97 FecCD transport family
ABC-3                PF00950.12   258 seq1490_BIOID47099   -            326   0.00012   21.3   8.3   1   1     4e-08   0.00027   20.1   5.8    51   199   116   261   100   321 0.86 ABC 3 transport family
TrkA_N               PF02254.13   116 seq1493_BIOID47099   -            423   8.1e-21   74.0   0.2   1   1   1.8e-24   1.2e-20   73.4   0.2     1   116   252   371   252   371 0.93 TrkA-N domain
Ion_trans_2          PF07885.11    79 seq1493_BIOID47099   -            423   5.5e-15   54.7   7.5   1   1   8.1e-19   5.5e-15   54.7   5.2     2    74   155   227   154   232 0.89 Ion channel
Cytochrom_C552       PF02335.10   435 seq1495_BIOID47099   -            478  1.2e-172  574.3   8.0   1   1  2.2e-176  1.5e-172  574.0   5.5     3   433    43   472    41   474 0.98 Cytochrome c552
FCD                  PF07729.7    125 seq1497_BIOID47099   -            263   3.3e-23   82.2   2.7   1   1   4.8e-27   3.3e-23   82.2   1.9     1   124   105   228   105   229 0.90 FCD domain
GntR                 PF00392.16    64 seq1497_BIOID47099   -            263   2.2e-22   78.1   0.4   1   1   6.3e-26   4.3e-22   77.1   0.3     1    64    13    76    13    76 0.98 Bacterial regulatory proteins, gntR family
eIF-1a               PF01176.14    65 seq1498_BIOID47099   -             72   5.3e-29   99.3   0.0   1   1   4.3e-33   5.9e-29   99.1   0.0     1    65     5    70     5    70 0.98 Translation initiation factor 1A / IF-1
Thioredoxin          PF00085.15   104 seq1502_BIOID47099   -            127   5.7e-34  115.8   0.0   1   1   1.5e-37   6.7e-34  115.5   0.0     2   103    23   124    22   125 0.98 Thioredoxin
Thioredoxin_2        PF13098.1    112 seq1502_BIOID47099   -            127   2.6e-10   40.3   0.1   1   1   5.1e-13   2.3e-09   37.2   0.0     7   112    41   122    35   122 0.90 Thioredoxin-like domain
GTP_EFTU             PF00009.22   188 seq1503_BIOID47099   -            599   7.5e-52  175.3   0.0   1   1   6.2e-55   1.7e-51  174.2   0.0     1   187     2   181     2   182 0.94 Elongation factor Tu GTP binding domain
LepA_C               PF06421.7    108 seq1503_BIOID47099   -            599   6.9e-52  173.7   3.3   1   1   4.3e-55   1.2e-51  173.0   2.3     1   107   487   593   487   594 0.99 GTP-binding protein LepA C-terminus
EFG_C                PF00679.19    89 seq1503_BIOID47099   -            599   3.3e-19   68.4   0.0   1   1   2.5e-22   6.9e-19   67.3   0.0     2    86   399   483   398   486 0.95 Elongation factor G C-terminus
GTP_EFTU_D2          PF03144.20    74 seq1503_BIOID47099   -            599   8.8e-10   38.4   0.3   1   1   7.1e-13   1.9e-09   37.3   0.2     1    74   205   275   205   275 0.86 Elongation factor Tu domain 2
Ras                  PF00071.17   162 seq1503_BIOID47099   -            599   8.7e-05   21.8   0.0   1   1   5.7e-08   0.00016   21.0   0.0    30   160    52   180    42   182 0.79 Ras family
Isochorismatase      PF00857.15   174 seq1505_BIOID47099   -            285     6e-38  130.3   0.0   1   1   1.1e-41   7.6e-38  130.0   0.0     2   173    32   204    31   205 0.97 Isochorismatase family
PP-binding           PF00550.20    67 seq1505_BIOID47099   -            285   2.5e-08   33.9   0.0   1   1   9.9e-12   6.8e-08   32.5   0.0     2    62   217   275   216   280 0.86 Phosphopantetheine attachment site
Aldolase_II          PF00596.16   183 seq1508_BIOID47099   -            231   1.2e-45  155.2   1.1   1   1   1.1e-49   1.5e-45  154.9   0.8     2   181     8   196     7   198 0.91 Class II Aldolase and Adducin N-terminal domain
QRPTase_C            PF01729.14   169 seq1509_BIOID47099   -            311   3.7e-65  218.4   0.1   1   1     7e-69   4.8e-65  218.0   0.1     1   169   145   309   145   309 0.99 Quinolinate phosphoribosyl transferase, C-terminal domain
QRPTase_N            PF02749.11    88 seq1509_BIOID47099   -            311   2.1e-27   94.6   0.1   1   1   1.1e-30   7.8e-27   92.8   0.0     4    88    57   143    55   143 0.98 Quinolinate phosphoribosyl transferase, N-terminal domain
Complex1_49kDa       PF00346.14   272 seq1510_BIOID47099   -            600  5.6e-120  399.3   0.0   1   1  1.1e-123  7.2e-120  398.9   0.0     1   272   329   600   329   600 1.00 Respiratory-chain NADH dehydrogenase, 49 Kd subunit
Complex1_30kDa       PF00329.14   103 seq1510_BIOID47099   -            600   3.1e-34  117.2   0.0   1   1     9e-38   6.1e-34  116.2   0.0     4   103    62   171    59   171 0.95 Respiratory-chain NADH dehydrogenase, 30 Kd subunit
ABC_tran             PF00005.22   118 seq1511_BIOID47099   -            378     1e-24   87.0   0.0   1   1   5.8e-28   2.6e-24   85.7   0.0     1   116    57   174    57   176 0.94 ABC transporter
TOBE_2               PF08402.5     75 seq1511_BIOID47099   -            378   4.2e-09   36.1   0.0   1   1   2.2e-12     1e-08   34.9   0.0     1    75   292   372   292   372 0.85 TOBE domain
ABC_tran             PF00005.22   118 seq1512_BIOID47099   -            252   4.2e-26   91.5   0.0   1   1   8.8e-30     6e-26   91.0   0.0     1   118    52   176    52   176 0.90 ABC transporter
Fer4_12              PF13353.1    139 seq1515_BIOID47099   -            154   2.2e-51  173.5   0.0   1   1   3.6e-55   2.5e-51  173.3   0.0     1   139    12   151    12   151 0.97 4Fe-4S single cluster domain
Fer4_14              PF13394.1    117 seq1515_BIOID47099   -            154   3.1e-31  107.7   0.0   1   1   5.4e-35   3.7e-31  107.5   0.0     1   117    21   130    21   130 0.95 4Fe-4S single cluster domain
RmuC                 PF02646.11   305 seq1517_BIOID47099   -            475  7.2e-112  373.0   2.2   1   1  5.3e-116  7.2e-112  373.0   1.5     1   304   135   437   135   438 0.99 RmuC family
IMPDH                PF00478.20   351 seq1518_BIOID47099   -            511  1.4e-148  494.3   6.1   1   1  4.8e-152  1.6e-148  494.1   4.2     2   351    31   496    30   496 0.99 IMP dehydrogenase / GMP reductase domain
CBS                  PF00571.23    57 seq1518_BIOID47099   -            511   2.5e-18   65.3   2.5   1   2   3.1e-12     1e-08   34.5   0.1     5    52   117   163   113   165 0.93 CBS domain
CBS                  PF00571.23    57 seq1518_BIOID47099   -            511   2.5e-18   65.3   2.5   2   2   4.1e-10   1.4e-06   27.7   0.3     3    53   174   226   172   229 0.93 CBS domain
NMO                  PF03060.10   330 seq1518_BIOID47099   -            511   1.1e-11   44.3  16.6   1   2   1.6e-08   5.3e-05   22.3   0.7     2   137    55   203    54   271 0.74 Nitronate monooxygenase
NMO                  PF03060.10   330 seq1518_BIOID47099   -            511   1.1e-11   44.3  16.6   2   2   5.4e-09   1.8e-05   23.9   8.0   142   229   300   394   209   401 0.70 Nitronate monooxygenase
FMN_dh               PF01070.13   357 seq1518_BIOID47099   -            511   1.4e-09   37.1   8.2   1   1   8.8e-12     3e-08   32.7   4.1   216   310   283   385   194   391 0.74 FMN-dependent dehydrogenase
Aldolase             PF01081.14   196 seq1521_BIOID47099   -            213   3.4e-95  316.7   0.8   1   1   2.8e-99   3.8e-95  316.5   0.5     2   196     9   203     8   203 0.99 KDPG and KHG aldolase
Aminotran_1_2        PF00155.16   363 seq1522_BIOID47099   -            412   1.7e-60  204.8   0.0   1   1   1.4e-64   1.9e-60  204.6   0.0     2   348    37   376    36   390 0.92 Aminotransferase class I and II
NAD_kinase           PF01513.16   285 seq1523_BIOID47099   -            292   6.2e-73  244.9   0.0   1   1   5.2e-77     7e-73  244.7   0.0     2   284     8   271     7   272 0.98 ATP-NAD kinase
PrpF                 PF04303.8    371 seq1525_BIOID47099   -            350  1.5e-161  537.1   2.0   1   1  2.5e-165  1.7e-161  536.9   1.4     1   371     1   350     1   350 0.99 PrpF protein
ABC_tran             PF00005.22   118 seq1526_BIOID47099   -            365   4.3e-28   97.9   0.0   1   1   1.7e-31   7.9e-28   97.0   0.0     1   117    42   164    42   165 0.91 ABC transporter
TOBE_3               PF12857.2     58 seq1526_BIOID47099   -            365   5.2e-11   42.1   0.1   1   1   1.2e-13   5.6e-10   38.8   0.0     3    56   288   339   286   341 0.93 TOBE-like domain
DUF462               PF04315.7    165 seq1528_BIOID47099   -            182   1.2e-77  258.8   0.1   1   1   9.7e-82   1.3e-77  258.6   0.0     1   163    13   176    13   178 0.99 Protein of unknown function, DUF462
Aconitase            PF00330.15   465 seq1530_BIOID47099   -            891  1.6e-186  620.2   0.0   1   1  2.9e-190    2e-186  619.9   0.0     1   465    57   562    57   562 0.99 Aconitase family (aconitate hydratase)
Aconitase_C          PF00694.14   131 seq1530_BIOID47099   -            891   7.8e-49  165.0   0.0   1   1   2.7e-52   1.8e-48  163.8   0.0     3   130   691   818   689   819 0.98 Aconitase C-terminal domain
ATP-synt_ab          PF00006.20   215 seq1531_BIOID47099   -            443   5.9e-42  143.4   0.0   1   1   2.9e-45   7.9e-42  143.0   0.0     3   214   183   388   181   389 0.95 ATP synthase alpha/beta family, nucleotide-binding domain
Rho_RNA_bind         PF07497.7     78 seq1531_BIOID47099   -            443   6.5e-42  140.9   0.1   1   1   4.2e-45   1.1e-41  140.1   0.0     1    78    73   150    73   150 0.98 Rho termination factor, RNA-binding domain
Rho_N                PF07498.7     43 seq1531_BIOID47099   -            443   8.2e-18   63.7   0.8   1   1   1.7e-20   4.8e-17   61.3   0.2     1    43    29    71    29    71 0.98 Rho termination factor, N-terminal domain
NACHT                PF05729.7    167 seq1531_BIOID47099   -            443   8.9e-05   22.0   0.0   1   1   6.2e-08   0.00017   21.1   0.0    12    96   207   297   203   311 0.80 NACHT domain
LacY_symp            PF01306.14   413 seq1533_BIOID47099   -            417  9.6e-206  683.0  41.9   1   1  2.4e-209  1.1e-205  682.8  29.0     2   412     2   412     1   413 0.99 LacY proton/sugar symporter
MFS_1                PF07690.11   354 seq1533_BIOID47099   -            417   1.1e-22   80.1  55.8   1   1   3.7e-25   1.7e-21   76.2  29.5     3   313    14   333    12   340 0.77 Major Facilitator Superfamily
MFS_1_like           PF12832.2     77 seq1533_BIOID47099   -            417   5.4e-07   29.2   8.9   1   1   1.2e-10   5.4e-07   29.2   6.2     2    73     9    81     8    85 0.93 MFS_1 like family
FMN_dh               PF01070.13   357 seq1536_BIOID47099   -            396  3.2e-125  417.5   0.0   1   1  1.3e-128  4.4e-125  417.1   0.0     1   355    13   375    13   377 0.96 FMN-dependent dehydrogenase
NMO                  PF03060.10   330 seq1536_BIOID47099   -            396     3e-05   23.1   2.9   1   1   1.3e-08   4.5e-05   22.6   2.0   138   225   248   335   244   372 0.87 Nitronate monooxygenase
MFS_1                PF07690.11   354 seq1539_BIOID47099   -            453   1.6e-59  201.3  43.0   1   1   3.1e-61   4.2e-57  193.3  26.5     1   354    47   408    47   408 0.86 Major Facilitator Superfamily
MFS_1                PF07690.11   354 seq1540_BIOID47099   -            406   9.6e-39  133.0  57.6   1   2   9.5e-30   1.3e-25   89.8  16.1     2   247    31   264    30   267 0.80 Major Facilitator Superfamily
MFS_1                PF07690.11   354 seq1540_BIOID47099   -            406   9.6e-39  133.0  57.6   2   2   8.7e-20   1.2e-15   57.0  18.3     1   178   232   404   232   406 0.90 Major Facilitator Superfamily
GSHPx                PF00255.14   108 seq1542_BIOID47099   -            183   3.3e-46  154.9   0.0   1   1   3.1e-50   4.2e-46  154.6   0.0     3   107     7   111     5   112 0.97 Glutathione peroxidase
Lactamase_B          PF00753.22   194 seq1543_BIOID47099   -            251   4.6e-34  117.6   0.4   1   1   8.5e-38   5.8e-34  117.3   0.3     3   194     9   165     7   165 0.93 Metallo-beta-lactamase superfamily
Lactamase_B_2        PF12706.2    194 seq1543_BIOID47099   -            251   2.2e-08   33.7   0.1   1   1     5e-12   3.4e-08   33.1   0.1     3   187    25   198    23   204 0.58 Beta-lactamase superfamily domain
adh_short_C2         PF13561.1    243 seq1544_BIOID47099   -            248   1.1e-28  100.6   0.0   1   1   2.9e-32   1.3e-28  100.2   0.0     3   242    14   244    12   245 0.92 Enoyl-(Acyl carrier protein) reductase
adh_short            PF00106.20   167 seq1544_BIOID47099   -            248   4.7e-27   94.8   8.2   1   1   9.9e-30   4.5e-26   91.6   5.7     2   164     7   160     6   163 0.88 short chain dehydrogenase
KR                   PF08659.5    181 seq1544_BIOID47099   -            248   1.6e-10   40.8   7.3   1   1   6.1e-13   2.8e-09   36.7   4.6    56   160    47   155     7   161 0.90 KR domain
NUDIX                PF00293.23   135 seq1545_BIOID47099   -            257   1.9e-21   75.9   0.1   1   1   1.3e-24     6e-21   74.3   0.0     6   125   132   240   127   249 0.90 NUDIX domain
zf-NADH-PPase        PF09297.6     32 seq1545_BIOID47099   -            257   2.8e-10   39.4   5.4   1   1     1e-13   4.8e-10   38.6   3.8     1    32    93   124    93   124 0.98 NADH pyrophosphatase zinc ribbon domain
NUDIX-like           PF09296.6     98 seq1545_BIOID47099   -            257   3.7e-06   27.0   0.1   1   1   1.6e-09   7.3e-06   26.1   0.1     2    97    11    90    10    91 0.96 NADH pyrophosphatase-like rudimentary NUDIX domain
Acyltransferase      PF01553.16   132 seq1546_BIOID47099   -            245   3.6e-33  113.6   0.0   1   1   3.9e-37   5.3e-33  113.1   0.0     4   132    55   180    52   180 0.95 Acyltransferase
BOF                  PF04076.8    103 seq1547_BIOID47099   -            130   7.3e-40  134.8   0.0   1   1   6.6e-44     9e-40  134.5   0.0     4   103    30   130    25   130 0.98 Bacterial OB fold (BOF) protein
DsbB                 PF02600.11   156 seq1548_BIOID47099   -            178   3.8e-42  143.5  14.6   1   1   3.3e-46   4.6e-42  143.3  10.1     3   155    12   163     3   164 0.96 Disulfide bond formation protein DsbB
YicC_N               PF03755.8    159 seq1549_BIOID47099   -            287   2.6e-49  167.0   0.1   1   1   3.8e-53   2.6e-49  167.0   0.1     1   158     2   154     2   155 0.96 YicC-like family, N-terminal region
DUF1732              PF08340.6     87 seq1549_BIOID47099   -            287     2e-34  117.1   7.3   1   1   2.9e-38     2e-34  117.1   5.0     1    87   202   287   202   287 0.97 Domain of unknown function (DUF1732)
MFS_1                PF07690.11   354 seq1550_BIOID47099   -            394   1.1e-36  126.1  55.2   1   2   1.5e-29     1e-25   90.1  17.3     2   188    17   198    16   220 0.86 Major Facilitator Superfamily
MFS_1                PF07690.11   354 seq1550_BIOID47099   -            394   1.1e-36  126.1  55.2   2   2     1e-14   7.2e-11   41.3  16.1     3   175   218   387   216   394 0.89 Major Facilitator Superfamily
Sugar_tr             PF00083.19   451 seq1550_BIOID47099   -            394   3.2e-12   45.6  16.5   1   1   4.7e-16   3.2e-12   45.6  11.4    43   188    39   181    11   184 0.83 Sugar (and other) transporter
KduI                 PF04962.7    262 seq1551_BIOID47099   -            278   3.2e-42  144.2   0.2   1   1   2.8e-46   3.9e-42  144.0   0.2     8   261    31   273    24   274 0.89 KduI/IolB family
Fimbrial             PF00419.15   145 seq1553_BIOID47099   -            191   1.1e-19   70.9   7.4   1   1     1e-23   1.4e-19   70.6   5.1     1   145    41   191    41   191 0.87 Fimbrial protein
YfcL                 PF08891.6     85 seq1554_BIOID47099   -             92     2e-34  117.3   0.3   1   1   1.6e-38   2.2e-34  117.1   0.2     1    85     2    88     2    88 0.98 YfcL protein
Fer2_3               PF13085.1    110 seq1555_BIOID47099   -            238   3.8e-31  107.0   0.0   1   1   1.6e-34   5.5e-31  106.5   0.0     2   109     5   111     4   112 0.93 2Fe-2S iron-sulfur cluster binding domain
Fer4_17              PF13534.1     61 seq1555_BIOID47099   -            238     2e-10   40.7   0.8   1   1   1.1e-13   3.9e-10   39.8   0.5     1    61   148   221   148   221 0.80 4Fe-4S dicluster domain
Fer4_8               PF13183.1     57 seq1555_BIOID47099   -            238   1.3e-09   37.8   1.5   1   1     8e-13   2.7e-09   36.7   1.0     2    56   146   219   145   220 0.71 4Fe-4S dicluster domain
Fer4_18              PF13746.1     69 seq1555_BIOID47099   -            238   3.2e-07   30.5   1.1   1   1     1e-09   3.5e-06   27.2   0.1     2    67   155   221   154   223 0.97 4Fe-4S dicluster domain
Fumerase             PF05681.9    271 seq1556_BIOID47099   -            548   2.2e-89  299.0   0.0   1   1   4.1e-93   2.8e-89  298.6   0.0     2   271    48   328    47   328 0.98 Fumarate hydratase (Fumerase)
Fumerase_C           PF05683.7    206 seq1556_BIOID47099   -            548   1.8e-84  281.8   0.0   1   1   5.4e-88   3.7e-84  280.8   0.0     1   204   332   539   332   541 0.98 Fumarase C-terminus
N_methyl_2           PF13544.1     31 seq1558_BIOID47099   -            146   3.3e-09   35.7   0.6   1   1   8.6e-13   5.9e-09   34.8   0.4    11    31     2    22     1    22 0.94 Type IV pilin N-term methylation site GFxxxE
N_methyl             PF07963.7     20 seq1558_BIOID47099   -            146   3.3e-07   29.5   3.6   1   1   9.3e-11   6.4e-07   28.6   2.5     1    20     5    24     5    24 0.95 Prokaryotic N-terminal methylation motif
BPD_transp_1         PF00528.17   185 seq1560_BIOID47099   -            285   1.3e-17   63.8  15.8   1   1   9.2e-22   1.3e-17   63.8  10.9     1   183    83   282    83   284 0.84 Binding-protein-dependent transport system inner membrane component
Paired_CXXCH_1       PF09699.5     41 seq1564_BIOID47099   -            190   6.5e-08   31.8  25.9   1   1     2e-08   6.7e-05   22.2   3.7     4    40   135   173   131   174 0.78 Doubled CXXCH motif (Paired_CXXCH_1)
ABC_tran             PF00005.22   118 seq1565_BIOID47099   -            249   2.3e-12   47.2   0.0   1   1   5.6e-16   3.8e-12   46.4   0.0     1   118    40   162    40   162 0.91 ABC transporter
SMC_N                PF02463.14   220 seq1566_BIOID47099   -            553   8.4e-19   67.5   0.0   1   1   2.4e-22   1.6e-18   66.5   0.0     1   217     1   511     1   514 0.94 RecF/RecN/SMC N terminal domain
AAA_23               PF13476.1    202 seq1566_BIOID47099   -            553     2e-18   67.3   4.3   1   1   1.5e-19   9.9e-16   58.5   3.0     1   195     4   215     4   381 0.48 AAA domain
PLDc_2               PF13091.1    126 seq1567_BIOID47099   -            486   1.1e-32  112.3   0.0   1   2   5.6e-15   2.5e-11   43.2   0.0     1    94   134   242   134   255 0.90 PLD-like domain
PLDc_2               PF13091.1    126 seq1567_BIOID47099   -            486   1.1e-32  112.3   0.0   2   2   3.1e-22   1.4e-18   66.7   0.0     7   113   332   445   326   456 0.88 PLD-like domain
PLDc                 PF00614.17    28 seq1567_BIOID47099   -            486   2.2e-15   55.7   0.0   1   2   2.5e-10   1.1e-06   28.0   0.0     2    28   220   246   219   246 0.93 Phospholipase D Active site motif
PLDc                 PF00614.17    28 seq1567_BIOID47099   -            486   2.2e-15   55.7   0.0   2   2   1.5e-09   6.9e-06   25.5   0.0     2    28   400   426   399   426 0.95 Phospholipase D Active site motif
PLDc_N               PF13396.1     46 seq1567_BIOID47099   -            486   8.2e-06   25.2   6.4   1   1   4.3e-09   1.9e-05   24.0   4.4     2    44    17    59    16    60 0.89 Phospholipase_D-nuclease N-terminal
DSRB                 PF10781.4     62 seq1568_BIOID47099   -             62   3.6e-41  138.3   0.2   1   1   2.8e-45   3.9e-41  138.2   0.1     1    61     1    61     1    62 0.98 Dextransucrase DSRB
MCPsignal            PF00015.16   213 seq1569_BIOID47099   -            506   5.4e-51  173.0  37.2   1   1   3.7e-53     1e-49  168.8  17.2     5   208   314   503   310   506 0.95 Methyl-accepting chemotaxis protein (MCP) signalling domain
PAS_3                PF08447.6     91 seq1569_BIOID47099   -            506     8e-15   54.6   0.0   1   1   5.4e-18   1.5e-14   53.7   0.0     2    89    31   113    30   115 0.95 PAS fold
PAS_9                PF13426.1    104 seq1569_BIOID47099   -            506   2.5e-13   50.2   0.0   1   1   3.2e-16   8.8e-13   48.4   0.0     6    98    23   114    18   120 0.93 PAS domain
HAMP                 PF00672.20    70 seq1569_BIOID47099   -            506   3.3e-08   33.4  11.7   1   1     2e-10   5.5e-07   29.5   0.0     3    61   188   246   186   250 0.91 HAMP domain
PAS                  PF00989.19   113 seq1569_BIOID47099   -            506   9.1e-07   28.5   0.0   1   1     8e-10   2.2e-06   27.3   0.0    14   106    21   111    14   114 0.92 PAS fold
GGDEF                PF00990.16   161 seq1571_BIOID47099   -            296   5.1e-44  149.5   0.0   1   1   1.2e-47   8.1e-44  148.9   0.0     2   161   130   283   129   283 0.96 GGDEF domain
MCPsignal_assoc      PF13682.1     70 seq1571_BIOID47099   -            296   6.4e-09   35.7   0.2   1   1   2.2e-12   1.5e-08   34.5   0.1     1    68    19    90    19    92 0.87 MCP-signal associated domain
4HBT                 PF03061.17    79 seq1572_BIOID47099   -            137   7.5e-17   61.1   0.1   1   1   8.9e-21   1.2e-16   60.4   0.1     1    79    50   127    50   127 0.98 Thioesterase superfamily
Na_sulph_symp        PF00939.14   471 seq1573_BIOID47099   -            477  1.6e-177  590.9  46.5   1   1  1.4e-181  1.9e-177  590.7  32.2     2   471     4   474     3   474 0.99 Sodium:sulfate symporter transmembrane region
PseudoU_synth_2      PF00849.17   164 seq1574_BIOID47099   -            231   5.4e-18   65.2   0.0   1   1   1.5e-21   9.9e-18   64.3   0.0     2   164    62   192    61   192 0.90 RNA pseudouridylate synthase
S4                   PF01479.20    48 seq1574_BIOID47099   -            231   6.5e-09   34.9   0.1   1   1   1.8e-12   1.2e-08   34.0   0.1     1    47     1    46     1    47 0.91 S4 domain
LysM                 PF01476.15    44 seq1576_BIOID47099   -            452   1.7e-28   98.0   0.0   1   2   3.2e-18   2.2e-14   52.9   0.0     1    43   343   384   343   385 0.98 LysM domain
LysM                 PF01476.15    44 seq1576_BIOID47099   -            452   1.7e-28   98.0   0.0   2   2   1.6e-13   1.1e-09   37.9   0.0     1    42   402   441   402   443 0.90 LysM domain
SLT                  PF01464.15   121 seq1576_BIOID47099   -            452   5.8e-26   90.2   0.1   1   1   1.4e-29   9.4e-26   89.5   0.1     2   118   103   215   102   218 0.97 Transglycosylase SLT domain
URO-D                PF01208.12   343 seq1577_BIOID47099   -            354  1.7e-140  467.7   0.0   1   1  1.4e-144  1.9e-140  467.5   0.0     2   342     5   347     4   348 0.98 Uroporphyrinogen decarboxylase (URO-D)
T2SE                 PF00437.15   272 seq1578_BIOID47099   -            461   5.1e-84  281.2   0.6   1   1   1.5e-87   6.9e-84  280.8   0.4     4   271    89   353    86   354 0.98 Type II/IV secretion system protein
T2SE_Nter            PF05157.10   109 seq1578_BIOID47099   -            461   8.1e-06   25.7   0.0   1   1   5.4e-09   2.5e-05   24.1   0.0    43   104     8    68     6    73 0.92 Type II secretion system (T2SS), protein E, N-terminal domain
Cu-oxidase_3         PF07732.10   120 seq1580_BIOID47099   -            470   9.7e-27   92.9   0.4   1   1   6.5e-30     3e-26   91.4   0.1     1   118    51   166    51   168 0.96 Multicopper oxidase
Cu-oxidase_2         PF07731.9    138 seq1580_BIOID47099   -            470   4.3e-10   39.1   0.0   1   1   1.9e-13   8.6e-10   38.1   0.0    17   136   367   468   339   470 0.83 Multicopper oxidase
Cu-oxidase           PF00394.17   159 seq1580_BIOID47099   -            470   0.00011   21.9   0.0   1   1   6.6e-08    0.0003   20.6   0.0    63   126   223   287   187   302 0.82 Multicopper oxidase
PALP                 PF00291.20   307 seq1581_BIOID47099   -            303   1.1e-61  208.5   0.1   1   1   1.1e-65   1.5e-61  208.1   0.0     2   307     5   281     4   281 0.82 Pyridoxal-phosphate dependent enzyme
Peptidase_S24        PF00717.18    70 seq1582_BIOID47099   -            324   8.7e-21   73.2   0.1   1   1   2.5e-24   1.7e-20   72.2   0.1     1    63    86   159    86   170 0.92 Peptidase S24-like
Peptidase_S26        PF10502.4    138 seq1582_BIOID47099   -            324   6.3e-09   35.3   0.0   1   1   2.1e-11   1.4e-07   30.9   0.0    96   138   260   302   233   302 0.84 Signal peptidase, peptidase S26
Ubie_methyltran      PF01209.13   233 seq1583_BIOID47099   -            251  5.9e-114  378.8   0.0   1   1  5.4e-117  6.7e-114  378.6   0.0     2   233    15   250    14   250 0.99 ubiE/COQ5 methyltransferase family
Methyltransf_31      PF13847.1    152 seq1583_BIOID47099   -            251   3.9e-23   81.5   0.0   1   1   4.7e-26   5.8e-23   81.0   0.0     3   113    63   179    61   229 0.81 Methyltransferase domain
Methyltransf_11      PF08241.7     95 seq1583_BIOID47099   -            251   1.5e-21   76.5   0.1   1   1   3.2e-24   3.9e-21   75.2   0.0     1    94    68   167    68   168 0.97 Methyltransferase domain
Methyltransf_23      PF13489.1    162 seq1583_BIOID47099   -            251   5.1e-19   68.4   0.0   1   1   5.9e-22   7.3e-19   67.9   0.0    20   160    61   233    43   235 0.85 Methyltransferase domain
Methyltransf_25      PF13649.1    101 seq1583_BIOID47099   -            251   9.4e-17   61.1   0.0   1   1     2e-19   2.5e-16   59.7   0.0     1   101    67   164    67   164 0.93 Methyltransferase domain
Methyltransf_12      PF08242.7     99 seq1583_BIOID47099   -            251     4e-14   52.7   0.0   1   1   6.8e-17   8.4e-14   51.7   0.0     1    99    68   166    68   166 0.93 Methyltransferase domain
Methyltransf_18      PF12847.2    112 seq1583_BIOID47099   -            251   2.3e-13   50.5   0.0   1   1   3.3e-16   4.1e-13   49.7   0.0     2   109    64   168    63   171 0.88 Methyltransferase domain
Methyltransf_26      PF13659.1    117 seq1583_BIOID47099   -            251   5.2e-09   36.0   0.0   1   1   8.1e-12     1e-08   35.1   0.0     1   114    64   169    64   171 0.91 Methyltransferase domain
PCMT                 PF01135.14   210 seq1583_BIOID47099   -            251   4.5e-07   29.5   0.0   1   1   5.7e-10   7.1e-07   28.8   0.0    71   171    61   168    51   179 0.86 Protein-L-isoaspartate(D-aspartate) O-methyltransferase (PCMT)
MTS                  PF05175.9    170 seq1583_BIOID47099   -            251   5.3e-06   25.8   0.0   1   1   7.6e-09   9.5e-06   24.9   0.0    31   140    63   169    53   188 0.85 Methyltransferase small domain
Pili_assembly_N      PF00345.15   122 seq1584_BIOID47099   -            230   1.9e-37  127.6   0.2   1   1   7.1e-41   4.8e-37  126.3   0.1     1   121    26   145    26   146 0.91 Gram-negative pili assembly chaperone, N-terminal domain
Pili_assembly_C      PF02753.12    68 seq1584_BIOID47099   -            230     2e-16   59.4   0.3   1   1   5.2e-20   3.6e-16   58.6   0.2     1    65   165   223   165   226 0.96 Gram-negative pili assembly chaperone, C-terminal domain
adh_short            PF00106.20   167 seq1585_BIOID47099   -            253   5.5e-28   97.8   0.2   1   1   1.7e-31   7.6e-28   97.4   0.1     1   166    11   176    11   177 0.93 short chain dehydrogenase
adh_short_C2         PF13561.1    243 seq1585_BIOID47099   -            253   1.3e-20   74.1   0.0   1   1   3.8e-24   1.8e-20   73.7   0.0     5   241    19   249    17   250 0.91 Enoyl-(Acyl carrier protein) reductase
KR                   PF08659.5    181 seq1585_BIOID47099   -            253   3.4e-06   26.7   0.1   1   1   1.2e-09   5.5e-06   26.0   0.1     3   125    13   129    12   193 0.83 KR domain
MFS_2                PF13347.1    427 seq1586_BIOID47099   -            466  2.2e-104  349.1  37.7   1   1  5.8e-108  2.7e-104  348.8  26.2     1   426    24   448    24   449 0.97 MFS/sugar transport protein
MFS_1                PF07690.11   354 seq1586_BIOID47099   -            466   1.9e-09   36.6  43.9   1   1   4.1e-13   1.9e-09   36.6  30.4    12   326    38   361    33   393 0.73 Major Facilitator Superfamily
Hexapep              PF00132.19    36 seq1588_BIOID47099   -            220   5.2e-17   60.3  15.4   1   1   2.8e-15   1.9e-11   42.7   5.9     2    36   149   183   148   183 0.95 Bacterial transferase hexapeptide (six repeats)
Mac                  PF12464.3     55 seq1588_BIOID47099   -            220   4.1e-14   52.1   0.1   1   1   1.2e-17     8e-14   51.2   0.0     2    55    24    77    23    77 0.98 Maltose acetyltransferase
GATase               PF00117.23   192 seq1590_BIOID47099   -            525   1.4e-40  138.7   0.0   1   1   8.7e-44     2e-40  138.2   0.0     2   190    12   199    11   201 0.93 Glutamine amidotransferase class-I
GMP_synt_C           PF00958.17    93 seq1590_BIOID47099   -            525   8.7e-41  137.4   0.0   1   1   8.4e-44   1.9e-40  136.3   0.0     2    93   433   524   432   524 0.99 GMP synthase C terminal domain
NAD_synthase         PF02540.12   242 seq1590_BIOID47099   -            525   2.1e-09   36.5   0.0   1   1   4.1e-10   9.3e-07   27.8   0.0    14    45   223   254   211   306 0.77 NAD synthase
Peptidase_C26        PF07722.8    217 seq1590_BIOID47099   -            525   7.9e-09   35.1   0.0   1   1   7.3e-12   1.7e-08   34.0   0.0   103   217    76   183    72   183 0.80 Peptidase C26
Asn_synthase         PF00733.16   255 seq1590_BIOID47099   -            525   1.1e-05   24.9   0.0   1   1   3.4e-08   7.7e-05   22.1   0.0     8    66   216   273   211   296 0.70 Asparagine synthase
tRNA_Me_trans        PF03054.11   356 seq1590_BIOID47099   -            525   8.9e-06   24.3   0.1   1   1   1.9e-08   4.4e-05   22.1   0.0     2    33   229   261   228   273 0.84 tRNA methyl transferase
Fer4_11              PF13247.1     99 seq1591_BIOID47099   -            223   1.4e-26   92.1  10.8   1   1     1e-29   1.4e-26   92.1   7.5     2    98    84   181    83   182 0.95 4Fe-4S dicluster domain
Fer4_7               PF12838.2     52 seq1591_BIOID47099   -            223     4e-17   62.2  26.6   1   2   2.1e-12   2.9e-09   37.0   5.6     2    52    46   108    45   108 0.75 4Fe-4S dicluster domain
Fer4_7               PF12838.2     52 seq1591_BIOID47099   -            223     4e-17   62.2  26.6   2   2   1.5e-09   2.1e-06   27.9   8.5     2    52   125   176   124   176 0.81 4Fe-4S dicluster domain
Fer4_9               PF13187.1     55 seq1591_BIOID47099   -            223   1.2e-15   57.3  25.1   1   2   4.7e-10   6.4e-07   29.4   4.8     2    54    46   108    45   111 0.87 4Fe-4S dicluster domain
Fer4_9               PF13187.1     55 seq1591_BIOID47099   -            223   1.2e-15   57.3  25.1   2   2     2e-11   2.8e-08   33.7   7.1     2    54   125   176   124   177 0.96 4Fe-4S dicluster domain
Fer4                 PF00037.22    24 seq1591_BIOID47099   -            223   3.5e-13   48.4  40.5   1   1   2.7e-09   3.7e-06   26.1   2.2     2    21   119   138   118   141 0.90 4Fe-4S binding domain
Fer4_10              PF13237.1     52 seq1591_BIOID47099   -            223   3.3e-12   45.8  50.0   1   2   7.1e-09   9.7e-06   25.1   8.5     7    52    90   136    84   136 0.93 4Fe-4S dicluster domain
Fer4_10              PF13237.1     52 seq1591_BIOID47099   -            223   3.3e-12   45.8  50.0   2   2   2.1e-09   2.9e-06   26.8   7.1     4    52   120   173   117   173 0.85 4Fe-4S dicluster domain
Fer4_2               PF12797.2     22 seq1591_BIOID47099   -            223     4e-10   38.8  36.2   1   1   9.6e-09   1.3e-05   24.6   1.2     2    20    38    56    37    64 0.89 4Fe-4S binding domain
Fer4_3               PF12798.2     15 seq1591_BIOID47099   -            223   1.6e-09   37.5  44.1   1   3   2.8e-05     0.039   14.4   5.2     1    15    92   108    92   108 0.98 4Fe-4S binding domain
Fer4_3               PF12798.2     15 seq1591_BIOID47099   -            223   1.6e-09   37.5  44.1   2   3   0.00027      0.37   11.3   3.7     1    13   125   137   125   139 0.94 4Fe-4S binding domain
Fer4_3               PF12798.2     15 seq1591_BIOID47099   -            223   1.6e-09   37.5  44.1   3   3   2.6e-07   0.00036   20.7   1.5     1    15   152   176   152   176 0.98 4Fe-4S binding domain
Fer4_4               PF12800.2     17 seq1591_BIOID47099   -            223   4.8e-07   29.4  37.0   1   3    0.0002      0.27   11.5   1.9     3    15    45    57    43    61 0.90 4Fe-4S binding domain
Fer4_4               PF12800.2     17 seq1591_BIOID47099   -            223   4.8e-07   29.4  37.0   2   3   0.00016      0.22   11.8   3.0     2    17    90   107    89   107 0.86 4Fe-4S binding domain
Fer4_4               PF12800.2     17 seq1591_BIOID47099   -            223   4.8e-07   29.4  37.0   3   3   1.9e-06    0.0026   17.8   2.4     2    17   123   138   122   138 0.91 4Fe-4S binding domain
Complex1_24kDa       PF01257.14   145 seq1593_BIOID47099   -            166   5.6e-51  171.8   0.0   1   1   4.7e-55   6.4e-51  171.6   0.0     2   145    23   166    22   166 0.98 Respiratory-chain NADH dehydrogenase 24 Kd subunit
Bro-N                PF02498.12    87 seq1595_BIOID47099   -            278   2.1e-07   31.0   0.0   1   1   5.3e-11   7.2e-07   29.2   0.0     1    75    14   105    14   113 0.74 BRO family, N-terminal domain
DUF2138              PF09909.4    555 seq1596_BIOID47099   -            181     8e-80  268.4   0.1   1   1   6.5e-84   8.9e-80  268.2   0.1     1   165    10   177    10   181 0.98 Uncharacterized protein conserved in bacteria (DUF2138)
SpoU_methylase       PF00588.14   142 seq1597_BIOID47099   -            157   2.4e-34  118.0   0.0   1   1     2e-38   2.7e-34  117.9   0.0     1   142     1   142     1   142 0.95 SpoU rRNA Methylase family
BPD_transp_1         PF00528.17   185 seq1598_BIOID47099   -            264   5.3e-20   71.5  16.3   1   1   3.9e-24   5.3e-20   71.5  11.3     2   181    75   253    74   257 0.90 Binding-protein-dependent transport system inner membrane component
Transket_pyr         PF02779.19   178 seq1599_BIOID47099   -            933   5.3e-67  224.6   0.0   1   1   1.3e-70     9e-67  223.8   0.0     3   178   591   785   589   785 0.99 Transketolase, pyrimidine binding domain
E1_dh                PF00676.15   300 seq1599_BIOID47099   -            933   1.7e-46  158.1   0.0   1   1   5.4e-50   3.7e-46  157.1   0.0    15   282   219   511   207   516 0.84 Dehydrogenase E1 component
Glycos_transf_4      PF00953.16   159 seq1601_BIOID47099   -            367   1.1e-28   99.9  21.3   1   1   7.8e-33   1.1e-28   99.9  14.8     3   157    75   233    73   235 0.94 Glycosyl transferase family 4
NLPC_P60             PF00877.14   105 seq1602_BIOID47099   -            154     4e-31  106.8   0.1   1   1   3.5e-35   4.8e-31  106.5   0.1     1   105    47   153    47   153 0.98 NlpC/P60 family
CstA                 PF02554.9    376 seq1603_BIOID47099   -            701  4.9e-156  518.9  29.1   1   1  7.1e-160  4.9e-156  518.9  20.1     1   359    32   420    32   436 0.95 Carbon starvation protein CstA
DUF4161              PF13722.1    127 seq1603_BIOID47099   -            701   1.8e-46  157.4   7.5   1   1   2.7e-50   1.8e-46  157.4   5.2     3   127   467   596   464   596 0.98 C-terminal domain on CstA (DUF4161)
Acyltransferase      PF01553.16   132 seq1605_BIOID47099   -            310   2.9e-14   52.5   0.0   1   1   3.1e-18   4.2e-14   51.9   0.0     3   119    84   220    82   238 0.82 Acyltransferase
AzlC                 PF03591.9    143 seq1606_BIOID47099   -            245   1.3e-41  141.7  10.1   1   1   9.5e-46   1.3e-41  141.7   7.0     1   141    23   165    23   167 0.97 AzlC protein
Na_H_Exchanger       PF00999.16   384 seq1607_BIOID47099   -            558     2e-75  253.5  52.3   1   1     4e-79   2.8e-75  253.1  36.3     4   379    14   385    11   389 0.94 Sodium/hydrogen exchanger family
TrkA_N               PF02254.13   116 seq1607_BIOID47099   -            558   6.6e-25   87.2   0.2   1   1   1.7e-28   1.2e-24   86.4   0.2     2   115   421   534   420   535 0.97 TrkA-N domain
AA_permease_2        PF13520.1    426 seq1608_BIOID47099   -            418   5.2e-33  114.0  37.8   1   1   9.1e-37   6.2e-33  113.8  26.2     1   401     8   400     8   418 0.78 Amino acid permease
AA_permease          PF00324.16   479 seq1608_BIOID47099   -            418   2.8e-12   45.6  34.1   1   1   5.3e-16   3.6e-12   45.2  23.6    10   443    21   414    14   418 0.72 Amino acid permease
YebG                 PF07130.7     75 seq1610_BIOID47099   -             96   2.2e-34  116.8   1.4   1   1     2e-38   2.8e-34  116.5   1.0     1    74     1    74     1    75 0.99 YebG protein
PLDc_2               PF13091.1    126 seq1611_BIOID47099   -            476   1.7e-38  131.0   0.0   1   2   5.1e-17   3.5e-13   49.2   0.0     2   126   128   270   127   270 0.83 PLD-like domain
PLDc_2               PF13091.1    126 seq1611_BIOID47099   -            476   1.7e-38  131.0   0.0   2   2   1.6e-26   1.1e-22   80.0   0.0     4   123   319   441   316   444 0.90 PLD-like domain
PLDc                 PF00614.17    28 seq1611_BIOID47099   -            476   1.2e-12   47.0   0.1   1   1   8.2e-09   5.6e-05   22.6   0.0     4    26   213   235   212   237 0.91 Phospholipase D Active site motif
MFS_1                PF07690.11   354 seq1612_BIOID47099   -            396   1.2e-45  155.7  55.2   1   1   2.6e-49   1.2e-45  155.7  38.2     2   353    16   358    15   359 0.86 Major Facilitator Superfamily
Sugar_tr             PF00083.19   451 seq1612_BIOID47099   -            396   9.5e-12   44.1  15.3   1   1   2.1e-15   9.5e-12   44.1  10.6    48   191    47   184    35   189 0.94 Sugar (and other) transporter
TRI12                PF06609.8    599 seq1612_BIOID47099   -            396   1.5e-06   26.5   6.8   1   1   3.3e-10   1.5e-06   26.5   4.7    64   215    30   183     2   202 0.71 Fungal trichothecene efflux pump (TRI12)
MFS_1                PF07690.11   354 seq1614_BIOID47099   -            393     2e-24   85.8  58.2   1   1   1.3e-26   1.8e-22   79.4  34.4     2   328    14   320    10   327 0.84 Major Facilitator Superfamily
Complex1_51K         PF01512.12   151 seq1615_BIOID47099   -            445   3.4e-50  169.5   0.0   1   1   1.1e-53   4.9e-50  169.0   0.0     1   150    54   226    54   227 0.97 Respiratory-chain NADH dehydrogenase 51 Kd subunit
NADH_4Fe-4S          PF10589.4     46 seq1615_BIOID47099   -            445   2.8e-18   64.6   0.0   1   1   1.2e-21   5.6e-18   63.6   0.0     1    46   336   381   336   381 0.97 NADH-ubiquinone oxidoreductase-F iron-sulfur binding region
SLBB                 PF10531.4     59 seq1615_BIOID47099   -            445   6.8e-08   32.1   0.0   1   1   4.5e-11     2e-07   30.6   0.0     5    55   253   296   252   300 0.91 SLBB domain
Aminotran_3          PF00202.16   339 seq1619_BIOID47099   -            406  1.7e-112  375.4   0.0   1   1  3.1e-116  2.1e-112  375.2   0.0     3   337    26   343    24   345 0.99 Aminotransferase class-III
Aminotran_1_2        PF00155.16   363 seq1619_BIOID47099   -            406   1.2e-06   27.6   0.0   1   1   2.1e-10   1.5e-06   27.3   0.0    61   327    78   361    47   393 0.69 Aminotransferase class I and II
Usher                PF00577.15   552 seq1620_BIOID47099   -            869  3.6e-208  692.6  23.5   1   1  9.4e-212  4.3e-208  692.4  16.3     5   552   202   777   198   777 0.99 Type VII secretion system (T7SS), usher protein
PapC_N               PF13954.1    146 seq1620_BIOID47099   -            869   7.1e-49  165.0   0.0   1   1   2.8e-52   1.3e-48  164.1   0.0     2   146    38   189    37   189 0.98 PapC N-terminal domain
PapC_C               PF13953.1     68 seq1620_BIOID47099   -            869   7.4e-23   79.8   0.1   1   1   4.5e-26   2.1e-22   78.4   0.0     1    67   787   852   787   853 0.96 PapC C-terminal domain
SCP2                 PF02036.12   101 seq1621_BIOID47099   -            201     2e-20   72.8   0.0   1   1   2.2e-24     3e-20   72.2   0.0     1   100    15   112    15   113 0.97 SCP-2 sterol transfer family
PTS_EIIC             PF02378.13   321 seq1622_BIOID47099   -            485   1.6e-41  142.1  31.5   1   1   2.3e-45   1.6e-41  142.1  21.8     3   321   113   396   111   396 0.92 Phosphotransferase system, EIIC
PTS_EIIB             PF00367.15    35 seq1622_BIOID47099   -            485   1.5e-16   59.2   0.2   1   1   3.6e-20   2.4e-16   58.5   0.1     1    35     9    43     9    43 0.98 phosphotransferase system, EIIB
NrfD                 PF03916.9    313 seq1623_BIOID47099   -            318  2.6e-111  371.8  32.0   1   1  2.1e-115  2.9e-111  371.7  22.2     2   313     5   318     4   318 0.99 Polysulphide reductase, NrfD
DUF2138              PF09909.4    555 seq1624_BIOID47099   -            373  2.4e-173  577.1   1.1   1   1    2e-177  2.7e-173  576.9   0.7   177   555     1   370     1   370 0.99 Uncharacterized protein conserved in bacteria (DUF2138)
YebF                 PF13995.1     89 seq1626_BIOID47099   -            122   4.1e-37  125.9   0.3   1   1   3.7e-41   5.1e-37  125.6   0.2     2    89    33   120    32   120 0.98 YebF-like protein
Endonuclease_5       PF04493.9    206 seq1629_BIOID47099   -            223   1.1e-70  237.0   0.0   1   1   9.3e-75   1.3e-70  236.8   0.0     1   205     9   208     9   209 0.99 Endonuclease V
DUF615               PF04751.9    158 seq1630_BIOID47099   -            183   1.5e-58  196.7   9.9   1   1   1.3e-62   1.8e-58  196.5   6.9     2   158    22   177    19   177 0.98 Protein of unknown function (DUF615)
Sugar_tr             PF00083.19   451 seq1632_BIOID47099   -            490  5.8e-130  433.7  32.8   1   1    2e-133  6.8e-130  433.5  22.7     2   449    44   477    43   479 0.96 Sugar (and other) transporter
MFS_1                PF07690.11   354 seq1632_BIOID47099   -            490   4.7e-38  130.7  40.4   1   1   4.2e-41   1.4e-37  129.1  23.0     2   328    48   393    47   405 0.80 Major Facilitator Superfamily
MFS_2                PF13347.1    427 seq1632_BIOID47099   -            490     4e-10   38.5  34.1   1   1   3.9e-11   1.3e-07   30.2   5.1   191   343     8   159     2   163 0.85 MFS/sugar transport protein
TRI12                PF06609.8    599 seq1632_BIOID47099   -            490   1.2e-09   36.8   6.5   1   1   3.5e-13   1.2e-09   36.8   4.5    38   229    34   229    18   240 0.75 Fungal trichothecene efflux pump (TRI12)
EAL                  PF00563.15   236 seq1633_BIOID47099   -            237   4.8e-12   45.7   0.2   1   1     5e-16   6.8e-12   45.2   0.1    15   233    13   223     5   225 0.78 EAL domain
SBP_bac_8            PF13416.1    281 seq1634_BIOID47099   -            348   6.4e-43  147.3   7.8   1   1   3.2e-46   8.7e-43  146.9   5.4     2   278    42   313    41   317 0.91 Bacterial extracellular solute-binding protein
SBP_bac_6            PF13343.1    242 seq1634_BIOID47099   -            348   3.9e-41  140.8   3.7   1   1   1.8e-44     5e-41  140.5   2.5     4   241    77   323    74   324 0.92 Bacterial extracellular solute-binding protein
SBP_bac_11           PF13531.1    231 seq1634_BIOID47099   -            348   3.9e-16   59.2   0.0   1   1   2.2e-19   6.1e-16   58.6   0.0    16   223    42   285    37   293 0.82 Bacterial extracellular solute-binding protein
SBP_bac_1            PF01547.20   314 seq1634_BIOID47099   -            348   1.1e-13   51.5  11.0   1   1   7.2e-17     2e-13   50.6   7.6    12   313    40   284    31   285 0.74 Bacterial extracellular solute-binding protein
Lipoprotein_8        PF02030.10   493 seq1634_BIOID47099   -            348   1.5e-09   36.8   0.1   1   1   2.1e-12   5.7e-09   34.8   0.0    21    98    22   104     1   114 0.76 Hypothetical lipoprotein (MG045 family)
Lyase_1              PF00206.15   312 seq1635_BIOID47099   -            467  2.9e-125  417.4   0.1   1   1  6.1e-129  4.2e-125  416.9   0.1     1   312    12   342    12   342 0.98 Lyase
[truncated: 1,336,711 more chars]
