# Supplementary material for: A domain sequence approach to pangenomics: applications to Escherichia coli
Source: F1000Res. 2013 May 29;1:19. Originally published 2012 Oct 1. [Version 2] doi: 10.12688/f1000research.1-19.v2 (PMC3901455; doi:10.12688/f1000research.1-19.v2)
Supplement: The 347 text files show the results from scanning each of the fasta-files against the Pfam-A database [file f1000research-1-1101-s0002.tgz › Escherichia_coli_541_1_BIOID47101.txt]

#                                                                            --- full sequence --- -------------- this domain -------------   hmm coord   ali coord   env coord
# target name        accession   tlen query name           accession   qlen   E-value  score  bias   #  of  c-Evalue  i-Evalue  score  bias  from    to  from    to  from    to  acc description of target
#------------------- ---------- ----- -------------------- ---------- ----- --------- ------ ----- --- --- --------- --------- ------ ----- ----- ----- ----- ----- ----- ----- ---- ---------------------
TrkH                 PF02386.11   339 seq4_BIOID47101      -            408   1.1e-74  250.9  26.2   1   1     1e-77   1.4e-73  247.3  14.4     2   339    79   406    78   406 0.99 Cation transport protein
rve                  PF00665.21   120 seq8_BIOID47101      -            382   4.4e-18   65.4   0.0   1   1   6.3e-22   8.6e-18   64.4   0.0     3   120   105   232   104   232 0.94 Integrase core domain
DUF1602              PF07673.9     39 seq11_BIOID47101     -            143   2.3e-12   46.0  13.9   1   1   1.7e-16   2.3e-12   46.0   9.6     1    36    44    79    44    84 0.94 Protein of unknown function (DUF1602)
HTH_Tnp_1            PF01527.15    76 seq18_BIOID47101     -             99   7.6e-09   35.2   2.9   1   1   7.1e-13   9.7e-09   34.9   2.0     3    76    11    79     9    79 0.90 Transposase
Sigma70_r2           PF04542.9     71 seq19_BIOID47101     -            285   5.2e-18   64.3   0.0   1   1   1.5e-21     1e-17   63.3   0.0     1    70    53   122    53   123 0.97 Sigma-70 region 2
Sigma70_r4           PF04545.11    50 seq19_BIOID47101     -            285   2.4e-16   58.6   0.5   1   1   3.1e-19   2.1e-15   55.6   0.2     1    49   229   280   229   281 0.98 Sigma-70, region 4
AA_kinase            PF00696.23   241 seq27_BIOID47101     -            316   1.5e-27   96.5   0.3   1   1   1.3e-31   1.8e-27   96.3   0.2     2   240     4   296     3   297 0.91 Amino acid kinase family
Pili_assembly_C      PF02753.12    68 seq29_BIOID47101     -             68   4.6e-12   45.4   1.2   1   1   3.8e-16   5.2e-12   45.3   0.8     4    64     2    61     1    66 0.90 Gram-negative pili assembly chaperone, C-terminal domain
TnpB_IS66            PF05717.8    108 seq30_BIOID47101     -            115   2.6e-42  142.4   0.0   1   1   2.1e-46   2.9e-42  142.3   0.0     2   104     7   107     6   111 0.97 IS66 Orf2 like protein
DDE_3                PF13358.1    146 seq31_BIOID47101     -            343   6.9e-23   80.8   0.7   1   1   8.1e-26   1.8e-22   79.5   0.1     2   140   177   314   176   319 0.95 DDE superfamily endonuclease
HTH_29               PF13551.1    113 seq31_BIOID47101     -            343   7.8e-15   54.8   0.2   1   1   6.4e-18   1.5e-14   53.9   0.1     1   110    30   137    30   140 0.93 Winged helix-turn helix
HTH_23               PF13384.1     50 seq31_BIOID47101     -            343   3.8e-11   42.1   0.4   1   1   3.8e-13   8.6e-10   37.8   0.1     3    50    26    73    24    73 0.95 Homeodomain-like domain
HTH_32               PF13565.1     77 seq31_BIOID47101     -            343     3e-09   37.4   0.3   1   1   1.3e-12     3e-09   37.4   0.2     1    77    56   136    56   136 0.89 Homeodomain-like domain
rve                  PF00665.21   120 seq31_BIOID47101     -            343   1.8e-08   34.3   0.0   1   1   1.8e-11   4.1e-08   33.2   0.0    18   119   204   306   188   307 0.87 Integrase core domain
HTH_28               PF13518.1     52 seq31_BIOID47101     -            343   2.2e-08   33.7   1.1   1   1   4.4e-11     1e-07   31.6   0.1     1    49    29    81    29    84 0.89 Helix-turn-helix domain
rve_3                PF13683.1     67 seq37_BIOID47101     -            107   1.8e-15   56.1   0.3   1   1     5e-19   2.3e-15   55.7   0.2     2    67    23    89    22    89 0.96 Integrase core domain
rve                  PF00665.21   120 seq37_BIOID47101     -            107   7.5e-13   48.5   0.1   1   1   2.2e-16   9.9e-13   48.1   0.1    71   120     2    51     1    51 0.98 Integrase core domain
rve_2                PF13333.1     52 seq37_BIOID47101     -            107     9e-11   41.5   0.3   1   1   3.1e-14   1.4e-10   40.9   0.2     1    50    41    95    41    97 0.90 Integrase core domain
DUF340               PF03956.8    191 seq41_BIOID47101     -            315   3.4e-72  241.6  27.5   1   1     3e-73     4e-69  231.6  11.8     2   190   128   314   127   315 0.99 Membrane protein of unknown function (DUF340)
HTH_Tnp_IS1          PF12759.2     50 seq44_BIOID47101     -             92     3e-32  109.7   0.1   1   1   5.7e-36   3.9e-32  109.3   0.1     1    49    40    88    40    89 0.99 InsA C-terminal domain
Zn_Tnp_IS1           PF03811.8     36 seq44_BIOID47101     -             92   1.9e-19   68.7   7.5   1   1   4.3e-23   2.9e-19   68.1   5.2     1    36     2    37     2    37 0.99 InsA N-terminal domain
Aldo_ket_red         PF00248.16   283 seq51_BIOID47101     -            267     1e-57  194.9   0.6   1   1   9.7e-62   1.3e-57  194.6   0.4     2   281     6   250     5   251 0.95 Aldo/keto reductase family
rve_3                PF13683.1     67 seq54_BIOID47101     -            276   1.9e-32  110.4   0.2   1   1   8.8e-36     4e-32  109.4   0.1     1    67   189   255   189   255 0.99 Integrase core domain
rve                  PF00665.21   120 seq54_BIOID47101     -            276   8.2e-23   80.6   0.0   1   1   7.6e-26   3.5e-22   78.6   0.0     2   120   103   218   102   218 0.93 Integrase core domain
HTH_21               PF13276.1     60 seq54_BIOID47101     -            276   3.1e-14   52.6   8.6   1   1   1.3e-17   6.2e-14   51.6   6.0     2    60    34    90    33    91 0.87 HTH-like domain
DEDD_Tnp_IS110       PF01548.12   144 seq57_BIOID47101     -            326   4.2e-44  149.5   0.2   1   1   2.4e-47   1.7e-43  147.6   0.1     1   144     7   151     7   151 0.99 Transposase
Transposase_20       PF02371.11    87 seq57_BIOID47101     -            326   1.1e-27   95.7   0.4   1   1     3e-31     2e-27   94.9   0.3     2    85   196   280   195   282 0.96 Transposase IS116/IS110/IS902 family
Rhodanese            PF00581.15   113 seq58_BIOID47101     -            111   2.3e-09   37.4   0.0   1   1     2e-13   2.8e-09   37.2   0.0    12   112    25   104    16   105 0.89 Rhodanese-like domain
AAA_21               PF13304.1    303 seq63_BIOID47101     -            155   4.8e-21   75.8   0.0   1   1   3.9e-25   5.4e-21   75.7   0.0   219   301    33   127     5   129 0.84 AAA domain
Phage_lysis          PF03245.8    125 seq68_BIOID47101     -            158   8.4e-48  161.3  13.6   1   1   7.1e-52   9.7e-48  161.1   9.4     1   125    33   157    33   157 0.99 Bacteriophage lysis protein
Tautomerase          PF01361.16    60 seq71_BIOID47101     -            107   9.6e-14   50.6   0.0   1   1     1e-17   1.4e-13   50.1   0.0     1    51    34    85    34    87 0.98 Tautomerase enzyme
DUF45                PF01863.12   205 seq72_BIOID47101     -             46   7.1e-14   51.9   0.5   1   1   1.1e-17   7.4e-14   51.9   0.3   169   203     2    36     1    38 0.96 Protein of unknown function DUF45
WLM                  PF08325.5    186 seq72_BIOID47101     -             46   1.8e-07   31.1   0.3   1   1   2.6e-11   1.8e-07   31.1   0.2    86   119     1    34     1    42 0.87 WLM domain
Hexapep              PF00132.19    36 seq75_BIOID47101     -            184   7.4e-20   69.4   6.7   1   3   8.1e-10   1.1e-05   24.5   0.0     2    36    13    47    12    47 0.96 Bacterial transferase hexapeptide (six repeats)
Hexapep              PF00132.19    36 seq75_BIOID47101     -            184   7.4e-20   69.4   6.7   2   3   1.2e-10   1.6e-06   27.2   0.7     3    33    82   111    80   112 0.94 Bacterial transferase hexapeptide (six repeats)
Hexapep              PF00132.19    36 seq75_BIOID47101     -            184   7.4e-20   69.4   6.7   3   3     9e-12   1.2e-07   30.7   0.6     1    34    97   130    97   132 0.95 Bacterial transferase hexapeptide (six repeats)
DUF134               PF02001.11   106 seq78_BIOID47101     -            106   1.6e-21   76.0   0.0   1   1     4e-25   1.8e-21   75.8   0.0    10    98     3    90     1    98 0.91 Protein of unknown function  DUF134
Sigma70_r4_2         PF08281.7     54 seq78_BIOID47101     -            106   6.6e-06   25.3   0.1   1   1   2.4e-09   1.1e-05   24.6   0.0    10    51    33    74    30    77 0.92 Sigma-70, region 4
HTH_3                PF01381.17    55 seq78_BIOID47101     -            106   0.00011   21.8   0.0   1   1   3.6e-08   0.00017   21.2   0.0     4    31    42    71    39    76 0.86 Helix-turn-helix
SecE                 PF00584.15    57 seq79_BIOID47101     -            127   2.4e-21   74.9   1.0   1   1   1.8e-25   2.4e-21   74.9   0.7     2    56    68   122    67   123 0.97 SecE/Sec61-gamma subunits of protein translocation complex
Trp_Tyr_perm         PF03222.8    394 seq80_BIOID47101     -            444   4.2e-05   22.4  38.4   1   1   5.5e-09   7.6e-05   21.5  26.6     7   374    42   425    38   436 0.76 Tryptophan/tyrosine permease family
AAA_5                PF07728.9    139 seq88_BIOID47101     -            384   6.6e-38  129.4   0.0   1   1     8e-42   1.1e-37  128.7   0.0     2   139   101   242   100   242 0.98 AAA domain (dynein-related subfamily)
MurB_C               PF02873.11   105 seq89_BIOID47101     -            342   5.3e-42  141.7   0.0   1   1   1.3e-45   9.1e-42  140.9   0.0     1   105   203   330   203   330 0.99 UDP-N-acetylenolpyruvoylglucosamine reductase, C-terminal domain
FAD_binding_4        PF01565.18   139 seq89_BIOID47101     -            342   7.3e-28   96.6   0.0   1   1   8.6e-31   5.9e-27   93.7   0.0     2   138    18   149    17   150 0.91 FAD binding domain
Fimbrial             PF00419.15   145 seq90_BIOID47101     -            447     1e-13   51.6   4.0   1   1   7.4e-18     1e-13   51.6   2.8     3   144   278   446   276   447 0.66 Fimbrial protein
SDF                  PF00375.13   390 seq92_BIOID47101     -            414   1.5e-63  214.8  34.9   1   1   1.3e-67   1.8e-63  214.5  24.2     1   385    18   397    18   401 0.89 Sodium:dicarboxylate symporter family
rve                  PF00665.21   120 seq99_BIOID47101     -            288   8.9e-30  103.1   0.0   1   1   6.7e-33   1.8e-29  102.1   0.0     3   119   126   240   124   241 0.96 Integrase core domain
rve_2                PF13333.1     52 seq99_BIOID47101     -            288   3.8e-20   71.5   1.6   1   1     4e-22   1.1e-18   66.9   0.1     1    52   231   287   231   287 0.98 Integrase core domain
rve_3                PF13683.1     67 seq99_BIOID47101     -            288   1.9e-15   55.9   0.0   1   1   1.4e-18   3.8e-15   55.0   0.0     4    67   215   279   212   279 0.96 Integrase core domain
HTH_21               PF13276.1     60 seq99_BIOID47101     -            288     2e-10   40.4   0.1   1   1   3.2e-13   8.8e-10   38.3   0.0     4    59    47   101    44   102 0.90 HTH-like domain
DDE_Tnp_IS240        PF13610.1    140 seq99_BIOID47101     -            288   3.6e-10   39.8   0.0   1   1   2.3e-13   6.3e-10   39.0   0.0     2   129   130   260   129   272 0.88 DDE domain
DUF3296              PF11726.3    180 seq102_BIOID47101    -             73   3.9e-19   68.7   0.0   1   1   3.1e-23   4.2e-19   68.6   0.0   109   180     1    72     1    72 0.97 Protein of unknown function (DUF3296)
DUF523               PF04463.7    143 seq108_BIOID47101    -            319   1.8e-44  150.8   0.0   1   1   4.1e-48   2.8e-44  150.2   0.0     2   143     8   150     7   150 0.94 Protein of unknown function (DUF523)
DUF1722              PF08349.6    117 seq108_BIOID47101    -            319   2.6e-43  146.5   0.7   1   1   5.3e-47   3.6e-43  146.0   0.5     1   117   192   309   192   309 0.99 Protein of unknown function (DUF1722)
HTH_AraC             PF00165.18    42 seq110_BIOID47101    -            247   8.4e-20   69.8   1.7   1   2     4e-11   2.8e-07   30.0   0.0     1    41   144   183   144   184 0.96 Bacterial regulatory helix-turn-helix proteins, AraC family
HTH_AraC             PF00165.18    42 seq110_BIOID47101    -            247   8.4e-20   69.8   1.7   2   2   7.2e-14   4.9e-10   38.7   0.2     6    40   196   232   194   234 0.92 Bacterial regulatory helix-turn-helix proteins, AraC family
HTH_18               PF12833.2     81 seq110_BIOID47101    -            247   2.5e-14   53.0   0.1   1   1   6.7e-18   4.6e-14   52.1   0.1     2    81   158   235   157   235 0.95 Helix-turn-helix domain
Acetyltransf_2       PF00797.12   240 seq112_BIOID47101    -            281   4.1e-84  281.8   0.3   1   1   3.5e-88   4.8e-84  281.5   0.2     1   237    21   256    21   259 0.97 N-acetyltransferase
Rz1                  PF06085.6     40 seq113_BIOID47101    -             61   5.4e-23   80.0  11.4   1   1   5.1e-27   6.9e-23   79.6   7.9     1    39    20    59    20    60 0.97 Lipoprotein Rz1 precursor
SNase                PF00565.12   108 seq116_BIOID47101    -            171   8.4e-23   80.5   0.0   1   1   8.3e-27   1.1e-22   80.1   0.0     1   107    51   147    51   148 0.96 Staphylococcal nuclease homologue
NERD                 PF08378.6    109 seq117_BIOID47101    -            242   7.4e-18   64.7   0.0   1   1   8.7e-22   1.2e-17   64.0   0.0     3    93    33   135    31   153 0.84 Nuclease-related domain
DDE_Tnp_IS1          PF03400.8    131 seq118_BIOID47101    -            122   1.5e-48  164.0   2.2   1   1   1.2e-52   1.7e-48  163.9   1.6    11   130     2   121     1   122 0.99 IS1 transposase
LZ_Tnp_IS66          PF13007.2     78 seq123_BIOID47101    -             85   3.5e-08   33.8   1.2   1   1   2.5e-12   3.5e-08   33.8   0.8     1    44    38    78    38    84 0.81 Transposase C of IS166 homeodomain
Nitro_FeMo-Co        PF02579.12    94 seq134_BIOID47101    -            153   5.4e-12   45.5   0.4   1   1   7.1e-16   9.7e-12   44.6   0.0     2    81     9    86     8    94 0.93 Dinitrogenase iron-molybdenum cofactor
IncFII_repA          PF02387.10   281 seq138_BIOID47101    -            254   1.1e-20   73.9   0.1   1   1   9.3e-25   1.3e-20   73.6   0.0    61   275    28   241     8   247 0.81 IncFII RepA protein family
GalP_UDP_transf      PF01087.17   183 seq140_BIOID47101    -            348   1.2e-71  240.4   0.2   1   1   3.9e-75   1.8e-71  239.8   0.1     2   183     3   176     2   176 0.98 Galactose-1-phosphate uridyl transferase, N-terminal domain
GalP_UDP_tr_C        PF02744.12   167 seq140_BIOID47101    -            348   2.8e-71  238.3   0.1   1   1   2.6e-74   1.2e-70  236.2   0.1     2   165   183   345   182   347 0.98 Galactose-1-phosphate uridyl transferase, C-terminal domain
NusG                 PF02357.14    92 seq151_BIOID47101    -            181   5.3e-25   87.3   0.0   1   1   1.1e-28   7.7e-25   86.8   0.0     1    92     7   106     7   106 0.93 Transcription termination factor nusG
KOW                  PF00467.24    32 seq151_BIOID47101    -            181   1.3e-08   33.9   0.1   1   1   9.1e-12   6.2e-08   31.7   0.0     1    28   130   161   130   165 0.86 KOW motif
ABC_tran             PF00005.22   118 seq167_BIOID47101    -            529   1.1e-44  151.4   0.1   1   2   8.2e-23   1.6e-19   70.2   0.0    15   118    68   185    51   185 0.89 ABC transporter
ABC_tran             PF00005.22   118 seq167_BIOID47101    -            529   1.1e-44  151.4   0.1   2   2   1.7e-25   3.4e-22   78.9   0.0     6   118   331   454   326   454 0.90 ABC transporter
AAA_21               PF13304.1    303 seq167_BIOID47101    -            529   6.6e-22   78.6   4.5   1   2   1.3e-10   2.5e-07   30.8   0.0   233   302   153   220   148   221 0.95 AAA domain
AAA_21               PF13304.1    303 seq167_BIOID47101    -            529   6.6e-22   78.6   4.5   2   2   1.3e-11   2.6e-08   34.0   0.3   227   302   416   489   372   490 0.83 AAA domain
oligo_HPY            PF08352.7     64 seq167_BIOID47101    -            529   4.7e-12   45.9   0.1   1   2   2.9e-10   5.6e-07   29.7   0.1     1    32   236   267   236   280 0.90 Oligopeptide/dipeptide transporter, C-terminal region
oligo_HPY            PF08352.7     64 seq167_BIOID47101    -            529   4.7e-12   45.9   0.1   2   2   2.5e-05     0.049   13.8   0.0     1    23   505   527   505   529 0.96 Oligopeptide/dipeptide transporter, C-terminal region
DDE_Tnp_IS66         PF03050.9    271 seq169_BIOID47101    -            378   2.6e-72  243.1   0.0   1   1   7.7e-76   3.5e-72  242.7   0.0     1   209    92   317    92   326 0.97 Transposase IS66 family
DDE_Tnp_IS66_C       PF13817.1     39 seq169_BIOID47101    -            378   3.3e-19   68.4   0.1   1   1   1.7e-22   7.6e-19   67.3   0.0     1    39   334   372   334   372 0.98 IS66 C-terminal element
HTH_Tnp_IS66         PF13005.2     59 seq169_BIOID47101    -            378   2.3e-17   62.4   0.7   1   1   8.5e-21   3.9e-17   61.7   0.5     3    59    32    86    30    86 0.95 putative Helix-turn-helix domain of transposase IS66
DUF3279              PF11682.3    128 seq170_BIOID47101    -            129   3.1e-40  136.6   1.6   1   1   2.6e-44   3.5e-40  136.4   1.1     1   123     1   123     1   127 0.98 Protein of unknown function (DUF3279)
FMN_bind             PF04205.9     81 seq171_BIOID47101    -            206   2.6e-18   65.8   0.1   1   1     4e-22   5.5e-18   64.7   0.0     1    77    99   187    99   191 0.98 FMN-binding domain
DUF258               PF03193.11   161 seq177_BIOID47101    -            361   2.7e-55  185.8   0.0   1   1   1.1e-58   3.8e-55  185.3   0.0     2   161   185   345   184   345 0.97 Protein of unknown function, DUF258
MMR_HSR1             PF01926.18   114 seq177_BIOID47101    -            361   2.5e-06   27.3   0.0   1   1   1.6e-09   5.6e-06   26.2   0.0     4    57   223   283   221   345 0.75 50S ribosome-binding GTPase
DUF1311              PF07007.7     95 seq179_BIOID47101    -            162   6.6e-20   70.8   1.9   1   1   6.2e-24   8.5e-20   70.5   1.3     1    95    34   145    34   145 0.85 Protein of unknown function (DUF1311)
DUF2913              PF11140.3    207 seq182_BIOID47101    -            192   3.6e-15   55.7   0.0   1   1   3.4e-19   4.6e-15   55.3   0.0    28   167    16   157     9   164 0.88 Protein of unknown function (DUF2913)
Antitoxin-MazE       PF04014.13    47 seq185_BIOID47101    -             77   5.2e-09   35.5   0.1   1   1   5.3e-13   7.3e-09   35.0   0.1     1    33     8    45     8    55 0.89 Antidote-toxin recognition MazE
Peptidase_S24        PF00717.18    70 seq186_BIOID47101    -            144   1.5e-11   43.5   0.0   1   1   1.5e-15   2.1e-11   43.1   0.0     2    69    57   122    56   123 0.94 Peptidase S24-like
DDE_Tnp_1            PF01609.16   211 seq190_BIOID47101    -            326   8.6e-33  113.5   0.8   1   1   4.1e-36   1.1e-32  113.1   0.3     4   210   135   309   132   311 0.95 Transposase DDE domain
DUF772               PF05598.6     77 seq190_BIOID47101    -            326   3.1e-18   65.3   0.0   1   1   2.2e-21   6.1e-18   64.3   0.0     1    70    50   117    50   124 0.94 Transposase domain (DUF772)
DDE_Tnp_1_6          PF13751.1    125 seq190_BIOID47101    -            326   2.9e-07   30.4   0.4   1   1   1.9e-10   5.3e-07   29.6   0.3    63   121   253   310   229   312 0.82 Transposase DDE domain
DDE_Tnp_1_3          PF13612.1    155 seq190_BIOID47101    -            326   4.1e-07   29.7   0.1   1   1   2.4e-10   6.6e-07   29.0   0.0     9   143   139   282   136   294 0.67 Transposase DDE domain
DDE_4                PF13359.1    153 seq190_BIOID47101    -            326   1.4e-06   27.9   0.1   1   1   7.6e-10   2.1e-06   27.3   0.1     2   147   141   304   140   309 0.77 DDE superfamily endonuclease
Amidohydro_4         PF13147.1    304 seq192_BIOID47101    -            453   4.4e-30  105.5   0.2   1   1   3.5e-33   1.2e-29  104.1   0.2     1   304    45   389    45   389 0.86 Amidohydrolase
Amidohydro_1         PF01979.15   333 seq192_BIOID47101    -            453   3.1e-19   69.6   0.0   1   1   2.1e-21   7.1e-18   65.2   0.0     1   332    50   391    50   392 0.67 Amidohydrolase family
Amidohydro_5         PF13594.1     68 seq192_BIOID47101    -            453   4.2e-17   61.6   0.9   1   1   2.9e-20   9.8e-17   60.4   0.6     1    68    23    88    23    88 0.84 Amidohydrolase
HTH_5                PF01022.15    47 seq196_BIOID47101    -            116   4.3e-09   35.7   0.1   1   1   5.3e-13   7.2e-09   35.0   0.1     2    47    30    75    29    75 0.96 Bacterial regulatory protein, arsR family
HEAT_2               PF13646.1     88 seq197_BIOID47101    -            285   2.9e-26   91.4   0.2   1   2   7.8e-10   2.7e-06   27.4   0.0     3    86    32   119    31   121 0.94 HEAT repeats
HEAT_2               PF13646.1     88 seq197_BIOID47101    -            285   2.9e-26   91.4   0.2   2   2   4.6e-11   1.6e-07   31.4   0.0    11    56   144   189   135   196 0.91 HEAT repeats
HEAT                 PF02985.17    31 seq197_BIOID47101    -            285     6e-16   56.9   1.5   1   1   2.5e-07   0.00086   19.0   0.0     2    24   166   188   165   189 0.95 HEAT repeat
HEAT_PBS             PF03130.11    27 seq197_BIOID47101    -            285   1.4e-05   24.9   0.9   1   1   4.5e-06     0.015   15.5   0.0     1    27   149   175   149   175 0.98 PBS lyase HEAT-like repeat
ABC_tran             PF00005.22   118 seq198_BIOID47101    -            343   2.1e-27   95.6   0.0   1   1   1.3e-30   4.4e-27   94.6   0.0     1   118    45   169    45   169 0.95 ABC transporter
NIL                  PF09383.5     76 seq198_BIOID47101    -            343   7.6e-23   79.7   0.0   1   1   4.6e-26   1.6e-22   78.7   0.0     4    76   268   340   266   340 0.98 NIL domain
AAA_21               PF13304.1    303 seq198_BIOID47101    -            343   1.3e-12   48.1   0.1   1   1   1.8e-11     6e-08   32.8   0.0   220   298   124   200    87   205 0.84 AAA domain
PTR2                 PF00854.16   373 seq201_BIOID47101    -            500   2.5e-75  253.5  26.1   1   1   6.9e-79   4.7e-75  252.5  15.9     2   370    89   428    88   431 0.97 POT family
MFS_1                PF07690.11   354 seq201_BIOID47101    -            500   1.9e-20   72.8  54.6   1   1   3.5e-21   2.4e-17   62.6  25.7    10   301    35   372    26   382 0.78 Major Facilitator Superfamily
Ivy                  PF08816.6    118 seq204_BIOID47101    -            149   5.8e-35  119.7   0.1   1   1   5.1e-39     7e-35  119.4   0.1     1   118    29   144    29   144 0.98 Inhibitor of vertebrate lysozyme (Ivy)
Amidohydro_4         PF13147.1    304 seq206_BIOID47101    -            460   1.9e-33  116.6   0.0   1   1   5.3e-37   2.4e-33  116.2   0.0     1   304   107   427   107   427 0.89 Amidohydrolase
Amidohydro_3         PF07969.6    404 seq206_BIOID47101    -            460   2.1e-08   33.6   2.5   1   1   1.7e-09   7.9e-06   25.2   1.7   101   358   176   384   112   405 0.59 Amidohydrolase family
Amidohydro_5         PF13594.1     68 seq206_BIOID47101    -            460   1.7e-06   27.6   0.0   1   1   2.4e-09   1.1e-05   25.0   0.0     3    45    84   138    82   180 0.71 Amidohydrolase
SLT                  PF01464.15   121 seq209_BIOID47101    -            185   1.7e-09   37.1   0.0   1   1   1.6e-13   2.1e-09   36.7   0.0     2   106    36   141    35   153 0.91 Transglycosylase SLT domain
LysE                 PF01810.13   191 seq213_BIOID47101    -            195   3.7e-14   52.3  17.2   1   1   3.1e-18   4.3e-14   52.1  11.9     1   188    14   194    14   195 0.81 LysE type translocator
IstB_IS21            PF01695.12   178 seq216_BIOID47101    -            265   1.7e-75  252.2   0.7   1   1     1e-78   3.5e-75  251.1   0.0     1   177    51   227    51   228 0.99 IstB-like ATP binding protein
Bac_DnaA             PF00308.13   219 seq216_BIOID47101    -            265   3.3e-10   39.8   0.0   1   1   1.6e-13   5.4e-10   39.1   0.0    36   139    99   199    71   212 0.87 Bacterial dnaA  protein
AAA                  PF00004.24   132 seq216_BIOID47101    -            265   6.2e-07   29.5   0.0   1   1     5e-10   1.7e-06   28.1   0.0     1    74   100   174   100   202 0.73 ATPase family associated with various cellular activities (AAA)
DEDD_Tnp_IS110       PF01548.12   144 seq217_BIOID47101    -            334   1.8e-34  118.3   0.3   1   1   2.3e-37   1.6e-33  115.2   0.0     2   144     7   139     6   139 0.97 Transposase
Transposase_20       PF02371.11    87 seq217_BIOID47101    -            334   1.2e-22   79.6   0.2   1   1     4e-26   2.7e-22   78.5   0.1     2    78   210   286   209   296 0.94 Transposase IS116/IS110/IS902 family
DUF957               PF06117.6     65 seq220_BIOID47101    -            102     1e-32  111.3   2.5   1   1   9.8e-37   1.3e-32  110.9   1.7     1    65     1    67     1    67 0.97 Enterobacterial protein of unknown function (DUF957)
DUF1040              PF06288.8     86 seq221_BIOID47101    -             89   1.6e-46  156.3   0.5   1   1   1.3e-50   1.8e-46  156.2   0.3     1    86     1    86     1    86 1.00 Protein of unknown function (DUF1040)
DDE_Tnp_1_assoc      PF13808.1     90 seq226_BIOID47101    -            248   1.2e-32  111.2   0.0   1   1   2.8e-36   1.9e-32  110.6   0.0     1    90     6    95     6    95 0.99 DDE_Tnp_1-associated
DDE_Tnp_1            PF01609.16   211 seq226_BIOID47101    -            248   3.6e-14   52.7   0.0   1   1   7.3e-18     5e-14   52.2   0.0     4   125   103   222   100   243 0.80 Transposase DDE domain
Prismane             PF03063.15   516 seq227_BIOID47101    -            550  2.9e-155  517.4   0.0   1   1  2.4e-159  3.3e-155  517.2   0.0     1   516     1   548     1   548 0.98 Prismane/CO dehydrogenase family
LrgA                 PF03788.9     96 seq229_BIOID47101    -            135   4.4e-29   99.9  10.2   1   1   4.3e-33   5.8e-29   99.5   7.1     1    94    24   117    24   119 0.98 LrgA family
DUF3442              PF11924.3    280 seq231_BIOID47101    -            538  1.8e-100  336.0   2.3   1   1  1.8e-104  2.5e-100  335.5   1.6     3   280   150   428   148   428 0.99 Protein of unknown function (DUF3442)
Y1_Tnp               PF01797.11   121 seq235_BIOID47101    -             54     5e-16   58.5   0.7   1   1   3.9e-20   5.3e-16   58.4   0.5     4    57     1    54     1    54 0.98 Transposase IS200 like
BPL_LplA_LipB        PF03099.14   125 seq237_BIOID47101    -            321   5.1e-21   74.8   0.0   1   1   1.7e-24   7.6e-21   74.2   0.0     4   125    86   208    83   208 0.89 Biotin/lipoate A/B protein ligase family
HTH_11               PF08279.7     55 seq237_BIOID47101    -            321   8.4e-13   47.6   0.0   1   1   4.4e-16     2e-12   46.4   0.0     4    54     9    58     8    59 0.92 HTH domain
BPL_C                PF02237.12    48 seq237_BIOID47101    -            321   1.6e-11   43.5   0.2   1   1   8.9e-15   4.1e-11   42.2   0.1     1    48   271   317   271   317 0.97 Biotin protein ligase C terminal domain
IMS                  PF00817.15   148 seq240_BIOID47101    -            419   1.6e-26   92.7   0.0   1   1   1.1e-29   4.9e-26   91.2   0.0     1   147     5   150     5   151 0.96 impB/mucB/samB family
DUF4113              PF13438.1     75 seq240_BIOID47101    -            419   5.6e-20   70.9   0.0   1   1   2.2e-23     1e-19   70.1   0.0     7    75   350   417   345   417 0.96 Domain of unknown function (DUF4113)
IMS_C                PF11799.3    137 seq240_BIOID47101    -            419   1.6e-08   34.9   0.0   1   1   5.8e-12   2.6e-08   34.2   0.0     3   122   213   331   211   342 0.82 impB/mucB/samB family C-terminal
Ribosomal_L11_N      PF03946.9     60 seq241_BIOID47101    -            142   3.2e-32  109.6   0.3   1   1   8.7e-36   5.9e-32  108.7   0.2     1    60     8    67     8    67 0.99 Ribosomal protein L11, N-terminal domain
Ribosomal_L11        PF00298.14    69 seq241_BIOID47101    -            142   6.6e-29   99.7   2.9   1   1   1.8e-32   1.2e-28   98.8   2.0     1    69    72   140    72   140 0.99 Ribosomal protein L11, RNA binding domain
ABC_tran             PF00005.22   118 seq242_BIOID47101    -            228   1.8e-19   70.1   0.0   1   1   1.8e-23   2.4e-19   69.7   0.0     1   117    52   172    52   173 0.86 ABC transporter
ParBc                PF02195.13    90 seq243_BIOID47101    -            143   5.3e-18   64.7   0.0   1   1   6.4e-22   8.8e-18   64.0   0.0     2    89     9    93     8    94 0.92 ParB-like nuclease domain
Rnf-Nqr              PF02508.9    190 seq246_BIOID47101    -            231   7.9e-59  198.3   9.5   1   1   6.7e-63   9.1e-59  198.1   6.6     1   189     1   200     1   201 0.98 Rnf-Nqr subunit, membrane protein
PTPS                 PF01242.14   123 seq249_BIOID47101    -            120   8.7e-36  122.1   0.0   1   1     7e-40   9.6e-36  122.0   0.0     2   123     5   120     4   120 0.97 6-pyruvoyl tetrahydropterin synthase
CsiD                 PF08943.5    297 seq253_BIOID47101    -            325  1.1e-148  493.9   0.0   1   1  1.8e-152  1.2e-148  493.7   0.0     1   297    20   315    20   315 1.00 CsiD
TauD                 PF02668.11   258 seq253_BIOID47101    -            325   3.6e-11   43.0   0.1   1   1   7.3e-15     5e-11   42.6   0.1    33   256    88   309    64   311 0.80 Taurine catabolism dioxygenase TauD, TfdA family
APH                  PF01636.18   239 seq259_BIOID47101    -            328   1.6e-41  142.5   1.8   1   1   3.7e-45   2.5e-41  141.8   1.2     2   232    31   259    30   269 0.84 Phosphotransferase enzyme family
EcKinase             PF02958.15   293 seq259_BIOID47101    -            328   0.00012   21.2   0.0   1   1   3.1e-08   0.00021   20.4   0.0   197   280   176   252   149   257 0.79 Ecdysteroid kinase
HOK_GEF              PF01848.11    43 seq263_BIOID47101    -             69   4.2e-19   67.4   3.3   1   1   3.7e-23   5.1e-19   67.2   2.3     1    43    24    66    24    66 0.98 Hok/gef family
GalKase_gal_bdg      PF10509.4     52 seq266_BIOID47101    -            382   2.5e-23   80.9   0.1   1   1   9.8e-27   4.5e-23   80.1   0.1     2    52     9    59     8    59 0.96 Galactokinase galactose-binding signature
GHMP_kinases_N       PF00288.21    67 seq266_BIOID47101    -            382   2.7e-14   52.8   0.2   1   1   1.1e-17     5e-14   52.0   0.2     2    66   115   181   114   182 0.94 GHMP kinases N terminal domain
GHMP_kinases_C       PF08544.8     85 seq266_BIOID47101    -            382   2.4e-13   49.9   0.1   1   1   1.4e-16   6.3e-13   48.6   0.1     2    84   279   361   278   362 0.93 GHMP kinases C terminal
RHH_2                PF03693.9     81 seq268_BIOID47101    -            165   1.9e-30  104.7   3.2   1   1   1.5e-34     2e-30  104.6   1.2     1    80    86   164    86   165 0.97 Uncharacterised protein family (UPF0156)
LrgB                 PF04172.11   215 seq270_BIOID47101    -            231   1.2e-82  276.2  15.2   1   1   9.7e-87   1.3e-82  276.0  10.6     1   215    12   226    12   226 0.99 LrgB-like family
Ldh_2                PF02615.9    335 seq274_BIOID47101    -            332  1.1e-143  477.9   0.0   1   1  8.9e-148  1.2e-143  477.7   0.0     1   334     1   331     1   332 0.99 Malate/L-lactate dehydrogenase
Pantoate_transf      PF02548.10   261 seq275_BIOID47101    -            264  2.2e-108  361.2   0.2   1   1  1.8e-112  2.5e-108  361.0   0.1     2   261     3   260     2   260 0.99 Ketopantoate hydroxymethyltransferase
ABC_tran             PF00005.22   118 seq277_BIOID47101    -            467   5.4e-26   91.1   0.0   1   1   3.3e-29   1.1e-25   90.1   0.0     1   117   135   259   135   260 0.97 ABC transporter
CBS                  PF00571.23    57 seq277_BIOID47101    -            467   2.8e-06   26.7   0.0   1   1   4.2e-07    0.0014   18.0   0.0    32    55   436   459   413   461 0.86 CBS domain
Ribosomal_L1         PF00687.16   221 seq278_BIOID47101    -            234   9.2e-50  168.8   0.2   1   1   7.9e-54   1.1e-49  168.6   0.2    13   220    28   220     8   221 0.90 Ribosomal protein L1p/L10e family
UPF0253              PF06786.7     66 seq279_BIOID47101    -             72   1.7e-34  117.6   1.8   1   1   1.4e-38   1.9e-34  117.4   1.3     2    66     8    72     7    72 0.98 Uncharacterised protein family (UPF0253)
AA_permease          PF00324.16   479 seq282_BIOID47101    -            514  3.2e-121  404.9  47.4   1   1  5.3e-125  3.6e-121  404.7  32.8     2   478    50   491    49   492 0.98 Amino acid permease
AA_permease_2        PF13520.1    426 seq282_BIOID47101    -            514   3.8e-43  147.4  50.8   1   1   6.7e-47   4.5e-43  147.2  35.2     5   423    49   477    45   480 0.85 Amino acid permease
PS_Dcarbxylase       PF02666.10   202 seq289_BIOID47101    -            322   1.4e-62  210.4   0.0   1   1   1.3e-66   1.7e-62  210.1   0.0     1   198    63   281    63   285 0.93 Phosphatidylserine decarboxylase
DDE_Tnp_1            PF01609.16   211 seq291_BIOID47101    -             66   1.7e-06   27.6   0.2   1   1   1.4e-10   1.9e-06   27.5   0.1   143   197     7    65     2    66 0.94 Transposase DDE domain
Pro_dh               PF01619.13   345 seq292_BIOID47101    -           1320  2.5e-133  444.1   0.0   1   1  5.1e-137  3.5e-133  443.6   0.0     2   344   229   573   228   574 0.99 Proline dehydrogenase
Aldedh               PF00171.17   462 seq292_BIOID47101    -           1320  8.2e-111  370.4   0.3   1   1  2.1e-114  1.5e-110  369.6   0.2     7   450   659  1103   654  1111 0.94 Aldehyde dehydrogenase family
BPD_transp_1         PF00528.17   185 seq295_BIOID47101    -            217   1.5e-20   73.4  20.1   1   1   1.1e-24   1.5e-20   73.4  14.0     2   181    32   216    27   217 0.85 Binding-protein-dependent transport system inner membrane component
ROF                  PF07073.7     80 seq300_BIOID47101    -             86   5.8e-25   86.9   0.1   1   1   4.8e-29   6.5e-25   86.8   0.0     1    80     9    83     9    83 0.97 Modulator of Rho-dependent transcription termination (ROF)
FAD_binding_3        PF01494.14   356 seq301_BIOID47101    -            554   1.3e-82  277.5   0.0   1   1   2.5e-86   1.7e-82  277.2   0.0     2   355    16   352    15   353 0.95 FAD binding domain
Rhodanese            PF00581.15   113 seq302_BIOID47101    -            440   4.4e-29  100.9   0.2   1   2   8.1e-15   1.1e-10   41.7   0.0    22   112   183   268   161   269 0.81 Rhodanese-like domain
Rhodanese            PF00581.15   113 seq302_BIOID47101    -            440   4.4e-29  100.9   0.2   2   2   8.6e-15   1.2e-10   41.6   0.0     5   112   304   423   300   424 0.83 Rhodanese-like domain
Exo_endo_phos        PF03372.18   251 seq305_BIOID47101    -            259   5.8e-12   45.9   0.4   1   1   7.6e-16     1e-11   45.1   0.3     2   251    41   245    40   245 0.65 Endonuclease/Exonuclease/phosphatase family
Plasmid_stabil       PF05016.9     90 seq307_BIOID47101    -             94   3.7e-19   68.7   0.1   1   1     3e-23   4.1e-19   68.6   0.1     1    89     2    88     2    89 0.92 Plasmid stabilisation system protein
Trehalase            PF01204.13   512 seq313_BIOID47101    -            549  1.2e-161  538.6   0.1   1   1  1.1e-165  1.5e-161  538.3   0.1     1   511    70   546    70   547 0.96 Trehalase
Methyltransf_27      PF13708.1    194 seq314_BIOID47101    -            292   1.7e-33  115.7   0.0   1   1   1.5e-37   2.1e-33  115.3   0.0     3   194    94   288    92   288 0.91 Methyltransferase domain
Peripla_BP_3         PF13377.1    160 seq318_BIOID47101    -            343   4.1e-27   95.0   0.0   1   1   3.4e-30   1.5e-26   93.1   0.0     2   160   180   343   179   343 0.85 Periplasmic binding protein-like domain
LacI                 PF00356.16    46 seq318_BIOID47101    -            343   1.2e-18   66.3   0.0   1   1   5.8e-22   2.6e-18   65.2   0.0     1    46    14    59    14    59 0.99 Bacterial regulatory proteins, lacI family
Peripla_BP_1         PF00532.16   279 seq318_BIOID47101    -            343   7.1e-17   61.4   0.1   1   1   2.4e-20   1.1e-16   60.7   0.0     2   277    71   336    70   338 0.80 Periplasmic binding proteins and sugar binding domain of LacI family
Xan_ur_permease      PF00860.15   389 seq321_BIOID47101    -            433   6.3e-98  327.6  32.7   1   1  5.5e-102   7.5e-98  327.4  22.7     2   387     9   394     8   396 0.97 Permease family
Fer4_5               PF12801.2     48 seq323_BIOID47101    -            362   4.3e-21   74.3   6.6   1   2   3.3e-17   7.6e-14   51.1   0.3     2    47    97   142    96   143 0.93 4Fe-4S binding domain
Fer4_5               PF12801.2     48 seq323_BIOID47101    -            362   4.3e-21   74.3   6.6   2   2     7e-12   1.6e-08   34.0   0.7     2    48   201   247   200   247 0.83 4Fe-4S binding domain
Fer4_10              PF13237.1     52 seq323_BIOID47101    -            362   1.3e-07   31.1  40.3   1   1   2.3e-09   5.2e-06   26.0  10.7     5    52   252   294   248   294 0.94 4Fe-4S dicluster domain
DAO                  PF01266.19   358 seq324_BIOID47101    -            422   1.9e-62  211.1   0.0   1   1   1.6e-66   2.2e-62  210.9   0.0     1   356     3   390     3   392 0.86 FAD dependent oxidoreductase
UDG                  PF03167.14   152 seq325_BIOID47101    -            229   3.2e-30  104.4   0.1   1   1   3.4e-34   4.6e-30  103.9   0.0     6   152    54   211    50   211 0.96 Uracil DNA glycosylase superfamily
dCMP_cyt_deam_2      PF08211.6    124 seq329_BIOID47101    -            294   2.3e-50  169.6   0.2   1   1   6.8e-52   4.7e-48  162.1   0.0     1   123   157   278   157   279 0.98 Cytidine and deoxycytidylate deaminase zinc-binding region
dCMP_cyt_deam_1      PF00383.17   102 seq329_BIOID47101    -            294   1.3e-17   63.2   0.0   1   1   4.4e-18     3e-14   52.3   0.0    10    93    56   139    47   143 0.86 Cytidine and deoxycytidylate deaminase zinc-binding region
Iso_dh               PF00180.15   348 seq332_BIOID47101    -            361   8.9e-87  291.1   0.0   1   1     8e-91   1.1e-86  290.8   0.0     1   347     6   354     6   355 0.93 Isocitrate/isopropylmalate dehydrogenase
DSBA                 PF01323.15   193 seq333_BIOID47101    -            208   6.8e-32  110.4   3.3   1   1   7.9e-35   5.4e-31  107.5   2.3     1   192    40   197    40   198 0.95 DSBA-like thioredoxin domain
Thioredoxin_4        PF13462.1    163 seq333_BIOID47101    -            208   4.4e-10   39.7   0.0   1   1   9.2e-14   6.3e-10   39.1   0.0    16   149    40   180    33   191 0.69 Thioredoxin
UPF0118              PF01594.11   327 seq334_BIOID47101    -            370   1.6e-65  221.1  41.1   1   1   1.4e-69   1.9e-65  220.9  28.5     2   327    15   345    14   345 0.99 Domain of unknown function DUF20
LigT_PEase           PF02834.11    87 seq335_BIOID47101    -            176   2.5e-23   81.7   0.5   1   2   1.9e-16   1.3e-12   47.3   0.1     1    87    11    89    11    89 0.92 LigT like Phosphoesterase
LigT_PEase           PF02834.11    87 seq335_BIOID47101    -            176   2.5e-23   81.7   0.5   2   2   1.5e-11     1e-07   31.6   0.0     4    85    92   164    90   166 0.72 LigT like Phosphoesterase
2_5_RNA_ligase2      PF13563.1    153 seq335_BIOID47101    -            176     8e-11   41.7   0.1   1   1   1.3e-14     9e-11   41.5   0.0     2   121    14   135    13   165 0.87 2'-5' RNA ligase superfamily
Pantoate_ligase      PF02569.10   280 seq336_BIOID47101    -            283  6.6e-124  412.0   0.1   1   1  5.4e-128  7.4e-124  411.9   0.0     1   280     1   280     1   280 0.98 Pantoate-beta-alanine ligase
GST_C                PF00043.20    95 seq337_BIOID47101    -            201   3.2e-15   55.7   0.1   1   1   1.9e-18   5.3e-15   55.0   0.1     5    95   104   189   100   189 0.94 Glutathione S-transferase, C-terminal domain
GST_N_2              PF13409.1     70 seq337_BIOID47101    -            201   9.7e-12   44.6   0.0   1   1   1.4e-14   3.7e-11   42.7   0.0     5    69    11    75     9    76 0.95 Glutathione S-transferase, N-terminal domain
GST_N_3              PF13417.1     75 seq337_BIOID47101    -            201   3.7e-11   42.9   0.0   1   1   2.8e-14   7.6e-11   41.9   0.0    15    73    16    79    11    81 0.89 Glutathione S-transferase, N-terminal domain
GST_C_2              PF13410.1     69 seq337_BIOID47101    -            201   7.1e-10   38.5   0.1   1   1   3.8e-13   1.1e-09   37.9   0.0     7    69   125   184    71   184 0.90 Glutathione S-transferase, C-terminal domain
GST_N                PF02798.15    76 seq337_BIOID47101    -            201   8.4e-09   35.3   0.0   1   1     9e-12   2.5e-08   33.8   0.0     3    76     1    75     1    75 0.94 Glutathione S-transferase, N-terminal domain
MFS_1                PF07690.11   354 seq338_BIOID47101    -            416   1.6e-25   89.5  61.2   1   2   3.7e-20   2.5e-16   59.2  19.0     1   224    22   237    22   242 0.81 Major Facilitator Superfamily
MFS_1                PF07690.11   354 seq338_BIOID47101    -            416   1.6e-25   89.5  61.2   2   2   7.4e-13     5e-09   35.2  19.8    10   179   237   409   232   415 0.80 Major Facilitator Superfamily
MFS_3                PF05977.8    524 seq338_BIOID47101    -            416   4.8e-21   74.3  33.9   1   1   9.1e-25   6.2e-21   73.9  23.5     9   396    16   400    12   414 0.89 Transmembrane secretion effector
ASCH                 PF04266.9    104 seq339_BIOID47101    -            146   2.2e-19   69.6   0.0   1   1   1.8e-23   2.5e-19   69.4   0.0     5   103    37   143    16   144 0.92 ASCH domain
Lipoprotein_9        PF03180.9    237 seq340_BIOID47101    -            271  4.3e-101  336.6   2.9   1   1  7.1e-105  4.9e-101  336.4   2.0     1   237    33   271    33   271 0.99 NLPA lipoprotein
OpuAC                PF04069.7    257 seq340_BIOID47101    -            271     9e-05   21.8   1.1   1   1   1.9e-08   0.00013   21.3   0.8     2   113    32   132    31   261 0.82 Substrate binding domain of ABC-type glycine betaine transport system
DUF386               PF04074.7    153 seq341_BIOID47101    -            155   1.5e-55  186.8   0.0   1   1   1.2e-59   1.6e-55  186.6   0.0     1   152     1   151     1   152 0.99 Domain of unknown function (DUF386)
Hexapep              PF00132.19    36 seq342_BIOID47101    -            326     1e-05   24.7  18.0   1   1   2.7e-07    0.0038   16.5   0.5     8    36   232   260   226   260 0.89 Bacterial transferase hexapeptide (six repeats)
Aldose_epim          PF01263.15   301 seq345_BIOID47101    -            346   3.1e-92  308.8   0.0   1   1   2.5e-96   3.4e-92  308.6   0.0     2   301    17   342    16   342 0.99 Aldose 1-epimerase
MMR_HSR1             PF01926.18   114 seq346_BIOID47101    -            287   1.3e-14   54.0   0.0   1   1   3.1e-18   2.1e-14   53.3   0.0     2   109    39   149    38   156 0.73 50S ribosome-binding GTPase
Dynamin_N            PF00350.18   168 seq346_BIOID47101    -            287   1.7e-09   37.6   0.0   1   1     2e-08   0.00014   21.6   0.0     1    42    39    81    39    85 0.89 Dynamin family
Big_1                PF02369.11   100 seq347_BIOID47101    -            885  6.2e-148  481.5 116.1   1   7     1e-21   3.5e-18   65.2   8.8     2    94   219   307   214   313 0.88 Bacterial Ig-like domain (group 1)
Big_1                PF02369.11   100 seq347_BIOID47101    -            885  6.2e-148  481.5 116.1   2   7   1.6e-25   5.6e-22   77.4   7.8     3    97   315   407   312   410 0.90 Bacterial Ig-like domain (group 1)
Big_1                PF02369.11   100 seq347_BIOID47101    -            885  6.2e-148  481.5 116.1   3   7   5.9e-28     2e-24   85.2   2.6     2    97   412   510   411   512 0.95 Bacterial Ig-like domain (group 1)
Big_1                PF02369.11   100 seq347_BIOID47101    -            885  6.2e-148  481.5 116.1   4   7   2.2e-28   7.6e-25   86.6   7.2     4   100   524   616   521   616 0.94 Bacterial Ig-like domain (group 1)
Big_1                PF02369.11   100 seq347_BIOID47101    -            885  6.2e-148  481.5 116.1   5   7   1.3e-22   4.5e-19   68.0   8.1     4   100   622   716   619   716 0.84 Bacterial Ig-like domain (group 1)
Big_1                PF02369.11   100 seq347_BIOID47101    -            885  6.2e-148  481.5 116.1   6   7     1e-27   3.6e-24   84.4   6.1     2   100   727   829   726   829 0.89 Bacterial Ig-like domain (group 1)
Big_1                PF02369.11   100 seq347_BIOID47101    -            885  6.2e-148  481.5 116.1   7   7   4.1e-11   1.4e-07   31.2   0.1     2    52   831   880   830   885 0.89 Bacterial Ig-like domain (group 1)
Fer2                 PF00111.22    78 seq348_BIOID47101    -            322   1.3e-14   53.5   2.5   1   1   5.9e-18   2.7e-14   52.5   1.7     8    77   248   315   242   316 0.87 2Fe-2S iron-sulfur cluster binding domain
FAD_binding_6        PF00970.19    99 seq348_BIOID47101    -            322   2.6e-11   43.3   0.0   1   1     1e-14   4.6e-11   42.5   0.0     2    98    12   105    11   106 0.88 Oxidoreductase FAD-binding domain
NAD_binding_1        PF00175.16   109 seq348_BIOID47101    -            322     2e-08   34.6   0.0   1   1   8.5e-12   3.9e-08   33.7   0.0     1   107   116   210   116   212 0.82 Oxidoreductase NAD-binding domain
Ribosomal_L10        PF00466.15   100 seq350_BIOID47101    -            165   2.5e-26   91.3   0.0   1   1   2.6e-30   3.6e-26   90.8   0.0     3   100     5   101     3   101 0.98 Ribosomal protein L10
MscS_TM              PF12794.2    340 seq355_BIOID47101    -           1107  3.7e-122  407.0  13.3   1   1  8.1e-126  3.7e-122  407.0   9.2     2   340   474   814   473   814 0.97 Mechanosensitive ion channel inner membrane domain 1
MscS_porin           PF12795.2    240 seq355_BIOID47101    -           1107   7.7e-58  195.5  55.5   1   1   1.7e-61   7.7e-58  195.5  38.5     1   239    30   260    27   261 0.96 Mechanosensitive ion channel porin domain
MS_channel           PF00924.13   206 seq355_BIOID47101    -           1107   7.4e-54  182.0   2.7   1   1   2.6e-57   1.2e-53  181.4   0.5     2   206   875  1074   874  1074 0.99 Mechanosensitive ion channel
Methyltransf_11      PF08241.7     95 seq356_BIOID47101    -            256   1.3e-24   86.3   0.0   1   1   2.2e-27   2.3e-24   85.5   0.0     1    95    49   145    49   145 0.97 Methyltransferase domain
Methyltransf_31      PF13847.1    152 seq356_BIOID47101    -            256   9.2e-21   73.9   0.0   1   1   1.1e-23   1.2e-20   73.5   0.0     4   112    45   149    43   234 0.86 Methyltransferase domain
Methyltransf_23      PF13489.1    162 seq356_BIOID47101    -            256   2.4e-19   69.4   0.0   1   1   3.2e-22   3.4e-19   68.9   0.0     7   159    31   191    26   194 0.82 Methyltransferase domain
Ubie_methyltran      PF01209.13   233 seq356_BIOID47101    -            256   9.3e-18   64.0   0.0   1   1   1.2e-20   1.2e-17   63.6   0.0    39   158    36   152     2   162 0.83 ubiE/COQ5 methyltransferase family
Methyltransf_18      PF12847.2    112 seq356_BIOID47101    -            256   2.8e-16   59.9   0.1   1   1   5.4e-19   5.7e-16   58.9   0.0     2   109    45   145    44   148 0.90 Methyltransferase domain
Methyltransf_12      PF08242.7     99 seq356_BIOID47101    -            256   4.2e-14   52.7   0.0   1   1   6.7e-17     7e-14   51.9   0.0     1    98    49   142    49   143 0.93 Methyltransferase domain
Methyltransf_25      PF13649.1    101 seq356_BIOID47101    -            256   2.1e-13   50.3   0.3   1   1   3.9e-16   4.1e-13   49.4   0.1     1   101    48   141    48   141 0.92 Methyltransferase domain
Methyltransf_26      PF13659.1    117 seq356_BIOID47101    -            256   3.3e-11   43.1   0.8   1   1   6.8e-14   7.2e-11   42.0   0.2     3   113    47   145    45   147 0.92 Methyltransferase domain
MTS                  PF05175.9    170 seq356_BIOID47101    -            256   2.3e-09   36.7   0.1   1   1   4.3e-12   4.5e-09   35.8   0.0    25   144    38   150    32   175 0.79 Methyltransferase small domain
Methyltransf_8       PF05148.10   219 seq356_BIOID47101    -            256   5.3e-08   32.6   0.0   1   1   3.9e-10   4.1e-07   29.7   0.0    49   164    15   153     6   177 0.69 Hypothetical methyltransferase
Methyltransf_29      PF03141.11   506 seq356_BIOID47101    -            256   7.1e-08   31.1   0.1   1   1   8.5e-11     9e-08   30.7   0.0   115   218    42   146     8   170 0.78 Putative S-adenosyl-L-methionine-dependent methyltransferase
TehB                 PF03848.9    192 seq356_BIOID47101    -            256   9.1e-06   24.8   0.0   1   1   1.7e-08   1.8e-05   23.9   0.0    31   135    45   149    14   157 0.79 Tellurite resistance protein TehB
PrmA                 PF06325.8    295 seq356_BIOID47101    -            256   6.6e-05   22.0   0.0   1   1   8.6e-08     9e-05   21.6   0.0   161   262    44   150    29   188 0.74 Ribosomal protein L11 methyltransferase (PrmA)
OEP                  PF02321.13   188 seq357_BIOID47101    -            457   9.8e-52  175.1  39.3   1   2   7.2e-27   9.8e-23   80.5  12.6     3   188    65   247    63   247 0.97 Outer membrane efflux protein
OEP                  PF02321.13   188 seq357_BIOID47101    -            457   9.8e-52  175.1  39.3   2   2   4.7e-33   6.5e-29  100.7   9.1     7   188   275   455   270   455 0.94 Outer membrane efflux protein
SfsA                 PF03749.8    216 seq360_BIOID47101    -            234   4.7e-83  277.7   0.0   1   1   3.9e-87   5.3e-83  277.6   0.0     1   213    13   228    13   231 0.98 Sugar fermentation stimulation protein
BPD_transp_1         PF00528.17   185 seq362_BIOID47101    -            354   2.5e-26   92.2  16.2   1   1   1.8e-30   2.5e-26   92.2  11.2     1   176   163   324   163   332 0.91 Binding-protein-dependent transport system inner membrane component
SAF_2                PF13144.1    196 seq363_BIOID47101    -            219   3.6e-40  137.4   0.5   1   1     6e-44   4.1e-40  137.2   0.4     3   194    26   215    24   217 0.93 SAF-like
SAF                  PF08666.7     63 seq363_BIOID47101    -            219   1.4e-07   31.6   0.0   1   1   7.2e-11   4.9e-07   29.9   0.0     2    61    96   155    95   157 0.94 SAF domain
KdgM                 PF06178.8    218 seq364_BIOID47101    -            238   2.9e-64  216.4  12.8   1   1   2.4e-68   3.2e-64  216.2   8.8     3   216    19   236    17   238 0.98 Oligogalacturonate-specific porin protein (KdgM)
NAD-GH               PF10712.4    576 seq367_BIOID47101    -            619    2e-256  851.7  28.4   1   1  1.7e-260  2.3e-256  851.5  19.7     1   576    28   606    28   606 1.00 NAD-specific glutamate dehydrogenase
tRNA_U5-meth_tr      PF05958.6    352 seq369_BIOID47101    -            366  3.1e-187  621.3   1.3   1   1  1.3e-190  3.5e-187  621.1   0.9     1   351    10   365    10   366 0.99 tRNA (Uracil-5-)-methyltransferase
Methyltransf_4       PF02390.12   197 seq369_BIOID47101    -            366   5.4e-07   28.7   0.1   1   1   3.8e-10     1e-06   27.8   0.1    21    86   211   275   178   286 0.81 Putative methyltransferase
MTS                  PF05175.9    170 seq369_BIOID47101    -            366   8.1e-06   25.2   0.0   1   1   5.7e-09   1.6e-05   24.2   0.0    31    87   210   264   188   282 0.85 Methyltransferase small domain
Cons_hypoth95        PF03602.10   183 seq369_BIOID47101    -            366   1.6e-05   24.2   0.2   1   1   2.2e-08     6e-05   22.3   0.2    41   123   209   301   196   350 0.73 Conserved hypothetical protein 95
DUF945               PF06097.6    459 seq371_BIOID47101    -            476    2e-106  356.4  12.4   1   1  1.7e-110  2.4e-106  356.1   8.6     3   459     4   467     2   467 0.98 Bacterial protein of unknown function (DUF945)
DctQ                 PF04290.7    133 seq372_BIOID47101    -            157   1.2e-29  102.6   7.5   1   1   1.1e-33   1.5e-29  102.3   5.2     2   132    17   145    16   147 0.92 Tripartite ATP-independent periplasmic transporters, DctQ component
Peripla_BP_4         PF13407.1    258 seq373_BIOID47101    -            328   3.9e-52  177.0   0.7   1   1   3.4e-56   4.6e-52  176.8   0.5     5   258    36   289    31   289 0.96 Periplasmic binding protein domain
Ribosomal_L12        PF00542.14    68 seq377_BIOID47101    -            121   1.8e-31  107.8   8.6   1   1   2.8e-35   3.8e-31  106.7   6.0     1    68    54   121    54   121 0.99 Ribosomal protein L7/L12 C-terminal domain
Methyltransf_27      PF13708.1    194 seq378_BIOID47101    -            584   2.8e-56  190.0   0.1   1   1   9.5e-60   4.3e-56  189.4   0.1     2   194   119   322   118   322 0.95 Methyltransferase domain
Methyltransf_26      PF13659.1    117 seq378_BIOID47101    -            584   1.1e-08   35.0   0.1   1   1   5.3e-12   2.4e-08   33.8   0.0     1   116   447   543   447   544 0.83 Methyltransferase domain
MTS                  PF05175.9    170 seq378_BIOID47101    -            584   3.5e-05   23.1   0.0   1   1   1.4e-08   6.2e-05   22.3   0.0    60   144   470   546   459   569 0.71 Methyltransferase small domain
DUF218               PF02698.12   155 seq379_BIOID47101    -            239   5.7e-21   74.5   0.0   1   1   5.8e-25     8e-21   74.0   0.0     4   132    47   172    45   186 0.93 DUF218 domain
OEP                  PF02321.13   188 seq380_BIOID47101    -            495   6.9e-60  201.7  39.4   1   2   1.2e-30   1.7e-26   92.9  13.5     2   188    28   211    27   211 0.98 Outer membrane efflux protein
OEP                  PF02321.13   188 seq380_BIOID47101    -            495   6.9e-60  201.7  39.4   2   2   1.8e-37   2.5e-33  115.1   8.2     2   188   234   429   233   429 0.98 Outer membrane efflux protein
Channel_Tsx          PF03502.8    238 seq385_BIOID47101    -            254   2.1e-52  178.2  30.8   1   1   1.7e-56   2.4e-52  178.0  21.4     2   238    34   254    33   254 0.97 Nucleoside-specific channel-forming protein, Tsx
Gly_kinase           PF02595.10   378 seq387_BIOID47101    -            381  1.4e-183  609.7  19.5   1   1  1.2e-187  1.6e-183  609.5  13.5     1   377     1   377     1   378 1.00 Glycerate kinase family
Aldedh               PF00171.17   462 seq388_BIOID47101    -            482  9.6e-176  584.5   0.1   1   1  7.9e-180  1.1e-175  584.3   0.1     1   461    19   477    19   478 0.99 Aldehyde dehydrogenase family
VWA_CoxE             PF05762.9    222 seq389_BIOID47101    -            378   1.4e-66  223.7   0.1   1   1   4.2e-70   1.9e-66  223.2   0.1     1   222   151   372   151   372 0.98 VWA domain containing CoxE-like protein
VWA_2                PF13519.1    172 seq389_BIOID47101    -            378   6.7e-09   35.9   0.4   1   1   1.2e-11   5.2e-08   33.0   0.1     2   140   217   342   216   375 0.79 von Willebrand factor type A domain
VWA                  PF00092.23   179 seq389_BIOID47101    -            378   4.1e-06   26.5   0.8   1   1   6.6e-09     3e-05   23.6   0.6     2   142   217   336   216   358 0.73 von Willebrand factor type A domain
LigB                 PF02900.13   272 seq391_BIOID47101    -            314   6.4e-86  287.5   0.0   1   1   5.3e-90   7.3e-86  287.4   0.0     2   272     5   306     4   306 0.97 Catalytic LigB subunit of aromatic ring-opening dioxygenase
DUF932               PF06067.6    239 seq392_BIOID47101    -            273   2.5e-66  223.2   0.0   1   1   2.1e-70   2.9e-66  223.0   0.0     1   239    37   262    37   262 0.99 Domain of unknown function (DUF932)
DctM                 PF06808.7    416 seq393_BIOID47101    -            425  3.2e-128  427.7  50.4   1   1  5.5e-132  3.8e-128  427.4  34.9     2   415     8   415     7   416 0.99 DctM-like transporters
Kelch_6              PF13964.1     50 seq395_BIOID47101    -            404     4e-15   55.1  15.7   1   1   9.6e-12   2.2e-08   33.8   0.1     1    43   110   156   110   162 0.92 Kelch motif
Kelch_4              PF13418.1     49 seq395_BIOID47101    -            404   1.3e-14   53.5  28.5   1   1   3.1e-12     7e-09   35.2   0.0     2    46   111   161   110   164 0.87 Galactose oxidase, central domain
Kelch_1              PF01344.20    47 seq395_BIOID47101    -            404   2.2e-13   49.4   5.2   1   1   1.1e-11   2.4e-08   33.2   0.0     1    43   110   156   110   158 0.95 Kelch motif
Kelch_2              PF07646.10    49 seq395_BIOID47101    -            404     7e-13   47.9   7.8   1   1   2.4e-10   5.4e-07   29.3   0.0     1    45   110   156   110   157 0.94 Kelch motif
Kelch_3              PF13415.1     49 seq395_BIOID47101    -            404   4.7e-11   42.4  13.3   1   1   4.6e-10     1e-06   28.5   0.0     2    46   121   169   120   172 0.80 Galactose oxidase, central domain
Kelch_5              PF13854.1     42 seq395_BIOID47101    -            404   1.4e-10   40.8   9.2   1   1   2.1e-09   4.7e-06   26.3   0.0     3    42   109   151   106   151 0.91 Kelch motif
BCCT                 PF02028.12   485 seq397_BIOID47101    -            536  4.5e-132  440.6  40.5   1   1  3.9e-136  5.3e-132  440.3  28.1     3   485    14   499    12   499 0.98 BCCT family transporter
FlgM                 PF04316.8     57 seq399_BIOID47101    -             97   2.2e-11   43.4   0.5   1   1   2.5e-15   3.4e-11   42.8   0.3     2    56    40    89    25    90 0.84 Anti-sigma-28 factor, FlgM
zf-dskA_traR         PF01258.12    36 seq400_BIOID47101    -            151   5.7e-10   38.6   3.6   1   1   7.5e-14     1e-09   37.8   2.5     2    35   110   143   109   147 0.87 Prokaryotic dksA/traR C4-type zinc finger
TPP_enzyme_N         PF02776.13   172 seq401_BIOID47101    -            572   4.2e-43  146.6   0.9   1   1   1.3e-45     6e-42  142.9   0.1     2   170     4   170     3   172 0.98 Thiamine pyrophosphate enzyme, N-terminal TPP binding domain
TPP_enzyme_C         PF02775.16   153 seq401_BIOID47101    -            572   4.1e-41  139.9   1.1   1   1   2.3e-44   1.1e-40  138.6   0.3     1   153   379   525   379   525 0.96 Thiamine pyrophosphate enzyme, C-terminal TPP binding domain
TPP_enzyme_M         PF00205.17   137 seq401_BIOID47101    -            572   8.4e-28   96.7   0.0   1   1   4.3e-31   1.9e-27   95.5   0.0     2   137   192   319   191   319 0.96 Thiamine pyrophosphate enzyme, central domain
His_Phos_1           PF00300.17   158 seq402_BIOID47101    -            250     5e-43  146.7   0.0   1   1   4.8e-47   6.5e-43  146.4   0.0     1   158     5   191     5   191 0.94 Histidine phosphatase superfamily (branch 1)
SIS_2                PF13580.1    138 seq405_BIOID47101    -            246   3.1e-31  107.7   0.3   1   1   9.4e-35   6.4e-31  106.7   0.2    15   138    78   200    56   200 0.92 SIS domain
SIS                  PF01380.17   131 seq405_BIOID47101    -            246   5.9e-08   32.2   0.0   1   1   2.3e-11   1.6e-07   30.9   0.0    51   104   163   216   152   229 0.91 SIS domain
UPF0066              PF01980.11   120 seq406_BIOID47101    -            235   1.3e-40  137.9   0.0   1   1   3.5e-44   4.8e-40  136.1   0.0     1   118    18   142    18   144 0.95 Uncharacterised protein family UPF0066
DUF1870              PF08965.5    118 seq409_BIOID47101    -            118   1.3e-59  198.9   0.2   1   1     1e-63   1.4e-59  198.7   0.2     1   118     1   118     1   118 1.00 Domain of unknown function (DUF1870)
NUDIX                PF00293.23   135 seq411_BIOID47101    -            135   6.8e-21   74.2   0.2   1   1   6.7e-25   9.2e-21   73.7   0.1     5   132     6   125     3   128 0.83 NUDIX domain
RNA_pol_Rpb2_6       PF00562.23   386 seq413_BIOID47101    -           1342  4.7e-162  539.0   0.0   1   1  3.5e-162  7.9e-159  528.4   0.1     2   386   716  1264   715  1264 0.98 RNA polymerase Rpb2, domain 6
RNA_pol_Rpb2_7       PF04560.15    83 seq413_BIOID47101    -           1342   5.7e-32  109.6   0.1   1   1   8.2e-35   1.9e-31  108.0   0.0     1    82  1266  1341  1266  1342 0.98 RNA polymerase Rpb2, domain 7
RNA_pol_Rpb2_3       PF04565.11    68 seq413_BIOID47101    -           1342   7.1e-30  102.4   0.0   1   1   7.4e-33   1.7e-29  101.2   0.0     1    68   513   582   513   582 0.98 RNA polymerase Rpb2, domain 3
RNA_pol_Rpb2_45      PF10385.4     66 seq413_BIOID47101    -           1342   4.6e-29   99.9   0.3   1   1   1.5e-31   3.5e-28   97.0   0.2     1    66   591   656   591   656 1.00 RNA polymerase beta subunit external 1 domain
RNA_pol_Rpb2_1       PF04563.10   203 seq413_BIOID47101    -           1342   1.5e-26   92.4   0.0   1   1   1.4e-29   3.1e-26   91.4   0.0     2   203    27   509    26   509 0.98 RNA polymerase beta subunit
RNA_pol_Rpb2_2       PF04561.9    190 seq413_BIOID47101    -           1342   1.6e-25   89.5   0.9   1   2   8.4e-11   1.9e-07   30.5   0.0     1    74   151   225   151   276 0.82 RNA polymerase Rpb2, domain 2
RNA_pol_Rpb2_2       PF04561.9    190 seq413_BIOID47101    -           1342   1.6e-25   89.5   0.9   2   2   1.9e-18   4.4e-15   55.4   0.0    80   190   340   454   329   454 0.88 RNA polymerase Rpb2, domain 2
FlgN                 PF05130.7    143 seq416_BIOID47101    -            138   8.3e-27   94.0  10.3   1   1   6.9e-31   9.4e-27   93.8   7.1     1   143     1   128     1   128 0.96 FlgN protein
GntP_permease        PF02447.11   441 seq417_BIOID47101    -            447    9e-166  551.6  52.1   1   1  7.5e-170    1e-165  551.4  36.1     2   441     5   446     4   446 0.98 GntP family permease
ECH                  PF00378.15   245 seq418_BIOID47101    -            771   2.1e-78  262.7   0.0   1   1   1.1e-81   4.9e-78  261.5   0.0     3   244    54   308    52   309 0.99 Enoyl-CoA hydratase/isomerase family
3HCDH_N              PF02737.13   180 seq418_BIOID47101    -            771   1.1e-60  204.3   0.2   1   1   6.4e-64   2.9e-60  202.8   0.1     2   180   358   536   357   536 0.99 3-hydroxyacyl-CoA dehydrogenase, NAD binding domain
3HCDH                PF00725.17    97 seq418_BIOID47101    -            771   1.6e-35  121.2   2.4   1   2   8.1e-30   3.7e-26   91.2   0.1     1    97   538   634   538   634 0.97 3-hydroxyacyl-CoA dehydrogenase, C-terminal domain
3HCDH                PF00725.17    97 seq418_BIOID47101    -            771   1.6e-35  121.2   2.4   2   2   1.2e-09   5.4e-06   26.6   0.0     4    62   670   732   669   753 0.86 3-hydroxyacyl-CoA dehydrogenase, C-terminal domain
DUF2542              PF10808.3     79 seq419_BIOID47101    -             79     5e-46  154.7   5.7   1   1     4e-50   5.5e-46  154.6   3.9     1    79     1    79     1    79 1.00 Protein of unknown function (DUF2542)
OpuAC                PF04069.7    257 seq421_BIOID47101    -            344   3.7e-56  190.2   3.6   1   1   3.3e-60   4.5e-56  189.9   2.5     2   256    44   326    43   327 0.94 Substrate binding domain of ABC-type glycine betaine transport system
EAL                  PF00563.15   236 seq423_BIOID47101    -            429   1.6e-41  142.2   0.1   1   1   4.8e-45   3.3e-41  141.2   0.0    14   235   199   414   190   415 0.88 EAL domain
BLUF                 PF04940.7     93 seq423_BIOID47101    -            429   2.6e-27   94.2   0.0   1   1   6.5e-31   4.4e-27   93.5   0.0     1    92    28   119    28   120 0.98 Sensors of blue-light using FAD
Ureidogly_hydro      PF04115.7    165 seq426_BIOID47101    -            160   1.7e-52  177.0   0.0   1   1   1.4e-56   1.9e-52  176.8   0.0     3   159     2   153     1   158 0.95 Ureidoglycolate hydrolase
Polysacc_deac_1      PF01522.16   124 seq428_BIOID47101    -            672   1.2e-31  108.7   0.0   1   1   2.6e-35   3.5e-31  107.2   0.0     2   123   102   270   101   271 0.92 Polysaccharide deacetylase
PTS_EIIC             PF02378.13   321 seq430_BIOID47101    -            485   6.8e-42  143.3  31.5   1   1   9.9e-46   6.8e-42  143.3  21.9     3   321   113   396   111   396 0.92 Phosphotransferase system, EIIC
PTS_EIIB             PF00367.15    35 seq430_BIOID47101    -            485   1.5e-16   59.2   0.2   1   1   3.6e-20   2.4e-16   58.5   0.1     1    35     9    43     9    43 0.98 phosphotransferase system, EIIB
Thioredoxin          PF00085.15   104 seq432_BIOID47101    -            139   4.4e-30  103.3   0.9   1   1   2.9e-32   6.6e-29   99.5   0.0     2   102    37   136    36   138 0.94 Thioredoxin
Thioredoxin_2        PF13098.1    112 seq432_BIOID47101    -            139   1.4e-12   47.6   0.0   1   1     4e-15     9e-12   45.0   0.0     7   112    54   135    49   135 0.88 Thioredoxin-like domain
Thioredoxin_7        PF13899.1     82 seq432_BIOID47101    -            139   5.9e-08   32.5   0.4   1   1     3e-10   6.7e-07   29.1   0.0     7    81    42   114    36   115 0.82 Thioredoxin-like
Redoxin              PF08534.5    146 seq432_BIOID47101    -            139   2.6e-06   26.9   0.0   1   1     4e-08     9e-05   21.9   0.0    28    73    52    95    34   103 0.87 Redoxin
HyaE                 PF07449.6    107 seq432_BIOID47101    -            139   8.6e-05   22.2   0.0   1   1   6.1e-08   0.00014   21.6   0.0    52   100    76   124    67   129 0.87 Hydrogenase-1 expression protein HyaE
ABC_tran             PF00005.22   118 seq434_BIOID47101    -            494   3.9e-32  110.9   0.0   1   2   4.9e-20   3.4e-16   59.5   0.0     1   118    44   169    44   169 0.90 ABC transporter
ABC_tran             PF00005.22   118 seq434_BIOID47101    -            494   3.9e-32  110.9   0.0   2   2   7.9e-17   5.4e-13   49.2   0.0     3   117   295   424   293   425 0.83 ABC transporter
tRNA-synt_1c         PF00749.16   314 seq438_BIOID47101    -            308   7.5e-51  172.5   0.0   1   1   2.9e-54   3.9e-50  170.1   0.0     5   295    19   284    17   298 0.93 tRNA synthetases class I (E and Q), catalytic domain
CusF_Ec              PF11604.3     70 seq439_BIOID47101    -            110   1.2e-21   76.2   0.3   1   1   1.2e-25   1.6e-21   75.7   0.2     1    67    42   107    42   110 0.93 Copper binding periplasmic protein CusF
MFS_1                PF07690.11   354 seq440_BIOID47101    -            404   4.8e-30  104.3  49.7   1   2   9.1e-25   1.2e-20   73.4  24.6     2   291    13   288    12   289 0.81 Major Facilitator Superfamily
MFS_1                PF07690.11   354 seq440_BIOID47101    -            404   4.8e-30  104.3  49.7   2   2   4.8e-15   6.6e-11   41.4  10.5    37   183   249   394   244   402 0.79 Major Facilitator Superfamily
PqiA                 PF04403.8    160 seq442_BIOID47101    -            427   3.3e-83  276.9  27.6   1   2   9.5e-42   1.3e-37  128.7   5.6     1   160    65   221    65   221 0.96 Paraquat-inducible protein A
PqiA                 PF04403.8    160 seq442_BIOID47101    -            427   3.3e-83  276.9  27.6   2   2   1.1e-49   1.5e-45  154.5   8.0     1   158   262   420   262   422 0.97 Paraquat-inducible protein A
CSD                  PF00313.17    66 seq443_BIOID47101    -             66   1.9e-22   78.6   0.0   1   1   1.5e-26     2e-22   78.6   0.0     1    65     1    65     1    66 0.98 'Cold-shock' DNA-binding domain
Asp_decarbox         PF02261.11   116 seq444_BIOID47101    -            126   3.2e-49  165.2   0.0   1   1   2.7e-53   3.7e-49  165.0   0.0     1   115     1   115     1   116 0.99 Aspartate decarboxylase
Pep_deformylase      PF01327.16   157 seq447_BIOID47101    -            169   6.4e-53  178.2   0.1   1   1   5.6e-57   7.6e-53  177.9   0.1     2   156     4   152     3   153 0.94 Polypeptide deformylase
DUF1019              PF06254.6     89 seq448_BIOID47101    -            179     4e-34  116.5   0.1   1   1   4.3e-38   5.9e-34  115.9   0.1     1    89    65   157    65   157 0.98 Protein of unknown function (DUF1019)
Abhydrolase_6        PF12697.2    228 seq449_BIOID47101    -            293   9.7e-36  123.6   0.0   1   1   2.5e-39   1.1e-35  123.4   0.0     1   227    43   284    43   285 0.72 Alpha/beta hydrolase family
Abhydrolase_1        PF00561.15   230 seq449_BIOID47101    -            293   2.7e-24   85.9   0.0   1   1   8.2e-28   3.7e-24   85.4   0.0     1   228    71   286    71   288 0.90 alpha/beta hydrolase fold
Abhydrolase_5        PF12695.2    142 seq449_BIOID47101    -            293   9.2e-18   64.2   0.0   1   1   1.7e-20   7.6e-17   61.2   0.0     1   141    42   272    42   273 0.69 Alpha/beta hydrolase family
YfiO                 PF13525.1    203 seq454_BIOID47101    -            245   1.1e-84  282.8   5.8   1   1   2.8e-88   1.3e-84  282.6   4.0     1   202    28   236    28   238 0.97 Outer membrane lipoprotein
TPR_18               PF13512.1    142 seq454_BIOID47101    -            245   5.1e-65  217.7   7.3   1   1     3e-68   1.4e-64  216.3   1.2     2   142    24   167    23   167 0.98 Tetratricopeptide repeat
Pyr_redox_2          PF07992.9    200 seq455_BIOID47101    -            412   2.4e-16   60.0   0.0   1   1   2.4e-18   2.7e-15   56.6   0.0     1   198   126   384   126   386 0.80 Pyridine nucleotide-disulphide oxidoreductase
Pyr_redox            PF00070.22    80 seq455_BIOID47101    -            412   1.9e-13   50.4   0.5   1   1     3e-10   3.5e-07   30.4   0.0     2    76   256   328   255   332 0.77 Pyridine nucleotide-disulphide oxidoreductase
NAD_binding_8        PF13450.1     68 seq455_BIOID47101    -            412   3.3e-09   36.5   0.0   1   1   6.8e-12   7.7e-09   35.3   0.0     1    38   129   166   129   188 0.89 NAD(P)-binding Rossmann-like domain
HI0933_like          PF03486.9    409 seq455_BIOID47101    -            412   2.3e-06   26.2   0.5   1   1   1.2e-08   1.4e-05   23.6   0.0     2    36   126   160   125   164 0.94 HI0933-like protein
FAD_binding_3        PF01494.14   356 seq455_BIOID47101    -            412   2.7e-05   23.2   0.6   1   1   1.1e-07   0.00012   21.1   0.0     3    34   126   157   125   168 0.93 FAD binding domain
Thi4                 PF01946.12   230 seq455_BIOID47101    -            412   5.5e-05   22.2   0.1   1   1   1.1e-07   0.00013   21.0   0.0    20    59   127   166   121   200 0.89 Thi4 family
WYL                  PF13280.1    172 seq456_BIOID47101    -            233   1.4e-08   34.7   0.0   1   1   5.3e-12   2.4e-08   33.9   0.0     4    78   129   197   127   210 0.91 WYL domain
HTH_DeoR             PF08220.7     57 seq456_BIOID47101    -            233   2.8e-06   26.6   0.2   1   1   1.3e-09   5.8e-06   25.6   0.2     1    37    14    50    14    51 0.93 DeoR-like helix-turn-helix domain
GntR                 PF00392.16    64 seq456_BIOID47101    -            233   1.3e-05   24.3   0.2   1   1   5.9e-09   2.7e-05   23.3   0.1    13    43    17    46    10    49 0.88 Bacterial regulatory proteins, gntR family
PTS_EIIA_2           PF00359.17   142 seq457_BIOID47101    -            637   6.7e-33  113.2   0.0   1   1   2.5e-36   1.1e-32  112.5   0.0     5   140   498   634   495   636 0.95 Phosphoenolpyruvate-dependent sugar phosphotransferase system, EIIA 2
PTS_EIIC             PF02378.13   321 seq457_BIOID47101    -            637   2.5e-19   69.1  33.4   1   1   5.5e-23   2.5e-19   69.1  23.2     1   321    17   277    17   277 0.92 Phosphotransferase system, EIIC
PTS_IIB              PF02302.12    90 seq457_BIOID47101    -            637   1.9e-09   37.6   0.3   1   1   1.1e-12   4.9e-09   36.3   0.0     1    79   379   453   379   458 0.87 PTS system, Lactose/Cellobiose specific IIB subunit
SWIM                 PF04434.12    40 seq461_BIOID47101    -            433   7.8e-08   31.5   0.8   1   2     3e-07    0.0041   16.4   0.1    11    39    64    88    55    89 0.84 SWIM zinc finger
SWIM                 PF04434.12    40 seq461_BIOID47101    -            433   7.8e-08   31.5   0.8   2   2   2.8e-06     0.039   13.3   0.0    10    38   159   183   146   184 0.81 SWIM zinc finger
HlyD_2               PF12700.2    328 seq462_BIOID47101    -            407     1e-14   54.3   0.0   1   1   8.7e-18     6e-14   51.8   0.0   136   327   187   378    98   379 0.77 HlyD family secretion protein
HlyD_3               PF13437.1    105 seq462_BIOID47101    -            407   1.7e-13   50.7   0.2   1   1     2e-14   1.4e-10   41.3   0.0     1   105   209   310   209   310 0.96 HlyD family secretion protein
tRNA-synt_2b         PF00587.20   173 seq463_BIOID47101    -            572   7.4e-43  145.9   0.0   1   1   2.4e-46   1.1e-42  145.4   0.0     3   169    51   215    49   219 0.97 tRNA synthetase class II core domain (G, H, P, S and T)
YbaK                 PF04073.10   123 seq463_BIOID47101    -            572   5.8e-27   93.8   0.1   1   1   2.4e-30   1.1e-26   92.9   0.1     1   119   257   376   257   379 0.96 YbaK / prolyl-tRNA synthetases associated domain
HGTP_anticodon       PF03129.15    94 seq463_BIOID47101    -            572   7.6e-22   76.9   0.1   1   1   3.8e-25   1.7e-21   75.7   0.1     1    93   475   568   475   569 0.97 Anticodon binding domain
DTW                  PF03942.10   204 seq464_BIOID47101    -            240     7e-60  201.6   0.0   1   1   6.1e-64   8.3e-60  201.3   0.0     1   202    35   224    35   226 0.97 DTW domain
TonB_dep_Rec         PF00593.19   276 seq465_BIOID47101    -            700   2.1e-38  132.7  12.9   1   1     3e-42   2.1e-38  132.7   8.9     2   275   449   695   448   696 0.97 TonB dependent receptor
Plug                 PF07715.10   108 seq465_BIOID47101    -            700   5.7e-23   81.1   2.1   1   1   1.9e-26   1.3e-22   80.0   1.5     3   108    41   151    39   151 0.96 TonB-dependent Receptor Plug Domain
IclR                 PF01614.13   129 seq466_BIOID47101    -            271   1.9e-40  137.3   0.0   1   1   4.5e-44   3.1e-40  136.7   0.0     2   128   140   263   139   264 0.98 Bacterial transcriptional regulator
HTH_IclR             PF09339.5     52 seq466_BIOID47101    -            271   1.2e-12   47.1   0.1   1   1   5.9e-16     4e-12   45.4   0.0     1    51    23    73    23    74 0.98 IclR helix-turn-helix domain
LysR_substrate       PF03466.15   209 seq469_BIOID47101    -            323   5.7e-42  143.0   0.2   1   1   1.1e-45   7.8e-42  142.6   0.1     3   206   113   316   111   319 0.97 LysR substrate binding domain
HTH_1                PF00126.22    60 seq469_BIOID47101    -            323   7.3e-19   67.1   0.6   1   1     2e-22   1.3e-18   66.3   0.4     2    59    29    86    28    87 0.97 Bacterial regulatory helix-turn-helix protein, lysR family
GATase_4             PF13230.1    272 seq470_BIOID47101    -            255  5.9e-107  356.2   0.0   1   1  1.4e-110  6.6e-107  356.1   0.0     1   252     1   252     1   255 0.99 Glutamine amidotransferases class-II
GATase_2             PF00310.16   361 seq470_BIOID47101    -            255   3.6e-17   61.9   0.2   1   1   2.4e-15   1.1e-11   43.9   0.1   189   359    65   215    62   217 0.87 Glutamine amidotransferases class-II
ELFV_dehydrog        PF00208.16   244 seq471_BIOID47101    -            447   2.3e-88  295.7   2.4   1   1   5.3e-92   3.6e-88  295.1   1.7     1   244   202   445   202   445 0.96 Glutamate/Leucine/Phenylalanine/Valine dehydrogenase
ELFV_dehydrog_N      PF02812.13   131 seq471_BIOID47101    -            447   8.3e-47  157.9   0.0   1   1   3.5e-50   2.4e-46  156.4   0.0     1   130    57   186    57   187 0.99 Glu/Leu/Phe/Val dehydrogenase, dimerisation domain
GD_AH_C              PF04295.8    397 seq473_BIOID47101    -            523  1.6e-147  491.2   0.1   1   1  2.7e-151  1.8e-147  491.0   0.0     2   396   117   522   116   523 0.97 D-galactarate dehydratase / Altronate hydrolase, C terminus
SAF                  PF08666.7     63 seq473_BIOID47101    -            523   5.1e-14   52.3   1.0   1   1   2.3e-17   1.6e-13   50.7   0.2     1    62    22    91    22    92 0.98 SAF domain
ResIII               PF04851.10   184 seq474_BIOID47101    -            586   4.7e-32  111.2   0.0   1   1   1.7e-35   7.8e-32  110.4   0.0     2   184     3   155     2   155 0.95 Type III restriction enzyme, res subunit
Helicase_C           PF00271.26    78 seq474_BIOID47101    -            586   7.6e-12   44.8   0.0   1   1   6.6e-15     3e-11   42.9   0.0    10    76   277   343   273   345 0.96 Helicase conserved C-terminal domain
DEAD                 PF00270.24   173 seq474_BIOID47101    -            586   2.2e-11   43.4   0.0   1   1   1.2e-13   5.7e-10   38.8   0.0     2   166     7   153     6   157 0.81 DEAD/DEAH box helicase
DUF303               PF03629.13   255 seq475_BIOID47101    -            326   3.6e-31  108.1   0.0   1   1   3.2e-35   4.4e-31  107.9   0.0     2   211    11   246    10   286 0.78 Domain of unknown function (DUF303)
SBP_bac_7            PF03480.8    286 seq477_BIOID47101    -            328  1.8e-103  345.4   0.0   1   1  1.5e-107    2e-103  345.2   0.0     1   285    30   312    30   313 0.99 Bacterial extracellular solute-binding protein, family 7
DUF1190              PF06693.6    165 seq480_BIOID47101    -            223   6.3e-56  188.8  12.3   1   1   5.7e-60   7.8e-56  188.5   8.5     2   164    40   210    39   211 0.96 Protein of unknown function (DUF1190)
Aminotran_3          PF00202.16   339 seq481_BIOID47101    -            428  1.2e-121  405.5   0.1   1   1  1.1e-125  1.5e-121  405.3   0.1     2   338    29   362    28   363 0.98 Aminotransferase class-III
Formyl_trans_N       PF00551.14   181 seq484_BIOID47101    -            315   3.3e-55  186.3   0.0   1   1     7e-59   4.8e-55  185.8   0.0     2   180     6   183     5   184 0.98 Formyl transferase
Formyl_trans_C       PF02911.13   100 seq484_BIOID47101    -            315   1.1e-33  115.1   0.1   1   1   2.5e-37   1.7e-33  114.5   0.0     1    99   207   304   207   305 0.98 Formyl transferase, C-terminal domain
Phage_rep_O          PF04492.8    100 seq485_BIOID47101    -            339     2e-38  130.4   0.0   1   1   2.7e-42   3.8e-38  129.6   0.0     2   100    47   145    46   145 0.99 Bacteriophage replication protein O
Chorismate_bind      PF00425.13   257 seq491_BIOID47101    -            391   9.4e-69  231.4   0.0   1   1   8.5e-73   1.2e-68  231.1   0.0     2   257   126   380   125   380 0.97 chorismate binding enzyme
PfkB                 PF00294.19   301 seq494_BIOID47101    -            315   2.2e-61  207.5   0.3   1   1     4e-65   2.7e-61  207.1   0.2     3   300    11   303    10   304 0.97 pfkB family carbohydrate kinase
Phos_pyr_kin         PF08543.7    246 seq494_BIOID47101    -            315   7.1e-09   35.1   0.0   1   1   3.4e-12   2.3e-08   33.4   0.0   117   229   184   289   167   300 0.89 Phosphomethylpyrimidine kinase
DUF2541              PF10807.3    134 seq495_BIOID47101    -            134   6.3e-78  258.9   1.4   1   1   5.1e-82   6.9e-78  258.8   1.0     1   134     1   134     1   134 1.00 Protein of unknown function (DUF2541)
PolyA_pol_arg_C      PF12626.2    124 seq498_BIOID47101    -            472   9.1e-43  144.7   2.1   1   1   3.9e-46   1.8e-42  143.7   1.5     1   123   342   465   342   466 0.94 Polymerase A arginine-rich C-terminus
PolyA_pol            PF01743.15   126 seq498_BIOID47101    -            472   9.7e-40  135.5   0.5   1   1   9.9e-43   4.5e-39  133.4   0.1     1   126    69   200    69   200 0.93 Poly A polymerase head domain
PolyA_pol_RNAbd      PF12627.2     64 seq498_BIOID47101    -            472   9.6e-22   76.2   0.2   1   1   8.3e-25   3.8e-21   74.3   0.0     1    61   227   287   227   290 0.96 Probable RNA and SrmB- binding site of polymerase A
DUF4137              PF13593.1    313 seq499_BIOID47101    -            332  4.9e-106  354.2  22.4   1   1    4e-110  5.5e-106  354.0  15.6     1   313     8   316     8   316 0.98 SBF-like CPA transporter family (DUF4137)
MFS_1                PF07690.11   354 seq501_BIOID47101    -            472   1.5e-56  191.5  44.9   1   2   5.4e-52   7.4e-48  162.9  16.1     2   269    56   327    55   340 0.89 Major Facilitator Superfamily
MFS_1                PF07690.11   354 seq501_BIOID47101    -            472   1.5e-56  191.5  44.9   2   2   1.3e-12   1.8e-08   33.4  10.6    59   178   340   456   328   470 0.85 Major Facilitator Superfamily
MFS_1                PF07690.11   354 seq502_BIOID47101    -            394   1.4e-36  125.9  55.0   1   2   1.2e-29   8.2e-26   90.4  16.5     2   188    17   198    16   216 0.88 Major Facilitator Superfamily
MFS_1                PF07690.11   354 seq502_BIOID47101    -            394   1.4e-36  125.9  55.0   2   2   9.5e-15   6.5e-11   41.4  16.0     3   175   218   387   216   394 0.89 Major Facilitator Superfamily
Sugar_tr             PF00083.19   451 seq502_BIOID47101    -            394   6.3e-12   44.6  16.2   1   1   9.3e-16   6.3e-12   44.6  11.2    43   188    39   181    11   184 0.83 Sugar (and other) transporter
Ring_hydroxyl_A      PF00848.14   209 seq503_BIOID47101    -            374   4.9e-36  124.2   0.6   1   1   9.8e-40   6.7e-36  123.7   0.4     3   205   184   370   182   374 0.91 Ring hydroxylating alpha subunit (catalytic domain)
Rieske               PF00355.21    98 seq503_BIOID47101    -            374   4.8e-21   74.0   0.1   1   1   1.2e-24   7.9e-21   73.3   0.1     1    87    46   130    46   148 0.88 Rieske [2Fe-2S] domain
LolB                 PF03550.9    157 seq507_BIOID47101    -            207   4.5e-56  188.6   1.6   1   1   4.4e-60   6.1e-56  188.2   1.1     2   157    49   204    48   204 0.99 Outer membrane lipoprotein LolB
FAA_hydrolase        PF01557.13   217 seq508_BIOID47101    -            271   2.9e-24   85.5   0.0   1   1   2.9e-28   3.9e-24   85.1   0.0     2   216    58   261    57   262 0.88 Fumarylacetoacetate (FAA) hydrolase family
Big_1                PF02369.11   100 seq509_BIOID47101    -            627  4.4e-134  437.1  86.6   1   6   4.2e-31   1.5e-27   95.3   6.1     6    99    23   119    19   120 0.94 Bacterial Ig-like domain (group 1)
Big_1                PF02369.11   100 seq509_BIOID47101    -            627  4.4e-134  437.1  86.6   2   6   2.3e-28   7.8e-25   86.5   5.7     2    99   122   221   121   222 0.95 Bacterial Ig-like domain (group 1)
Big_1                PF02369.11   100 seq509_BIOID47101    -            627  4.4e-134  437.1  86.6   3   6   7.8e-26   2.7e-22   78.4   4.9     5    97   232   318   226   321 0.93 Bacterial Ig-like domain (group 1)
Big_1                PF02369.11   100 seq509_BIOID47101    -            627  4.4e-134  437.1  86.6   4   6   1.8e-21   6.2e-18   64.4   0.3    20    96   343   418   324   421 0.84 Bacterial Ig-like domain (group 1)
Big_1                PF02369.11   100 seq509_BIOID47101    -            627  4.4e-134  437.1  86.6   5   6   7.5e-25   2.5e-21   75.3   5.9     5   100   427   517   422   517 0.90 Bacterial Ig-like domain (group 1)
Big_1                PF02369.11   100 seq509_BIOID47101    -            627  4.4e-134  437.1  86.6   6   6   2.6e-23     9e-20   70.3   8.0     3   100   522   620   520   620 0.94 Bacterial Ig-like domain (group 1)
ATP-grasp_5          PF13549.1    222 seq512_BIOID47101    -            886   3.7e-75  251.8   0.2   1   1   3.9e-78     9e-75  250.5   0.1     1   221   472   693   472   694 0.96 ATP-grasp domain
Succ_CoA_lig         PF13607.1    138 seq512_BIOID47101    -            886   1.1e-46  157.7   0.1   1   1   8.9e-50     2e-46  156.8   0.1     1   138   147   280   147   280 0.97 Succinyl-CoA ligase like flavodoxin domain
CoA_binding_2        PF13380.1    115 seq512_BIOID47101    -            886     2e-23   82.6   0.0   1   1   1.1e-25   2.6e-22   79.0   0.0     1   113    13   130    13   132 0.95 CoA binding domain
Acetyltransf_1       PF00583.19    83 seq512_BIOID47101    -            886   9.8e-11   41.4   0.0   1   1   1.6e-13   3.7e-10   39.5   0.0    10    82   781   863   775   864 0.81 Acetyltransferase (GNAT) family
Acetyltransf_3       PF13302.1    142 seq512_BIOID47101    -            886   1.9e-09   37.8   0.0   1   1   1.7e-12   3.9e-09   36.8   0.0     1   142   725   864   725   864 0.80 Acetyltransferase (GNAT) domain
Acetyltransf_4       PF13420.1    155 seq512_BIOID47101    -            886     1e-06   28.6   0.0   1   1   4.8e-08   0.00011   22.0   0.0     4   135   731   864   728   871 0.80 Acetyltransferase (GNAT) domain
DUF2886              PF11102.3    200 seq513_BIOID47101    -            214     5e-63  212.1   1.7   1   1   4.1e-67   5.6e-63  212.0   1.1     1   200    13   210    13   210 0.99 Protein of unknown function (DUF2886)
TPP_enzyme_N         PF02776.13   172 seq515_BIOID47101    -            623   2.4e-54  183.2   2.8   1   1   4.8e-56   2.2e-52  176.9   0.9     1   170    34   203    34   205 0.98 Thiamine pyrophosphate enzyme, N-terminal TPP binding domain
TPP_enzyme_C         PF02775.16   153 seq515_BIOID47101    -            623   1.2e-35  122.2   0.2   1   1   2.7e-37   1.2e-33  115.7   0.0     2   153   423   583   422   583 0.96 Thiamine pyrophosphate enzyme, C-terminal TPP binding domain
TPP_enzyme_M         PF00205.17   137 seq515_BIOID47101    -            623   9.9e-35  119.1   0.6   1   1   4.8e-38   2.2e-34  118.0   0.0     1   136   223   358   223   359 0.94 Thiamine pyrophosphate enzyme, central domain
Beta_elim_lyase      PF01212.16   290 seq517_BIOID47101    -            333   9.6e-92  307.0   0.1   1   1   2.7e-95   1.2e-91  306.7   0.1     1   285     3   280     3   285 0.97 Beta-eliminating lyase
Aminotran_1_2        PF00155.16   363 seq517_BIOID47101    -            333   4.2e-09   35.7   0.0   1   1   1.5e-12   6.9e-09   35.0   0.0    38   327    28   303     4   325 0.77 Aminotransferase class I and II
Pyr_redox_2          PF07992.9    200 seq518_BIOID47101    -            466   5.3e-32  111.2   0.0   1   1   5.4e-35   1.1e-31  110.2   0.0     1   198     8   315     8   317 0.89 Pyridine nucleotide-disulphide oxidoreductase
Pyr_redox_dim        PF02852.17   110 seq518_BIOID47101    -            466   4.1e-30  103.9   0.8   1   1   5.4e-33   1.1e-29  102.5   0.5     1   109   346   457   346   458 0.97 Pyridine nucleotide-disulphide oxidoreductase, dimerisation domain
Pyr_redox            PF00070.22    80 seq518_BIOID47101    -            466   1.7e-18   66.6   1.7   1   1   4.2e-19   8.3e-16   58.0   0.0     1    76   178   251   178   258 0.94 Pyridine nucleotide-disulphide oxidoreductase
Pyr_redox_3          PF13738.1    203 seq518_BIOID47101    -            466   3.4e-08   33.6   0.0   1   1   1.7e-10   3.2e-07   30.4   0.0     1   176    10   185    10   212 0.71 Pyridine nucleotide-disulphide oxidoreductase
FAD_binding_2        PF00890.19   421 seq518_BIOID47101    -            466   6.7e-06   25.0   3.4   1   1   3.2e-08   6.2e-05   21.9   1.5     1    40     8    48     8    51 0.96 FAD binding domain
Thi4                 PF01946.12   230 seq518_BIOID47101    -            466   1.5e-05   24.1   0.4   1   1   3.4e-08   6.6e-05   21.9   0.2    17    61     6    50     2    64 0.89 Thi4 family
Ribosomal_S30AE      PF02482.14    94 seq521_BIOID47101    -            113   3.8e-29  100.7   0.1   1   1   3.5e-33   4.8e-29  100.4   0.1     2    92     3    93     2    95 0.97 Sigma 54 modulation protein / S30EA ribosomal protein
MerR_1               PF13411.1     69 seq522_BIOID47101    -            243   5.9e-19   67.4   0.0   1   1   2.3e-22   1.1e-18   66.6   0.0     1    67     4    71     4    73 0.98 MerR HTH family regulatory protein
MerR                 PF00376.18    38 seq522_BIOID47101    -            243   1.6e-13   49.8   0.0   1   1   6.3e-17   2.9e-13   49.0   0.0     1    38     5    42     5    42 0.98 MerR family regulatory protein
GSP_synth            PF03738.9     97 seq525_BIOID47101    -            386   2.8e-29  101.0   0.1   1   1   5.1e-33     7e-29   99.8   0.1     2    97   174   265   173   265 0.97 Glutathionylspermidine synthase preATP-grasp
Glyco_hydro_1        PF00232.13   455 seq527_BIOID47101    -            476  7.8e-133  442.8   0.3   1   1  7.1e-137  9.7e-133  442.5   0.2     4   454     5   472     2   473 0.92 Glycosyl hydrolase family 1
MCE                  PF02470.15    81 seq528_BIOID47101    -            879   1.2e-64  214.1  10.4   1   3   3.5e-21   4.8e-17   61.6   0.1     2    81    48   139    47   139 0.97 mce related protein
MCE                  PF02470.15    81 seq528_BIOID47101    -            879   1.2e-64  214.1  10.4   2   3   1.6e-11   2.2e-07   30.6   0.0     2    76   282   357   281   371 0.88 mce related protein
MCE                  PF02470.15    81 seq528_BIOID47101    -            879   1.2e-64  214.1  10.4   3   3   1.2e-14   1.6e-10   40.7   0.0     4    81   638   726   636   726 0.96 mce related protein
FdhD-NarQ            PF02634.10   236 seq529_BIOID47101    -            277   7.6e-73  244.7   0.0   1   1   6.6e-77     9e-73  244.4   0.0     1   235    38   275    38   276 0.92 FdhD/NarQ family
BPD_transp_2         PF02653.11   267 seq530_BIOID47101    -            323   1.9e-38  131.8  38.5   1   1   1.4e-42   1.9e-38  131.8  26.7     4   265    38   307    35   309 0.93 Branched-chain amino acid transport system / permease component
ZapA                 PF05164.8     89 seq531_BIOID47101    -            109   2.1e-20   72.3   0.6   1   1     2e-24   2.7e-20   72.0   0.4     2    89     6    91     5    91 0.98 Cell division protein ZapA
MFS_1                PF07690.11   354 seq532_BIOID47101    -            421   5.9e-31  107.3  54.0   1   1   8.3e-32   1.1e-27   96.5  28.0     1   333    18   336    18   337 0.81 Major Facilitator Superfamily
Virul_fac_BrkB       PF03631.10   260 seq533_BIOID47101    -            337   3.4e-49  167.4  16.0   1   1     3e-53   4.1e-49  167.1  11.1     4   258    65   325    62   327 0.91 Virulence factor BrkB
DHO_dh               PF01180.16   293 seq534_BIOID47101    -            411   1.4e-34  119.3   0.0   1   1   3.9e-38   1.8e-34  119.0   0.0     2   293     6   304     5   304 0.83 Dihydroorotate dehydrogenase
Dus                  PF01207.12   310 seq534_BIOID47101    -            411   6.6e-08   31.6   0.2   1   1   2.6e-11   1.2e-07   30.8   0.1    44   153    92   198    80   203 0.82 Dihydrouridine synthase (Dus)
Methyltransf_11      PF08241.7     95 seq535_BIOID47101    -            240   2.3e-12   47.1   0.0   1   1   2.6e-16   3.6e-12   46.4   0.0    45    95    67   125    50   125 0.83 Methyltransferase domain
DNA_pol_A            PF00476.15   383 seq537_BIOID47101    -            928  2.7e-160  533.0   0.0   1   1  1.1e-163  3.7e-160  532.6   0.0     2   383   548   927   547   927 0.99 DNA polymerase family A
5_3_exonuc_N         PF02739.11   169 seq537_BIOID47101    -            928   1.7e-59  199.8   0.0   1   1   1.1e-62   3.9e-59  198.7   0.0     2   169     8   169     7   169 0.99 5'-3' exonuclease, N-terminal resolvase-like domain
DNA_pol_A_exo1       PF01612.15   174 seq537_BIOID47101    -            928   6.4e-45  152.5   0.1   1   1   3.6e-48   1.2e-44  151.6   0.1     1   174   330   517   330   517 0.97 3'-5' exonuclease
5_3_exonuc           PF01367.15   101 seq537_BIOID47101    -            928     3e-31  107.5   0.0   1   1   2.2e-34   7.5e-31  106.2   0.0     1    99   171   275   171   277 0.97 5'-3' exonuclease, C-terminal SAM fold
FGGY_N               PF00370.16   245 seq538_BIOID47101    -            498   2.5e-91  305.2   0.0   1   1   4.8e-95   3.3e-91  304.8   0.0     1   245     4   250     4   250 0.99 FGGY family of carbohydrate kinases, N-terminal domain
FGGY_C               PF02782.11   197 seq538_BIOID47101    -            498   2.4e-22   79.4   0.4   1   1   1.3e-25   9.1e-22   77.5   0.2     3   196   261   441   259   442 0.80 FGGY family of carbohydrate kinases, C-terminal domain
ACR_tran             PF00873.14  1021 seq539_BIOID47101    -           1047  1.1e-238  794.3   1.5   1   1    1e-242  1.4e-238  794.0   1.1     2  1019     6  1037     2  1039 0.98 AcrB/AcrD/AcrF family
GHMP_kinases_N       PF00288.21    67 seq542_BIOID47101    -            283   2.5e-10   40.1   0.1   1   1   7.4e-14   5.1e-10   39.1   0.1     1    66    91   148    91   149 0.87 GHMP kinases N terminal domain
GHMP_kinases_C       PF08544.8     85 seq542_BIOID47101    -            283   9.9e-07   28.7   0.0   1   1     3e-10     2e-06   27.7   0.0    28    81   214   263   191   266 0.83 GHMP kinases C terminal
Nol1_Nop2_Fmu        PF01189.12   283 seq543_BIOID47101    -            429    3e-104  348.2   0.0   1   1  1.9e-107  3.8e-104  347.9   0.0     1   282   164   426   164   427 0.99 NOL1/NOP2/sun family
NusB                 PF01029.13   134 seq543_BIOID47101    -            429   6.1e-26   90.8   0.0   1   1   5.1e-29   9.9e-26   90.1   0.0     1   134     5   127     5   127 0.97 NusB family
Methyltransf_26      PF13659.1    117 seq543_BIOID47101    -            429   3.7e-11   42.9   0.0   1   1   3.7e-14   7.3e-11   42.0   0.0     2   116   248   375   247   376 0.90 Methyltransferase domain
Methyltransf_18      PF12847.2    112 seq543_BIOID47101    -            429   2.3e-10   40.8   0.0   1   1   2.2e-13   4.2e-10   40.0   0.0     2   112   247   375   246   375 0.84 Methyltransferase domain
Methyltransf_31      PF13847.1    152 seq543_BIOID47101    -            429   1.9e-09   37.1   0.0   1   1   1.8e-12   3.5e-09   36.3   0.0     2   113   245   380   244   416 0.82 Methyltransferase domain
MTS                  PF05175.9    170 seq543_BIOID47101    -            429   1.5e-06   27.5   0.0   1   1   1.5e-09   2.9e-06   26.6   0.0    26   151   241   385   229   397 0.85 Methyltransferase small domain
FtsJ                 PF01728.14   181 seq543_BIOID47101    -            429   5.6e-05   23.0   0.0   1   1   5.6e-08   0.00011   22.1   0.0    18    99   241   323   233   400 0.60 FtsJ-like methyltransferase
Phage_lambda_P       PF06992.6    233 seq546_BIOID47101    -            233  8.1e-165  545.5   3.8   1   1  6.6e-169    9e-165  545.3   2.7     1   233     1   233     1   233 1.00 Replication protein P
YbgS                 PF13985.1    122 seq547_BIOID47101    -            126   1.5e-61  205.5  17.1   1   1   1.2e-65   1.6e-61  205.4  11.8     1   122     3   126     3   126 0.99 YbgS-like protein
MFS_1                PF07690.11   354 seq548_BIOID47101    -            348   1.7e-15   56.5  15.2   1   1     2e-19   2.7e-15   55.8  10.5    22   281    45   323    19   341 0.77 Major Facilitator Superfamily
Caps_synth_GfcC      PF06251.6    229 seq549_BIOID47101    -            248     2e-80  269.1   0.2   1   1   1.7e-84   2.3e-80  268.9   0.1     1   228    21   247    21   248 0.99 Capsule biosynthesis GfcC
PDT                  PF00800.13   182 seq551_BIOID47101    -            386     7e-61  204.8   0.3   1   1   1.5e-64     1e-60  204.2   0.2     1   180   106   286   106   288 0.96 Prephenate dehydratase
CM_2                 PF01817.16    81 seq551_BIOID47101    -            386   1.9e-22   79.0   2.0   1   1   6.3e-26   4.3e-22   77.8   1.4     1    80    11    90    11    91 0.99 Chorismate mutase type II
5-FTHF_cyc-lig       PF01812.15   186 seq552_BIOID47101    -            248   1.3e-43  148.8   0.0   1   1   1.2e-47   1.7e-43  148.4   0.0     2   186    62   242    61   242 0.98 5-formyltetrahydrofolate cyclo-ligase family
Glyco_tranf_2_3      PF13641.1    230 seq553_BIOID47101    -            441   5.5e-41  140.7   0.0   1   1   2.4e-44   5.5e-41  140.7   0.0     1   230    75   299    75   299 0.96 Glycosyltransferase like family 2
Glycos_transf_2      PF00535.21   169 seq553_BIOID47101    -            441   2.5e-36  124.7   0.0   1   1   1.7e-39   3.9e-36  124.1   0.0     1   168    78   245    78   246 0.95 Glycosyl transferase family 2
Glyco_trans_2_3      PF13632.1    192 seq553_BIOID47101    -            441   3.8e-26   91.8  13.0   1   1   1.7e-29   3.8e-26   91.8   9.0     1   177   158   359   158   423 0.72 Glycosyl transferase family group 2
Glyco_transf_21      PF13506.1    174 seq553_BIOID47101    -            441   7.5e-15   54.5   0.1   1   1   5.1e-18   1.2e-14   53.9   0.1    17   174   141   298   104   298 0.89 Glycosyl transferase family 21
Chitin_synth_2       PF03142.10   527 seq553_BIOID47101    -            441   2.3e-08   32.7   5.8   1   1   5.1e-10   1.2e-06   27.1   0.0   177   305   131   257    85   261 0.85 Chitin synthase
Glyco_tranf_2_2      PF10111.4    281 seq553_BIOID47101    -            441   5.1e-08   32.2   0.1   1   1   3.8e-11   8.8e-08   31.4   0.0     1   111    78   178    78   185 0.94 Glycosyltransferase like family 2
AcetDehyd-dimer      PF09290.6    137 seq554_BIOID47101    -            316     1e-65  219.6   0.3   1   1   2.3e-69   1.6e-65  219.0   0.2     1   137   131   284   131   284 1.00 Prokaryotic acetaldehyde dehydrogenase, dimerisation
Semialdhyde_dh       PF01118.19   121 seq554_BIOID47101    -            316   1.7e-16   60.5   0.0   1   1   6.1e-20   4.2e-16   59.2   0.0     1   117     5   119     5   123 0.92 Semialdehyde dehydrogenase, NAD binding domain
SlyX                 PF04102.7     69 seq557_BIOID47101    -             72   4.1e-26   91.0   2.4   1   1   3.4e-30   4.6e-26   90.8   1.7     1    69     5    72     5    72 0.99 SlyX
AMP-binding          PF00501.23   418 seq558_BIOID47101    -            536   3.7e-85  285.6   0.0   1   1   9.6e-89   4.4e-85  285.4   0.0     1   417    50   461    50   462 0.95 AMP-binding enzyme
DUF4009              PF13193.1     41 seq558_BIOID47101    -            536   7.4e-08   31.5   0.1   1   1   5.4e-11   2.4e-07   29.9   0.0     1    29   501   529   501   535 0.92 Domain of unknown function (DUF4009)
Exo_endo_phos        PF03372.18   251 seq560_BIOID47101    -            272     2e-26   93.3   0.0   1   1   1.7e-30   2.3e-26   93.0   0.0     1   251     8   263     8   263 0.80 Endonuclease/Exonuclease/phosphatase family
DUF2498              PF10692.4     82 seq561_BIOID47101    -             83   2.6e-44  148.6   0.1   1   1   2.2e-48   2.9e-44  148.4   0.1     2    82     3    83     2    83 0.98 Protein of unknown function (DUF2498)
Thiolase_N           PF00108.18   264 seq562_BIOID47101    -            387     2e-93  312.0   1.6   1   1   6.2e-97   2.8e-93  311.5   1.1     1   264     1   254     1   254 0.97 Thiolase, N-terminal domain
Thiolase_C           PF02803.13   123 seq562_BIOID47101    -            387   4.1e-50  168.1   0.2   1   1   2.5e-53   1.1e-49  166.8   0.2     1   123   261   386   261   386 0.98 Thiolase, C-terminal domain
ketoacyl-synt        PF00109.21   255 seq562_BIOID47101    -            387   3.5e-05   23.3   1.0   1   1   7.6e-09   3.5e-05   23.3   0.7   169   217    83   131    76   145 0.85 Beta-ketoacyl synthase, N-terminal domain
DUF830               PF05708.7    158 seq564_BIOID47101    -            292   2.6e-16   59.8   0.0   1   1   6.9e-20   4.7e-16   59.0   0.0     2   123    83   238    82   255 0.95 Orthopoxvirus protein of unknown function (DUF830)
AA_permease          PF00324.16   479 seq565_BIOID47101    -            487  4.2e-122  407.8  48.2   1   1    7e-126  4.8e-122  407.6  33.4     1   476    39   476    39   479 0.98 Amino acid permease
AA_permease_2        PF13520.1    426 seq565_BIOID47101    -            487   1.9e-42  145.2  48.0   1   1   3.3e-46   2.3e-42  144.9  33.3     5   424    39   460    35   466 0.86 Amino acid permease
Fer2                 PF00111.22    78 seq567_BIOID47101    -            321   3.9e-12   45.6   3.5   1   1   2.5e-15   8.5e-12   44.5   2.4     6    77   242   312   238   313 0.89 2Fe-2S iron-sulfur cluster binding domain
FAD_binding_6        PF00970.19    99 seq567_BIOID47101    -            321   1.5e-10   40.9   0.0   1   1   1.1e-13   3.6e-10   39.7   0.0     2    97     9   106     8   108 0.90 Oxidoreductase FAD-binding domain
NAD_binding_1        PF00175.16   109 seq567_BIOID47101    -            321   4.7e-10   39.8   0.0   1   1   6.5e-13   2.2e-09   37.7   0.0     1   108   117   207   117   208 0.81 Oxidoreductase NAD-binding domain
Grp1_Fun34_YaaH      PF01184.14   211 seq568_BIOID47101    -            188   2.2e-59  200.1  21.7   1   1   1.7e-63   2.4e-59  200.0  15.0    15   207     4   184     1   188 0.95 GPR1/FUN34/yaaH family
Mannitol_dh_C        PF08125.8    245 seq569_BIOID47101    -            470   2.3e-71  239.7   0.0   1   1   9.9e-75   4.5e-71  238.7   0.0     1   244   236   461   236   462 0.98 Mannitol dehydrogenase C-terminal domain
Mannitol_dh          PF01232.18   151 seq569_BIOID47101    -            470   9.4e-28   96.9   0.1   1   1   4.1e-31   1.9e-27   95.9   0.1     1   151    89   211    89   211 0.97 Mannitol dehydrogenase Rossmann domain
DUF3521              PF12035.3     35 seq569_BIOID47101    -            470   7.5e-08   31.9   4.7   1   1   3.7e-11   1.7e-07   30.8   3.2     4    33    26    58    25    59 0.81 Protein of unknown function (DUF3521)
NAD_binding_10       PF13460.1    183 seq570_BIOID47101    -            476   4.9e-19   68.9   0.1   1   1   3.3e-22   7.5e-19   68.3   0.0     1   160     5   165     5   193 0.88 NADH(P)-binding
Epimerase            PF01370.16   236 seq570_BIOID47101    -            476   2.5e-13   49.8   0.0   1   1   5.8e-16   1.3e-12   47.5   0.0     1   121     5   116     5   132 0.89 NAD dependent epimerase/dehydratase family
NmrA                 PF05368.8    233 seq570_BIOID47101    -            476   3.4e-10   39.4   0.0   1   1   1.8e-13   4.2e-10   39.1   0.0     1   227     5   228     5   303 0.80 NmrA-like family
3Beta_HSD            PF01073.14   280 seq570_BIOID47101    -            476   7.2e-07   28.0   0.0   1   1   4.7e-10   1.1e-06   27.4   0.0     1   118     6   113     6   124 0.78 3-beta hydroxysteroid dehydrogenase/isomerase family
DUF2867              PF11066.3    149 seq570_BIOID47101    -            476   2.7e-06   27.0   0.0   1   1   3.3e-09   7.5e-06   25.6   0.0    42   148   358   463   332   463 0.88 Protein of unknown function (DUF2867)
adh_short            PF00106.20   167 seq570_BIOID47101    -            476   3.6e-06   26.8   0.2   1   1   3.8e-09   8.7e-06   25.6   0.1     3    89     5    78     3   114 0.87 short chain dehydrogenase
DUF1398              PF07166.6    125 seq572_BIOID47101    -            134   3.6e-61  204.4   2.8   1   1   2.9e-65     4e-61  204.3   2.0     1   125     3   127     3   127 0.99 Protein of unknown function (DUF1398)
Cation_efflux        PF01545.16   285 seq576_BIOID47101    -            313   7.9e-78  261.2   6.7   1   1   6.5e-82   8.9e-78  261.1   4.7     1   283    21   294    21   296 0.97 Cation efflux family
AzlC                 PF03591.9    143 seq577_BIOID47101    -            245   1.3e-41  141.7  10.1   1   1   9.5e-46   1.3e-41  141.7   7.0     1   141    23   165    23   167 0.97 AzlC protein
DUF905               PF06006.7     71 seq578_BIOID47101    -             79   6.2e-38  127.8   0.0   1   1   5.1e-42     7e-38  127.7   0.0     2    70     5    73     4    74 0.97 Bacterial protein of unknown function (DUF905)
HPPK                 PF01288.15   127 seq580_BIOID47101    -            159   1.8e-44  150.4   0.0   1   1   1.5e-48   2.1e-44  150.1   0.0     1   127     5   132     5   132 0.99 7,8-dihydro-6-hydroxymethylpterin-pyrophosphokinase (HPPK)
BPD_transp_2         PF02653.11   267 seq581_BIOID47101    -            318     3e-37  127.9  40.5   1   1   3.4e-41   4.6e-37  127.3  28.1     3   266    39   305    37   306 0.93 Branched-chain amino acid transport system / permease component
DUF3829              PF12889.2    277 seq582_BIOID47101    -            346   1.7e-79  266.8  12.0   1   1   1.4e-83   1.9e-79  266.6   8.3     2   277    66   346    65   346 0.98 Protein of unknown function (DUF3829)
Bac_luciferase       PF00296.15   307 seq583_BIOID47101    -            382   6.9e-69  232.1   0.4   1   1   6.1e-73   8.4e-69  231.9   0.3     1   302    20   339    20   344 0.93 Luciferase-like monooxygenase
DUF977               PF06163.6    127 seq585_BIOID47101    -             97   9.5e-10   38.1   0.5   1   1   1.2e-10   1.6e-06   27.7   0.1    99   127    69    97    54    97 0.87 Bacterial protein of unknown function (DUF977)
Ribosomal_L25p       PF01386.14    88 seq588_BIOID47101    -             94   3.9e-30  103.6   0.3   1   1   3.2e-34   4.4e-30  103.5   0.2     1    88     4    91     4    91 0.99 Ribosomal L25p family
DUF1307              PF06998.6    123 seq590_BIOID47101    -            157   4.8e-43  145.9   7.3   1   1   4.2e-47   5.7e-43  145.7   5.0     1   123    32   155    32   155 0.98 Protein of unknown function (DUF1307)
DUF940               PF06082.6    658 seq592_BIOID47101    -            698    4e-257  854.9  10.5   1   1  3.3e-261  4.5e-257  854.7   7.3     2   657    33   691    32   692 0.96 Bacterial putative lipoprotein (DUF940)
Toxin_YhaV           PF11663.3    141 seq593_BIOID47101    -            154   1.3e-60  203.0   0.1   1   1   1.1e-64   1.5e-60  202.9   0.1     2   140    12   152    11   153 0.98 Toxin with endonuclease activity YhaV
Antirestrict         PF03230.8     94 seq595_BIOID47101    -            152   1.4e-40  137.0   0.6   1   1   1.5e-44   2.1e-40  136.5   0.4     1    94    57   152    57   152 0.98 Antirestriction protein
Pribosyltran_N       PF13793.1    116 seq596_BIOID47101    -            337     4e-49  165.0   0.2   1   1   6.8e-51   4.6e-47  158.4   0.0     1   116    26   143    26   143 0.98 N-terminal domain of ribose phosphate pyrophosphokinase
Pribosyltran         PF00156.22   125 seq596_BIOID47101    -            337   3.9e-16   58.7   0.3   1   1   1.6e-19   1.1e-15   57.3   0.2    23   119   180   266   171   272 0.88 Phosphoribosyl transferase domain
Shikimate_dh_N       PF08501.6     83 seq597_BIOID47101    -            288   1.3e-26   92.2   0.0   1   1     4e-30   2.7e-26   91.3   0.0     1    83    12    94    12    94 0.99 Shikimate dehydrogenase substrate binding domain
Shikimate_DH         PF01488.15   135 seq597_BIOID47101    -            288   5.6e-07   29.6   0.0   1   1   1.4e-10   9.3e-07   28.8   0.0     9    95   121   216   114   230 0.86 Shikimate / quinate 5-dehydrogenase
RNase_T              PF00929.19   164 seq598_BIOID47101    -            246     5e-40  137.3   0.4   1   1   9.7e-44   1.3e-39  135.9   0.1     1   164    12   178    12   178 0.93 Exonuclease
HMGL-like            PF00682.14   237 seq601_BIOID47101    -            337   1.3e-63  214.7   4.4   1   1   2.2e-67   1.5e-63  214.4   3.1     1   235    14   245    14   247 0.99 HMGL-like
DmpG_comm            PF07836.6     66 seq601_BIOID47101    -            337   1.9e-32  110.3   0.1   1   1   5.6e-36   3.8e-32  109.3   0.0     1    65   271   335   271   336 0.97 DmpG-like communication domain
NLPC_P60             PF00877.14   105 seq602_BIOID47101    -            257   4.6e-31  106.6   0.0   1   1   1.2e-34   8.2e-31  105.8   0.0     1   105   139   249   139   249 0.98 NlpC/P60 family
Sugar_tr             PF00083.19   451 seq608_BIOID47101    -            440   1.2e-35  122.8  33.9   1   2   1.1e-31   7.4e-28   97.2   5.7     2   203    23   232    22   236 0.89 Sugar (and other) transporter
Sugar_tr             PF00083.19   451 seq608_BIOID47101    -            440   1.2e-35  122.8  33.9   2   2   2.4e-12   1.6e-08   33.4  11.7   242   443   240   439   226   440 0.69 Sugar (and other) transporter
MFS_1                PF07690.11   354 seq608_BIOID47101    -            440   1.8e-29  102.4  61.0   1   2   4.8e-21   3.3e-17   62.1  18.9     2   239    28   275    27   287 0.71 Major Facilitator Superfamily
MFS_1                PF07690.11   354 seq608_BIOID47101    -            440   1.8e-29  102.4  61.0   2   2   5.7e-16   3.9e-12   45.4  19.4    27   176   283   435   271   440 0.81 Major Facilitator Superfamily
SNARE_assoc          PF09335.6    123 seq609_BIOID47101    -            236   4.7e-27   94.5   6.4   1   1   3.4e-31   4.7e-27   94.5   4.4     1   121    63   180    63   182 0.98 SNARE associated Golgi protein
AzlD                 PF05437.7     99 seq610_BIOID47101    -            111     2e-12   46.8   5.3   1   1   1.7e-16   2.3e-12   46.5   3.7     1    98     5   104     5   105 0.91 Branched-chain amino acid transport protein (AzlD)
TrkA_N               PF02254.13   116 seq611_BIOID47101    -            458   4.2e-58  194.2   3.5   1   2   5.4e-33   5.3e-30  103.6   0.0     1   108     3   111     3   125 0.92 TrkA-N domain
TrkA_N               PF02254.13   116 seq611_BIOID47101    -            458   4.2e-58  194.2   3.5   2   2   5.9e-29   5.7e-26   90.6   0.7     1   116   235   350   235   350 0.95 TrkA-N domain
TrkA_C               PF02080.16    71 seq611_BIOID47101    -            458   1.9e-21   75.3   0.7   1   2   4.7e-13   4.5e-10   38.8   0.0     3    70   157   225   155   226 0.91 TrkA-C domain
TrkA_C               PF02080.16    71 seq611_BIOID47101    -            458   1.9e-21   75.3   0.7   2   2     2e-11   1.9e-08   33.6   0.2     8    70   390   451   388   452 0.89 TrkA-C domain
F420_oxidored        PF03807.12    96 seq611_BIOID47101    -            458   1.9e-12   47.2   2.2   1   2   1.5e-07   0.00015   22.0   0.0     1    52     2    49     2    88 0.87 NADP oxidoreductase coenzyme F420-dependent
F420_oxidored        PF03807.12    96 seq611_BIOID47101    -            458   1.9e-12   47.2   2.2   2   2   1.5e-07   0.00015   22.0   0.3     2    48   235   279   234   355 0.80 NADP oxidoreductase coenzyme F420-dependent
NAD_binding_7        PF13241.1    103 seq611_BIOID47101    -            458   1.2e-11   44.6   3.0   1   1   7.5e-08   7.3e-05   22.8   0.0     8    82   233   319   228   323 0.75 Putative NAD(P)-binding
Shikimate_DH         PF01488.15   135 seq611_BIOID47101    -            458   1.4e-11   44.4   0.6   1   1   5.3e-09   5.2e-06   26.4   0.2    12   102   232   332   222   367 0.77 Shikimate / quinate 5-dehydrogenase
Intimin_C            PF07979.6    101 seq613_BIOID47101    -            274   3.1e-05   23.9   1.2   1   1   7.5e-09    0.0001   22.3   0.6    11    99   180   270   171   272 0.77 Intimin C-type lectin domain
OMPdecase            PF00215.19   226 seq615_BIOID47101    -            220   2.5e-28   98.9   0.2   1   1   2.1e-32   2.8e-28   98.7   0.1     2   223     5   204     4   207 0.94 Orotidine 5'-phosphate decarboxylase / HUMPS family
DUF2502              PF10697.4     82 seq616_BIOID47101    -            108   1.8e-22   79.1  25.5   1   1   1.7e-26   2.3e-22   78.7  17.7     1    82    23   106    23   106 0.97 Protein of unknown function (DUF2502)
RadC                 PF04002.10   123 seq618_BIOID47101    -            158   2.7e-48  162.6   0.1   1   1   2.5e-52   3.4e-48  162.2   0.0     2   123    37   158    36   158 0.98 RadC-like JAB domain
AP_endonuc_2         PF01261.19   211 seq619_BIOID47101    -            258   6.7e-33  113.6   0.2   1   1   5.9e-37   8.1e-33  113.3   0.1     1   211    21   219    21   219 0.95 Xylose isomerase-like TIM barrel
Fimbrial             PF00419.15   145 seq626_BIOID47101    -            194   8.1e-15   55.1   9.8   1   1   7.4e-19     1e-14   54.8   6.8     2   145    31   194    30   194 0.80 Fimbrial protein
DUF1440              PF07274.7    136 seq627_BIOID47101    -            204   3.9e-55  185.4   2.3   1   1   3.4e-59   4.7e-55  185.1   1.6     1   136    26   182    26   182 0.99 Protein of unknown function (DUF1440)
EII-GUT              PF03608.8    168 seq633_BIOID47101    -            187     7e-77  256.8   0.7   1   1   5.9e-81     8e-77  256.6   0.5     2   168     5   171     4   171 0.99 PTS system enzyme II sorbitol-specific factor
ADH_zinc_N           PF00107.21   130 seq637_BIOID47101    -            349   1.1e-28   99.2   0.2   1   1     4e-32   1.8e-28   98.5   0.1     1   129   185   308   185   309 0.97 Zinc-binding dehydrogenase
ADH_N                PF08240.7    109 seq637_BIOID47101    -            349   1.3e-27   95.6   5.8   1   1   5.3e-31   2.4e-27   94.7   4.0     1   108    27   142    27   143 0.95 Alcohol dehydrogenase GroES-like domain
NAD_binding_2        PF03446.10   162 seq637_BIOID47101    -            349   0.00011   22.0   0.2   1   1   4.4e-08    0.0002   21.1   0.1     4    76   181   256   176   289 0.67 NAD binding domain of 6-phosphogluconate dehydrogenase
MarR                 PF01047.17    59 seq639_BIOID47101    -            176   1.3e-17   63.1   2.8   1   1   1.3e-20     6e-17   60.9   0.1     1    58    53   112    53   113 0.98 MarR family
MarR_2               PF12802.2     62 seq639_BIOID47101    -            176     1e-08   34.5   0.1   1   1   4.8e-12   2.2e-08   33.5   0.0     5    61    55   111    51   112 0.90 MarR family
HTH_27               PF13463.1     68 seq639_BIOID47101    -            176   3.6e-07   30.2   0.1   1   1   1.8e-10   8.1e-07   29.1   0.0    17    68    70   121    54   121 0.86 Winged helix DNA-binding domain
Zip                  PF02535.17   319 seq640_BIOID47101    -            265   2.2e-32  112.2  21.1   1   1   4.2e-31   5.7e-27   94.4   3.7   150   317    94   254    89   256 0.96 ZIP Zinc transporter
LysR_substrate       PF03466.15   209 seq642_BIOID47101    -            354   6.7e-34  116.7   0.0   1   1   1.5e-37     1e-33  116.1   0.0     6   208   148   352   144   353 0.97 LysR substrate binding domain
HTH_1                PF00126.22    60 seq642_BIOID47101    -            354   6.3e-19   67.3   2.6   1   1   1.9e-22   1.3e-18   66.3   1.8     1    60    60   119    60   119 0.94 Bacterial regulatory helix-turn-helix protein, lysR family
Isochorismatase      PF00857.15   174 seq643_BIOID47101    -            244   3.5e-42  144.1   0.0   1   1   3.6e-46   4.9e-42  143.7   0.0     1   173    32   229    32   230 0.96 Isochorismatase family
Isochorismatase      PF00857.15   174 seq647_BIOID47101    -            285   5.9e-38  130.3   0.0   1   1   1.1e-41   7.6e-38  130.0   0.0     2   173    32   204    31   205 0.97 Isochorismatase family
PP-binding           PF00550.20    67 seq647_BIOID47101    -            285   2.5e-08   33.9   0.0   1   1   9.9e-12   6.8e-08   32.5   0.0     2    62   217   275   216   280 0.86 Phosphopantetheine attachment site
DUF987               PF06174.6     66 seq648_BIOID47101    -             73   4.1e-44  147.7   1.1   1   1   3.4e-48   4.6e-44  147.6   0.8     1    66     1    66     1    66 0.99 Protein of unknown function (DUF987)
adh_short            PF00106.20   167 seq649_BIOID47101    -            252   2.2e-37  128.4   0.1   1   1   9.6e-41   2.6e-37  128.1   0.0     2   166    14   183    13   184 0.94 short chain dehydrogenase
KR                   PF08659.5    181 seq649_BIOID47101    -            252   3.4e-16   59.3   0.0   1   1   1.6e-19   4.4e-16   58.9   0.0     3   166    15   182    14   195 0.87 KR domain
adh_short_C2         PF13561.1    243 seq649_BIOID47101    -            252   7.7e-16   58.5   0.0   1   1   3.5e-19   9.7e-16   58.1   0.0     6   189    22   204    19   223 0.90 Enoyl-(Acyl carrier protein) reductase
Polysacc_synt_2      PF02719.10   294 seq649_BIOID47101    -            252   8.4e-05   21.4   0.0   1   1   3.8e-08    0.0001   21.1   0.0     1   156    15   183    15   198 0.69 Polysaccharide biosynthesis protein
MtlR                 PF05068.7    170 seq651_BIOID47101    -            195   4.1e-76  254.0   0.0   1   1   3.5e-80   4.8e-76  253.8   0.0     5   169    26   188     2   189 0.96 Mannitol repressor
FCD                  PF07729.7    125 seq653_BIOID47101    -            220   5.2e-18   65.4  11.5   1   1   1.2e-21   8.1e-18   64.8   8.0     1   124    76   207    76   208 0.85 FCD domain
GntR                 PF00392.16    64 seq653_BIOID47101    -            220   9.6e-13   47.2   0.0   1   1   3.1e-16   2.1e-12   46.1   0.0     7    64    10    66     6    66 0.96 Bacterial regulatory proteins, gntR family
Rick_17kDa_Anti      PF05433.10    42 seq654_BIOID47101    -            155   1.4e-07   30.9  26.2   1   1   1.8e-11   2.5e-07   30.1  18.2     1    42    62   103    62   103 0.96 Glycine zipper 2TM domain
DHquinase_I          PF01487.10   224 seq656_BIOID47101    -            252     9e-72  241.2   0.9   1   1   7.4e-76     1e-71  241.0   0.7     2   223    20   246    19   247 0.99 Type I 3-dehydroquinase
Gp_dh_C              PF02800.15   157 seq660_BIOID47101    -            331   4.2e-75  250.3   0.1   1   1   8.7e-79   5.9e-75  249.8   0.0     1   157   155   312   155   312 1.00 Glyceraldehyde 3-phosphate dehydrogenase, C-terminal domain
Gp_dh_N              PF00044.19   151 seq660_BIOID47101    -            331   3.1e-60  202.3   0.6   1   1     8e-64   5.5e-60  201.5   0.1     1   151     3   150     3   150 0.99 Glyceraldehyde 3-phosphate dehydrogenase, NAD binding domain
AP_endonuc_2         PF01261.19   211 seq663_BIOID47101    -            286   1.5e-31  109.2   0.0   1   1   1.4e-35   1.9e-31  108.9   0.0     3   211    25   234    23   234 0.96 Xylose isomerase-like TIM barrel
RNA_pol_Rpb1_1       PF04997.7    338 seq664_BIOID47101    -           1407  1.8e-100  336.3   0.1   1   1  1.8e-103  4.8e-100  335.0   0.1     2   338    15   342    14   342 0.95 RNA polymerase Rpb1, domain 1
RNA_pol_Rpb1_5       PF04998.12   277 seq664_BIOID47101    -           1407   1.1e-80  270.7   0.0   1   1     8e-84   2.2e-80  269.7   0.0     1   276   766  1321   766  1322 1.00 RNA polymerase Rpb1, domain 5
RNA_pol_Rpb1_2       PF00623.15   166 seq664_BIOID47101    -           1407   6.1e-51  172.5   0.0   1   1   5.3e-53   1.5e-49  168.0   0.0     1   166   344   486   344   486 0.95 RNA polymerase Rpb1, domain 2
RNA_pol_Rpb1_3       PF04983.13   157 seq664_BIOID47101    -           1407   1.4e-27   96.2   0.0   1   1   1.2e-30   3.3e-27   95.0   0.0     1   157   489   644   489   644 0.93 RNA polymerase Rpb1, domain 3
RNA_pol_Rpb1_4       PF05000.12   108 seq664_BIOID47101    -           1407   2.5e-18   65.7   0.3   1   1   9.1e-22   2.5e-18   65.7   0.2     2   107   674   763   673   764 0.82 RNA polymerase Rpb1, domain 4
Epimerase            PF01370.16   236 seq666_BIOID47101    -            349   2.3e-27   95.8   0.0   1   1     3e-30   8.3e-27   94.0   0.0     1   235    15   246    15   247 0.91 NAD dependent epimerase/dehydratase family
NAD_binding_10       PF13460.1    183 seq666_BIOID47101    -            349   1.9e-18   67.0   0.0   1   1   9.5e-22   2.6e-18   66.5   0.0     1   151    15   188    15   202 0.85 NADH(P)-binding
3Beta_HSD            PF01073.14   280 seq666_BIOID47101    -            349   2.3e-18   65.8   0.0   1   1     1e-21   2.8e-18   65.4   0.0     1   271    16   268    16   276 0.89 3-beta hydroxysteroid dehydrogenase/isomerase family
RmlD_sub_bind        PF04321.12   287 seq666_BIOID47101    -            349   1.1e-10   40.8   0.0   1   1   9.7e-14   2.7e-10   39.5   0.0     1   241    13   274    13   288 0.85 RmlD substrate binding domain
NAD_binding_4        PF07993.7    249 seq666_BIOID47101    -            349   2.3e-10   39.6   0.0   1   1   3.2e-13   8.7e-10   37.8   0.0    63   200    58   185    17   227 0.79 Male sterility protein
Sulfate_transp       PF00916.15   280 seq672_BIOID47101    -            550   3.5e-71  239.3  10.3   1   1   7.6e-75   3.5e-71  239.3   7.1     1   279   110   400   110   401 0.96 Sulfate transporter family
Sulfate_tra_GLY      PF13792.1     84 seq672_BIOID47101    -            550   1.5e-24   85.3   5.5   1   1   3.3e-28   1.5e-24   85.3   3.8     6    82    11    86     3    88 0.96 Sulfate transporter N-terminal domain with GLY motif
STAS                 PF01740.16   117 seq672_BIOID47101    -            550   5.4e-12   45.0   0.0   1   1     2e-15   9.2e-12   44.3   0.0     4   116   444   545   442   546 0.95 STAS domain
YagB_YeeU_YfjZ       PF06154.6    105 seq673_BIOID47101    -            105   7.5e-55  183.5   0.0   1   1   5.9e-59   8.1e-55  183.4   0.0     3   104     3   104     1   105 0.98 YagB/YeeU/YfjZ family
Ligase_CoA           PF00549.14   153 seq674_BIOID47101    -            555   2.3e-51  173.3   0.7   1   1   6.1e-55   4.2e-51  172.4   0.0     1   152   336   491   336   492 0.98 CoA-ligase
CoA_binding          PF02629.14    96 seq674_BIOID47101    -            555   9.2e-17   61.2   0.0   1   1   1.4e-19   9.6e-16   57.9   0.1     3    96   193   288   191   288 0.96 CoA binding domain
Pili_assembly_N      PF00345.15   122 seq676_BIOID47101    -            246   8.7e-44  148.1   0.0   1   1   3.4e-47   2.4e-43  146.7   0.0     2   122    27   152    26   152 0.93 Gram-negative pili assembly chaperone, N-terminal domain
Pili_assembly_C      PF02753.12    68 seq676_BIOID47101    -            246   3.2e-19   68.4   0.1   1   1   8.8e-23     6e-19   67.5   0.1     1    66   175   242   175   244 0.96 Gram-negative pili assembly chaperone, C-terminal domain
PLDc_2               PF13091.1    126 seq678_BIOID47101    -            451   1.4e-22   79.6   0.0   1   1   3.2e-19   2.2e-15   56.4   0.0     4   123   259   406   256   409 0.84 PLD-like domain
PLDc                 PF00614.17    28 seq678_BIOID47101    -            451   1.3e-13   50.0   2.2   1   1   2.4e-11   1.6e-07   30.7   0.1     2    28   353   379   352   379 0.94 Phospholipase D Active site motif
EIIBC-GUT_N          PF03612.9    183 seq679_BIOID47101    -            319   9.6e-72  240.3   1.8   1   1   2.7e-75   1.8e-71  239.3   1.3     2   183     3   171     2   171 0.95 Sorbitol phosphotransferase enzyme II N-terminus
EIIBC-GUT_C          PF07663.6     93 seq679_BIOID47101    -            319   6.4e-48  160.7   5.0   1   1   9.3e-52   6.4e-48  160.7   3.5     1    93   226   318   226   318 0.99 Sorbitol phosphotransferase enzyme II C-terminus
NAD_binding_2        PF03446.10   162 seq684_BIOID47101    -            292   6.5e-49  165.8   0.7   1   1   2.2e-52   1.5e-48  164.6   0.3     2   161     1   160     1   162 0.97 NAD binding domain of 6-phosphogluconate dehydrogenase
F420_oxidored        PF03807.12    96 seq684_BIOID47101    -            292   1.9e-07   31.2   0.2   1   1   1.3e-10   9.2e-07   29.0   0.1     1    93     2    92     2    94 0.81 NADP oxidoreductase coenzyme F420-dependent
MFS_1                PF07690.11   354 seq686_BIOID47101    -            403   5.7e-39  133.7  71.4   1   1   7.8e-41   5.4e-37  127.2  31.0     2   296    21   301    20   304 0.89 Major Facilitator Superfamily
Sugar_tr             PF00083.19   451 seq686_BIOID47101    -            403   3.8e-16   58.6  13.2   1   1   5.5e-20   3.8e-16   58.6   9.1    44   199    48   197     8   204 0.87 Sugar (and other) transporter
Nol1_Nop2_Fmu        PF01189.12   283 seq692_BIOID47101    -            481  9.5e-111  369.5   0.0   1   2   2.7e-31   7.4e-28   97.6   0.0    12   177    42   210    31   211 0.88 NOL1/NOP2/sun family
Nol1_Nop2_Fmu        PF01189.12   283 seq692_BIOID47101    -            481  9.5e-111  369.5   0.0   2   2   2.7e-86   7.5e-83  278.0   0.0     9   282   201   480   201   481 0.99 NOL1/NOP2/sun family
Nol1_Nop2_Fmu_2      PF13636.1    102 seq692_BIOID47101    -            481   6.7e-23   80.5   0.0   1   1   4.3e-26   1.2e-22   79.8   0.0     3   102   368   470   366   470 0.91 pre-rRNA processing and ribosome biogenesis
Methyltransf_26      PF13659.1    117 seq692_BIOID47101    -            481   2.9e-07   30.3   0.1   1   1   3.1e-10   8.4e-07   28.9   0.1     2   116   121   249   120   250 0.87 Methyltransferase domain
Methyltransf_18      PF12847.2    112 seq692_BIOID47101    -            481   5.6e-07   30.0   0.0   1   1   3.8e-10     1e-06   29.1   0.0     3   112   121   249   119   249 0.87 Methyltransferase domain
DUF1414              PF07208.6     44 seq694_BIOID47101    -             75   2.5e-25   87.7   0.9   1   1   2.5e-29   3.4e-25   87.3   0.6     1    44    26    69    26    69 0.99 Protein of unknown function (DUF1414)
HlyD                 PF00529.15   306 seq695_BIOID47101    -            390   3.6e-79  266.1  15.0   1   1   1.3e-82   4.5e-79  265.8  10.4     1   306    60   343    60   343 0.99 HlyD family secretion protein
HlyD_2               PF12700.2    328 seq695_BIOID47101    -            390   2.2e-17   63.1   1.3   1   1   9.2e-21   3.1e-17   62.6   0.9    20   234    60   290    51   316 0.77 HlyD family secretion protein
HlyD_3               PF13437.1    105 seq695_BIOID47101    -            390   5.2e-16   58.7   3.5   1   1   1.4e-16   4.9e-13   49.2   0.2     2   105   218   338   217   338 0.79 HlyD family secretion protein
Biotin_lipoyl_2      PF13533.1     50 seq695_BIOID47101    -            390   1.1e-08   34.4   1.6   1   1   5.4e-11   1.9e-07   30.5   0.1     2    49    61   108    60   109 0.91 Biotin-lipoyl like
DUF2084              PF09857.4     85 seq696_BIOID47101    -             85   3.3e-37  125.9   0.4   1   1   2.6e-41   3.6e-37  125.8   0.3     1    85     1    85     1    85 1.00 Uncharacterized protein conserved in bacteria (DUF2084)
DUF1219              PF06755.7    117 seq697_BIOID47101    -            113   7.7e-56  186.5   0.0   1   1     6e-60   8.2e-56  186.4   0.0     1   111     1   111     1   113 0.97 Protein of unknown function (DUF1219)
Tagatose_6_P_K       PF08013.6    424 seq699_BIOID47101    -            426  1.6e-208  692.2   0.0   1   1  1.3e-212  1.8e-208  692.0   0.0     1   423     1   424     1   425 1.00 Tagatose 6 phosphate kinase
MFS_1                PF07690.11   354 seq700_BIOID47101    -            412   1.7e-32  112.4  48.9   1   2   9.7e-25   6.6e-21   74.3  20.4     6   232    30   243    25   245 0.82 Major Facilitator Superfamily
MFS_1                PF07690.11   354 seq700_BIOID47101    -            412   1.7e-32  112.4  48.9   2   2   4.3e-15   2.9e-11   42.6  12.2     4   176   222   401   219   411 0.86 Major Facilitator Superfamily
Sugar_tr             PF00083.19   451 seq700_BIOID47101    -            412   0.00011   20.8   7.2   1   1   1.5e-08   0.00011   20.8   5.0    63   188    73   191    68   202 0.89 Sugar (and other) transporter
Pro_CA               PF00484.14   148 seq701_BIOID47101    -            220   5.2e-48  162.6   0.0   1   1   4.7e-52   6.4e-48  162.3   0.0     2   147    38   187    37   188 0.91 Carbonic anhydrase
Ribonuc_L-PSP        PF01042.16   121 seq703_BIOID47101    -            128   7.3e-33  112.7   0.0   1   1   6.5e-37   8.9e-33  112.5   0.0     4   120    13   125    10   126 0.97 Endoribonuclease L-PSP
DUF3413              PF11893.3    253 seq707_BIOID47101    -            586  3.3e-109  363.5  10.1   1   1  1.1e-112  5.1e-109  362.8   7.0     1   252     1   253     1   254 0.99 Domain of unknown function (DUF3413)
Sulfatase            PF00884.18   379 seq707_BIOID47101    -            586   2.7e-36  125.2   1.8   1   1   5.9e-40   2.7e-36  125.2   1.3     1   330   260   541   260   573 0.81 Sulfatase
CobA_CobO_BtuR       PF02572.10   172 seq708_BIOID47101    -            196   1.4e-71  239.5   0.1   1   1   2.5e-75   1.7e-71  239.2   0.0     2   172    27   196    26   196 0.99 ATP:corrinoid adenosyltransferase BtuR/CobO/CobP
Co_AT_N              PF12557.3     24 seq708_BIOID47101    -            196   2.5e-07   30.2   6.4   1   1   3.7e-11   2.5e-07   30.2   4.5     6    24     3    21     1    21 0.94 Cob(I)alamin adenosyltransferase N terminal
HTH_Tnp_1            PF01527.15    76 seq709_BIOID47101    -            121   7.5e-18   64.1   0.6   1   1   2.5e-21   1.1e-17   63.5   0.2     2    74     8    87     7    89 0.89 Transposase
HTH_28               PF13518.1     52 seq709_BIOID47101    -            121   1.5e-06   27.8   0.3   1   1   8.4e-10   3.8e-06   26.6   0.0     1    43    17    60    17    63 0.93 Helix-turn-helix domain
CENP-B_N             PF04218.8     53 seq709_BIOID47101    -            121   3.3e-05   23.1   0.0   1   1   1.4e-08   6.4e-05   22.1   0.0     3    45     9    52     8    55 0.89 CENP-B N-terminal DNA-binding domain
adh_short_C2         PF13561.1    243 seq711_BIOID47101    -            258   1.2e-28  100.4   0.0   1   1   3.4e-32   1.6e-28  100.0   0.0     3   242    24   254    22   255 0.92 Enoyl-(Acyl carrier protein) reductase
adh_short            PF00106.20   167 seq711_BIOID47101    -            258   5.5e-27   94.5   8.2   1   1   1.1e-29   5.1e-26   91.4   5.7     2   164    17   170    16   173 0.88 short chain dehydrogenase
KR                   PF08659.5    181 seq711_BIOID47101    -            258   1.9e-10   40.6   7.3   1   1   7.4e-13   3.4e-09   36.5   4.8    56   160    57   165    17   183 0.91 KR domain
SNARE_assoc          PF09335.6    123 seq712_BIOID47101    -            235   1.2e-24   86.7   8.0   1   1   8.9e-29   1.2e-24   86.7   5.5     1   122    80   197    78   198 0.96 SNARE associated Golgi protein
Acetyltransf_1       PF00583.19    83 seq715_BIOID47101    -            146   2.9e-09   36.7   0.1   1   1     7e-13   4.8e-09   36.0   0.1     2    71    19    90    18    96 0.85 Acetyltransferase (GNAT) family
Acetyltransf_9       PF13527.1    128 seq715_BIOID47101    -            146   1.6e-06   27.9   0.0   1   1   3.1e-10   2.1e-06   27.4   0.0    44   127    15    97     5    98 0.92 Acetyltransferase (GNAT) domain
MscL                 PF01741.13   128 seq717_BIOID47101    -            136   2.3e-57  192.5   3.1   1   1   1.9e-61   2.6e-57  192.3   2.2     1   128     3   132     3   132 0.98 Large-conductance mechanosensitive channel, MscL
CoA_trans            PF01144.18   217 seq719_BIOID47101    -            531     2e-57  193.7   0.2   1   1   3.4e-61   4.7e-57  192.5   0.1     2   216    16   252    15   253 0.98 Coenzyme A transferase
Aldolase_II          PF00596.16   183 seq722_BIOID47101    -            231   1.2e-45  155.2   1.1   1   1   1.1e-49   1.5e-45  154.9   0.8     2   181     8   196     7   198 0.91 Class II Aldolase and Adducin N-terminal domain
Acetyltransf_4       PF13420.1    155 seq724_BIOID47101    -            172   1.4e-21   76.9   0.0   1   1   8.2e-25   1.6e-21   76.7   0.0     1   152     3   154     3   157 0.91 Acetyltransferase (GNAT) domain
Acetyltransf_1       PF00583.19    83 seq724_BIOID47101    -            172   9.1e-18   63.9   0.0   1   1   8.2e-21   1.6e-17   63.1   0.0     2    82    57   136    56   137 0.95 Acetyltransferase (GNAT) family
Acetyltransf_3       PF13302.1    142 seq724_BIOID47101    -            172   1.2e-11   44.9   0.0   1   1   7.3e-15   1.4e-11   44.7   0.0     4   142     3   137     1   137 0.82 Acetyltransferase (GNAT) domain
Acetyltransf_10      PF13673.1    117 seq724_BIOID47101    -            172     4e-09   36.4   0.1   1   1   2.7e-12   5.2e-09   36.1   0.0     1   117    10   136    10   136 0.72 Acetyltransferase (GNAT) domain
Acetyltransf_7       PF13508.1     79 seq724_BIOID47101    -            172   5.4e-09   35.9   0.0   1   1   4.2e-12   8.1e-09   35.4   0.0     5    78    53   137    49   138 0.75 Acetyltransferase (GNAT) domain
FR47                 PF08445.5     86 seq724_BIOID47101    -            172   4.9e-09   35.6   0.0   1   1   4.5e-12   8.7e-09   34.9   0.0    26    80    84   139    79   144 0.91 FR47-like protein
Acetyltransf_9       PF13527.1    128 seq724_BIOID47101    -            172   3.4e-06   26.8   0.1   1   1   5.2e-09     1e-05   25.2   0.0     2   109     3   115     2   122 0.89 Acetyltransferase (GNAT) domain
Abhydrolase_6        PF12697.2    228 seq725_BIOID47101    -            266   1.7e-34  119.6   4.3   1   1   4.3e-38     2e-34  119.3   3.0     1   227    16   249    16   250 0.79 Alpha/beta hydrolase family
Abhydrolase_1        PF00561.15   230 seq725_BIOID47101    -            266   6.7e-17   61.6   0.3   1   1   1.4e-18   6.4e-15   55.2   0.2     1   228    40   251    40   253 0.79 alpha/beta hydrolase fold
Abhydrolase_5        PF12695.2    142 seq725_BIOID47101    -            266     4e-16   58.9   1.1   1   1   4.3e-19   1.9e-15   56.7   0.8     1   141    15   237    15   238 0.73 Alpha/beta hydrolase family
rve                  PF00665.21   120 seq726_BIOID47101    -            301   1.4e-23   83.1   0.1   1   1   6.8e-27   3.1e-23   82.0   0.0     3   119   123   243   121   244 0.97 Integrase core domain
rve_3                PF13683.1     67 seq726_BIOID47101    -            301   2.5e-17   62.0   0.1   1   1   1.8e-20     8e-17   60.4   0.0     2    67   216   281   215   281 0.97 Integrase core domain
HTH_21               PF13276.1     60 seq726_BIOID47101    -            301   8.8e-17   60.7   2.0   1   1   8.3e-19   3.8e-15   55.5   0.4     6    57    49   106    45   109 0.79 HTH-like domain
Usher                PF00577.15   552 seq727_BIOID47101    -            866  5.5e-161  536.9  28.0   1   1  1.5e-164  6.7e-161  536.6  19.4     1   552   200   772   200   772 0.96 Type VII secretion system (T7SS), usher protein
PapC_N               PF13954.1    146 seq727_BIOID47101    -            866     4e-35  120.4   2.4   1   1     1e-38   4.6e-35  120.2   0.6     2   145    35   186    34   187 0.92 PapC N-terminal domain
PapC_C               PF13953.1     68 seq727_BIOID47101    -            866   3.4e-17   61.7   0.1   1   1   2.3e-20     1e-16   60.1   0.1     1    65   782   847   782   850 0.91 PapC C-terminal domain
DUF2810              PF10928.3     54 seq728_BIOID47101    -            120   3.1e-32  109.9   2.6   1   1   2.4e-36   3.3e-32  109.8   1.1     1    53    66   118    66   119 0.96 Protein of unknown function (DUF2810)
Poly_export          PF02563.11    83 seq730_BIOID47101    -            379   7.6e-29   99.1   0.6   1   1   6.8e-32   4.7e-28   96.6   0.1     4    82    77   166    74   167 0.87 Polysaccharide biosynthesis/export protein
SLBB                 PF10531.4     59 seq730_BIOID47101    -            379   6.1e-17   61.1   1.0   1   2     4e-11   2.7e-07   30.2   0.0     3    47   174   219   172   225 0.93 SLBB domain
SLBB                 PF10531.4     59 seq730_BIOID47101    -            379   6.1e-17   61.1   1.0   2   2   8.6e-11   5.8e-07   29.1   0.1     1    53   256   307   256   313 0.92 SLBB domain
Na_Ala_symp          PF01235.12   416 seq731_BIOID47101    -            476  1.2e-185  616.8  19.6   1   1    1e-189  1.4e-185  616.6  13.6     2   415    41   457    40   458 0.99 Sodium:alanine symporter family
HisKA_3              PF07730.8     68 seq732_BIOID47101    -            598   5.9e-19   68.0   0.9   1   1   1.7e-22   5.9e-19   68.0   0.6     1    64   390   453   390   457 0.97 Histidine kinase
PilJ                 PF13675.1    112 seq732_BIOID47101    -            598   7.2e-19   68.0  14.0   1   1     3e-22     1e-18   67.5   1.3     2   108    34   131    33   135 0.91 Type IV pili methyl-accepting chemotaxis transducer N-term
HATPase_c            PF02518.21   111 seq732_BIOID47101    -            598   1.7e-15   56.6   0.1   1   1   1.2e-18   4.1e-15   55.3   0.1     4   108   497   583   494   586 0.92 Histidine kinase-, DNA gyrase B-, and HSP90-like ATPase
HAMP                 PF00672.20    70 seq732_BIOID47101    -            598   2.8e-11   43.3   3.2   1   1   8.1e-15   2.8e-11   43.3   2.2     4    69   159   224   158   225 0.93 HAMP domain
DUF1656              PF07869.7     58 seq734_BIOID47101    -             78   3.3e-18   65.1   9.6   1   1   2.4e-22   3.3e-18   65.1   6.7     3    57    16    70    14    72 0.95 Protein of unknown function (DUF1656)
Aldose_epim          PF01263.15   301 seq735_BIOID47101    -            294   1.1e-46  159.1   0.1   1   1     1e-50   1.4e-46  158.9   0.1     1   284    27   274    27   287 0.90 Aldose 1-epimerase
P22_AR_C             PF10548.4     74 seq737_BIOID47101    -            202   5.3e-19   67.7   0.2   1   1   1.9e-22   1.3e-18   66.4   0.0     4    73   110   179   106   180 0.96 P22AR C-terminal domain
Bro-N                PF02498.12    87 seq737_BIOID47101    -            202   3.7e-09   36.6   0.0   1   1   9.2e-13   6.3e-09   35.8   0.0     8    83    17    99    11   105 0.79 BRO family, N-terminal domain
AA_permease          PF00324.16   479 seq738_BIOID47101    -            470    1e-115  386.7  42.2   1   1  1.7e-119  1.1e-115  386.5  29.3     1   464    39   462    39   470 0.93 Amino acid permease
AA_permease_2        PF13520.1    426 seq738_BIOID47101    -            470   2.2e-43  148.2  46.9   1   1   4.3e-47   2.9e-43  147.8  32.5     9   410    43   444    39   464 0.82 Amino acid permease
PTSIIA_gutA          PF03829.8    117 seq742_BIOID47101    -            123   6.9e-44  148.1   0.0   1   1   6.1e-48   8.4e-44  147.8   0.0     1   116     1   116     1   118 0.98 PTS system glucitol/sorbitol-specific IIA component
FAD_binding_2        PF00890.19   421 seq747_BIOID47101    -            602  2.5e-116  388.8   1.2   1   1  5.6e-120  2.5e-116  388.8   0.8     1   421     7   397     7   397 0.98 FAD binding domain
Succ_DH_flav_C       PF02910.15   129 seq747_BIOID47101    -            602   8.3e-40  135.5   0.1   1   1     3e-43   1.4e-39  134.8   0.0     1   129   453   581   453   581 0.98 Fumarate reductase flavoprotein C-term
Methyltransf_18      PF12847.2    112 seq748_BIOID47101    -            248   9.6e-14   51.8   0.0   1   1     9e-17   1.5e-13   51.1   0.0     1   110    36   139    36   141 0.82 Methyltransferase domain
Methyltransf_31      PF13847.1    152 seq748_BIOID47101    -            248   1.3e-12   47.4   0.0   1   1   9.6e-16   1.6e-12   47.1   0.0     2   126    35   157    34   202 0.86 Methyltransferase domain
Methyltransf_11      PF08241.7     95 seq748_BIOID47101    -            248   7.1e-08   32.7   0.0   1   1   7.1e-11   1.2e-07   31.9   0.0     1    95    41   138    41   138 0.96 Methyltransferase domain
Methyltransf_26      PF13659.1    117 seq748_BIOID47101    -            248   8.1e-08   32.1   0.1   1   1   1.2e-10     2e-07   30.9   0.1     1    73    37   106    37   138 0.89 Methyltransferase domain
CMAS                 PF02353.15   273 seq748_BIOID47101    -            248   4.1e-07   29.2   0.0   1   1   3.7e-10   6.4e-07   28.6   0.0    48   120    22    94    11   141 0.79 Mycolic acid cyclopropane synthetase
PCMT                 PF01135.14   210 seq748_BIOID47101    -            248   1.3e-06   27.9   0.0   1   1   1.2e-09     2e-06   27.4   0.0    63   171    26   138    12   148 0.80 Protein-L-isoaspartate(D-aspartate) O-methyltransferase (PCMT)
Methyltransf_25      PF13649.1    101 seq748_BIOID47101    -            248   9.2e-06   25.8   0.0   1   1   8.8e-09   1.5e-05   25.1   0.0     1    76    40   112    40   134 0.86 Methyltransferase domain
MetW                 PF07021.7    193 seq748_BIOID47101    -            248   0.00015   21.1   0.0   1   1   1.3e-07   0.00023   20.5   0.0    11    50    34    73    25    97 0.86 Methionine biosynthesis protein MetW
HlyD                 PF00529.15   306 seq750_BIOID47101    -            285   3.9e-46  157.6   5.4   1   2   2.1e-22   5.8e-19   68.3   1.4     2    78    44   120    43   128 0.92 HlyD family secretion protein
HlyD                 PF00529.15   306 seq750_BIOID47101    -            285   3.9e-46  157.6   5.4   2   2   1.7e-29   4.6e-26   91.7   0.1   139   302   127   278   115   282 0.92 HlyD family secretion protein
HlyD_2               PF12700.2    328 seq750_BIOID47101    -            285   8.1e-22   77.6   0.3   1   1   4.1e-25   1.1e-21   77.2   0.2    15   239    38   229    31   242 0.88 HlyD family secretion protein
HlyD_3               PF13437.1    105 seq750_BIOID47101    -            285   5.9e-19   68.2   0.1   1   1   1.3e-15   3.4e-12   46.4   0.0     1    82   153   232   153   248 0.90 HlyD family secretion protein
Biotin_lipoyl_2      PF13533.1     50 seq750_BIOID47101    -            285   4.6e-18   64.5   1.6   1   1   2.9e-18   8.1e-15   54.1   0.5     2    50    44    92    42   103 0.88 Biotin-lipoyl like
Nucleos_tra2_C       PF07662.8    210 seq751_BIOID47101    -            413   2.3e-69  232.9  16.2   1   1   3.3e-73   2.3e-69  232.9  11.2     1   209   206   412   206   413 0.98 Na+ dependent nucleoside transporter C-terminus
Nucleos_tra2_N       PF01773.15    75 seq751_BIOID47101    -            413   1.9e-24   85.6   4.2   1   1   2.8e-28   1.9e-24   85.6   2.9     1    74    22    95    22    96 0.98 Na+ dependent nucleoside transporter N-terminus
CMD                  PF02627.15    85 seq752_BIOID47101    -            182   5.3e-09   35.6   0.1   1   1   2.6e-12   3.6e-08   33.0   0.0    14    85    52   122    43   122 0.92 Carboxymuconolactone decarboxylase family
DUF606               PF04657.8    138 seq754_BIOID47101    -            149   1.4e-21   76.8  22.4   1   1   1.2e-25   1.6e-21   76.6  15.5     2   138     6   143     5   143 0.95 Protein of unknown function, DUF606
HTH_5                PF01022.15    47 seq755_BIOID47101    -             99   1.2e-14   53.5   0.1   1   1   7.3e-18     2e-14   52.8   0.1     1    47    23    70    23    70 0.97 Bacterial regulatory protein, arsR family
HTH_20               PF12840.2     61 seq755_BIOID47101    -             99   2.4e-11   43.1   0.4   1   1   1.3e-14   3.5e-11   42.6   0.3     2    58    16    72    15    75 0.96 Helix-turn-helix domain
MarR_2               PF12802.2     62 seq755_BIOID47101    -             99     2e-09   36.8   0.1   1   1   1.2e-12   3.3e-09   36.1   0.1     5    60    24    75    19    77 0.89 MarR family
HTH_24               PF13412.1     48 seq755_BIOID47101    -             99     2e-08   33.3   0.0   1   1   1.9e-11   5.1e-08   32.0   0.0     5    47    26    68    24    69 0.96 Winged helix-turn-helix DNA-binding
MarR                 PF01047.17    59 seq755_BIOID47101    -             99   6.7e-06   25.6   0.0   1   1   4.6e-09   1.3e-05   24.7   0.0     5    53    26    74    23    75 0.95 MarR family
4HBT                 PF03061.17    79 seq758_BIOID47101    -            137   7.5e-17   61.1   0.1   1   1   8.9e-21   1.2e-16   60.4   0.1     1    79    50   127    50   127 0.98 Thioesterase superfamily
PseudoU_synth_2      PF00849.17   164 seq760_BIOID47101    -            217   8.7e-15   54.8   0.2   1   1   1.6e-17   2.2e-13   50.2   0.0     2   164    41   186    40   186 0.84 RNA pseudouridylate synthase
HTH_29               PF13551.1    113 seq761_BIOID47101    -            466   2.1e-11   43.8   0.2   1   1     2e-14   5.4e-11   42.4   0.1     1   113    16   121    16   121 0.86 Winged helix-turn helix
rve                  PF00665.21   120 seq761_BIOID47101    -            466   1.6e-10   41.0   0.0   1   1   1.2e-13   3.2e-10   40.0   0.0     3   119   141   265   139   266 0.87 Integrase core domain
HTH_28               PF13518.1     52 seq761_BIOID47101    -            466   3.6e-09   36.3   0.2   1   1   4.5e-12   1.2e-08   34.6   0.0     2    51    16    66    15    67 0.94 Helix-turn-helix domain
HTH_23               PF13384.1     50 seq761_BIOID47101    -            466   5.5e-08   32.0   0.0   1   1   7.7e-11   2.1e-07   30.2   0.0     3    47    12    57    10    59 0.94 Homeodomain-like domain
MFS_1                PF07690.11   354 seq765_BIOID47101    -            512   5.7e-55  186.3  38.3   1   1   4.2e-59   5.7e-55  186.3  26.5     1   353    19   413    19   414 0.89 Major Facilitator Superfamily
adh_short            PF00106.20   167 seq766_BIOID47101    -            259     4e-26   91.7   1.6   1   1   1.1e-29   4.9e-26   91.5   1.1     2   166     4   172     3   173 0.94 short chain dehydrogenase
adh_short_C2         PF13561.1    243 seq766_BIOID47101    -            259   2.6e-16   60.0   0.0   1   1   8.4e-20   3.8e-16   59.4   0.0     7   241    13   255     9   256 0.87 Enoyl-(Acyl carrier protein) reductase
DUF2058              PF09831.4    177 seq769_BIOID47101    -            179   7.6e-64  214.7   9.3   1   1   6.3e-68   8.6e-64  214.5   6.4     1   177     5   179     5   179 0.99 Uncharacterized protein conserved in bacteria (DUF2058)
DUF2279              PF10043.4     85 seq771_BIOID47101    -             90   5.2e-33  113.0   4.0   1   1   4.2e-37   5.8e-33  112.9   2.8     2    84     3    87     2    88 0.96 Predicted periplasmic lipoprotein (DUF2279)
PTSIIB_sorb          PF03830.10   151 seq777_BIOID47101    -            169   5.9e-55  185.1   0.3   1   1   4.9e-59   6.7e-55  184.9   0.2     1   149    15   162    15   164 0.99 PTS system sorbose subfamily IIB component
Nitroreductase       PF00881.19   165 seq778_BIOID47101    -            196   5.7e-17   61.9   0.0   1   1     5e-21   6.8e-17   61.6   0.0     5   165    18   174    14   174 0.93 Nitroreductase family
DUF2799              PF10973.3     89 seq779_BIOID47101    -            134   3.4e-17   62.1   0.9   1   1   3.3e-21   4.5e-17   61.7   0.6     1    88    44   126    44   127 0.93 Protein of unknown function (DUF2799)
MFS_1                PF07690.11   354 seq780_BIOID47101    -            394   5.2e-37  127.2  48.1   1   1   7.7e-39     1e-34  119.7  20.8     2   353    20   357    19   358 0.90 Major Facilitator Superfamily
Rhodanese            PF00581.15   113 seq781_BIOID47101    -            174   2.1e-11   44.0   0.0   1   1   4.8e-15   3.3e-11   43.4   0.0     2   112     8    98     7    99 0.82 Rhodanese-like domain
DUF2892              PF11127.3     66 seq781_BIOID47101    -            174   3.2e-11   42.7   3.2   1   1     7e-15   4.8e-11   42.2   2.2    10    60   115   170   112   174 0.88 Protein of unknown function (DUF2892)
EI24                 PF07264.6    219 seq782_BIOID47101    -            253   1.3e-52  178.2  20.7   1   1   1.1e-56   1.5e-52  178.0  14.4     1   219    11   232    11   232 0.96 Etoposide-induced protein 2.4 (EI24)
Glutaredoxin2_C      PF04399.8    132 seq783_BIOID47101    -            215   1.3e-50  170.2   0.0   1   1   4.8e-54   1.6e-50  169.9   0.0     1   132    84   215    84   215 0.99 Glutaredoxin 2, C terminal domain
GST_N_3              PF13417.1     75 seq783_BIOID47101    -            215   2.7e-12   46.6   0.0   1   1   1.4e-15   4.6e-12   45.8   0.0     1    74     3    76     3    82 0.90 Glutathione S-transferase, N-terminal domain
GST_N_2              PF13409.1     70 seq783_BIOID47101    -            215   7.2e-08   32.2   0.0   1   1   3.8e-11   1.3e-07   31.3   0.0     1    68     8    70     8    72 0.88 Glutathione S-transferase, N-terminal domain
GST_N                PF02798.15    76 seq783_BIOID47101    -            215   7.4e-05   22.7   0.0   1   1   4.8e-08   0.00017   21.6   0.0     1    75     1    70     1    71 0.84 Glutathione S-transferase, N-terminal domain
MFS_1                PF07690.11   354 seq784_BIOID47101    -            438   2.7e-27   95.3  51.3   1   2   1.4e-19   6.2e-16   57.9  16.9    38   258    70   296    27   302 0.69 Major Facilitator Superfamily
MFS_1                PF07690.11   354 seq784_BIOID47101    -            438   2.7e-27   95.3  51.3   2   2   1.1e-14     5e-11   41.8  16.8    22   172   276   430   263   437 0.77 Major Facilitator Superfamily
Sugar_tr             PF00083.19   451 seq784_BIOID47101    -            438   3.2e-27   95.1  34.7   1   1   3.6e-29   1.7e-25   89.4  24.1     6   417    27   407    23   432 0.76 Sugar (and other) transporter
MFS_2                PF13347.1    427 seq784_BIOID47101    -            438   6.2e-09   34.6  22.2   1   1   1.4e-12   6.2e-09   34.6  15.4    33   343    56   372    43   383 0.79 MFS/sugar transport protein
DUF1116              PF06545.6    216 seq787_BIOID47101    -            419   3.3e-99  330.2   1.3   1   1  3.3e-103   4.5e-99  329.7   0.9     1   216    87   303    87   303 0.99 Protein of unknown function (DUF1116)
ABC_tran             PF00005.22   118 seq788_BIOID47101    -            637   1.1e-36  125.6   1.0   1   2   2.4e-18   3.3e-15   56.3   0.0     1   118    41   178    41   178 0.87 ABC transporter
ABC_tran             PF00005.22   118 seq788_BIOID47101    -            637   1.1e-36  125.6   1.0   2   2   2.6e-21   3.6e-18   65.9   0.0     1   118   352   459   352   459 0.92 ABC transporter
ABC_tran_2           PF12848.2     85 seq788_BIOID47101    -            637   6.6e-29   99.4   4.3   1   1   4.8e-32   6.6e-29   99.4   3.0     1    83   217   298   217   302 0.93 ABC transporter
PQQ                  PF01011.16    38 seq790_BIOID47101    -            796   2.1e-55  181.4   7.8   1   5   1.7e-11   7.8e-08   31.3   0.0     2    34   226   258   225   262 0.88 PQQ enzyme repeat
PQQ                  PF01011.16    38 seq790_BIOID47101    -            796   2.1e-55  181.4   7.8   2   5   7.3e-09   3.3e-05   23.0   0.0     8    34   361   387   353   391 0.85 PQQ enzyme repeat
PQQ                  PF01011.16    38 seq790_BIOID47101    -            796   2.1e-55  181.4   7.8   3   5   1.2e-11   5.6e-08   31.8   0.0     8    37   439   468   436   469 0.91 PQQ enzyme repeat
PQQ                  PF01011.16    38 seq790_BIOID47101    -            796   2.1e-55  181.4   7.8   4   5   2.7e-11   1.2e-07   30.7   0.0     3    36   662   696   660   698 0.91 PQQ enzyme repeat
PQQ                  PF01011.16    38 seq790_BIOID47101    -            796   2.1e-55  181.4   7.8   5   5   5.8e-10   2.6e-06   26.5   0.0     2    38   722   759   721   759 0.93 PQQ enzyme repeat
PQQ_2                PF13360.1    238 seq790_BIOID47101    -            796     2e-28   99.3   0.0   1   2   4.3e-16   1.9e-12   47.0   0.0    14   148   195   379   181   390 0.77 PQQ-like domain
PQQ_2                PF13360.1    238 seq790_BIOID47101    -            796     2e-28   99.3   0.0   2   2   9.1e-11   4.2e-07   29.5   0.0     4    86   671   774   669   780 0.77 PQQ-like domain
DUF1480              PF07351.8     80 seq792_BIOID47101    -             78   3.5e-42  142.1   0.0   1   1   2.8e-46   3.8e-42  142.0   0.0     3    79     2    77     1    78 0.98 Protein of unknown function (DUF1480)
SBP_bac_8            PF13416.1    281 seq794_BIOID47101    -            388   3.7e-28   98.9   0.1   1   1   9.2e-32   6.3e-28   98.1   0.0    10   265    60   342    52   352 0.83 Bacterial extracellular solute-binding protein
SBP_bac_1            PF01547.20   314 seq794_BIOID47101    -            388   1.7e-05   24.5   1.7   1   1   4.2e-09   2.9e-05   23.8   1.2    19   313    57   326    31   327 0.78 Bacterial extracellular solute-binding protein
BMFP                 PF04380.8     79 seq799_BIOID47101    -            108   1.1e-26   92.6   5.6   1   1   9.6e-31   1.3e-26   92.3   3.9     1    78    13    90    13    91 0.98 Membrane fusogenic activity
CstA                 PF02554.9    376 seq802_BIOID47101    -            701  4.9e-156  518.9  29.1   1   1  7.1e-160  4.9e-156  518.9  20.1     1   359    32   420    32   436 0.95 Carbon starvation protein CstA
DUF4161              PF13722.1    127 seq802_BIOID47101    -            701   1.8e-46  157.4   7.5   1   1   2.7e-50   1.8e-46  157.4   5.2     3   127   467   596   464   596 0.98 C-terminal domain on CstA (DUF4161)
NusG                 PF02357.14    92 seq804_BIOID47101    -            162   3.6e-22   78.2   0.0   1   1   3.7e-26     5e-22   77.8   0.0     2    91     3    90     2    91 0.92 Transcription termination factor nusG
LMWPc                PF01451.16   138 seq807_BIOID47101    -            148   4.2e-43  146.8   0.0   1   1   3.4e-47   4.7e-43  146.7   0.0     1   138     9   143     9   143 0.98 Low molecular weight phosphotyrosine protein phosphatase
NUDIX                PF00293.23   135 seq808_BIOID47101    -            153     8e-21   73.9   0.2   1   1   7.4e-25     1e-20   73.6   0.1     2   120     5   116     4   123 0.92 NUDIX domain
FUSC                 PF04632.7    650 seq810_BIOID47101    -            670  1.2e-162  542.6  49.6   1   1    2e-166  1.3e-162  542.4  34.4     1   649    20   662    20   663 0.98 Fusaric acid resistance protein family
FUSC_2               PF13515.1    128 seq810_BIOID47101    -            670   2.7e-16   59.5  13.2   1   1     4e-20   2.7e-16   59.5   9.2     1   125    33   163    31   166 0.86 Fusaric acid resistance protein-like
DUF1482              PF07358.6     57 seq811_BIOID47101    -             91     5e-32  109.1   0.1   1   1   4.4e-36     6e-32  108.9   0.1     1    57    29    86    29    86 0.99 Protein of unknown function (DUF1482)
DUF3521              PF12035.3     35 seq812_BIOID47101    -             44   1.4e-12   47.1   1.0   1   1   9.1e-16   1.2e-11   44.0   0.2     1    35     1    28     1    28 0.90 Protein of unknown function (DUF3521)
HTH_1                PF00126.22    60 seq813_BIOID47101    -            319   1.6e-19   69.2   1.3   1   1   4.7e-23   3.2e-19   68.3   0.1     2    60    29    86    28    86 0.97 Bacterial regulatory helix-turn-helix protein, lysR family
LysR_substrate       PF03466.15   209 seq813_BIOID47101    -            319   4.4e-13   48.7   1.0   1   1   1.2e-16   8.3e-13   47.8   0.7     8   206   115   310   110   312 0.89 LysR substrate binding domain
DUF3251              PF11622.3    165 seq815_BIOID47101    -            112   4.4e-07   29.3   0.0   1   1   3.7e-11     5e-07   29.1   0.0    70   153     3    89     1   101 0.80 Protein of unknown function (DUF3251)
EII-Sor              PF03609.9    237 seq816_BIOID47101    -            259   1.2e-79  266.8  26.2   1   1   9.9e-84   1.3e-79  266.6  18.2     1   236     1   236     1   237 1.00 PTS system sorbose-specific iic component
YihI                 PF04220.7    169 seq817_BIOID47101    -            169   3.4e-56  189.0  15.5   1   1   2.8e-60   3.9e-56  188.9  10.8     3   167     5   165     2   167 0.94 Der GTPase activator (YihI)
DUF4154              PF13689.1    145 seq818_BIOID47101    -            172     6e-33  113.3   0.0   1   1   5.4e-37   7.3e-33  113.0   0.0     6   145    32   168    27   168 0.95 Domain of unknown function (DUF4154)
OmpA                 PF00691.15    97 seq819_BIOID47101    -            296   6.1e-15   55.2   0.1   1   1   1.4e-18   1.9e-14   53.7   0.0     1    92   155   248   155   252 0.84 OmpA family
Flavin_Reduct        PF01613.13   154 seq821_BIOID47101    -            164   6.4e-31  107.1   0.2   1   1   5.2e-35   7.2e-31  107.0   0.1     1   153    13   159    13   160 0.94 Flavin reductase like domain
Pept_tRNA_hydro      PF01195.14   184 seq823_BIOID47101    -            194   5.3e-64  214.9   0.0   1   1   4.3e-68   5.9e-64  214.8   0.0     1   184     5   189     5   189 0.99 Peptidyl-tRNA hydrolase
MerR_1               PF13411.1     69 seq827_BIOID47101    -            243   2.5e-18   65.4   0.2   1   1   2.6e-21   1.8e-17   62.7   0.0     1    68     4    72     4    73 0.98 MerR HTH family regulatory protein
MerR                 PF00376.18    38 seq827_BIOID47101    -            243   7.3e-13   47.7   0.0   1   1   2.1e-16   1.4e-12   46.7   0.0     1    38     5    42     5    42 0.98 MerR family regulatory protein
GutM                 PF06923.6    109 seq829_BIOID47101    -            119   6.1e-37  125.5   0.0   1   1   5.1e-41   6.9e-37  125.3   0.0     2   109     3   110     2   110 0.98 Glucitol operon activator protein (GutM)
Acyl-CoA_dh_1        PF00441.19   150 seq830_BIOID47101    -            384     4e-46  156.6   4.6   1   1   1.8e-49   6.2e-46  156.0   3.2     1   150   229   378   229   378 0.98 Acyl-CoA dehydrogenase, C-terminal domain
Acyl-CoA_dh_2        PF08028.6    134 seq830_BIOID47101    -            384   1.4e-18   67.3   2.4   1   1   6.2e-22   2.1e-18   66.7   1.7     3   125   246   358   244   361 0.96 Acyl-CoA dehydrogenase, C-terminal domain
Acyl-CoA_dh_N        PF02771.11   113 seq830_BIOID47101    -            384   3.6e-17   62.8   0.0   1   1   2.3e-20   7.7e-17   61.7   0.0     1   105     7   109     7   115 0.92 Acyl-CoA dehydrogenase, N-terminal domain
Acyl-CoA_dh_M        PF02770.14    52 seq830_BIOID47101    -            384   5.7e-15   54.4   0.0   1   1   3.5e-18   1.2e-14   53.4   0.0     1    50   122   171   122   173 0.98 Acyl-CoA dehydrogenase, middle domain
DUF1439              PF07273.7    152 seq833_BIOID47101    -            205   1.1e-53  180.9   1.0   1   1   9.5e-58   1.3e-53  180.6   0.7     1   152    46   198    46   198 0.99 Protein of unknown function (DUF1439)
DUF328               PF03883.9    237 seq834_BIOID47101    -            258  5.2e-100  333.4   0.0   1   1  4.3e-104  5.9e-100  333.3   0.0     1   237     1   245     1   245 0.99 Protein of unknown function (DUF328)
Wzz                  PF02706.10   152 seq838_BIOID47101    -            726   1.3e-52  177.4   2.5   1   1   1.4e-55   3.8e-52  176.0   0.1     1   152    16   252    16   252 0.99 Chain length determinant protein
GNVR                 PF13807.1     82 seq838_BIOID47101    -            726   8.2e-34  115.1   2.4   1   1   5.6e-37   1.5e-33  114.2   0.2     1    82   367   448   367   448 0.98 G-rich domain on putative tyrosine kinase
AAA_31               PF13614.1    157 seq838_BIOID47101    -            726   1.9e-21   76.5   0.0   1   1   1.5e-24   4.1e-21   75.4   0.0     2   148   533   671   532   675 0.91 AAA domain
CbiA                 PF01656.18   195 seq838_BIOID47101    -            726   1.2e-09   37.7   0.0   1   1     1e-12   2.9e-09   36.5   0.0     2   109   535   655   534   712 0.67 CobQ/CobB/MinD/ParA nucleotide binding domain
HIM                  PF05662.9     21 seq839_BIOID47101    -           1616   1.7e-83  271.1  99.8   1   8   1.7e-09   4.8e-06   25.9   0.2     1    21   382   405   382   405 0.99 Haemagglutinin
HIM                  PF05662.9     21 seq839_BIOID47101    -           1616   1.7e-83  271.1  99.8   2   8   4.1e-10   1.1e-06   27.9   0.9     2    21   570   592   569   592 0.97 Haemagglutinin
HIM                  PF05662.9     21 seq839_BIOID47101    -           1616   1.7e-83  271.1  99.8   3   8   3.5e-11   9.5e-08   31.3   0.9     2    21   655   677   654   677 0.97 Haemagglutinin
HIM                  PF05662.9     21 seq839_BIOID47101    -           1616   1.7e-83  271.1  99.8   4   8   3.1e-11   8.4e-08   31.5   0.7     3    21  1028  1049  1026  1049 0.97 Haemagglutinin
HIM                  PF05662.9     21 seq839_BIOID47101    -           1616   1.7e-83  271.1  99.8   5   8   1.3e-09   3.5e-06   26.4   0.0     1    21  1183  1203  1183  1203 0.98 Haemagglutinin
HIM                  PF05662.9     21 seq839_BIOID47101    -           1616   1.7e-83  271.1  99.8   6   8   3.6e-12   9.8e-09   34.4   1.9     1    21  1319  1339  1319  1339 0.98 Haemagglutinin
HIM                  PF05662.9     21 seq839_BIOID47101    -           1616   1.7e-83  271.1  99.8   7   8   7.9e-13   2.2e-09   36.5   1.6     1    21  1440  1460  1440  1460 0.98 Haemagglutinin
HIM                  PF05662.9     21 seq839_BIOID47101    -           1616   1.7e-83  271.1  99.8   8   8   6.1e-10   1.7e-06   27.4   1.5     1    21  1493  1513  1493  1513 0.96 Haemagglutinin
Hep_Hag              PF05658.9     28 seq839_BIOID47101    -           1616   2.6e-71  232.7 183.7   1  13   1.1e-07   0.00031   20.7   0.0     1    27   130   156   130   157 0.94 Hep_Hag
Hep_Hag              PF05658.9     28 seq839_BIOID47101    -           1616   2.6e-71  232.7 183.7   2  13   5.9e-09   1.6e-05   24.7   1.5     1    26   158   183   158   185 0.94 Hep_Hag
Hep_Hag              PF05658.9     28 seq839_BIOID47101    -           1616   2.6e-71  232.7 183.7   3  13   1.1e-08     3e-05   23.9   1.5     1    27   200   226   200   227 0.95 Hep_Hag
Hep_Hag              PF05658.9     28 seq839_BIOID47101    -           1616   2.6e-71  232.7 183.7   4  13   3.5e-09   9.5e-06   25.5   0.2     1    27   214   240   214   241 0.95 Hep_Hag
Hep_Hag              PF05658.9     28 seq839_BIOID47101    -           1616   2.6e-71  232.7 183.7   5  13     7e-09   1.9e-05   24.5   2.5     1    26   228   253   228   255 0.96 Hep_Hag
Hep_Hag              PF05658.9     28 seq839_BIOID47101    -           1616   2.6e-71  232.7 183.7   6  13   7.3e-09     2e-05   24.4   2.2     3    27   257   281   256   282 0.94 Hep_Hag
Hep_Hag              PF05658.9     28 seq839_BIOID47101    -           1616   2.6e-71  232.7 183.7   7  13     6e-10   1.6e-06   27.9   0.5     1    28   269   296   269   296 0.97 Hep_Hag
Hep_Hag              PF05658.9     28 seq839_BIOID47101    -           1616   2.6e-71  232.7 183.7   8  13   1.3e-09   3.5e-06   26.8   2.2     1    28   297   324   297   324 0.95 Hep_Hag
Hep_Hag              PF05658.9     28 seq839_BIOID47101    -           1616   2.6e-71  232.7 183.7   9  13   4.2e-09   1.1e-05   25.2   2.4     3    27   327   351   325   352 0.94 Hep_Hag
Hep_Hag              PF05658.9     28 seq839_BIOID47101    -           1616   2.6e-71  232.7 183.7  10  13   2.2e-08     6e-05   22.9   2.5     1    27   353   379   353   380 0.96 Hep_Hag
Hep_Hag              PF05658.9     28 seq839_BIOID47101    -           1616   2.6e-71  232.7 183.7  11  13   3.4e-10   9.3e-07   28.6   3.9     1    27  1099  1125  1099  1126 0.95 Hep_Hag
Hep_Hag              PF05658.9     28 seq839_BIOID47101    -           1616   2.6e-71  232.7 183.7  12  13   1.3e-07   0.00034   20.5   4.4     1    28  1259  1286  1259  1286 0.96 Hep_Hag
Hep_Hag              PF05658.9     28 seq839_BIOID47101    -           1616   2.6e-71  232.7 183.7  13  13     3e-10   8.2e-07   28.8   4.5     1    28  1397  1424  1397  1424 0.96 Hep_Hag
YadA                 PF03895.10    78 seq839_BIOID47101    -           1616   7.5e-24   83.4  10.1   1   1   2.7e-27   7.5e-24   83.4   7.0     2    78  1539  1616  1538  1616 0.98 YadA-like C-terminal region
ESPR                 PF13018.1     24 seq839_BIOID47101    -           1616   1.7e-09   36.7   1.3   1   1   3.8e-12     1e-08   34.3   0.2     1    24     1    24     1    24 0.98 Extended Signal Peptide of Type V secretion system
Fimbrial             PF00419.15   145 seq840_BIOID47101    -            183   1.2e-18   67.6   3.1   1   1     1e-22   1.4e-18   67.3   2.1     1   145    30   183    30   183 0.85 Fimbrial protein
MFS_2                PF13347.1    427 seq842_BIOID47101    -            466  1.5e-104  349.7  37.7   1   1  3.9e-108  1.8e-104  349.4  26.1     1   426    24   448    24   449 0.97 MFS/sugar transport protein
MFS_1                PF07690.11   354 seq842_BIOID47101    -            466   2.1e-09   36.4  44.1   1   1   4.7e-13   2.1e-09   36.4  30.5    12   326    38   361    33   393 0.73 Major Facilitator Superfamily
tRNA_Me_trans        PF03054.11   356 seq844_BIOID47101    -            368  1.5e-150  500.6   0.0   1   1  4.9e-154  1.7e-150  500.4   0.0     1   356     6   360     6   360 0.98 tRNA methyl transferase
NAD_synthase         PF02540.12   242 seq844_BIOID47101    -            368   1.3e-09   37.2   0.0   1   1   3.7e-11   1.3e-07   30.6   0.0    17    82     4    75     1    95 0.78 NAD synthase
Asn_synthase         PF00733.16   255 seq844_BIOID47101    -            368   2.3e-06   27.1   0.0   1   1   1.1e-09   3.6e-06   26.5   0.0    18    92     6    87     2   163 0.90 Asparagine synthase
ThiI                 PF02568.9    197 seq844_BIOID47101    -            368   3.6e-06   26.4   0.0   1   1   1.5e-09   5.2e-06   25.9   0.0     2    73     4    75     3   129 0.73 Thiamine biosynthesis protein (ThiI)
PALP                 PF00291.20   307 seq845_BIOID47101    -            323   1.3e-63  214.9   0.3   1   1   1.1e-67   1.5e-63  214.7   0.2     3   306    10   300     8   301 0.87 Pyridoxal-phosphate dependent enzyme
Xan_ur_permease      PF00860.15   389 seq848_BIOID47101    -            464  5.2e-105  351.0  53.8   1   1    6e-109  8.1e-105  350.3  37.3     2   386    53   423    52   426 0.97 Permease family
Peptidase_M42        PF05343.9    292 seq850_BIOID47101    -            383   5.7e-98  327.1   0.0   1   1  9.8e-102   6.7e-98  326.9   0.0     1   292    56   356    56   356 0.98 M42 glutamyl aminopeptidase
Peptidase_M20        PF01546.23   171 seq850_BIOID47101    -            383   1.2e-05   24.8   0.0   1   1   3.6e-09   2.4e-05   23.8   0.0    23   169   189   361   188   362 0.79 Peptidase family M20/M25/M40
GGDEF                PF00990.16   161 seq851_BIOID47101    -            408   5.3e-45  152.7   0.5   1   1   6.1e-49   8.4e-45  152.1   0.3     1   159   249   403   249   405 0.96 GGDEF domain
Response_reg         PF00072.19   112 seq852_BIOID47101    -            216   3.4e-31  107.4   0.1   1   1   1.5e-34   5.1e-31  106.8   0.0     1   111     9   120     9   121 0.98 Response regulator receiver domain
GerE                 PF00196.14    58 seq852_BIOID47101    -            216   6.4e-23   79.7   0.4   1   1   3.8e-26   1.3e-22   78.7   0.3     2    57   154   209   153   210 0.97 Bacterial regulatory proteins, luxR family
Sigma70_r4_2         PF08281.7     54 seq852_BIOID47101    -            216   3.3e-10   39.1   0.1   1   1     2e-13   6.7e-10   38.1   0.0     9    54   154   198   151   198 0.95 Sigma-70, region 4
Sigma70_r4           PF04545.11    50 seq852_BIOID47101    -            216   1.1e-06   27.6   0.4   1   1   7.6e-10   2.6e-06   26.5   0.1     3    49   154   199   153   200 0.93 Sigma-70, region 4
DUF218               PF02698.12   155 seq853_BIOID47101    -            259   9.7e-34  115.9   0.0   1   1   8.9e-38   1.2e-33  115.6   0.0     1   142    78   222    78   244 0.90 DUF218 domain
Sigma54_activat      PF00158.21   168 seq854_BIOID47101    -            637   3.9e-67  224.8   0.0   1   1   3.7e-70   7.2e-67  223.9   0.0     2   167   325   491   324   492 0.98 Sigma-54 interaction domain
PrpR_N               PF06506.6    175 seq854_BIOID47101    -            637   3.1e-37  127.5   0.0   1   1   3.1e-40   6.1e-37  126.6   0.0     5   173    25   192    21   195 0.96 Propionate catabolism activator
PAS                  PF00989.19   113 seq854_BIOID47101    -            637   1.8e-07   30.8   0.1   1   1   1.9e-10   3.8e-07   29.7   0.0     2    52   198   248   197   291 0.86 PAS fold
PAS_9                PF13426.1    104 seq854_BIOID47101    -            637   6.6e-07   29.5   0.2   1   1   9.7e-10   1.9e-06   28.1   0.1     2    43   208   249   207   298 0.79 PAS domain
Mg_chelatase         PF01078.16   207 seq854_BIOID47101    -            637   7.6e-07   28.3   0.1   1   1   7.3e-08   0.00014   20.9   0.0    90   159   401   468   397   477 0.88 Magnesium chelatase, subunit ChlI
AAA                  PF00004.24   132 seq854_BIOID47101    -            637   5.4e-06   26.5   0.0   1   1   7.4e-09   1.4e-05   25.1   0.0     1   113   348   470   348   482 0.85 ATPase family associated with various cellular activities (AAA)
DeoRC                PF00455.17   162 seq857_BIOID47101    -            257   8.3e-53  178.2   0.7   1   1   2.8e-56   1.3e-52  177.6   0.3     3   161    74   232    72   233 0.97 DeoR C terminal sensor domain
HTH_DeoR             PF08220.7     57 seq857_BIOID47101    -            257     9e-22   76.2   0.1   1   1   3.8e-25   1.7e-21   75.3   0.1     1    56     6    61     6    62 0.98 DeoR-like helix-turn-helix domain
HTH_11               PF08279.7     55 seq857_BIOID47101    -            257   5.3e-09   35.4   0.1   1   1   3.9e-12   1.8e-08   33.8   0.0     1    46     6    50     6    56 0.92 HTH domain
HOK_GEF              PF01848.11    43 seq858_BIOID47101    -             49   2.4e-20   71.4   2.9   1   1   1.9e-24   2.7e-20   71.3   2.0     2    43     5    46     4    46 0.97 Hok/gef family
Radical_SAM          PF04055.16   166 seq860_BIOID47101    -            457   3.7e-15   56.3   0.0   1   1     8e-19   5.4e-15   55.8   0.0     2   164    57   227    56   229 0.79 Radical SAM superfamily
HemN_C               PF06969.11    66 seq860_BIOID47101    -            457     4e-12   45.8   0.3   1   1   2.7e-15   1.8e-11   43.7   0.0     1    66   363   431   363   431 0.94 HemN C-terminal domain
ABC_tran             PF00005.22   118 seq862_BIOID47101    -            275   1.3e-25   89.9   0.0   1   1   3.3e-29   2.3e-25   89.1   0.0     1   118    75   203    75   203 0.91 ABC transporter
AAA_21               PF13304.1    303 seq862_BIOID47101    -            275   1.5e-14   54.5   0.4   1   1     1e-12   6.9e-09   35.9   0.0   233   297   171   232   146   236 0.85 AAA domain
EIID-AGA             PF03613.9    264 seq863_BIOID47101    -            292   1.9e-96  321.9   9.1   1   1  1.6e-100   2.2e-96  321.7   6.3     2   263    35   291    34   292 0.99 PTS system mannose/fructose/sorbose family IID component
EamA                 PF00892.15   126 seq864_BIOID47101    -            307   8.4e-36  122.6  40.2   1   2   5.3e-20   7.3e-16   58.2   9.5     1   126    16   145    16   145 0.85 EamA-like transporter family
EamA                 PF00892.15   126 seq864_BIOID47101    -            307   8.4e-36  122.6  40.2   2   2   7.7e-24   1.1e-19   70.6  12.8     1   126   167   291   167   291 0.96 EamA-like transporter family
YchF-GTPase_C        PF06071.8     84 seq865_BIOID47101    -            363   4.7e-41  138.3   0.6   1   1   1.8e-44     8e-41  137.6   0.4     1    84   279   362   279   362 0.99 Protein of unknown function (DUF933)
MMR_HSR1             PF01926.18   114 seq865_BIOID47101    -            363   9.2e-19   67.4   0.0   1   1     5e-22   2.3e-18   66.1   0.0     1    89     4   109     4   208 0.81 50S ribosome-binding GTPase
FeoB_N               PF02421.13   189 seq865_BIOID47101    -            363   8.1e-09   34.8   0.0   1   1   8.5e-12   3.9e-08   32.6   0.0     2    43     4    45     3    53 0.91 Ferrous iron transport protein B
Fer2_3               PF13085.1    110 seq866_BIOID47101    -            244   7.9e-31  106.0   0.0   1   1   6.3e-34   1.4e-30  105.1   0.0     1   110     8   112     8   112 0.96 2Fe-2S iron-sulfur cluster binding domain
Fer4_8               PF13183.1     57 seq866_BIOID47101    -            244   1.1e-12   47.6   4.8   1   1   7.4e-16   1.7e-12   47.0   1.5     2    57   146   219   145   219 0.72 4Fe-4S dicluster domain
Fer4_17              PF13534.1     61 seq866_BIOID47101    -            244   6.9e-10   39.0  13.3   1   1     6e-11   1.4e-07   31.6   3.5     2    61   149   220   148   220 0.72 4Fe-4S dicluster domain
Fer4_10              PF13237.1     52 seq866_BIOID47101    -            244   7.2e-10   38.4   1.9   1   1   3.2e-13   7.2e-10   38.4   1.3     8    52   148   216   141   216 0.95 4Fe-4S dicluster domain
Fer4_7               PF12838.2     52 seq866_BIOID47101    -            244   2.2e-06   27.8   2.7   1   1   9.8e-10   2.2e-06   27.8   1.9     2    51   149   218   148   219 0.55 4Fe-4S dicluster domain
AMNp_N               PF10423.4    160 seq868_BIOID47101    -            519   9.2e-51  171.4   0.1   1   1     2e-54   1.4e-50  170.9   0.1     2   158    47   205    46   207 0.96 Bacterial AMP nucleoside phosphorylase N-terminus
PNP_UDP_1            PF01048.15   234 seq868_BIOID47101    -            519   5.3e-20   71.2   0.0   1   1   1.2e-23   8.5e-20   70.6   0.0    33   200   297   464   264   487 0.83 Phosphorylase superfamily
Peptidase_S49        PF01343.13   154 seq870_BIOID47101    -            666  4.3e-102  338.2   0.1   1   2   3.6e-49   2.5e-45  153.9   0.0     2   152   189   342   188   344 0.98 Peptidase family S49
Peptidase_S49        PF01343.13   154 seq870_BIOID47101    -            666  4.3e-102  338.2   0.1   2   2   8.2e-58   5.6e-54  181.9   0.0     2   154   440   591   439   591 0.98 Peptidase family S49
DUF2877              PF11392.3    111 seq871_BIOID47101    -            271   9.7e-29   99.7   0.0   1   1   1.5e-32   2.1e-28   98.6   0.0     1   110   158   265   158   266 0.91 Protein of unknown function (DUF2877)
Abi_C                PF14355.1     80 seq872_BIOID47101    -            313   7.5e-14   51.3   0.0   1   1   1.4e-17   1.9e-13   50.0   0.0     2    80   236   308   235   308 0.94 Abortive infection C-terminus
Amidohydro_1         PF01979.15   333 seq875_BIOID47101    -            348   2.9e-27   96.1   0.0   1   1   2.7e-31   3.8e-27   95.7   0.0     8   295    15   310    10   323 0.91 Amidohydrolase family
Usher                PF00577.15   552 seq877_BIOID47101    -            837  4.8e-177  589.9  30.8   1   1  1.3e-180  5.8e-177  589.6  21.3     3   551   198   749   196   750 0.96 Type VII secretion system (T7SS), usher protein
PapC_N               PF13954.1    146 seq877_BIOID47101    -            837   3.6e-38  130.3   0.1   1   1   2.1e-41   9.4e-38  128.9   0.1     1   146    37   182    37   182 0.98 PapC N-terminal domain
PapC_C               PF13953.1     68 seq877_BIOID47101    -            837     3e-14   52.2   0.4   1   1   3.6e-16   1.7e-12   46.7   0.0     3    59   762   816   761   823 0.91 PapC C-terminal domain
DUF1364              PF07102.7     94 seq878_BIOID47101    -             96   1.5e-40  136.8   0.7   1   1   1.2e-44   1.6e-40  136.7   0.5     1    94     1    94     1    94 0.98 Protein of unknown function (DUF1364)
DUF1471              PF07338.8     56 seq880_BIOID47101    -             91     1e-16   60.1   0.6   1   1     1e-20   1.4e-16   59.7   0.4     1    56    36    89    36    89 0.98 Protein of unknown function (DUF1471)
MM_CoA_mutase        PF01642.17   516 seq884_BIOID47101    -            714  3.8e-256  850.0   1.5   1   1  6.5e-260  4.4e-256  849.8   1.1     2   516    28   542    27   542 1.00 Methylmalonyl-CoA mutase
B12-binding          PF02310.14   121 seq884_BIOID47101    -            714   3.4e-15   55.8   0.5   1   1   1.5e-18     1e-14   54.3   0.0     2   117   586   699   585   703 0.92 B12 binding domain
DUF1144              PF06610.8    143 seq886_BIOID47101    -            149   4.1e-71  237.2   7.6   1   1   3.3e-75   4.5e-71  237.0   5.3     4   143     3   142     1   142 0.98 Protein of unknown function (DUF1144)
Peptidase_M20        PF01546.23   171 seq889_BIOID47101    -            396   9.7e-32  109.7   0.0   1   1   5.1e-35   3.5e-31  107.9   0.0     1   169    89   390    89   392 0.96 Peptidase family M20/M25/M40
M20_dimer            PF07687.9    109 seq889_BIOID47101    -            396   5.9e-25   87.0   0.0   1   1   1.5e-28     1e-24   86.2   0.0     2   107   191   301   190   303 0.92 Peptidase dimerisation domain
RusA                 PF05866.6    116 seq892_BIOID47101    -            120   2.3e-26   92.3   0.0   1   1   1.9e-30   2.6e-26   92.2   0.0     1   116     8   117     8   117 0.94 Endodeoxyribonuclease RusA
PfkB                 PF00294.19   301 seq893_BIOID47101    -            425   1.2e-69  234.6   0.0   1   1   1.1e-73   1.5e-69  234.3   0.0     2   297   119   419   118   423 0.97 pfkB family carbohydrate kinase
SIS                  PF01380.17   131 seq895_BIOID47101    -            321   4.5e-27   94.1   0.0   1   1   9.9e-31   6.8e-27   93.5   0.0     2   130    39   169    38   170 0.98 SIS domain
CBS                  PF00571.23    57 seq895_BIOID47101    -            321     9e-15   53.9   0.0   1   2   6.1e-08   0.00042   19.8   0.0     1    56   199   256   199   257 0.91 CBS domain
CBS                  PF00571.23    57 seq895_BIOID47101    -            321     9e-15   53.9   0.0   2   2   1.9e-10   1.3e-06   27.8   0.0     2    51   266   315   265   318 0.89 CBS domain
Abhydrolase_1        PF00561.15   230 seq903_BIOID47101    -            340   3.4e-26   92.1   0.0   1   1   2.6e-29     9e-26   90.7   0.0     4   218   105   312   102   315 0.96 alpha/beta hydrolase fold
Abhydrolase_6        PF12697.2    228 seq903_BIOID47101    -            340     3e-16   59.9   0.7   1   1   1.2e-19   4.2e-16   59.4   0.5     1   219    75   312    75   320 0.70 Alpha/beta hydrolase family
Abhydrolase_5        PF12695.2    142 seq903_BIOID47101    -            340   7.6e-11   41.8   0.4   1   1   7.2e-14   2.5e-10   40.1   0.2     2   141    75   308    74   309 0.65 Alpha/beta hydrolase family
DUF489               PF04356.7    193 seq904_BIOID47101    -            215   2.5e-76  255.4   0.8   1   1   2.1e-80   2.9e-76  255.2   0.5     1   192     9   202     9   203 0.98 Protein of unknown function (DUF489)
Fumarate_red_C       PF02300.12   129 seq905_BIOID47101    -            131   6.5e-59  197.2   3.5   1   1   5.4e-63   7.4e-59  197.1   2.4     1   128     2   129     2   130 0.99 Fumarate reductase subunit C
SBP_bac_3            PF00497.15   225 seq907_BIOID47101    -            243   5.9e-68  228.3   0.8   1   1   4.9e-72   6.7e-68  228.1   0.6     1   224    23   242    23   243 0.96 Bacterial extracellular solute-binding proteins, family 3
EIIA-man             PF03610.11   116 seq910_BIOID47101    -            144   3.5e-33  114.0   0.0   1   1   2.9e-37     4e-33  113.8   0.0     1   114     3   115     3   117 0.97 PTS system fructose IIA component
PTS_IIB              PF02302.12    90 seq913_BIOID47101    -             92   1.5e-12   47.6   0.2   1   1   1.2e-16   1.6e-12   47.5   0.2     1    58     3    60     3    88 0.86 PTS system, Lactose/Cellobiose specific IIB subunit
AA_kinase            PF00696.23   241 seq914_BIOID47101    -            297   7.1e-25   87.8   0.0   1   1   1.2e-28   1.7e-24   86.5   0.0     1   239     2   277     2   279 0.79 Amino acid kinase family
Chorismate_bind      PF00425.13   257 seq915_BIOID47101    -            520   4.1e-81  271.9   0.0   1   1     9e-85   6.1e-81  271.4   0.0     2   257   242   502   241   502 0.96 chorismate binding enzyme
Anth_synt_I_N        PF04715.8    140 seq915_BIOID47101    -            520   3.5e-19   69.0   0.0   1   1   4.5e-22   3.1e-18   66.0   0.0     3   139    19   192    17   193 0.91 Anthranilate synthase component I, N terminal region
OmpA                 PF00691.15    97 seq916_BIOID47101    -            160   3.6e-18   65.6   0.1   1   1     4e-22   5.5e-18   65.0   0.1     1    97    55   151    55   151 0.95 OmpA family
Phage_antiter_Q      PF06323.6    230 seq917_BIOID47101    -            229  1.1e-109  365.1   9.7   1   1  8.9e-114  1.2e-109  364.9   6.7     1   229     1   228     1   229 1.00 Phage antitermination protein Q
DUF1680              PF07944.7    520 seq918_BIOID47101    -            659  1.9e-197  656.5   0.0   1   1  1.6e-201  2.1e-197  656.3   0.0     2   520    11   560    10   560 0.98 Putative glycosyl hydrolase of unknown function (DUF1680)
PTS-HPr              PF00381.14    84 seq919_BIOID47101    -             85   1.3e-31  108.2   0.2   1   1   9.9e-36   1.4e-31  108.1   0.1     1    82     1    82     1    84 0.98 PTS HPr component phosphorylation site
AAA_PrkA             PF08298.6    358 seq920_BIOID47101    -            644  1.3e-180  599.6   0.0   1   1  2.6e-184  1.8e-180  599.1   0.0     2   358    20   380    19   380 0.99 PrkA AAA domain
PrkA                 PF06798.7    254 seq920_BIOID47101    -            644   6.8e-86  287.5   2.2   1   1   2.2e-89   1.5e-85  286.4   1.5     1   254   382   636   382   636 0.98 PrkA serine protein kinase C-terminal domain
GntR                 PF00392.16    64 seq922_BIOID47101    -            258   6.7e-23   79.7   0.2   1   1   1.9e-26   1.3e-22   78.8   0.1     1    64     9    72     9    72 0.99 Bacterial regulatory proteins, gntR family
FCD                  PF07729.7    125 seq922_BIOID47101    -            258   9.3e-19   67.8   5.0   1   1   2.1e-22   1.4e-18   67.2   3.5     1   125    96   220    96   220 0.90 FCD domain
Fimbrial             PF00419.15   145 seq923_BIOID47101    -            200   4.3e-18   65.8  11.0   1   1   3.8e-22   5.3e-18   65.5   7.6     6   145    39   200    32   200 0.77 Fimbrial protein
Fumarate_red_D       PF02313.12   118 seq924_BIOID47101    -            119   8.7e-53  177.1   5.6   1   1   7.1e-57   9.8e-53  176.9   3.9     2   117     3   117     2   118 0.98 Fumarate reductase subunit D
EIIC-GAT             PF03611.9    415 seq925_BIOID47101    -            437   4.5e-78  262.7  36.0   1   1   3.3e-82   4.5e-78  262.7  24.9     2   404     3   386     2   404 0.97 PTS system sugar-specific permease component
Gp_dh_C              PF02800.15   157 seq928_BIOID47101    -            333   1.7e-60  202.9   0.1   1   1   4.8e-64   3.3e-60  201.9   0.1     1   157   155   313   155   313 0.98 Glyceraldehyde 3-phosphate dehydrogenase, C-terminal domain
Gp_dh_N              PF00044.19   151 seq928_BIOID47101    -            333   2.4e-52  176.8   0.0   1   1   6.6e-56   4.5e-52  175.8   0.0     2   151     3   150     2   150 0.98 Glyceraldehyde 3-phosphate dehydrogenase, NAD binding domain
Acetyltransf_10      PF13673.1    117 seq930_BIOID47101    -            150   1.4e-20   73.4   0.0   1   1   5.1e-24   1.7e-20   73.1   0.0     1   117    13   124    13   124 0.92 Acetyltransferase (GNAT) domain
Acetyltransf_7       PF13508.1     79 seq930_BIOID47101    -            150     7e-10   38.8   0.0   1   1   4.1e-13   1.4e-09   37.8   0.0     3    78    56   125    54   126 0.90 Acetyltransferase (GNAT) domain
Acetyltransf_9       PF13527.1    128 seq930_BIOID47101    -            150   1.6e-07   31.1   0.0   1   1   8.1e-10   2.8e-06   27.1   0.0     1   128     5   127     5   127 0.93 Acetyltransferase (GNAT) domain
Acetyltransf_1       PF00583.19    83 seq930_BIOID47101    -            150     7e-07   29.0   0.0   1   1   5.2e-10   1.8e-06   27.7   0.0    25    83    75   125    34   125 0.77 Acetyltransferase (GNAT) family
Amidohydro_1         PF01979.15   333 seq932_BIOID47101    -            384   1.8e-14   54.0   0.8   1   1     1e-16   3.4e-13   49.8   0.5     2   333    54   367    53   367 0.64 Amidohydrolase family
Amidohydro_4         PF13147.1    304 seq932_BIOID47101    -            384   3.2e-14   53.5  10.2   1   1   1.3e-16   4.5e-13   49.7   7.1     6   304    53   364    50   364 0.85 Amidohydrolase
DinI                 PF06183.8     65 seq933_BIOID47101    -             81   1.7e-29  101.4   0.1   1   1   1.8e-33   2.5e-29  100.9   0.0     1    65    13    79    13    79 0.98 DinI-like family
DUF466               PF04328.8     65 seq934_BIOID47101    -             65   2.9e-32  110.1   0.5   1   1   2.3e-36   3.1e-32  110.0   0.3     1    65     1    65     1    65 0.99 Protein of unknown function (DUF466)
PEP-utilizers_C      PF02896.13   294 seq935_BIOID47101    -            575  1.6e-124  414.4   0.2   1   1  4.8e-128  2.2e-124  414.0   0.1     1   293   250   541   250   542 0.99 PEP-utilising enzyme, TIM barrel domain
PEP-utilisers_N      PF05524.8    123 seq935_BIOID47101    -            575   1.9e-31  108.3   5.0   1   1   4.2e-35   1.9e-31  108.3   3.5     2   123     3   127     2   127 0.96 PEP-utilising enzyme, N-terminal
PEP-utilizers        PF00391.18    81 seq935_BIOID47101    -            575     7e-25   86.2   0.2   1   1   4.5e-28   2.1e-24   84.7   0.1     9    80   152   224   147   225 0.93 PEP-utilising enzyme, mobile domain
DUF883               PF05957.8     94 seq936_BIOID47101    -            113   6.8e-27   93.5   1.2   1   1   5.9e-31   8.1e-27   93.3   0.9     1    94    19   111    19   111 0.97 Bacterial protein of unknown function (DUF883)
Beta-lactamase       PF00144.19   330 seq940_BIOID47101    -            442   8.7e-87  291.0   0.9   1   1   7.6e-91     1e-86  290.8   0.6     3   329    95   441    93   442 0.98 Beta-lactamase
Lyase_1              PF00206.15   312 seq941_BIOID47101    -            456   4.9e-85  285.3   0.0   1   1   9.3e-89   6.4e-85  284.9   0.0     1   305    14   312    14   320 0.97 Lyase
ASL_C                PF08328.6    115 seq941_BIOID47101    -            456     6e-55  183.9   0.0   1   1     2e-58   1.4e-54  182.7   0.0     1   115   331   445   331   445 1.00 Adenylosuccinate lyase C-terminal
Adenine_glyco        PF03352.8    179 seq943_BIOID47101    -            242   4.5e-84  280.2   0.0   1   1     4e-88   5.4e-84  280.0   0.0     1   177    61   237    61   239 0.99 Methyladenine glycosylase
BPD_transp_1         PF00528.17   185 seq947_BIOID47101    -            238   1.4e-15   57.1  12.1   1   1   1.1e-19   1.4e-15   57.1   8.4     1   183    25   230    22   232 0.89 Binding-protein-dependent transport system inner membrane component
FMN_red              PF03358.10   152 seq953_BIOID47101    -            198   8.1e-15   54.5   0.0   1   1   3.1e-18   1.1e-14   54.1   0.0    14   144    13   143     2   149 0.85 NADPH-dependent FMN reductase
Flavodoxin_1         PF00258.20   143 seq953_BIOID47101    -            198   2.8e-11   43.4   0.1   1   1   1.4e-14   4.8e-11   42.7   0.0     1   138     6   130     6   135 0.81 Flavodoxin
Flavodoxin_2         PF02525.12   199 seq953_BIOID47101    -            198     1e-05   25.0   0.0   1   1   3.9e-09   1.3e-05   24.6   0.0     2   138     3   117     2   147 0.74 Flavodoxin-like fold
UPF0270              PF06794.7     70 seq954_BIOID47101    -             72   9.2e-36  121.3   0.1   1   1   7.4e-40     1e-35  121.2   0.0     1    70     1    70     1    70 0.99 Uncharacterised protein family (UPF0270)
DUF3521              PF12035.3     35 seq956_BIOID47101    -             42   9.4e-09   34.8   0.3   1   1   1.8e-12   2.4e-08   33.5   0.2     1    35    11    38    11    38 0.98 Protein of unknown function (DUF3521)
BssS                 PF13991.1     73 seq957_BIOID47101    -             85   3.8e-34  116.1   0.0   1   1   3.1e-38   4.3e-34  115.9   0.0     1    72    12    83    12    84 0.98 BssS protein family
ETF                  PF01012.16   164 seq959_BIOID47101    -            254   3.6e-31  107.9   0.8   1   1   3.8e-35   5.1e-31  107.4   0.5     8   164    28   183    22   183 0.92 Electron transfer flavoprotein domain
Glutaredoxin         PF00462.19    60 seq961_BIOID47101    -             81   7.9e-14   51.2   0.0   1   1   6.6e-18     9e-14   51.0   0.0     1    57     3    58     3    61 0.95 Glutaredoxin
Pertactin            PF03212.9    121 seq963_BIOID47101    -            955   2.6e-39  133.5   3.4   1   1   3.8e-43   2.6e-39  133.5   2.4     1   120   494   615   494   616 0.98 Pertactin
Autotransporter      PF03797.14   265 seq963_BIOID47101    -            955   3.1e-35  121.7  22.4   1   1   4.5e-39   3.1e-35  121.7  15.6     2   262   689   939   688   942 0.95 Autotransporter beta-domain
PEPcase              PF00311.12   793 seq964_BIOID47101    -            883  1.2e-292  972.4   0.0   1   1  1.1e-296  1.5e-292  972.1   0.0     2   793   129   883   128   883 0.98 Phosphoenolpyruvate carboxylase
Transcrip_reg        PF01709.15   234 seq966_BIOID47101    -            238   9.7e-83  276.7   0.8   1   1     8e-87   1.1e-82  276.5   0.6     1   233     3   235     3   236 0.98 Transcriptional regulator
UPF0027              PF01139.12   420 seq968_BIOID47101    -            379   1.2e-97  327.4   0.0   1   2   1.7e-28   2.4e-24   86.0   0.0     6    98    14   106    10   115 0.93 Uncharacterized protein family UPF0027
UPF0027              PF01139.12   420 seq968_BIOID47101    -            379   1.2e-97  327.4   0.0   2   2   3.3e-75   4.6e-71  239.9   0.0   144   419   118   372   104   373 0.90 Uncharacterized protein family UPF0027
HNH_2                PF13391.1     68 seq969_BIOID47101    -            278     7e-08   32.0   0.1   1   1   1.3e-11   1.8e-07   30.7   0.1     1    68   169   223   169   223 0.92 HNH endonuclease
DrsE                 PF02635.10   117 seq970_BIOID47101    -            117   3.9e-23   81.6   0.0   1   1   3.2e-27   4.4e-23   81.5   0.0     2   117     3   117     2   117 0.94 DsrE/DsrF-like family
PRK                  PF00485.13   194 seq973_BIOID47101    -            289   4.4e-74  248.1   0.0   1   1     4e-78   5.4e-74  247.8   0.0     1   194     7   214     7   214 0.99 Phosphoribulokinase / Uridine kinase family
DNA_pol3_theta       PF06440.6     75 seq976_BIOID47101    -            105   3.9e-38  128.7   0.3   1   1   3.6e-42   4.9e-38  128.4   0.2     3    74    32   103    30   104 0.97 DNA polymerase III, theta subunit
Acetyltransf_10      PF13673.1    117 seq978_BIOID47101    -            146   3.4e-14   52.8   0.0   1   1   1.3e-17   4.3e-14   52.5   0.0     7   117    12   120     8   120 0.81 Acetyltransferase (GNAT) domain
Acetyltransf_7       PF13508.1     79 seq978_BIOID47101    -            146   1.2e-13   50.8   0.1   1   1   4.7e-17   1.6e-13   50.4   0.1     3    78    48   121    46   122 0.92 Acetyltransferase (GNAT) domain
Acetyltransf_1       PF00583.19    83 seq978_BIOID47101    -            146   1.5e-12   47.2   0.1   1   1   7.5e-16   2.6e-12   46.5   0.1     1    83    53   121    53   121 0.97 Acetyltransferase (GNAT) family
Flavodoxin_NdrI      PF07972.6    122 seq979_BIOID47101    -            136   5.1e-47  158.6   0.0   1   1   4.3e-51   5.8e-47  158.4   0.0     1   122     5   123     5   123 0.97 NrdI Flavodoxin like
DAO                  PF01266.19   358 seq980_BIOID47101    -            372   1.7e-57  194.8   0.0   1   1   1.4e-61   1.9e-57  194.6   0.0     1   357     4   352     4   353 0.86 FAD dependent oxidoreductase
SNARE_assoc          PF09335.6    123 seq982_BIOID47101    -            220   1.6e-22   79.8   5.4   1   1   1.2e-26   1.6e-22   79.8   3.7     1   123    48   174    48   174 0.96 SNARE associated Golgi protein
Asparaginase         PF00710.15   313 seq983_BIOID47101    -            338  2.1e-112  374.9   0.0   1   1  1.8e-116  2.4e-112  374.7   0.0     2   313     6   323     5   323 0.97 Asparaginase
BPD_transp_1         PF00528.17   185 seq984_BIOID47101    -            222   1.9e-12   46.9  16.4   1   1   1.1e-15   1.5e-11   44.0  11.5     3   182    32   214    14   217 0.90 Binding-protein-dependent transport system inner membrane component
YccJ                 PF13993.1     69 seq988_BIOID47101    -             75   3.5e-42  142.2   2.1   1   1   2.9e-46   3.9e-42  142.0   1.5     1    69     7    75     7    75 0.99 YccJ-like protein
DUF1323              PF07037.6    122 seq990_BIOID47101    -            119   9.2e-49  164.5   0.0   1   1   8.9e-53   1.2e-48  164.1   0.0     1   122     6   118     6   118 0.94 Putative transcription regulator (DUF1323)
PEP_mutase           PF13714.1    238 seq991_BIOID47101    -            296   1.3e-53  181.5   4.4   1   1   2.1e-57   1.5e-53  181.3   3.0     1   233    10   250    10   255 0.92 Phosphoenolpyruvate phosphomutase
ICL                  PF00463.16   526 seq991_BIOID47101    -            296   1.2e-16   59.9   1.9   1   1   4.6e-20   3.1e-16   58.5   1.3   150   255    80   183    71   213 0.86 Isocitrate lyase family
ArgK                 PF03308.11   267 seq993_BIOID47101    -            331  8.3e-115  382.0   0.1   1   1  2.1e-118  9.6e-115  381.8   0.1     1   266    22   294    22   295 0.99 ArgK protein
CbiA                 PF01656.18   195 seq993_BIOID47101    -            331   2.7e-07   30.0   0.0   1   1   9.9e-11   4.5e-07   29.3   0.0     8   104    63   156    59   223 0.77 CobQ/CobB/MinD/ParA nucleotide binding domain
cobW                 PF02492.14   178 seq993_BIOID47101    -            331   6.2e-07   28.9   1.0   1   1   1.1e-09     5e-06   25.9   0.7     3   157    57   208    55   225 0.69 CobW/HypB/UreG, nucleotide-binding domain
Response_reg         PF00072.19   112 seq994_BIOID47101    -            215   1.2e-30  105.6   0.4   1   1   5.3e-34   1.8e-30  105.0   0.3     1   112     9   121     9   121 0.99 Response regulator receiver domain
GerE                 PF00196.14    58 seq994_BIOID47101    -            215   4.1e-25   86.7   0.5   1   1   2.5e-28   8.5e-25   85.7   0.4     2    57   152   207   151   208 0.96 Bacterial regulatory proteins, luxR family
Sigma70_r4_2         PF08281.7     54 seq994_BIOID47101    -            215   1.4e-07   30.7   0.1   1   1   8.1e-11   2.8e-07   29.7   0.0    25    54   167   196   154   196 0.93 Sigma-70, region 4
HTH_24               PF13412.1     48 seq994_BIOID47101    -            215   1.6e-05   24.0   1.1   1   1   1.8e-08   6.1e-05   22.2   0.3     6    43   159   194   154   195 0.80 Winged helix-turn-helix DNA-binding
BtpA                 PF03437.10   254 seq995_BIOID47101    -            268  1.2e-105  352.2   0.1   1   1  9.6e-110  1.3e-105  352.1   0.0     1   254    10   265    10   265 0.99 BtpA family
Glycos_transf_3      PF00591.16   254 seq996_BIOID47101    -            531    2e-103  344.9   0.3   1   1  1.1e-106  3.7e-103  344.0   0.0     4   254   273   521   270   521 0.99 Glycosyl transferase family, a/b domain
GATase               PF00117.23   192 seq996_BIOID47101    -            531   2.8e-46  157.2   0.0   1   1   1.3e-49   4.4e-46  156.6   0.0     1   189     5   187     5   190 0.96 Glutamine amidotransferase class-I
Glycos_trans_3N      PF02885.12    66 seq996_BIOID47101    -            531   2.7e-18   65.2   1.0   1   1   1.9e-21   6.3e-18   64.0   0.2     1    65   199   263   199   264 0.98 Glycosyl transferase family, helical bundle domain
Peptidase_C26        PF07722.8    217 seq996_BIOID47101    -            531   5.8e-07   29.0   0.0   1   1   3.9e-10   1.3e-06   27.8   0.0   104   217    75   172    70   172 0.87 Peptidase C26
CN_hydrolase         PF00795.17   184 seq998_BIOID47101    -            218   3.8e-14   52.3   0.0   1   1   3.4e-18   4.7e-14   52.0   0.0     1   119     5   114     5   150 0.92 Carbon-nitrogen hydrolase
Molybdop_Fe4S4       PF04879.11    55 seq1001_BIOID47101   -            195   2.2e-21   75.3   0.2   1   1   2.6e-24   1.8e-20   72.4   0.1     2    55    44   104    43   104 0.96 Molybdopterin oxidoreductase Fe4S4 domain
Molybdopterin        PF00384.17   432 seq1001_BIOID47101   -            195   2.4e-06   26.4   0.1   1   1   4.2e-10   2.9e-06   26.1   0.0     1    35   107   139   107   190 0.79 Molybdopterin oxidoreductase
ETF_alpha            PF00766.14    86 seq1003_BIOID47101   -            312     1e-30  105.0   0.3   1   1   2.8e-34   1.9e-30  104.1   0.2     2    85   189   273   188   274 0.97 Electron transfer flavoprotein FAD-binding domain
ETF                  PF01012.16   164 seq1003_BIOID47101   -            312   7.1e-25   87.5   0.2   1   1   1.8e-28   1.3e-24   86.7   0.2     2   164     7   153     6   153 0.92 Electron transfer flavoprotein domain
Pili_assembly_N      PF00345.15   122 seq1007_BIOID47101   -            252   1.2e-35  121.8   1.7   1   1     3e-39   2.1e-35  121.0   1.2     2   121    30   147    29   148 0.90 Gram-negative pili assembly chaperone, N-terminal domain
Pili_assembly_C      PF02753.12    68 seq1007_BIOID47101   -            252   3.2e-07   29.9   1.1   1   1   7.9e-11   5.4e-07   29.2   0.3     2    64   171   230   170   234 0.84 Gram-negative pili assembly chaperone, C-terminal domain
Aminotran_1_2        PF00155.16   363 seq1008_BIOID47101   -            386   1.2e-57  195.4   0.0   1   1     4e-61   1.4e-57  195.2   0.0     3   363    32   383    30   383 0.94 Aminotransferase class I and II
Cys_Met_Meta_PP      PF01053.15   386 seq1008_BIOID47101   -            386   4.9e-08   31.5   0.0   1   1   2.5e-11   8.4e-08   30.7   0.0    75   180    96   205    63   212 0.85 Cys/Met metabolism PLP-dependent enzyme
DegT_DnrJ_EryC1      PF01041.12   363 seq1008_BIOID47101   -            386   1.4e-05   24.2   0.0   1   1   9.6e-09   3.3e-05   23.0   0.0    46   146    97   202    86   204 0.88 DegT/DnrJ/EryC1/StrS aminotransferase family
Aminotran_5          PF00266.14   371 seq1008_BIOID47101   -            386   3.1e-05   22.7   0.0   1   1   1.3e-08   4.5e-05   22.2   0.0    46   165    74   189    48   236 0.80 Aminotransferase class-V
DUF2570              PF10828.3    110 seq1009_BIOID47101   -            130   1.1e-05   24.9   0.8   1   1     1e-09   1.4e-05   24.5   0.5     6   106     7   110     2   113 0.84 Protein of unknown function (DUF2570)
SIS                  PF01380.17   131 seq1011_BIOID47101   -            384   6.9e-53  177.6   0.0   1   2     2e-34   2.7e-30  104.5   0.0     2   130    49   188    48   189 0.98 SIS domain
SIS                  PF01380.17   131 seq1011_BIOID47101   -            384   6.9e-53  177.6   0.0   2   2   3.5e-24   4.8e-20   71.3   0.0     3   131   222   357   220   357 0.94 SIS domain
DUF1323              PF07037.6    122 seq1012_BIOID47101   -            130   5.2e-55  184.7   0.0   1   1   1.3e-58   5.8e-55  184.5   0.0     1   122     8   129     8   129 0.99 Putative transcription regulator (DUF1323)
HTH_17               PF12728.2     51 seq1012_BIOID47101   -            130     2e-08   34.2   0.1   1   1   1.2e-11   5.5e-08   32.8   0.0     2    38     8    49     8    52 0.82 Helix-turn-helix domain
Lipocalin_2          PF08212.7    143 seq1016_BIOID47101   -            177   5.8e-51  171.9   0.0   1   1   9.9e-55   6.8e-51  171.7   0.0     1   143    34   174    34   174 0.98 Lipocalin-like domain
Lipocalin            PF00061.18   144 seq1016_BIOID47101   -            177   3.9e-09   36.5   0.0   1   1   7.6e-13   5.2e-09   36.1   0.0     2   139    41   171    40   175 0.85 Lipocalin / cytosolic fatty-acid binding protein family
SecD-TM1             PF13721.1    101 seq1019_BIOID47101   -            127   2.7e-16   59.5   0.0   1   1   2.6e-20   3.6e-16   59.1   0.0    11   101    17   105     8   105 0.91 SecD export protein N-terminal TM region
Ribonuc_L-PSP        PF01042.16   121 seq1021_BIOID47101   -            115   3.4e-28   97.7   0.5   1   1   2.7e-32   3.7e-28   97.5   0.4     2   121     4   115     3   115 0.96 Endoribonuclease L-PSP
Response_reg         PF00072.19   112 seq1022_BIOID47101   -            223   8.8e-25   86.7   0.2   1   1     2e-28   1.4e-24   86.1   0.1     1   111     3   112     3   113 0.98 Response regulator receiver domain
Trans_reg_C          PF00486.23    77 seq1022_BIOID47101   -            223   2.7e-19   68.7   0.1   1   1   8.4e-23   5.7e-19   67.6   0.1     2    77   146   220   144   220 0.93 Transcriptional regulatory protein, C terminal
TerC                 PF03741.11   184 seq1023_BIOID47101   -            527   4.9e-49  166.1  13.4   1   1   1.6e-52   7.1e-49  165.6   9.3     1   183    14   203    14   204 0.94 Integral membrane protein TerC family
CorC_HlyC            PF03471.12    81 seq1023_BIOID47101   -            527   2.5e-20   71.9   0.1   1   1   5.9e-23   2.7e-19   68.6   0.0     2    79   440   516   439   518 0.93 Transporter associated domain
CBS                  PF00571.23    57 seq1023_BIOID47101   -            527   6.7e-16   57.5   1.3   1   2   8.2e-09   3.7e-05   23.1   0.4     1    53   302   358   302   361 0.94 CBS domain
CBS                  PF00571.23    57 seq1023_BIOID47101   -            527   6.7e-16   57.5   1.3   2   2   9.4e-12   4.3e-08   32.5   0.0     3    53   369   419   368   423 0.93 CBS domain
TetR_N               PF00440.18    47 seq1027_BIOID47101   -            199   2.5e-11   42.9   0.0   1   1   2.9e-15   3.9e-11   42.2   0.0     1    46    13    58    13    59 0.93 Bacterial regulatory proteins, tetR family
PulS_OutS            PF09691.5    109 seq1028_BIOID47101   -            115   2.3e-08   33.8   0.0   1   1     2e-12   2.8e-08   33.6   0.0    21   102    26   106    14   113 0.89 Bacterial chaperone lipoprotein (PulS_OutS)
Transaldolase        PF00923.14   287 seq1029_BIOID47101   -            316  1.8e-102  342.2   0.0   1   1  1.5e-106    2e-102  342.0   0.0     1   285    13   310    13   312 0.94 Transaldolase
PTS_EIIA_1           PF00358.15   133 seq1030_BIOID47101   -            169   5.4e-54  181.2   2.2   1   1   4.7e-58   6.5e-54  180.9   1.5     3   132    20   149    18   150 0.98 phosphoenolpyruvate-dependent sugar phosphotransferase system, EIIA 1
RF-1                 PF00472.15   114 seq1031_BIOID47101   -            204   2.7e-23   81.8   1.9   1   1   3.5e-27   4.8e-23   81.0   1.3     9   103   103   196    97   200 0.84 RF-1 domain
DUF444               PF04285.7    421 seq1033_BIOID47101   -            427  3.1e-200  665.1   2.7   1   1  2.5e-204  3.4e-200  664.9   1.9     1   420     1   422     1   423 1.00 Protein of unknown function (DUF444)
DUF796               PF05638.7    134 seq1034_BIOID47101   -            172   9.9e-35  119.3   0.0   1   1   8.3e-39   1.1e-34  119.1   0.0     1   133     6   155     6   156 0.94 Protein of unknown function (DUF796)
SBP_bac_3            PF00497.15   225 seq1036_BIOID47101   -            260   1.4e-71  240.1   0.3   1   1   2.4e-75   1.6e-71  240.0   0.2     1   224    40   259    40   260 0.96 Bacterial extracellular solute-binding proteins, family 3
Molybdopterin        PF00384.17   432 seq1037_BIOID47101   -            803   9.6e-25   87.0   0.0   1   1   3.1e-25   2.1e-21   76.0   0.0   103   379     2   377     1   381 0.84 Molybdopterin oxidoreductase
Molydop_binding      PF01568.16   109 seq1037_BIOID47101   -            803   5.5e-17   61.4   0.1   1   1     3e-20     2e-16   59.6   0.1     4   108   681   796   678   797 0.93 Molydopterin dinucleotide binding domain
RNase_T              PF00929.19   164 seq1038_BIOID47101   -            220     4e-18   66.1   0.0   1   1   7.2e-22   9.8e-18   64.8   0.0     2   164     4   147     3   147 0.91 Exonuclease
Esterase             PF00756.15   251 seq1039_BIOID47101   -            278   2.1e-72  243.4   0.0   1   1   7.1e-76   2.4e-72  243.2   0.0     1   251    21   271    21   271 0.99 Putative esterase
Abhydrolase_5        PF12695.2    142 seq1039_BIOID47101   -            278   8.8e-08   31.9   0.0   1   1   3.4e-11   1.2e-07   31.5   0.0     6   142    50   257    44   257 0.62 Alpha/beta hydrolase family
Peptidase_S9         PF00326.16   213 seq1039_BIOID47101   -            278   9.3e-07   28.1   0.0   1   1   4.3e-10   1.5e-06   27.4   0.0    54   208   127   274   118   278 0.77 Prolyl oligopeptidase family
Isochorismatase      PF00857.15   174 seq1040_BIOID47101   -            219   1.9e-38  131.9   0.0   1   1   1.7e-42   2.3e-38  131.7   0.0     2   174    11   213    10   213 0.96 Isochorismatase family
Lactamase_B          PF00753.22   194 seq1042_BIOID47101   -            479   5.4e-28   97.8   0.2   1   1   1.6e-31   7.4e-28   97.4   0.1     2   158    31   179    30   246 0.90 Metallo-beta-lactamase superfamily
Rubredoxin           PF00301.15    47 seq1042_BIOID47101   -            479   1.2e-19   69.8   2.7   1   1   4.7e-23   2.2e-19   68.9   1.9     1    47   425   471   425   471 0.98 Rubredoxin
Flavodoxin_1         PF00258.20   143 seq1042_BIOID47101   -            479     1e-11   44.9   0.0   1   1   3.8e-15   1.7e-11   44.1   0.0     1   142   256   388   256   389 0.78 Flavodoxin
DUF2770              PF10968.3     36 seq1044_BIOID47101   -             46   1.8e-20   72.2  13.8   1   1   1.6e-24   2.1e-20   71.9   9.6     1    36    10    45    10    45 0.99 Protein of unknown function (DUF2770)
HNH                  PF01844.18    47 seq1045_BIOID47101   -            116   1.1e-17   63.4   0.6   1   1   1.5e-21     2e-17   62.6   0.4     1    47    66   112    66   112 0.98 HNH endonuclease
Citrate_synt         PF00285.16   356 seq1048_BIOID47101   -            389  3.9e-116  387.5   0.0   1   1  3.5e-120  4.8e-116  387.2   0.0     2   356    22   370    22   370 0.98 Citrate synthase
DUF1090              PF06476.7    115 seq1049_BIOID47101   -            122   6.8e-38  128.7  16.9   1   1   6.2e-42   8.4e-38  128.4  11.7     2   114     7   116     5   117 0.92 Protein of unknown function (DUF1090)
PTS_EIIA_2           PF00359.17   142 seq1050_BIOID47101   -            143   2.3e-23   82.3   0.0   1   1   1.8e-27   2.5e-23   82.2   0.0     3   139     3   141     1   143 0.95 Phosphoenolpyruvate-dependent sugar phosphotransferase system, EIIA 2
Fimbrial             PF00419.15   145 seq1051_BIOID47101   -            354   4.2e-10   39.8   0.8   1   1   5.6e-14   7.7e-10   39.0   0.1    13   145   219   354   204   354 0.90 Fimbrial protein
ECH                  PF00378.15   245 seq1054_BIOID47101   -            261   5.4e-43  146.7   0.0   1   1   4.4e-47   6.1e-43  146.5   0.0     6   245    12   253     7   253 0.93 Enoyl-CoA hydratase/isomerase family
Spermine_synth       PF01564.12   246 seq1055_BIOID47101   -            288     7e-89  296.8   0.1   1   1   1.5e-92     1e-88  296.3   0.1     5   238     6   239     3   247 0.97 Spermine/spermidine synthase
Methyltransf_18      PF12847.2    112 seq1055_BIOID47101   -            288   5.4e-07   30.0   0.0   1   1   1.5e-10   1.1e-06   29.1   0.0     3   110    79   191    77   193 0.79 Methyltransferase domain
DAO                  PF01266.19   358 seq1059_BIOID47101   -            429   5.7e-22   77.9   6.6   1   2   2.2e-10   2.8e-07   29.6   0.2     1    35     7    41     7    93 0.84 FAD dependent oxidoreductase
DAO                  PF01266.19   358 seq1059_BIOID47101   -            429   5.7e-22   77.9   6.6   2   2   7.6e-17   9.5e-14   50.9   0.9   144   356   105   328    99   330 0.64 FAD dependent oxidoreductase
FAD_binding_3        PF01494.14   356 seq1059_BIOID47101   -            429   4.4e-14   52.1   0.9   1   1   4.3e-16   5.3e-13   48.6   0.1     2   191     6   183     5   210 0.81 FAD binding domain
FAD_oxidored         PF12831.2    428 seq1059_BIOID47101   -            429   6.8e-09   35.1   1.0   1   1   5.5e-12   6.8e-09   35.1   0.7     1   143     7   157     7   161 0.77 FAD dependent oxidoreductase
HI0933_like          PF03486.9    409 seq1059_BIOID47101   -            429   1.9e-07   29.7   3.2   1   1   1.1e-09   1.4e-06   26.9   2.3     2   167     7   165     6   174 0.83 HI0933-like protein
NAD_binding_8        PF13450.1     68 seq1059_BIOID47101   -            429   5.7e-07   29.3   1.3   1   1   1.1e-09   1.4e-06   28.0   0.9     1    32    10    41    10    64 0.90 NAD(P)-binding Rossmann-like domain
FAD_binding_2        PF00890.19   421 seq1059_BIOID47101   -            429     4e-07   29.1  17.8   1   1     3e-08   3.7e-05   22.6   4.5     1    35     7    41     7    48 0.93 FAD binding domain
Thi4                 PF01946.12   230 seq1059_BIOID47101   -            429   6.7e-07   28.5   1.7   1   1     5e-09   6.2e-06   25.3   0.4    18    64     6    52     2    58 0.94 Thi4 family
GIDA                 PF01134.17   392 seq1059_BIOID47101   -            429   0.00014   20.7   1.9   1   1   1.1e-07   0.00014   20.7   1.3     1    31     7    36     7    60 0.78 Glucose inhibited division protein A
PhoQ_Sensor          PF08918.5    180 seq1060_BIOID47101   -            486     3e-89  297.1   0.6   1   1   6.5e-93     3e-89  297.1   0.4     1   180    10   190    10   190 0.99 PhoQ Sensor
HATPase_c            PF02518.21   111 seq1060_BIOID47101   -            486     8e-17   60.8   0.1   1   1   3.1e-20   1.4e-16   60.0   0.0     3   106   376   474   374   478 0.92 Histidine kinase-, DNA gyrase B-, and HSP90-like ATPase
HAMP                 PF00672.20    70 seq1060_BIOID47101   -            486   7.4e-07   29.1   0.3   1   1   1.6e-10   7.4e-07   29.1   0.2     2    68   196   261   195   263 0.85 HAMP domain
UTRA                 PF07702.8    141 seq1061_BIOID47101   -            240   3.4e-37  127.1   0.1   1   1   7.1e-41   4.9e-37  126.5   0.0     2   141    91   229    90   229 0.98 UTRA domain
GntR                 PF00392.16    64 seq1061_BIOID47101   -            240   6.2e-25   86.2   0.8   1   1   1.6e-28   1.1e-24   85.5   0.5     1    64     6    69     6    69 0.99 Bacterial regulatory proteins, gntR family
DUF1889              PF08986.5    119 seq1062_BIOID47101   -            119   2.3e-83  276.1   0.8   1   1   1.8e-87   2.5e-83  276.0   0.6     1   119     1   119     1   119 1.00 Domain of unknown function (DUF1889)
Na_Ca_ex             PF01699.19   139 seq1063_BIOID47101   -            395   2.8e-08   33.3  12.0   1   1   2.1e-12   2.8e-08   33.3   8.3     3   138   263   392   261   393 0.78 Sodium/calcium exchanger protein
Oxidored_FMN         PF00724.15   341 seq1064_BIOID47101   -            366     4e-89  298.8   0.0   1   1   3.3e-93   4.5e-89  298.6   0.0     1   340     5   344     5   345 0.92 NADH:flavin oxidoreductase / NADH oxidase family
cNMP_binding         PF00027.24    91 seq1065_BIOID47101   -            210   8.9e-24   83.0   0.0   1   1     4e-27   1.4e-23   82.4   0.0     3    90    23   111    21   112 0.97 Cyclic nucleotide-binding domain
Crp                  PF00325.15    32 seq1065_BIOID47101   -            210   2.1e-15   55.7   0.4   1   1   1.1e-18   3.9e-15   54.8   0.3     1    32   166   197   166   197 0.98 Bacterial regulatory proteins, crp family
HTH_Crp_2            PF13545.1     76 seq1065_BIOID47101   -            210   2.2e-11   43.2   0.1   1   1   1.5e-14     5e-11   42.1   0.1     1    67   142   206   142   207 0.94 Crp-like helix-turn-helix domain
Cytochrom_B_N        PF00033.14   188 seq1069_BIOID47101   -            188   5.5e-32  110.5  13.9   1   1     9e-36   6.1e-32  110.3   9.6     2   187     8   180     7   181 0.98 Cytochrome b(N-terminal)/b6/petB
Ni_hydr_CYTB         PF01292.15   182 seq1069_BIOID47101   -            188   1.1e-28   99.7  14.0   1   1   1.9e-32   1.3e-28   99.4   9.7     1   181     9   180     9   181 0.92 Prokaryotic cytochrome b561
Terminase_4          PF05119.7    100 seq1071_BIOID47101   -            161   1.1e-24   86.3   0.1   1   1   1.1e-28   1.5e-24   85.9   0.0     2    98    57   153    56   155 0.96 Phage terminase, small subunit
DUF883               PF05957.8     94 seq1074_BIOID47101   -            101   1.1e-31  108.9   1.7   1   1   9.3e-36   1.3e-31  108.7   1.2     2    94     9   101     8   101 0.99 Bacterial protein of unknown function (DUF883)
F_bP_aldolase        PF01116.15   287 seq1078_BIOID47101   -            286  9.8e-103  343.0   0.0   1   1    8e-107  1.1e-102  342.9   0.0     4   286     5   283     2   284 0.99 Fructose-bisphosphate aldolase class-II
HOK_GEF              PF01848.11    43 seq1079_BIOID47101   -             50   7.7e-18   63.4   1.4   1   1   6.2e-22   8.5e-18   63.2   1.0     1    43     4    46     4    46 0.99 Hok/gef family
LysR_substrate       PF03466.15   209 seq1080_BIOID47101   -            324     3e-16   59.0   0.0   1   1     8e-20   5.5e-16   58.1   0.0    55   207   147   303    91   305 0.81 LysR substrate binding domain
HTH_1                PF00126.22    60 seq1080_BIOID47101   -            324   1.5e-12   46.8   0.0   1   1     4e-16   2.7e-12   46.1   0.0     2    59     9    66     8    67 0.97 Bacterial regulatory helix-turn-helix protein, lysR family
Transketolase_N      PF00456.16   333 seq1082_BIOID47101   -            667  2.4e-168  558.9   0.0   1   1  7.7e-172  3.5e-168  558.4   0.0     2   333     3   333     2   333 1.00 Transketolase, thiamine diphosphate binding domain
Transket_pyr         PF02779.19   178 seq1082_BIOID47101   -            667   5.7e-47  159.3   0.0   1   1   2.4e-50   1.1e-46  158.4   0.0     2   176   353   523   352   525 0.97 Transketolase, pyrimidine binding domain
Transketolase_C      PF02780.15   124 seq1082_BIOID47101   -            667   2.2e-16   59.7   0.0   1   1   1.4e-19   6.4e-16   58.2   0.0     1   124   539   654   539   654 0.88 Transketolase, C-terminal domain
MutS_V               PF00488.16   235 seq1084_BIOID47101   -            855  7.7e-105  349.3   0.0   1   1  4.7e-108  1.3e-104  348.6   0.0     1   234   569   800   569   801 0.99 MutS domain V
MutS_III             PF05192.13   204 seq1084_BIOID47101   -            855   3.1e-49  167.4   3.1   1   1   2.1e-52   5.7e-49  166.5   2.2     1   204   273   562   273   562 0.96 MutS domain III
MutS_I               PF01624.15   113 seq1084_BIOID47101   -            855   2.8e-44  149.6   0.0   1   1   2.8e-47   7.6e-44  148.2   0.0     1   112    13   124    13   125 0.99 MutS domain I
MutS_II              PF05188.12   137 seq1084_BIOID47101   -            855   1.8e-33  115.3   0.0   1   1   1.6e-36   4.5e-33  114.1   0.0     1   137   133   258   133   258 0.98 MutS domain II
MutS_IV              PF05190.13    92 seq1084_BIOID47101   -            855   3.5e-28   97.4   0.1   1   1   3.6e-31   9.9e-28   96.0   0.1     1    90   430   519   430   521 0.97 MutS family domain IV
IGPS                 PF00218.16   254 seq1093_BIOID47101   -            453   1.6e-98  328.7   0.3   1   1  3.5e-102   2.4e-98  328.1   0.0     1   253     6   252     6   253 0.99 Indole-3-glycerol phosphate synthase
PRAI                 PF00697.17   197 seq1093_BIOID47101   -            453     1e-59  201.2   0.0   1   1   2.2e-63   1.5e-59  200.7   0.0     1   196   258   448   258   449 0.99 N-(5'phosphoribosyl)anthranilate (PRA) isomerase
DUF1469              PF07332.6    121 seq1094_BIOID47101   -            134     1e-25   89.6   7.5   1   1   8.4e-30   1.1e-25   89.5   5.2     6   120    19   129    14   130 0.97 Protein of unknown function (DUF1469)
AcetylCoA_hydro      PF02550.10   198 seq1095_BIOID47101   -            492   2.2e-76  255.9   0.0   1   1   6.9e-80   3.2e-76  255.4   0.0     1   198     1   213     1   213 0.99 Acetyl-CoA hydrolase/transferase N-terminal domain
AcetylCoA_hyd_C      PF13336.1    154 seq1095_BIOID47101   -            492   5.4e-40  136.4   0.0   1   1   2.1e-43   9.5e-40  135.6   0.0     3   153   317   461   316   462 0.98 Acetyl-CoA hydrolase/transferase C-terminal domain
CitF                 PF04223.7    466 seq1095_BIOID47101   -            492   2.3e-05   23.1   0.1   1   1   8.7e-09   3.9e-05   22.3   0.1   291   403   312   431   284   439 0.74 Citrate lyase, alpha subunit (CitF)
YceI                 PF04264.8    164 seq1096_BIOID47101   -            191   2.2e-39  134.9   0.7   1   1   1.8e-43   2.5e-39  134.7   0.5     2   163    25   187    24   188 0.93 YceI-like domain
Terminase_1          PF03354.10   477 seq1097_BIOID47101   -            577  6.2e-104  347.9   0.0   1   1  5.4e-108  7.3e-104  347.7   0.0     1   476    86   560    86   561 0.92 Phage Terminase
FUSC-like            PF12805.2    284 seq1099_BIOID47101   -            696   5.6e-72  241.9   3.1   1   1   1.6e-75   5.6e-72  241.9   2.1     2   280    63   335    62   340 0.95 FUSC-like inner membrane protein yccS
FUSC_2               PF13515.1    128 seq1099_BIOID47101   -            696   2.5e-19   69.3  10.9   1   1   7.2e-23   2.5e-19   69.3   7.5     2   126   377   498   375   500 0.90 Fusaric acid resistance protein-like
FUSC                 PF04632.7    650 seq1099_BIOID47101   -            696   5.9e-08   31.5   3.6   1   1   1.7e-11   5.9e-08   31.5   2.5     7   263   369   642   363   689 0.80 Fusaric acid resistance protein family
ALMT                 PF11744.3    406 seq1099_BIOID47101   -            696   2.6e-05   22.9   2.2   1   1     3e-08    0.0001   20.9   1.2    41   193   389   528   373   595 0.82 Aluminium activated malate transporter
HOK_GEF              PF01848.11    43 seq1100_BIOID47101   -             83   7.1e-18   63.5   1.4   1   1   6.8e-22   9.3e-18   63.1   1.0     1    43    37    79    37    79 0.99 Hok/gef family
AdoMet_dc            PF02675.10   106 seq1101_BIOID47101   -            264   1.8e-35  120.8   0.0   1   1   3.4e-39   4.7e-35  119.5   0.0    11   106    39   169    32   169 0.98 S-adenosylmethionine decarboxylase
Chorismate_bind      PF00425.13   257 seq1103_BIOID47101   -            453   1.9e-91  305.8   0.0   1   1   3.5e-95   2.4e-91  305.5   0.0     2   257   190   443   189   443 0.98 chorismate binding enzyme
Anth_synt_I_N        PF04715.8    140 seq1103_BIOID47101   -            453   7.8e-30  103.6   0.2   1   1   8.9e-33   6.1e-29  100.7   0.0     9   139    22   153    16   154 0.90 Anthranilate synthase component I, N terminal region
YqjK                 PF13997.1     73 seq1108_BIOID47101   -             99   3.6e-30  103.8   9.8   1   1   3.3e-34   4.5e-30  103.5   6.8     1    73    14    86    14    86 0.99 YqjK-like protein
GGDEF                PF00990.16   161 seq1109_BIOID47101   -            491   1.5e-44  151.3   0.0   1   1   1.5e-48   2.1e-44  150.8   0.0     1   161   328   485   328   485 0.98 GGDEF domain
MmgE_PrpD            PF03972.9    445 seq1110_BIOID47101   -            483  4.5e-178  591.8   0.0   1   1  3.7e-182  5.1e-178  591.6   0.0     2   445    14   475    13   475 0.98 MmgE/PrpD family
DeoRC                PF00455.17   162 seq1113_BIOID47101   -            233   1.7e-47  160.9   0.1   1   1     3e-51     2e-47  160.6   0.1     3   161    52   209    50   210 0.98 DeoR C terminal sensor domain
HTH_DeoR             PF08220.7     57 seq1113_BIOID47101   -            233     1e-11   44.0   0.0   1   1   2.9e-15     2e-11   43.1   0.0    21    57     1    38     1    38 0.97 DeoR-like helix-turn-helix domain
Pyr_redox_2          PF07992.9    200 seq1114_BIOID47101   -            377   4.9e-27   94.9   0.0   1   1   1.1e-29   1.6e-26   93.3   0.0     2   198     5   277     4   279 0.90 Pyridine nucleotide-disulphide oxidoreductase
Pyr_redox            PF00070.22    80 seq1114_BIOID47101   -            377   2.9e-18   65.8   0.0   1   1   4.2e-20   6.4e-17   61.6   0.0     1    75   143   216   143   223 0.95 Pyridine nucleotide-disulphide oxidoreductase
Pyr_redox_3          PF13738.1    203 seq1114_BIOID47101   -            377   5.6e-11   42.7   0.0   1   1   7.9e-10   1.2e-06   28.6   0.0    66   199    38   173     8   177 0.74 Pyridine nucleotide-disulphide oxidoreductase
K_oxygenase          PF13434.1    341 seq1114_BIOID47101   -            377   5.7e-10   38.5   0.1   1   1   1.6e-09   2.4e-06   26.6   0.0   139   216    91   167    68   187 0.85 L-lysine 6-monooxygenase (NADPH-requiring)
Lactate_perm         PF02652.9    522 seq1117_BIOID47101   -            560  6.8e-234  777.0  41.5   1   1  5.7e-238  7.8e-234  776.8  28.8     1   522    25   551    25   551 0.99 L-lactate permease
Sulfatase            PF00884.18   379 seq1119_BIOID47101   -            577   1.9e-48  165.2   6.9   1   1   4.2e-52   2.8e-48  164.7   4.8     2   308   238   535   237   565 0.93 Sulfatase
DUF1705              PF08019.7    156 seq1119_BIOID47101   -            577     5e-05   22.7   7.5   1   1   7.3e-09     5e-05   22.7   5.2    11   149    59   206    50   211 0.60 Domain of unknown function (DUF1705)
Glyoxalase           PF00903.20   128 seq1122_BIOID47101   -            135   3.7e-25   88.2   0.0   1   1   9.3e-29   4.2e-25   88.0   0.0     2   128     3   123     2   123 0.92 Glyoxalase/Bleomycin resistance protein/Dioxygenase superfamily
Glyoxalase_2         PF12681.2    108 seq1122_BIOID47101   -            135   3.6e-18   66.0   0.0   1   1   9.1e-22   4.2e-18   65.8   0.0     1   108     8   124     8   124 0.77 Glyoxalase-like domain
Glyoxalase_4         PF13669.1    110 seq1122_BIOID47101   -            135   5.7e-09   35.8   0.0   1   1   6.2e-12   2.8e-08   33.6   0.0     2   106     5   108     4   112 0.88 Glyoxalase/Bleomycin resistance protein/Dioxygenase superfamily
Radical_SAM          PF04055.16   166 seq1124_BIOID47101   -            342   5.6e-09   36.2   0.0   1   1     5e-12   2.3e-08   34.2   0.0     5   156   118   262   115   270 0.65 Radical SAM superfamily
Fer4_14              PF13394.1    117 seq1124_BIOID47101   -            342   2.6e-06   27.3   0.0   1   1   1.7e-09   7.9e-06   25.8   0.0     6    86   118   195   114   221 0.68 4Fe-4S single cluster domain
Fer4_12              PF13353.1    139 seq1124_BIOID47101   -            342   1.4e-05   25.1   0.0   1   1   9.5e-09   4.3e-05   23.5   0.0     8    68   112   172   104   193 0.73 4Fe-4S single cluster domain
DoxX                 PF07681.7     85 seq1126_BIOID47101   -            160   6.2e-18   64.8  12.8   1   1   1.5e-21   1.1e-17   64.1   8.9     2    84    39   117    38   118 0.98 DoxX
PTSIIB_sorb          PF03830.10   151 seq1129_BIOID47101   -            158   2.7e-52  176.5   0.6   1   1   2.2e-56     3e-52  176.3   0.5     1   150     5   154     5   155 0.98 PTS system sorbose subfamily IIB component
tRNA-synt_1e         PF01406.14   301 seq1131_BIOID47101   -            461  4.5e-144  479.0   0.1   1   1  2.1e-147  5.7e-144  478.6   0.1     2   300    15   313    14   314 0.99 tRNA synthetases class I (C) catalytic domain
DALR_2               PF09190.6     63 seq1131_BIOID47101   -            461     2e-26   91.9   1.7   1   1   7.1e-30     2e-26   91.9   1.2     1    63   341   402   341   402 0.99 DALR domain
tRNA-synt_1g         PF09334.6    391 seq1131_BIOID47101   -            461   2.2e-16   59.4   1.6   1   2   3.9e-10   1.1e-06   27.5   0.1    13   112    35   133    29   147 0.82 tRNA synthetases class I (M)
tRNA-synt_1g         PF09334.6    391 seq1131_BIOID47101   -            461   2.2e-16   59.4   1.6   2   2   3.1e-11   8.6e-08   31.1   0.1   312   373   251   311   231   317 0.85 tRNA synthetases class I (M)
tRNA-synt_1f         PF01921.13   360 seq1131_BIOID47101   -            461   1.7e-07   30.1   0.0   1   1     2e-08   5.6e-05   21.8   0.0   276   317   261   301   214   329 0.85 tRNA synthetases class I (K)
tRNA-synt_1          PF00133.17   601 seq1131_BIOID47101   -            461   1.1e-06   26.8   0.2   1   1   3.5e-09   9.5e-06   23.7   0.0   515   596   221   300   206   305 0.81 tRNA synthetases class I (I, L, M and V)
DUF1449              PF07290.6    202 seq1132_BIOID47101   -            209  1.2e-111  370.7   0.4   1   1    1e-115  1.4e-111  370.5   0.3     1   202     4   205     4   205 1.00 Protein of unknown function (DUF1449)
OmpA                 PF00691.15    97 seq1134_BIOID47101   -            219   1.2e-23   83.2   0.1   1   1     4e-27   1.8e-23   82.6   0.1     1    97   115   210   115   210 0.97 OmpA family
Gly-zipper_Omp       PF13488.1     46 seq1134_BIOID47101   -            219   1.2e-12   47.1  16.5   1   1   2.7e-16   1.2e-12   47.1  11.4     1    46    37    85    37    85 0.95 Glycine zipper
Gly-zipper_YMGG      PF13441.1     45 seq1134_BIOID47101   -            219   6.8e-09   34.9  18.1   1   1   1.5e-12   6.8e-09   34.9  12.5     5    45    33    80    29    80 0.81 YMGG-like Gly-zipper
Cytochrom_C_asm      PF01578.15   214 seq1135_BIOID47101   -            288   1.2e-44  152.3  17.2   1   1   8.6e-49   1.2e-44  152.3  11.9     5   212    62   286    58   288 0.97 Cytochrome C assembly protein
Cupin_4              PF08007.7    319 seq1136_BIOID47101   -            376  9.1e-105  350.2   0.0   1   1  7.9e-109  1.1e-104  350.0   0.0     2   319    13   313    12   313 0.98 Cupin superfamily protein
AMP-binding          PF00501.23   418 seq1138_BIOID47101   -            566  4.6e-100  334.7   0.0   1   1  8.1e-104  5.5e-100  334.5   0.0     2   418    71   482    70   482 0.94 AMP-binding enzyme
DUF4009              PF13193.1     41 seq1138_BIOID47101   -            566   9.2e-11   40.8   0.3   1   1   3.7e-14   2.5e-10   39.4   0.1     1    28   524   551   524   562 0.90 Domain of unknown function (DUF4009)
RNase_T              PF00929.19   164 seq1141_BIOID47101   -            215   9.4e-37  126.7   0.1   1   1   7.9e-41   1.1e-36  126.5   0.0     1   164    20   194    20   194 0.96 Exonuclease
Pribosyltran         PF00156.22   125 seq1143_BIOID47101   -            152   2.2e-11   43.4   0.0   1   1   2.3e-15   3.2e-11   42.9   0.0     2   112     4   105     3   112 0.87 Phosphoribosyl transferase domain
EII-Sor              PF03609.9    237 seq1144_BIOID47101   -            267   3.4e-72  242.4  24.2   1   1   2.8e-76   3.9e-72  242.2  16.8     1   236     1   238     1   239 0.99 PTS system sorbose-specific iic component
GST_N_2              PF13409.1     70 seq1145_BIOID47101   -            328   1.5e-23   82.4   0.0   1   1   9.4e-27   3.2e-23   81.3   0.0     1    70    62   159    62   159 0.85 Glutathione S-transferase, N-terminal domain
GST_C_2              PF13410.1     69 seq1145_BIOID47101   -            328   3.9e-14   52.1   0.0   1   1   2.3e-17     8e-14   51.1   0.0     1    54   203   256   203   280 0.89 Glutathione S-transferase, C-terminal domain
GST_C                PF00043.20    95 seq1145_BIOID47101   -            328   8.7e-07   28.7   0.0   1   1   4.2e-10   1.4e-06   28.0   0.0    20    67   200   247   167   281 0.76 Glutathione S-transferase, C-terminal domain
HypA                 PF01155.14   113 seq1146_BIOID47101   -            120   9.1e-33  112.2   6.4   1   1   7.4e-37     1e-32  112.0   4.4     1   112     5   117     5   118 0.98 Hydrogenase expression/synthesis hypA family
PALP                 PF00291.20   307 seq1147_BIOID47101   -            397   6.6e-45  153.5   0.3   1   1   5.9e-49     8e-45  153.2   0.2     4   307    53   378    50   378 0.77 Pyridoxal-phosphate dependent enzyme
OpuAC                PF04069.7    257 seq1149_BIOID47101   -            304   1.4e-26   93.3   2.5   1   1   5.6e-30   1.9e-26   92.8   1.8     2   239    43   257    42   270 0.85 Substrate binding domain of ABC-type glycine betaine transport system
NMT1_2               PF13379.1    252 seq1149_BIOID47101   -            304   1.4e-24   86.7   2.4   1   1   6.1e-28   2.1e-24   86.1   1.7     7   244    41   262    37   268 0.86 NMT1-like family
NMT1                 PF09084.6    216 seq1149_BIOID47101   -            304     1e-19   70.9   0.0   1   1   3.8e-23   1.3e-19   70.5   0.0    14   214    63   259    49   261 0.87 NMT1/THI5 like
Phosphonate-bd       PF12974.2    243 seq1149_BIOID47101   -            304     6e-09   35.5   0.3   1   1   2.4e-12   8.2e-09   35.0   0.2    23   215    64   245    46   269 0.78 ABC transporter, phosphonate, periplasmic substrate-binding protein
Fer4_11              PF13247.1     99 seq1154_BIOID47101   -            294   1.2e-29  101.9  13.1   1   1   1.8e-32   2.2e-29  101.1   5.5     2    98    92   188    91   189 0.94 4Fe-4S dicluster domain
Form-deh_trans       PF09163.6     44 seq1154_BIOID47101   -            294   7.8e-20   69.9   0.0   1   1   1.1e-22   1.4e-19   69.1   0.0     1    44   246   289   246   290 0.96 Formate dehydrogenase N, transmembrane
Fer4_7               PF12838.2     52 seq1154_BIOID47101   -            294   4.9e-15   55.5  25.2   1   1   8.3e-11     1e-07   32.0   5.6     1    50    38   114    38   117 0.90 4Fe-4S dicluster domain
Fer4_9               PF13187.1     55 seq1154_BIOID47101   -            294   3.3e-13   49.5  27.2   1   1   4.6e-11   5.7e-08   32.7   7.7     1    55   132   184   132   184 0.97 4Fe-4S dicluster domain
Fer4_10              PF13237.1     52 seq1154_BIOID47101   -            294   2.6e-12   46.2  27.8   1   1   3.4e-11   4.2e-08   32.7   7.1     2    52    93   144    92   144 0.86 4Fe-4S dicluster domain
Fer4_2               PF12797.2     22 seq1154_BIOID47101   -            294   3.3e-10   39.1  34.5   1   1   6.4e-09     8e-06   25.3   2.4     4    20    33    49    31    51 0.91 4Fe-4S binding domain
Fer4_3               PF12798.2     15 seq1154_BIOID47101   -            294   9.7e-08   31.9  41.1   1   3   0.00035      0.43   11.1   3.8     1    15   100   117   100   117 0.89 4Fe-4S binding domain
Fer4_3               PF12798.2     15 seq1154_BIOID47101   -            294   9.7e-08   31.9  41.1   2   3   6.7e-05     0.083   13.3   2.9     1    14   133   146   133   147 0.94 4Fe-4S binding domain
Fer4_3               PF12798.2     15 seq1154_BIOID47101   -            294   9.7e-08   31.9  41.1   3   3   3.4e-06    0.0042   17.4   2.5     1    15   160   183   160   183 0.98 4Fe-4S binding domain
Fer4_4               PF12800.2     17 seq1154_BIOID47101   -            294   3.1e-07   30.0  31.6   1   2   4.7e-05     0.059   13.6   1.8     3    15    38    50    36    56 0.91 4Fe-4S binding domain
Fer4_4               PF12800.2     17 seq1154_BIOID47101   -            294   3.1e-07   30.0  31.6   2   2     1e-07   0.00013   21.9   1.8     1    17   130   146   130   146 0.92 4Fe-4S binding domain
Fer4                 PF00037.22    24 seq1154_BIOID47101   -            294   3.1e-07   29.6  37.3   1   1   4.1e-08   5.1e-05   22.5   2.0     5    22   130   147   126   149 0.87 4Fe-4S binding domain
IclR                 PF01614.13   129 seq1155_BIOID47101   -            262   9.8e-41  138.3   0.0   1   1   9.5e-45   1.3e-40  137.9   0.0     4   128   124   247   121   248 0.98 Bacterial transcriptional regulator
DnaJ_C               PF01556.13    81 seq1156_BIOID47101   -            306   8.7e-28   95.9   0.6   1   1     4e-22   2.7e-18   65.5   0.0     1    75   210   280   210   286 0.89 DnaJ C terminal domain
DnaJ                 PF00226.26    64 seq1156_BIOID47101   -            306     6e-25   86.6   0.9   1   1   1.9e-28   1.3e-24   85.5   0.6     1    64     5    66     5    66 0.99 DnaJ domain
Band_7               PF01145.20   179 seq1157_BIOID47101   -            553     7e-19   68.3   2.9   1   1   5.1e-23     7e-19   68.3   2.0     5   151    38   189    34   222 0.84 SPFH domain / Band 7 family
Adenine_deam_C       PF13382.1    171 seq1160_BIOID47101   -            588   5.2e-57  191.5   0.0   1   1   2.9e-60     8e-57  190.9   0.0    24   171   434   581   416   581 0.95 Adenine deaminase C-terminal domain
Amidohydro_1         PF01979.15   333 seq1160_BIOID47101   -            588   3.5e-38  131.9   0.0   1   1   4.8e-41   1.3e-37  130.0   0.0     2   333    82   347    81   347 0.95 Amidohydrolase family
Amidohydro_5         PF13594.1     68 seq1160_BIOID47101   -            588   2.2e-12   46.4   0.2   1   1   2.9e-15   7.9e-12   44.7   0.1     1    68    52   115    52   115 0.85 Amidohydrolase
Amidohydro_4         PF13147.1    304 seq1160_BIOID47101   -            588   3.1e-11   43.7   0.2   1   1   8.7e-12   2.4e-08   34.2   0.1     1   304    76   344    76   344 0.77 Amidohydrolase
NUDIX                PF00293.23   135 seq1163_BIOID47101   -            192   4.3e-16   58.6   0.0   1   1   4.3e-20   5.9e-16   58.2   0.0     4   124    33   151    29   159 0.87 NUDIX domain
2-Hacid_dh_C         PF02826.14   178 seq1165_BIOID47101   -            324   1.4e-62  209.9   0.0   1   1   4.8e-66   2.2e-62  209.2   0.0     1   178   108   287   108   287 0.97 D-isomer specific 2-hydroxyacid dehydrogenase, NAD binding domain
2-Hacid_dh           PF00389.25   133 seq1165_BIOID47101   -            324   1.6e-31  108.4   0.1   1   1     4e-35   1.8e-31  108.2   0.1     1   133     5   319     5   319 0.97 D-isomer specific 2-hydroxyacid dehydrogenase, catalytic domain
NAD_binding_2        PF03446.10   162 seq1165_BIOID47101   -            324     3e-05   23.8   0.1   1   1   2.9e-08   0.00013   21.7   0.0     2   116   146   259   145   267 0.85 NAD binding domain of 6-phosphogluconate dehydrogenase
HHA                  PF05321.6     57 seq1168_BIOID47101   -             58   2.5e-21   75.4   0.0   1   1   1.9e-25   2.7e-21   75.3   0.0     2    57     2    55     1    55 0.94 Haemolysin expression modulating protein
cobW                 PF02492.14   178 seq1169_BIOID47101   -            290     1e-48  165.0   0.0   1   1   9.8e-53   1.3e-48  164.6   0.0     2   177   106   267   105   268 0.98 CobW/HypB/UreG, nucleotide-binding domain
DUF1100              PF06500.6    411 seq1173_BIOID47101   -            414  1.2e-221  735.4   0.0   1   1  2.8e-225  1.3e-221  735.2   0.0     1   411     1   414     1   414 0.99 Alpha/beta hydrolase of unknown function (DUF1100)
Abhydrolase_5        PF12695.2    142 seq1173_BIOID47101   -            414   2.3e-08   33.7   0.0   1   1   9.2e-12   4.2e-08   32.9   0.0     1   121   196   375   196   392 0.75 Alpha/beta hydrolase family
Abhydrolase_6        PF12697.2    228 seq1173_BIOID47101   -            414   2.1e-06   27.6   0.5   1   1   9.1e-10   4.2e-06   26.7   0.1    12   107   208   326   197   390 0.70 Alpha/beta hydrolase family
GGDEF                PF00990.16   161 seq1174_BIOID47101   -            556   2.5e-38  131.1   0.3   1   1   3.1e-42   4.2e-38  130.3   0.2     3   160   406   554   404   555 0.95 GGDEF domain
DUF21                PF01595.15   183 seq1176_BIOID47101   -            420   3.5e-55  186.0   4.7   1   1   1.1e-58   4.9e-55  185.5   3.3     3   175     2   175     1   180 0.98 Domain of unknown function DUF21
CorC_HlyC            PF03471.12    81 seq1176_BIOID47101   -            420   2.9e-20   71.7   0.2   1   1     2e-23   9.2e-20   70.1   0.1     2    79   335   410   334   412 0.95 Transporter associated domain
CBS                  PF00571.23    57 seq1176_BIOID47101   -            420   9.6e-06   25.0   0.2   1   1   8.6e-08   0.00039   19.9   0.0     8    56   270   318   249   319 0.87 CBS domain
AMP-binding          PF00501.23   418 seq1180_BIOID47101   -            628   5.7e-91  304.8   0.0   1   1   1.5e-94   6.7e-91  304.5   0.0     1   418    85   525    85   525 0.96 AMP-binding enzyme
DUF3448              PF11930.3     82 seq1180_BIOID47101   -            628   4.2e-26   90.3   0.3   1   1   1.6e-29   7.5e-26   89.5   0.2     7    79     3    75     1    78 0.95 Domain of unknown function (DUF3448)
DUF4009              PF13193.1     41 seq1180_BIOID47101   -            628     9e-15   53.7   0.0   1   1   5.8e-18   2.7e-14   52.2   0.0     3    41   575   615   573   615 0.96 Domain of unknown function (DUF4009)
DEAD_assoc           PF08494.6    187 seq1181_BIOID47101   -           1538   6.7e-59  198.6   0.0   1   1   6.4e-62   2.2e-58  196.9   0.0     2   186   679   867   678   868 0.96 DEAD/H associated
DEAD                 PF00270.24   173 seq1181_BIOID47101   -           1538   1.7e-27   95.8   0.0   1   1   1.2e-30   4.1e-27   94.6   0.0     1   167    31   218    31   224 0.88 DEAD/DEAH box helicase
Helicase_C           PF00271.26    78 seq1181_BIOID47101   -           1538     2e-13   49.8   0.1   1   1   1.9e-16   6.6e-13   48.2   0.0    12    75   354   417   348   419 0.96 Helicase conserved C-terminal domain
ResIII               PF04851.10   184 seq1181_BIOID47101   -           1538   1.8e-07   31.0   0.0   1   1   1.1e-10   3.8e-07   30.0   0.0     8   182    29   217    23   219 0.73 Type III restriction enzyme, res subunit
HTH_18               PF12833.2     81 seq1182_BIOID47101   -            278   6.7e-26   90.0   2.5   1   1   2.3e-29     8e-26   89.8   1.0     1    80   193   271   193   272 0.97 Helix-turn-helix domain
AraC_binding         PF02311.14   136 seq1182_BIOID47101   -            278   7.2e-24   83.8   2.1   1   1   2.1e-27   7.2e-24   83.8   1.5     4   136    16   154    14   154 0.96 AraC-like ligand binding domain
HTH_AraC             PF00165.18    42 seq1182_BIOID47101   -            278   7.7e-21   73.1   0.1   1   2   1.7e-11   5.8e-08   32.1   0.0     1    42   180   221   180   221 0.97 Bacterial regulatory helix-turn-helix proteins, AraC family
HTH_AraC             PF00165.18    42 seq1182_BIOID47101   -            278   7.7e-21   73.1   0.1   2   2   1.3e-13   4.5e-10   38.9   0.0     1    42   232   271   232   271 0.93 Bacterial regulatory helix-turn-helix proteins, AraC family
Lip_A_acyltrans      PF03279.8    295 seq1184_BIOID47101   -            306  4.3e-117  390.0   0.0   1   1  3.5e-121  4.8e-117  389.9   0.0     2   295     5   297     4   297 0.99 Bacterial lipid A biosynthesis acyltransferase
GTP_EFTU             PF00009.22   188 seq1185_BIOID47101   -            607     1e-56  191.2   0.0   1   1   7.2e-60     2e-56  190.3   0.0     2   187     4   195     3   196 0.96 Elongation factor Tu GTP binding domain
EFG_C                PF00679.19    89 seq1185_BIOID47101   -            607   1.9e-21   75.6   0.0   1   1   1.6e-24   4.3e-21   74.4   0.0     3    83   397   477   395   483 0.96 Elongation factor G C-terminus
GTP_EFTU_D2          PF03144.20    74 seq1185_BIOID47101   -            607   7.4e-10   38.6   3.2   1   1   8.1e-13   2.2e-09   37.1   2.2     1    74   219   289   219   289 0.94 Elongation factor Tu domain 2
MMR_HSR1             PF01926.18   114 seq1185_BIOID47101   -            607   1.3e-05   25.0   0.2   1   1   1.5e-08   4.1e-05   23.4   0.0     2   113     8   128     7   129 0.55 50S ribosome-binding GTPase
Phage_portal         PF04860.7    347 seq1187_BIOID47101   -            413  2.9e-109  364.8   0.0   1   1  2.7e-113  3.7e-109  364.4   0.0     5   347    33   373    29   373 0.96 Phage portal protein
EIID-AGA             PF03613.9    264 seq1189_BIOID47101   -            270   1.1e-92  309.6   4.6   1   1     9e-97   1.2e-92  309.4   3.2     2   264    11   270    10   270 0.97 PTS system mannose/fructose/sorbose family IID component
DHDPS                PF00701.17   289 seq1191_BIOID47101   -            319  1.3e-109  365.1   0.0   1   1  1.1e-113  1.5e-109  364.9   0.0     1   289    21   315    21   315 0.98 Dihydrodipicolinate synthetase family
FCD                  PF07729.7    125 seq1192_BIOID47101   -            258   3.1e-23   82.3   2.7   1   1   4.6e-27   3.1e-23   82.3   1.9     1   124   100   223   100   224 0.90 FCD domain
GntR                 PF00392.16    64 seq1192_BIOID47101   -            258   2.1e-22   78.2   0.4   1   1   6.1e-26   4.2e-22   77.2   0.3     1    64     8    71     8    71 0.98 Bacterial regulatory proteins, gntR family
Cytochrom_B_N        PF00033.14   188 seq1197_BIOID47101   -            217   1.4e-20   73.3  19.2   1   1   2.5e-24   1.7e-20   73.0  13.3     4   188    10   186     7   186 0.92 Cytochrome b(N-terminal)/b6/petB
Ni_hydr_CYTB         PF01292.15   182 seq1197_BIOID47101   -            217   1.4e-18   66.8  17.8   1   1   2.5e-22   1.7e-18   66.5  12.3     5   182    13   186     9   186 0.89 Prokaryotic cytochrome b561
SDH_alpha            PF03313.10   283 seq1198_BIOID47101   -            454  7.6e-104  346.5   5.6   1   1  1.4e-107  9.8e-104  346.2   3.9     3   282   184   449   182   450 0.96 Serine dehydratase alpha chain
SDH_beta             PF03315.10   158 seq1198_BIOID47101   -            454   8.5e-56  188.2   0.0   1   1   2.2e-59   1.5e-55  187.4   0.0     1   157     3   158     3   159 0.96 Serine dehydratase beta chain
ABC_tran             PF00005.22   118 seq1203_BIOID47101   -            255   1.3e-21   77.0   0.0   1   1   4.3e-25     2e-21   76.4   0.0     1   117    41   156    41   157 0.90 ABC transporter
Usp                  PF00582.21   140 seq1204_BIOID47101   -            142     1e-14   54.7   0.0   1   1   8.6e-19   1.2e-14   54.6   0.0     2   140     3   138     2   138 0.96 Universal stress protein family
MerR_2               PF13591.1     84 seq1205_BIOID47101   -            101   6.9e-30  102.3   0.3   1   1   5.7e-34   7.9e-30  102.1   0.2     1    84     8    92     8    92 0.95 MerR HTH family regulatory protein
HTH_18               PF12833.2     81 seq1206_BIOID47101   -            283     6e-21   74.2   1.7   1   1   1.7e-24   1.2e-20   73.2   0.1     1    81   191   270   191   270 0.97 Helix-turn-helix domain
HTH_AraC             PF00165.18    42 seq1206_BIOID47101   -            283   2.7e-17   61.8   0.4   1   1   6.6e-15   4.5e-11   42.0   0.0     8    42   234   269   230   269 0.95 Bacterial regulatory helix-turn-helix proteins, AraC family
Lact-deh-memb        PF09330.6    291 seq1207_BIOID47101   -            582  1.2e-153  510.4   1.9   1   1  1.8e-157  1.2e-153  510.4   1.3     1   291   289   578   289   578 1.00 D-lactate dehydrogenase, membrane binding
FAD_binding_4        PF01565.18   139 seq1207_BIOID47101   -            582   2.6e-08   33.3   0.0   1   1   6.3e-12   4.3e-08   32.6   0.0     2   115    58   177    57   197 0.84 FAD binding domain
Metallophos          PF00149.23   201 seq1208_BIOID47101   -            218     1e-15   57.6   4.0   1   1   4.3e-19   2.9e-15   56.1   2.8     2   197    16   187    15   191 0.83 Calcineurin-like phosphoesterase
Metallophos_2        PF12850.2    156 seq1208_BIOID47101   -            218   3.8e-07   29.9   0.0   1   1   9.4e-11   6.4e-07   29.2   0.0     3   137    17   207    16   213 0.62 Calcineurin-like phosphoesterase superfamily domain
Trp_syntA            PF00290.15   259 seq1210_BIOID47101   -            268  5.4e-101  336.2   0.0   1   1  4.4e-105    6e-101  336.1   0.0     1   258     8   266     8   267 0.99 Tryptophan synthase alpha chain
HupF_HypC            PF01455.13    68 seq1212_BIOID47101   -             90   2.5e-25   88.1   0.1   1   1   2.2e-29   3.1e-25   87.8   0.1     1    68     1    72     1    72 0.98 HupF/HypC family
DUF805               PF05656.9    117 seq1214_BIOID47101   -            121   1.4e-37  127.9   4.7   1   1   1.2e-41   1.6e-37  127.8   3.3     1   116    10   118    10   119 0.98 Protein of unknown function (DUF805)
DUF3296              PF11726.3    180 seq1215_BIOID47101   -            189   8.9e-56  188.1   0.0   1   1   7.3e-60     1e-55  188.0   0.0     1   180    11   188    11   188 0.98 Protein of unknown function (DUF3296)
AraC_binding         PF02311.14   136 seq1218_BIOID47101   -            312   2.2e-22   79.0   1.3   1   1   9.9e-26   3.4e-22   78.4   0.2     7   120    52   170    48   186 0.89 AraC-like ligand binding domain
HTH_18               PF12833.2     81 seq1218_BIOID47101   -            312   9.1e-22   76.8   0.1   1   1   5.5e-25   1.9e-21   75.8   0.1     2    79   229   305   228   307 0.97 Helix-turn-helix domain
HTH_AraC             PF00165.18    42 seq1218_BIOID47101   -            312   1.5e-20   72.2   0.2   1   2   3.2e-10   1.1e-06   28.1   0.0     2    42   216   256   215   256 0.93 Bacterial regulatory helix-turn-helix proteins, AraC family
HTH_AraC             PF00165.18    42 seq1218_BIOID47101   -            312   1.5e-20   72.2   0.2   2   2   1.6e-14   5.3e-11   41.8   0.0     2    42   268   306   267   306 0.94 Bacterial regulatory helix-turn-helix proteins, AraC family
Cupin_2              PF07883.6     71 seq1218_BIOID47101   -            312   1.4e-06   27.5   0.0   1   1   8.3e-10   2.8e-06   26.6   0.0     7    60    57   109    53   116 0.92 Cupin domain
HypD                 PF01924.11   356 seq1219_BIOID47101   -            373  9.8e-154  511.2   0.0   1   1  8.2e-158  1.1e-153  511.0   0.0     5   355    13   368     9   369 0.96 Hydrogenase formation hypA family
Dak1                 PF02733.12   326 seq1221_BIOID47101   -            366  4.4e-138  459.1   0.0   1   1  3.6e-142  4.9e-138  459.0   0.0     1   325    26   365    26   366 0.99 Dak1 domain
Glucosamine_iso      PF01182.15   199 seq1222_BIOID47101   -            251   2.5e-19   69.6   0.0   1   1   2.5e-23   3.4e-19   69.2   0.0     4   198    30   226    28   227 0.81 Glucosamine-6-phosphate isomerases/6-phosphogluconolactonase
FMN_dh               PF01070.13   357 seq1224_BIOID47101   -            396  3.2e-125  417.5   0.0   1   1  1.3e-128  4.4e-125  417.1   0.0     1   355    13   375    13   377 0.96 FMN-dependent dehydrogenase
NMO                  PF03060.10   330 seq1224_BIOID47101   -            396     3e-05   23.1   2.9   1   1   1.3e-08   4.5e-05   22.6   2.0   138   225   248   335   244   372 0.87 Nitronate monooxygenase
Response_reg         PF00072.19   112 seq1225_BIOID47101   -            238     3e-26   91.5   0.4   1   1   1.5e-29   1.1e-25   89.7   0.1     1   109     6   112     6   115 0.98 Response regulator receiver domain
Trans_reg_C          PF00486.23    77 seq1225_BIOID47101   -            238   3.5e-18   65.1   0.0   1   1   1.2e-21   8.1e-18   63.9   0.0     1    77   156   232   156   232 0.98 Transcriptional regulatory protein, C terminal
MFS_1                PF07690.11   354 seq1226_BIOID47101   -            408   5.5e-53  179.8  43.4   1   2   2.9e-36     1e-32  113.2  19.4     2   248    20   256    19   263 0.81 Major Facilitator Superfamily
MFS_1                PF07690.11   354 seq1226_BIOID47101   -            408   5.5e-53  179.8  43.4   2   2   3.8e-24   1.3e-20   73.3  10.1     1   168   224   393   224   407 0.89 Major Facilitator Superfamily
Sugar_tr             PF00083.19   451 seq1226_BIOID47101   -            408   8.8e-15   54.0  29.4   1   2   1.1e-12   3.8e-09   35.5  11.1    10   191    24   192    14   195 0.82 Sugar (and other) transporter
Sugar_tr             PF00083.19   451 seq1226_BIOID47101   -            408   8.8e-15   54.0  29.4   2   2   2.5e-08   8.4e-05   21.2   4.2    46   185   258   391   222   397 0.87 Sugar (and other) transporter
MFS_2                PF13347.1    427 seq1226_BIOID47101   -            408   1.1e-12   46.9  24.8   1   1   4.8e-14   1.6e-10   39.8   3.3   148   315   146   312   137   340 0.80 MFS/sugar transport protein
MFS_1_like           PF12832.2     77 seq1226_BIOID47101   -            408   1.1e-05   25.0   7.2   1   1   3.2e-08   0.00011   21.8   0.2    12    72    26    91    18    95 0.81 MFS_1 like family
ILVD_EDD             PF00920.16   521 seq1227_BIOID47101   -            655  7.6e-143  476.5   0.8   1   1  6.5e-147  8.9e-143  476.3   0.5    13   484    85   581    81   637 0.90 Dehydratase family
Crl                  PF07417.7    127 seq1228_BIOID47101   -            133     1e-54  183.5   0.1   1   1   8.7e-59   1.2e-54  183.3   0.1     2   122     3   123     2   131 0.96 Transcriptional regulator Crl
BPD_transp_1         PF00528.17   185 seq1230_BIOID47101   -            275   2.3e-22   79.2  16.1   1   1   1.7e-26   2.3e-22   79.2  11.2     1   181    98   269    98   271 0.97 Binding-protein-dependent transport system inner membrane component
DUF805               PF05656.9    117 seq1231_BIOID47101   -            118   1.5e-35  121.4   2.5   1   1   1.3e-39   1.8e-35  121.2   1.7     1   116    10   114    10   115 0.98 Protein of unknown function (DUF805)
DUF3279              PF11682.3    128 seq1237_BIOID47101   -            144     2e-57  192.1   5.4   1   1   1.7e-61   2.4e-57  191.9   3.8     1   126     2   126     2   128 0.97 Protein of unknown function (DUF3279)
DLH                  PF01738.13   218 seq1239_BIOID47101   -            289   2.4e-75  252.4   0.0   1   1   1.1e-78     3e-75  252.1   0.0     1   217    60   283    60   284 0.99 Dienelactone hydrolase family
Abhydrolase_5        PF12695.2    142 seq1239_BIOID47101   -            289   4.8e-15   55.4   0.1   1   1   2.7e-18   7.3e-15   54.8   0.0     2   142    77   255    76   255 0.76 Alpha/beta hydrolase family
Abhydrolase_6        PF12697.2    228 seq1239_BIOID47101   -            289   9.6e-12   45.1   2.1   1   1   5.3e-09   1.4e-05   24.9   0.0   162   221   192   260   180   266 0.74 Alpha/beta hydrolase family
BAAT_C               PF08840.6    213 seq1239_BIOID47101   -            289   7.5e-08   32.2   0.1   1   1   2.5e-08   6.8e-05   22.5   0.1   115   178   211   271   190   287 0.77 BAAT / Acyl-CoA thioester hydrolase C terminal
Peptidase_S9         PF00326.16   213 seq1239_BIOID47101   -            289   9.3e-07   28.1   0.0   1   1   1.6e-08   4.4e-05   22.6   0.0   136   210   202   284   194   287 0.78 Prolyl oligopeptidase family
YbaK                 PF04073.10   123 seq1242_BIOID47101   -            167   4.2e-25   87.8   0.0   1   1   3.9e-29   5.3e-25   87.5   0.0     1   122    30   154    30   155 0.94 YbaK / prolyl-tRNA synthetases associated domain
DUF3442              PF11924.3    280 seq1245_BIOID47101   -           1417  1.5e-106  355.9   0.5   1   1  1.2e-109  4.1e-106  354.5   0.3     2   280    71   350    70   350 0.99 Protein of unknown function (DUF3442)
Big_1                PF02369.11   100 seq1245_BIOID47101   -           1417   1.3e-56  188.5 109.8   1   3   5.9e-18     2e-14   53.1   8.5     5    97   994  1086   990  1088 0.86 Bacterial Ig-like domain (group 1)
Big_1                PF02369.11   100 seq1245_BIOID47101   -           1417   1.3e-56  188.5 109.8   2   3     9e-17   3.1e-13   49.3   2.8     7    97  1099  1187  1093  1190 0.85 Bacterial Ig-like domain (group 1)
Big_1                PF02369.11   100 seq1245_BIOID47101   -           1417   1.3e-56  188.5 109.8   3   3     4e-16   1.4e-12   47.3  10.6     4    95  1195  1287  1192  1292 0.84 Bacterial Ig-like domain (group 1)
KGG                  PF10685.4     23 seq1247_BIOID47101   -             59     5e-20   70.8  18.4   1   2   2.5e-14   3.4e-10   39.4   4.3     1    23    10    31    10    31 0.98 Stress-induced bacterial acidophilic repeat motif
KGG                  PF10685.4     23 seq1247_BIOID47101   -             59     5e-20   70.8  18.4   2   2   1.1e-13   1.4e-09   37.4   3.0     1    23    32    53    32    53 0.98 Stress-induced bacterial acidophilic repeat motif
ABC_tran             PF00005.22   118 seq1249_BIOID47101   -            378   1.2e-25   90.1   0.0   1   1   6.7e-29   3.1e-25   88.7   0.0     1   116    57   174    57   176 0.94 ABC transporter
TOBE_2               PF08402.5     75 seq1249_BIOID47101   -            378   4.3e-09   36.1   0.0   1   1   2.2e-12     1e-08   34.9   0.0     1    75   292   372   292   372 0.85 TOBE domain
ATP-grasp            PF02222.17   172 seq1252_BIOID47101   -            392   6.9e-56  188.1   0.0   1   1   3.9e-59   1.1e-55  187.5   0.0     2   171   123   294   122   295 0.98 ATP-grasp domain
ATP-grasp_4          PF13535.1    184 seq1252_BIOID47101   -            392   2.6e-18   66.3   0.0   1   1   1.9e-21   5.3e-18   65.3   0.0    10   179   120   284   110   289 0.86 ATP-grasp domain
Dala_Dala_lig_C      PF07478.8    203 seq1252_BIOID47101   -            392   6.3e-08   32.1   0.0   1   1   4.2e-10   1.2e-06   28.0   0.0    23   175   139   284   114   295 0.74 D-ala D-ala ligase C-terminus
ATP-grasp_3          PF02655.9    161 seq1252_BIOID47101   -            392   3.9e-07   29.9   0.0   1   1   5.1e-10   1.4e-06   28.1   0.0     9   159   118   285   113   287 0.83 ATP-grasp domain
CPSase_L_D2          PF02786.12   211 seq1252_BIOID47101   -            392   2.2e-06   26.9   0.0   1   1   1.4e-09   3.9e-06   26.1   0.0    15    88   126   197   114   208 0.80 Carbamoyl-phosphate synthase L chain, ATP binding domain
HTH_3                PF01381.17    55 seq1253_BIOID47101   -             96   8.2e-06   25.4   0.0   1   1   8.4e-10   1.2e-05   24.9   0.0     1    43    38    80    38    82 0.95 Helix-turn-helix
EAL                  PF00563.15   236 seq1254_BIOID47101   -            532   1.2e-59  201.5   0.2   1   1   2.8e-63   1.9e-59  200.8   0.2     4   236   273   501   270   501 0.93 EAL domain
CSS-motif            PF12792.2    208 seq1254_BIOID47101   -            532   3.8e-41  140.5   0.4   1   1   9.4e-45   6.4e-41  139.8   0.1     3   203    42   242    40   247 0.91 CSS motif domain associated with EAL
Esterase             PF00756.15   251 seq1255_BIOID47101   -            400   5.5e-49  166.7   0.0   1   1   8.1e-53   5.5e-49  166.7   0.0     1   251   172   391   172   391 0.98 Putative esterase
DUF3327              PF11806.3    122 seq1255_BIOID47101   -            400   1.1e-34  119.3   0.5   1   1   1.5e-38   1.1e-34  119.3   0.4     3   121    29   155    21   156 0.97 Domain of unknown function (DUF3327)
AhpC-TSA             PF00578.16   124 seq1258_BIOID47101   -            187   1.5e-33  114.9   0.1   1   1   4.3e-37     2e-33  114.6   0.1     4   123     7   133     4   134 0.94 AhpC/TSA family
Redoxin              PF08534.5    146 seq1258_BIOID47101   -            187   1.8e-13   50.1   0.0   1   1   4.7e-17   2.2e-13   49.9   0.0    15   140    18   146     4   152 0.84 Redoxin
1-cysPrx_C           PF10417.4     40 seq1258_BIOID47101   -            187   1.6e-06   27.4   0.1   1   1   6.5e-10     3e-06   26.6   0.1     1    31   154   182   154   186 0.88 C-terminal domain of 1-Cys peroxiredoxin
NAD_kinase           PF01513.16   285 seq1259_BIOID47101   -            292   6.2e-73  244.9   0.0   1   1   5.2e-77     7e-73  244.7   0.0     2   284     8   271     7   272 0.98 ATP-NAD kinase
AIRS_C               PF02769.17   153 seq1262_BIOID47101   -            336   5.8e-24   84.7   2.0   1   1   1.6e-27   1.1e-23   83.8   1.4     2   149   166   313   165   315 0.95 AIR synthase related protein, C-terminal domain
AIRS                 PF00586.19    96 seq1262_BIOID47101   -            336   7.8e-14   51.5   2.4   1   1   2.6e-17   1.8e-13   50.4   0.1     8    96    42   132    35   132 0.90 AIR synthase related protein, N-terminal domain
DUF892               PF05974.7    159 seq1263_BIOID47101   -            173   2.5e-56  189.7  14.6   1   1   2.1e-60   2.9e-56  189.5  10.1     1   159    12   170    12   170 0.98 Domain of unknown function (DUF892)
Phage_capsid         PF05065.8    276 seq1264_BIOID47101   -            170     2e-07   30.3   0.0   1   1   2.4e-11   3.2e-07   29.6   0.0     1    56   115   167   115   170 0.92 Phage capsid family
Dak2                 PF02734.12   175 seq1265_BIOID47101   -            210   6.3e-58  195.1   0.4   1   1   5.3e-62   7.3e-58  194.9   0.3     1   173    32   204    32   206 0.98 DAK2 domain
TauD                 PF02668.11   258 seq1267_BIOID47101   -            283   2.8e-62  210.5   1.5   1   1   2.3e-66   3.2e-62  210.4   1.0     2   258     7   272     6   272 0.91 Taurine catabolism dioxygenase TauD, TfdA family
Transp_cyt_pur       PF02133.10   439 seq1268_BIOID47101   -            419   1.2e-83  281.0  48.4   1   1   9.7e-88   1.3e-83  280.8  33.5     1   438    11   397    11   398 0.98 Permease for cytosine/purines, uracil, thiamine, allantoin
Fimbrial             PF00419.15   145 seq1269_BIOID47101   -            194   3.6e-13   49.8   0.0   1   1   3.5e-17   4.8e-13   49.4   0.0     3   144    29   193    27   194 0.76 Fimbrial protein
UTRA                 PF07702.8    141 seq1270_BIOID47101   -            236   1.3e-20   73.3   0.0   1   1   3.3e-24   2.2e-20   72.5   0.0     1   140    91   230    91   231 0.97 UTRA domain
GntR                 PF00392.16    64 seq1270_BIOID47101   -            236   6.3e-20   70.2   0.0   1   1   1.4e-23   9.4e-20   69.7   0.0     2    64     8    70     7    70 0.97 Bacterial regulatory proteins, gntR family
GGDEF                PF00990.16   161 seq1272_BIOID47101   -           1105   3.8e-45  153.2   0.3   1   1   4.2e-48   7.2e-45  152.3   0.2     1   160   682   838   682   839 0.97 GGDEF domain
MASE1                PF05231.9    299 seq1272_BIOID47101   -           1105   1.4e-33  116.0  42.2   1   1   8.4e-37   1.4e-33  116.0  29.3     2   298    19   294    18   295 0.88 MASE1
PAS_9                PF13426.1    104 seq1272_BIOID47101   -           1105   1.7e-29  102.1   0.0   1   2   1.3e-15   2.2e-12   47.1   0.0     3   104   314   416   312   416 0.96 PAS domain
PAS_9                PF13426.1    104 seq1272_BIOID47101   -           1105   1.7e-29  102.1   0.0   2   2   3.7e-12   6.4e-09   36.0   0.0     2   104   566   670   565   670 0.92 PAS domain
PAS_3                PF08447.6     91 seq1272_BIOID47101   -           1105   5.3e-26   90.4   0.0   1   2   9.6e-13   1.6e-09   37.5   0.0     4    89   327   409   324   411 0.93 PAS fold
PAS_3                PF08447.6     91 seq1272_BIOID47101   -           1105   5.3e-26   90.4   0.0   2   2   1.3e-13   2.3e-10   40.3   0.0     2    91   452   537   451   537 0.96 PAS fold
PAS_4                PF08448.5    110 seq1272_BIOID47101   -           1105   5.7e-24   84.1   0.0   1   2   4.4e-10   7.5e-07   29.0   0.0     7   110   314   419   309   419 0.90 PAS fold
PAS_4                PF08448.5    110 seq1272_BIOID47101   -           1105   5.7e-24   84.1   0.0   2   2   1.1e-13     2e-10   40.5   0.0     1   109   561   672   561   673 0.94 PAS fold
PAS                  PF00989.19   113 seq1272_BIOID47101   -           1105   2.4e-23   81.9   0.1   1   2   1.7e-12     3e-09   36.5   0.0     2   113   303   414   302   414 0.91 PAS fold
PAS                  PF00989.19   113 seq1272_BIOID47101   -           1105   2.4e-23   81.9   0.1   2   2   5.8e-11   9.9e-08   31.6   0.0     7   113   561   668   555   668 0.94 PAS fold
EAL                  PF00563.15   236 seq1272_BIOID47101   -           1105   5.1e-18   65.2   0.2   1   1   8.1e-21   1.4e-17   63.8   0.1    37   234   896  1088   891  1090 0.92 EAL domain
PAS_8                PF13188.1     64 seq1272_BIOID47101   -           1105   5.6e-12   44.9   0.0   1   2   4.4e-07   0.00075   19.1   0.0     2    51   303   358   302   371 0.72 PAS domain
PAS_8                PF13188.1     64 seq1272_BIOID47101   -           1105   5.6e-12   44.9   0.0   2   2   1.6e-07   0.00027   20.5   0.0     1    52   555   607   555   619 0.80 PAS domain
NAD_binding_2        PF03446.10   162 seq1274_BIOID47101   -            302   1.8e-36  125.4   5.8   1   1   1.9e-40   2.6e-36  124.8   4.1     3   161     8   168     6   169 0.95 NAD binding domain of 6-phosphogluconate dehydrogenase
DUF441               PF04284.8    140 seq1279_BIOID47101   -            148   7.7e-47  158.5  20.1   1   1   6.5e-51   8.9e-47  158.3  13.9     1   140     7   145     7   145 0.99 Protein of unknown function (DUF441)
NUDIX                PF00293.23   135 seq1280_BIOID47101   -            257   1.9e-21   75.9   0.1   1   1   1.3e-24     6e-21   74.3   0.0     6   125   132   240   127   249 0.90 NUDIX domain
zf-NADH-PPase        PF09297.6     32 seq1280_BIOID47101   -            257   2.8e-10   39.4   5.4   1   1     1e-13   4.8e-10   38.6   3.8     1    32    93   124    93   124 0.98 NADH pyrophosphatase zinc ribbon domain
NUDIX-like           PF09296.6     98 seq1280_BIOID47101   -            257   3.7e-06   27.0   0.1   1   1   1.6e-09   7.3e-06   26.1   0.1     2    97    11    90    10    91 0.96 NADH pyrophosphatase-like rudimentary NUDIX domain
CSD                  PF00313.17    66 seq1281_BIOID47101   -             70   3.6e-33  113.0   0.2   1   1   5.8e-37   3.9e-33  112.9   0.1     1    65     5    69     5    70 0.98 'Cold-shock' DNA-binding domain
OB_RNB               PF08206.6     58 seq1281_BIOID47101   -             70   9.9e-06   24.8   0.4   1   1     2e-09   1.4e-05   24.4   0.3     7    29    15    37     7    39 0.86 Ribonuclease B OB domain
MsyB                 PF13984.1    122 seq1282_BIOID47101   -            124   6.7e-67  223.0  12.7   1   1   5.5e-71   7.5e-67  222.8   8.8     1   122     3   124     3   124 0.99 MsyB protein
SpoU_methylase       PF00588.14   142 seq1283_BIOID47101   -            157   4.4e-34  117.2   0.0   1   1   3.6e-38   4.9e-34  117.1   0.0     1   142     1   142     1   142 0.95 SpoU rRNA Methylase family
Fimbrial             PF00419.15   145 seq1285_BIOID47101   -            180     8e-20   71.4   7.7   1   1     7e-24   9.6e-20   71.1   5.3     1   145    30   180    30   180 0.87 Fimbrial protein
DUF3300              PF11737.3    228 seq1287_BIOID47101   -            585   2.6e-78  262.3   4.1   1   1   1.9e-82   2.6e-78  262.3   2.9     1   228    73   334    73   334 0.94 Protein of unknown function (DUF3300)
DUF892               PF05974.7    159 seq1288_BIOID47101   -            168   6.7e-47  159.1   0.3   1   1   5.5e-51   7.5e-47  158.9   0.2     4   157     5   155     2   157 0.98 Domain of unknown function (DUF892)
Pyr_redox_2          PF07992.9    200 seq1289_BIOID47101   -            531   1.5e-32  113.0   0.0   1   1   2.4e-34   4.7e-31  108.1   0.0     1   199   224   503   224   504 0.91 Pyridine nucleotide-disulphide oxidoreductase
Pyr_redox            PF00070.22    80 seq1289_BIOID47101   -            531   1.9e-14   53.6   7.3   1   1   1.4e-17   2.7e-14   53.2   0.3     1    75   367   437   367   442 0.93 Pyridine nucleotide-disulphide oxidoreductase
Pyr_redox_3          PF13738.1    203 seq1289_BIOID47101   -            531   3.9e-11   43.2   1.9   1   1   7.1e-13   1.4e-09   38.2   0.6    15   196   216   394   213   400 0.80 Pyridine nucleotide-disulphide oxidoreductase
Thioredoxin_3        PF13192.1     76 seq1289_BIOID47101   -            531   2.5e-08   33.4   0.0   1   1   3.9e-11   7.6e-08   31.9   0.0     4    74   132   205   129   207 0.82 Thioredoxin domain
EIIA-man             PF03610.11   116 seq1292_BIOID47101   -            472   2.4e-26   91.9   2.7   1   1   1.4e-29   4.9e-26   90.9   1.8     2   116     4   121     3   121 0.98 PTS system fructose IIA component
PEP-utilisers_N      PF05524.8    123 seq1292_BIOID47101   -            472   3.3e-23   81.7   0.5   1   1   9.5e-27   3.3e-23   81.7   0.4    12   122   257   368   256   369 0.96 PEP-utilising enzyme, N-terminal
PTS-HPr              PF00381.14    84 seq1292_BIOID47101   -            472     4e-20   71.3   0.6   1   1     4e-23   1.4e-19   69.6   0.0     5    83   159   237   155   238 0.96 PTS HPr component phosphorylation site
PEP-utilizers        PF00391.18    81 seq1292_BIOID47101   -            472   2.5e-15   55.6   0.0   1   1   1.8e-18   6.2e-15   54.4   0.0     3    76   388   461   386   465 0.92 PEP-utilising enzyme, mobile domain
Pirin                PF02678.11   107 seq1293_BIOID47101   -            233   2.1e-21   75.7   0.0   1   1   2.8e-25   3.8e-21   74.8   0.0     2   107     4   119     3   119 0.95 Pirin
Pili_assembly_N      PF00345.15   122 seq1296_BIOID47101   -            231   1.7e-41  140.7   0.0   1   1   4.5e-45   3.1e-41  139.8   0.0     1   122    25   145    25   145 0.94 Gram-negative pili assembly chaperone, N-terminal domain
Pili_assembly_C      PF02753.12    68 seq1296_BIOID47101   -            231     3e-17   62.0   0.2   1   1     1e-20   7.1e-17   60.8   0.1     1    67   164   226   164   227 0.91 Gram-negative pili assembly chaperone, C-terminal domain
DUF2554              PF10829.3     76 seq1297_BIOID47101   -             76   5.7e-52  173.6   0.6   1   1   4.6e-56   6.3e-52  173.5   0.4     1    76     1    76     1    76 0.99 Protein of unknown function (DUF2554)
AP_endonuc_2         PF01261.19   211 seq1299_BIOID47101   -            326   3.1e-14   52.6   0.1   1   1   3.4e-18   4.7e-14   52.0   0.1     1   204    41   222    41   229 0.91 Xylose isomerase-like TIM barrel
BPD_transp_1         PF00528.17   185 seq1300_BIOID47101   -            285   1.3e-17   63.8  15.8   1   1   9.2e-22   1.3e-17   63.8  10.9     1   183    83   282    83   284 0.84 Binding-protein-dependent transport system inner membrane component
AA_kinase            PF00696.23   241 seq1301_BIOID47101   -            396   4.4e-43  147.4   2.1   1   1   8.2e-47   5.6e-43  147.1   1.5     2   240    35   263    34   264 0.93 Amino acid kinase family
PUA                  PF01472.15    74 seq1301_BIOID47101   -            396     1e-22   79.4   0.1   1   1   4.6e-26   3.1e-22   77.9   0.1     1    74   305   379   305   379 0.98 PUA domain
Resolvase            PF00239.16   141 seq1302_BIOID47101   -            184   4.7e-51  172.2   0.0   1   1   8.8e-55     6e-51  171.8   0.0     2   140     3   135     2   136 0.98 Resolvase, N terminal domain
HTH_7                PF02796.10    45 seq1302_BIOID47101   -            184   1.5e-14   53.4   0.0   1   1   4.3e-18   2.9e-14   52.5   0.0     1    44   138   181   138   182 0.98 Helix-turn-helix domain of resolvase
Cons_hypoth698       PF03601.9    305 seq1303_BIOID47101   -            349  3.8e-117  390.1  25.3   1   1  3.3e-121  4.4e-117  389.9  17.5     1   305    18   326    18   326 0.98 Conserved hypothetical protein 698
SMC_N                PF02463.14   220 seq1304_BIOID47101   -            553   8.4e-19   67.5   0.0   1   1   2.4e-22   1.6e-18   66.5   0.0     1   217     1   511     1   514 0.94 RecF/RecN/SMC N terminal domain
AAA_23               PF13476.1    202 seq1304_BIOID47101   -            553     2e-18   67.3   4.3   1   1   1.5e-19   9.9e-16   58.5   3.0     1   195     4   215     4   381 0.48 AAA domain
Flavodoxin_2         PF02525.12   199 seq1307_BIOID47101   -            201   3.9e-48  163.4   0.0   1   1   6.5e-52   4.5e-48  163.3   0.0     2   195     3   195     2   199 0.91 Flavodoxin-like fold
FMN_red              PF03358.10   152 seq1307_BIOID47101   -            201   2.4e-12   46.5   0.0   1   1   4.5e-16   3.1e-12   46.1   0.0     2   148     3   174     2   178 0.77 NADPH-dependent FMN reductase
Sigma54_activat      PF00158.21   168 seq1311_BIOID47101   -            692   4.3e-71  237.6   0.1   1   1   3.8e-74   7.4e-71  236.9   0.0     1   168   381   548   381   548 0.99 Sigma-54 interaction domain
GAF_3                PF13492.1    129 seq1311_BIOID47101   -            692   1.1e-17   64.1   0.0   1   1   6.6e-15   1.3e-11   44.5   0.0     1   129   202   346   202   346 0.85 GAF domain
GAF                  PF01590.21   154 seq1311_BIOID47101   -            692   2.4e-16   60.1   0.1   1   1   1.5e-14     3e-11   43.6   0.0     1   154   202   344   202   344 0.91 GAF domain
GAF_2                PF13185.1    148 seq1311_BIOID47101   -            692   4.7e-13   49.7   0.0   1   1   5.4e-12     1e-08   35.6   0.0     3   148   202   345   194   345 0.76 GAF domain
AAA_5                PF07728.9    139 seq1311_BIOID47101   -            692   5.3e-08   32.5   0.1   1   1   6.5e-11   1.3e-07   31.3   0.0     2   130   405   529   404   538 0.79 AAA domain (dynein-related subfamily)
AAA                  PF00004.24   132 seq1311_BIOID47101   -            692   3.3e-06   27.2   0.0   1   1   4.7e-09   9.2e-06   25.7   0.0     1   112   405   525   405   541 0.81 ATPase family associated with various cellular activities (AAA)
HTH_8                PF02954.14    42 seq1311_BIOID47101   -            692   7.6e-05   22.0   0.2   1   1   3.9e-08   7.6e-05   22.0   0.1     6    42   645   684   642   684 0.90 Bacterial regulatory protein, Fis family
Sod_Fe_C             PF02777.13   106 seq1312_BIOID47101   -            208   2.7e-40  136.3   0.5   1   1   5.9e-44     4e-40  135.8   0.1     4   106    98   204    95   204 0.91 Iron/manganese superoxide dismutases, C-terminal domain
Sod_Fe_N             PF00081.17    82 seq1312_BIOID47101   -            208   9.6e-34  115.4   2.3   1   1   2.3e-37   1.5e-33  114.7   1.6     1    81     4    91     4    92 0.97 Iron/manganese superoxide dismutases, alpha-hairpin domain
MbtH                 PF03621.8     54 seq1313_BIOID47101   -             72   1.8e-21   75.1   0.6   1   1   1.6e-25   2.1e-21   74.8   0.4     1    53     1    54     1    55 0.96 MbtH-like protein
DUF1537              PF07005.6    223 seq1314_BIOID47101   -            420   6.1e-62  209.1  14.5   1   1   7.4e-66     1e-61  208.3  10.1     1   223   161   380   161   380 0.95 Protein of unknown function, DUF1537
AMP-binding          PF00501.23   418 seq1317_BIOID47101   -           1335  6.6e-117  390.2   0.0   1   1  3.2e-120  8.8e-117  389.8   0.0     1   417   524   928   524   929 0.96 AMP-binding enzyme
Condensation         PF00668.15   301 seq1317_BIOID47101   -           1335   3.1e-58  196.9   0.0   1   1   1.7e-61   4.6e-58  196.3   0.0     2   300    44   342    43   343 0.91 Condensation domain
Thioesterase         PF00975.15   229 seq1317_BIOID47101   -           1335   7.9e-46  157.0   0.5   1   1   1.3e-46   3.6e-43  148.3   0.0     2   215  1109  1318  1108  1332 0.96 Thioesterase domain
PP-binding           PF00550.20    67 seq1317_BIOID47101   -           1335   3.7e-11   43.0   0.1   1   1   4.2e-14   1.1e-10   41.4   0.0     3    65  1022  1082  1020  1084 0.91 Phosphopantetheine attachment site
Abhydrolase_6        PF12697.2    228 seq1317_BIOID47101   -           1335   5.9e-06   26.2   0.2   1   1   2.2e-09   5.9e-06   26.2   0.1     2   127  1111  1240  1110  1309 0.66 Alpha/beta hydrolase family
URO-D                PF01208.12   343 seq1320_BIOID47101   -            354  1.7e-140  467.7   0.0   1   1  1.4e-144  1.9e-140  467.5   0.0     2   342     5   347     4   348 0.98 Uroporphyrinogen decarboxylase (URO-D)
Pili_assembly_N      PF00345.15   122 seq1322_BIOID47101   -            230   2.2e-37  127.4   0.2   1   1   8.5e-41   5.8e-37  126.0   0.0     1   121    26   145    26   146 0.91 Gram-negative pili assembly chaperone, N-terminal domain
Pili_assembly_C      PF02753.12    68 seq1322_BIOID47101   -            230   6.7e-17   60.9   0.2   1   1   1.8e-20   1.2e-16   60.1   0.1     1    65   165   223   165   226 0.96 Gram-negative pili assembly chaperone, C-terminal domain
GntP_permease        PF02447.11   441 seq1323_BIOID47101   -            449  3.5e-183  608.9  44.3   1   1  2.9e-187    4e-183  608.8  30.7     1   441     1   448     1   448 0.99 GntP family permease
Amidohydro_3         PF07969.6    404 seq1324_BIOID47101   -            427     3e-56  191.2   1.3   1   1   2.5e-59   1.1e-55  189.3   0.9     1   404    53   379    53   379 0.98 Amidohydrolase family
Amidohydro_4         PF13147.1    304 seq1324_BIOID47101   -            427   7.3e-16   58.9   0.9   1   1   2.1e-19   9.4e-16   58.5   0.6     1   303    48   377    48   378 0.95 Amidohydrolase
Amidohydro_5         PF13594.1     68 seq1324_BIOID47101   -            427   7.6e-06   25.5   1.4   1   1   4.5e-09   2.1e-05   24.1   0.1     2    45    24    80    23   131 0.75 Amidohydrolase
Usher                PF00577.15   552 seq1328_BIOID47101   -            838  1.4e-208  693.9  27.4   1   1  3.2e-212  1.4e-208  693.9  19.0     1   552   206   748   206   748 0.99 Type VII secretion system (T7SS), usher protein
PapC_N               PF13954.1    146 seq1328_BIOID47101   -            838   1.5e-47  160.7   0.1   1   1   6.9e-51   3.1e-47  159.6   0.0     1   146    43   192    43   192 0.98 PapC N-terminal domain
PapC_C               PF13953.1     68 seq1328_BIOID47101   -            838   4.9e-21   74.0   0.1   1   1   2.5e-24   1.1e-20   72.8   0.1     2    67   759   825   758   826 0.95 PapC C-terminal domain
Kinase-PPPase        PF03618.9    255 seq1330_BIOID47101   -            277   3.4e-82  275.6   0.0   1   1   2.8e-86   3.9e-82  275.4   0.0     1   255     9   267     9   267 0.97 Kinase/pyrophosphorylase
MFS_1                PF07690.11   354 seq1334_BIOID47101   -            393     2e-21   76.0  54.1   1   1   7.3e-23   9.9e-19   67.1  35.2     4   353    22   348    14   349 0.81 Major Facilitator Superfamily
BPD_transp_1         PF00528.17   185 seq1335_BIOID47101   -            264   5.3e-20   71.5  16.3   1   1   3.9e-24   5.3e-20   71.5  11.3     2   181    75   253    74   257 0.90 Binding-protein-dependent transport system inner membrane component
KdgT                 PF03812.8    314 seq1338_BIOID47101   -            341  8.3e-181  599.9  30.9   1   1  6.9e-185  9.5e-181  599.7  21.4     1   314    15   328    15   328 1.00 2-keto-3-deoxygluconate permease
AA_permease_2        PF13520.1    426 seq1339_BIOID47101   -            438   7.6e-33  113.5  38.0   1   1   1.3e-36     9e-33  113.3  26.3     1   404    28   423    28   438 0.78 Amino acid permease
AA_permease          PF00324.16   479 seq1339_BIOID47101   -            438   3.8e-11   41.9  34.0   1   1   7.3e-15     5e-11   41.5  23.5    11   443    42   434    30   438 0.71 Amino acid permease
MFS_1                PF07690.11   354 seq1340_BIOID47101   -            421   5.4e-23   81.1  40.2   1   1   5.8e-27   7.9e-23   80.6  23.2    22   351    33   365    25   366 0.79 Major Facilitator Superfamily
PilJ                 PF13675.1    112 seq1341_BIOID47101   -            571   1.4e-24   86.4   0.9   1   1     4e-28   1.4e-24   86.4   0.6     1   112    34   138    34   138 0.97 Type IV pili methyl-accepting chemotaxis transducer N-term
HisKA_3              PF07730.8     68 seq1341_BIOID47101   -            571   1.5e-19   69.9   3.2   1   1   1.8e-22     6e-19   68.0   1.2     1    65   366   430   366   434 0.97 Histidine kinase
HAMP                 PF00672.20    70 seq1341_BIOID47101   -            571   3.8e-13   49.3   0.0   1   1   1.1e-16   3.8e-13   49.3   0.0     2    69   160   228   159   229 0.92 HAMP domain
HATPase_c            PF02518.21   111 seq1341_BIOID47101   -            571   1.3e-12   47.2   0.0   1   1   7.5e-16   2.6e-12   46.3   0.0     4   108   473   560   470   563 0.89 Histidine kinase-, DNA gyrase B-, and HSP90-like ATPase
Usher                PF00577.15   552 seq1342_BIOID47101   -            820  2.5e-207  689.8  22.1   1   1  4.3e-211    3e-207  689.6  15.3     5   552   202   777   198   777 0.99 Type VII secretion system (T7SS), usher protein
PapC_N               PF13954.1    146 seq1342_BIOID47101   -            820   1.4e-46  157.5   0.0   1   1   3.7e-50   2.5e-46  156.7   0.0     2   146    38   189    37   189 0.98 PapC N-terminal domain
MFS_1                PF07690.11   354 seq1343_BIOID47101   -            393     3e-24   85.3  58.0   1   1   2.2e-26   3.1e-22   78.7  34.7     2   328    14   320    10   324 0.84 Major Facilitator Superfamily
AP_endonuc_2         PF01261.19   211 seq1348_BIOID47101   -            285   7.7e-39  133.0   0.3   1   1   7.7e-43   1.1e-38  132.6   0.2     3   211    20   239    19   239 0.93 Xylose isomerase-like TIM barrel
Aldedh               PF00171.17   462 seq1350_BIOID47101   -            417   3.1e-20   71.8   3.6   1   1   5.6e-20   7.6e-16   57.3   1.1    37   298     8   282     2   304 0.82 Aldehyde dehydrogenase family
UPF0259              PF06790.6    248 seq1352_BIOID47101   -            247  9.3e-102  339.5  18.8   1   1  7.6e-106    1e-101  339.4  13.1     1   247     1   246     1   247 0.99 Uncharacterised protein family (UPF0259)
SNARE_assoc          PF09335.6    123 seq1355_BIOID47101   -            192   3.1e-18   66.0   1.9   1   1   2.3e-22   3.1e-18   66.0   1.3     3   122    23   143    21   144 0.92 SNARE associated Golgi protein
Endonuclease_5       PF04493.9    206 seq1357_BIOID47101   -            223   1.8e-70  236.3   0.0   1   1   1.5e-74   2.1e-70  236.1   0.0     1   205     9   208     9   209 0.99 Endonuclease V
Aldolase_II          PF00596.16   183 seq1359_BIOID47101   -            212   3.4e-44  150.5   0.0   1   1   2.8e-48   3.9e-44  150.3   0.0     2   181    14   190    13   192 0.93 Class II Aldolase and Adducin N-terminal domain
Trehalase            PF01204.13   512 seq1360_BIOID47101   -            565  5.5e-171  569.5   5.6   1   1  1.5e-174  6.6e-171  569.2   3.9     1   511    55   532    55   533 0.97 Trehalase
GDE_C                PF06202.9    370 seq1360_BIOID47101   -            565   6.3e-11   41.4   0.0   1   1   3.2e-14   1.5e-10   40.2   0.0    46   273   171   441   157   448 0.86 Amylo-alpha-1,6-glucosidase
Autotransporter      PF03797.14   265 seq1364_BIOID47101   -            962   1.2e-42  145.9  29.8   1   1   8.9e-47   1.2e-42  145.9  20.6     3   259   700   942   698   953 0.95 Autotransporter beta-domain
DAHP_synth_1         PF00793.15   272 seq1365_BIOID47101   -            348    1e-102  342.3   0.0   1   1  8.9e-107  1.2e-102  342.1   0.0     8   270    39   336    24   338 0.97 DAHP synthetase I family
SBP_bac_8            PF13416.1    281 seq1366_BIOID47101   -            348   6.4e-43  147.3   7.8   1   1   3.2e-46   8.7e-43  146.9   5.4     2   278    42   313    41   317 0.91 Bacterial extracellular solute-binding protein
SBP_bac_6            PF13343.1    242 seq1366_BIOID47101   -            348   3.9e-41  140.8   3.7   1   1   1.8e-44     5e-41  140.5   2.5     4   241    77   323    74   324 0.92 Bacterial extracellular solute-binding protein
SBP_bac_11           PF13531.1    231 seq1366_BIOID47101   -            348   3.9e-16   59.2   0.0   1   1   2.2e-19   6.1e-16   58.6   0.0    16   223    42   285    37   293 0.82 Bacterial extracellular solute-binding protein
SBP_bac_1            PF01547.20   314 seq1366_BIOID47101   -            348   1.1e-13   51.5  11.0   1   1   7.2e-17     2e-13   50.6   7.6    12   313    40   284    31   285 0.74 Bacterial extracellular solute-binding protein
Lipoprotein_8        PF02030.10   493 seq1366_BIOID47101   -            348   1.5e-09   36.8   0.1   1   1   2.1e-12   5.7e-09   34.8   0.0    21    98    22   104     1   114 0.76 Hypothetical lipoprotein (MG045 family)
SmpA_OmlA            PF04355.8     71 seq1371_BIOID47101   -            113   5.7e-27   93.0   0.3   1   1   5.1e-31     7e-27   92.7   0.2     1    70    35   104    35   105 0.98 SmpA / OmlA family
IspA                 PF04279.10   176 seq1375_BIOID47101   -            179     6e-72  241.1  22.8   1   1   4.9e-76   6.7e-72  241.0  15.8     1   175     1   175     1   176 0.99 Intracellular septation protein A
PfkB                 PF00294.19   301 seq1376_BIOID47101   -            362   2.3e-57  194.3   0.0   1   1   6.4e-61   2.9e-57  193.9   0.0     2   293    58   344    57   352 0.92 pfkB family carbohydrate kinase
HTH_24               PF13412.1     48 seq1376_BIOID47101   -            362   8.2e-11   41.0   2.4   1   1   4.9e-14   2.2e-10   39.6   1.7     1    48     1    48     1    48 0.98 Winged helix-turn-helix DNA-binding
HTH_11               PF08279.7     55 seq1376_BIOID47101   -            362   6.8e-05   22.3   0.8   1   1   4.1e-08   0.00019   20.9   0.5     1    52     4    50     4    53 0.83 HTH domain
LysR_substrate       PF03466.15   209 seq1377_BIOID47101   -            317   2.2e-43  147.6   1.4   1   1   4.6e-47   3.1e-43  147.1   1.0     3   207    86   288    84   290 0.97 LysR substrate binding domain
HTH_1                PF00126.22    60 seq1377_BIOID47101   -            317   3.7e-17   61.6   1.4   1   1   1.4e-20   9.5e-17   60.3   1.0     2    60     5    63     4    63 0.97 Bacterial regulatory helix-turn-helix protein, lysR family
DUF488               PF04343.8    122 seq1379_BIOID47101   -            115   5.2e-32  110.6   0.3   1   1   4.2e-36   5.8e-32  110.5   0.2     2   122     5   112     4   112 0.96 Protein of unknown function, DUF488
ADH_N                PF08240.7    109 seq1380_BIOID47101   -            412   2.5e-30  104.3   0.2   1   1   1.2e-33   5.4e-30  103.2   0.1     2   106    26   151    25   154 0.94 Alcohol dehydrogenase GroES-like domain
ADH_N_assoc          PF13823.1     23 seq1380_BIOID47101   -            412   3.7e-13   48.7   0.1   1   1   1.5e-16     7e-13   47.8   0.1     1    23     1    23     1    23 0.99 Alcohol dehydrogenase GroES-associated
ADH_zinc_N           PF00107.21   130 seq1380_BIOID47101   -            412   2.4e-12   46.3   0.1   1   1   4.9e-13   2.2e-09   36.8   0.0     1    69   197   268   197   286 0.90 Zinc-binding dehydrogenase
DUF416               PF04222.7    191 seq1383_BIOID47101   -            196   4.8e-87  289.9   0.1   1   1   3.9e-91   5.3e-87  289.7   0.0     1   189     4   192     4   194 0.99 Protein of unknown function (DUF416)
AP_endonuc_2         PF01261.19   211 seq1384_BIOID47101   -            258   1.5e-31  109.2   1.7   1   1   1.3e-35   1.8e-31  109.0   1.2     1   211    21   219    21   219 0.95 Xylose isomerase-like TIM barrel
MOSC                 PF03473.12   133 seq1388_BIOID47101   -            224   2.6e-26   91.5   0.0   1   1   5.2e-30   3.6e-26   91.0   0.0     2   132    38   161    37   162 0.97 MOSC domain
3-alpha              PF03475.9     47 seq1388_BIOID47101   -            224   1.7e-16   59.5   0.1   1   1   4.6e-20   3.1e-16   58.6   0.0     1    47   168   214   168   214 0.97 3-alpha domain
OsmC                 PF02566.14   100 seq1393_BIOID47101   -            143   1.2e-19   70.2   0.1   1   1   1.2e-23   1.6e-19   69.8   0.0     2    99    42   139    41   140 0.90 OsmC-like protein
NLPC_P60             PF00877.14   105 seq1394_BIOID47101   -            271   1.2e-33  114.8   0.0   1   1   4.7e-37   3.2e-33  113.5   0.0     1   105   153   263   153   263 0.98 NlpC/P60 family
Response_reg         PF00072.19   112 seq1395_BIOID47101   -            230   1.4e-26   92.5   0.1   1   1   5.1e-30   3.5e-26   91.2   0.0     1   112     5   114     5   114 0.98 Response regulator receiver domain
Trans_reg_C          PF00486.23    77 seq1395_BIOID47101   -            230   1.4e-16   60.0   0.2   1   1   4.4e-20     3e-16   58.9   0.1     1    77   153   225   153   225 0.97 Transcriptional regulatory protein, C terminal
Pyr_redox_2          PF07992.9    200 seq1398_BIOID47101   -            847     2e-36  125.6   0.0   1   1   3.9e-39   8.8e-36  123.5   0.0     1   198     5   285     5   287 0.95 Pyridine nucleotide-disulphide oxidoreductase
NIR_SIR              PF01077.17   157 seq1398_BIOID47101   -            847   2.8e-27   94.8   0.1   1   1   3.5e-30     8e-27   93.4   0.0     2   150   632   770   631   776 0.94 Nitrite and sulphite reductase 4Fe-4S domain
Fer2_BFD             PF04324.10    55 seq1398_BIOID47101   -            847   2.8e-21   75.1   4.8   1   1     7e-19   1.6e-15   56.7   2.0     2    53   423   472   422   474 0.93 BFD-like [2Fe-2S] binding domain
Pyr_redox            PF00070.22    80 seq1398_BIOID47101   -            847   1.5e-15   57.2   0.7   1   1   6.4e-19   1.5e-15   57.2   0.5     2    72   148   219   147   229 0.91 Pyridine nucleotide-disulphide oxidoreductase
NIR_SIR_ferr         PF03460.12    69 seq1398_BIOID47101   -            847   4.4e-12   45.3   0.0   1   1     4e-15   9.1e-12   44.3   0.0     3    68   560   622   558   623 0.95 Nitrite/Sulfite reductase ferredoxin-like half domain
Pyr_redox_3          PF13738.1    203 seq1398_BIOID47101   -            847     2e-08   34.3   0.4   1   1   1.5e-09   3.5e-06   27.1   0.0    78   196    55   174    42   179 0.83 Pyridine nucleotide-disulphide oxidoreductase
PTSIIB_sorb          PF03830.10   151 seq1399_BIOID47101   -            323   1.5e-58  196.8   1.4   1   1   3.3e-62   2.2e-58  196.2   1.0     2   149   164   311   163   313 0.99 PTS system sorbose subfamily IIB component
EIIA-man             PF03610.11   116 seq1399_BIOID47101   -            323   2.6e-35  120.8   0.1   1   1   9.9e-39   6.8e-35  119.5   0.0     1   114     4   117     4   119 0.98 PTS system fructose IIA component
4HBT                 PF03061.17    79 seq1403_BIOID47101   -            132   4.9e-18   64.9   0.3   1   1   4.7e-22   6.5e-18   64.5   0.2     1    74    26    98    26   102 0.96 Thioesterase superfamily
BenE                 PF03594.8    378 seq1404_BIOID47101   -            478  1.9e-155  517.0  48.8   1   1  1.6e-159  2.2e-155  516.7  33.8     3   378    93   468    91   468 0.99 Benzoate membrane transport protein
DUF3592              PF12158.3    148 seq1408_BIOID47101   -            153   2.5e-16   59.6   0.1   1   1   2.3e-20   3.1e-16   59.3   0.1     8   147     9   139     5   140 0.90 Protein of unknown function (DUF3592)
Pro_CA               PF00484.14   148 seq1409_BIOID47101   -            219   2.7e-48  163.5   0.0   1   1   2.4e-52   3.3e-48  163.3   0.0     1   147    34   188    34   189 0.85 Carbonic anhydrase
hemP                 PF10636.4     38 seq1410_BIOID47101   -             63   2.7e-16   58.7   1.9   1   1     9e-20   1.2e-15   56.6   0.9     1    38    26    63    26    63 0.98 Hemin uptake protein hemP
ABC_tran             PF00005.22   118 seq1411_BIOID47101   -            511   3.4e-29  101.4   0.1   1   2   1.7e-21   1.2e-17   64.2   0.0     1   118    51   169    51   169 0.95 ABC transporter
ABC_tran             PF00005.22   118 seq1411_BIOID47101   -            511   3.4e-29  101.4   0.1   2   2     2e-12   1.3e-08   35.0   0.0     3   117   305   431   303   432 0.77 ABC transporter
Bac_DNA_binding      PF00216.16    90 seq1412_BIOID47101   -             90   3.2e-33  113.4   1.4   1   1   2.6e-37   3.6e-33  113.3   1.0     1    90     1    90     1    90 0.99 Bacterial DNA-binding protein
SIS                  PF01380.17   131 seq1413_BIOID47101   -            298   5.5e-09   35.6   0.0   1   1     8e-13   5.5e-09   35.6   0.0    50   128   128   208   114   211 0.95 SIS domain
SIS_2                PF13580.1    138 seq1413_BIOID47101   -            298   2.1e-07   30.5   1.5   1   1   8.6e-11   5.9e-07   29.1   0.1    20   136    47   164    39   166 0.85 SIS domain
ACR_tran             PF00873.14  1021 seq1414_BIOID47101   -           1037         0 1450.3   9.8   1   1         0         0 1450.1   6.8     1  1021     1  1027     1  1027 1.00 AcrB/AcrD/AcrF family
MMPL                 PF03176.10   333 seq1414_BIOID47101   -           1037   9.7e-13   47.4  29.9   1   2   1.9e-12   8.6e-09   34.4   6.3   138   317   333   513   310   537 0.82 MMPL family
MMPL                 PF03176.10   333 seq1414_BIOID47101   -           1037   9.7e-13   47.4  29.9   2   2   1.1e-08     5e-05   22.0   4.6   145   311   871  1035   858  1037 0.85 MMPL family
GntP_permease        PF02447.11   441 seq1417_BIOID47101   -            454  1.4e-153  511.4  49.8   1   1  2.3e-157  1.5e-153  511.2  34.5     2   440     5   453     4   454 0.97 GntP family permease
CitMHS               PF03600.11   349 seq1417_BIOID47101   -            454   1.4e-08   33.6  37.9   1   1   2.6e-12   1.8e-08   33.2  26.3     3   318    11   375     7   403 0.80 Citrate transporter
Fimbrial             PF00419.15   145 seq1420_BIOID47101   -            363   2.2e-21   76.5   0.7   1   1   1.6e-25   2.2e-21   76.5   0.5     2   143   211   361   210   363 0.85 Fimbrial protein
SmpB                 PF01668.13    68 seq1421_BIOID47101   -            160   1.3e-29  101.6   0.0   1   1   1.5e-33   2.1e-29  100.9   0.0     2    67    13    78    12    80 0.96 SmpB protein
Lyase_1              PF00206.15   312 seq1425_BIOID47101   -            478  9.7e-118  392.7   0.0   1   1  1.7e-121  1.2e-117  392.5   0.0     1   312    13   345    13   345 0.99 Lyase
FumaraseC_C          PF10415.4     55 seq1425_BIOID47101   -            478   4.4e-21   74.5   0.0   1   1   1.7e-24   1.2e-20   73.2   0.0     1    55   411   465   411   465 0.99 Fumarase C C-terminus
DUF1481              PF07356.7    195 seq1427_BIOID47101   -            211     1e-69  233.8   0.9   1   1   8.6e-74   1.2e-69  233.6   0.6     1   195    22   207    22   207 0.99 Protein of unknown function (DUF1481)
GyrI-like            PF06445.10   155 seq1428_BIOID47101   -            289   5.4e-24   84.8   0.0   1   1   1.5e-27   6.9e-24   84.5   0.0     2   155   127   288   126   288 0.98 GyrI-like small molecule binding domain
HTH_18               PF12833.2     81 seq1428_BIOID47101   -            289   2.3e-20   72.3   2.1   1   1   8.1e-24   3.7e-20   71.7   1.5     1    80    27   105    27   106 0.97 Helix-turn-helix domain
HTH_AraC             PF00165.18    42 seq1428_BIOID47101   -            289   2.5e-14   52.4   0.1   1   1   1.2e-12   5.3e-09   35.5   0.1     7    42    69   105    66   105 0.92 Bacterial regulatory helix-turn-helix proteins, AraC family
Bax1-I               PF01027.15   205 seq1430_BIOID47101   -            219   9.5e-40  136.2  32.5   1   1     8e-44   1.1e-39  136.0  22.5     2   205    19   213    18   213 0.86 Inhibitor of apoptosis-promoting Bax1
Sod_Fe_C             PF02777.13   106 seq1432_BIOID47101   -            193   1.9e-45  152.9   1.9   1   1   1.5e-48     1e-44  150.5   0.1     1   105    87   190    87   191 0.98 Iron/manganese superoxide dismutases, C-terminal domain
Sod_Fe_N             PF00081.17    82 seq1432_BIOID47101   -            193     3e-35  120.2   0.6   1   1   7.4e-39   5.1e-35  119.5   0.4     1    82     2    82     2    82 0.98 Iron/manganese superoxide dismutases, alpha-hairpin domain
Cyanate_lyase        PF02560.9     73 seq1435_BIOID47101   -            156   1.8e-33  113.7   0.0   1   1   1.9e-37   2.6e-33  113.2   0.0     3    72    85   155    83   156 0.95 Cyanate lyase C-terminal domain
Metalloenzyme        PF01676.13   262 seq1441_BIOID47101   -            514  1.6e-101  338.8   0.5   1   1  4.2e-105  1.9e-101  338.6   0.3     1   261     6   507     6   508 0.99 Metalloenzyme superfamily
iPGM_N               PF06415.8    223 seq1441_BIOID47101   -            514   6.9e-89  296.9   0.6   1   1   2.2e-92     1e-88  296.3   0.4     2   223    85   308    84   308 0.99 BPG-independent PGAM N-terminus (iPGM_N)
Phosphodiest         PF01663.17   364 seq1441_BIOID47101   -            514   2.3e-05   23.7   0.0   1   1   7.6e-09   3.5e-05   23.2   0.0   104   246   303   449   259   491 0.73 Type I phosphodiesterase / nucleotide pyrophosphatase
EII-Sor              PF03609.9    237 seq1442_BIOID47101   -            266   7.1e-89  297.0  38.7   1   1   5.9e-93     8e-89  296.8  26.8     1   237     1   238     1   238 1.00 PTS system sorbose-specific iic component
HSP70                PF00012.15   602 seq1443_BIOID47101   -            450   7.5e-25   86.7   0.0   1   2   7.1e-19   9.7e-15   53.3   0.0     2   207     3   228     2   259 0.77 Hsp70 protein
HSP70                PF00012.15   602 seq1443_BIOID47101   -            450   7.5e-25   86.7   0.0   2   2   8.8e-12   1.2e-07   29.9   0.0   250   352   329   423   305   448 0.80 Hsp70 protein
Fimbrial             PF00419.15   145 seq1444_BIOID47101   -            335   8.5e-19   68.0   0.1   1   1   9.9e-23   1.4e-18   67.4   0.0     2   145   188   335   187   335 0.92 Fimbrial protein
PEP-utilizers_C      PF02896.13   294 seq1445_BIOID47101   -            833    4e-111  370.4   0.0   1   1  1.9e-114  5.3e-111  370.0   0.0     2   293   363   653   362   654 0.99 PEP-utilising enzyme, TIM barrel domain
PTS_EIIA_2           PF00359.17   142 seq1445_BIOID47101   -            833   4.7e-32  110.5   0.0   1   1   3.2e-35   8.8e-32  109.6   0.0     2   141   689   829   688   830 0.97 Phosphoenolpyruvate-dependent sugar phosphotransferase system, EIIA 2
PEP-utilizers        PF00391.18    81 seq1445_BIOID47101   -            833   4.1e-19   67.8   0.0   1   1   4.2e-22   1.2e-18   66.3   0.0     7    81   262   337   259   337 0.93 PEP-utilising enzyme, mobile domain
PTS-HPr              PF00381.14    84 seq1445_BIOID47101   -            833   3.3e-17   62.0   0.0   1   1   2.9e-20   7.9e-17   60.8   0.0     5    83     6    86     2    87 0.94 PTS HPr component phosphorylation site
PEP-utilisers_N      PF05524.8    123 seq1445_BIOID47101   -            833   6.9e-14   51.5   0.1   1   1   2.5e-17   6.9e-14   51.5   0.0     2   123   119   238   118   238 0.86 PEP-utilising enzyme, N-terminal
PTS_EIIC             PF02378.13   321 seq1447_BIOID47101   -            474   1.1e-39  136.0  29.2   1   1   1.6e-43   1.1e-39  136.0  20.2     2   321   119   401   118   401 0.88 Phosphotransferase system, EIIC
PTS_EIIB             PF00367.15    35 seq1447_BIOID47101   -            474   1.7e-12   46.2   0.3   1   1     5e-16   3.4e-12   45.2   0.2     4    35    13    44    11    44 0.96 phosphotransferase system, EIIB
YCII                 PF03795.9     95 seq1448_BIOID47101   -            130   3.1e-29  100.8   0.0   1   1   5.4e-33   3.7e-29  100.6   0.0     2    95    34   127    33   127 0.99 YCII-related domain
MFS_1                PF07690.11   354 seq1449_BIOID47101   -            393   2.3e-25   88.9  46.6   1   1   5.1e-29   2.3e-25   88.9  32.3    14   354    27   346     9   346 0.79 Major Facilitator Superfamily
MFS_2                PF13347.1    427 seq1449_BIOID47101   -            393   5.4e-08   31.5  10.9   1   1   1.2e-11   5.4e-08   31.5   7.6   130   333   121   311   118   329 0.74 MFS/sugar transport protein
Acyl_transf_3        PF01757.17   340 seq1451_BIOID47101   -            331   4.2e-34  117.7  34.9   1   1   3.8e-38   5.2e-34  117.4  24.2     2   339     6   318     5   322 0.87 Acyltransferase family
Glutaredoxin         PF00462.19    60 seq1452_BIOID47101   -             85   8.8e-15   54.3   0.1   1   1   1.7e-18   1.1e-14   53.9   0.0     2    60     4    69     3    69 0.90 Glutaredoxin
DUF836               PF05768.9     81 seq1452_BIOID47101   -             85   1.3e-05   25.2   0.0   1   1   2.2e-09   1.5e-05   25.0   0.0     3    57     4    66     2    81 0.77 Glutaredoxin-like domain (DUF836)
DsrC                 PF04358.8    109 seq1455_BIOID47101   -            128   4.4e-46  155.5   0.0   1   1   3.7e-50     5e-46  155.3   0.0     3   109    22   128    20   128 0.98 DsrC like protein
Aldo_ket_red         PF00248.16   283 seq1459_BIOID47101   -            294     1e-46  158.8   0.0   1   1   9.4e-51   1.3e-46  158.6   0.0     2   281    20   267    19   269 0.92 Aldo/keto reductase family
Phage_integrase      PF00589.17   173 seq1460_BIOID47101   -            423   2.1e-22   79.5   0.3   1   1   7.9e-26   5.4e-22   78.1   0.0     2   169   232   396   231   399 0.90 Phage integrase family
DUF4102              PF13356.1     89 seq1460_BIOID47101   -            423   1.5e-22   79.1   0.0   1   1   6.8e-26   4.7e-22   77.5   0.0     1    87    22   112    22   114 0.91 Domain of unknown function (DUF4102)
NAD_binding_2        PF03446.10   162 seq1461_BIOID47101   -            292     2e-47  160.9   1.9   1   1     6e-51   2.7e-47  160.5   1.3     1   160     1   162     1   164 0.98 NAD binding domain of 6-phosphogluconate dehydrogenase
F420_oxidored        PF03807.12    96 seq1461_BIOID47101   -            292   5.4e-07   29.8   0.2   1   1   2.4e-10   1.1e-06   28.8   0.2     1    75     3    71     3    96 0.79 NADP oxidoreductase coenzyme F420-dependent
YcgR                 PF07317.7    108 seq1462_BIOID47101   -            244   5.2e-39  132.2   0.0   1   1   1.1e-42   7.5e-39  131.6   0.0     1   108     7   111     7   111 0.99 Flagellar regulator YcgR
PilZ                 PF07238.9    102 seq1462_BIOID47101   -            244     2e-17   62.9   0.0   1   1     1e-20   7.1e-17   61.1   0.0     1   102   112   230   112   230 0.94 PilZ domain
BPD_transp_2         PF02653.11   267 seq1464_BIOID47101   -            342   8.4e-46  155.9  43.3   1   1   8.5e-50   1.2e-45  155.5  30.0     5   267    40   301    36   301 0.97 Branched-chain amino acid transport system / permease component
Peptidase_A24        PF01478.13   106 seq1465_BIOID47101   -            155   2.3e-23   82.2   8.7   1   1   1.7e-27   2.3e-23   82.2   6.0     2   103    10   116     8   121 0.88 Type IV leader peptidase family
EIID-AGA             PF03613.9    264 seq1466_BIOID47101   -            283  1.4e-114  381.3   0.8   1   1  1.2e-118  1.6e-114  381.2   0.6     1   264    11   281    11   281 0.99 PTS system mannose/fructose/sorbose family IID component
Wzz                  PF02706.10   152 seq1471_BIOID47101   -            377   7.2e-25   87.4   0.9   1   1   5.3e-29   7.2e-25   87.4   0.7     1   150    25   173    25   175 0.92 Chain length determinant protein
DUF296               PF03479.10   120 seq1472_BIOID47101   -            143   5.5e-26   90.4   0.3   1   1   4.6e-30   6.2e-26   90.2   0.2     2   119    13   125    12   126 0.95 Domain of unknown function (DUF296)
HATPase_c            PF02518.21   111 seq1474_BIOID47101   -            458   1.5e-28   98.5   0.8   1   1   6.1e-32   4.2e-28   97.1   0.1     2   110   346   449   345   450 0.98 Histidine kinase-, DNA gyrase B-, and HSP90-like ATPase
HisKA                PF00512.20    68 seq1474_BIOID47101   -            458   1.5e-14   53.5   0.4   1   1     8e-18   5.5e-14   51.7   0.0     2    65   238   300   237   302 0.91 His Kinase A (phospho-acceptor) domain
TrkA_N               PF02254.13   116 seq1475_BIOID47101   -            423   8.1e-21   74.0   0.2   1   1   1.8e-24   1.2e-20   73.4   0.2     1   116   252   371   252   371 0.93 TrkA-N domain
Ion_trans_2          PF07885.11    79 seq1475_BIOID47101   -            423   5.5e-15   54.7   7.5   1   1   8.1e-19   5.5e-15   54.7   5.2     2    74   155   227   154   232 0.89 Ion channel
Fimbrial             PF00419.15   145 seq1481_BIOID47101   -            171   5.2e-15   55.8   0.1   1   1   4.6e-19   6.2e-15   55.5   0.1     1   145    29   171    27   171 0.88 Fimbrial protein
HTH_6                PF01418.12    77 seq1482_BIOID47101   -            289   3.5e-33  113.0   0.2   1   1   3.7e-36   1.7e-32  110.8   0.0     1    76     1    76     1    77 0.99 Helix-turn-helix domain, rpiR family
SIS                  PF01380.17   131 seq1482_BIOID47101   -            289   2.9e-27   94.7   0.1   1   1   1.1e-30     5e-27   93.9   0.1     2   130   125   252   124   253 0.98 SIS domain
SIS_2                PF13580.1    138 seq1482_BIOID47101   -            289     1e-12   47.7   0.9   1   1   1.2e-11   5.3e-08   32.5   0.0    99   138   171   210   157   210 0.89 SIS domain
Ferritin             PF00210.19   142 seq1483_BIOID47101   -            167   1.2e-22   80.1   1.4   1   1   9.7e-27   1.3e-22   79.9   1.0     3   140     9   142     7   144 0.93 Ferritin-like domain
DcuA_DcuB            PF03605.9    364 seq1485_BIOID47101   -            433  3.1e-155  516.3  24.6   1   1  8.3e-159  3.8e-155  516.1  17.0     1   364     5   365     5   365 0.99 Anaerobic c4-dicarboxylate membrane transporter
Na_H_antiporter      PF03553.9    303 seq1485_BIOID47101   -            433     4e-08   32.5  12.6   1   1   8.7e-12     4e-08   32.5   8.7   162   301    48   187    43   189 0.92 Na+/H+ antiporter family
CitMHS               PF03600.11   349 seq1485_BIOID47101   -            433   4.4e-08   31.9  13.8   1   1   9.7e-12   4.4e-08   31.9   9.5    48   217    44   279     1   350 0.74 Citrate transporter
Methyltrans_SAM      PF10672.4    286 seq1486_BIOID47101   -            396   1.1e-31  109.6   0.0   1   1   7.9e-35   1.5e-31  109.1   0.0    12   266   110   371   103   381 0.86 S-adenosylmethionine-dependent methyltransferase
Cons_hypoth95        PF03602.10   183 seq1486_BIOID47101   -            396   2.2e-12   46.6   0.0   1   1   1.8e-15   3.5e-12   45.9   0.0    39   123   216   302   211   329 0.89 Conserved hypothetical protein 95
Methyltransf_31      PF13847.1    152 seq1486_BIOID47101   -            396   9.8e-11   41.3   0.1   1   1     9e-14   1.8e-10   40.5   0.0    21   118   236   349   220   377 0.74 Methyltransferase domain
Methyltransf_26      PF13659.1    117 seq1486_BIOID47101   -            396   1.2e-09   38.1   0.0   1   1   1.1e-12   2.2e-09   37.2   0.0     2   116   222   340   221   341 0.84 Methyltransferase domain
Methyltransf_18      PF12847.2    112 seq1486_BIOID47101   -            396   1.1e-06   29.0   0.0   1   1   1.8e-09   3.6e-06   27.4   0.0    12   109   231   337   220   340 0.69 Methyltransferase domain
MTS                  PF05175.9    170 seq1486_BIOID47101   -            396   6.6e-07   28.7   0.0   1   1   5.2e-10     1e-06   28.1   0.0    55   154   243   353   217   363 0.77 Methyltransferase small domain
Met_10               PF02475.11   200 seq1486_BIOID47101   -            396   9.9e-06   25.1   0.0   1   1   7.3e-09   1.4e-05   24.6   0.0    70   182   187   306   119   323 0.84 Met-10+ like-protein
NTPase_I-T           PF01931.13   168 seq1487_BIOID47101   -            173   3.5e-65  218.6   0.0   1   1   2.9e-69   3.9e-65  218.5   0.0     1   166    10   171    10   173 0.99 Protein of unknown function DUF84
Acyl_transf_3        PF01757.17   340 seq1489_BIOID47101   -            385   1.1e-41  142.7  46.1   1   1   8.7e-46   1.2e-41  142.5  32.0     2   339    10   356     9   357 0.95 Acyltransferase family
Asp-Al_Ex            PF06826.7    169 seq1494_BIOID47101   -            561   3.3e-83  277.1  49.2   1   2   1.1e-44   7.2e-41  139.3  10.5     2   168    17   182    16   183 0.98 Predicted Permease Membrane Region
Asp-Al_Ex            PF06826.7    169 seq1494_BIOID47101   -            561   3.3e-83  277.1  49.2   2   2   3.9e-46   2.7e-42  144.0  18.1     1   169   385   555   385   555 0.99 Predicted Permease Membrane Region
TrkA_C               PF02080.16    71 seq1494_BIOID47101   -            561   1.8e-24   84.9   0.4   1   2   1.3e-15   8.9e-12   44.3   0.0    12    68   228   284   218   287 0.93 TrkA-C domain
TrkA_C               PF02080.16    71 seq1494_BIOID47101   -            561   1.8e-24   84.9   0.4   2   2   8.2e-14   5.6e-10   38.5   0.2     2    71   304   372   303   372 0.91 TrkA-C domain
DUF3816              PF12822.2    172 seq1497_BIOID47101   -            192   6.3e-13   48.8  24.1   1   1   5.3e-17   7.2e-13   48.6  16.7     2   171    10   173     9   174 0.91 Protein of unknown function (DUF3816)
SH3_3                PF08239.6     52 seq1498_BIOID47101   -            206   9.6e-06   25.0   0.1   1   1   1.4e-09   1.9e-05   24.0   0.0     5    46    36    80    30    86 0.91 Bacterial SH3 domain
Rieske_2             PF13806.1    104 seq1501_BIOID47101   -            108   2.3e-40  136.3   0.0   1   1   1.9e-44   2.6e-40  136.2   0.0     1   103     3   106     3   107 0.98 Rieske-like [2Fe-2S] domain
ADH_N                PF08240.7    109 seq1502_BIOID47101   -            353   1.4e-27   95.4   0.7   1   1   8.6e-31   2.4e-27   94.7   0.5     1   109    42   152    42   152 0.96 Alcohol dehydrogenase GroES-like domain
ADH_zinc_N           PF00107.21   130 seq1502_BIOID47101   -            353   2.3e-22   78.8   0.0   1   1   1.3e-25   3.6e-22   78.1   0.0     1   129   193   315   193   316 0.98 Zinc-binding dehydrogenase
ADH_zinc_N_2         PF13602.1    127 seq1502_BIOID47101   -            353   4.2e-08   34.0   0.0   1   1   2.5e-11   6.8e-08   33.3   0.0     1   127   225   349   225   349 0.72 Zinc-binding dehydrogenase
2-Hacid_dh_C         PF02826.14   178 seq1502_BIOID47101   -            353   3.2e-06   26.2   0.0   1   1   1.9e-09   5.3e-06   25.6   0.0    34    98   181   252   171   263 0.72 D-isomer specific 2-hydroxyacid dehydrogenase, NAD binding domain
AlaDh_PNT_C          PF01262.16   168 seq1502_BIOID47101   -            353   1.2e-05   24.8   0.0   1   1   7.4e-09     2e-05   24.0   0.0    21   104   184   247   175   261 0.82 Alanine dehydrogenase/PNT, C-terminal domain
LppC                 PF04348.8    536 seq1504_BIOID47101   -            678  3.8e-135  451.3  23.2   1   2     7e-52   9.6e-48  162.9  12.9     1   254    40   290    40   338 0.92 LppC putative lipoprotein
LppC                 PF04348.8    536 seq1504_BIOID47101   -            678  3.8e-135  451.3  23.2   2   2   1.1e-90   1.4e-86  291.0   0.1   248   536   349   672   342   672 0.96 LppC putative lipoprotein
Peptidase_M23        PF01551.17    96 seq1505_BIOID47101   -            427   2.2e-25   88.4   0.2   1   1   3.6e-29     5e-25   87.2   0.1     3    96   328   421   327   421 0.98 Peptidase family M23
LTXXQ                PF07813.7    100 seq1507_BIOID47101   -            167     4e-20   72.0  12.1   1   1   5.8e-24     4e-20   72.0   8.4     4   100    41   137    38   137 0.96 LTXXQ motif family protein
Metal_resist         PF13801.1    125 seq1507_BIOID47101   -            167   1.5e-09   37.7   9.4   1   1   2.2e-13   1.5e-09   37.7   6.5    19   124    30   131     8   132 0.85 Heavy-metal resistance
Beta-lactamase       PF00144.19   330 seq1509_BIOID47101   -            434   9.1e-72  241.7   1.0   1   1   7.7e-76   1.1e-71  241.5   0.7     1   328    43   412    43   414 0.94 Beta-lactamase
BMC                  PF00936.14    75 seq1512_BIOID47101   -             94   3.9e-26   90.4   7.1   1   1   3.3e-30   4.5e-26   90.2   4.9     1    75     4    80     4    80 0.98 BMC domain
DUF986               PF06173.7    149 seq1514_BIOID47101   -            152   3.7e-65  218.1   6.4   1   1     3e-69   4.1e-65  218.0   4.4     1   148     4   151     4   152 0.99 Protein of unknown function (DUF986)
BPD_transp_2         PF02653.11   267 seq1517_BIOID47101   -            330   4.7e-47  160.0  43.0   1   1   4.2e-51   5.8e-47  159.7  29.8     3   267    36   305    34   305 0.94 Branched-chain amino acid transport system / permease component
Form_Nir_trans       PF01226.12   250 seq1521_BIOID47101   -            268   4.6e-62  209.0  28.1   1   1     4e-66   5.5e-62  208.7  19.5    16   249    20   248     4   249 0.92 Formate/nitrite transporter
DeoC                 PF01791.4    236 seq1523_BIOID47101   -            184   4.5e-24   84.9   0.0   1   1     4e-28   5.5e-24   84.6   0.0    84   235     7   150     3   151 0.93 DeoC/LacD family aldolase
cNMP_binding         PF00027.24    91 seq1524_BIOID47101   -            232   1.2e-13   50.5   0.0   1   1   1.5e-17     2e-13   49.8   0.0     3    83    35   115    33   121 0.95 Cyclic nucleotide-binding domain
PK                   PF00224.16   348 seq1525_BIOID47101   -            527  1.3e-143  477.7   4.3   1   1  2.5e-147  1.7e-143  477.3   3.0     2   345    53   394    52   397 0.98 Pyruvate kinase, barrel domain
PK_C                 PF02887.11   117 seq1525_BIOID47101   -            527   1.7e-31  108.0   1.5   1   1   7.7e-35   5.3e-31  106.4   1.1     2   116   410   524   409   525 0.98 Pyruvate kinase, alpha/beta domain
BMC                  PF00936.14    75 seq1526_BIOID47101   -            270     2e-31  107.3   6.0   1   2   4.1e-16   5.6e-12   45.0   0.1     1    68    79   153    79   160 0.88 BMC domain
BMC                  PF00936.14    75 seq1526_BIOID47101   -            270     2e-31  107.3   6.0   2   2   4.5e-22   6.2e-18   64.1   1.3     1    70   185   258   185   263 0.94 BMC domain
PolyA_pol            PF01743.15   126 seq1531_BIOID47101   -            412   2.6e-28   98.6   0.0   1   1   1.3e-31   6.1e-28   97.4   0.0     1   126     3   122     3   122 0.88 Poly A polymerase head domain
PolyA_pol_RNAbd      PF12627.2     64 seq1531_BIOID47101   -            412   5.4e-17   61.0   0.1   1   1   3.3e-20   1.5e-16   59.5   0.1     1    62   149   212   149   214 0.97 Probable RNA and SrmB- binding site of polymerase A
HD                   PF01966.17   122 seq1531_BIOID47101   -            412   4.3e-13   49.2   0.1   1   1   5.7e-16   2.6e-12   46.6   0.0     2   121   229   328   228   329 0.96 HD domain
Citrate_synt         PF00285.16   356 seq1532_BIOID47101   -            427  8.7e-134  445.6   0.0   1   1  7.2e-138  9.9e-134  445.4   0.0     1   356    46   409    46   409 0.99 Citrate synthase
LysE                 PF01810.13   191 seq1533_BIOID47101   -            206   7.4e-46  155.7  14.2   1   1   6.3e-50   8.6e-46  155.5   9.9     1   189    14   202    14   204 0.98 LysE type translocator
Peptidase_S66        PF02016.10   285 seq1534_BIOID47101   -            304   1.4e-76  257.0   0.0   1   1   1.2e-80   1.6e-76  256.8   0.0     3   285     6   286     4   286 0.92 LD-carboxypeptidase
Peripla_BP_3         PF13377.1    160 seq1535_BIOID47101   -            341   1.1e-42  145.6   0.0   1   1   9.5e-46   3.2e-42  144.1   0.0     2   160   171   331   170   331 0.92 Periplasmic binding protein-like domain
Peripla_BP_1         PF00532.16   279 seq1535_BIOID47101   -            341   2.5e-34  118.6   0.0   1   1   8.9e-38     3e-34  118.3   0.0     2   275    60   325    59   329 0.93 Periplasmic binding proteins and sugar binding domain of LacI family
LacI                 PF00356.16    46 seq1535_BIOID47101   -            341   3.7e-21   74.3   0.8   1   1   2.1e-24   7.1e-21   73.4   0.6     1    46     3    48     3    48 0.99 Bacterial regulatory proteins, lacI family
Peripla_BP_4         PF13407.1    258 seq1535_BIOID47101   -            341     1e-19   70.8   0.0   1   1   4.2e-23   1.4e-19   70.3   0.0     1   253    62   308    62   313 0.89 Periplasmic binding protein domain
Cation_efflux        PF01545.16   285 seq1537_BIOID47101   -            300   2.3e-65  220.4   5.4   1   1   1.9e-69   2.5e-65  220.2   3.7     2   283    14   289    13   291 0.97 Cation efflux family
Sigma54_activat      PF00158.21   168 seq1538_BIOID47101   -            441   1.9e-72  242.0   0.1   1   1   1.1e-75   3.1e-72  241.4   0.1     1   168   141   308   141   308 0.99 Sigma-54 interaction domain
Response_reg         PF00072.19   112 seq1538_BIOID47101   -            441   9.5e-30  102.7   0.2   1   1   7.1e-33   1.9e-29  101.7   0.1     1   111     8   117     8   118 0.98 Response regulator receiver domain
HTH_8                PF02954.14    42 seq1538_BIOID47101   -            441     2e-14   52.7   0.6   1   1   7.2e-18     2e-14   52.7   0.4     3    39   403   439   401   441 0.93 Bacterial regulatory protein, Fis family
AAA_5                PF07728.9    139 seq1538_BIOID47101   -            441   1.3e-07   31.3   0.0   1   1   9.9e-11   2.7e-07   30.2   0.0     2   123   165   283   164   300 0.84 AAA domain (dynein-related subfamily)
AAA                  PF00004.24   132 seq1538_BIOID47101   -            441   3.6e-05   23.8   0.0   1   1     3e-08   8.2e-05   22.6   0.0     1   111   165   283   165   301 0.76 ATPase family associated with various cellular activities (AAA)
YccV-like            PF08755.6    100 seq1544_BIOID47101   -            105   3.6e-25   87.6   0.0   1   1   2.9e-29     4e-25   87.5   0.0     2    99     4   101     3   102 0.96 Hemimethylated DNA-binding protein YccV like
YecR                 PF13992.1     74 seq1545_BIOID47101   -            107   2.8e-27   94.5   0.2   1   1   2.5e-31   3.5e-27   94.2   0.1     2    74    26    98    25    98 0.98 YecR-like lipoprotein
ADH_N                PF08240.7    109 seq1547_BIOID47101   -            336     6e-32  109.5   0.4   1   1   2.8e-35   1.3e-31  108.5   0.3     1   107    29   134    29   136 0.98 Alcohol dehydrogenase GroES-like domain
ADH_zinc_N           PF00107.21   130 seq1547_BIOID47101   -            336   1.5e-12   47.0   0.0   1   1   6.8e-16   3.1e-12   46.0   0.0     2   130   177   296   176   296 0.93 Zinc-binding dehydrogenase
ThiF                 PF00899.16   136 seq1547_BIOID47101   -            336   3.8e-05   23.4   0.2   1   1   2.2e-08   9.8e-05   22.0   0.1     4    36   168   200   165   203 0.94 ThiF family
CutA1                PF03091.10   102 seq1548_BIOID47101   -            112   1.2e-37  127.5   0.1   1   1   9.8e-42   1.3e-37  127.3   0.0     2   101    12   111    11   112 0.98 CutA1 divalent ion tolerance protein
DUF204               PF02659.10    67 seq1549_BIOID47101   -            206   9.1e-39  131.3  23.3   1   2   1.2e-24   1.7e-20   72.7   1.6     1    67    31    99    31    99 0.98 Domain of unknown function DUF
DUF204               PF02659.10    67 seq1549_BIOID47101   -            206   9.1e-39  131.3  23.3   2   2   5.6e-22   7.6e-18   64.2   9.2     1    67   133   196   133   196 0.99 Domain of unknown function DUF
Peptidase_M24        PF00557.19   205 seq1550_BIOID47101   -            264   2.2e-49  167.8   0.2   1   1   1.8e-53   2.5e-49  167.6   0.2     1   205    12   242    12   242 0.86 Metallopeptidase family M24
DUF853               PF05872.7    504 seq1551_BIOID47101   -            516  7.5e-252  836.0   0.2   1   1    5e-255  8.5e-252  835.8   0.2     3   504    21   516    19   516 0.98 Bacterial protein of unknown function (DUF853)
AAA_10               PF12846.2    328 seq1551_BIOID47101   -            516   2.4e-20   72.9   0.0   1   2   2.2e-10   3.8e-07   29.5   0.0     1    47    39    85    39   133 0.95 AAA-like domain
AAA_10               PF12846.2    328 seq1551_BIOID47101   -            516   2.4e-20   72.9   0.0   2   2   5.8e-14     1e-10   41.3   0.0   245   307   271   335   238   357 0.79 AAA-like domain
TrwB_AAD_bind        PF10412.4    386 seq1551_BIOID47101   -            516   9.8e-08   30.8   0.2   1   1   3.3e-08   5.6e-05   21.8   0.1    14    56    38    80    30    93 0.93 Type IV secretion-system coupling protein DNA-binding domain
FtsK_SpoIIIE         PF01580.13   205 seq1551_BIOID47101   -            516   7.1e-07   28.7   0.0   1   1   2.9e-09   4.9e-06   26.0   0.0    35    83    34    79    19    91 0.85 FtsK/SpoIIIE family
DUF87                PF01935.12   229 seq1551_BIOID47101   -            516   2.3e-06   27.4   0.0   1   1   2.6e-09   4.5e-06   26.5   0.0    20   126    36   153    26   248 0.72 Domain of unknown function DUF87
PLDc_2               PF13091.1    126 seq1552_BIOID47101   -            486   1.1e-32  112.3   0.0   1   2   5.6e-15   2.5e-11   43.2   0.0     1    94   134   242   134   255 0.90 PLD-like domain
PLDc_2               PF13091.1    126 seq1552_BIOID47101   -            486   1.1e-32  112.3   0.0   2   2   3.1e-22   1.4e-18   66.7   0.0     7   113   332   445   326   456 0.88 PLD-like domain
PLDc                 PF00614.17    28 seq1552_BIOID47101   -            486   2.2e-15   55.7   0.0   1   2   2.5e-10   1.1e-06   28.0   0.0     2    28   220   246   219   246 0.93 Phospholipase D Active site motif
PLDc                 PF00614.17    28 seq1552_BIOID47101   -            486   2.2e-15   55.7   0.0   2   2   1.5e-09   6.9e-06   25.5   0.0     2    28   400   426   399   426 0.95 Phospholipase D Active site motif
PLDc_N               PF13396.1     46 seq1552_BIOID47101   -            486   8.2e-06   25.2   6.4   1   1   4.3e-09   1.9e-05   24.0   4.4     2    44    17    59    16    60 0.89 Phospholipase_D-nuclease N-terminal
Transaldolase        PF00923.14   287 seq1553_BIOID47101   -            220   5.5e-48  163.4   0.1   1   1   8.2e-52   1.1e-47  162.4   0.0     1   244     3   206     3   218 0.94 Transaldolase
ABC_tran             PF00005.22   118 seq1555_BIOID47101   -            225   3.9e-15   56.1   0.0   1   1   3.7e-19   5.1e-15   55.7   0.0     1   117    42   170    42   171 0.87 ABC transporter
TisB_toxin           PF13939.1     28 seq1556_BIOID47101   -             29   4.8e-16   57.9  11.3   1   1   3.7e-20   5.1e-16   57.8   7.8     1    28     1    28     1    28 0.99 Toxin TisB, type I toxin-antitoxin system
TP_methylase         PF00590.15   210 seq1557_BIOID47101   -            457   9.3e-50  169.1   0.1   1   1   3.2e-53   1.5e-49  168.4   0.1     2   209   218   426   217   427 0.92 Tetrapyrrole (Corrin/Porphyrin) Methylases
NAD_binding_7        PF13241.1    103 seq1557_BIOID47101   -            457   6.1e-28   96.9   0.1   1   1   1.3e-29     6e-26   90.5   0.0     1   103     6   115     6   115 0.89 Putative NAD(P)-binding
CysG_dimeriser       PF10414.4     60 seq1557_BIOID47101   -            457   1.7e-19   68.9   0.9   1   1   3.7e-23   1.7e-19   68.9   0.6     2    60   150   209   149   209 0.97 Sirohaem synthase dimerisation region
Peripla_BP_4         PF13407.1    258 seq1558_BIOID47101   -            340   2.7e-53  180.8   4.3   1   1   2.5e-57   3.4e-53  180.5   3.0     1   256    30   285    30   287 0.95 Periplasmic binding protein domain
DsbC                 PF11412.3    117 seq1559_BIOID47101   -            592   3.6e-36  123.3   0.3   1   1   2.9e-39   6.6e-36  122.5   0.2     2   115    55   165    54   167 0.97 Disulphide bond corrector protein DsbC
DsbD                 PF02683.10   211 seq1559_BIOID47101   -            592   6.2e-20   71.5  19.7   1   1   4.5e-23     1e-19   70.8  13.7     2   209   198   403   197   405 0.83 Cytochrome C biogenesis protein transmembrane region
Thioredoxin_7        PF13899.1     82 seq1559_BIOID47101   -            592   2.8e-13   49.5   0.1   1   1   2.1e-16   4.8e-13   48.8   0.1     7    81   487   563   481   564 0.81 Thioredoxin-like
Thioredoxin_2        PF13098.1    112 seq1559_BIOID47101   -            592   5.7e-13   48.9   0.0   1   1   5.8e-16   1.3e-12   47.7   0.0     2   112   492   587   491   587 0.87 Thioredoxin-like domain
DsbD_2               PF13386.1    199 seq1559_BIOID47101   -            592   2.6e-10   40.2  25.8   1   1   1.1e-13   2.6e-10   40.2  17.9     2   182   197   382   196   402 0.75 Family description
Thioredoxin          PF00085.15   104 seq1559_BIOID47101   -            592   1.4e-08   34.2   0.0   1   1   1.1e-11   2.4e-08   33.4   0.0     9   101   485   587   478   590 0.66 Thioredoxin
Dehydratase_LU       PF02286.10   554 seq1561_BIOID47101   -            554  2.1e-313 1039.5   0.9   1   1  1.7e-317  2.4e-313 1039.4   0.6     1   553     1   553     1   554 1.00 Dehydratase large subunit
Polysacc_deac_2      PF04748.8    213 seq1562_BIOID47101   -            319   9.8e-81  269.7   0.4   1   1   8.6e-85   1.2e-80  269.4   0.3     1   212    28   238    28   239 0.99 Divergent polysaccharide deacetylase
Ferritin             PF00210.19   142 seq1567_BIOID47101   -            165   7.3e-34  116.4   5.6   1   1   6.2e-38   8.5e-34  116.2   3.9     1   140     7   142     7   144 0.93 Ferritin-like domain
ArsC                 PF03960.10   110 seq1569_BIOID47101   -            118   4.3e-32  110.3   0.0   1   1   3.5e-36   4.8e-32  110.1   0.0     1   110     5   114     5   114 0.97 ArsC family
Ecotin               PF03974.8    128 seq1571_BIOID47101   -            169     3e-52  175.5   0.1   1   1   2.7e-56   3.7e-52  175.2   0.1     2   128    35   160    34   160 0.97 Ecotin
SbmA_BacA            PF05992.7    315 seq1572_BIOID47101   -            406  2.3e-164  545.9  12.3   1   1  4.9e-168  3.3e-164  545.4   8.5     1   314    80   393    80   394 1.00 SbmA/BacA-like family
ABC_membrane_2       PF06472.10   282 seq1572_BIOID47101   -            406   3.1e-13   49.3   8.3   1   1   2.8e-16   1.9e-12   46.7   5.8    20   214    79   284    70   343 0.87 ABC transporter transmembrane region 2
MFS_1                PF07690.11   354 seq1574_BIOID47101   -            396     2e-39  135.2  46.6   1   1   4.4e-43     2e-39  135.2  32.3     2   352    16   351    15   353 0.83 Major Facilitator Superfamily
MFS_3                PF05977.8    524 seq1574_BIOID47101   -            396   6.8e-08   30.9   6.3   1   1   1.5e-11   6.8e-08   30.9   4.3    32   206    32   201     5   207 0.84 Transmembrane secretion effector
TRI12                PF06609.8    599 seq1574_BIOID47101   -            396   2.8e-06   25.7   4.5   1   1   6.2e-10   2.8e-06   25.7   3.1    87   212    54   179    14   190 0.80 Fungal trichothecene efflux pump (TRI12)
Na_H_Exchanger       PF00999.16   384 seq1575_BIOID47101   -            578   4.6e-57  193.1  45.7   1   1   1.3e-60   5.7e-57  192.8  31.7     3   383    15   388    10   389 0.95 Sodium/hydrogen exchanger family
TrkA_C               PF02080.16    71 seq1575_BIOID47101   -            578     1e-11   44.1   0.0   1   1     5e-15   2.3e-11   43.0   0.0     5    70   420   483   417   484 0.94 TrkA-C domain
CorC_HlyC            PF03471.12    81 seq1575_BIOID47101   -            578   1.3e-09   37.5   0.1   1   1     6e-13   2.7e-09   36.5   0.1     2    79   493   571   492   573 0.86 Transporter associated domain
MarR                 PF01047.17    59 seq1576_BIOID47101   -            135     4e-13   48.7   0.1   1   1   1.6e-16   7.2e-13   47.9   0.0     1    58    29    86    29    87 0.98 MarR family
HTH_27               PF13463.1     68 seq1576_BIOID47101   -            135   6.1e-10   39.1   0.1   1   1     2e-13   9.3e-10   38.5   0.0     1    68    29    95    29    95 0.97 Winged helix DNA-binding domain
MarR_2               PF12802.2     62 seq1576_BIOID47101   -            135   2.4e-09   36.6   0.1   1   1   7.9e-13   3.6e-09   36.0   0.1     2    62    28    86    27    86 0.98 MarR family
PFK                  PF00365.15   282 seq1577_BIOID47101   -            340  1.5e-129  430.8   2.2   1   1  1.3e-133  1.8e-129  430.5   1.6     1   281    23   297    23   298 0.98 Phosphofructokinase
Fe-ADH               PF00465.14   366 seq1578_BIOID47101   -            380   9.1e-64  215.2   5.9   1   1   1.6e-67   1.1e-63  214.9   4.1     1   366    21   361    21   361 0.92 Iron-containing alcohol dehydrogenase
Fe-ADH_2             PF13685.1    250 seq1578_BIOID47101   -            380   1.5e-33  116.0   0.1   1   1   2.8e-37   1.9e-33  115.6   0.0     3   250    27   289    25   289 0.82 Iron-containing alcohol dehydrogenase
ABC_tran             PF00005.22   118 seq1580_BIOID47101   -            225   6.5e-14   52.1   0.1   1   1   1.2e-17   8.4e-14   51.8   0.1     1   117    43   164    43   165 0.89 ABC transporter
Peptidase_M20        PF01546.23   171 seq1581_BIOID47101   -            375   5.5e-37  126.8   0.1   1   1   9.6e-41   6.6e-37  126.6   0.1     1   170    62   371    62   372 0.96 Peptidase family M20/M25/M40
M20_dimer            PF07687.9    109 seq1581_BIOID47101   -            375   3.5e-25   87.7   0.1   1   1   1.3e-28   8.7e-25   86.4   0.0     1   108   175   282   175   283 0.98 Peptidase dimerisation domain
DUF2057              PF09829.4    189 seq1582_BIOID47101   -            220     8e-48  162.4   0.0   1   1   6.7e-52   9.1e-48  162.3   0.0     2   189    22   213    21   213 0.98 Uncharacterized protein conserved in bacteria (DUF2057)
GlnD_UR_UTase        PF08335.6    142 seq1585_BIOID47101   -            890   7.7e-40  135.8   0.3   1   1   2.8e-43   7.7e-40  135.8   0.2     1   142   192   331   192   331 0.98 GlnD PII-uridylyltransferase
ACT                  PF01842.20    66 seq1585_BIOID47101   -            890   4.6e-20   70.5   0.2   1   2   8.3e-12   2.3e-08   33.2   0.0     1    55   708   763   708   767 0.91 ACT domain
ACT                  PF01842.20    66 seq1585_BIOID47101   -            890   4.6e-20   70.5   0.2   2   2   2.7e-12   7.4e-09   34.8   0.1     3    63   817   874   815   877 0.82 ACT domain
HD                   PF01966.17   122 seq1585_BIOID47101   -            890     4e-15   55.7   0.2   1   1   4.4e-18   1.2e-14   54.2   0.1     1   121   468   601   468   602 0.93 HD domain
NTP_transf_2         PF01909.18    93 seq1585_BIOID47101   -            890   2.9e-11   43.3   0.0   1   1   2.7e-14   7.3e-11   42.1   0.0    11    92    78   168    68   169 0.84 Nucleotidyltransferase domain
DUF294               PF03445.8    169 seq1585_BIOID47101   -            890   1.7e-05   24.1   0.1   1   1   6.5e-08   0.00018   20.8   0.0     3    88    43   124    41   139 0.84 Putative nucleotidyltransferase DUF294
UPF0102              PF02021.12    93 seq1586_BIOID47101   -            131   4.5e-36  122.5   0.1   1   1     4e-40   5.4e-36  122.2   0.0     1    92    22   115    22   116 0.98 Uncharacterised protein family UPF0102
DUF2314              PF10077.4    133 seq1589_BIOID47101   -            128   2.2e-24   85.8   0.1   1   1   2.1e-28   2.8e-24   85.5   0.1     2   127     8   124     7   126 0.90 Uncharacterized protein conserved in bacteria (DUF2314)
Sugar_tr             PF00083.19   451 seq1590_BIOID47101   -            477   2.6e-30  105.2  35.0   1   1   7.4e-34   3.4e-30  104.9  24.2    50   432    72   452    33   463 0.82 Sugar (and other) transporter
MFS_1                PF07690.11   354 seq1590_BIOID47101   -            477   1.5e-25   89.6  45.8   1   1   3.2e-29   1.5e-25   89.6  31.7     4   352    41   421    37   422 0.80 Major Facilitator Superfamily
MFS_2                PF13347.1    427 seq1590_BIOID47101   -            477   2.3e-14   52.5  24.2   1   1   8.1e-13   3.7e-09   35.3   4.9   222   351    24   158    11   162 0.79 MFS/sugar transport protein
Fimbrial             PF00419.15   145 seq1592_BIOID47101   -            188   6.2e-19   68.5   1.4   1   1   5.5e-23   7.5e-19   68.2   1.0     1   145    31   188    31   188 0.85 Fimbrial protein
DeoC                 PF01791.4    236 seq1593_BIOID47101   -            291   2.1e-16   59.8   0.1   1   1   1.9e-20   2.6e-16   59.5   0.1     1   235    51   258    51   259 0.90 DeoC/LacD family aldolase
Trp_Tyr_perm         PF03222.8    394 seq1594_BIOID47101   -            403  5.2e-143  476.4  30.5   1   1  1.3e-146  5.9e-143  476.3  21.1     2   393     2   390     1   391 0.99 Tryptophan/tyrosine permease family
AA_permease_2        PF13520.1    426 seq1594_BIOID47101   -            403   1.8e-11   43.1  40.5   1   1   3.7e-14   1.7e-10   39.9  28.1     3   406     5   400     4   403 0.82 Amino acid permease
Aa_trans             PF01490.13   410 seq1594_BIOID47101   -            403   9.7e-11   40.6  21.5   1   1   2.1e-14   9.7e-11   40.6  14.9     6   249     6   237     1   239 0.83 Transmembrane amino acid transporter protein
YcaO                 PF02624.11   332 seq1595_BIOID47101   -            586   2.9e-79  266.8   0.0   1   1   3.9e-83   5.3e-79  265.9   0.0     1   331    58   391    58   392 0.97 YcaO-like family
SIS_2                PF13580.1    138 seq1596_BIOID47101   -            196   1.2e-31  109.1   1.0   1   1   2.2e-35   1.5e-31  108.8   0.7     3   138    10   144     8   144 0.95 SIS domain
SIS                  PF01380.17   131 seq1596_BIOID47101   -            196   6.2e-07   28.9   0.3   1   1   7.1e-10   4.8e-06   26.0   0.0    49   105   105   164    77   182 0.82 SIS domain
MGS                  PF02142.17    95 seq1598_BIOID47101   -            155   4.5e-18   64.8   0.0   1   1   4.4e-22     6e-18   64.4   0.0     2    95    29   121    28   121 0.96 MGS-like domain
DUF440               PF04269.7    103 seq1599_BIOID47101   -            109   2.9e-46  155.6   1.8   1   1   2.3e-50   3.2e-46  155.4   1.3     2   103     7   109     3   109 0.98 Protein of unknown function, DUF440
Cupin_6              PF12852.2    186 seq1600_BIOID47101   -            284   1.9e-26   92.7   0.5   1   1   1.2e-29   5.6e-26   91.1   0.4     1   186     2   162     2   162 0.93 Cupin
HTH_18               PF12833.2     81 seq1600_BIOID47101   -            284   2.1e-20   72.5   0.2   1   1   2.3e-23     1e-19   70.2   0.1     1    81   199   278   199   278 0.97 Helix-turn-helix domain
HTH_AraC             PF00165.18    42 seq1600_BIOID47101   -            284   2.6e-15   55.5   0.0   1   2   1.1e-08   4.9e-05   22.9   0.0     7    41   192   226   188   227 0.94 Bacterial regulatory helix-turn-helix proteins, AraC family
HTH_AraC             PF00165.18    42 seq1600_BIOID47101   -            284   2.6e-15   55.5   0.0   2   2   4.5e-11   2.1e-07   30.4   0.0    13    41   247   276   238   277 0.92 Bacterial regulatory helix-turn-helix proteins, AraC family
MFS_1                PF07690.11   354 seq1603_BIOID47101   -            403   1.5e-43  148.8  41.6   1   1   2.1e-47   1.5e-43  148.8  28.8     4   347    14   341    11   348 0.86 Major Facilitator Superfamily
Sugar_tr             PF00083.19   451 seq1603_BIOID47101   -            403   4.4e-09   35.3   4.8   1   1   6.5e-13   4.4e-09   35.3   3.3    44   123    39   115    16   185 0.88 Sugar (and other) transporter
ABC_tran             PF00005.22   118 seq1604_BIOID47101   -            555   2.6e-40  137.3   0.0   1   2   7.2e-25   1.2e-21   77.1   0.0     1   118    46   191    46   191 0.91 ABC transporter
ABC_tran             PF00005.22   118 seq1604_BIOID47101   -            555   2.6e-40  137.3   0.0   2   2   6.6e-19   1.1e-15   57.8   0.0     1   118   363   473   363   473 0.93 ABC transporter
AAA_21               PF13304.1    303 seq1604_BIOID47101   -            555   3.8e-20   72.9   0.2   1   1   1.3e-09   2.2e-06   27.7   0.0   234   303   160   223   104   223 0.94 AAA domain
ABC_tran_2           PF12848.2     85 seq1604_BIOID47101   -            555   1.1e-13   50.7   7.5   1   1   5.7e-15   9.8e-12   44.4   2.3     1    78   230   305   230   312 0.89 ABC transporter
DUF1615              PF07759.7    319 seq1605_BIOID47101   -            364  1.4e-148  493.7   0.0   1   1  1.2e-152  1.6e-148  493.5   0.0     2   318    49   363    48   364 0.99 Protein of unknown function (DUF1615)
DUF4223              PF13978.1     56 seq1606_BIOID47101   -             55   1.2e-36  124.0   0.7   1   1   9.5e-41   1.3e-36  123.9   0.5     1    55     1    55     1    55 0.99 Protein of unknown function (DUF4223)
Usher                PF00577.15   552 seq1608_BIOID47101   -            819  2.2e-176  587.7  22.0   1   1  5.9e-180  2.7e-176  587.4  15.2     2   551   183   733   182   734 0.97 Type VII secretion system (T7SS), usher protein
PapC_N               PF13954.1    146 seq1608_BIOID47101   -            819   2.4e-39  134.1   0.1   1   1   1.2e-42   5.4e-39  132.9   0.1     1   145    25   167    25   168 0.94 PapC N-terminal domain
PapC_C               PF13953.1     68 seq1608_BIOID47101   -            819   1.2e-14   53.5   0.0   1   1   8.8e-18     4e-14   51.8   0.0     3    62   746   804   744   810 0.91 PapC C-terminal domain
DUF3521              PF12035.3     35 seq1609_BIOID47101   -             47   4.9e-15   54.9   2.8   1   1   4.1e-19   5.6e-15   54.7   1.9     1    34     9    42     9    43 0.98 Protein of unknown function (DUF3521)
UPF0370              PF13980.1     63 seq1610_BIOID47101   -             74   5.1e-34  115.7  11.7   1   1   4.1e-38   5.6e-34  115.6   8.1     1    61     9    70     9    74 0.94 Uncharacterised protein family (UPF0370)
Dehydratase_MU       PF02288.10   112 seq1611_BIOID47101   -            222   6.8e-37  125.5   0.0   1   1   7.8e-41   1.1e-36  124.8   0.0     2   110    66   181    65   183 0.96 Dehydratase medium subunit
TetR_N               PF00440.18    47 seq1613_BIOID47101   -            199   7.9e-06   25.3   0.0   1   1     1e-09   1.4e-05   24.5   0.0     3    44    16    57    14    60 0.94 Bacterial regulatory proteins, tetR family
BON                  PF04972.12    64 seq1614_BIOID47101   -            191   2.5e-32  110.3   8.7   1   2   2.7e-19   3.6e-15   55.3   0.8     3    62    53   113    51   115 0.96 BON domain
BON                  PF04972.12    64 seq1614_BIOID47101   -            191   2.5e-32  110.3   8.7   2   2   1.8e-20   2.4e-16   59.1   0.8     1    57   129   184   129   188 0.97 BON domain
SBP_bac_11           PF13531.1    231 seq1615_BIOID47101   -            329   1.4e-44  152.3   0.2   1   1     5e-48   1.7e-44  152.0   0.1     4   231    28   280    25   280 0.87 Bacterial extracellular solute-binding protein
SBP_bac_1            PF01547.20   314 seq1615_BIOID47101   -            329   1.5e-18   67.5   2.8   1   1   5.5e-22   1.9e-18   67.1   2.0     4   314    32   272    29   272 0.88 Bacterial extracellular solute-binding protein
SBP_bac_8            PF13416.1    281 seq1615_BIOID47101   -            329   1.8e-13   50.7   1.2   1   1     9e-17   3.1e-13   49.9   0.8    85   262   108   281    34   300 0.75 Bacterial extracellular solute-binding protein
SBP_bac_6            PF13343.1    242 seq1615_BIOID47101   -            329   3.7e-13   49.2   1.1   1   1     2e-16   6.8e-13   48.3   0.8    53   235   112   303    77   306 0.83 Bacterial extracellular solute-binding protein
DUF1287              PF06940.6    164 seq1616_BIOID47101   -            205   9.7e-78  259.1   0.0   1   1   1.7e-81   1.1e-77  258.8   0.0     1   164    39   202    39   202 0.99 Domain of unknown function (DUF1287)
Amidase_6            PF12671.2    157 seq1616_BIOID47101   -            205   0.00011   22.1   0.0   1   1   2.1e-08   0.00014   21.7   0.0    18   123    53   168    33   189 0.82 Putative amidase domain
ABM                  PF03992.11    78 seq1618_BIOID47101   -             96   5.4e-16   58.2   0.1   1   1   4.4e-20     6e-16   58.1   0.1     1    77     1    76     1    77 0.95 Antibiotic biosynthesis monooxygenase
AA_permease_2        PF13520.1    426 seq1620_BIOID47101   -            462   2.8e-59  200.6  45.4   1   1     5e-63   3.5e-59  200.3  31.5     1   405    27   427    27   448 0.85 Amino acid permease
AA_permease          PF00324.16   479 seq1620_BIOID47101   -            462     5e-36  123.9  40.9   1   1   1.2e-39   8.5e-36  123.1  28.3     2   475    32   457    31   461 0.83 Amino acid permease
G3P_acyltransf       PF02660.10   178 seq1622_BIOID47101   -            205   3.4e-57  192.7  10.4   1   1   2.9e-61   3.9e-57  192.5   7.2     1   177    10   184    10   185 0.96 Glycerol-3-phosphate acyltransferase
Methyltransf_23      PF13489.1    162 seq1625_BIOID47101   -            252   6.1e-19   68.1   0.0   1   1   6.3e-22   8.7e-19   67.6   0.0     2   159    13   176     9   178 0.82 Methyltransferase domain
Methyltransf_31      PF13847.1    152 seq1625_BIOID47101   -            252   1.7e-16   60.0   0.0   1   1   1.6e-19   2.2e-16   59.6   0.0     5   117    33   145    29   200 0.83 Methyltransferase domain
Methyltransf_18      PF12847.2    112 seq1625_BIOID47101   -            252   1.3e-15   57.7   0.0   1   1     5e-18   6.9e-15   55.4   0.0     5   111    35   130    31   131 0.90 Methyltransferase domain
Methyltransf_11      PF08241.7     95 seq1625_BIOID47101   -            252     2e-15   56.9   0.0   1   1   8.4e-18   1.1e-14   54.4   0.0     2    94    37   127    36   128 0.97 Methyltransferase domain
Methyltransf_12      PF08242.7     99 seq1625_BIOID47101   -            252   2.6e-11   43.7   0.0   1   1   3.1e-14   4.3e-11   43.0   0.0     2    99    37   126    36   126 0.91 Methyltransferase domain
Methyltransf_25      PF13649.1    101 seq1625_BIOID47101   -            252   6.5e-11   42.3   0.0   1   1   1.4e-13   1.9e-10   40.8   0.0     1   101    35   124    35   124 0.89 Methyltransferase domain
MTS                  PF05175.9    170 seq1625_BIOID47101   -            252   9.7e-06   24.9   0.0   1   1     1e-08   1.4e-05   24.4   0.0    19   106    20   101    11   137 0.82 Methyltransferase small domain
Methyltransf_2       PF00891.13   241 seq1625_BIOID47101   -            252   0.00016   20.8   0.0   1   1   1.7e-07   0.00023   20.3   0.0    91   163    22    98     9   110 0.87 O-methyltransferase
Sugar_tr             PF00083.19   451 seq1628_BIOID47101   -            449   1.3e-37  129.3  27.3   1   1   5.7e-39   2.6e-35  121.7  18.9     4   443    22   430    20   438 0.78 Sugar (and other) transporter
MFS_1                PF07690.11   354 seq1628_BIOID47101   -            449   9.9e-31  106.6  45.4   1   1   7.5e-31   3.4e-27   95.0  23.4    30   314    54   353    25   360 0.75 Major Facilitator Superfamily
MFS_2                PF13347.1    427 seq1628_BIOID47101   -            449   7.3e-11   40.9  21.0   1   1   2.2e-13     1e-09   37.2   7.8   126   385   144   404   139   428 0.75 MFS/sugar transport protein
Dehydratase_SU       PF02287.10   137 seq1630_BIOID47101   -            172   3.9e-66  220.8   2.7   1   1   2.8e-70   3.9e-66  220.8   1.8     5   137    37   169    33   169 0.98 Dehydratase small subunit
DUF2819              PF10995.3    317 seq1631_BIOID47101   -            523  3.2e-129  430.1   0.0   1   1    3e-133  4.1e-129  429.7   0.0     2   317   163   474   162   474 0.99 Protein of unknown function (DUF2819)
CDH                  PF02611.10   222 seq1636_BIOID47101   -            300   6.8e-96  319.6   0.0   1   1  5.9e-100     8e-96  319.4   0.0     2   221    80   299    79   300 0.99 CDP-diacylglycerol pyrophosphatase
CCG                  PF02754.11    85 seq1638_BIOID47101   -            239   9.7e-30  102.3   0.2   1   2   2.2e-17   3.1e-13   49.4   0.0     1    84     3    84     3    85 0.95 Cysteine-rich domain
CCG                  PF02754.11    85 seq1638_BIOID47101   -            239   9.7e-30  102.3   0.2   2   2   6.3e-18   8.6e-14   51.2   0.0     2    84   133   216   132   217 0.92 Cysteine-rich domain
Peripla_BP_4         PF13407.1    258 seq1639_BIOID47101   -            330   1.4e-62  211.2  13.0   1   1   2.4e-66   1.6e-62  211.0   9.0    13   258    40   286    28   286 0.95 Periplasmic binding protein domain
Peripla_BP_1         PF00532.16   279 seq1639_BIOID47101   -            330     3e-13   49.5   1.9   1   1   1.1e-16   7.4e-13   48.2   1.3    23   214    47   244    26   278 0.78 Periplasmic binding proteins and sugar binding domain of LacI family
AA_permease          PF00324.16   479 seq1641_BIOID47101   -            457  7.6e-127  423.4  47.5   1   1  1.2e-130  8.5e-127  423.2  32.9     1   476    19   454    19   457 0.98 Amino acid permease
AA_permease_2        PF13520.1    426 seq1641_BIOID47101   -            457   1.5e-44  152.1  50.8   1   1   2.8e-48   1.9e-44  151.7  35.2     8   412    22   426    18   444 0.86 Amino acid permease
Acyl_transf_3        PF01757.17   340 seq1642_BIOID47101   -            357   1.2e-31  109.6  42.6   1   1   1.1e-35   1.4e-31  109.4  29.6     3   337     7   326     5   329 0.92 Acyltransferase family
Amidase_3            PF01520.13   175 seq1643_BIOID47101   -            289   2.7e-52  176.9   0.0   1   1     5e-56   6.8e-52  175.6   0.0     1   174    59   273    59   274 0.99 N-acetylmuramoyl-L-alanine amidase
DDR                  PF08841.5    332 seq1644_BIOID47101   -            610  6.4e-170  564.2   1.6   1   1  9.3e-174  6.4e-170  564.2   1.1     1   331   274   604   274   605 0.99 Diol dehydratase reactivase ATPase-like domain
CMAS                 PF02353.15   273 seq1646_BIOID47101   -            382  1.6e-106  355.2   0.2   1   1  1.6e-109  2.4e-106  354.6   0.2     2   273   108   368   107   368 0.98 Mycolic acid cyclopropane synthetase
Methyltransf_23      PF13489.1    162 seq1646_BIOID47101   -            382   1.5e-14   53.9   0.0   1   1   1.6e-17   2.4e-14   53.2   0.0    14   135   157   287   143   315 0.73 Methyltransferase domain
Methyltransf_11      PF08241.7     95 seq1646_BIOID47101   -            382   8.6e-13   48.4   0.0   1   1   1.1e-15   1.6e-12   47.5   0.0     1    94   172   264   172   265 0.97 Methyltransferase domain
Methyltransf_18      PF12847.2    112 seq1646_BIOID47101   -            382     8e-11   42.3   0.0   1   1   1.4e-13   2.1e-10   41.0   0.0     1   111   167   267   167   268 0.91 Methyltransferase domain
Methyltransf_31      PF13847.1    152 seq1646_BIOID47101   -            382   5.2e-11   42.2   0.0   1   1   5.6e-14   8.6e-11   41.5   0.0     2   112   166   269   165   329 0.85 Methyltransferase domain
Methyltransf_12      PF08242.7     99 seq1646_BIOID47101   -            382     4e-08   33.5   0.0   1   1   5.5e-11   8.4e-08   32.4   0.0     1    99   172   263   172   263 0.83 Methyltransferase domain
Methyltransf_25      PF13649.1    101 seq1646_BIOID47101   -            382   2.1e-07   31.1   0.0   1   1   2.8e-10   4.2e-07   30.1   0.0     1   101   171   261   171   261 0.90 Methyltransferase domain
PCMT                 PF01135.14   210 seq1646_BIOID47101   -            382   3.9e-06   26.4   0.0   1   1   3.8e-09   5.7e-06   25.8   0.0    61   123   155   215   135   230 0.82 Protein-L-isoaspartate(D-aspartate) O-methyltransferase (PCMT)
MTS                  PF05175.9    170 seq1646_BIOID47101   -            382   3.7e-05   23.0   0.0   1   1     4e-08   6.1e-05   22.3   0.0    22   104   158   234   152   265 0.81 Methyltransferase small domain
YobH                 PF13996.1     70 seq1649_BIOID47101   -             79   1.7e-36  123.8   1.2   1   1   1.4e-40   1.9e-36  123.6   0.8     1    70     2    71     2    71 0.99 YobH-like protein
Form_Nir_trans       PF01226.12   250 seq1652_BIOID47101   -            343   3.7e-82  274.8  27.6   1   1   3.2e-86   4.4e-82  274.6  19.1     1   250    70   336    70   336 0.98 Formate/nitrite transporter
Trans_reg_C          PF00486.23    77 seq1653_BIOID47101   -            187   1.7e-18   66.1   0.0   1   1   1.8e-22   2.4e-18   65.6   0.0     1    77    24   100    24   100 0.96 Transcriptional regulatory protein, C terminal
DUF2754              PF10953.3     70 seq1654_BIOID47101   -             79   2.1e-47  158.9   2.6   1   1   1.9e-51   2.6e-47  158.6   1.8     1    70    10    79    10    79 0.99 Protein of unknown function (DUF2754)
SIS                  PF01380.17   131 seq1658_BIOID47101   -            347   3.1e-21   75.2   0.0   1   2   1.2e-12   1.6e-08   34.0   0.0     5   122    51   170    48   175 0.87 SIS domain
SIS                  PF01380.17   131 seq1658_BIOID47101   -            347   3.1e-21   75.2   0.0   2   2     3e-14   4.1e-10   39.2   0.0     4    87   214   299   211   305 0.93 SIS domain
Hexapep              PF00132.19    36 seq1660_BIOID47101   -            274   2.1e-14   52.1   9.5   1   2   2.5e-09   3.5e-05   23.0   1.3     1    36   131   166   131   166 0.96 Bacterial transferase hexapeptide (six repeats)
Hexapep              PF00132.19    36 seq1660_BIOID47101   -            274   2.1e-14   52.1   9.5   2   2   6.2e-12   8.5e-08   31.2   0.9     2    35   176   209   175   210 0.96 Bacterial transferase hexapeptide (six repeats)
HlyD_2               PF12700.2    328 seq1661_BIOID47101   -            464   5.1e-27   94.7   2.2   1   1   1.9e-30   6.4e-27   94.4   1.5     9   328   123   425   115   425 0.81 HlyD family secretion protein
HlyD                 PF00529.15   306 seq1661_BIOID47101   -            464   1.7e-24   86.5  16.7   1   1   6.4e-28   2.2e-24   86.2  11.3     1   241   135   360   135   425 0.86 HlyD family secretion protein
HlyD_3               PF13437.1    105 seq1661_BIOID47101   -            464   2.9e-16   59.5   4.6   1   1   1.3e-14   4.5e-11   42.9   0.7     1   101   246   351   246   356 0.93 HlyD family secretion protein
Biotin_lipoyl_2      PF13533.1     50 seq1661_BIOID47101   -            464   9.2e-14   50.7   8.0   1   1   1.2e-16   4.2e-13   48.6   0.7     2    50   136   184   135   184 0.97 Biotin-lipoyl like
DUF162               PF02589.10   189 seq1664_BIOID47101   -            475   6.9e-51  172.3   0.1   1   1   6.2e-54   9.4e-51  171.9   0.1     3   189    72   294    70   294 0.99 Uncharacterised ACR, YkgG family COG1556
Fer4_8               PF13183.1     57 seq1664_BIOID47101   -            475   1.2e-11   44.2   2.1   1   1   1.9e-14   2.9e-11   43.1   1.5     2    57   309   376   308   376 0.79 4Fe-4S dicluster domain
DUF3390              PF11870.3     93 seq1664_BIOID47101   -            475   4.5e-10   39.2   0.6   1   1   7.1e-13   1.1e-09   37.9   0.4    13    92   387   470   379   471 0.83 Domain of unknown function (DUF3390)
Fer4_9               PF13187.1     55 seq1664_BIOID47101   -            475   1.1e-08   35.0   0.5   1   1   2.2e-11   3.3e-08   33.5   0.4     1    53   311   375   311   376 0.94 4Fe-4S dicluster domain
Fer4_17              PF13534.1     61 seq1664_BIOID47101   -            475   1.2e-07   31.8   1.9   1   1   2.5e-10   3.8e-07   30.2   1.3     1    60   311   376   311   377 0.71 4Fe-4S dicluster domain
Fer4_10              PF13237.1     52 seq1664_BIOID47101   -            475     9e-08   31.6   4.1   1   1   2.1e-10   3.2e-07   29.9   3.0     7    52   310   373   305   373 0.69 4Fe-4S dicluster domain
Fer4_7               PF12838.2     52 seq1664_BIOID47101   -            475   1.8e-07   31.3   4.3   1   1   3.2e-10   4.8e-07   29.9   2.9     1    51   311   375   311   376 0.77 4Fe-4S dicluster domain
Aldose_epim          PF01263.15   301 seq1667_BIOID47101   -            295   8.9e-21   74.1   0.0   1   1   8.7e-25   1.2e-20   73.7   0.0     2   197    28   213    27   228 0.86 Aldose 1-epimerase
4HBT                 PF03061.17    79 seq1668_BIOID47101   -            155   8.5e-19   67.3   0.1   1   1   1.7e-22   1.1e-18   66.9   0.1     2    78    57   145    56   146 0.97 Thioesterase superfamily
4HBT_3               PF13622.1    256 seq1668_BIOID47101   -            155   7.1e-07   29.1   0.3   1   1   1.4e-10   9.4e-07   28.7   0.2     3    85    52   153    47   154 0.85 Thioesterase-like superfamily
Coprogen_oxidas      PF01218.13   296 seq1670_BIOID47101   -            299  6.2e-147  487.7   0.1   1   1  5.1e-151    7e-147  487.5   0.1     2   296     7   299     6   299 0.99 Coproporphyrinogen III oxidase
Fumerase             PF05681.9    271 seq1671_BIOID47101   -            321     1e-81  273.8   0.0   1   1   9.4e-86   1.3e-81  273.5   0.0     1   268    32   302    32   305 0.96 Fumarate hydratase (Fumerase)
ABC_tran             PF00005.22   118 seq1674_BIOID47101   -            513   2.7e-35  121.1   0.2   1   2   4.3e-23   2.9e-19   69.4   0.1     1   118    44   171    44   171 0.89 ABC transporter
ABC_tran             PF00005.22   118 seq1674_BIOID47101   -            513   2.7e-35  121.1   0.2   2   2   6.3e-17   4.3e-13   49.5   0.0    15   117   316   433   302   434 0.79 ABC transporter
Peptidase_M17        PF00883.16   311 seq1676_BIOID47101   -            503  5.1e-133  442.6   0.1   1   1  1.3e-136  8.6e-133  441.8   0.0     2   310   185   490   184   491 0.99 Cytosol aminopeptidase family, catalytic domain
Peptidase_M17_N      PF02789.12   125 seq1676_BIOID47101   -            503   5.3e-31  106.8   0.0   1   1   2.2e-34   1.5e-30  105.4   0.0     1   125    19   147    19   147 0.96 Cytosol aminopeptidase family, N-terminal domain
DUF307               PF03733.8     53 seq1679_BIOID47101   -            148   1.5e-33  114.8  23.8   1   2   1.7e-17   2.3e-13   50.2   2.4     1    53     3    55     3    55 0.97 Domain of unknown function (DUF307)
DUF307               PF03733.8     53 seq1679_BIOID47101   -            148   1.5e-33  114.8  23.8   2   2   5.9e-24     8e-20   70.9   8.6     1    53    76   128    76   128 0.98 Domain of unknown function (DUF307)
TRCF                 PF03461.10   101 seq1681_BIOID47101   -           1164   3.3e-29  100.7   0.0   1   1     1e-31   2.8e-28   97.6   0.0     1    97  1021  1117  1021  1121 0.95 TRCF domain
CarD_CdnL_TRCF       PF02559.11    98 seq1681_BIOID47101   -           1164   2.6e-28   97.8   0.0   1   1   2.7e-31   7.3e-28   96.3   0.0     1    98   492   589   492   589 0.98 CarD-like/TRCF domain
DEAD                 PF00270.24   173 seq1681_BIOID47101   -           1164   3.3e-24   85.1   0.1   1   1   3.3e-27   9.1e-24   83.7   0.0     1   169   618   778   618   782 0.87 DEAD/DEAH box helicase
Helicase_C           PF00271.26    78 seq1681_BIOID47101   -           1164     1e-16   60.4   0.9   1   1   2.8e-18   7.7e-15   54.4   0.3     8    77   852   922   848   923 0.96 Helicase conserved C-terminal domain
ResIII               PF04851.10   184 seq1681_BIOID47101   -           1164   9.8e-12   44.9   0.0   1   1   7.3e-15     2e-11   43.9   0.0     3   182   616   774   614   776 0.81 Type III restriction enzyme, res subunit
DUF2636              PF11120.3     62 seq1682_BIOID47101   -             63     6e-32  108.8   0.7   1   1   5.1e-36     7e-32  108.6   0.5     2    62     3    63     2    63 0.98 Protein of unknown function (DUF2636)
Pili_assembly_N      PF00345.15   122 seq1683_BIOID47101   -            245   1.6e-37  127.8   0.7   1   1   4.8e-41   3.3e-37  126.8   0.2     2   121    24   144    23   145 0.91 Gram-negative pili assembly chaperone, N-terminal domain
Pili_assembly_C      PF02753.12    68 seq1683_BIOID47101   -            245   1.7e-12   46.8   0.4   1   1   8.8e-16     6e-12   45.1   0.2     1    64   165   226   165   230 0.94 Gram-negative pili assembly chaperone, C-terminal domain
Phage_CI_repr        PF07022.8     66 seq1684_BIOID47101   -            189     6e-36  122.2   0.0   1   1     8e-40   1.1e-35  121.3   0.0     1    66     9    73     9    73 0.98 Bacteriophage CI repressor helix-turn-helix domain
GerE                 PF00196.14    58 seq1686_BIOID47101   -            216   2.2e-20   71.5   0.7   1   1   2.8e-24   3.8e-20   70.8   0.5     3    58   155   210   153   210 0.97 Bacterial regulatory proteins, luxR family
PFL                  PF02901.10   648 seq1687_BIOID47101   -            760  4.9e-210  699.1   0.2   1   1  1.1e-213  7.2e-210  698.6   0.1     4   648    23   614    13   614 0.98 Pyruvate formate lyase
Gly_radical          PF01228.16   106 seq1687_BIOID47101   -            760   1.7e-43  147.1   0.0   1   1   8.4e-47   5.7e-43  145.4   0.0     1   106   630   741   630   741 0.98 Glycine radical
DUF3260              PF11658.3    518 seq1688_BIOID47101   -            559  4.4e-234  777.2   0.0   1   1  3.7e-238  5.1e-234  777.0   0.0     2   518    24   554    23   554 0.99 Protein of unknown function (DUF3260)
EamA                 PF00892.15   126 seq1689_BIOID47101   -            295   2.7e-17   62.8  33.8   1   2   3.4e-16   2.3e-12   46.9   8.4     1   123    18   142    18   145 0.90 EamA-like transporter family
EamA                 PF00892.15   126 seq1689_BIOID47101   -            295   2.7e-17   62.8  33.8   2   2     9e-09   6.2e-05   22.9   8.8     1   125   159   284   159   285 0.84 EamA-like transporter family
EmrE                 PF13536.1    113 seq1689_BIOID47101   -            295   2.9e-08   33.7  35.1   1   1   9.3e-12   6.4e-08   32.6   9.2     4   108    42   147    39   151 0.90 Multidrug resistance efflux transporter
MFS_1                PF07690.11   354 seq1693_BIOID47101   -            494   2.7e-50  171.0  47.5   1   1   5.8e-54   2.7e-50  171.0  32.9     2   353    59   449    58   450 0.90 Major Facilitator Superfamily
Sugar_tr             PF00083.19   451 seq1693_BIOID47101   -            494   1.4e-08   33.6  16.2   1   1     3e-12   1.4e-08   33.6  11.3    44   192    86   229    54   232 0.88 Sugar (and other) transporter
MFS_3                PF05977.8    524 seq1693_BIOID47101   -            494   0.00022   19.3  14.4   1   1   4.8e-08   0.00022   19.3  10.0    12   214    55   253    47   279 0.90 Transmembrane secretion effector
ABC_tran             PF00005.22   118 seq1694_BIOID47101   -            251   3.4e-21   75.6   0.0   1   1   8.5e-25   5.8e-21   74.9   0.0     1   118    44   149    44   149 0.90 ABC transporter
AAA_21               PF13304.1    303 seq1694_BIOID47101   -            251   2.8e-10   40.5   0.0   1   1   4.8e-11   3.3e-07   30.4   0.0     4   302    35   184    32   186 0.87 AAA domain
DJ-1_PfpI            PF01965.19   147 seq1695_BIOID47101   -            172   1.6e-42  144.3   0.0   1   1   2.7e-46   1.9e-42  144.1   0.0     1   147    31   171    31   171 0.97 DJ-1/PfpI family
DUF4066              PF13278.1    166 seq1695_BIOID47101   -            172   3.4e-13   49.1   0.0   1   1   5.9e-17     4e-13   48.8   0.0     1   151     8   153     8   155 0.89 Putative amidotransferase
FUSC-like            PF12805.2    284 seq1697_BIOID47101   -            720  3.1e-112  374.0   6.1   1   1  6.8e-116  3.1e-112  374.0   4.2     1   284    69   348    69   348 0.98 FUSC-like inner membrane protein yccS
FUSC_2               PF13515.1    128 seq1697_BIOID47101   -            720   5.6e-27   94.0  13.0   1   1   1.2e-30   5.6e-27   94.0   9.0     3   127   406   528   404   529 0.93 Fusaric acid resistance protein-like
AP_endonuc_2         PF01261.19   211 seq1698_BIOID47101   -            276   7.5e-32  110.2   0.0   1   1   6.9e-36   9.5e-32  109.9   0.0     1   210    19   225    19   226 0.97 Xylose isomerase-like TIM barrel
DUF3461              PF11944.3    125 seq1699_BIOID47101   -            128   6.5e-59  197.1   2.9   1   1   5.3e-63   7.2e-59  196.9   2.0     1   125     1   125     1   125 1.00 Protein of unknown function (DUF3461)
HAD_2                PF13419.1    176 seq1704_BIOID47101   -            199   4.9e-29  101.7   0.1   1   1   1.7e-32   5.7e-29  101.5   0.1     2   176     4   184     3   184 0.85 Haloacid dehalogenase-like hydrolase
Hydrolase_like       PF13242.1     75 seq1704_BIOID47101   -            199   2.5e-08   33.3   0.0   1   1   1.6e-11   5.5e-08   32.2   0.0     2    50   139   186   138   198 0.93 HAD-hyrolase-like
Hydrolase            PF00702.21   204 seq1704_BIOID47101   -            199   1.8e-06   28.4   0.0   1   1   6.1e-10   2.1e-06   28.3   0.0   109   203    73   177     6   178 0.76 haloacid dehalogenase-like hydrolase
Dehydratase_MU       PF02288.10   112 seq1705_BIOID47101   -            116   1.2e-36  124.6   0.0   1   1     1e-40   1.4e-36  124.5   0.0     2   112     7   112     6   112 0.98 Dehydratase medium subunit
Fumerase_C           PF05683.7    206 seq1707_BIOID47101   -            201   1.8e-48  164.3   0.0   1   1   1.5e-52     2e-48  164.1   0.0    31   203     5   178     1   181 0.97 Fumarase C-terminus
CsgE                 PF10627.4    107 seq1710_BIOID47101   -            129   6.8e-36  122.2   0.0   1   1   5.8e-40     8e-36  121.9   0.0     1   107    26   129    26   129 0.99 Curli assembly protein CsgE
Fimbrial             PF00419.15   145 seq1711_BIOID47101   -            353   1.1e-13   51.5   0.3   1   1   4.9e-17   6.7e-13   48.9   0.1     8   145   213   353   202   353 0.88 Fimbrial protein
ACR_tran             PF00873.14  1021 seq1712_BIOID47101   -           1040         0 1231.4  34.5   1   1         0         0 1231.2  23.9     2  1020    13  1022    12  1023 1.00 AcrB/AcrD/AcrF family
SecD_SecF            PF02355.11   189 seq1712_BIOID47101   -           1040   1.9e-08   33.6  32.6   1   1   1.6e-09   1.1e-05   24.6  10.9    36   183   348   495   338   501 0.82 Protein export membrane protein
DUF162               PF02589.10   189 seq1714_BIOID47101   -            231   8.7e-36  123.0   0.1   1   1   9.6e-40   1.3e-35  122.5   0.0    19   189    65   228    47   228 0.91 Uncharacterised ACR, YkgG family COG1556
Phage_integrase      PF00589.17   173 seq1717_BIOID47101   -            369   4.6e-29  101.1   3.2   1   2   5.3e-17   7.2e-13   48.4   0.1     2    78   200   271   199   276 0.95 Phage integrase family
Phage_integrase      PF00589.17   173 seq1717_BIOID47101   -            369   4.6e-29  101.1   3.2   2   2   2.1e-18   2.9e-14   53.0   0.3   118   172   292   348   283   349 0.86 Phage integrase family
MatE                 PF01554.13   162 seq1718_BIOID47101   -            457   5.6e-74  247.0  34.1   1   2   1.4e-41   1.9e-37  128.2   3.8     1   162    17   177    17   177 0.98 MatE
MatE                 PF01554.13   162 seq1718_BIOID47101   -            457   5.6e-74  247.0  34.1   2   2   3.8e-42   5.2e-38  130.0   8.5     1   162   244   405   244   405 1.00 MatE
Anti-adapt_IraP      PF10796.4     87 seq1719_BIOID47101   -             86   1.7e-37  127.5   2.4   1   1   1.3e-41   1.8e-37  127.4   1.7     1    87     1    86     1    86 0.99 Sigma-S stabilisation anti-adaptor protein
ABC-3                PF00950.12   258 seq1720_BIOID47101   -            261   9.1e-88  293.7  25.8   1   1   1.5e-91     1e-87  293.5  17.9     2   257     2   257     1   258 0.99 ABC 3 transport family
FecCD                PF01032.13   311 seq1720_BIOID47101   -            261     7e-07   28.2  27.3   1   1     1e-10     7e-07   28.2  18.9   103   309    56   255    29   257 0.76 FecCD transport family
BMC                  PF00936.14    75 seq1722_BIOID47101   -             91   1.1e-26   92.1   5.6   1   1     1e-30   1.4e-26   91.8   3.9     1    75     3    79     3    79 0.98 BMC domain
SpoVR                PF04293.8    427 seq1723_BIOID47101   -            510  2.9e-200  665.0   7.2   1   1  2.5e-204  3.4e-200  664.7   5.0     2   427    18   453    17   453 0.98 SpoVR like protein
CsgF                 PF10614.4    142 seq1724_BIOID47101   -            138   2.6e-47  160.2   1.4   1   1   2.4e-51   3.3e-47  159.9   1.0     2   142     4   133     2   133 0.96 Type VIII secretion system (T8SS), CsgF protein
DUF805               PF05656.9    117 seq1725_BIOID47101   -            146   2.4e-20   72.4  11.7   1   1   3.8e-24   5.2e-20   71.3   8.1     2   116     7   134     6   135 0.82 Protein of unknown function (DUF805)
PfkB                 PF00294.19   301 seq1726_BIOID47101   -            261     4e-38  131.1   0.1   1   1     4e-42   5.5e-38  130.6   0.1    34   294    22   260     7   261 0.87 pfkB family carbohydrate kinase
Virul_fac_BrkB       PF03631.10   260 seq1727_BIOID47101   -            290   4.3e-55  186.7  24.7   1   1   3.6e-59   4.9e-55  186.5  17.1     2   258    29   274    28   276 0.88 Virulence factor BrkB
GIY-YIG              PF01541.19    80 seq1728_BIOID47101   -            103   1.2e-09   38.2   0.0   1   1   1.1e-13   1.5e-09   37.9   0.0     2    76     7    76     6    80 0.91 GIY-YIG catalytic domain
Alk_phosphatase      PF00245.15   421 seq1730_BIOID47101   -            494  2.7e-145  484.1   3.2   1   2  4.3e-138  1.9e-134  448.3   0.7     1   350    87   451    87   453 0.99 Alkaline phosphatase
Alk_phosphatase      PF00245.15   421 seq1730_BIOID47101   -            494  2.7e-145  484.1   3.2   2   2   4.1e-13   1.9e-09   36.6   0.0   381   421   453   493   450   493 0.95 Alkaline phosphatase
Metalloenzyme        PF01676.13   262 seq1730_BIOID47101   -            494   1.1e-07   31.2   2.4   1   1   5.9e-10   2.7e-06   26.7   0.6   136   228   345   470   337   490 0.84 Metalloenzyme superfamily
Phosphodiest         PF01663.17   364 seq1730_BIOID47101   -            494   4.6e-05   22.7   0.0   1   1   1.6e-08   7.4e-05   22.1   0.0   161   254   339   430   249   471 0.71 Type I phosphodiesterase / nucleotide pyrophosphatase
BPD_transp_2         PF02653.11   267 seq1731_BIOID47101   -            393   1.2e-50  171.8  42.6   1   1   8.6e-55   1.2e-50  171.8  29.5     2   267    57   383    56   383 0.98 Branched-chain amino acid transport system / permease component
Na_sulph_symp        PF00939.14   471 seq1732_BIOID47101   -            487  2.6e-182  606.8  40.4   1   1  2.1e-186  2.9e-182  606.6  28.0     2   468     5   485     4   487 0.99 Sodium:sulfate symporter transmembrane region
BMC                  PF00936.14    75 seq1733_BIOID47101   -            140   5.7e-21   73.8   1.4   1   1   6.1e-25   8.3e-21   73.3   1.0     1    75     3    80     3    80 0.97 BMC domain
CsgG                 PF03783.9    209 seq1737_BIOID47101   -            277   9.6e-67  223.9   0.0   1   1   8.2e-71   1.1e-66  223.7   0.0     2   208    41   255    40   256 0.98 Curli production assembly/transport component CsgG
QRPTase_C            PF01729.14   169 seq1738_BIOID47101   -            311   3.7e-65  218.4   0.1   1   1     7e-69   4.8e-65  218.0   0.1     1   169   145   309   145   309 0.99 Quinolinate phosphoribosyl transferase, C-terminal domain
QRPTase_N            PF02749.11    88 seq1738_BIOID47101   -            311   2.1e-27   94.6   0.1   1   1   1.1e-30   7.8e-27   92.8   0.0     4    88    57   143    55   143 0.98 Quinolinate phosphoribosyl transferase, N-terminal domain
HATPase_c            PF02518.21   111 seq1739_BIOID47101   -            572     2e-19   69.1   0.0   1   1     1e-22   3.5e-19   68.4   0.0     2   110   449   559   448   560 0.95 Histidine kinase-, DNA gyrase B-, and HSP90-like ATPase
PAS_8                PF13188.1     64 seq1739_BIOID47101   -            572   2.9e-06   26.8   0.0   1   1   4.1e-09   1.4e-05   24.6   0.0     2    49   243   296   242   312 0.73 PAS domain
PAS                  PF00989.19   113 seq1739_BIOID47101   -            572   1.2e-05   24.9   0.0   1   1     1e-08   3.5e-05   23.4   0.0     4    64   245   305   242   313 0.88 PAS fold
DNA_pol3_chi         PF04364.8    137 seq1740_BIOID47101   -            147   5.2e-45  152.5   0.0   1   1   4.2e-49   5.8e-45  152.3   0.0     1   137     1   143     1   143 0.97 DNA polymerase III chi subunit, HolC
PduL                 PF06130.7     71 seq1741_BIOID47101   -            210   3.4e-52  174.0   0.1   1   2   4.8e-28   6.6e-24   83.4   0.0     2    71    22   102    21   102 0.98 Propanediol utilisation protein PduL
PduL                 PF06130.7     71 seq1741_BIOID47101   -            210   3.4e-52  174.0   0.1   2   2   1.2e-29   1.6e-25   88.5   0.3     2    70   130   197   129   198 0.96 Propanediol utilisation protein PduL
DUF406               PF04175.7     94 seq1744_BIOID47101   -             99     2e-28   98.5   3.2   1   1   1.6e-32   2.2e-28   98.4   2.2     4    94     3    96     1    96 0.96 Protein of unknown function (DUF406)
Epimerase            PF01370.16   236 seq1745_BIOID47101   -            310   6.2e-50  169.7   0.0   1   1   2.8e-53   7.7e-50  169.3   0.0     1   236     2   236     2   236 0.92 NAD dependent epimerase/dehydratase family
3Beta_HSD            PF01073.14   280 seq1745_BIOID47101   -            310   1.7e-12   46.5   0.0   1   1   8.5e-16   2.3e-12   46.0   0.0     1   223     3   219     3   224 0.79 3-beta hydroxysteroid dehydrogenase/isomerase family
RmlD_sub_bind        PF04321.12   287 seq1745_BIOID47101   -            310   7.2e-10   38.1   0.0   1   1   7.5e-13   2.1e-09   36.6   0.0     3   155     2   174     1   267 0.79 RmlD substrate binding domain
NAD_binding_4        PF07993.7    249 seq1745_BIOID47101   -            310   1.8e-07   30.2   0.0   1   1   3.6e-08   9.9e-05   21.2   0.0    86   210    67   184    47   220 0.84 Male sterility protein
AmoA                 PF05145.7    318 seq1746_BIOID47101   -            363  4.1e-114  380.8  34.5   1   1  4.1e-118  5.6e-114  380.3  23.9     1   317    44   358    44   359 0.99 Putative ammonia monooxygenase
UTRA                 PF07702.8    141 seq1751_BIOID47101   -            265     2e-32  111.6   0.0   1   1   9.8e-36   4.5e-32  110.5   0.0     1   140   118   256   118   257 0.99 UTRA domain
GntR                 PF00392.16    64 seq1751_BIOID47101   -            265   8.6e-24   82.6   0.0   1   1   2.9e-27   1.3e-23   82.0   0.0     1    64    34    97    34    97 0.99 Bacterial regulatory proteins, gntR family
HTH_DeoR             PF08220.7     57 seq1751_BIOID47101   -            265   7.6e-05   22.0   0.0   1   1   3.8e-08   0.00017   20.9   0.0    18    54    61    97    46   100 0.88 DeoR-like helix-turn-helix domain
Tyr_Deacylase        PF02580.11   145 seq1753_BIOID47101   -            145   6.3e-55  185.0   0.1   1   1   5.1e-59     7e-55  184.8   0.0     2   144     3   144     2   145 0.99 D-Tyr-tRNA(Tyr) deacylase
tRNA-synt_1          PF00133.17   601 seq1754_BIOID47101   -            951    4e-227  754.8   0.7   1   1  7.6e-230  2.1e-226  752.5   0.5     2   601    14   631    13   631 0.97 tRNA synthetases class I (I, L, M and V)
Anticodon_1          PF08264.8    153 seq1754_BIOID47101   -            951   1.1e-42  145.2   0.0   1   1   9.7e-46   2.7e-42  144.0   0.0     1   151   674   824   674   826 0.90 Anticodon-binding domain of tRNA
tRNA-synt_1g         PF09334.6    391 seq1754_BIOID47101   -            951   7.1e-19   67.6   0.2   1   1   3.6e-11   9.9e-08   30.9   0.1     5   125    39   178    35   209 0.62 tRNA synthetases class I (M)
Val_tRNA-synt_C      PF10458.4     66 seq1754_BIOID47101   -            951   2.7e-17   62.4   7.1   1   1   2.2e-20   6.1e-17   61.3   4.9     3    61   886   944   884   949 0.95 Valyl tRNA synthetase tRNA binding arm
tRNA-synt_1_2        PF13603.1    185 seq1754_BIOID47101   -            951   2.4e-09   36.6   0.0   1   1   4.4e-10   1.2e-06   27.8   0.0    86   161   247   319   243   348 0.76 Leucyl-tRNA synthetase, Domain 2
Usp                  PF00582.21   140 seq1755_BIOID47101   -            142   3.2e-17   62.8   0.0   1   1   2.7e-21   3.7e-17   62.7   0.0     2   140     3   138     2   138 0.95 Universal stress protein family
AA_permease_2        PF13520.1    426 seq1756_BIOID47101   -            444     2e-40  138.5  55.6   1   1   4.6e-44   3.1e-40  137.8  38.5     1   423     7   420     7   424 0.85 Amino acid permease
AA_permease          PF00324.16   479 seq1756_BIOID47101   -            444   3.8e-22   78.1  47.2   1   1   1.1e-25   7.8e-22   77.1  32.7     8   391    18   377     8   435 0.81 Amino acid permease
DUF3289              PF11692.3    277 seq1759_BIOID47101   -            284     1e-82  277.4   5.6   1   1   9.6e-87   1.3e-82  277.0   3.9     6   271    11   277     2   282 0.92 Protein of unknown function (DUF3289)
YiiD_Cterm           PF09500.5    144 seq1763_BIOID47101   -            329   6.7e-49  165.0   0.0   1   1   2.9e-52   9.9e-49  164.4   0.0     1   143   174   313   174   314 0.99 Putative thioesterase (yiiD_Cterm)
Acetyltransf_7       PF13508.1     79 seq1763_BIOID47101   -            329   8.3e-13   48.1   0.0   1   1   4.5e-16   1.5e-12   47.3   0.0     3    77    60   138    58   140 0.87 Acetyltransferase (GNAT) domain
Acetyltransf_1       PF00583.19    83 seq1763_BIOID47101   -            329   2.9e-12   46.3   0.0   1   1   2.4e-15   8.2e-12   44.8   0.0     2    82    66   138    65   139 0.96 Acetyltransferase (GNAT) family
Acetyltransf_10      PF13673.1    117 seq1763_BIOID47101   -            329   1.6e-08   34.5   0.0   1   1   7.8e-12   2.7e-08   33.8   0.0    38   117    55   138    16   138 0.81 Acetyltransferase (GNAT) domain
Peripla_BP_3         PF13377.1    160 seq1764_BIOID47101   -            392   2.7e-38  131.3   0.7   1   1   6.8e-40   2.3e-36  125.0   0.1     3   160   113   277   111   277 0.95 Periplasmic binding protein-like domain
HTH_AraC             PF00165.18    42 seq1764_BIOID47101   -            392   3.3e-22   77.5   0.1   1   2   2.8e-11   9.7e-08   31.4   0.0     1    42   294   335   294   335 0.97 Bacterial regulatory helix-turn-helix proteins, AraC family
HTH_AraC             PF00165.18    42 seq1764_BIOID47101   -            392   3.3e-22   77.5   0.1   2   2   9.9e-15   3.4e-11   42.4   0.1     6    41   348   384   346   385 0.95 Bacterial regulatory helix-turn-helix proteins, AraC family
HTH_18               PF12833.2     81 seq1764_BIOID47101   -            392   8.3e-20   70.5   0.1   1   1   1.7e-22   5.8e-19   67.8   0.0     3    79   309   384   307   385 0.97 Helix-turn-helix domain
Peripla_BP_4         PF13407.1    258 seq1764_BIOID47101   -            392   5.4e-13   48.7   0.0   1   1   2.6e-16   8.8e-13   48.0   0.0    75   258    72   258    52   258 0.85 Periplasmic binding protein domain
HTH_AraC             PF00165.18    42 seq1766_BIOID47101   -            307   1.1e-21   75.8   0.1   1   2   2.4e-14   1.1e-10   40.8   0.0     1    41   203   243   203   244 0.96 Bacterial regulatory helix-turn-helix proteins, AraC family
HTH_AraC             PF00165.18    42 seq1766_BIOID47101   -            307   1.1e-21   75.8   0.1   2   2   7.6e-12   3.5e-08   32.9   0.0     1    41   255   293   255   294 0.93 Bacterial regulatory helix-turn-helix proteins, AraC family
HTH_18               PF12833.2     81 seq1766_BIOID47101   -            307   8.5e-17   60.9   0.1   1   1   2.8e-20   1.3e-16   60.3   0.0     2    80   217   294   216   295 0.94 Helix-turn-helix domain
AraC_binding         PF02311.14   136 seq1766_BIOID47101   -            307   5.8e-07   29.1   0.2   1   1     3e-10   1.4e-06   27.9   0.1    27    90    75   138    65   214 0.87 AraC-like ligand binding domain
Peptidase_U32        PF01136.14   233 seq1767_BIOID47101   -            331   5.1e-62  208.7   0.0   1   1   4.8e-66   6.6e-62  208.3   0.0     3   232    76   330    74   331 0.94 Peptidase family U32
N_methyl_2           PF13544.1     31 seq1768_BIOID47101   -            146   3.3e-09   35.7   0.6   1   1   8.6e-13   5.9e-09   34.8   0.4    11    31     2    22     1    22 0.94 Type IV pilin N-term methylation site GFxxxE
N_methyl             PF07963.7     20 seq1768_BIOID47101   -            146   3.3e-07   29.5   3.6   1   1   9.3e-11   6.4e-07   28.6   2.5     1    20     5    24     5    24 0.95 Prokaryotic N-terminal methylation motif
Glyco_transf_9       PF01075.12   247 seq1769_BIOID47101   -            348   1.3e-89  299.5   0.0   1   1   1.1e-93   1.5e-89  299.3   0.0     1   247    69   324    69   324 0.98 Glycosyltransferase family 9 (heptosyltransferase)
PsiF_repeat          PF07769.9     35 seq1772_BIOID47101   -            112   5.7e-37  124.8  21.0   1   2   7.9e-24   1.1e-19   69.5   4.0     2    35    32    65    31    65 0.97 psiF repeat
PsiF_repeat          PF07769.9     35 seq1772_BIOID47101   -            112   5.7e-37  124.8  21.0   2   2   2.7e-21   3.7e-17   61.4   5.0     2    35    76   109    75   109 0.97 psiF repeat
EutN_CcmL            PF03319.8     83 seq1775_BIOID47101   -             91   1.9e-27   95.3   0.1   1   1   1.7e-31   2.3e-27   95.0   0.1     1    83     1    87     1    87 0.93 Ethanolamine utilisation protein EutN/carboxysome
DUF2594              PF10769.4     74 seq1782_BIOID47101   -             74   1.4e-42  143.4   2.3   1   1   1.1e-46   1.6e-42  143.3   1.6     1    74     1    74     1    74 1.00 Protein of unknown function (DUF2594)
Cob_adeno_trans      PF01923.13   162 seq1783_BIOID47101   -            335     2e-53  180.3   0.3   1   1   4.4e-57     3e-53  179.8   0.2     1   160     3   166     3   168 0.94 Cobalamin adenosyltransferase
DUF336               PF03928.9    132 seq1783_BIOID47101   -            335   1.3e-37  128.3   0.0   1   1   3.1e-41   2.1e-37  127.7   0.0     3   132   200   329   198   329 0.98 Domain of unknown function (DUF336)
SMP_2                PF10144.4    213 seq1784_BIOID47101   -            214   6.2e-99  329.1   0.3   1   1  5.2e-103   7.1e-99  328.9   0.2     1   213     1   210     1   210 0.99 Bacterial virulence factor haemolysin
DUF943               PF06092.7    157 seq1785_BIOID47101   -            159   2.2e-44  150.3   3.1   1   1   1.8e-48   2.5e-44  150.2   2.1     1   156     1   154     1   155 0.94 Enterobacterial putative membrane protein (DUF943)
T2SE                 PF00437.15   272 seq1786_BIOID47101   -            461   5.1e-84  281.2   0.6   1   1   1.5e-87   6.9e-84  280.8   0.4     4   271    89   353    86   354 0.98 Type II/IV secretion system protein
T2SE_Nter            PF05157.10   109 seq1786_BIOID47101   -            461     8e-06   25.7   0.0   1   1   5.4e-09   2.5e-05   24.1   0.0    43   104     8    68     6    73 0.92 Type II secretion system (T2SS), protein E, N-terminal domain
GGDEF                PF00990.16   161 seq1787_BIOID47101   -            371   1.7e-47  160.9   0.0   1   1   3.2e-51   2.2e-47  160.5   0.0     2   161   211   366   210   366 0.97 GGDEF domain
MASE2                PF05230.6     91 seq1787_BIOID47101   -            371   1.8e-32  111.0   9.9   1   1     7e-36   4.8e-32  109.6   3.5     1    91    39   129    39   129 0.99 MASE2 domain
SulA                 PF03846.9    119 seq1790_BIOID47101   -            169   2.2e-63  211.1   4.5   1   1   2.2e-67     3e-63  210.7   3.1     2   118     3   119     2   120 0.99 Cell division inhibitor SulA
Response_reg         PF00072.19   112 seq1791_BIOID47101   -            226   1.2e-18   67.0   0.0   1   1   9.1e-22   6.2e-18   64.7   0.0     1   111     7   118     7   119 0.97 Response regulator receiver domain
CitT                 PF12431.3     30 seq1791_BIOID47101   -            226   5.6e-08   32.5   0.0   1   1   1.5e-11     1e-07   31.6   0.0     1    28   134   160   134   162 0.97 Transcriptional regulator
MFS_1                PF07690.11   354 seq1796_BIOID47101   -            402   7.3e-23   80.7  61.9   1   1   1.7e-21   1.1e-17   63.6  17.6     4   179   223   392   217   401 0.88 Major Facilitator Superfamily
OKR_DC_1             PF01276.15   417 seq1801_BIOID47101   -            728    3e-199  661.7   0.2   1   1  9.5e-203  4.3e-199  661.1   0.1     1   417   143   558   143   558 1.00 Orn/Lys/Arg decarboxylase, major domain
OKR_DC_1_C           PF03711.10   137 seq1801_BIOID47101   -            728   3.3e-54  182.5   1.0   1   1   1.5e-57   6.8e-54  181.5   0.7     1   136   583   716   583   717 0.99 Orn/Lys/Arg decarboxylase, C-terminal domain
OKR_DC_1_N           PF03709.10   115 seq1801_BIOID47101   -            728   4.9e-29  100.6   0.1   1   1   2.1e-32   9.5e-29   99.6   0.1     1   115    27   137    27   137 0.99 Orn/Lys/Arg decarboxylase, N-terminal domain
YkuD                 PF03734.9    146 seq1802_BIOID47101   -            319   3.5e-20   72.6   0.0   1   1     9e-24   6.1e-20   71.8   0.0     3   146   102   239   100   239 0.78 L,D-transpeptidase catalytic domain
LysM                 PF01476.15    44 seq1802_BIOID47101   -            319   4.1e-07   29.6   0.0   1   1   1.1e-10   7.8e-07   28.7   0.0     2    44    46    90    45    90 0.94 LysM domain
NhaB                 PF06450.7    515 seq1804_BIOID47101   -            513  1.4e-306 1016.9  26.1   1   1  2.3e-310  1.6e-306 1016.7  18.1     1   514     1   511     1   512 1.00 Bacterial Na+/H+ antiporter B (NhaB)
CitMHS               PF03600.11   349 seq1804_BIOID47101   -            513     8e-09   34.4   4.3   1   1   1.2e-12     8e-09   34.4   3.0   130   344   200   436   192   441 0.76 Citrate transporter
MFS_1                PF07690.11   354 seq1805_BIOID47101   -            393   1.1e-39  136.0  62.7   1   1   1.8e-41   2.5e-37  128.3  27.6     2   353    21   356    20   357 0.91 Major Facilitator Superfamily
DUF830               PF05708.7    158 seq1806_BIOID47101   -            233   4.8e-44  150.0   0.0   1   1   4.4e-48     6e-44  149.6   0.0     2   158    42   218    41   218 0.98 Orthopoxvirus protein of unknown function (DUF830)
Peptidase_U32        PF01136.14   233 seq1809_BIOID47101   -            292   1.3e-34  119.0   0.0   1   1   1.2e-38   1.7e-34  118.6   0.0     5   195    82   263    76   287 0.89 Peptidase family U32
BPL_LplA_LipB        PF03099.14   125 seq1810_BIOID47101   -            338   3.2e-23   81.9   0.0   1   1   1.6e-26   1.1e-22   80.2   0.0     1   125    46   158    46   158 0.94 Biotin/lipoate A/B protein ligase family
Lip_prot_lig_C       PF10437.4     86 seq1810_BIOID47101   -            338   2.5e-23   81.4   0.0   1   1   4.1e-26   2.8e-22   78.0   0.0     1    86   248   333   248   333 0.98 Bacterial lipoate protein ligase C-terminus
Glyco_transf_9       PF01075.12   247 seq1811_BIOID47101   -            330   8.1e-84  280.5   0.1   1   1   7.3e-88     1e-83  280.2   0.1     1   245    75   315    75   317 0.98 Glycosyltransferase family 9 (heptosyltransferase)
ACR_tran             PF00873.14  1021 seq1812_BIOID47101   -           1025         0 1228.3  15.6   1   1         0         0 1228.1  10.8     2  1020     4  1008     3  1009 0.99 AcrB/AcrD/AcrF family
MMPL                 PF03176.10   333 seq1812_BIOID47101   -           1025   5.9e-13   48.1  19.8   1   2   4.8e-11   2.2e-07   29.7   5.7   138   313   327   501   226   521 0.83 MMPL family
MMPL                 PF03176.10   333 seq1812_BIOID47101   -           1025   5.9e-13   48.1  19.8   2   2   4.2e-09   1.9e-05   23.4   2.5    73   306   785  1012   687  1024 0.76 MMPL family
SecD_SecF            PF02355.11   189 seq1812_BIOID47101   -           1025   5.9e-12   45.0  19.3   1   2     3e-10   1.4e-06   27.5   6.0    35   186   336   489   317   492 0.80 Protein export membrane protein
SecD_SecF            PF02355.11   189 seq1812_BIOID47101   -           1025   5.9e-12   45.0  19.3   2   2   8.1e-09   3.7e-05   22.8   2.0    25   183   844  1005   831  1022 0.87 Protein export membrane protein
Ribosomal_S21        PF01165.15    57 seq1815_BIOID47101   -             71   3.2e-24   84.0   8.1   1   1   2.3e-28   3.2e-24   84.0   5.6     2    57     3    58     2    59 0.97 Ribosomal protein S21
OmpA_membrane        PF01389.12   183 seq1816_BIOID47101   -            374   1.2e-75  252.9   1.7   1   1   4.3e-79     2e-75  252.2   0.4     1   183    47   223    47   223 0.97 OmpA-like transmembrane domain
OMP_b-brl            PF13505.1    176 seq1816_BIOID47101   -            374   1.6e-24   86.6   6.7   1   1   3.5e-28   1.6e-24   86.6   4.6     2   176    32   219    31   219 0.81 Outer membrane protein beta-barrel domain
OmpA                 PF00691.15    97 seq1816_BIOID47101   -            374   8.3e-23   80.5   0.0   1   1   4.9e-26   2.2e-22   79.1   0.0     1    95   250   345   250   347 0.96 OmpA family
Aldedh               PF00171.17   462 seq1817_BIOID47101   -            461   8.3e-30  103.4   0.3   1   1   6.9e-30   9.4e-26   90.0   0.1    29   290    32   289    21   295 0.87 Aldehyde dehydrogenase family
ydhR                 PF08803.6     97 seq1818_BIOID47101   -            101   1.1e-43  147.1   0.0   1   1   8.6e-48   1.2e-43  146.9   0.0     1    97     4   100     4   100 0.99 Putative mono-oxygenase ydhR
Toprim_N             PF08275.6    128 seq1820_BIOID47101   -            581   1.5e-43  147.6   0.0   1   1   1.3e-46   2.5e-43  146.9   0.0     1   127   126   251   126   252 0.98 DNA primase catalytic core, N-terminal domain
zf-CHC2              PF01807.15    98 seq1820_BIOID47101   -            581   1.8e-40  136.2   0.1   1   1   1.7e-43   3.4e-40  135.4   0.1     3    96     7   100     5   102 0.96 CHC2 zinc finger
DnaG_DnaB_bind       PF08278.6    127 seq1820_BIOID47101   -            581   2.2e-39  134.4   1.3   1   1   2.7e-42   5.3e-39  133.2   0.9     1   127   450   575   450   575 0.99 DNA primase DnaG DnaB-binding
DnaB_bind            PF10410.4     59 seq1820_BIOID47101   -            581   7.1e-18   64.2   0.0   1   1     1e-20     2e-17   62.8   0.0     1    58   368   425   368   426 0.97 DnaB-helicase binding domain of primase
Toprim_4             PF13662.1     81 seq1820_BIOID47101   -            581   5.4e-16   58.2   0.0   1   1   6.5e-19   1.3e-15   57.0   0.0     2    70   260   325   259   335 0.90 Toprim domain
Toprim_2             PF13155.1     95 seq1820_BIOID47101   -            581   3.8e-12   46.2   0.0   1   1   4.4e-15   8.6e-12   45.0   0.0     2    93   263   348   262   350 0.86 Toprim-like
Toprim               PF01751.17    88 seq1820_BIOID47101   -            581     1e-11   44.4   0.0   1   1     1e-14     2e-11   43.4   0.0     2    78   261   331   260   339 0.93 Toprim domain
NAD_binding_9        PF13454.1    156 seq1822_BIOID47101   -            534   5.7e-33  113.7   0.2   1   1   8.7e-37   1.2e-32  112.7   0.0     1   155     5   164     5   165 0.90 FAD-NAD(P)-binding
T2SF                 PF00482.18   124 seq1823_BIOID47101   -            400   9.7e-55  183.6   0.9   1   2   1.8e-31   2.4e-27   95.1   0.2     2   124    64   186    63   186 0.98 Type II secretion system (T2SS), protein F
T2SF                 PF00482.18   124 seq1823_BIOID47101   -            400   9.7e-55  183.6   0.9   2   2   5.2e-29   7.1e-25   87.2   0.0     3   124   268   388   266   388 0.98 Type II secretion system (T2SS), protein F
Hydrolase_3          PF08282.7    254 seq1825_BIOID47101   -            271   2.2e-56  191.1   0.1   1   1   7.2e-60   2.5e-56  190.9   0.1     1   254     6   259     6   259 0.98 haloacid dehalogenase-like hydrolase
S6PP                 PF05116.8    247 seq1825_BIOID47101   -            271   1.2e-12   47.5   0.0   1   1   7.1e-12   2.4e-08   33.4   0.0   130   224   155   250    86   255 0.90 Sucrose-6F-phosphate phosphohydrolase
Hydrolase            PF00702.21   204 seq1825_BIOID47101   -            271   5.7e-08   33.4   0.9   1   1   2.8e-10   9.6e-07   29.4   0.2     1   204     3   227     3   227 0.54 haloacid dehalogenase-like hydrolase
HAD                  PF12710.2    191 seq1825_BIOID47101   -            271     2e-07   31.2   0.0   1   1     4e-10   1.4e-06   28.5   0.0    91   191    27   224    19   224 0.81 haloacid dehalogenase-like hydrolase
Peptidase_M48        PF01435.13   226 seq1828_BIOID47101   -            325   7.9e-27   94.1   0.3   1   1   7.6e-31     1e-26   93.7   0.2     5   226   113   314   109   314 0.89 Peptidase family M48
Wzy_C                PF04932.10   163 seq1831_BIOID47101   -            402     6e-18   65.0   9.6   1   1   8.7e-22     6e-18   65.0   6.6     3   162   196   337   193   338 0.82 O-Antigen ligase
O-antigen_lig        PF13425.1    137 seq1831_BIOID47101   -            402   3.8e-16   59.2  13.8   1   1   5.5e-20   3.8e-16   59.2   9.6     2   136   190   340   171   341 0.87 O-antigen ligase like membrane protein
Bac_luciferase       PF00296.15   307 seq1832_BIOID47101   -            335   1.6e-31  109.4   0.4   1   1   2.1e-34   2.9e-30  105.3   0.2    18   300    23   299     8   306 0.77 Luciferase-like monooxygenase
Alpha-amylase        PF00128.19   316 seq1835_BIOID47101   -            676     1e-42  146.5   5.9   1   1   1.9e-46   2.6e-42  145.2   4.1     1   308   226   595   226   598 0.74 Alpha amylase, catalytic domain
Elong-fact-P_C       PF09285.6     56 seq1836_BIOID47101   -            275   2.4e-21   74.7   0.0   1   1   1.2e-24   5.2e-21   73.6   0.0     1    56   218   273   218   273 0.99 Elongation factor P, C-terminal
EFP                  PF01132.15    55 seq1836_BIOID47101   -            275   4.9e-14   51.6   2.2   1   1     2e-17   8.9e-14   50.7   1.5     1    54   154   209   154   210 0.91 Elongation factor P (EF-P) OB domain
EFP_N                PF08207.7     58 seq1836_BIOID47101   -            275   3.1e-13   49.2   0.1   1   1   2.1e-16   9.5e-13   47.7   0.1     2    57    89   146    88   147 0.88 Elongation factor P (EF-P) KOW-like domain
HTH_31               PF13560.1     64 seq1838_BIOID47101   -             96   6.8e-11   42.0   0.0   1   1   7.9e-14   3.6e-10   39.7   0.0     4    46    35    76    34    93 0.82 Helix-turn-helix domain
HTH_3                PF01381.17    55 seq1838_BIOID47101   -             96   3.2e-09   36.3   0.1   1   1     2e-12   9.2e-09   34.9   0.0     1    38    37    74    37    85 0.96 Helix-turn-helix
HTH_19               PF12844.2     64 seq1838_BIOID47101   -             96     2e-08   34.0   0.0   1   1   2.1e-11   9.4e-08   31.8   0.0     3    55    36    87    36    95 0.83 Helix-turn-helix domain
DUF2233              PF09992.4    170 seq1839_BIOID47101   -            254   1.2e-19   70.8   0.1   1   1   1.1e-23   1.5e-19   70.5   0.1     2   145    84   232    83   252 0.85 Predicted periplasmic protein (DUF2233)
TetR_N               PF00440.18    47 seq1840_BIOID47101   -            236   1.8e-14   53.0   0.2   1   1     3e-18   4.1e-14   51.8   0.2     2    47    51    96    50    96 0.97 Bacterial regulatory proteins, tetR family
Fe-ADH               PF00465.14   366 seq1841_BIOID47101   -            891  4.1e-112  374.3   0.3   1   1  1.4e-115  6.4e-112  373.7   0.2     1   361   457   849   457   854 0.93 Iron-containing alcohol dehydrogenase
Aldedh               PF00171.17   462 seq1841_BIOID47101   -            891   1.3e-27   96.1   2.4   1   1   1.8e-30   8.2e-27   93.5   1.7    26   426     4   399     1   406 0.78 Aldehyde dehydrogenase family
Fe-ADH_2             PF13685.1    250 seq1841_BIOID47101   -            891   1.3e-18   67.0   1.2   1   2   2.8e-12   1.3e-08   34.3   0.0    12    94   473   555   464   562 0.92 Iron-containing alcohol dehydrogenase
Fe-ADH_2             PF13685.1    250 seq1841_BIOID47101   -            891   1.3e-18   67.0   1.2   2   2   8.6e-11   3.9e-07   29.5   0.9    98   247   588   739   580   741 0.93 Iron-containing alcohol dehydrogenase
Hpt                  PF01627.18    90 seq1843_BIOID47101   -            890     2e-13   50.0   0.0   1   1   5.7e-16   3.9e-12   45.8   0.0     3    83   811   885   809   890 0.89 Hpt domain
HATPase_c            PF02518.21   111 seq1843_BIOID47101   -            890   3.4e-11   42.7   0.0   1   1   1.2e-14   8.5e-11   41.4   0.0     1   109   565   675   565   677 0.94 Histidine kinase-, DNA gyrase B-, and HSP90-like ATPase
DsbB                 PF02600.11   156 seq1844_BIOID47101   -            178   2.3e-42  144.2  14.5   1   1     2e-46   2.8e-42  144.0  10.0     3   155    12   163     3   164 0.96 Disulfide bond formation protein DsbB
DUF188               PF02639.9    130 seq1845_BIOID47101   -            152     1e-50  170.3   0.0   1   1   8.8e-55   1.2e-50  170.1   0.0     1   127    17   143    17   146 0.98 Uncharacterized BCR, YaiI/YqxD family COG1671
PNP_UDP_1            PF01048.15   234 seq1846_BIOID47101   -            232   4.8e-50  169.5   2.1   1   1     4e-54   5.5e-50  169.4   1.4     1   233     2   226     2   227 0.94 Phosphorylase superfamily
ACT_6                PF13740.1     76 seq1850_BIOID47101   -            190     4e-30  103.2   0.5   1   1   1.1e-31   5.1e-28   96.4   0.0     1    76     7    82     7    82 0.98 ACT domain
ACT                  PF01842.20    66 seq1850_BIOID47101   -            190   8.7e-13   47.3   0.2   1   1     1e-09   4.6e-06   25.8   0.0     2    65    97   166    96   167 0.97 ACT domain
Fe-ADH               PF00465.14   366 seq1852_BIOID47101   -            370  5.5e-104  347.5   0.5   1   1  9.1e-108  6.2e-104  347.4   0.4     2   364     8   360     7   362 0.92 Iron-containing alcohol dehydrogenase
Fe-ADH_2             PF13685.1    250 seq1852_BIOID47101   -            370   1.2e-17   64.0   0.0   1   1   3.3e-21   2.3e-17   63.0   0.0    12   247    18   260    14   262 0.89 Iron-containing alcohol dehydrogenase
Toxin_15             PF07906.8    284 seq1856_BIOID47101   -            371   1.4e-90  303.5   0.0   1   1   1.4e-94   1.9e-90  303.0   0.0     7   257   121   371   111   371 0.98 ShET2 enterotoxin, N-terminal region
PTR2                 PF00854.16   373 seq1857_BIOID47101   -            485   1.5e-69  234.4  17.4   1   1   3.9e-73   2.7e-69  233.6  12.1     3   370    77   417    75   420 0.95 POT family
MFS_1                PF07690.11   354 seq1857_BIOID47101   -            485   2.7e-19   69.0  46.8   1   1     4e-23   2.7e-19   69.0  32.4     9   348    21   418    13   425 0.76 Major Facilitator Superfamily
AAA_32               PF13654.1    509 seq1860_BIOID47101   -            622   6.1e-18   64.6   0.0   1   1   1.2e-21   8.4e-18   64.1   0.0   322   469   176   322   104   358 0.85 AAA domain
Lon_C                PF05362.8    205 seq1860_BIOID47101   -            622   2.2e-10   40.0   0.0   1   1   5.5e-14   3.7e-10   39.3   0.0   108   203   471   577   467   579 0.81 Lon protease (S16) C-terminal proteolytic domain
RHH_1                PF01402.16    39 seq1862_BIOID47101   -             81   4.8e-11   41.9   0.5   1   1   5.7e-15   7.7e-11   41.2   0.4     2    39    15    52    14    52 0.96 Ribbon-helix-helix protein, copG family
SKI                  PF01202.17   158 seq1866_BIOID47101   -            174   4.8e-48  162.8   0.0   1   1   1.6e-51   5.5e-48  162.7   0.0     1   157    11   168    11   169 0.98 Shikimate kinase
AAA_17               PF13207.1    121 seq1866_BIOID47101   -            174   1.9e-06   28.5   0.0   1   1   1.3e-09   4.3e-06   27.4   0.0     3    66     6    67     5   172 0.67 AAA domain
AAA                  PF00004.24   132 seq1866_BIOID47101   -            174   2.2e-06   27.7   0.0   1   1   3.1e-08   0.00011   22.3   0.0     2    30     6    34     5    95 0.86 ATPase family associated with various cellular activities (AAA)
PagP                 PF07017.6    147 seq1867_BIOID47101   -            186   4.2e-75  249.8   5.4   1   1   3.7e-79   5.1e-75  249.5   3.7     1   147    36   183    36   183 0.99 Antimicrobial peptide resistance and lipid A acylation protein PagP
Mannitol_dh_C        PF08125.8    245 seq1868_BIOID47101   -            488     1e-95  319.4   0.0   1   1   2.1e-99   1.4e-95  318.9   0.0     1   245   216   462   216   462 0.99 Mannitol dehydrogenase C-terminal domain
Mannitol_dh          PF01232.18   151 seq1868_BIOID47101   -            488   5.7e-54  182.0   0.0   1   1   1.9e-57   1.3e-53  180.8   0.0     2   151    26   188    25   188 0.99 Mannitol dehydrogenase Rossmann domain
Peripla_BP_2         PF01497.13   238 seq1869_BIOID47101   -            266   1.7e-27   95.9   0.1   1   1   1.6e-31   2.1e-27   95.6   0.1     1   203    26   217    26   231 0.93 Periplasmic binding protein
AhpC-TSA             PF00578.16   124 seq1871_BIOID47101   -            156   5.2e-40  135.8   0.0   1   1   1.9e-43   6.6e-40  135.5   0.0     2   123     7   134     6   135 0.99 AhpC/TSA family
Redoxin              PF08534.5    146 seq1871_BIOID47101   -            156   2.1e-27   95.3   0.0   1   1   7.3e-31   2.5e-27   95.1   0.0     1   131     5   136     5   148 0.90 Redoxin
SCO1-SenC            PF02630.9    174 seq1871_BIOID47101   -            156   3.3e-10   39.7   0.0   1   1   1.4e-13   4.7e-10   39.2   0.0    32   171    10   136     4   140 0.89 SCO1/SenC
DUF899               PF05988.7    211 seq1871_BIOID47101   -            156   0.00024   20.4   0.0   1   1   7.9e-08   0.00027   20.3   0.0    48   173    12   137     3   152 0.81 Bacterial protein of unknown function (DUF899)
UTRA                 PF07702.8    141 seq1872_BIOID47101   -            291   8.9e-32  109.5   0.0   1   1   1.2e-34   4.2e-31  107.3   0.0     1   140   139   277   139   278 0.98 UTRA domain
GntR                 PF00392.16    64 seq1872_BIOID47101   -            291   1.4e-21   75.5   0.3   1   1   1.6e-24   5.4e-21   73.6   0.0     2    63    56   117    55   118 0.98 Bacterial regulatory proteins, gntR family
HTH_11               PF08279.7     55 seq1872_BIOID47101   -            291   3.3e-06   26.5   0.1   1   1   4.1e-09   1.4e-05   24.5   0.0    19    45    82   108    81   115 0.88 HTH domain
HTH_DeoR             PF08220.7     57 seq1872_BIOID47101   -            291   4.4e-06   26.0   0.3   1   1   7.5e-09   2.6e-05   23.5   0.0    18    50    82   114    82   121 0.92 DeoR-like helix-turn-helix domain
LysR_substrate       PF03466.15   209 seq1873_BIOID47101   -            293   3.6e-45  153.5   0.1   1   1   8.4e-49   5.7e-45  152.8   0.0     2   204    85   282    84   285 0.98 LysR substrate binding domain
HTH_1                PF00126.22    60 seq1873_BIOID47101   -            293   2.5e-18   65.4   0.9   1   1   6.9e-22   4.7e-18   64.5   0.6     1    60     3    62     3    62 0.97 Bacterial regulatory helix-turn-helix protein, lysR family
Sigma70_ner          PF04546.8    211 seq1875_BIOID47101   -            613     2e-81  272.5   6.8   1   1   8.7e-85     2e-81  272.5   4.7     1   211   137   348   137   348 0.96 Sigma-70, non-essential region
Sigma70_r1_1         PF03979.9     82 seq1875_BIOID47101   -            613   4.2e-30  103.4   5.1   1   1   1.8e-33   4.2e-30  103.4   3.5     2    81     2    80     1    81 0.96 Sigma-70 factor, region 1.1
Sigma70_r3           PF04539.11    78 seq1875_BIOID47101   -            613     7e-29   99.4   1.1   1   1   3.1e-32     7e-29   99.4   0.7     1    77   458   534   458   535 0.97 Sigma-70 region 3
Sigma70_r2           PF04542.9     71 seq1875_BIOID47101   -            613   1.8e-23   81.8   0.3   1   1   2.3e-26   5.3e-23   80.3   0.2     1    71   379   449   379   449 0.98 Sigma-70 region 2
Sigma70_r4           PF04545.11    50 seq1875_BIOID47101   -            613   3.5e-19   67.7   0.8   1   1   1.5e-22   3.5e-19   67.7   0.6     1    50   547   600   547   600 0.98 Sigma-70, region 4
Sigma70_r1_2         PF00140.15    37 seq1875_BIOID47101   -            613   9.5e-15   53.8   0.7   1   1   2.2e-17   4.9e-14   51.5   0.1     1    32    95   126    95   130 0.96 Sigma-70 factor, region 1.2
Acetyltransf_1       PF00583.19    83 seq1877_BIOID47101   -            167   1.6e-13   50.3   0.2   1   1     1e-16   2.3e-13   49.8   0.1     2    83    66   145    65   145 0.96 Acetyltransferase (GNAT) family
Acetyltransf_10      PF13673.1    117 seq1877_BIOID47101   -            167   9.2e-12   44.9   0.0   1   1   4.9e-15   1.1e-11   44.7   0.0     1   117    18   144    18   144 0.85 Acetyltransferase (GNAT) domain
Acetyltransf_4       PF13420.1    155 seq1877_BIOID47101   -            167   8.4e-11   41.9   0.0   1   1   4.6e-14     1e-10   41.6   0.0     2   137    12   147    11   153 0.86 Acetyltransferase (GNAT) domain
Acetyltransf_7       PF13508.1     79 seq1877_BIOID47101   -            167   4.6e-10   39.4   0.1   1   1   3.3e-13   7.4e-10   38.7   0.1     3    78    60   145    58   146 0.84 Acetyltransferase (GNAT) domain
Acetyltransf_3       PF13302.1    142 seq1877_BIOID47101   -            167   6.6e-07   29.6   0.0   1   1   3.7e-10   8.5e-07   29.2   0.0     4   142    11   145    10   145 0.74 Acetyltransferase (GNAT) domain
FR47                 PF08445.5     86 seq1877_BIOID47101   -            167     3e-05   23.5   0.0   1   1   2.4e-08   5.6e-05   22.7   0.0    19    81    85   148    82   151 0.90 FR47-like protein
BCCT                 PF02028.12   485 seq1878_BIOID47101   -            677  2.5e-173  576.6  43.9   1   1  2.1e-177  2.9e-173  576.4  30.5     1   484    17   502    17   503 0.99 BCCT family transporter
Complex1_51K         PF01512.12   151 seq1880_BIOID47101   -            447   1.1e-42  145.1   0.1   1   1   7.4e-46   2.5e-42  144.0   0.0     1   151    17   157    17   157 0.98 Respiratory-chain NADH dehydrogenase 51 Kd subunit
RnfC_N               PF13375.1    101 seq1880_BIOID47101   -            447   4.1e-15   55.2   0.4   1   1   3.5e-18   1.2e-14   53.7   0.2    22    85   378   442   371   447 0.91 RnfC Barrel sandwich hybrid domain
SLBB                 PF10531.4     59 seq1880_BIOID47101   -            447   2.1e-13   49.7   1.4   1   1   1.3e-16   4.3e-13   48.8   0.9     1    58   169   216   169   217 0.96 SLBB domain
Fer4_17              PF13534.1     61 seq1880_BIOID47101   -            447   6.3e-08   32.7   3.9   1   1   3.7e-11   1.3e-07   31.7   2.7     2    60   260   320   259   321 0.94 4Fe-4S dicluster domain
CSD                  PF00313.17    66 seq1881_BIOID47101   -             69   5.2e-34  115.7   0.7   1   1   8.2e-38   5.6e-34  115.6   0.5     2    65     5    68     4    69 0.97 'Cold-shock' DNA-binding domain
OB_RNB               PF08206.6     58 seq1881_BIOID47101   -             69   1.2e-05   24.6   0.3   1   1   2.5e-09   1.7e-05   24.1   0.2     7    30    14    37     6    67 0.82 Ribonuclease B OB domain
Fer4_7               PF12838.2     52 seq1882_BIOID47101   -            205   4.3e-15   55.7  22.5   1   1   3.1e-11   3.8e-08   33.4   3.9     2    52    82   166    81   166 0.63 4Fe-4S dicluster domain
Fer4_9               PF13187.1     55 seq1882_BIOID47101   -            205   9.2e-13   48.1  17.9   1   1   5.9e-10   7.4e-07   29.2   2.2     2    54    82   166    81   167 0.93 4Fe-4S dicluster domain
Fer4_11              PF13247.1     99 seq1882_BIOID47101   -            205   1.7e-12   46.9  14.2   1   1   3.8e-13   4.7e-10   39.1   3.1     4    59    45    98    42   105 0.91 4Fe-4S dicluster domain
Fer4                 PF00037.22    24 seq1882_BIOID47101   -            205   5.3e-12   44.6  36.6   1   1   2.2e-12   2.8e-09   36.0   1.1     2    24    76    98    75    98 0.93 4Fe-4S binding domain
Fer4_10              PF13237.1     52 seq1882_BIOID47101   -            205   2.4e-10   39.9  25.0   1   1   4.5e-09   5.6e-06   25.9   4.7     2    52    75   163    74   163 0.70 4Fe-4S dicluster domain
Fer4_6               PF12837.2     24 seq1882_BIOID47101   -            205     2e-09   36.7  36.3   1   1   1.3e-09   1.6e-06   27.6   0.9     3    24    76    97    74    97 0.92 4Fe-4S binding domain
Fer4_3               PF12798.2     15 seq1882_BIOID47101   -            205   4.2e-08   33.0  44.7   1   3   3.5e-05     0.043   14.2   4.6     1    15    51    67    51    67 0.98 4Fe-4S binding domain
Fer4_3               PF12798.2     15 seq1882_BIOID47101   -            205   4.2e-08   33.0  44.7   2   3   3.4e-05     0.042   14.2   4.0     1    15    82    96    82    96 0.98 4Fe-4S binding domain
Fer4_3               PF12798.2     15 seq1882_BIOID47101   -            205   4.2e-08   33.0  44.7   3   3   1.1e-05     0.014   15.8   2.8     1    15   146   166   146   166 0.96 4Fe-4S binding domain
Fer4_4               PF12800.2     17 seq1882_BIOID47101   -            205   2.5e-07   30.3  28.4   1   2   3.2e-05     0.039   14.1   0.8     3    15    11    23     9    32 0.91 4Fe-4S binding domain
Fer4_4               PF12800.2     17 seq1882_BIOID47101   -            205   2.5e-07   30.3  28.4   2   2   1.1e-06    0.0013   18.7   1.5     3    17    81    95    79    95 0.90 4Fe-4S binding domain
Peptidase_M28        PF04389.12   176 seq1883_BIOID47101   -            345   3.9e-30  104.8   0.1   1   1   1.8e-33   8.1e-30  103.7   0.0     2   173   111   318   110   320 0.88 Peptidase family M28
Peptidase_M20        PF01546.23   171 seq1883_BIOID47101   -            345   7.7e-07   28.7   0.0   1   1   2.2e-10     1e-06   28.3   0.0     1    73   113   198   113   309 0.74 Peptidase family M20/M25/M40
Peptidase_M42        PF05343.9    292 seq1883_BIOID47101   -            345   5.1e-06   25.3   0.2   1   1   4.1e-08   0.00019   20.2   0.0   134   180   143   189   136   216 0.87 M42 glutamyl aminopeptidase
UPF0126              PF03458.8     81 seq1884_BIOID47101   -            207   5.3e-49  163.6  19.4   1   2   3.4e-30   4.7e-26   90.1   2.7     2    78     4    80     3    83 0.97 UPF0126 domain
UPF0126              PF03458.8     81 seq1884_BIOID47101   -            207   5.3e-49  163.6  19.4   2   2   7.9e-27   1.1e-22   79.3   5.3     3    76    92   164    90   169 0.94 UPF0126 domain
MFS_1                PF07690.11   354 seq1885_BIOID47101   -            471   1.2e-53  182.0  68.2   1   1   2.4e-52   1.6e-48  165.1  34.3     1   353    15   405    15   406 0.91 Major Facilitator Superfamily
MFS_3                PF05977.8    524 seq1885_BIOID47101   -            471   6.3e-10   37.6  14.0   1   1   9.3e-14   6.3e-10   37.6   9.7    20   187    20   183     6   246 0.85 Transmembrane secretion effector
AroM                 PF07302.6    221 seq1887_BIOID47101   -            225   1.2e-86  289.5   2.8   1   1   9.7e-91   1.3e-86  289.3   1.9     2   220     5   224     4   225 0.99 AroM protein
MetJ                 PF01340.15   104 seq1889_BIOID47101   -            105   9.5e-70  230.8   0.1   1   1   7.7e-74     1e-69  230.6   0.1     1   104     2   105     2   105 1.00 Met Apo-repressor, MetJ
CoaE                 PF01121.15   180 seq1892_BIOID47101   -            206     1e-77  259.4   0.4   1   1   3.6e-81   1.2e-77  259.2   0.2     1   176     3   177     3   181 0.99 Dephospho-CoA kinase
AAA_17               PF13207.1    121 seq1892_BIOID47101   -            206   2.8e-08   34.4   0.4   1   1   1.6e-10   5.3e-07   30.3   0.3     1    77     4   114     4   191 0.61 AAA domain
PTR2                 PF00854.16   373 seq1894_BIOID47101   -            493   1.4e-73  247.6  15.1   1   1   2.6e-77   1.8e-73  247.3  10.5     2   371    77   424    76   426 0.96 POT family
MFS_1                PF07690.11   354 seq1894_BIOID47101   -            493   9.2e-17   60.7  43.7   1   1   6.3e-20   4.3e-16   58.5  28.6     9   347    22   423    14   431 0.73 Major Facilitator Superfamily
Aminotran_1_2        PF00155.16   363 seq1896_BIOID47101   -            417     1e-21   77.2   0.0   1   1   2.4e-25   3.3e-21   75.5   0.0   126   348   165   391    33   405 0.79 Aminotransferase class I and II
DUF3521              PF12035.3     35 seq1898_BIOID47101   -             85   1.2e-08   34.5   0.1   1   1   1.8e-12   2.5e-08   33.5   0.0     5    35    54    83    54    83 0.98 Protein of unknown function (DUF3521)
DUF904               PF06005.7     72 seq1903_BIOID47101   -             79     3e-28   97.7  17.2   1   1   2.6e-32   3.6e-28   97.5  11.9     1    72     1    79     1    79 0.99 Protein of unknown function (DUF904)
PAP2                 PF01569.16   129 seq1904_BIOID47101   -            198   3.6e-19   68.5   9.6   1   1   2.6e-23   3.6e-19   68.5   6.7     3   118    58   162    56   172 0.89 PAP2 superfamily
Oxidored_q1          PF00361.15   270 seq1905_BIOID47101   -            223   3.5e-07   29.6   5.0   1   1   2.5e-11   3.5e-07   29.6   3.5     2    82   132   213   131   220 0.85 NADH-Ubiquinone/plastoquinone (complex I), various chains
DUF830               PF05708.7    158 seq1906_BIOID47101   -            237   3.9e-45  153.5   0.0   1   1   3.5e-49   4.8e-45  153.2   0.0     2   157    56   228    55   229 0.97 Orthopoxvirus protein of unknown function (DUF830)
tRNA-synt_2          PF00152.15   335 seq1907_BIOID47101   -            505   1.5e-98  329.5   1.0   1   1  4.3e-102     2e-98  329.1   0.7     1   334   162   502   162   503 0.90 tRNA synthetases class II (D, K and N)
tRNA_anti            PF01336.20    76 seq1907_BIOID47101   -            505   1.2e-15   56.9   0.0   1   1   4.7e-19   2.1e-15   56.1   0.0     1    76    68   146    68   146 0.98 OB-fold nucleic acid binding domain
CN_hydrolase         PF00795.17   184 seq1909_BIOID47101   -            262   6.5e-21   74.3   0.1   1   1   6.6e-25     9e-21   73.9   0.0     6   184     7   172     2   172 0.85 Carbon-nitrogen hydrolase
OTCace               PF00185.19   158 seq1913_BIOID47101   -            334   4.7e-51  172.6   0.2   1   1   1.3e-54   8.9e-51  171.7   0.1     2   157   156   330   155   331 0.97 Aspartate/ornithine carbamoyltransferase, Asp/Orn binding domain
OTCace_N             PF02729.16   142 seq1913_BIOID47101   -            334   3.6e-47  159.4   0.0   1   1   7.9e-51   5.4e-47  158.8   0.0     1   142     7   148     7   148 0.99 Aspartate/ornithine carbamoyltransferase, carbamoyl-P binding domain
cobW                 PF02492.14   178 seq1914_BIOID47101   -            328   9.6e-36  122.7   0.0   1   1   1.9e-39   1.3e-35  122.3   0.0     4   168     6   170     3   180 0.91 CobW/HypB/UreG, nucleotide-binding domain
CobW_C               PF07683.9     94 seq1914_BIOID47101   -            328     2e-06   27.2   0.4   1   1   6.4e-10   4.4e-06   26.2   0.0     2    92   241   321   240   323 0.90 Cobalamin synthesis protein cobW C-terminal domain
FabA                 PF07977.8    138 seq1915_BIOID47101   -            208   9.2e-51  170.8   0.0   1   1   8.4e-55   1.1e-50  170.5   0.0     1   137    65   194    65   195 0.98 FabA-like domain
DUF1342              PF07072.6    211 seq1916_BIOID47101   -            247   6.4e-76  254.5   0.3   1   1   5.3e-80   7.3e-76  254.3   0.2     1   211    19   225    19   225 0.99 Protein of unknown function (DUF1342)
DUF1255              PF06865.6     94 seq1917_BIOID47101   -             94   5.4e-35  119.4   0.0   1   1   4.3e-39   5.9e-35  119.3   0.0     1    94     1    94     1    94 0.98 Protein of unknown function (DUF1255)
HlyE                 PF06109.8    299 seq1919_BIOID47101   -            217  6.3e-102  340.4   7.5   1   1  4.6e-106  6.3e-102  340.4   5.2     1   162    52   213    52   217 0.99 Haemolysin E (HlyE)
Response_reg         PF00072.19   112 seq1921_BIOID47101   -            216   1.7e-24   85.8   0.1   1   1   6.7e-28     3e-24   85.0   0.0     1   111     6   120     6   121 0.96 Response regulator receiver domain
GerE                 PF00196.14    58 seq1921_BIOID47101   -            216     7e-19   66.7   0.1   1   1   2.5e-22   1.2e-18   66.0   0.1     2    57   149   204   148   205 0.96 Bacterial regulatory proteins, luxR family
BMC                  PF00936.14    75 seq1923_BIOID47101   -            184   4.1e-41  138.4   8.6   1   2   1.3e-25   1.8e-21   75.4   0.1     1    74     3    76     3    77 0.98 BMC domain
BMC                  PF00936.14    75 seq1923_BIOID47101   -            184   4.1e-41  138.4   8.6   2   2   1.8e-22   2.5e-18   65.3   3.1     1    75    95   173    95   173 0.97 BMC domain
Oxidored_q1          PF00361.15   270 seq1924_BIOID47101   -            463   1.2e-39  136.0  13.2   1   1   8.8e-44   1.2e-39  136.0   9.1    81   267     1   202     1   205 0.94 NADH-Ubiquinone/plastoquinone (complex I), various chains
DeoRC                PF00455.17   162 seq1925_BIOID47101   -            252   9.9e-47  158.4   0.0   1   1   2.7e-50   1.8e-46  157.6   0.0     4   160    76   232    73   234 0.99 DeoR C terminal sensor domain
HTH_DeoR             PF08220.7     57 seq1925_BIOID47101   -            252   5.4e-15   54.5   0.0   1   1   1.2e-18   8.4e-15   53.9   0.0     1    55     8    59     8    61 0.93 DeoR-like helix-turn-helix domain
HTH_Tnp_IS1          PF12759.2     50 seq1932_BIOID47101   -             90   6.8e-29   98.9   0.0   1   1   1.3e-32   8.6e-29   98.6   0.0     1    50    38    87    38    87 0.99 InsA C-terminal domain
Zn_Tnp_IS1           PF03811.8     36 seq1932_BIOID47101   -             90   1.1e-16   59.8   7.3   1   1   2.7e-20   1.8e-16   59.1   5.0     1    36     1    35     1    35 0.99 InsA N-terminal domain
[truncated: 1,297,872 more chars]
