# Supplementary material for: A domain sequence approach to pangenomics: applications to Escherichia coli
Source: F1000Res. 2013 May 29;1:19. Originally published 2012 Oct 1. [Version 2] doi: 10.12688/f1000research.1-19.v2 (PMC3901455; doi:10.12688/f1000research.1-19.v2)
Supplement: The 347 text files show the results from scanning each of the fasta-files against the Pfam-A database [file f1000research-1-1101-s0002.tgz › Escherichia_coli_576_1_BIOID47103.txt]

#                                                                            --- full sequence --- -------------- this domain -------------   hmm coord   ali coord   env coord
# target name        accession   tlen query name           accession   qlen   E-value  score  bias   #  of  c-Evalue  i-Evalue  score  bias  from    to  from    to  from    to  acc description of target
#------------------- ---------- ----- -------------------- ---------- ----- --------- ------ ----- --- --- --------- --------- ------ ----- ----- ----- ----- ----- ----- ----- ---- ---------------------
PfkB                 PF00294.19   301 seq1_BIOID47103      -             52   6.7e-06   25.3   0.2   1   1   5.7e-10   7.7e-06   25.1   0.1   260   299     1    40     1    42 0.94 pfkB family carbohydrate kinase
DDE_Tnp_IS1          PF03400.8    131 seq2_BIOID47103      -             88   8.6e-48  161.6   0.3   1   1   6.9e-52   9.4e-48  161.4   0.2    44   131     1    88     1    88 0.99 IS1 transposase
DUF697               PF05128.7    162 seq5_BIOID47103      -            211   7.7e-55  184.6   0.2   1   1   7.1e-59   9.8e-55  184.3   0.1     2   161    41   199    40   200 0.98 Domain of unknown function (DUF697)
NQR2_RnfD_RnfE       PF03116.10   314 seq6_BIOID47103      -            250   1.2e-85  287.4   7.2   1   1   9.6e-90   1.3e-85  287.2   5.0   101   314     1   248     1   248 0.91 NQR2, RnfD, RnfE family
DDE_Tnp_IS1          PF03400.8    131 seq7_BIOID47103      -             69   1.6e-36  125.1   0.8   1   1   1.3e-40   1.8e-36  125.0   0.6    63   131     1    69     1    69 0.99 IS1 transposase
Ald_Xan_dh_C2        PF02738.13   543 seq8_BIOID47103      -            268   1.9e-54  184.8   0.0   1   1   1.6e-58   2.2e-54  184.6   0.0   350   543     1   203     1   203 0.99 Molybdopterin-binding domain of aldehyde dehydrogenase
DUF987               PF06174.6     66 seq9_BIOID47103      -             73   1.6e-42  142.7   0.1   1   1   1.3e-46   1.8e-42  142.5   0.1     1    66     1    66     1    66 0.99 Protein of unknown function (DUF987)
Fer2                 PF00111.22    78 seq11_BIOID47103     -            109   1.2e-15   56.9   1.9   1   1     1e-19   1.4e-15   56.6   1.3     8    77    35   102    28   103 0.87 2Fe-2S iron-sulfur cluster binding domain
DUF3672              PF12421.3    136 seq13_BIOID47103     -            229   6.7e-44  149.2   0.7   1   1   6.6e-48     9e-44  148.8   0.5     1   135    46   187    46   188 0.92 Fibronectin type III protein
DSBA                 PF01323.15   193 seq14_BIOID47103     -            222   7.5e-13   48.3   1.5   1   1   1.1e-15   7.5e-12   45.0   1.0     2   179    48   201    47   217 0.79 DSBA-like thioredoxin domain
Thioredoxin_4        PF13462.1    163 seq14_BIOID47103     -            222     1e-11   45.0   4.1   1   1     2e-14   1.4e-10   41.3   2.8    11   157    42   209    41   218 0.66 Thioredoxin
HOK_GEF              PF01848.11    43 seq16_BIOID47103     -             98   9.2e-18   63.1   1.4   1   1     1e-21   1.4e-17   62.6   1.0     1    43    52    94    52    94 0.99 Hok/gef family
HTH_Tnp_1            PF01527.15    76 seq20_BIOID47103     -            134   2.4e-16   59.3   0.0   1   1   2.3e-20   3.2e-16   58.9   0.0     2    58     9    72     8   101 0.84 Transposase
zf-dskA_traR         PF01258.12    36 seq22_BIOID47103     -             72   7.7e-10   38.2   8.8   1   1   7.3e-14     1e-09   37.8   6.1     4    35    33    64    28    65 0.92 Prokaryotic dksA/traR C4-type zinc finger
BMC                  PF00936.14    75 seq23_BIOID47103     -             94   3.9e-26   90.4   7.1   1   1   3.3e-30   4.5e-26   90.2   4.9     1    75     4    80     4    80 0.98 BMC domain
Phage_portal_2       PF05136.8    355 seq26_BIOID47103     -            301   2.5e-51  174.1   0.1   1   1   2.3e-55   3.2e-51  173.8   0.1   198   355     1   169     1   169 0.98 Phage portal protein, lambda family
DUF1382              PF07131.6     61 seq30_BIOID47103     -             63   4.7e-40  135.4   2.2   1   1   3.7e-44   5.1e-40  135.2   1.5     1    61     1    61     1    61 0.99 Protein of unknown function (DUF1382)
DUF1382              PF07131.6     61 seq31_BIOID47103     -             63   2.2e-39  133.2   1.1   1   1   1.8e-43   2.4e-39  133.1   0.7     1    61     1    61     1    61 0.99 Protein of unknown function (DUF1382)
DUF1327              PF07041.6    113 seq32_BIOID47103     -            296   2.4e-55  185.1   0.0   1   1   2.9e-59   3.9e-55  184.4   0.0     1   112     1   112     1   113 0.99 Protein of unknown function (DUF1327)
SUI1                 PF01253.17    83 seq33_BIOID47103     -            108   1.6e-22   78.9   1.9   1   1   1.4e-26   1.9e-22   78.7   1.3     2    82    28   104    27   105 0.95 Translation initiation factor SUI1
Phage_antiter_Q      PF06323.6    230 seq37_BIOID47103     -            229  2.5e-102  341.0   6.9   1   1    2e-106  2.8e-102  340.8   4.8     1   230     1   229     1   229 1.00 Phage antitermination protein Q
NAD_kinase           PF01513.16   285 seq38_BIOID47103     -             82   2.6e-09   36.1   0.0   1   1   2.2e-13   2.9e-09   35.9   0.0   226   284     1    61     1    62 0.97 ATP-NAD kinase
UPF0118              PF01594.11   327 seq41_BIOID47103     -            131   3.6e-36  124.6  20.1   1   1     3e-40     4e-36  124.5  13.9   212   326     1   115     1   116 0.98 Domain of unknown function DUF20
HTH_Tnp_1            PF01527.15    76 seq42_BIOID47103     -            122   9.3e-15   54.2   0.2   1   1   8.9e-19   1.2e-14   53.8   0.1     2    75     3    75     2    76 0.95 Transposase
Toxin_15             PF07906.8    284 seq44_BIOID47103     -            632  2.6e-102  342.0   0.1   1   1  1.3e-103  4.5e-100  334.6   0.0     7   284   121   396   111   396 0.98 ShET2 enterotoxin, N-terminal region
APH                  PF01636.18   239 seq45_BIOID47103     -            301   4.5e-27   95.2   8.1   1   1   4.4e-31     6e-27   94.7   5.6     8   237    33   263    27   265 0.89 Phosphotransferase enzyme family
DUF1391              PF07151.7     49 seq46_BIOID47103     -             51   5.1e-35  118.5   0.9   1   1     4e-39   5.5e-35  118.4   0.6     1    48     2    49     2    50 0.97 Protein of unknown function (DUF1391)
Antiterm             PF03589.8     95 seq49_BIOID47103     -            273   1.3e-54  182.1  10.1   1   2   6.5e-27   8.9e-23   80.0   0.0     2    95    15   111    14   111 0.97 Antitermination protein
Antiterm             PF03589.8     95 seq49_BIOID47103     -            273   1.3e-54  182.1  10.1   2   2   8.2e-36   1.1e-31  108.6   0.3     2    94   178   269   177   270 0.98 Antitermination protein
rve                  PF00665.21   120 seq50_BIOID47103     -            340     2e-20   72.9   0.0   1   1   2.2e-23   3.8e-20   72.0   0.0     3   118   118   242   117   244 0.96 Integrase core domain
HTH_38               PF13936.1     44 seq50_BIOID47103     -            340   1.8e-09   36.8   0.5   1   1   4.1e-12     7e-09   34.9   0.1     6    41     3    38     2    40 0.94 Helix-turn-helix domain
HTH_7                PF02796.10    45 seq50_BIOID47103     -            340   3.5e-09   36.2   0.3   1   1   5.4e-12   9.2e-09   34.9   0.2    13    44     9    40     5    41 0.93 Helix-turn-helix domain of resolvase
HTH_23               PF13384.1     50 seq50_BIOID47103     -            340   1.1e-06   27.9   0.0   1   1     2e-09   3.4e-06   26.3   0.0     9    40     9    40     2    43 0.89 Homeodomain-like domain
HTH_28               PF13518.1     52 seq50_BIOID47103     -            340     1e-05   25.2   0.1   1   1   1.5e-08   2.6e-05   23.9   0.1     7    34    12    39     8    40 0.89 Helix-turn-helix domain
Sigma70_r4_2         PF08281.7     54 seq50_BIOID47103     -            340   1.2e-05   24.5   0.0   1   1   1.5e-08   2.5e-05   23.5   0.0    25    48    16    39    12    40 0.94 Sigma-70, region 4
HTH_3                PF01381.17    55 seq50_BIOID47103     -            340   0.00012   21.6   0.1   1   1   1.4e-07   0.00024   20.7   0.1     7    37    15    45     8    48 0.91 Helix-turn-helix
HTH_1                PF00126.22    60 seq51_BIOID47103     -            339   1.9e-19   69.0   1.3   1   1   5.1e-23   3.5e-19   68.1   0.1     2    60    49   106    48   106 0.97 Bacterial regulatory helix-turn-helix protein, lysR family
LysR_substrate       PF03466.15   209 seq51_BIOID47103     -            339   3.1e-12   45.9   1.1   1   1   8.7e-16   5.9e-12   45.0   0.8     8   206   135   330   130   332 0.89 LysR substrate binding domain
Molydop_binding      PF01568.16   109 seq54_BIOID47103     -            298   6.2e-07   29.0   0.0   1   1   2.3e-10   3.2e-06   26.7   0.0     1   108   181   290   181   291 0.77 Molydopterin dinucleotide binding domain
Phage_tail_U         PF06141.6    133 seq56_BIOID47103     -            131   5.1e-64  214.1   1.0   1   1   4.1e-68   5.6e-64  213.9   0.7     1   133     1   131     1   131 0.99 Phage minor tail protein U
Flg_hook             PF02120.11    85 seq58_BIOID47103     -            169   4.6e-20   70.9   5.7   1   1   5.2e-24   7.2e-20   70.3   3.9     4    84    42   122    39   133 0.92 Flagellar hook-length control protein FliK
FlxA                 PF14282.1    106 seq59_BIOID47103     -            113   2.1e-16   59.6  26.4   1   1   1.7e-20   2.4e-16   59.4  18.3     5    84    13    92     7   108 0.90 FlxA-like protein
Aldolase_II          PF00596.16   183 seq60_BIOID47103     -            231   7.8e-48  162.4   0.3   1   1   6.9e-52   9.5e-48  162.1   0.2     2   181     8   196     7   198 0.90 Class II Aldolase and Adducin N-terminal domain
LysR_substrate       PF03466.15   209 seq62_BIOID47103     -             81     1e-10   40.9   0.0   1   1   8.5e-15   1.2e-10   40.7   0.0   134   205     5    76     2    80 0.95 LysR substrate binding domain
DSBA                 PF01323.15   193 seq63_BIOID47103     -             52   1.1e-07   31.4   0.0   1   1   8.6e-12   1.2e-07   31.3   0.0   151   190     2    40     1    43 0.93 DSBA-like thioredoxin domain
FabA                 PF07977.8    138 seq64_BIOID47103     -            172   5.4e-51  171.5   0.0   1   1   4.6e-55   6.3e-51  171.3   0.0     1   137    29   158    29   159 0.98 FabA-like domain
Ribonuc_red_sm       PF00268.16   281 seq66_BIOID47103     -            393   8.7e-30  103.5   2.5   1   2   4.7e-17   6.4e-13   48.2   0.3    13   143    48   175    39   182 0.91 Ribonucleotide reductase, small chain
Ribonuc_red_sm       PF00268.16   281 seq66_BIOID47103     -            393   8.7e-30  103.5   2.5   2   2   3.1e-19   4.2e-15   55.3   0.1   155   274   217   346   199   353 0.89 Ribonucleotide reductase, small chain
PTR2                 PF00854.16   373 seq67_BIOID47103     -            158   5.3e-13   48.3   3.1   1   1   3.8e-16   5.2e-12   45.1   0.5   284   370     4    86     1    89 0.94 POT family
TPR_7                PF13176.1     36 seq68_BIOID47103     -            389   2.8e-13   48.4  11.9   1   1   1.8e-05     0.025   14.2   0.0     1    27    71    97    71   106 0.82 Tetratricopeptide repeat
TPR_2                PF07719.12    34 seq68_BIOID47103     -            389   3.4e-12   45.1   8.8   1   1   1.4e-05     0.019   14.7   0.0     5    32   218   245   214   247 0.88 Tetratricopeptide repeat
Apc3                 PF12895.2     84 seq68_BIOID47103     -            389   8.2e-10   38.5   1.9   1   1   1.1e-09   1.5e-06   28.1   0.1     4    83   156   239   153   240 0.89 Anaphase-promoting complex, cyclosome, subunit 3
TPR_1                PF00515.23    34 seq68_BIOID47103     -            389   3.6e-09   35.7   3.1   1   1   2.6e-05     0.035   13.5   0.0     7    32   220   245   214   247 0.89 Tetratricopeptide repeat
TPR_8                PF13181.1     34 seq68_BIOID47103     -            389   1.7e-07   30.3   2.0   1   1   1.7e-05     0.024   14.3   0.0     5    29   218   242   214   246 0.89 Tetratricopeptide repeat
HTH_18               PF12833.2     81 seq70_BIOID47103     -            129   1.1e-19   70.2   0.3   1   1   2.1e-23   1.4e-19   69.8   0.2     2    79    34   110    33   112 0.96 Helix-turn-helix domain
HTH_AraC             PF00165.18    42 seq70_BIOID47103     -            129   5.4e-18   64.0   0.2   1   2     2e-09   1.4e-05   24.6   0.0     1    42    20    61    20    61 0.97 Bacterial regulatory helix-turn-helix proteins, AraC family
HTH_AraC             PF00165.18    42 seq70_BIOID47103     -            129   5.4e-18   64.0   0.2   2   2     2e-13   1.4e-09   37.3   0.0     2    41    73   110    68   111 0.93 Bacterial regulatory helix-turn-helix proteins, AraC family
Response_reg         PF00072.19   112 seq71_BIOID47103     -            216   1.7e-24   85.8   0.1   1   1   6.7e-28     3e-24   85.0   0.0     1   111     6   120     6   121 0.96 Response regulator receiver domain
GerE                 PF00196.14    58 seq71_BIOID47103     -            216     7e-19   66.7   0.1   1   1   2.5e-22   1.2e-18   66.0   0.1     2    57   149   204   148   205 0.96 Bacterial regulatory proteins, luxR family
DUF333               PF03891.10    50 seq74_BIOID47103     -             41   5.8e-11   41.8   0.0   1   1   4.5e-15   6.2e-11   41.8   0.0    14    50     2    38     1    38 0.96 Domain of unknown function (DUF333)
Y1_Tnp               PF01797.11   121 seq76_BIOID47103     -            152   1.7e-38  131.0   0.5   1   1   1.4e-42   1.9e-38  130.8   0.3     2   121    12   129    11   129 0.98 Transposase IS200 like
Aldedh               PF00171.17   462 seq79_BIOID47103     -            230   8.6e-78  261.5   0.1   1   1     7e-82   9.6e-78  261.4   0.0   234   462     1   226     1   226 0.98 Aldehyde dehydrogenase family
ABC_tran             PF00005.22   118 seq81_BIOID47103     -            334   2.6e-21   76.0   0.0   1   1   8.9e-25     4e-21   75.4   0.0     1   117    64   192    64   193 0.90 ABC transporter
oligo_HPY            PF08352.7     64 seq81_BIOID47103     -            334   1.3e-19   70.1   0.2   1   1   5.3e-23   2.4e-19   69.3   0.2     1    64   244   311   244   311 0.99 Oligopeptide/dipeptide transporter, C-terminal region
Exc                  PF07825.6     77 seq82_BIOID47103     -             78   3.3e-06   26.6   0.0   1   1   2.8e-10   3.8e-06   26.4   0.0     3    69     5    73     3    77 0.88 Excisionase-like protein
TetR_N               PF00440.18    47 seq83_BIOID47103     -            199   2.6e-11   42.8   0.0   1   1   2.9e-15   3.9e-11   42.2   0.0     1    46    13    58    13    59 0.93 Bacterial regulatory proteins, tetR family
DUF2534              PF10749.4     85 seq84_BIOID47103     -             85   8.3e-44  147.3   3.7   1   1   6.7e-48   9.2e-44  147.1   2.6     2    85     1    84     1    84 0.97 Protein of unknown function (DUF2534)
DUF968               PF06147.6    200 seq86_BIOID47103     -             56   3.6e-18   66.0   0.1   1   1   2.8e-22   3.8e-18   65.9   0.1   151   199     1    49     1    50 0.96 Protein of unknown function (DUF968)
DUF1233              PF06806.7     72 seq90_BIOID47103     -             83   2.3e-32  110.2   0.1   1   1     2e-36   2.7e-32  110.0   0.1     1    70     4    74     4    77 0.97 Putative excisionase (DUF1233)
RNase_T              PF00929.19   164 seq91_BIOID47103     -            220     4e-18   66.1   0.0   1   1   7.2e-22   9.8e-18   64.8   0.0     2   164     4   147     3   147 0.91 Exonuclease
N6_N4_Mtase          PF01555.13   231 seq92_BIOID47103     -            349   1.2e-43  149.1   0.0   1   1   5.7e-47   3.9e-43  147.4   0.0     1   229    29   340    29   342 0.82 DNA methylase
Methyltransf_26      PF13659.1    117 seq92_BIOID47103     -            349   2.1e-12   47.0   0.0   1   1   2.7e-11   1.8e-07   31.0   0.0    51   116     9    82     5    83 0.81 Methyltransferase domain
Phage_tail_U         PF06141.6    133 seq93_BIOID47103     -            131   6.5e-62  207.2   0.4   1   1   5.3e-66   7.2e-62  207.1   0.2     1   133     1   131     1   131 0.99 Phage minor tail protein U
TnpB_IS66            PF05717.8    108 seq100_BIOID47103    -            115   2.6e-42  142.4   0.0   1   1   2.1e-46   2.9e-42  142.3   0.0     2   104     7   107     6   111 0.97 IS66 Orf2 like protein
FeS                  PF04060.8     35 seq101_BIOID47103    -            192     1e-14   53.6   5.2   1   1   1.9e-17   2.8e-14   52.2   3.6     1    35    43    77    43    77 0.97 Putative Fe-S cluster
Fer4                 PF00037.22    24 seq101_BIOID47103    -            192   9.5e-13   47.0  23.8   1   2   1.1e-10   1.7e-07   30.3   4.0     2    23   111   132   110   133 0.94 4Fe-4S binding domain
Fer4                 PF00037.22    24 seq101_BIOID47103    -            192   9.5e-13   47.0  23.8   2   2   2.5e-09   3.8e-06   26.1   2.4     2    24   141   163   140   163 0.91 4Fe-4S binding domain
Fer4_9               PF13187.1     55 seq101_BIOID47103    -            192   1.1e-10   41.4  30.9   1   1   9.8e-11   1.5e-07   31.4  10.2     1    55   116   162   116   162 0.95 4Fe-4S dicluster domain
Fer4_6               PF12837.2     24 seq101_BIOID47103    -            192   3.1e-08   33.0  27.4   1   1   5.2e-10     8e-07   28.5   4.0     1    24   109   132   109   132 0.96 4Fe-4S binding domain
Fer4_10              PF13237.1     52 seq101_BIOID47103    -            192   5.3e-08   32.4  26.0   1   1   1.7e-10   2.6e-07   30.2   9.7     3    52   111   158   109   158 0.86 4Fe-4S dicluster domain
Fer4_2               PF12797.2     22 seq101_BIOID47103    -            192   5.5e-08   32.1  19.4   1   1   3.1e-09   4.6e-06   26.1   2.4     3    22   110   129   108   129 0.94 4Fe-4S binding domain
DUF340               PF03956.8    191 seq104_BIOID47103    -            299   6.5e-72  240.7  26.6   1   1   8.3e-73   1.1e-68  230.1  11.4     2   190   112   298   111   299 0.99 Membrane protein of unknown function (DUF340)
Phosphonate-bd       PF12974.2    243 seq105_BIOID47103    -            338   2.1e-73  246.6   0.0   1   1     2e-77   2.8e-73  246.1   0.0     1   240    35   277    35   280 0.97 ABC transporter, phosphonate, periplasmic substrate-binding protein
SUKH-3               PF14433.1    143 seq106_BIOID47103    -            153   5.5e-34  116.8   0.1   1   1   4.4e-38     6e-34  116.7   0.1     2   140     7   145     6   148 0.97 SUKH-3 immunity protein
Acetyltransf_1       PF00583.19    83 seq108_BIOID47103    -            131   2.8e-10   39.9   0.1   1   1   5.4e-14   3.7e-10   39.5   0.1     2    83    53   131    52   131 0.91 Acetyltransferase (GNAT) family
Acetyltransf_10      PF13673.1    117 seq108_BIOID47103    -            131   1.2e-07   31.7   0.0   1   1   2.1e-11   1.4e-07   31.4   0.0     3   117    12   130    11   130 0.78 Acetyltransferase (GNAT) domain
Packaging_FI         PF14000.1    125 seq111_BIOID47103    -            124   4.1e-41  139.9   3.2   1   1   3.4e-45   4.6e-41  139.8   2.2     1   125     3   121     3   121 0.98 DNA packaging protein FI
AAA_5                PF07728.9    139 seq112_BIOID47103    -            384   6.6e-38  129.4   0.0   1   1     8e-42   1.1e-37  128.7   0.0     2   139   101   242   100   242 0.98 AAA domain (dynein-related subfamily)
Hexapep              PF00132.19    36 seq116_BIOID47103    -            184   7.4e-20   69.3   6.7   1   3   8.1e-10   1.1e-05   24.5   0.0     2    36    13    47    12    47 0.96 Bacterial transferase hexapeptide (six repeats)
Hexapep              PF00132.19    36 seq116_BIOID47103    -            184   7.4e-20   69.3   6.7   2   3   1.2e-10   1.6e-06   27.2   0.7     3    33    82   111    80   112 0.94 Bacterial transferase hexapeptide (six repeats)
Hexapep              PF00132.19    36 seq116_BIOID47103    -            184   7.4e-20   69.3   6.7   3   3     9e-12   1.2e-07   30.7   0.6     1    34    97   130    97   132 0.95 Bacterial transferase hexapeptide (six repeats)
TrkA_N               PF02254.13   116 seq117_BIOID47103    -            354   1.5e-26   92.5   1.0   1   1   1.3e-29   3.5e-26   91.3   0.7     1   116   131   246   131   246 0.95 TrkA-N domain
TrkA_C               PF02080.16    71 seq117_BIOID47103    -            354   1.2e-21   75.9   0.7   1   2   1.1e-13     3e-10   39.4   0.0     3    70    53   121    51   122 0.91 TrkA-C domain
TrkA_C               PF02080.16    71 seq117_BIOID47103    -            354   1.2e-21   75.9   0.7   2   2   4.8e-12   1.3e-08   34.1   0.2     8    70   286   347   284   348 0.89 TrkA-C domain
Shikimate_DH         PF01488.15   135 seq117_BIOID47103    -            354   1.8e-06   27.9   0.3   1   1   1.1e-09   3.1e-06   27.2   0.2    12   102   128   228   117   265 0.77 Shikimate / quinate 5-dehydrogenase
NAD_binding_7        PF13241.1    103 seq117_BIOID47103    -            354   2.7e-06   27.4   0.9   1   1   1.3e-08   3.6e-05   23.8   0.1     8    83   129   216   124   224 0.75 Putative NAD(P)-binding
F420_oxidored        PF03807.12    96 seq117_BIOID47103    -            354   9.1e-06   25.8   1.2   1   1   4.3e-08   0.00012   22.3   0.6     2    48   131   175   130   282 0.83 NADP oxidoreductase coenzyme F420-dependent
DUF2622              PF11080.3     96 seq124_BIOID47103    -             96   4.1e-49  164.2   0.6   1   1   3.3e-53   4.5e-49  164.1   0.4     1    95     1    95     1    96 0.99 Protein of unknown function (DUF2622)
Rhodanese            PF00581.15   113 seq125_BIOID47103    -            104   1.4e-14   54.3   0.0   1   1   1.3e-18   1.8e-14   53.9   0.0    16   109    23    96    20    99 0.86 Rhodanese-like domain
DUF1398              PF07166.6    125 seq127_BIOID47103    -            141   1.5e-62  208.9   9.0   1   1   1.3e-66   1.7e-62  208.7   6.2     1   125     8   132     8   132 0.99 Protein of unknown function (DUF1398)
PHP                  PF02811.14   175 seq129_BIOID47103    -            293   1.2e-32  113.0   0.1   1   1   1.1e-36   1.5e-32  112.6   0.0     1   169    10   233    10   239 0.92 PHP domain
Porin_1              PF00267.16   337 seq130_BIOID47103    -            121   2.8e-49  168.0   4.3   1   1   2.3e-53   3.1e-49  167.9   3.0   228   337     1   121     1   121 0.99 Gram-negative porin
FlgM                 PF04316.8     57 seq137_BIOID47103    -             97   2.2e-11   43.3   0.6   1   1   2.6e-15   3.5e-11   42.7   0.1     2    56    40    89    33    90 0.84 Anti-sigma-28 factor, FlgM
Phage_tail_T         PF06223.7    103 seq138_BIOID47103    -            137   3.1e-42  143.0   0.5   1   1   1.8e-41   2.4e-37  127.3   0.1     6   100     1    99     1   102 0.88 Minor tail protein T
Phage_min_tail       PF05939.8    109 seq140_BIOID47103    -            109   7.5e-37  125.5   0.0   1   1     6e-41   8.2e-37  125.3   0.0     1   109     1   109     1   109 0.99 Phage minor tail protein
LPP                  PF04728.8     11 seq141_BIOID47103    -             78   5.8e-11   41.3  16.8   1   2   4.2e-10   5.8e-06   25.7   1.0     1    11    24    34    24    34 0.99 Repeated sequence found in lipoprotein LPP
LPP                  PF04728.8     11 seq141_BIOID47103    -             78   5.8e-11   41.3  16.8   2   2   6.3e-10   8.6e-06   25.1   2.1     1    11    38    48    38    48 0.99 Repeated sequence found in lipoprotein LPP
BMC                  PF00936.14    75 seq142_BIOID47103    -            270     2e-31  107.3   6.0   1   2   4.1e-16   5.6e-12   45.0   0.1     1    68    79   153    79   160 0.88 BMC domain
BMC                  PF00936.14    75 seq142_BIOID47103    -            270     2e-31  107.3   6.0   2   2   4.5e-22   6.2e-18   64.1   1.3     1    70   185   258   185   263 0.94 BMC domain
YqaJ                 PF09588.5    152 seq143_BIOID47103    -            226   1.5e-26   93.0   0.0   1   1     5e-30   6.9e-26   90.9   0.0     2   150    24   166    23   168 0.85 YqaJ-like viral recombinase domain
Sulf_transp          PF04143.9     43 seq146_BIOID47103    -            401     3e-19   68.6  35.9   1   2     6e-14   8.2e-10   38.4   5.6     3    41   114   153   112   155 0.94 Sulphur transport
Sulf_transp          PF04143.9     43 seq146_BIOID47103    -            401     3e-19   68.6  35.9   2   2   1.2e-15   1.6e-11   43.8   5.0     3    42   290   329   288   336 0.93 Sulphur transport
Phage_fiber_2        PF03406.8     44 seq148_BIOID47103    -            553   2.4e-18   65.3   7.0   1   1   1.5e-21   6.7e-18   63.9   4.8     1    39     7    45     7    47 0.96 Phage tail fibre repeat
Collar               PF07484.7     57 seq148_BIOID47103    -            553   6.5e-10   38.5   0.2   1   1   4.4e-13     2e-09   36.9   0.2     1    56   323   369   323   370 0.96 Phage Tail Collar Domain
Phage_fiber          PF03335.8     14 seq148_BIOID47103    -            553   7.3e-07   27.8  58.7   1   7   0.00021      0.96    9.2   1.5     1    14   386   399   386   399 0.88 Phage tail fibre repeat
Phage_fiber          PF03335.8     14 seq148_BIOID47103    -            553   7.3e-07   27.8  58.7   2   7     1e-05     0.047   13.2   2.5     1    14   418   431   418   431 0.94 Phage tail fibre repeat
Phage_fiber          PF03335.8     14 seq148_BIOID47103    -            553   7.3e-07   27.8  58.7   3   7    0.0034        15    5.5   0.7     1     9   432   440   432   444 0.87 Phage tail fibre repeat
Phage_fiber          PF03335.8     14 seq148_BIOID47103    -            553   7.3e-07   27.8  58.7   4   7   1.8e-05      0.08   12.5   1.8     2    14   489   501   488   501 0.92 Phage tail fibre repeat
Phage_fiber          PF03335.8     14 seq148_BIOID47103    -            553   7.3e-07   27.8  58.7   5   7    0.0011       5.1    7.0   1.6     2    12   503   513   502   514 0.85 Phage tail fibre repeat
Phage_fiber          PF03335.8     14 seq148_BIOID47103    -            553   7.3e-07   27.8  58.7   6   7   0.00019      0.85    9.4   0.9     2    11   512   521   511   522 0.86 Phage tail fibre repeat
Phage_fiber          PF03335.8     14 seq148_BIOID47103    -            553   7.3e-07   27.8  58.7   7   7   0.00021      0.95    9.2   0.9     2    13   521   532   520   533 0.87 Phage tail fibre repeat
Xan_ur_permease      PF00860.15   389 seq151_BIOID47103    -            440  6.5e-105  350.6  53.8   1   1  4.7e-109  6.5e-105  350.6  37.3     2   386    31   401    30   404 0.97 Permease family
SDF                  PF00375.13   390 seq152_BIOID47103    -            414   1.5e-63  214.8  34.9   1   1   1.3e-67   1.8e-63  214.5  24.2     1   385    18   397    18   401 0.89 Sodium:dicarboxylate symporter family
DicB                 PF05358.6     62 seq153_BIOID47103    -             62   5.3e-41  137.8   0.2   1   1   4.3e-45   5.8e-41  137.6   0.1     1    62     1    62     1    62 1.00 DicB protein
RepC                 PF06504.6    283 seq156_BIOID47103    -            316    1e-156  519.9   0.0   1   1  8.5e-161  1.2e-156  519.7   0.0     2   282    35   315    34   316 0.99 Replication protein C (RepC)
AICARFT_IMPCHas      PF01808.13   315 seq157_BIOID47103    -            529  7.6e-147  488.3   5.4   1   1  1.4e-150  9.6e-147  487.9   3.7     1   315   137   461   137   461 0.99 AICARFT/IMPCHase bienzyme
MGS                  PF02142.17    95 seq157_BIOID47103    -            529   5.7e-32  109.3   0.0   1   1   1.9e-35   1.3e-31  108.2   0.0     1    95    19   132    19   132 0.99 MGS-like domain
Phage_integ_N        PF09003.5     81 seq158_BIOID47103    -            380   1.4e-31  107.8   0.1   1   1   4.7e-35   3.2e-31  106.7   0.1     1    77     1    76     1    86 0.95 Bacteriophage lambda integrase, N-terminal domain
Phage_integrase      PF00589.17   173 seq158_BIOID47103    -            380   1.1e-21   77.1   0.4   1   1     4e-25   2.7e-21   75.8   0.0     3   170   196   368   194   371 0.88 Phage integrase family
SMC_N                PF02463.14   220 seq160_BIOID47103    -            553   8.5e-19   67.5   0.0   1   1   2.4e-22   1.6e-18   66.5   0.0     1   217     1   511     1   514 0.94 RecF/RecN/SMC N terminal domain
AAA_23               PF13476.1    202 seq160_BIOID47103    -            553   3.9e-18   66.4   3.3   1   1   1.1e-19   7.3e-16   58.9   2.3     1   195     4   215     4   381 0.62 AAA domain
DUF1391              PF07151.7     49 seq164_BIOID47103    -             68   2.2e-34  116.5   0.9   1   1     2e-38   2.8e-34  116.2   0.6     1    48    20    67    20    68 0.98 Protein of unknown function (DUF1391)
MFS_1                PF07690.11   354 seq165_BIOID47103    -            404   5.4e-30  104.2  50.0   1   2     3e-25     4e-21   75.0  25.7     2   294    13   291    12   292 0.81 Major Facilitator Superfamily
MFS_1                PF07690.11   354 seq165_BIOID47103    -            404   5.4e-30  104.2  50.0   2   2   4.6e-15   6.3e-11   41.4  10.4    37   184   249   395   245   402 0.80 Major Facilitator Superfamily
TnpB_IS66            PF05717.8    108 seq166_BIOID47103    -            115   2.7e-42  142.4   0.0   1   1   2.2e-46   2.9e-42  142.3   0.0     2   104     7   107     6   111 0.97 IS66 Orf2 like protein
YmgB                 PF10798.3     61 seq167_BIOID47103    -             78   3.4e-05   23.4   0.0   1   1   3.6e-09   4.9e-05   22.9   0.0     4    35    27    58    25    64 0.93 Biofilm development protein YmgB/AriR
Sigma70_r4_2         PF08281.7     54 seq168_BIOID47103    -            173   2.5e-15   55.5   0.4   1   1   1.5e-18   5.1e-15   54.5   0.0     2    54   112   164   111   164 0.97 Sigma-70, region 4
Sigma70_r2           PF04542.9     71 seq168_BIOID47103    -            173   8.4e-12   44.4   0.2   1   1   3.6e-15   1.2e-11   43.9   0.1     1    69    16    81    16    83 0.90 Sigma-70 region 2
Sigma70_r4           PF04545.11    50 seq168_BIOID47103    -            173   7.6e-08   31.4   0.0   1   1   4.6e-11   1.6e-07   30.4   0.0     2    47   118   163   117   164 0.95 Sigma-70, region 4
Sigma70_ECF          PF07638.6    185 seq168_BIOID47103    -            173     4e-05   23.2   0.1   1   1   2.7e-08   9.1e-05   22.0   0.1    53   172    42   157    11   164 0.76 ECF sigma factor
DUF3596              PF12167.3     88 seq169_BIOID47103    -            431   4.4e-30  102.9   0.0   1   1   1.2e-33   8.4e-30  102.0   0.0     1    87     9    94     9    95 0.98 Domain of unknown function (DUF3596)
Phage_integrase      PF00589.17   173 seq169_BIOID47103    -            431   7.6e-20   71.1   0.1   1   1   2.5e-23   1.7e-19   70.0   0.0     3   167   205   398   204   403 0.88 Phage integrase family
ApbA_C               PF08546.6    125 seq170_BIOID47103    -            303   1.4e-39  134.7   0.2   1   1   3.1e-43   2.1e-39  134.1   0.2     1   125   168   289   168   289 0.97 Ketopantoate reductase PanE/ApbA C terminal
ApbA                 PF02558.11   151 seq170_BIOID47103    -            303     1e-28   99.5   0.1   1   1   2.4e-32   1.6e-28   98.9   0.1     1   150     3   143     3   144 0.88 Ketopantoate reductase PanE/ApbA
Lact-deh-memb        PF09330.6    291 seq171_BIOID47103    -            582    6e-153  508.1   1.8   1   1  8.8e-157    6e-153  508.1   1.2     1   291   289   578   289   578 1.00 D-lactate dehydrogenase, membrane binding
FAD_binding_4        PF01565.18   139 seq171_BIOID47103    -            582   2.6e-08   33.3   0.0   1   1   6.3e-12   4.3e-08   32.6   0.0     2   115    58   177    57   197 0.84 FAD binding domain
TPP_enzyme_N         PF02776.13   172 seq174_BIOID47103    -            572   3.6e-43  146.8   0.9   1   1   1.3e-45     6e-42  142.9   0.1     2   170     4   170     3   172 0.98 Thiamine pyrophosphate enzyme, N-terminal TPP binding domain
TPP_enzyme_C         PF02775.16   153 seq174_BIOID47103    -            572   3.9e-41  140.0   1.0   1   1   2.3e-44   1.1e-40  138.6   0.2     1   153   379   525   379   525 0.96 Thiamine pyrophosphate enzyme, C-terminal TPP binding domain
TPP_enzyme_M         PF00205.17   137 seq174_BIOID47103    -            572   8.4e-28   96.7   0.0   1   1   4.3e-31   1.9e-27   95.5   0.0     2   137   192   319   191   319 0.96 Thiamine pyrophosphate enzyme, central domain
BPD_transp_1         PF00528.17   185 seq175_BIOID47103    -            306   1.1e-38  132.4  18.3   1   1   8.3e-43   1.1e-38  132.4  12.7     1   185   112   306   112   306 0.99 Binding-protein-dependent transport system inner membrane component
DUF3279              PF11682.3    128 seq179_BIOID47103    -            133   9.5e-57  189.9   1.5   1   1     8e-61   1.1e-56  189.7   1.1     1   128     1   127     1   127 0.99 Protein of unknown function (DUF3279)
FAD_binding_5        PF00941.16   171 seq180_BIOID47103    -            318   3.2e-52  176.3   0.0   1   1   7.6e-56   5.2e-52  175.6   0.0     1   170     2   220     2   221 0.98 FAD binding domain in molybdopterin dehydrogenase
CO_deh_flav_C        PF03450.12   103 seq180_BIOID47103    -            318   3.7e-08   33.1   1.3   1   1   1.4e-11   9.6e-08   31.7   0.4     2    77   227   300   226   314 0.84 CO dehydrogenase flavoprotein C-terminal domain
LysR_substrate       PF03466.15   209 seq183_BIOID47103    -            324   1.8e-44  151.2   0.0   1   1   3.5e-48   2.4e-44  150.8   0.0     5   206    92   293    90   296 0.96 LysR substrate binding domain
HTH_1                PF00126.22    60 seq183_BIOID47103    -            324   5.4e-16   57.9   0.0   1   1   1.4e-19   9.6e-16   57.1   0.0     1    60     3    64     3    64 0.97 Bacterial regulatory helix-turn-helix protein, lysR family
Peptidase_S49        PF01343.13   154 seq188_BIOID47103    -            618  2.5e-102  339.0   0.1   1   2   3.2e-49   2.2e-45  154.1   0.0     2   152   141   294   140   296 0.98 Peptidase family S49
Peptidase_S49        PF01343.13   154 seq188_BIOID47103    -            618  2.5e-102  339.0   0.1   2   2   5.5e-58   3.8e-54  182.5   0.0     2   154   392   543   391   543 0.99 Peptidase family S49
BPD_transp_2         PF02653.11   267 seq189_BIOID47103    -            330   3.4e-47  160.5  43.1   1   1   3.1e-51   4.2e-47  160.2  29.9     3   267    36   305    34   305 0.94 Branched-chain amino acid transport system / permease component
PAAR_motif           PF05488.8     76 seq194_BIOID47103    -             94   2.3e-22   78.6   0.2   1   1   2.1e-26   2.8e-22   78.3   0.2    12    76    20    88     6    88 0.90 PAAR motif
DUF1482              PF07358.6     57 seq195_BIOID47103    -             66     1e-27   95.3   0.2   1   1   8.4e-32   1.2e-27   95.1   0.1     1    57     7    65     7    65 0.98 Protein of unknown function (DUF1482)
Transposase_20       PF02371.11    87 seq196_BIOID47103    -            377   5.8e-27   93.5   0.0   1   1   5.2e-30   3.5e-26   90.9   0.0     3    76   226   299   224   312 0.93 Transposase IS116/IS110/IS902 family
DEDD_Tnp_IS110       PF01548.12   144 seq196_BIOID47103    -            377     1e-22   80.2   0.0   1   1     3e-26   2.1e-22   79.2   0.0     1   138     9   145     9   151 0.94 Transposase
PAP2                 PF01569.16   129 seq198_BIOID47103    -            249   1.5e-16   60.1   4.9   1   1   1.1e-20   1.5e-16   60.1   3.4     4   122   106   227   102   233 0.88 PAP2 superfamily
SIS                  PF01380.17   131 seq201_BIOID47103    -            306   1.8e-30  105.1   0.5   1   1   4.3e-34     3e-30  104.4   0.3     1   131   152   282   152   282 0.99 SIS domain
HTH_6                PF01418.12    77 seq201_BIOID47103    -            306   1.1e-29  101.9   0.2   1   1   3.1e-33   2.1e-29  100.9   0.1     1    76    25   100    25   101 0.98 Helix-turn-helix domain, rpiR family
Glucos_trans_II      PF14264.1    319 seq202_BIOID47103    -            495   7.7e-58  195.8  40.0   1   1   5.6e-62   7.7e-58  195.8  27.8     1   319    21   339    21   339 0.92 Glucosyl transferase GtrII
DUF2686              PF10887.3    276 seq203_BIOID47103    -            264  1.8e-138  459.7   0.1   1   1  1.5e-142    2e-138  459.5   0.0     1   276     1   264     1   264 0.99 Protein of unknown function (DUF2686)
FlgN                 PF05130.7    143 seq205_BIOID47103    -            138   6.5e-27   94.3   9.7   1   1   5.4e-31   7.4e-27   94.2   6.7     1   143     1   128     1   128 0.96 FlgN protein
Aldedh               PF00171.17   462 seq206_BIOID47103    -            479  2.2e-164  547.0   1.1   1   1  3.6e-168  2.5e-164  546.9   0.7     8   462    22   475    15   475 0.98 Aldehyde dehydrogenase family
LuxC                 PF05893.9    400 seq206_BIOID47103    -            479   0.00013   20.7   0.0   1   1   3.7e-08   0.00025   19.7   0.0    88   285   142   335   138   356 0.81 Acyl-CoA reductase (LuxC)
DUF1471              PF07338.8     56 seq208_BIOID47103    -            314   3.3e-62  205.8   6.6   1   3   2.8e-22   3.9e-18   64.7   0.0     2    56    34    90    33    90 0.98 Protein of unknown function (DUF1471)
DUF1471              PF07338.8     56 seq208_BIOID47103    -            314   3.3e-62  205.8   6.6   2   3   1.2e-22   1.7e-18   65.8   0.3     3    56   119   174   117   174 0.98 Protein of unknown function (DUF1471)
DUF1471              PF07338.8     56 seq208_BIOID47103    -            314   3.3e-62  205.8   6.6   3   3   3.1e-26   4.3e-22   77.3   0.1     2    56   259   314   258   314 0.99 Protein of unknown function (DUF1471)
Phage_tail_L         PF05100.7    206 seq209_BIOID47103    -             78   2.5e-16   59.3   0.1   1   1   2.3e-20   3.1e-16   59.0   0.1     1    46    29    74    29    77 0.92 Phage minor tail protein L
DUF1956              PF09209.6    125 seq216_BIOID47103    -            227   1.7e-37  128.0   1.1   1   1   6.6e-41   4.5e-37  126.6   0.3     2   125   100   222    99   222 0.96 Domain of unknown function (DUF1956)
TetR_N               PF00440.18    47 seq216_BIOID47103    -            227   1.6e-13   49.9   0.6   1   1   2.4e-17   1.6e-13   49.9   0.4     1    47    21    66    21    66 0.97 Bacterial regulatory proteins, tetR family
Fructosamin_kin      PF03881.9    288 seq217_BIOID47103    -            286  7.8e-111  369.5   0.0   1   1  1.3e-114  8.6e-111  369.3   0.0     1   287     1   285     1   286 0.99 Fructosamine kinase
APH                  PF01636.18   239 seq217_BIOID47103    -            286   9.8e-22   77.7   3.4   1   1   1.9e-25   1.3e-21   77.2   2.4     4   223    23   239    21   251 0.87 Phosphotransferase enzyme family
ABC_membrane         PF00664.18   275 seq218_BIOID47103    -            588   1.9e-38  132.3   3.2   1   1   5.4e-42   2.5e-38  131.9   2.2     3   259    26   279    24   296 0.93 ABC transporter transmembrane region
ABC_tran             PF00005.22   118 seq218_BIOID47103    -            588   1.4e-17   64.0   0.0   1   1   5.8e-21   2.6e-17   63.1   0.0     1   117   390   513   390   514 0.92 ABC transporter
Terminase_GpA        PF05876.7    557 seq219_BIOID47103    -            110   1.4e-29  102.7   0.1   1   1   1.1e-33   1.5e-29  102.7   0.1   329   415     7    92     1   109 0.90 Phage terminase large subunit (GpA)
YcfA                 PF07927.7     58 seq221_BIOID47103    -             58   1.5e-12   47.1   0.0   1   1   1.2e-16   1.7e-12   46.9   0.0     2    58     4    57     3    57 0.93 YcfA-like protein
SBP_bac_5            PF00496.17   374 seq222_BIOID47103    -            537   1.8e-85  286.8  12.2   1   1   1.9e-89   2.6e-85  286.3   8.4     1   368    77   452    77   457 0.95 Bacterial extracellular solute-binding proteins, family 5 Middle
ATP-grasp            PF02222.17   172 seq224_BIOID47103    -            392   3.3e-56  189.2   0.0   1   1     2e-59   5.3e-56  188.5   0.0     2   171   123   294   122   295 0.98 ATP-grasp domain
ATP-grasp_4          PF13535.1    184 seq224_BIOID47103    -            392   1.1e-18   67.4   0.1   1   1   9.5e-22   2.6e-18   66.3   0.0    10   179   120   284   110   289 0.86 ATP-grasp domain
Dala_Dala_lig_C      PF07478.8    203 seq224_BIOID47103    -            392   1.5e-08   34.1   0.0   1   1     1e-10   2.8e-07   30.0   0.0    21   175   137   284   121   295 0.76 D-ala D-ala ligase C-terminus
ATP-grasp_3          PF02655.9    161 seq224_BIOID47103    -            392   2.7e-07   30.4   0.0   1   1   2.5e-10   6.8e-07   29.1   0.0     9   159   118   285   113   287 0.84 ATP-grasp domain
CPSase_L_D2          PF02786.12   211 seq224_BIOID47103    -            392   8.5e-07   28.3   0.0   1   1   5.9e-10   1.6e-06   27.4   0.0    14    89   125   198   114   218 0.82 Carbamoyl-phosphate synthase L chain, ATP binding domain
ABC_tran             PF00005.22   118 seq226_BIOID47103    -            251   1.2e-21   77.1   0.0   1   1   2.9e-25     2e-21   76.4   0.0     1   118    44   149    44   149 0.90 ABC transporter
HTH_20               PF12840.2     61 seq229_BIOID47103    -            207     2e-09   36.9   0.3   1   1   1.9e-12   5.2e-09   35.6   0.0    11    61     5    55     1    55 0.94 Helix-turn-helix domain
HTH_5                PF01022.15    47 seq229_BIOID47103    -            207   9.2e-09   34.7   0.1   1   1   7.6e-12   2.1e-08   33.5   0.1     3    46     5    49     3    50 0.92 Bacterial regulatory protein, arsR family
GST_C                PF00043.20    95 seq230_BIOID47103    -            201   1.2e-14   53.9   0.1   1   1   7.3e-18     2e-14   53.2   0.1     5    95   104   189   100   189 0.94 Glutathione S-transferase, C-terminal domain
GST_N_2              PF13409.1     70 seq230_BIOID47103    -            201   9.7e-12   44.6   0.0   1   1   1.4e-14   3.7e-11   42.7   0.0     5    69    11    75     9    76 0.95 Glutathione S-transferase, N-terminal domain
GST_N_3              PF13417.1     75 seq230_BIOID47103    -            201   3.7e-11   42.9   0.0   1   1   2.8e-14   7.6e-11   41.9   0.0    15    73    16    79    11    81 0.89 Glutathione S-transferase, N-terminal domain
GST_C_2              PF13410.1     69 seq230_BIOID47103    -            201   7.3e-10   38.4   0.1   1   1   3.9e-13   1.1e-09   37.9   0.1     7    69   125   184    71   184 0.90 Glutathione S-transferase, C-terminal domain
GST_N                PF02798.15    76 seq230_BIOID47103    -            201   7.9e-09   35.4   0.0   1   1     9e-12   2.5e-08   33.8   0.0     3    76     1    75     1    75 0.94 Glutathione S-transferase, N-terminal domain
DsbB                 PF02600.11   156 seq232_BIOID47103    -            223   2.2e-19   69.6  12.3   1   1   6.9e-22   9.5e-18   64.3   8.5     3   153    23   211    17   214 0.85 Disulfide bond formation protein DsbB
FliL                 PF03748.9     99 seq234_BIOID47103    -            154   4.4e-23   81.0   0.0   1   1     4e-27   5.5e-23   80.7   0.0     1    98    54   153    54   154 0.94 Flagellar basal body-associated protein FliL
DUF1158              PF06643.6     82 seq236_BIOID47103    -             82   2.3e-48  162.2   8.9   1   1   1.8e-52   2.5e-48  162.1   6.2     1    82     1    82     1    82 0.99 Protein of unknown function (DUF1158)
MFS_1                PF07690.11   354 seq240_BIOID47103    -            421   3.2e-23   81.9  39.5   1   1   3.6e-27     5e-23   81.3  22.9    22   351    33   365    25   368 0.78 Major Facilitator Superfamily
TonB_dep_Rec         PF00593.19   276 seq241_BIOID47103    -            673   9.8e-27   94.4  13.9   1   1   1.4e-30   9.8e-27   94.4   9.6     3   273   434   668   432   671 0.87 TonB dependent receptor
Plug                 PF07715.10   108 seq241_BIOID47103    -            673   4.2e-15   55.8   1.8   1   1   1.3e-18   8.8e-15   54.8   1.3     6   108    48   149    42   149 0.92 TonB-dependent Receptor Plug Domain
DUF945               PF06097.6    459 seq243_BIOID47103    -            502  4.9e-150  500.1  17.8   1   1  4.1e-154  5.5e-150  500.0  12.3     1   459     1   482     1   482 0.99 Bacterial protein of unknown function (DUF945)
SNARE_assoc          PF09335.6    123 seq245_BIOID47103    -            236   1.1e-27   96.5   6.3   1   1   7.9e-32   1.1e-27   96.5   4.4     1   121    63   180    63   182 0.98 SNARE associated Golgi protein
phage_tail_N         PF08400.5    134 seq246_BIOID47103    -            673   6.6e-57  190.8   0.4   1   1   1.5e-60   6.6e-57  190.8   0.2     1   134     1   134     1   134 0.99 Prophage tail fibre N-terminal
CarboxypepD_reg      PF13620.1     82 seq246_BIOID47103    -            673   8.1e-07   28.8   2.9   1   1   1.8e-10   8.4e-07   28.8   0.1     1    74     4    82     4    89 0.82 Carboxypeptidase regulatory-like domain
ParBc                PF02195.13    90 seq248_BIOID47103    -            209   4.5e-16   58.6   0.0   1   1   6.1e-20   8.3e-16   57.7   0.0     2    90    52   146    51   146 0.96 ParB-like nuclease domain
Maf                  PF02545.9    195 seq250_BIOID47103    -            207   1.6e-64  216.5   0.0   1   1   1.4e-68   1.9e-64  216.2   0.0     2   189    16   201    15   205 0.98 Maf-like protein
Sigma54_activat      PF00158.21   168 seq251_BIOID47103    -            513     6e-56  188.4   0.0   1   1     2e-59     9e-56  187.8   0.0     2   167   207   365   206   366 0.98 Sigma-54 interaction domain
PAS_8                PF13188.1     64 seq251_BIOID47103    -            513   7.4e-06   25.5   0.0   1   1   5.4e-09   2.5e-05   23.8   0.0     3    52    82   135    81   148 0.79 PAS domain
AAA                  PF00004.24   132 seq251_BIOID47103    -            513   3.7e-05   23.8   0.0   1   1     2e-08     9e-05   22.5   0.0     1   111   230   341   230   358 0.86 ATPase family associated with various cellular activities (AAA)
Oxidored_FMN         PF00724.15   341 seq252_BIOID47103    -            365   2.3e-90  302.9   0.0   1   1   1.9e-94   2.6e-90  302.7   0.0     1   340     5   343     5   344 0.93 NADH:flavin oxidoreductase / NADH oxidase family
FAD_binding_5        PF00941.16   171 seq259_BIOID47103    -            292   3.7e-50  169.5   0.0   1   1   7.6e-54   5.2e-50  169.0   0.0     4   170     6   173     3   174 0.98 FAD binding domain in molybdopterin dehydrogenase
CO_deh_flav_C        PF03450.12   103 seq259_BIOID47103    -            292   4.6e-25   87.4   0.1   1   1   2.5e-28   1.7e-24   85.6   0.0     2   103   183   283   182   283 0.97 CO dehydrogenase flavoprotein C-terminal domain
ketoacyl-synt        PF00109.21   255 seq260_BIOID47103    -           3163   3.2e-71  239.7   0.2   1   1   1.1e-73   7.7e-71  238.4   0.1     2   255    27   276    26   276 0.95 Beta-ketoacyl synthase, N-terminal domain
Acyl_transf_1        PF00698.16   318 seq260_BIOID47103    -           3163   5.7e-58  196.6   1.0   1   1   1.2e-60     9e-58  195.9   0.7     1   317   551   863   551   864 0.94 Acyl transferase domain
Condensation         PF00668.15   301 seq260_BIOID47103    -           3163   1.8e-42  145.1   3.3   1   1   6.2e-45   4.4e-42  143.8   2.3     4   300  1915  2209  1912  2210 0.91 Condensation domain
Methyltransf_12      PF08242.7     99 seq260_BIOID47103    -           3163   5.2e-41  139.0   0.0   1   2     1e-23   7.4e-21   74.3   0.0     1    99  1093  1194  1093  1194 0.97 Methyltransferase domain
Methyltransf_12      PF08242.7     99 seq260_BIOID47103    -           3163   5.2e-41  139.0   0.0   2   2   8.5e-20   6.2e-17   61.7   0.0     1    99  2593  2693  2593  2693 0.98 Methyltransferase domain
Ketoacyl-synt_C      PF02801.17   119 seq260_BIOID47103    -           3163   5.3e-40  135.8   0.1   1   1   1.9e-42   1.4e-39  134.5   0.1     2   119   285   402   284   402 0.98 Beta-ketoacyl synthase, C-terminal domain
KR                   PF08659.5    181 seq260_BIOID47103    -           3163   1.3e-38  132.4  10.6   1   1   7.2e-41   5.2e-38  130.4   3.5     3   180  1560  1730  1559  1731 0.95 KR domain
adh_short            PF00106.20   167 seq260_BIOID47103    -           3163   6.3e-36  123.6   5.3   1   1   8.8e-39   6.3e-36  123.6   3.7     2   162  1559  1712  1558  1715 0.95 short chain dehydrogenase
PP-binding           PF00550.20    67 seq260_BIOID47103    -           3163   7.9e-23   80.4   0.0   1   2     6e-10   4.3e-07   29.9   0.0     2    65  1823  1887  1822  1889 0.85 Phosphopantetheine attachment site
PP-binding           PF00550.20    67 seq260_BIOID47103    -           3163   7.9e-23   80.4   0.0   2   2   1.8e-15   1.3e-12   47.6   0.0     2    67  2832  2894  2831  2894 0.93 Phosphopantetheine attachment site
Thioesterase         PF00975.15   229 seq260_BIOID47103    -           3163     5e-22   79.1   0.6   1   1   2.5e-24   1.8e-21   77.3   0.4     2   229  2915  3152  2914  3152 0.72 Thioesterase domain
NRPS                 PF08415.5     58 seq260_BIOID47103    -           3163   1.4e-22   79.0   0.6   1   1   7.5e-25   5.4e-22   77.1   0.2     1    58  2232  2293  2232  2293 0.99 Nonribosomal peptide synthase
Methyltransf_23      PF13489.1    162 seq260_BIOID47103    -           3163   4.5e-21   75.1   0.1   1   2   3.3e-13   2.4e-10   40.2   0.0    20   160  1086  1246  1065  1247 0.66 Methyltransferase domain
Methyltransf_23      PF13489.1    162 seq260_BIOID47103    -           3163   4.5e-21   75.1   0.1   2   2   2.3e-10   1.6e-07   31.0   0.0    12   157  2579  2745  2556  2749 0.63 Methyltransferase domain
Methyltransf_31      PF13847.1    152 seq260_BIOID47103    -           3163   8.3e-19   67.5   0.0   1   1   5.9e-13   4.2e-10   39.2   0.0     2   112  1087  1200  1086  1248 0.88 Methyltransferase domain
Methyltransf_18      PF12847.2    112 seq260_BIOID47103    -           3163   3.8e-18   65.9   0.3   1   2   1.3e-09   9.2e-07   29.3   0.0     3   110  1090  1197  1088  1199 0.79 Methyltransferase domain
Methyltransf_18      PF12847.2    112 seq260_BIOID47103    -           3163   3.8e-18   65.9   0.3   2   2   1.5e-09   1.1e-06   29.1   0.0     3   110  2590  2696  2588  2698 0.81 Methyltransferase domain
Methyltransf_11      PF08241.7     95 seq260_BIOID47103    -           3163   4.5e-16   59.0   0.0   1   2   1.9e-10   1.4e-07   31.8   0.0     1    94  1093  1195  1093  1196 0.90 Methyltransferase domain
Methyltransf_11      PF08241.7     95 seq260_BIOID47103    -           3163   4.5e-16   59.0   0.0   2   2   3.8e-08   2.7e-05   24.4   0.0     1    95  2593  2695  2593  2695 0.86 Methyltransferase domain
Ubie_methyltran      PF01209.13   233 seq260_BIOID47103    -           3163   5.9e-11   41.8   0.0   1   1   2.9e-07   0.00021   20.3   0.0    40   158  1081  1203  1074  1213 0.86 ubiE/COQ5 methyltransferase family
Thiolase_N           PF00108.18   264 seq260_BIOID47103    -           3163   1.3e-05   24.1   0.1   1   1   3.4e-08   2.5e-05   23.2   0.1    75   115   185   225   153   235 0.85 Thiolase, N-terminal domain
YbaK                 PF04073.10   123 seq262_BIOID47103    -            167   2.2e-25   88.7   0.0   1   1   2.1e-29   2.9e-25   88.3   0.0     1   122    30   154    30   155 0.94 YbaK / prolyl-tRNA synthetases associated domain
BPD_transp_1         PF00528.17   185 seq264_BIOID47103    -            264   5.3e-20   71.5  16.3   1   1   3.9e-24   5.3e-20   71.5  11.3     2   181    75   253    74   257 0.90 Binding-protein-dependent transport system inner membrane component
MerR_2               PF13591.1     84 seq266_BIOID47103    -            101   6.9e-30  102.3   0.3   1   1   5.7e-34   7.9e-30  102.1   0.2     1    84     8    92     8    92 0.95 MerR HTH family regulatory protein
DNA_pol_B            PF00136.16   467 seq269_BIOID47103    -            783   4.7e-49  167.3   0.0   1   2   9.1e-11   6.2e-07   28.4   0.1    42    73   400   430   373   440 0.90 DNA polymerase family B
DNA_pol_B            PF00136.16   467 seq269_BIOID47103    -            783   4.7e-49  167.3   0.0   2   2   1.3e-43   9.1e-40  136.6   0.0   159   451   490   771   444   779 0.85 DNA polymerase family B
DNA_pol_B_exo1       PF03104.14   317 seq269_BIOID47103    -            783     2e-15   56.4   0.0   1   1   3.7e-18   2.5e-14   52.8   0.0    65   317    74   296    50   296 0.91 DNA polymerase family B, exonuclease domain
YlaC                 PF10777.4    156 seq270_BIOID47103    -            169   8.1e-76  252.7   0.3   1   1   6.7e-80   9.2e-76  252.5   0.2     1   155    14   167    14   168 0.99 sigma70 family sigma factor YlaC
DUF3279              PF11682.3    128 seq271_BIOID47103    -            144     2e-57  192.1   5.4   1   1   1.7e-61   2.4e-57  191.9   3.8     1   126     2   126     2   128 0.97 Protein of unknown function (DUF3279)
Phage_tail_L         PF05100.7    206 seq272_BIOID47103    -            152   3.5e-69  231.9   0.0   1   1   2.9e-73   3.9e-69  231.7   0.0    54   206     2   150     1   150 0.99 Phage minor tail protein L
UPF0150              PF03681.10    48 seq273_BIOID47103    -            145   1.2e-12   47.0   0.1   1   1   2.8e-16   1.9e-12   46.4   0.1     1    45     9    53     9    56 0.95 Uncharacterised protein family (UPF0150)
HTH_3                PF01381.17    55 seq273_BIOID47103    -            145   2.1e-07   30.5   0.1   1   1   4.7e-11   3.2e-07   29.9   0.1     7    53    95   141    89   143 0.93 Helix-turn-helix
ABC_tran             PF00005.22   118 seq274_BIOID47103    -            343   2.1e-27   95.6   0.0   1   1   1.3e-30   4.4e-27   94.6   0.0     1   118    45   169    45   169 0.95 ABC transporter
NIL                  PF09383.5     76 seq274_BIOID47103    -            343   7.6e-23   79.7   0.0   1   1   4.6e-26   1.6e-22   78.7   0.0     4    76   268   340   266   340 0.98 NIL domain
AAA_21               PF13304.1    303 seq274_BIOID47103    -            343   1.3e-12   48.1   0.1   1   1   1.8e-11     6e-08   32.8   0.0   220   298   124   200    87   205 0.84 AAA domain
BPD_transp_1         PF00528.17   185 seq277_BIOID47103    -            264     7e-28   97.2  12.8   1   1   5.1e-32     7e-28   97.2   8.9     1   181    81   248    77   252 0.97 Binding-protein-dependent transport system inner membrane component
GFO_IDH_MocA         PF01408.17   120 seq278_BIOID47103    -            337   6.9e-29  100.6   0.0   1   1   3.4e-32   2.3e-28   98.9   0.0     1   119     4   121     4   122 0.98 Oxidoreductase family, NAD-binding Rossmann fold
GFO_IDH_MocA_C       PF02894.12   115 seq278_BIOID47103    -            337   2.8e-06   26.9   0.1   1   1   8.8e-10     6e-06   25.9   0.1    30    97   162   227   154   233 0.83 Oxidoreductase family, C-terminal alpha/beta domain
Response_reg         PF00072.19   112 seq279_BIOID47103    -            215     2e-26   92.0   0.1   1   1   4.4e-30     3e-26   91.5   0.1     1   111    11   122    11   123 0.98 Response regulator receiver domain
GerE                 PF00196.14    58 seq279_BIOID47103    -            215   7.4e-24   82.7   0.2   1   1   1.8e-27   1.3e-23   81.9   0.1     3    58   154   209   152   209 0.98 Bacterial regulatory proteins, luxR family
LysR_substrate       PF03466.15   209 seq280_BIOID47103    -            291   1.3e-45  154.9   0.1   1   1   3.1e-49   2.1e-45  154.2   0.1     2   204    85   282    84   285 0.98 LysR substrate binding domain
HTH_1                PF00126.22    60 seq280_BIOID47103    -            291   2.4e-18   65.5   0.9   1   1   6.8e-22   4.7e-18   64.5   0.6     1    60     3    62     3    62 0.97 Bacterial regulatory helix-turn-helix protein, lysR family
YagB_YeeU_YfjZ       PF06154.6    105 seq283_BIOID47103    -            126   2.6e-53  178.5   0.0   1   1   2.3e-57   3.1e-53  178.3   0.0     2   104    16   118    15   119 0.98 YagB/YeeU/YfjZ family
EAL                  PF00563.15   236 seq284_BIOID47103    -            532   1.3e-59  201.4   0.2   1   1   2.8e-63   1.9e-59  200.8   0.2     4   236   273   501   270   501 0.93 EAL domain
CSS-motif            PF12792.2    208 seq284_BIOID47103    -            532   1.7e-40  138.5   0.5   1   1     4e-44   2.7e-40  137.8   0.1     3   203    42   242    40   247 0.91 CSS motif domain associated with EAL
HTH_3                PF01381.17    55 seq285_BIOID47103    -            178   6.1e-17   61.1   0.0   1   1   3.7e-20   8.5e-17   60.6   0.0     1    53    12    64    12    66 0.97 Helix-turn-helix
HTH_31               PF13560.1     64 seq285_BIOID47103    -            178   1.1e-10   41.4   0.0   1   1   8.4e-14   1.9e-10   40.6   0.0     4    57    10    62     8    76 0.93 Helix-turn-helix domain
HTH_19               PF12844.2     64 seq285_BIOID47103    -            178     1e-09   38.1   0.0   1   1   6.5e-13   1.5e-09   37.6   0.0     3    59    11    67     9    71 0.95 Helix-turn-helix domain
Cupin_2              PF07883.6     71 seq285_BIOID47103    -            178   1.1e-09   37.4   0.2   1   1   7.7e-13   1.7e-09   36.8   0.2     3    69   104   171   102   173 0.93 Cupin domain
HTH_26               PF13443.1     63 seq285_BIOID47103    -            178   5.5e-06   26.3   0.0   1   1   3.5e-09     8e-06   25.8   0.0     2    59    12    68    11    72 0.93 Cro/C1-type HTH DNA-binding domain
HTH_25               PF13413.1     62 seq285_BIOID47103    -            178   4.7e-06   26.0   0.0   1   1   3.4e-09   7.9e-06   25.3   0.0     2    35    12    45    11    49 0.94 Helix-turn-helix domain
Peptidase_C26        PF07722.8    217 seq288_BIOID47103    -            254   3.3e-69  232.5   0.0   1   1   5.6e-73   3.8e-69  232.3   0.0     1   217     8   224     8   224 0.96 Peptidase C26
GATase               PF00117.23   192 seq288_BIOID47103    -            254   8.2e-12   44.8   0.0   1   1   1.6e-15   1.1e-11   44.4   0.0    43   190    62   241    31   243 0.69 Glutamine amidotransferase class-I
FecR                 PF04773.8     98 seq289_BIOID47103    -            317   2.7e-17   62.6   0.8   1   1   3.1e-21   4.3e-17   62.0   0.6     2    98   110   203   109   203 0.90 FecR protein
ChaB                 PF06150.7     57 seq291_BIOID47103    -             76     6e-26   89.9   5.7   1   1   5.5e-30   7.6e-26   89.5   4.0     1    57     9    76     9    76 0.98 ChaB
Phage_lysozyme       PF00959.14   110 seq293_BIOID47103    -            177   1.8e-29  102.1   0.0   1   1   1.7e-33   2.3e-29  101.7   0.0     1   110    48   166    48   166 0.97 Phage lysozyme
FMN_bind             PF04205.9     81 seq294_BIOID47103    -            253   7.4e-13   48.3   0.0   1   1   1.2e-16   1.6e-12   47.2   0.0    12    77   148   231   137   234 0.89 FMN-binding domain
Ferric_reduct        PF01794.14   125 seq295_BIOID47103    -            211   1.4e-13   50.8   9.7   1   1     1e-17   1.4e-13   50.8   6.8     5   124    51   161    46   162 0.89 Ferric reductase like transmembrane component
PRK                  PF00485.13   194 seq296_BIOID47103    -            336   3.1e-13   49.5   0.0   1   1   4.3e-17   5.8e-13   48.7   0.0     1   148   110   264   110   274 0.87 Phosphoribulokinase / Uridine kinase family
YmgB                 PF10798.3     61 seq300_BIOID47103    -             88   3.4e-29  100.3   2.6   1   1   3.8e-33   5.3e-29   99.7   1.8     1    61    28    88    28    88 0.98 Biofilm development protein YmgB/AriR
DUF419               PF04237.8     92 seq303_BIOID47103    -            127   2.2e-26   91.9   0.0   1   1   1.9e-30   2.6e-26   91.6   0.0     1    92    14   107    14   107 0.97 Protein of unknown function (DUF419)
HHA                  PF05321.6     57 seq305_BIOID47103    -             42   1.2e-13   50.8   0.0   1   1   9.4e-18   1.3e-13   50.7   0.0    20    57     2    39     1    39 0.97 Haemolysin expression modulating protein
LysE                 PF01810.13   191 seq310_BIOID47103    -            195   4.2e-14   52.1  16.9   1   1   3.6e-18   4.9e-14   51.9  11.7     1   188    14   194    14   195 0.80 LysE type translocator
PCRF                 PF03462.13   116 seq311_BIOID47103    -            360   2.6e-43  146.2   0.4   1   1   8.7e-47     6e-43  145.1   0.3     3   116    65   178    63   178 0.98 PCRF domain
RF-1                 PF00472.15   114 seq311_BIOID47103    -            360   3.2e-39  133.1   0.0   1   1   4.7e-43   3.2e-39  133.1   0.0     9   114   216   321   208   321 0.97 RF-1 domain
Hexapep              PF00132.19    36 seq312_BIOID47103    -            269   7.3e-13   47.2  11.9   1   1   1.4e-13   1.9e-09   36.4   4.4     1    36   151   186   151   186 0.96 Bacterial transferase hexapeptide (six repeats)
IstB_IS21            PF01695.12   178 seq318_BIOID47103    -            259   6.1e-71  237.3   0.1   1   1   3.9e-74   1.3e-70  236.3   0.0     1   178    56   235    56   235 0.98 IstB-like ATP binding protein
Bac_DnaA             PF00308.13   219 seq318_BIOID47103    -            259   1.4e-07   31.2   0.0   1   1   6.2e-11   2.1e-07   30.6   0.0    37   136   105   202    75   207 0.85 Bacterial dnaA  protein
PhoH                 PF02562.11   205 seq318_BIOID47103    -            259   1.1e-05   24.6   0.1   1   1   1.6e-08   5.5e-05   22.3   0.0    11    48    94   131    83   142 0.80 PhoH-like protein
AAA                  PF00004.24   132 seq318_BIOID47103    -            259   2.5e-05   24.3   0.0   1   1   1.3e-08   4.3e-05   23.6   0.0     1    74   105   180   105   214 0.77 ATPase family associated with various cellular activities (AAA)
PALP                 PF00291.20   307 seq319_BIOID47103    -            398   1.1e-44  152.7   0.2   1   1     1e-48   1.4e-44  152.4   0.1     4   305    41   374    39   377 0.81 Pyridoxal-phosphate dependent enzyme
DUF413               PF04219.7     94 seq322_BIOID47103    -            112   1.5e-38  130.2   0.1   1   1   1.4e-42   1.9e-38  129.9   0.1     1    90    10    99    10   102 0.97 Protein of unknown function, DUF
Dehydratase_LU       PF02286.10   554 seq327_BIOID47103    -            554  1.8e-313 1039.8   0.9   1   1  1.5e-317    2e-313 1039.6   0.6     1   553     1   553     1   554 1.00 Dehydratase large subunit
DUF554               PF04474.7    226 seq330_BIOID47103    -            242   1.1e-76  256.8  19.1   1   1   9.2e-81   1.3e-76  256.6  13.2     2   226    10   237     9   237 0.97 Protein of unknown function (DUF554)
Sua5_yciO_yrdC       PF01300.13   179 seq332_BIOID47103    -            206   1.2e-47  161.3   0.0   1   1   1.1e-51   1.4e-47  161.0   0.0     2   179    23   198    22   198 0.95 Telomere recombination
Aldo_ket_red         PF00248.16   283 seq334_BIOID47103    -            286   2.6e-55  187.1   0.0   1   1   2.2e-59     3e-55  186.9   0.0     1   281    15   283    15   285 0.96 Aldo/keto reductase family
FliM                 PF02154.10   192 seq335_BIOID47103    -            334   1.2e-80  269.5   0.2   1   1   3.2e-84   2.2e-80  268.7   0.0     1   192    38   231    38   231 0.99 Flagellar motor switch protein FliM
SpoA                 PF01052.15    77 seq335_BIOID47103    -            334   1.4e-15   56.4   0.0   1   1   4.4e-19     3e-15   55.4   0.0     3    75   252   322   250   323 0.96 Surface presentation of antigens (SPOA)
DUF1040              PF06288.8     86 seq336_BIOID47103    -             89   1.6e-46  156.3   0.5   1   1   1.3e-50   1.8e-46  156.2   0.3     1    86     1    86     1    86 1.00 Protein of unknown function (DUF1040)
MFS_1                PF07690.11   354 seq337_BIOID47103    -            395   3.1e-29  101.7  52.0   1   1   1.4e-32   9.5e-29  100.1  27.1     2   344    13   341    12   344 0.81 Major Facilitator Superfamily
F420_oxidored        PF03807.12    96 seq340_BIOID47103    -            269   1.1e-23   83.3   0.6   1   1   3.5e-27   2.4e-23   82.2   0.4     1    96     4    99     4    99 0.98 NADP oxidoreductase coenzyme F420-dependent
NAD_binding_2        PF03446.10   162 seq340_BIOID47103    -            269   4.9e-10   39.4   0.1   1   1   1.7e-13   1.2e-09   38.1   0.1     2    92     3    96     2   116 0.89 NAD binding domain of 6-phosphogluconate dehydrogenase
Response_reg         PF00072.19   112 seq342_BIOID47103    -            204   3.2e-26   91.4   0.4   1   1   6.8e-30   4.6e-26   90.8   0.3     2   111     4   113     3   114 0.98 Response regulator receiver domain
GerE                 PF00196.14    58 seq342_BIOID47103    -            204   3.1e-22   77.5   0.1   1   1   1.1e-25   7.8e-22   76.2   0.0     2    58   142   198   141   198 0.97 Bacterial regulatory proteins, luxR family
DJ-1_PfpI            PF01965.19   147 seq344_BIOID47103    -            283   4.2e-12   45.6   0.0   1   1   5.2e-16   7.1e-12   44.8   0.0    22   143   125   274   108   278 0.81 DJ-1/PfpI family
Rick_17kDa_Anti      PF05433.10    42 seq346_BIOID47103    -            155   1.4e-07   30.9  26.2   1   1   1.8e-11   2.5e-07   30.1  18.2     1    42    62   103    62   103 0.96 Glycine zipper 2TM domain
LrgA                 PF03788.9     96 seq349_BIOID47103    -            135   4.4e-29   99.9  10.2   1   1   4.3e-33   5.8e-29   99.5   7.1     1    94    24   117    24   119 0.98 LrgA family
BPD_transp_1         PF00528.17   185 seq351_BIOID47103    -            259   1.1e-22   80.3   5.2   1   1   7.8e-27   1.1e-22   80.3   3.6     2   179    88   258    87   259 0.98 Binding-protein-dependent transport system inner membrane component
Fer2                 PF00111.22    78 seq352_BIOID47103    -             84   9.2e-11   41.2   2.6   1   1   7.5e-15     1e-10   41.0   1.8     7    78    10    77     4    77 0.83 2Fe-2S iron-sulfur cluster binding domain
MM_CoA_mutase        PF01642.17   516 seq355_BIOID47103    -            714    4e-256  849.9   1.6   1   1  6.9e-260  4.7e-256  849.7   1.1     2   516    28   542    27   542 1.00 Methylmalonyl-CoA mutase
B12-binding          PF02310.14   121 seq355_BIOID47103    -            714   2.1e-15   56.5   0.4   1   1   9.4e-19   6.4e-15   54.9   0.0     2   117   586   699   585   703 0.92 B12 binding domain
Peptidase_S24        PF00717.18    70 seq358_BIOID47103    -            235   2.2e-12   46.3   0.1   1   1   4.7e-16   3.2e-12   45.7   0.1     1    68   136   203   136   205 0.95 Peptidase S24-like
HTH_3                PF01381.17    55 seq358_BIOID47103    -            235   9.5e-07   28.4   0.0   1   1   3.3e-10   2.2e-06   27.2   0.0    15    55    33    73    15    73 0.90 Helix-turn-helix
HlyD                 PF00529.15   306 seq361_BIOID47103    -            332   1.2e-26   93.6  14.4   1   1   4.8e-30   1.6e-26   93.1  10.0     1   263    43   293    43   329 0.80 HlyD family secretion protein
HlyD_3               PF13437.1    105 seq361_BIOID47103    -            332   8.8e-15   54.8   0.1   1   1   1.1e-15   3.7e-12   46.3   0.0     1   101   206   314   206   318 0.80 HlyD family secretion protein
HlyD_2               PF12700.2    328 seq361_BIOID47103    -            332   2.3e-14   53.1   0.3   1   1   8.6e-17   2.9e-13   49.5   0.2    10   265    33   323    27   328 0.77 HlyD family secretion protein
Biotin_lipoyl_2      PF13533.1     50 seq361_BIOID47103    -            332   8.9e-12   44.3   0.0   1   1   2.6e-15   8.9e-12   44.3   0.0     1    49    43    91    43    92 0.96 Biotin-lipoyl like
Prok-JAB             PF14464.1    105 seq362_BIOID47103    -            247   6.8e-20   70.4   0.3   1   1   1.8e-23   1.3e-19   69.6   0.2     3    99     3    99     1   108 0.92 Prokaryotic homologs of the JAB domain
NLPC_P60             PF00877.14   105 seq362_BIOID47103    -            247   7.9e-14   51.2   0.0   1   1   1.6e-17   1.1e-13   50.7   0.0     1   105   111   224   111   224 0.92 NlpC/P60 family
ChaC                 PF04752.7    177 seq363_BIOID47103    -            238   2.6e-53  180.5   0.0   1   1   2.3e-57   3.1e-53  180.2   0.0     1   176    54   222    54   223 0.95 ChaC-like protein
Sigma54_activat      PF00158.21   168 seq364_BIOID47103    -            528   4.6e-65  218.0   0.1   1   1   1.8e-68   6.2e-65  217.6   0.0     1   167   218   393   218   394 0.96 Sigma-54 interaction domain
PrpR_N               PF06506.6    175 seq364_BIOID47103    -            528   3.8e-58  195.6   0.1   1   1   1.7e-61   5.7e-58  195.0   0.1     2   171    29   197    28   202 0.98 Propionate catabolism activator
HTH_8                PF02954.14    42 seq364_BIOID47103    -            528   1.9e-10   39.9   0.2   1   1   4.2e-13   1.4e-09   37.1   0.0    11    40   498   527   498   528 0.97 Bacterial regulatory protein, Fis family
Mg_chelatase         PF01078.16   207 seq364_BIOID47103    -            528   3.2e-05   23.0   0.3   1   1   2.9e-08    0.0001   21.4   0.2     9   155   226   366   215   371 0.78 Magnesium chelatase, subunit ChlI
Rnf-Nqr              PF02508.9    190 seq365_BIOID47103    -            231   7.9e-59  198.3   9.5   1   1   6.7e-63   9.1e-59  198.1   6.6     1   189     1   200     1   201 0.98 Rnf-Nqr subunit, membrane protein
Iso_dh               PF00180.15   348 seq366_BIOID47103    -            364  3.9e-140  466.6   0.0   1   1  3.2e-144  4.4e-140  466.4   0.0     1   348     7   356     7   356 0.99 Isocitrate/isopropylmalate dehydrogenase
CSD                  PF00313.17    66 seq367_BIOID47103    -             70   3.4e-21   74.6   0.0   1   1   2.7e-25   3.7e-21   74.5   0.0     1    65     5    69     5    70 0.98 'Cold-shock' DNA-binding domain
DUF1219              PF06755.7    117 seq369_BIOID47103    -            125   1.7e-59  198.3   0.0   1   1   1.5e-63     2e-59  198.1   0.0     1   113     1   113     1   122 0.97 Protein of unknown function (DUF1219)
Aminotran_1_2        PF00155.16   363 seq370_BIOID47103    -            468   1.8e-31  109.3   0.0   1   1   4.1e-35   2.8e-31  108.6   0.0    44   348   145   445   120   458 0.88 Aminotransferase class I and II
GntR                 PF00392.16    64 seq370_BIOID47103    -            468   5.9e-15   54.3   0.1   1   1   2.9e-18     2e-14   52.6   0.0     1    64     3    66     3    66 0.98 Bacterial regulatory proteins, gntR family
BPD_transp_1         PF00528.17   185 seq372_BIOID47103    -            302   6.3e-26   90.9   9.9   1   1   9.3e-30   6.3e-26   90.9   6.8     1   182   119   300   115   302 0.98 Binding-protein-dependent transport system inner membrane component
OppC_N               PF12911.2     56 seq372_BIOID47103    -            302   1.7e-19   68.7   0.4   1   1   2.5e-23   1.7e-19   68.7   0.2     1    55    22    76    22    77 0.94 N-terminal TM domain of oligopeptide transport permease C
ABC-3                PF00950.12   258 seq374_BIOID47103    -            261   6.4e-88  294.2  26.0   1   1   1.1e-91   7.2e-88  294.0  18.0     2   257     2   257     1   258 0.99 ABC 3 transport family
FecCD                PF01032.13   311 seq374_BIOID47103    -            261   7.3e-07   28.1  27.3   1   1   1.1e-10   7.3e-07   28.1  18.9   103   309    56   255    29   257 0.75 FecCD transport family
Ald_Xan_dh_C2        PF02738.13   543 seq375_BIOID47103    -            732  1.7e-139  465.5   0.1   1   1  3.1e-143  2.1e-139  465.2   0.1     7   543   153   668   142   668 0.97 Molybdopterin-binding domain of aldehyde dehydrogenase
Ald_Xan_dh_C         PF01315.17   111 seq375_BIOID47103    -            732   2.1e-23   82.3   1.3   1   1   6.6e-27   4.5e-23   81.3   0.9     1   110    34   137    33   138 0.94 Aldehyde oxidase and xanthine dehydrogenase, a/b hammerhead domain
DUF4137              PF13593.1    313 seq376_BIOID47103    -            332  1.2e-105  352.9  22.9   1   1  9.7e-110  1.3e-105  352.8  15.9     1   312     8   315     8   316 0.98 SBF-like CPA transporter family (DUF4137)
OmpW                 PF03922.9    192 seq380_BIOID47103    -             35   6.4e-10   38.8   0.0   1   1   4.9e-14   6.7e-10   38.8   0.0   157   192     1    35     1    35 0.97 OmpW family
LemA                 PF04011.7    186 seq381_BIOID47103    -            200   4.1e-60  201.9   0.7   1   1   3.3e-64   4.6e-60  201.8   0.5     5   186     2   193     1   193 0.95 LemA family
NLPC_P60             PF00877.14   105 seq386_BIOID47103    -            275   1.2e-33  114.9   0.0   1   1   4.8e-37   3.3e-33  113.5   0.0     1   105   157   267   157   267 0.98 NlpC/P60 family
Iso_dh               PF00180.15   348 seq388_BIOID47103    -             50   1.6e-07   30.4   0.0   1   1   1.3e-11   1.8e-07   30.3   0.0   305   348     1    46     1    46 0.97 Isocitrate/isopropylmalate dehydrogenase
GGDEF                PF00990.16   161 seq390_BIOID47103    -           1105   2.4e-45  153.9   0.2   1   1   2.9e-48   4.9e-45  152.8   0.2     1   160   682   838   682   839 0.97 GGDEF domain
MASE1                PF05231.9    299 seq390_BIOID47103    -           1105   1.8e-33  115.7  42.3   1   1     1e-36   1.8e-33  115.7  29.3     2   298    19   294    18   295 0.88 MASE1
PAS_9                PF13426.1    104 seq390_BIOID47103    -           1105   4.4e-29  100.8   0.0   1   2   3.3e-15   5.7e-12   45.8   0.0     3   104   314   416   312   416 0.95 PAS domain
PAS_9                PF13426.1    104 seq390_BIOID47103    -           1105   4.4e-29  100.8   0.0   2   2   3.7e-12   6.4e-09   36.0   0.0     2   104   566   670   565   670 0.92 PAS domain
PAS_3                PF08447.6     91 seq390_BIOID47103    -           1105   6.2e-26   90.2   0.0   1   2   1.2e-12     2e-09   37.3   0.0     5    89   328   409   324   411 0.93 PAS fold
PAS_3                PF08447.6     91 seq390_BIOID47103    -           1105   6.2e-26   90.2   0.0   2   2   1.3e-13   2.3e-10   40.3   0.0     2    91   452   537   451   537 0.96 PAS fold
PAS_4                PF08448.5    110 seq390_BIOID47103    -           1105   2.5e-23   82.1   0.0   1   2   1.9e-09   3.2e-06   27.0   0.0     7   110   314   419   309   419 0.90 PAS fold
PAS_4                PF08448.5    110 seq390_BIOID47103    -           1105   2.5e-23   82.1   0.0   2   2   1.1e-13     2e-10   40.5   0.0     1   109   561   672   561   673 0.94 PAS fold
PAS                  PF00989.19   113 seq390_BIOID47103    -           1105   4.1e-23   81.2   0.1   1   2   3.1e-12   5.2e-09   35.7   0.0     2   113   303   414   302   414 0.91 PAS fold
PAS                  PF00989.19   113 seq390_BIOID47103    -           1105   4.1e-23   81.2   0.1   2   2   5.8e-11   9.9e-08   31.6   0.0     7   113   561   668   555   668 0.94 PAS fold
EAL                  PF00563.15   236 seq390_BIOID47103    -           1105   9.4e-18   64.4   0.2   1   1   1.7e-20   2.9e-17   62.8   0.1    37   234   896  1088   890  1090 0.93 EAL domain
PAS_8                PF13188.1     64 seq390_BIOID47103    -           1105     1e-11   44.0   0.0   1   2   7.5e-07    0.0013   18.4   0.0     2    51   303   358   302   371 0.72 PAS domain
PAS_8                PF13188.1     64 seq390_BIOID47103    -           1105     1e-11   44.0   0.0   2   2   1.6e-07   0.00027   20.5   0.0     1    52   555   607   555   619 0.80 PAS domain
VWA_CoxE             PF05762.9    222 seq391_BIOID47103    -            378   7.5e-65  218.0   0.2   1   1   2.3e-68     1e-64  217.6   0.1     1   222   151   372   151   372 0.98 VWA domain containing CoxE-like protein
VWA_2                PF13519.1    172 seq391_BIOID47103    -            378   8.7e-09   35.6   0.6   1   1   5.1e-12   2.3e-08   34.2   0.2     2   140   217   342   216   375 0.84 von Willebrand factor type A domain
VWA                  PF00092.23   179 seq391_BIOID47103    -            378   4.2e-06   26.4   0.7   1   1   6.7e-09     3e-05   23.6   0.5     2   142   217   336   216   348 0.76 von Willebrand factor type A domain
Nitroreductase       PF00881.19   165 seq392_BIOID47103    -            217   9.9e-31  106.6   0.0   1   1   8.4e-35   1.2e-30  106.4   0.0     2   165     8   193     7   193 0.98 Nitroreductase family
Peripla_BP_4         PF13407.1    258 seq394_BIOID47103    -            340   5.2e-54  183.2   4.3   1   1   4.7e-58   6.5e-54  182.8   3.0     1   256    30   285    30   287 0.96 Periplasmic binding protein domain
Acyl_transf_3        PF01757.17   340 seq396_BIOID47103    -            385   5.2e-42  143.7  46.0   1   1   4.3e-46   5.9e-42  143.5  31.9     2   339    10   356     9   357 0.96 Acyltransferase family
APH                  PF01636.18   239 seq398_BIOID47103    -            328   2.2e-41  142.0   2.0   1   1   5.1e-45   3.5e-41  141.4   1.4     2   232    31   259    30   269 0.84 Phosphotransferase enzyme family
EcKinase             PF02958.15   293 seq398_BIOID47103    -            328   7.2e-05   21.9   0.0   1   1   1.9e-08   0.00013   21.1   0.0   197   280   176   252   149   257 0.79 Ecdysteroid kinase
NAD_binding_9        PF13454.1    156 seq399_BIOID47103    -            534     4e-32  111.0   0.2   1   1   6.3e-36   8.5e-32  109.9   0.0     1   155     5   164     5   165 0.90 FAD-NAD(P)-binding
EAL                  PF00563.15   236 seq400_BIOID47103    -            518   1.4e-64  217.7   0.0   1   1   2.9e-68     2e-64  217.2   0.0     2   235   275   503   274   504 0.96 EAL domain
CSS-motif            PF12792.2    208 seq400_BIOID47103    -            518   1.3e-41  142.1   0.0   1   1   3.2e-45   2.2e-41  141.3   0.0     2   208    38   249    37   249 0.94 CSS motif domain associated with EAL
Fer4_10              PF13237.1     52 seq401_BIOID47103    -             86   4.7e-13   48.5  11.7   1   1   2.4e-16   6.4e-13   48.1   8.1     4    52     5    55     2    55 0.88 4Fe-4S dicluster domain
Fer4_7               PF12838.2     52 seq401_BIOID47103    -             86   5.1e-08   33.0  11.8   1   1   2.6e-11   7.1e-08   32.5   8.2     1    49     8    55     8    60 0.88 4Fe-4S dicluster domain
Fer4_9               PF13187.1     55 seq401_BIOID47103    -             86   1.1e-06   28.6  12.9   1   1   7.5e-10     2e-06   27.8   9.0     1    51     8    55     8    60 0.93 4Fe-4S dicluster domain
Fer4                 PF00037.22    24 seq401_BIOID47103    -             86   9.2e-07   28.1  17.0   1   1   1.3e-09   3.5e-06   26.2   1.9     5    24     6    25     3    25 0.92 4Fe-4S binding domain
Cys_Met_Meta_PP      PF01053.15   386 seq402_BIOID47103    -            440  1.9e-122  408.1   0.0   1   1  1.6e-126  2.2e-122  408.0   0.0     1   385    52   436    52   437 0.97 Cys/Met metabolism PLP-dependent enzyme
Phage_ASH            PF10554.4    108 seq403_BIOID47103    -            284   7.3e-34  116.2   0.0   1   1   1.6e-37   1.1e-33  115.6   0.0     1   107    14   110    14   111 0.96 Ash protein family
Phage_pRha           PF09669.5     92 seq403_BIOID47103    -            284     1e-30  105.7   0.4   1   1   2.9e-34     2e-30  104.8   0.3     1    92   119   207   119   207 0.97 Phage regulatory protein Rha (Phage_pRha)
ABC_tran             PF00005.22   118 seq404_BIOID47103    -            511   7.7e-30  103.5   0.1   1   2     2e-21   1.3e-17   64.0   0.0     1   118    51   169    51   169 0.96 ABC transporter
ABC_tran             PF00005.22   118 seq404_BIOID47103    -            511   7.7e-30  103.5   0.1   2   2   3.8e-13   2.6e-09   37.3   0.0     3   117   305   431   303   432 0.73 ABC transporter
PTSIIB_sorb          PF03830.10   151 seq405_BIOID47103    -            323   1.5e-58  196.8   1.4   1   1   3.3e-62   2.2e-58  196.2   1.0     2   149   164   311   163   313 0.99 PTS system sorbose subfamily IIB component
EIIA-man             PF03610.11   116 seq405_BIOID47103    -            323   2.6e-35  120.8   0.1   1   1   9.9e-39   6.8e-35  119.5   0.0     1   114     4   117     4   119 0.98 PTS system fructose IIA component
Sulfatase            PF00884.18   379 seq408_BIOID47103    -            143   2.7e-11   43.0   0.1   1   1   2.4e-15   3.3e-11   42.7   0.0    16   187     1   138     1   141 0.81 Sulfatase
DUF441               PF04284.8    140 seq409_BIOID47103    -            148   7.7e-47  158.5  20.1   1   1   6.5e-51   8.9e-47  158.3  13.9     1   140     7   145     7   145 0.99 Protein of unknown function (DUF441)
rve                  PF00665.21   120 seq410_BIOID47103    -            272   4.8e-25   87.8   0.0   1   1   2.3e-28     8e-25   87.1   0.0     2   119   106   221   105   222 0.97 Integrase core domain
rve_3                PF13683.1     67 seq410_BIOID47103    -            272   1.4e-17   62.8   0.2   1   1   9.7e-21   3.3e-17   61.6   0.2     2    67   194   260   193   260 0.98 Integrase core domain
rve_2                PF13333.1     52 seq410_BIOID47103    -            272     1e-12   47.7   0.7   1   1   6.5e-16   2.2e-12   46.7   0.5     1    51   212   267   212   267 0.93 Integrase core domain
HTH_21               PF13276.1     60 seq410_BIOID47103    -            272   1.5e-09   37.5   5.4   1   1   1.2e-12   3.9e-09   36.2   3.8     3    59    27    82    23    83 0.89 HTH-like domain
Patatin              PF01734.17   204 seq411_BIOID47103    -            301   1.6e-24   86.8   0.4   1   1   2.2e-28     3e-24   85.9   0.1     1   201     8   165     8   167 0.95 Patatin-like phospholipase
Pterin_bind          PF00809.17   210 seq412_BIOID47103    -            271   1.5e-58  197.4   0.0   1   1   1.3e-62   1.8e-58  197.2   0.0     1   209    10   216    10   217 0.98 Pterin binding enzyme
SBP_bac_8            PF13416.1    281 seq414_BIOID47103    -            348   4.7e-43  147.8   7.8   1   1   2.3e-46   6.4e-43  147.3   5.4     2   278    42   313    41   317 0.91 Bacterial extracellular solute-binding protein
SBP_bac_6            PF13343.1    242 seq414_BIOID47103    -            348   4.8e-41  140.5   3.8   1   1   2.2e-44   6.2e-41  140.2   2.6     4   241    77   323    74   324 0.92 Bacterial extracellular solute-binding protein
SBP_bac_11           PF13531.1    231 seq414_BIOID47103    -            348   2.4e-16   59.9   0.0   1   1   1.4e-19   3.7e-16   59.3   0.0    16   223    42   285    37   293 0.82 Bacterial extracellular solute-binding protein
SBP_bac_1            PF01547.20   314 seq414_BIOID47103    -            348     1e-13   51.6  10.9   1   1   6.6e-17   1.8e-13   50.7   7.6    12   313    40   284    31   285 0.74 Bacterial extracellular solute-binding protein
Lipoprotein_8        PF02030.10   493 seq414_BIOID47103    -            348   7.2e-10   37.8   0.1   1   1     1e-12   2.7e-09   35.9   0.0    21    98    22   104     1   114 0.76 Hypothetical lipoprotein (MG045 family)
DUF2569              PF10754.4    149 seq416_BIOID47103    -            146   2.3e-48  164.0  10.6   1   1   1.9e-52   2.6e-48  163.8   7.3     2   149     4   145     3   145 0.99 Protein of unknown function (DUF2569)
LrgB                 PF04172.11   215 seq420_BIOID47103    -            231   1.2e-82  276.2  15.2   1   1   9.7e-87   1.3e-82  276.0  10.6     1   215    12   226    12   226 0.99 LrgB-like family
Fer2_2               PF01799.15    75 seq421_BIOID47103    -            159     4e-27   93.8   0.4   1   1   5.8e-31     4e-27   93.8   0.3     1    73    78   152    78   154 0.93 [2Fe-2S] binding domain
Fer2                 PF00111.22    78 seq421_BIOID47103    -            159   7.9e-07   28.6   1.2   1   1   1.2e-10   7.9e-07   28.6   0.8     3    55    13    64    11    85 0.80 2Fe-2S iron-sulfur cluster binding domain
DUF770               PF05591.7    158 seq422_BIOID47103    -            167   2.1e-48  163.7   0.2   1   1   1.8e-52   2.5e-48  163.5   0.1     3   156    10   162     8   164 0.98 Protein of unknown function (DUF770)
NLPC_P60             PF00877.14   105 seq423_BIOID47103    -            188   1.2e-34  118.1   0.1   1   1   1.3e-38   1.7e-34  117.6   0.0     1   105    79   183    79   183 0.98 NlpC/P60 family
Cupin_2              PF07883.6     71 seq428_BIOID47103    -            185     9e-18   63.4   0.1   1   1   5.2e-21   1.4e-17   62.8   0.1     2    69   111   178   110   180 0.94 Cupin domain
HTH_3                PF01381.17    55 seq428_BIOID47103    -            185   1.1e-14   53.9   0.4   1   1   5.9e-18   1.6e-14   53.3   0.2     2    55    13    66    12    66 0.97 Helix-turn-helix
HTH_31               PF13560.1     64 seq428_BIOID47103    -            185     1e-10   41.4   0.0   1   1     6e-14   1.6e-10   40.8   0.0     3    60     9    65     7    68 0.95 Helix-turn-helix domain
HTH_19               PF12844.2     64 seq428_BIOID47103    -            185   1.7e-10   40.6   0.0   1   1     1e-13   2.7e-10   40.0   0.0     1    62     9    70     9    72 0.96 Helix-turn-helix domain
AA_permease_2        PF13520.1    426 seq429_BIOID47103    -            460   1.4e-79  267.5  39.9   1   1   1.2e-83   1.6e-79  267.2  27.7     1   420     5   441     5   449 0.91 Amino acid permease
Phage_AlpA           PF05930.7     51 seq432_BIOID47103    -             68   9.9e-20   69.9   0.1   1   1   1.7e-23   1.2e-19   69.6   0.1     1    51    10    59    10    59 0.98 Prophage CP4-57 regulatory protein (AlpA)
HTH_17               PF12728.2     51 seq432_BIOID47103    -             68   2.2e-07   30.9   0.1   1   1   3.7e-11   2.5e-07   30.7   0.0     9    50    20    62    15    63 0.90 Helix-turn-helix domain
DUF2207              PF09972.4    511 seq436_BIOID47103    -            631   4.9e-88  295.8   0.0   1   1   4.2e-92   5.8e-88  295.5   0.0     2   509    33   574    32   576 0.95 Predicted membrane protein (DUF2207)
Lysis_S              PF04971.7     68 seq437_BIOID47103    -             97   3.3e-47  157.9   0.5   1   1   3.5e-51   4.7e-47  157.4   0.3     1    68    30    97    30    97 1.00 Lysis protein S
SBP_bac_3            PF00497.15   225 seq439_BIOID47103    -           1197   5.3e-42  143.4   0.0   1   2   8.1e-17   2.2e-13   49.8   0.0    16   223    74   276    59   278 0.88 Bacterial extracellular solute-binding proteins, family 3
SBP_bac_3            PF00497.15   225 seq439_BIOID47103    -           1197   5.3e-42  143.4   0.0   2   2   2.2e-29   5.9e-26   90.9   0.0     2   224   305   520   304   521 0.93 Bacterial extracellular solute-binding proteins, family 3
Response_reg         PF00072.19   112 seq439_BIOID47103    -           1197   3.4e-30  104.2   0.1   1   1   3.7e-32     1e-28   99.4   0.0     1   110   961  1069   961  1071 0.98 Response regulator receiver domain
HATPase_c            PF02518.21   111 seq439_BIOID47103    -           1197     3e-25   87.9   0.1   1   1     2e-28   5.6e-25   87.1   0.1     2   110   825   936   824   937 0.91 Histidine kinase-, DNA gyrase B-, and HSP90-like ATPase
HisKA                PF00512.20    68 seq439_BIOID47103    -           1197   1.1e-16   60.4   0.0   1   1   1.3e-19   3.4e-16   58.8   0.0     1    68   711   777   711   777 0.98 His Kinase A (phospho-acceptor) domain
Hpt                  PF01627.18    90 seq439_BIOID47103    -           1197   4.9e-08   32.7   0.5   1   1     5e-11   1.4e-07   31.3   0.4     1    89  1104  1187  1104  1188 0.94 Hpt domain
YodA                 PF09223.6    182 seq442_BIOID47103    -            223   1.8e-86  288.3   5.1   1   1   1.6e-90   2.1e-86  288.0   3.5     2   182    43   223    42   223 0.99 YodA lipocalin-like domain
CsiD                 PF08943.5    297 seq443_BIOID47103    -            325    8e-149  494.3   0.0   1   1  1.3e-152  9.1e-149  494.1   0.0     1   297    20   315    20   315 1.00 CsiD
TauD                 PF02668.11   258 seq443_BIOID47103    -            325   4.1e-11   42.9   0.1   1   1   8.3e-15   5.7e-11   42.4   0.1    34   256    90   309    64   311 0.80 Taurine catabolism dioxygenase TauD, TfdA family
Fer4_11              PF13247.1     99 seq445_BIOID47103    -            512   1.5e-40  136.9   6.0   1   1   4.5e-44   1.5e-40  136.9   4.2     2    98   176   272   175   273 0.98 4Fe-4S dicluster domain
Fer4_7               PF12838.2     52 seq445_BIOID47103    -            512   4.4e-09   36.4  16.7   1   1   5.7e-10   1.9e-06   28.0   4.0     2    50   184   229   183   231 0.90 4Fe-4S dicluster domain
Fer4_10              PF13237.1     52 seq445_BIOID47103    -            512   7.4e-09   35.1  18.0   1   1   1.9e-09   6.5e-06   25.7   3.7     4    52   179   228   176   228 0.93 4Fe-4S dicluster domain
DUF1144              PF06610.8    143 seq448_BIOID47103    -            149   9.2e-71  236.0   8.2   1   1   7.5e-75     1e-70  235.9   5.7     4   143     3   142     1   142 0.98 Protein of unknown function (DUF1144)
BPD_transp_1         PF00528.17   185 seq449_BIOID47103    -            217   1.5e-20   73.4  20.1   1   1   1.1e-24   1.5e-20   73.4  14.0     2   181    32   216    27   217 0.85 Binding-protein-dependent transport system inner membrane component
Nol1_Nop2_Fmu        PF01189.12   283 seq451_BIOID47103    -            481  5.8e-109  363.7   0.0   1   2   1.8e-31   6.2e-28   97.8   0.0    12   177    42   210    31   211 0.89 NOL1/NOP2/sun family
Nol1_Nop2_Fmu        PF01189.12   283 seq451_BIOID47103    -            481  5.8e-109  363.7   0.0   2   2   1.6e-84   5.5e-81  271.9   0.0     9   282   201   480   201   481 0.99 NOL1/NOP2/sun family
Nol1_Nop2_Fmu_2      PF13636.1    102 seq451_BIOID47103    -            481   6.4e-23   80.6   0.0   1   1   3.4e-26   1.2e-22   79.8   0.0     3   102   368   470   366   470 0.91 pre-rRNA processing and ribosome biogenesis
Methyltransf_26      PF13659.1    117 seq451_BIOID47103    -            481   3.3e-07   30.2   0.1   1   1   2.7e-10   9.3e-07   28.7   0.1     2   116   121   249   120   250 0.86 Methyltransferase domain
Methyltransf_31      PF13847.1    152 seq451_BIOID47103    -            481     8e-07   28.6   0.0   1   1   3.8e-10   1.3e-06   27.9   0.0     4   126   120   264   118   290 0.83 Methyltransferase domain
Molybdop_Fe4S4       PF04879.11    55 seq455_BIOID47103    -            195   2.2e-21   75.3   0.2   1   1   2.6e-24   1.8e-20   72.4   0.1     2    55    44   104    43   104 0.96 Molybdopterin oxidoreductase Fe4S4 domain
Molybdopterin        PF00384.17   432 seq455_BIOID47103    -            195   1.4e-06   27.2   0.1   1   1   2.4e-10   1.6e-06   26.9   0.0     1    35   107   139   107   190 0.79 Molybdopterin oxidoreductase
GARS_A               PF01071.14   194 seq457_BIOID47103    -            429   3.2e-87  290.9   0.1   1   1   2.3e-90   4.5e-87  290.5   0.1     1   194   103   296   103   296 0.99 Phosphoribosylglycinamide synthetase, ATP-grasp (A) domain
GARS_N               PF02844.10   100 seq457_BIOID47103    -            429   3.2e-38  130.1   0.1   1   1   3.2e-41   6.2e-38  129.1   0.1     1   100     1   102     1   102 0.95 Phosphoribosylglycinamide synthetase, N domain
GARS_C               PF02843.11    93 seq457_BIOID47103    -            429     9e-30  102.6   0.2   1   1   1.7e-32   3.3e-29  100.8   0.0     1    92   330   423   330   424 0.95 Phosphoribosylglycinamide synthetase, C domain
ATP-grasp_4          PF13535.1    184 seq457_BIOID47103    -            429     9e-16   58.0   0.0   1   1   9.8e-19   1.9e-15   56.9   0.0     5   180   105   292   103   293 0.78 ATP-grasp domain
ATP-grasp_3          PF02655.9    161 seq457_BIOID47103    -            429   2.4e-08   33.8   0.0   1   1     2e-11     4e-08   33.1   0.0     3   158   104   291   103   294 0.78 ATP-grasp domain
CPSase_L_D2          PF02786.12   211 seq457_BIOID47103    -            429   2.1e-06   27.0   0.1   1   1   2.3e-09   4.6e-06   25.9   0.0     6   179   109   290   104   294 0.69 Carbamoyl-phosphate synthase L chain, ATP binding domain
ATP-grasp            PF02222.17   172 seq457_BIOID47103    -            429   2.6e-05   23.5   0.0   1   1   2.1e-08   4.1e-05   22.8   0.0     2    83   113   200   112   223 0.84 ATP-grasp domain
Molybdopterin        PF00384.17   432 seq458_BIOID47103    -            808   4.9e-88  295.6   0.0   1   1   1.3e-91   5.9e-88  295.3   0.0     1   432   115   566   115   566 0.93 Molybdopterin oxidoreductase
Molydop_binding      PF01568.16   109 seq458_BIOID47103    -            808   5.3e-27   93.6   0.0   1   1   2.2e-30     1e-26   92.7   0.0     1   107   687   800   687   802 0.97 Molydopterin dinucleotide binding domain
Molybdop_Fe4S4       PF04879.11    55 seq458_BIOID47103    -            808   2.7e-13   49.4   0.9   1   1     1e-16   4.7e-13   48.6   0.6     1    55    53   112    53   112 0.96 Molybdopterin oxidoreductase Fe4S4 domain
DctA-YdbH            PF11739.3    207 seq459_BIOID47103    -            879   1.3e-55  188.0   2.3   1   1   1.5e-59   2.1e-55  187.3   0.1     1   207   656   859   656   859 0.99 Dicarboxylate transport
MFS_1                PF07690.11   354 seq460_BIOID47103    -            401   2.1e-49  168.0  72.0   1   1   9.9e-50   6.8e-46  156.5  29.3     2   354     9   350     8   350 0.83 Major Facilitator Superfamily
Phage_lysis          PF03245.8    125 seq462_BIOID47103    -            190   1.4e-48  163.8   7.0   1   1   1.3e-52   1.8e-48  163.5   4.8     1   125    31   156    31   156 0.99 Bacteriophage lysis protein
TonB_dep_Rec         PF00593.19   276 seq463_BIOID47103    -            774   5.7e-23   82.1  17.8   1   1   1.3e-26   5.7e-23   82.1  12.4     2   274   526   771   525   773 0.88 TonB dependent receptor
Plug                 PF07715.10   108 seq463_BIOID47103    -            774     1e-19   70.7   0.4   1   1   7.4e-23   3.4e-19   69.0   0.3     4   108   132   244   129   244 0.88 TonB-dependent Receptor Plug Domain
STN                  PF07660.9     52 seq463_BIOID47103    -            774   3.4e-10   39.2   0.0   1   1   2.3e-13     1e-09   37.6   0.0     2    52    57   107    56   107 0.95 Secretin and TonB N terminus short domain
NUDIX                PF00293.23   135 seq465_BIOID47103    -            173   1.5e-21   76.3   0.1   1   1   1.4e-25   1.9e-21   75.9   0.0     3   130    36   168    34   172 0.88 NUDIX domain
SLT                  PF01464.15   121 seq466_BIOID47103    -            236   7.3e-21   73.7   0.0   1   1   8.7e-25   1.2e-20   73.0   0.0     3   108     9   142     7   152 0.94 Transglycosylase SLT domain
FTR1                 PF03239.9    306 seq467_BIOID47103    -            648   4.6e-66  222.7   1.7   1   1   3.3e-70   4.6e-66  222.7   1.2     2   303   159   557   158   560 0.92 Iron permease FTR1 family
DUF957               PF06117.6     65 seq468_BIOID47103    -            143   2.2e-34  116.6   1.0   1   1   2.4e-38   3.2e-34  116.1   0.7     1    65    79   143    79   143 0.99 Enterobacterial protein of unknown function (DUF957)
Repair_PSII          PF04536.9    119 seq471_BIOID47103    -            307   1.6e-31  108.4   0.1   1   1   1.5e-35   2.1e-31  108.1   0.1     2   118    46   163    45   164 0.98 Repair protein
HhH-GPD              PF00730.20   121 seq475_BIOID47103    -            211   1.1e-18   67.5   0.0   1   1   3.5e-22   1.6e-18   67.0   0.0     1   120    34   168    34   169 0.95 HhH-GPD superfamily base excision DNA repair protein
HHH                  PF00633.18    30 seq475_BIOID47103    -            211   7.1e-08   31.6   0.0   1   1   3.7e-11   1.7e-07   30.4   0.0     2    29   100   127    99   128 0.94 Helix-hairpin-helix motif
EndIII_4Fe-2S        PF10576.4     17 seq475_BIOID47103    -            211   9.7e-05   22.2   3.3   1   1   3.7e-08   0.00017   21.5   2.3     1    17   187   203   187   203 0.99 Iron-sulfur binding domain of endonuclease III
BMFP                 PF04380.8     79 seq477_BIOID47103    -             99   6.5e-28   96.5   5.5   1   1   5.6e-32   7.6e-28   96.3   3.8     1    79     1    79     1    79 0.98 Membrane fusogenic activity
Lambda_tail_I        PF06805.7     82 seq478_BIOID47103    -            193   8.3e-14   51.0   0.0   1   1     1e-17   1.4e-13   50.3   0.0    25    82     2    64     1    64 0.97 Bacteriophage lambda tail assembly protein I
UTRA                 PF07702.8    141 seq479_BIOID47103    -            241   3.7e-32  110.7   0.1   1   1     2e-35   6.9e-32  109.9   0.0     1   140    96   235    96   236 0.94 UTRA domain
GntR                 PF00392.16    64 seq479_BIOID47103    -            241   3.9e-22   77.3   0.3   1   1   2.2e-25   7.5e-22   76.4   0.2     2    64    14    75    13    75 0.98 Bacterial regulatory proteins, gntR family
MarR                 PF01047.17    59 seq479_BIOID47103    -            241   4.8e-06   26.0   0.0   1   1   4.1e-09   1.4e-05   24.5   0.0    21    51    39    69    35    71 0.95 MarR family
DUF2773              PF10971.3     81 seq480_BIOID47103    -            768   1.7e-41  139.9   2.8   1   1   4.6e-45   6.4e-41  138.1   1.9     1    80   688   767   688   768 0.99 Protein of unknown function (DUF2773)
Trehalase            PF01204.13   512 seq481_BIOID47103    -            549  4.4e-161  536.8   0.1   1   1  3.9e-165  5.3e-161  536.5   0.0     1   511    70   546    70   547 0.96 Trehalase
MarC                 PF01914.12   203 seq482_BIOID47103    -            197   6.1e-63  211.4  18.6   1   1     1e-66   6.8e-63  211.3  12.9     1   203     1   195     1   195 0.97 MarC family integral membrane protein
TerC                 PF03741.11   184 seq482_BIOID47103    -            197   3.6e-05   23.1   1.0   1   1   5.3e-09   3.6e-05   23.1   0.7    14    82    20    92     6   107 0.89 Integral membrane protein TerC family
DUF1327              PF07041.6    113 seq483_BIOID47103    -             31     3e-12   46.3   0.1   1   1   2.2e-16     3e-12   46.3   0.1     1    30     1    30     1    31 0.96 Protein of unknown function (DUF1327)
SpoA                 PF01052.15    77 seq486_BIOID47103    -            127   1.9e-17   62.4   1.0   1   1   1.9e-21   2.5e-17   62.0   0.7     4    75    48   119    46   121 0.96 Surface presentation of antigens (SPOA)
Methyltransf_31      PF13847.1    152 seq488_BIOID47103    -            277     2e-21   76.0   0.0   1   1   2.6e-24   2.9e-21   75.5   0.0     2   120   108   242   107   269 0.85 Methyltransferase domain
MTS                  PF05175.9    170 seq488_BIOID47103    -            277     2e-21   76.0   0.0   1   1   3.6e-24   4.1e-21   74.9   0.0    26   138   105   236    94   250 0.87 Methyltransferase small domain
Methyltransf_18      PF12847.2    112 seq488_BIOID47103    -            277   1.9e-16   60.4   0.1   1   1     4e-19   4.5e-16   59.2   0.1     4   110   112   237   109   239 0.73 Methyltransferase domain
Methyltransf_26      PF13659.1    117 seq488_BIOID47103    -            277   4.1e-16   58.9   0.1   1   1   9.1e-19     1e-15   57.6   0.0     3   114   112   237   110   240 0.89 Methyltransferase domain
Methyltransf_4       PF02390.12   197 seq488_BIOID47103    -            277   9.4e-08   31.2   0.0   1   1   1.4e-10   1.6e-07   30.4   0.0    22    77   112   167    90   183 0.88 Putative methyltransferase
PrmA                 PF06325.8    295 seq488_BIOID47103    -            277   2.6e-06   26.6   0.0   1   1   3.7e-09   4.2e-06   25.9   0.0   153   232   101   183    94   184 0.77 Ribosomal protein L11 methyltransferase (PrmA)
UPF0020              PF01170.13   180 seq488_BIOID47103    -            277   9.6e-06   25.1   0.0   1   1   1.4e-08   1.6e-05   24.4   0.0    38   116   117   186   102   195 0.81 Putative RNA methylase family UPF0020
Methyltransf_11      PF08241.7     95 seq488_BIOID47103    -            277   1.8e-05   25.0   0.0   1   1   2.7e-08   3.1e-05   24.2   0.0     1    46   114   163   114   236 0.89 Methyltransferase domain
Cons_hypoth95        PF03602.10   183 seq488_BIOID47103    -            277   1.2e-05   24.7   0.0   1   1   2.3e-08   2.7e-05   23.5   0.0    42   128   109   190    92   198 0.85 Conserved hypothetical protein 95
PCMT                 PF01135.14   210 seq488_BIOID47103    -            277   2.8e-05   23.6   0.0   1   1   3.7e-08   4.2e-05   23.0   0.0    53   132    87   167    71   175 0.82 Protein-L-isoaspartate(D-aspartate) O-methyltransferase (PCMT)
Methyltransf_16      PF10294.4    174 seq488_BIOID47103    -            277   4.6e-05   22.8   0.0   1   1   6.4e-08   7.3e-05   22.1   0.0    45   111   108   172    96   184 0.83 Putative methyltransferase
TehB                 PF03848.9    192 seq488_BIOID47103    -            277   9.5e-05   21.5   0.0   1   1   1.5e-07   0.00017   20.6   0.0    30   100   109   182    95   187 0.88 Tellurite resistance protein TehB
SNARE_assoc          PF09335.6    123 seq490_BIOID47103    -            235   1.8e-24   86.1   8.7   1   1   1.3e-28   1.8e-24   86.1   6.1     1   122    80   197    78   198 0.96 SNARE associated Golgi protein
SpoA                 PF01052.15    77 seq495_BIOID47103    -            137   2.9e-24   84.3   0.8   1   1   2.7e-28   3.7e-24   84.0   0.6     3    76    55   128    54   129 0.97 Surface presentation of antigens (SPOA)
Iso_dh               PF00180.15   348 seq496_BIOID47103    -            361   1.7e-86  290.2   0.0   1   1   1.5e-90   2.1e-86  289.9   0.0     1   347     6   354     6   355 0.93 Isocitrate/isopropylmalate dehydrogenase
SmpA_OmlA            PF04355.8     71 seq498_BIOID47103    -            113   5.7e-27   93.0   0.3   1   1   5.1e-31     7e-27   92.7   0.2     1    70    35   104    35   105 0.98 SmpA / OmlA family
TetR_N               PF00440.18    47 seq500_BIOID47103    -            194   4.4e-06   26.1   0.0   1   1   6.2e-10   8.5e-06   25.2   0.0     2    46    13    57    12    58 0.95 Bacterial regulatory proteins, tetR family
DUF3883              PF13020.1     91 seq501_BIOID47103    -            400   1.8e-15   56.3   0.0   1   1   1.2e-18   1.7e-14   53.2   0.0     2    84   272   365   271   374 0.86 Domain of unknown function (DUF3883)
Beta_elim_lyase      PF01212.16   290 seq502_BIOID47103    -            333   7.7e-92  307.3   0.1   1   1   2.1e-95   9.8e-92  307.0   0.1     1   285     3   280     3   285 0.97 Beta-eliminating lyase
Aminotran_1_2        PF00155.16   363 seq502_BIOID47103    -            333   5.2e-09   35.4   0.0   1   1   2.1e-12   9.4e-09   34.5   0.0    38   327    28   303     4   318 0.77 Aminotransferase class I and II
Cys_Met_Meta_PP      PF01053.15   386 seq502_BIOID47103    -            333   6.3e-05   21.3   0.0   1   1   3.9e-08   0.00018   19.8   0.0    54   272    33   264    29   272 0.66 Cys/Met metabolism PLP-dependent enzyme
DUF877               PF05943.7    423 seq504_BIOID47103    -            494  2.2e-182  606.1   0.0   1   1  1.8e-186  2.5e-182  605.9   0.0     1   422    67   491    67   492 1.00 Protein of unknown function (DUF877)
HAD_2                PF13419.1    176 seq507_BIOID47103    -            222   9.8e-23   81.1   0.0   1   1   2.5e-26   1.1e-22   80.9   0.0     2   176    11   191    10   191 0.91 Haloacid dehalogenase-like hydrolase
Hydrolase            PF00702.21   204 seq507_BIOID47103    -            222   5.1e-13   49.9   0.0   1   1   3.1e-16   1.4e-12   48.4   0.0     3   203     9   184     7   185 0.83 haloacid dehalogenase-like hydrolase
Hydrolase_like       PF13242.1     75 seq507_BIOID47103    -            222   2.7e-05   23.6   0.0   1   1   9.2e-09   4.2e-05   23.0   0.0     2    49   146   192   145   209 0.91 HAD-hyrolase-like
Aminotran_1_2        PF00155.16   363 seq508_BIOID47103    -            396     3e-96  322.4   0.0   1   1  2.5e-100   3.4e-96  322.2   0.0     3   363    28   392    26   392 0.98 Aminotransferase class I and II
DUF2799              PF10973.3     89 seq509_BIOID47103    -            127   3.5e-17   62.0   0.6   1   1   6.5e-21   4.4e-17   61.7   0.4     1    88    37   119    37   120 0.93 Protein of unknown function (DUF2799)
MS_channel           PF00924.13   206 seq510_BIOID47103    -            415   4.9e-74  248.0   0.3   1   1     7e-76   9.5e-72  240.5   0.2     1   205   142   396   142   397 0.99 Mechanosensitive ion channel
DUF4102              PF13356.1     89 seq512_BIOID47103    -            421   1.7e-28   98.2   0.2   1   1   4.4e-32     3e-28   97.4   0.1     1    88     3    89     3    90 0.98 Domain of unknown function (DUF4102)
Phage_integrase      PF00589.17   173 seq512_BIOID47103    -            421   6.1e-26   91.0   0.0   1   1   1.7e-29   1.2e-25   90.0   0.0     3   171   204   383   202   385 0.94 Phage integrase family
FMN_red              PF03358.10   152 seq516_BIOID47103    -            198   8.1e-15   54.5   0.0   1   1   3.1e-18   1.1e-14   54.1   0.0    14   144    13   143     2   149 0.85 NADPH-dependent FMN reductase
Flavodoxin_1         PF00258.20   143 seq516_BIOID47103    -            198   2.8e-11   43.4   0.1   1   1   1.4e-14   4.8e-11   42.7   0.0     1   138     6   130     6   135 0.81 Flavodoxin
Flavodoxin_2         PF02525.12   199 seq516_BIOID47103    -            198     1e-05   25.0   0.0   1   1   3.9e-09   1.3e-05   24.6   0.0     2   138     3   117     2   147 0.74 Flavodoxin-like fold
Trans_reg_C          PF00486.23    77 seq518_BIOID47103    -            219   1.8e-22   78.9   0.4   1   1     5e-26   3.4e-22   78.0   0.1     1    77   145   216   145   216 0.98 Transcriptional regulatory protein, C terminal
Response_reg         PF00072.19   112 seq518_BIOID47103    -            219   7.1e-21   74.1   0.0   1   1   1.4e-24   9.8e-21   73.7   0.0     1   111     3   112     3   113 0.98 Response regulator receiver domain
ABC_tran             PF00005.22   118 seq520_BIOID47103    -            578   3.3e-38  130.5   0.0   1   2   1.6e-21   5.6e-18   65.3   0.0     1   116    47   165    47   167 0.92 ABC transporter
ABC_tran             PF00005.22   118 seq520_BIOID47103    -            578   3.3e-38  130.5   0.0   2   2   7.1e-21   2.4e-17   63.2   0.0     1   118   369   489   369   489 0.90 ABC transporter
AAA_21               PF13304.1    303 seq520_BIOID47103    -            578   7.8e-24   85.0   0.1   1   2   2.4e-11   8.2e-08   32.4   0.0     1   285    35   184    35   192 0.81 AAA domain
AAA_21               PF13304.1    303 seq520_BIOID47103    -            578   7.8e-24   85.0   0.1   2   2   3.5e-10   1.2e-06   28.6   0.0   236   297   460   518   457   518 0.96 AAA domain
Peptidase_M20        PF01546.23   171 seq522_BIOID47103    -            403   4.4e-20   71.8   0.0   1   1     1e-23   7.1e-20   71.1   0.0     1   168    77   395    77   398 0.94 Peptidase family M20/M25/M40
M20_dimer            PF07687.9    109 seq522_BIOID47103    -            403   2.4e-17   62.5   0.0   1   1   6.5e-21   4.5e-17   61.6   0.0     2   100   183   282   182   290 0.96 Peptidase dimerisation domain
UDG                  PF03167.14   152 seq529_BIOID47103    -            229   1.5e-30  105.5   0.0   1   1   1.6e-34   2.2e-30  105.0   0.0     6   152    54   211    50   211 0.96 Uracil DNA glycosylase superfamily
Lipocalin_2          PF08212.7    143 seq530_BIOID47103    -            174   9.3e-47  158.2   0.1   1   1   1.6e-50   1.1e-46  158.1   0.0     1   143    34   174    34   174 0.97 Lipocalin-like domain
Lipocalin            PF00061.18   144 seq530_BIOID47103    -            174   3.2e-06   27.0   0.0   1   1   5.6e-10   3.9e-06   26.8   0.0     2   135    41   167    40   174 0.79 Lipocalin / cytosolic fatty-acid binding protein family
NA37                 PF04245.8    326 seq531_BIOID47103    -            391   2.8e-55  187.7  11.7   1   1   2.5e-59   3.4e-55  187.5   8.1     5   319    46   381    42   387 0.90 37-kD nucleoid-associated bacterial protein
DUF1656              PF07869.7     58 seq532_BIOID47103    -             78   3.3e-18   65.1   9.6   1   1   2.4e-22   3.3e-18   65.1   6.7     3    57    16    70    14    72 0.95 Protein of unknown function (DUF1656)
EAL                  PF00563.15   236 seq533_BIOID47103    -            362   3.8e-63  213.0   0.0   1   1   3.4e-67   4.7e-63  212.7   0.0     2   236   106   341   105   341 0.96 EAL domain
DicB                 PF05358.6     62 seq534_BIOID47103    -             62   2.5e-33  113.2   0.0   1   1   1.9e-37   2.6e-33  113.1   0.0     1    60     1    60     1    62 0.98 DicB protein
ABC_tran             PF00005.22   118 seq535_BIOID47103    -            573   6.2e-24   84.5   0.0   1   1   4.2e-27   1.9e-23   82.9   0.0     1   117   380   502   380   503 0.91 ABC transporter
ABC_membrane         PF00664.18   275 seq535_BIOID47103    -            573     2e-07   30.6  11.6   1   1   2.3e-10     1e-06   28.2   8.1    65   271    84   289    17   292 0.80 ABC transporter transmembrane region
Sod_Fe_C             PF02777.13   106 seq536_BIOID47103    -            193   1.9e-45  152.9   1.9   1   1   1.5e-48     1e-44  150.5   0.1     1   105    87   190    87   191 0.98 Iron/manganese superoxide dismutases, C-terminal domain
Sod_Fe_N             PF00081.17    82 seq536_BIOID47103    -            193     3e-35  120.2   0.6   1   1   7.4e-39   5.1e-35  119.5   0.4     1    82     2    82     2    82 0.98 Iron/manganese superoxide dismutases, alpha-hairpin domain
MoeA_N               PF03453.12   162 seq537_BIOID47103    -            411   3.3e-55  185.7   0.0   1   1     1e-58   4.6e-55  185.3   0.0     2   162     8   168     7   168 0.98 MoeA N-terminal region (domain I and II)
MoCF_biosynth        PF00994.19   144 seq537_BIOID47103    -            411   4.3e-31  107.1   0.0   1   1   1.3e-34     6e-31  106.6   0.0     2   143   182   317   181   318 0.95 Probable molybdopterin binding domain
MoeA_C               PF03454.10    72 seq537_BIOID47103    -            411   1.5e-21   75.9   0.1   1   1     1e-24   4.7e-21   74.4   0.0     1    72   332   404   332   404 0.98 MoeA C-terminal region (domain IV)
EAL                  PF00563.15   236 seq539_BIOID47103    -            518   1.1e-61  208.1   0.0   1   1   3.1e-65   2.1e-61  207.3   0.0     4   236   268   500   265   500 0.96 EAL domain
CSS-motif            PF12792.2    208 seq539_BIOID47103    -            518   3.8e-45  153.6   0.0   1   1   8.1e-49   5.5e-45  153.1   0.0     3   206    39   243    37   245 0.97 CSS motif domain associated with EAL
Aldedh               PF00171.17   462 seq540_BIOID47103    -            495  2.7e-169  563.2   0.0   1   1  4.5e-173  3.1e-169  563.0   0.0     4   462    31   489    28   489 0.97 Aldehyde dehydrogenase family
LuxC                 PF05893.9    400 seq540_BIOID47103    -            495    0.0001   21.0   0.0   1   1   2.5e-08   0.00017   20.3   0.0    86   261   155   328   145   336 0.82 Acyl-CoA reductase (LuxC)
Aconitase            PF00330.15   465 seq544_BIOID47103    -            891    1e-186  620.8   0.0   1   1  1.8e-190  1.3e-186  620.5   0.0     1   465    57   562    57   562 0.99 Aconitase family (aconitate hydratase)
Aconitase_C          PF00694.14   131 seq544_BIOID47103    -            891   4.8e-49  165.7   0.0   1   1   1.6e-52   1.1e-48  164.5   0.0     3   130   691   818   689   819 0.98 Aconitase C-terminal domain
RNase_T              PF00929.19   164 seq545_BIOID47103    -            215   9.4e-37  126.7   0.1   1   1   7.9e-41   1.1e-36  126.5   0.0     1   164    20   194    20   194 0.96 Exonuclease
Aconitase            PF00330.15   465 seq546_BIOID47103    -            466  1.9e-197  656.2   0.1   1   1  1.6e-201  2.1e-197  656.0   0.1     1   465     4   457     4   457 0.99 Aconitase family (aconitate hydratase)
DUF2566              PF10753.4     55 seq548_BIOID47103    -             82   3.4e-29  100.3   5.3   1   1   3.3e-33   4.5e-29  100.0   3.7     1    55    28    82    28    82 0.99 Protein of unknown function (DUF2566)
APH                  PF01636.18   239 seq550_BIOID47103    -            267   4.5e-29  101.7   2.7   1   1   7.5e-33   5.1e-29  101.5   1.9     3   239    16   258    14   258 0.84 Phosphotransferase enzyme family
Fructosamin_kin      PF03881.9    288 seq550_BIOID47103    -            267   0.00011   21.1   0.0   1   1   3.2e-08   0.00022   20.1   0.0    25   117    18   124     8   144 0.79 Fructosamine kinase
FliP                 PF00813.15   194 seq551_BIOID47103    -            250   1.2e-75  253.3  17.3   1   1   1.3e-79   1.8e-75  252.8  12.0     1   193    50   240    50   241 0.97 FliP family
dCMP_cyt_deam_2      PF08211.6    124 seq553_BIOID47103    -            294   2.3e-50  169.6   0.2   1   1   6.8e-52   4.7e-48  162.1   0.0     1   123   157   278   157   279 0.98 Cytidine and deoxycytidylate deaminase zinc-binding region
dCMP_cyt_deam_1      PF00383.17   102 seq553_BIOID47103    -            294   1.3e-17   63.2   0.0   1   1   4.4e-18     3e-14   52.3   0.0    10    93    56   139    47   143 0.86 Cytidine and deoxycytidylate deaminase zinc-binding region
Methyltransf_23      PF13489.1    162 seq554_BIOID47103    -            240   2.6e-24   85.6   0.0   1   1   3.1e-27   3.3e-24   85.2   0.0    23   121    57   182    15   212 0.78 Methyltransferase domain
Methyltransf_31      PF13847.1    152 seq554_BIOID47103    -            240   7.7e-20   70.9   0.0   1   1   9.1e-23   9.5e-20   70.6   0.0     4   112    57   161    56   212 0.88 Methyltransferase domain
Methyltransf_11      PF08241.7     95 seq554_BIOID47103    -            240   2.4e-19   69.5   0.1   1   1   3.4e-22   3.6e-19   68.9   0.1     1    95    61   157    61   157 0.96 Methyltransferase domain
Methyltransf_12      PF08242.7     99 seq554_BIOID47103    -            240   3.3e-14   53.0   0.0   1   1     5e-17   5.2e-14   52.3   0.0     1    98    61   154    61   155 0.84 Methyltransferase domain
Methyltransf_18      PF12847.2    112 seq554_BIOID47103    -            240   1.3e-13   51.4   0.0   1   1   1.9e-16     2e-13   50.8   0.0     2   110    57   158    57   160 0.90 Methyltransferase domain
Methyltransf_25      PF13649.1    101 seq554_BIOID47103    -            240   4.1e-12   46.2   0.1   1   1     6e-15   6.3e-12   45.6   0.1     1   101    60   153    60   153 0.92 Methyltransferase domain
Ubie_methyltran      PF01209.13   233 seq554_BIOID47103    -            240   9.9e-10   37.7   0.0   1   1   1.1e-12   1.2e-09   37.5   0.0    38   151    47   157    14   183 0.87 ubiE/COQ5 methyltransferase family
Methyltransf_26      PF13659.1    117 seq554_BIOID47103    -            240   2.9e-09   36.8   0.1   1   1   6.3e-12   6.6e-09   35.6   0.1     1   115    57   159    57   161 0.89 Methyltransferase domain
CMAS                 PF02353.15   273 seq554_BIOID47103    -            240   2.1e-08   33.5   0.0   1   1   2.4e-11   2.5e-08   33.2   0.0    63   193    57   184    37   216 0.81 Mycolic acid cyclopropane synthetase
NodS                 PF05401.6    201 seq554_BIOID47103    -            240   6.6e-08   32.0   0.0   1   1   7.5e-11   7.9e-08   31.8   0.0    46   175    59   188    14   196 0.83 Nodulation protein S (NodS)
MTS                  PF05175.9    170 seq554_BIOID47103    -            240   7.5e-07   28.5   0.0   1   1     1e-09   1.1e-06   28.0   0.0    32   104    57   128    47   170 0.89 Methyltransferase small domain
Methyltransf_9       PF08003.6    315 seq554_BIOID47103    -            240   8.5e-06   24.5   0.0   1   1   1.1e-08   1.1e-05   24.1   0.0   114   229    55   169    46   204 0.80 Protein of unknown function (DUF1698)
PrmA                 PF06325.8    295 seq554_BIOID47103    -            240   1.7e-05   23.9   0.0   1   1   2.3e-08   2.4e-05   23.4   0.0   162   258    57   158    51   175 0.79 Ribosomal protein L11 methyltransferase (PrmA)
DSBA                 PF01323.15   193 seq557_BIOID47103    -            208   6.8e-32  110.4   3.3   1   1   7.9e-35   5.4e-31  107.5   2.3     1   192    40   197    40   198 0.95 DSBA-like thioredoxin domain
Thioredoxin_4        PF13462.1    163 seq557_BIOID47103    -            208   4.4e-10   39.7   0.0   1   1   9.2e-14   6.3e-10   39.1   0.0    16   149    40   180    33   191 0.69 Thioredoxin
Asparaginase         PF00710.15   313 seq558_BIOID47103    -            338  2.1e-112  374.9   0.0   1   1  1.8e-116  2.4e-112  374.7   0.0     2   313     6   323     5   323 0.97 Asparaginase
Methyltransf_27      PF13708.1    194 seq559_BIOID47103    -            282   1.9e-74  249.2   0.1   1   1   1.8e-78   2.5e-74  248.9   0.0     2   194    87   279    86   279 0.99 Methyltransferase domain
DeoC                 PF01791.4    236 seq560_BIOID47103    -            291   1.4e-16   60.4   0.1   1   1   1.3e-20   1.7e-16   60.0   0.1     1   235    51   258    51   259 0.90 DeoC/LacD family aldolase
GST_N_3              PF13417.1     75 seq561_BIOID47103    -            205   6.4e-09   35.8   0.0   1   1   1.7e-12   1.1e-08   35.0   0.0    15    72    17    79    13    84 0.88 Glutathione S-transferase, N-terminal domain
GST_N_2              PF13409.1     70 seq561_BIOID47103    -            205   4.2e-06   26.5   0.0   1   1   1.1e-09   7.3e-06   25.7   0.0     9    67    16    74    12    77 0.89 Glutathione S-transferase, N-terminal domain
DUF2583              PF10762.4     89 seq563_BIOID47103    -             92     1e-51  172.9   1.0   1   1   8.5e-56   1.2e-51  172.7   0.7     1    89     1    89     1    89 0.99 Protein of unknown function (DUF2583)
FliO                 PF04347.8     84 seq564_BIOID47103    -            122     3e-24   84.7   0.2   1   1     3e-28   4.1e-24   84.3   0.2     1    84    37   118    37   118 0.88 Flagellar biosynthesis protein, FliO
BCCT                 PF02028.12   485 seq565_BIOID47103    -            667  3.5e-195  648.7  42.8   1   1    3e-199  4.1e-195  648.5  29.7     1   485    21   506    21   506 0.98 BCCT family transporter
DUF1482              PF07358.6     57 seq566_BIOID47103    -             67   6.9e-29   99.1   0.1   1   1   5.6e-33   7.7e-29   98.9   0.0     1    57     4    62     4    62 0.98 Protein of unknown function (DUF1482)
Molybdopterin        PF00384.17   432 seq567_BIOID47103    -            803   9.9e-25   87.0   0.0   1   1   3.2e-25   2.2e-21   75.9   0.0   103   379     2   377     1   381 0.85 Molybdopterin oxidoreductase
Molydop_binding      PF01568.16   109 seq567_BIOID47103    -            803   5.6e-17   61.4   0.1   1   1     3e-20     2e-16   59.6   0.1     4   108   681   796   678   797 0.93 Molydopterin dinucleotide binding domain
Lipoprotein_9        PF03180.9    237 seq568_BIOID47103    -            271  4.3e-101  336.6   2.9   1   1  7.1e-105  4.9e-101  336.4   2.0     1   237    33   271    33   271 0.99 NLPA lipoprotein
OpuAC                PF04069.7    257 seq568_BIOID47103    -            271     9e-05   21.8   1.1   1   1   1.9e-08   0.00013   21.3   0.8     2   113    32   132    31   261 0.82 Substrate binding domain of ABC-type glycine betaine transport system
EII-Sor              PF03609.9    237 seq569_BIOID47103    -            266   7.1e-89  297.0  38.7   1   1   5.9e-93     8e-89  296.8  26.8     1   237     1   238     1   238 1.00 PTS system sorbose-specific iic component
DUF3442              PF11924.3    280 seq570_BIOID47103    -            476   1.4e-89  300.2   9.4   1   1   1.3e-93   1.8e-89  299.9   6.5     1   280    69   353    69   353 0.98 Protein of unknown function (DUF3442)
SWIM                 PF04434.12    40 seq571_BIOID47103    -            666   5.4e-08   32.0   0.9   1   2     5e-07    0.0069   15.7   0.1    12    39    65    88    55    89 0.84 SWIM zinc finger
SWIM                 PF04434.12    40 seq571_BIOID47103    -            666   5.4e-08   32.0   0.9   2   2   1.2e-06     0.016   14.5   0.1    10    38   159   183   146   184 0.81 SWIM zinc finger
HlyD                 PF00529.15   306 seq573_BIOID47103    -            285   2.2e-46  158.4   6.4   1   2   1.4e-22   3.8e-19   69.0   1.7     1    78    43   120    43   128 0.92 HlyD family secretion protein
HlyD                 PF00529.15   306 seq573_BIOID47103    -            285   2.2e-46  158.4   6.4   2   2     1e-29   2.8e-26   92.4   0.2   139   302   127   278   116   282 0.91 HlyD family secretion protein
HlyD_2               PF12700.2    328 seq573_BIOID47103    -            285     1e-21   77.3   0.3   1   1   5.1e-25   1.4e-21   76.9   0.2    15   239    38   229    31   242 0.86 HlyD family secretion protein
HlyD_3               PF13437.1    105 seq573_BIOID47103    -            285   9.2e-19   67.6   0.1   1   1   2.1e-15   5.7e-12   45.7   0.0     1    82   153   232   153   248 0.90 HlyD family secretion protein
Biotin_lipoyl_2      PF13533.1     50 seq573_BIOID47103    -            285     4e-18   64.7   2.2   1   1   1.9e-18   5.1e-15   54.7   0.7     1    50    43    92    43   103 0.89 Biotin-lipoyl like
Fe-ADH               PF00465.14   366 seq574_BIOID47103    -            362   1.6e-47  161.8   0.3   1   1   3.3e-51   2.3e-47  161.3   0.2     1   364    12   348    12   350 0.91 Iron-containing alcohol dehydrogenase
Fe-ADH_2             PF13685.1    250 seq574_BIOID47103    -            362   1.1e-23   83.6   0.0   1   1   2.3e-27   1.5e-23   83.2   0.0     4   250    19   279    17   279 0.85 Iron-containing alcohol dehydrogenase
Glyco_trans_2_3      PF13632.1    192 seq578_BIOID47103    -            745   8.9e-47  159.1   7.6   1   1   3.4e-49   1.6e-45  155.1   5.2     2   191   165   382   164   453 0.93 Glycosyl transferase family group 2
Glyco_tranf_2_3      PF13641.1    230 seq578_BIOID47103    -            745   1.2e-42  146.1   0.1   1   1     6e-46   2.7e-42  145.0   0.1     2   228    70   331    69   333 0.91 Glycosyltransferase like family 2
T2SE_Nter            PF05157.10   109 seq578_BIOID47103    -            745   2.5e-18   66.0   3.6   1   1   1.4e-21   6.5e-18   64.6   0.0     3   108   524   628   522   629 0.97 Type II secretion system (T2SS), protein E, N-terminal domain
DUF3592              PF12158.3    148 seq579_BIOID47103    -            156   3.2e-19   69.0   0.4   1   1     3e-23   4.1e-19   68.7   0.3     6   145    10   140     8   143 0.88 Protein of unknown function (DUF3592)
TrbC                 PF04956.8     99 seq580_BIOID47103    -             97   1.2e-18   66.8   3.3   1   1   9.2e-23   1.3e-18   66.7   2.3     5    98     4    94     1    95 0.93 TrbC/VIRB2 family
DUF4154              PF13689.1    145 seq581_BIOID47103    -            172   1.1e-32  112.5   0.0   1   1   9.7e-37   1.3e-32  112.2   0.0     6   145    32   168    27   168 0.95 Domain of unknown function (DUF4154)
TonB                 PF03544.9     79 seq583_BIOID47103    -            108   1.2e-13   50.9   0.0   1   1   1.1e-17   1.4e-13   50.6   0.0     2    59    33    90    32   104 0.93 Gram-negative bacterial tonB protein
Fimbrial             PF00419.15   145 seq584_BIOID47103    -            353   1.3e-13   51.3   0.2   1   1   5.2e-17   7.1e-13   48.8   0.1     8   145   213   353   202   353 0.88 Fimbrial protein
Dehydratase_MU       PF02288.10   112 seq587_BIOID47103    -            222   6.6e-37  125.5   0.0   1   1   7.8e-41   1.1e-36  124.8   0.0     2   110    66   181    65   183 0.96 Dehydratase medium subunit
DUF2526              PF10735.4     77 seq588_BIOID47103    -             77   3.1e-47  158.3   5.7   1   1   2.5e-51   3.4e-47  158.2   4.0     1    77     1    77     1    77 1.00 Protein of unknown function (DUF2526)
YscJ_FliF            PF01514.12   207 seq590_BIOID47103    -            552     1e-65  220.6   0.0   1   1   7.4e-69   5.1e-65  218.3   0.0     9   205    28   223    17   225 0.96 Secretory protein of YscJ/FliF family
YscJ_FliF_C          PF08345.6    160 seq590_BIOID47103    -            552   4.2e-52  176.2   4.9   1   1   6.1e-56   4.2e-52  176.2   3.4     1   160   250   429   250   429 0.88 Flagellar M-ring protein C-terminal
DAO                  PF01266.19   358 seq592_BIOID47103    -            422   2.4e-63  214.0   0.0   1   1   2.1e-67   2.9e-63  213.8   0.0     1   356     3   390     3   392 0.86 FAD dependent oxidoreductase
CMD                  PF02627.15    85 seq593_BIOID47103    -            182   3.3e-09   36.3   0.1   1   1   3.2e-12   4.4e-08   32.7   0.0    14    85    52   122    43   122 0.91 Carboxymuconolactone decarboxylase family
NAPRTase             PF04095.11   245 seq594_BIOID47103    -            416   3.4e-79  265.4   0.0   1   1   3.5e-83   4.8e-79  264.9   0.0     1   244   185   410   185   411 0.99 Nicotinate phosphoribosyltransferase (NAPRTase) family
DUF883               PF05957.8     94 seq595_BIOID47103    -            113   6.8e-27   93.5   1.2   1   1   5.9e-31   8.1e-27   93.3   0.9     1    94    19   111    19   111 0.97 Bacterial protein of unknown function (DUF883)
Exonuc_VIII          PF06630.6    182 seq596_BIOID47103    -            403   6.1e-66  221.0   0.5   1   1   1.5e-69   2.1e-65  219.3   0.0     2   182     9   189     8   189 0.99 Enterobacterial exodeoxyribonuclease VIII
DUF1449              PF07290.6    202 seq597_BIOID47103    -            209    2e-112  373.2   0.3   1   1  1.7e-116  2.3e-112  373.0   0.2     1   202     4   205     4   205 1.00 Protein of unknown function (DUF1449)
YccJ                 PF13993.1     69 seq601_BIOID47103    -             75   3.5e-42  142.2   2.1   1   1   2.9e-46   3.9e-42  142.0   1.5     1    69     7    75     7    75 0.99 YccJ-like protein
MFS_1                PF07690.11   354 seq602_BIOID47103    -            393   5.3e-21   74.6  53.5   1   1   1.2e-22   1.6e-18   66.5  35.2     4   353    22   348    15   349 0.82 Major Facilitator Superfamily
Response_reg         PF00072.19   112 seq604_BIOID47103    -            215   1.2e-30  105.6   0.4   1   1   5.3e-34   1.8e-30  105.0   0.3     1   112     9   121     9   121 0.99 Response regulator receiver domain
GerE                 PF00196.14    58 seq604_BIOID47103    -            215   4.1e-25   86.7   0.5   1   1   2.5e-28   8.5e-25   85.7   0.4     2    57   152   207   151   208 0.96 Bacterial regulatory proteins, luxR family
Sigma70_r4_2         PF08281.7     54 seq604_BIOID47103    -            215   1.4e-07   30.7   0.1   1   1   8.1e-11   2.8e-07   29.7   0.0    25    54   167   196   154   196 0.93 Sigma-70, region 4
HTH_24               PF13412.1     48 seq604_BIOID47103    -            215   1.6e-05   24.0   1.1   1   1   1.8e-08   6.1e-05   22.2   0.3     6    43   159   194   154   195 0.80 Winged helix-turn-helix DNA-binding
FliP                 PF00813.15   194 seq605_BIOID47103    -            245   4.6e-81  271.0  10.9   1   1   4.8e-85   6.5e-81  270.5   7.5     2   193    48   239    47   240 0.99 FliP family
LacY_symp            PF01306.14   413 seq606_BIOID47103    -            417  9.6e-206  683.0  41.9   1   1  2.4e-209  1.1e-205  682.8  29.0     2   412     2   412     1   413 0.99 LacY proton/sugar symporter
MFS_1                PF07690.11   354 seq606_BIOID47103    -            417   1.1e-22   80.1  55.8   1   1   3.7e-25   1.7e-21   76.2  29.5     3   313    14   333    12   340 0.77 Major Facilitator Superfamily
MFS_1_like           PF12832.2     77 seq606_BIOID47103    -            417   5.4e-07   29.2   8.9   1   1   1.2e-10   5.4e-07   29.2   6.2     2    73     9    81     8    85 0.93 MFS_1 like family
HATPase_c            PF02518.21   111 seq607_BIOID47103    -            449   1.2e-18   66.6   0.0   1   1   4.2e-22   2.8e-18   65.5   0.0     4   106   351   447   348   449 0.93 Histidine kinase-, DNA gyrase B-, and HSP90-like ATPase
HisKA                PF00512.20    68 seq607_BIOID47103    -            449   1.5e-13   50.4   2.1   1   1   5.3e-17   3.6e-13   49.1   1.5     3    67   238   301   236   302 0.96 His Kinase A (phospho-acceptor) domain
SirB                 PF04247.7    123 seq608_BIOID47103    -            130   1.6e-38  131.0   9.3   1   1   1.3e-42   1.8e-38  130.8   6.4     2   123     4   129     3   129 0.97 Invasion gene expression up-regulator, SirB
Repair_PSII          PF04536.9    119 seq609_BIOID47103    -            382   2.9e-20   72.1   0.0   1   1   3.1e-24   4.2e-20   71.6   0.0     2   117    30   149    29   151 0.96 Repair protein
MR_MLE_N             PF02746.11   117 seq610_BIOID47103    -            321     2e-31  108.2   0.0   1   1   1.1e-34   4.8e-31  107.0   0.0     1   116     1   111     1   112 0.99 Mandelate racemase / muconate lactonizing enzyme, N-terminal domain
MR_MLE               PF01188.16    67 seq610_BIOID47103    -            321   1.4e-11   44.5   2.8   1   1   7.5e-15   3.4e-11   43.3   1.2     3    67   162   225   160   225 0.85 Mandelate racemase / muconate lactonizing enzyme, C-terminal domain
MR_MLE_C             PF13378.1    111 seq610_BIOID47103    -            321   5.8e-10   39.0   0.0   1   1   3.2e-13   1.5e-09   37.7   0.0     1    82   225   304   225   321 0.79 Enolase C-terminal domain-like
SNARE_assoc          PF09335.6    123 seq612_BIOID47103    -            219   3.3e-19   69.1   5.8   1   1   2.4e-23   3.3e-19   69.1   4.0     1   122    48   173    48   174 0.96 SNARE associated Golgi protein
RNase_E_G            PF10150.4    271 seq614_BIOID47103    -           1061  9.1e-101  336.5   0.0   1   1    2e-104  9.1e-101  336.5   0.0     1   270   121   392   121   393 0.98 Ribonuclease E/G family
PNPase_C             PF12111.3     39 seq614_BIOID47103    -           1061     5e-18   63.9   8.5   1   1   1.1e-21     5e-18   63.9   5.9     1    39  1021  1059  1021  1059 0.98 Polyribonucleotide phosphorylase C terminal
S1                   PF00575.18    74 seq614_BIOID47103    -           1061   1.3e-16   60.3   0.0   1   1   6.3e-20   2.9e-16   59.2   0.0     2    73    36   118    35   119 0.97 S1 RNA binding domain
SBP_bac_8            PF13416.1    281 seq615_BIOID47103    -            381   5.4e-27   95.1   4.1   1   1   1.5e-30     7e-27   94.7   2.8     2   265    56   326    55   333 0.83 Bacterial extracellular solute-binding protein
SBP_bac_1            PF01547.20   314 seq615_BIOID47103    -            381   1.1e-20   74.4   6.4   1   1   3.4e-24   1.6e-20   73.9   4.4    14   313    56   312    45   313 0.85 Bacterial extracellular solute-binding protein
SBP_bac_6            PF13343.1    242 seq615_BIOID47103    -            381   5.2e-17   61.8   1.6   1   1   1.5e-15     7e-12   45.0   0.1   107   216   215   325   179   350 0.85 Bacterial extracellular solute-binding protein
CagE_TrbE_VirB       PF03135.9    205 seq616_BIOID47103    -            912   2.6e-47  161.1   0.0   1   1   1.1e-50     5e-47  160.2   0.0     3   205   269   470   267   470 0.97 CagE, TrbE, VirB family, component of type IV transporter system
AAA_10               PF12846.2    328 seq616_BIOID47103    -            912   1.5e-23   83.5   0.0   1   1     5e-27   2.3e-23   82.8   0.0     2   320   533   824   532   832 0.78 AAA-like domain
VirB3                PF05101.8     89 seq616_BIOID47103    -            912     8e-09   35.2   3.5   1   1   3.4e-12   1.5e-08   34.3   2.4     9    85     4    81     1    84 0.91 Type IV secretory pathway, VirB3-like protein
DUF457               PF04307.9    157 seq617_BIOID47103    -            200   5.6e-30  103.6   7.1   1   1   5.2e-34   7.1e-30  103.3   4.9     3   152     9   165     7   170 0.86 Predicted membrane-bound metal-dependent hydrolase (DUF457)
PseudoU_synth_2      PF00849.17   164 seq618_BIOID47103    -            217   8.4e-15   54.8   0.3   1   1   8.1e-18   1.1e-13   51.2   0.0     2   164    41   186    40   186 0.86 RNA pseudouridylate synthase
Shikimate_dh_N       PF08501.6     83 seq623_BIOID47103    -            288   8.8e-27   92.8   0.0   1   1   2.6e-30   1.8e-26   91.8   0.0     1    83    12    94    12    94 0.99 Shikimate dehydrogenase substrate binding domain
Shikimate_DH         PF01488.15   135 seq623_BIOID47103    -            288   5.6e-07   29.6   0.0   1   1   1.4e-10   9.3e-07   28.8   0.0     9    95   121   216   114   230 0.86 Shikimate / quinate 5-dehydrogenase
MFS_1                PF07690.11   354 seq624_BIOID47103    -            396   5.1e-34  117.4  59.6   1   1   3.7e-38   5.1e-34  117.4  41.3     2   353    19   349    18   350 0.89 Major Facilitator Superfamily
Lipase_GDSL_2        PF13472.1    179 seq626_BIOID47103    -            208   2.1e-28   99.5   0.0   1   1     4e-32   2.8e-28   99.1   0.0     1   175    31   188    31   191 0.89 GDSL-like Lipase/Acylhydrolase family
Lipase_GDSL          PF00657.17   234 seq626_BIOID47103    -            208   9.5e-22   77.8   0.0   1   1   1.7e-25   1.1e-21   77.5   0.0     2   233    31   195    30   196 0.90 GDSL-like Lipase/Acylhydrolase
adh_short            PF00106.20   167 seq628_BIOID47103    -            240   5.1e-16   58.9   0.1   1   1   1.5e-19   6.9e-16   58.5   0.1     3   166     9   170     8   171 0.87 short chain dehydrogenase
adh_short_C2         PF13561.1    243 seq628_BIOID47103    -            240   7.7e-08   32.3   0.0   1   1   2.1e-11   9.4e-08   32.0   0.0     8   192    18   193    13   238 0.72 Enoyl-(Acyl carrier protein) reductase
KR                   PF08659.5    181 seq628_BIOID47103    -            240   6.7e-07   29.0   0.3   1   1   2.8e-10   1.3e-06   28.1   0.2     4   172    10   175     8   184 0.83 KR domain
Lactamase_B_2        PF12706.2    194 seq629_BIOID47103    -            305   6.7e-27   94.1   0.0   1   1   1.7e-30   1.1e-26   93.4   0.0     3   193    35   270    34   271 0.81 Beta-lactamase superfamily domain
Lactamase_B          PF00753.22   194 seq629_BIOID47103    -            305     2e-13   50.3   0.2   1   1   1.4e-16   9.6e-13   48.1   0.0     3   128    16   142    14   149 0.93 Metallo-beta-lactamase superfamily
KdgM                 PF06178.8    218 seq631_BIOID47103    -            238   1.8e-64  217.0  12.5   1   1   1.5e-68   2.1e-64  216.9   8.7     3   216    19   236    17   238 0.98 Oligogalacturonate-specific porin protein (KdgM)
Repair_PSII          PF04536.9    119 seq633_BIOID47103    -            261   3.2e-05   23.6   0.0   1   1   3.4e-09   4.6e-05   23.1   0.0     6   117    40   152    37   154 0.94 Repair protein
DUF1471              PF07338.8     56 seq634_BIOID47103    -             91   9.9e-21   73.0   0.2   1   1     1e-24   1.4e-20   72.5   0.2     2    56    35    91    34    91 0.98 Protein of unknown function (DUF1471)
NAD_binding_10       PF13460.1    183 seq636_BIOID47103    -            476   2.3e-19   69.9   0.1   1   1   1.5e-22   3.5e-19   69.4   0.0     1   160     5   165     5   193 0.88 NADH(P)-binding
Epimerase            PF01370.16   236 seq636_BIOID47103    -            476   2.4e-13   49.9   0.0   1   1   5.8e-16   1.3e-12   47.5   0.0     1   121     5   116     5   132 0.89 NAD dependent epimerase/dehydratase family
NmrA                 PF05368.8    233 seq636_BIOID47103    -            476   1.4e-10   40.7   0.0   1   1   7.6e-14   1.7e-10   40.4   0.0     1   227     5   228     5   303 0.81 NmrA-like family
3Beta_HSD            PF01073.14   280 seq636_BIOID47103    -            476   7.3e-07   28.0   0.0   1   1   4.7e-10   1.1e-06   27.4   0.0     1   118     6   113     6   124 0.78 3-beta hydroxysteroid dehydrogenase/isomerase family
DUF2867              PF11066.3    149 seq636_BIOID47103    -            476   2.1e-06   27.4   0.0   1   1   2.6e-09   5.9e-06   25.9   0.0    42   148   358   463   332   463 0.88 Protein of unknown function (DUF2867)
adh_short            PF00106.20   167 seq636_BIOID47103    -            476   3.6e-06   26.8   0.1   1   1   3.7e-09   8.5e-06   25.6   0.1     3    89     5    78     3   115 0.87 short chain dehydrogenase
Cytochrom_B_N        PF00033.14   188 seq638_BIOID47103    -            188   1.8e-24   85.9  10.1   1   1   3.1e-28   2.1e-24   85.8   7.0     3   187    16   184    14   185 0.96 Cytochrome b(N-terminal)/b6/petB
Ni_hydr_CYTB         PF01292.15   182 seq638_BIOID47103    -            188   1.5e-21   76.5  10.8   1   1   2.5e-25   1.7e-21   76.3   7.5     1   181    16   184    16   185 0.92 Prokaryotic cytochrome b561
Bac_export_3         PF01313.14    76 seq639_BIOID47103    -             90   5.3e-26   90.0   7.4   1   1   5.1e-30     7e-26   89.6   5.1     3    74     7    78     5    80 0.95 Bacterial export proteins, family 3
PhnH                 PF05845.7    192 seq641_BIOID47103    -            194   4.1e-67  225.2   0.6   1   1   3.3e-71   4.6e-67  225.1   0.4     1   192     3   193     3   193 0.99 Bacterial phosphonate metabolism protein (PhnH)
OsmC                 PF02566.14   100 seq643_BIOID47103    -            143   1.5e-19   69.9   0.1   1   1   1.4e-23   1.9e-19   69.5   0.0     2    99    42   139    41   140 0.89 OsmC-like protein
DUF945               PF06097.6    459 seq645_BIOID47103    -            490    3e-106  355.8   9.7   1   1  2.6e-110  3.6e-106  355.5   6.7     3   459    18   481    16   481 0.97 Bacterial protein of unknown function (DUF945)
GGDEF                PF00990.16   161 seq646_BIOID47103    -            408   3.2e-45  153.5   0.4   1   1   3.6e-49     5e-45  152.8   0.3     1   159   249   403   249   405 0.96 GGDEF domain
DUF1019              PF06254.6     89 seq649_BIOID47103    -            179   6.6e-34  115.8   0.1   1   1     7e-38   9.6e-34  115.2   0.1     1    89    65   157    65   157 0.98 Protein of unknown function (DUF1019)
MtfA                 PF06167.7    253 seq653_BIOID47103    -            278   3.7e-74  249.1   0.1   1   1   3.3e-78   4.5e-74  248.9   0.0    11   253    18   256     9   256 0.95 Phosphoenolpyruvate:glucose-phosphotransferase regulator
Transglut_core2      PF13369.1    153 seq655_BIOID47103    -            269     9e-38  129.0   0.0   1   1   1.8e-41   1.2e-37  128.5   0.0     2   152    33   184    32   185 0.97 Transglutaminase-like superfamily
TPR_9                PF13371.1     73 seq655_BIOID47103    -            269   2.8e-28   97.4   0.3   1   1   8.9e-32   6.1e-28   96.3   0.2     1    73   187   259   187   259 0.99 Tetratricopeptide repeat
RapA_C               PF12137.3    362 seq656_BIOID47103    -            968  2.7e-161  536.3   1.1   1   1  1.4e-164  3.8e-161  535.8   0.7     1   362   604   966   604   966 1.00 RNA polymerase recycling family C-terminal
SNF2_N               PF00176.18   296 seq656_BIOID47103    -            968   1.7e-40  138.6   0.0   1   1     2e-43   5.4e-40  136.9   0.0     1   256   157   422   157   468 0.88 SNF2 family N-terminal domain
Helicase_C           PF00271.26    78 seq656_BIOID47103    -            968   1.3e-13   50.5   0.0   1   1   1.2e-16   3.1e-13   49.2   0.0     3    78   524   601   522   601 0.96 Helicase conserved C-terminal domain
ResIII               PF04851.10   184 seq656_BIOID47103    -            968   1.7e-08   34.4   0.0   1   1   2.4e-11   6.4e-08   32.5   0.0    24   183   169   317   151   318 0.75 Type III restriction enzyme, res subunit
DEAD                 PF00270.24   173 seq656_BIOID47103    -            968   4.3e-08   32.7   0.0   1   1   1.6e-10   4.5e-07   29.3   0.0    16   167   172   317   155   321 0.75 DEAD/DEAH box helicase
CSD                  PF00313.17    66 seq659_BIOID47103    -             74   2.9e-29  100.5   0.2   1   1   2.3e-33   3.2e-29  100.3   0.1     2    64     3    65     2    67 0.96 'Cold-shock' DNA-binding domain
Nitrate_red_del      PF02613.10   136 seq660_BIOID47103    -            236   2.8e-28   98.3   6.6   1   1   3.4e-32   4.7e-28   97.6   4.6     5   133     7   161     3   165 0.88 Nitrate reductase delta subunit
EIID-AGA             PF03613.9    264 seq661_BIOID47103    -            283  1.4e-114  381.3   0.8   1   1  1.2e-118  1.6e-114  381.2   0.6     1   264    11   281    11   281 0.99 PTS system mannose/fructose/sorbose family IID component
SBP_bac_8            PF13416.1    281 seq662_BIOID47103    -            389   3.3e-31  108.9   0.1   1   1   7.6e-35   5.2e-31  108.3   0.1    10   265    61   343    53   354 0.83 Bacterial extracellular solute-binding protein
SBP_bac_1            PF01547.20   314 seq662_BIOID47103    -            389   4.7e-06   26.4   2.0   1   1   7.5e-10   5.1e-06   26.3   0.7    19   313    58   327    46   328 0.77 Bacterial extracellular solute-binding protein
ArgK                 PF03308.11   267 seq663_BIOID47103    -            331    5e-114  379.4   0.2   1   1  1.3e-117  5.9e-114  379.2   0.1     1   266    22   294    22   295 0.99 ArgK protein
CbiA                 PF01656.18   195 seq663_BIOID47103    -            331   2.6e-07   30.1   0.0   1   1   9.9e-11   4.5e-07   29.3   0.0     8   104    63   156    59   224 0.77 CobQ/CobB/MinD/ParA nucleotide binding domain
cobW                 PF02492.14   178 seq663_BIOID47103    -            331     4e-07   29.5   1.1   1   1     7e-10   3.2e-06   26.5   0.8     3   157    57   208    55   225 0.69 CobW/HypB/UreG, nucleotide-binding domain
DegT_DnrJ_EryC1      PF01041.12   363 seq666_BIOID47103    -            390  8.7e-132  439.4   0.1   1   1  3.6e-135  9.8e-132  439.2   0.0     3   363    23   385    21   385 0.98 DegT/DnrJ/EryC1/StrS aminotransferase family
Aminotran_1_2        PF00155.16   363 seq666_BIOID47103    -            390   6.3e-09   35.1   0.3   1   1   3.8e-12     1e-08   34.4   0.0    46   196    46   174    29   200 0.91 Aminotransferase class I and II
Cys_Met_Meta_PP      PF01053.15   386 seq666_BIOID47103    -            390   5.5e-08   31.3   0.1   1   1   2.8e-11   7.7e-08   30.8   0.1    54   187    43   175    41   228 0.86 Cys/Met metabolism PLP-dependent enzyme
Beta_elim_lyase      PF01212.16   290 seq666_BIOID47103    -            390   3.8e-06   26.1   0.0   1   1   2.1e-09   5.8e-06   25.5   0.0    29   227    44   225    37   315 0.79 Beta-eliminating lyase
Aminotran_5          PF00266.14   371 seq666_BIOID47103    -            390   7.6e-05   21.4   0.5   1   1   3.7e-08    0.0001   21.0   0.3    55   183    53   173    46   331 0.69 Aminotransferase class-V
ABM                  PF03992.11    78 seq669_BIOID47103    -             96   4.4e-16   58.5   0.1   1   1   3.6e-20   4.9e-16   58.4   0.1     1    77     1    76     1    77 0.95 Antibiotic biosynthesis monooxygenase
LysE                 PF01810.13   191 seq670_BIOID47103    -            165   2.3e-39  134.5   3.1   1   1   2.1e-43   2.9e-39  134.2   2.2     2   137    29   164    28   165 0.97 LysE type translocator
DUF1480              PF07351.8     80 seq671_BIOID47103    -             83   3.8e-42  142.0   0.0   1   1   3.1e-46   4.3e-42  141.8   0.0     3    79     7    82     5    83 0.98 Protein of unknown function (DUF1480)
Bac_export_1         PF01311.15   249 seq672_BIOID47103    -            277   5.7e-47  159.9  27.1   1   1   4.9e-51   6.7e-47  159.7  18.8     2   246    25   266    24   269 0.97 Bacterial export proteins, family 1
MFS_1                PF07690.11   354 seq673_BIOID47103    -            417   3.5e-39  134.4  62.5   1   2   1.3e-31   8.7e-28   96.9  18.3     1   225    41   262    40   274 0.82 Major Facilitator Superfamily
MFS_1                PF07690.11   354 seq673_BIOID47103    -            417   3.5e-39  134.4  62.5   2   2   6.5e-15   4.4e-11   42.0  23.1     7   168   249   407   247   415 0.80 Major Facilitator Superfamily
Sugar_tr             PF00083.19   451 seq673_BIOID47103    -            417   6.2e-14   51.2  10.1   1   1   9.1e-18   6.2e-14   51.2   7.0    46   197    71   217    11   223 0.90 Sugar (and other) transporter
SmpB                 PF01668.13    68 seq675_BIOID47103    -            160   1.3e-29  101.6   0.0   1   1   1.5e-33   2.1e-29  100.9   0.0     2    67    13    78    12    80 0.96 SmpB protein
Dehydratase_SU       PF02287.10   137 seq676_BIOID47103    -            172   5.5e-67  223.6   3.2   1   1   5.3e-71   7.3e-67  223.2   2.2     3   137    35   169    33   169 0.98 Dehydratase small subunit
FUSC                 PF04632.7    650 seq677_BIOID47103    -            670  1.4e-162  542.3  48.3   1   1  2.4e-166  1.6e-162  542.1  33.5     1   649    20   662    20   663 0.97 Fusaric acid resistance protein family
FUSC_2               PF13515.1    128 seq677_BIOID47103    -            670     2e-16   59.9  13.8   1   1   2.9e-20     2e-16   59.9   9.6     1   125    33   163    31   166 0.87 Fusaric acid resistance protein-like
BCCT                 PF02028.12   485 seq678_BIOID47103    -            104   1.1e-20   73.2   4.1   1   1   9.3e-25   1.3e-20   73.0   2.8     3    95    14   104    12   104 0.96 BCCT family transporter
OrfB_IS605           PF01385.14   227 seq679_BIOID47103    -            389   4.4e-35  121.0   0.2   1   1   1.4e-38   6.4e-35  120.4   0.1     2   224    69   277    68   279 0.93 Probable transposase
OrfB_Zn_ribbon       PF07282.6     69 seq679_BIOID47103    -            389   2.8e-27   94.0   0.4   1   1   6.2e-31   2.8e-27   94.0   0.3     1    69   291   361   291   361 0.98 Putative transposase DNA-binding domain
HTH_OrfB_IS605       PF12323.3     46 seq679_BIOID47103    -            389   5.8e-18   63.8   0.2   1   1   2.8e-21   1.3e-17   62.7   0.2     1    45     1    45     1    46 0.97 Helix-turn-helix domain
Band_7               PF01145.20   179 seq680_BIOID47103    -            553   7.5e-19   68.2   3.0   1   1   5.5e-23   7.5e-19   68.2   2.1     5   151    38   189    34   222 0.84 SPFH domain / Band 7 family
DUF218               PF02698.12   155 seq682_BIOID47103    -            239   3.3e-21   75.2   0.0   1   1   3.3e-25   4.6e-21   74.8   0.0     4   132    47   172    45   186 0.93 DUF218 domain
Isochorismatase      PF00857.15   174 seq683_BIOID47103    -            219   5.3e-38  130.5   0.0   1   1   4.6e-42   6.3e-38  130.3   0.0     2   174    11   213    10   213 0.96 Isochorismatase family
Metalloenzyme        PF01676.13   262 seq684_BIOID47103    -            514  1.6e-101  338.8   0.5   1   1  4.2e-105  1.9e-101  338.6   0.3     1   261     6   507     6   508 0.99 Metalloenzyme superfamily
iPGM_N               PF06415.8    223 seq684_BIOID47103    -            514   6.9e-89  296.9   0.6   1   1   2.2e-92     1e-88  296.3   0.4     2   223    85   308    84   308 0.99 BPG-independent PGAM N-terminus (iPGM_N)
Phosphodiest         PF01663.17   364 seq684_BIOID47103    -            514   2.3e-05   23.7   0.0   1   1   7.6e-09   3.5e-05   23.2   0.0   104   246   303   449   259   491 0.73 Type I phosphodiesterase / nucleotide pyrophosphatase
Voltage_CLC          PF00654.15   355 seq689_BIOID47103    -            418   1.1e-18   67.2  38.1   1   1   8.1e-23   1.1e-18   67.2  26.4    34   317    93   365    65   397 0.79 Voltage gated chloride channel
TPP_enzyme_N         PF02776.13   172 seq690_BIOID47103    -            548   4.1e-58  195.5   0.3   1   1   8.9e-62   4.1e-58  195.5   0.2     1   169     1   167     1   170 0.98 Thiamine pyrophosphate enzyme, N-terminal TPP binding domain
TPP_enzyme_C         PF02775.16   153 seq690_BIOID47103    -            548   6.8e-52  174.9   0.4   1   1   5.3e-54   2.4e-50  169.9   0.0     1   153   374   522   374   522 0.98 Thiamine pyrophosphate enzyme, C-terminal TPP binding domain
TPP_enzyme_M         PF00205.17   137 seq690_BIOID47103    -            548   1.7e-41  141.0   0.1   1   1   8.8e-45     4e-41  139.8   0.1     1   137   186   321   186   321 0.98 Thiamine pyrophosphate enzyme, central domain
Exonuc_VII_S         PF02609.11    53 seq691_BIOID47103    -             80   9.5e-23   79.6   3.9   1   1   8.5e-27   1.2e-22   79.3   2.7     1    53    11    63    11    63 0.99 Exonuclease VII small subunit
Amidohydro_4         PF13147.1    304 seq692_BIOID47103    -            461   1.9e-28  100.1   0.7   1   1     7e-32   2.4e-28   99.8   0.5     1   304    45   392    45   392 0.90 Amidohydrolase
Amidohydro_1         PF01979.15   333 seq692_BIOID47103    -            461   7.6e-13   48.6   0.0   1   1   3.8e-15   1.3e-11   44.6   0.0     1   333    50   395    50   395 0.73 Amidohydrolase family
Amidohydro_5         PF13594.1     68 seq692_BIOID47103    -            461   6.7e-11   41.7   0.6   1   1   6.7e-14   2.3e-10   40.0   0.4     1    68     3    90     3    90 0.60 Amidohydrolase
DUF479               PF04336.7    106 seq694_BIOID47103    -            199   3.7e-32  110.4   2.9   1   1   4.1e-36   5.6e-32  109.8   2.0     1   105    87   192    87   193 0.99 Protein of unknown function, DUF479
XdhC_C               PF13478.1    136 seq697_BIOID47103    -            318   1.7e-19   70.3   0.0   1   1   2.4e-21   1.6e-17   63.9   0.0    36   136   197   301   180   301 0.80 XdhC Rossmann domain
XdhC_CoxI            PF02625.11    71 seq697_BIOID47103    -            318   3.1e-19   68.2   3.1   1   1   8.9e-23   6.1e-19   67.3   2.2     2    70    33   101    32   102 0.94 XdhC and CoxI family
ThiF                 PF00899.16   136 seq698_BIOID47103    -            249   6.9e-44  148.8   0.2   1   1   1.6e-47   1.1e-43  148.1   0.1     1   135    30   163    30   164 0.98 ThiF family
MoeZ_MoeB            PF05237.8     84 seq698_BIOID47103    -            249   5.7e-28   96.2   0.6   1   1   1.6e-31   1.1e-27   95.2   0.4     2    82   169   249   168   249 0.97 MoeZ/MoeB domain
LysR_substrate       PF03466.15   209 seq699_BIOID47103    -            292     1e-35  122.6   0.0   1   1   2.2e-39   1.5e-35  122.0   0.0     2   188    88   267    87   275 0.93 LysR substrate binding domain
HTH_1                PF00126.22    60 seq699_BIOID47103    -            292   1.1e-18   66.5   1.0   1   1   7.6e-22   5.2e-18   64.4   0.5     1    60     3    63     3    63 0.95 Bacterial regulatory helix-turn-helix protein, lysR family
Bac_export_3         PF01313.14    76 seq702_BIOID47103    -             89   2.3e-30  103.9   9.5   1   1   1.9e-34   2.6e-30  103.8   6.6     2    75     5    78     4    79 0.97 Bacterial export proteins, family 3
GPW_gp25             PF04965.9     99 seq704_BIOID47103    -            141     3e-21   74.7   0.1   1   1   2.8e-25   3.8e-21   74.3   0.1     3    95    29   123    27   127 0.92 Gene 25-like lysozyme
NUDIX                PF00293.23   135 seq706_BIOID47103    -            153   1.4e-20   73.1   0.2   1   1   1.3e-24   1.8e-20   72.8   0.1     2   120     5   116     4   123 0.92 NUDIX domain
DUF1482              PF07358.6     57 seq709_BIOID47103    -             91     5e-32  109.1   0.1   1   1   4.4e-36     6e-32  108.9   0.1     1    57    29    86    29    86 0.99 Protein of unknown function (DUF1482)
adh_short            PF00106.20   167 seq710_BIOID47103    -            269   5.5e-26   91.3   0.0   1   1   2.2e-29   7.5e-26   90.9   0.0     1   166    16   177    16   178 0.90 short chain dehydrogenase
KR                   PF08659.5    181 seq710_BIOID47103    -            269   4.1e-12   46.0   0.0   1   1     2e-15     7e-12   45.2   0.0     3   165    18   175    17   194 0.80 KR domain
adh_short_C2         PF13561.1    243 seq710_BIOID47103    -            269   7.2e-12   45.5   0.0   1   1   2.8e-15   9.6e-12   45.1   0.0     6   193    25   202    22   211 0.89 Enoyl-(Acyl carrier protein) reductase
NAD_binding_10       PF13460.1    183 seq710_BIOID47103    -            269   1.1e-09   38.4   0.0   1   1   4.5e-13   1.5e-09   37.9   0.0     1   146    18   192    18   214 0.81 NADH(P)-binding
DNA_binding_1        PF01035.15    85 seq711_BIOID47103    -            129     3e-29  100.4   0.0   1   1   2.9e-33     4e-29  100.0   0.0     2    84    32   114    31   115 0.97 6-O-methylguanine DNA methyltransferase, DNA binding domain
SDF                  PF00375.13   390 seq712_BIOID47103    -            463  1.3e-102  343.3  34.4   1   1  1.2e-106  1.6e-102  343.0  23.9     1   390    29   443    29   443 0.96 Sodium:dicarboxylate symporter family
HTH_1                PF00126.22    60 seq713_BIOID47103    -            312   1.2e-19   69.6   0.0   1   1   3.8e-23   2.6e-19   68.5   0.0     1    59    24    82    24    83 0.97 Bacterial regulatory helix-turn-helix protein, lysR family
LysR_substrate       PF03466.15   209 seq713_BIOID47103    -            312   6.8e-10   38.2   0.0   1   1   1.4e-13   9.6e-10   37.7   0.0    44   207   149   311   138   312 0.91 LysR substrate binding domain
Methyltransf_23      PF13489.1    162 seq714_BIOID47103    -            252   3.1e-17   62.6   0.0   1   1   2.4e-20   4.6e-17   62.0   0.0     2   159    13   176     9   178 0.82 Methyltransferase domain
Methyltransf_31      PF13847.1    152 seq714_BIOID47103    -            252   2.8e-14   52.8   0.0   1   1   1.8e-17   3.5e-14   52.5   0.0     6   117    34   145    29   208 0.83 Methyltransferase domain
Methyltransf_11      PF08241.7     95 seq714_BIOID47103    -            252   1.3e-13   51.1   0.0   1   1   1.3e-16   2.6e-13   50.1   0.0     2    94    37   127    36   128 0.96 Methyltransferase domain
Methyltransf_18      PF12847.2    112 seq714_BIOID47103    -            252   2.1e-13   50.6   0.0   1   1   3.3e-16   6.4e-13   49.1   0.0     5   110    35   129    32   131 0.90 Methyltransferase domain
Methyltransf_25      PF13649.1    101 seq714_BIOID47103    -            252   9.4e-10   38.6   0.0   1   1   1.1e-12   2.2e-09   37.4   0.0     1    99    35   122    35   124 0.85 Methyltransferase domain
Methyltransf_12      PF08242.7     99 seq714_BIOID47103    -            252   1.2e-09   38.3   0.0   1   1     1e-12     2e-09   37.7   0.0     2    99    37   126    36   126 0.91 Methyltransferase domain
MTS                  PF05175.9    170 seq714_BIOID47103    -            252   4.7e-05   22.7   0.0   1   1   3.8e-08   7.4e-05   22.0   0.0    21   106    22   101    11   115 0.82 Methyltransferase small domain
Kelch_6              PF13964.1     50 seq715_BIOID47103    -            404   4.9e-15   54.8  15.2   1   1   9.6e-12   2.2e-08   33.8   0.1     1    43   110   156   110   162 0.92 Kelch motif
Kelch_4              PF13418.1     49 seq715_BIOID47103    -            404   1.6e-14   53.2  28.0   1   1   3.1e-12     7e-09   35.2   0.0     2    46   111   161   110   164 0.87 Galactose oxidase, central domain
Kelch_1              PF01344.20    47 seq715_BIOID47103    -            404   1.9e-13   49.6   5.4   1   1   1.1e-11   2.4e-08   33.2   0.0     1    43   110   156   110   158 0.95 Kelch motif
Kelch_2              PF07646.10    49 seq715_BIOID47103    -            404   6.1e-13   48.1   7.6   1   1   2.4e-10   5.4e-07   29.3   0.0     1    45   110   156   110   157 0.94 Kelch motif
Kelch_3              PF13415.1     49 seq715_BIOID47103    -            404   1.2e-10   41.1  13.2   1   1   4.6e-10     1e-06   28.5   0.0     2    46   121   169   120   172 0.80 Galactose oxidase, central domain
Kelch_5              PF13854.1     42 seq715_BIOID47103    -            404   1.2e-10   40.9   8.8   1   1   2.1e-09   4.7e-06   26.3   0.0     3    42   109   151   106   151 0.91 Kelch motif
PhnI                 PF05861.7    359 seq716_BIOID47103    -            354  3.8e-168  558.4   0.0   1   1  3.1e-172  4.2e-168  558.3   0.0     1   357     1   352     1   354 0.99 Bacterial phosphonate metabolism protein (PhnI)
DUF1814              PF08843.6    233 seq717_BIOID47103    -            246     1e-26   94.0   0.0   1   1   9.5e-31   1.3e-26   93.7   0.0     1   170    34   225    31   239 0.89 Nucleotidyl transferase of unknown function (DUF1814)
polyprenyl_synt      PF00348.12   260 seq719_BIOID47103    -            299   5.6e-92  307.1   0.4   1   1   4.8e-96   6.5e-92  306.9   0.3     2   259    33   294    32   295 0.98 Polyprenyl synthetase
Glucosamine_iso      PF01182.15   199 seq720_BIOID47103    -            266   9.1e-25   87.4   0.0   1   1   8.8e-29   1.2e-24   87.0   0.0     4   198    15   216    12   217 0.85 Glucosamine-6-phosphate isomerases/6-phosphogluconolactonase
Cons_hypoth698       PF03601.9    305 seq721_BIOID47103    -            349  3.8e-117  390.1  25.3   1   1  3.3e-121  4.4e-117  389.9  17.5     1   305    18   326    18   326 0.98 Conserved hypothetical protein 698
Aconitase_C          PF00694.14   131 seq724_BIOID47103    -            201   8.6e-44  148.7   0.0   1   1   8.7e-48   1.2e-43  148.2   0.0     2   129     3   125     2   127 0.97 Aconitase C-terminal domain
PseudoU_synth_2      PF00849.17   164 seq725_BIOID47103    -            291   3.3e-16   59.4   0.0   1   1   2.9e-19     2e-15   56.9   0.0     2   161    69   199    68   202 0.83 RNA pseudouridylate synthase
S4                   PF01479.20    48 seq725_BIOID47103    -            291   1.1e-11   43.8   0.1   1   1   4.2e-15   2.9e-11   42.5   0.1     2    43     4    43     3    57 0.93 S4 domain
UPF0066              PF01980.11   120 seq726_BIOID47103    -            235   1.1e-40  138.1   0.0   1   1     3e-44   4.1e-40  136.3   0.0     1   118    18   142    18   144 0.95 Uncharacterised protein family UPF0066
DAO                  PF01266.19   358 seq727_BIOID47103    -            426   8.6e-72  241.8   0.2   1   1   4.3e-75   9.8e-72  241.6   0.1     1   358    29   381    29   381 0.96 FAD dependent oxidoreductase
Thi4                 PF01946.12   230 seq727_BIOID47103    -            426   1.7e-07   30.4   0.2   1   1   1.4e-10   3.1e-07   29.6   0.1     9    64    19    75    12   102 0.91 Thi4 family
NAD_binding_8        PF13450.1     68 seq727_BIOID47103    -            426   2.2e-06   27.4   0.7   1   1   3.9e-09   8.8e-06   25.5   0.5     1    42    32    71    32    88 0.82 NAD(P)-binding Rossmann-like domain
FAD_binding_3        PF01494.14   356 seq727_BIOID47103    -            426     7e-06   25.2   0.6   1   1   3.1e-09     7e-06   25.2   0.4     2    33    28    59    27    68 0.94 FAD binding domain
FAD_binding_2        PF00890.19   421 seq727_BIOID47103    -            426   2.1e-05   23.4   0.6   1   1   1.5e-08   3.4e-05   22.7   0.5     1    43    29    71    29    82 0.85 FAD binding domain
AmoA                 PF05145.7    318 seq729_BIOID47103    -             78   9.9e-06   24.6   0.3   1   1   8.3e-10   1.1e-05   24.4   0.2   152   204    16    67     4    73 0.86 Putative ammonia monooxygenase
LysE                 PF01810.13   191 seq732_BIOID47103    -             54   2.8e-08   33.1   1.0   1   1   2.2e-12     3e-08   33.0   0.7   143   191     1    50     1    50 0.98 LysE type translocator
Isochorismatase      PF00857.15   174 seq733_BIOID47103    -            188   2.1e-38  131.8   0.0   1   1   1.8e-42   2.4e-38  131.6   0.0     1   173     9   182     9   183 0.92 Isochorismatase family
Bac_export_1         PF01311.15   249 seq734_BIOID47103    -            261   2.3e-76  256.2  29.0   1   1   1.9e-80   2.6e-76  256.1  20.1     2   248     8   251     7   252 0.99 Bacterial export proteins, family 1
BCCT                 PF02028.12   485 seq736_BIOID47103    -            382   2.5e-86  289.7  24.6   1   1     2e-90   2.8e-86  289.6  17.1   147   485     2   345     1   345 0.98 BCCT family transporter
HATPase_c            PF02518.21   111 seq737_BIOID47103    -            608   2.1e-24   85.2   0.0   1   1     2e-27     4e-24   84.3   0.0     2   109   496   599   495   601 0.96 Histidine kinase-, DNA gyrase B-, and HSP90-like ATPase
PAS                  PF00989.19   113 seq737_BIOID47103    -            608   9.5e-23   80.0   0.4   1   1   4.7e-25   9.2e-22   76.8   0.0     4   112   265   369   262   370 0.97 PAS fold
HisKA                PF00512.20    68 seq737_BIOID47103    -            608   3.9e-16   58.6   0.6   1   1   9.1e-19   1.8e-15   56.5   0.1     2    65   389   450   388   453 0.94 His Kinase A (phospho-acceptor) domain
PAS_9                PF13426.1    104 seq737_BIOID47103    -            608   3.3e-15   56.2   0.0   1   1   7.4e-18   1.5e-14   54.1   0.0     2   103   273   371   272   372 0.96 PAS domain
PAS_4                PF08448.5    110 seq737_BIOID47103    -            608   2.3e-11   43.6   0.2   1   1   5.8e-14   1.1e-10   41.3   0.0     2   110   269   375   268   375 0.89 PAS fold
HAMP                 PF00672.20    70 seq737_BIOID47103    -            608   1.2e-06   28.4   1.3   1   1   2.4e-09   4.7e-06   26.5   0.9     2    70   193   259   192   259 0.88 HAMP domain
PAS_8                PF13188.1     64 seq737_BIOID47103    -            608   8.5e-06   25.3   0.0   1   1   1.8e-08   3.5e-05   23.3   0.0     6    47   267   312   261   328 0.78 PAS domain
HTH_18               PF12833.2     81 seq738_BIOID47103    -            138   1.1e-21   76.6   2.0   1   1   2.1e-25   1.4e-21   76.2   1.4     1    81    50   129    50   129 0.97 Helix-turn-helix domain
HTH_AraC             PF00165.18    42 seq738_BIOID47103    -            138   1.4e-19   69.1   2.3   1   2   5.2e-12   3.5e-08   32.8   0.0     1    42    37    78    37    78 0.97 Bacterial regulatory helix-turn-helix proteins, AraC family
HTH_AraC             PF00165.18    42 seq738_BIOID47103    -            138   1.4e-19   69.1   2.3   2   2     7e-13   4.8e-09   35.6   0.7     2    42    90   128    89   128 0.95 Bacterial regulatory helix-turn-helix proteins, AraC family
Iron_transport       PF10634.4    151 seq739_BIOID47103    -            175     3e-72  241.3   0.7   1   1   2.6e-76   3.6e-72  241.0   0.5     3   151    25   173    23   173 0.99 Fe2+ transport protein
DDR                  PF08841.5    332 seq740_BIOID47103    -            610  4.7e-169  561.3   3.3   1   1  6.8e-173  4.7e-169  561.3   2.3     1   331   274   604   274   605 0.99 Diol dehydratase reactivase ATPase-like domain
DHquinase_I          PF01487.10   224 seq741_BIOID47103    -            252   9.5e-72  241.1   0.9   1   1   7.9e-76   1.1e-71  240.9   0.7     2   223    20   246    19   247 0.98 Type I 3-dehydroquinase
ABC2_membrane_3      PF12698.2    344 seq743_BIOID47103    -            377   2.2e-44  151.7  22.3   1   1   7.2e-48   2.5e-44  151.6  15.5     2   344    27   370    26   370 0.88 ABC-2 family transporter protein
ABC2_membrane_2      PF12679.2    277 seq743_BIOID47103    -            377   1.5e-39  135.4  14.8   1   1   5.9e-43     2e-39  134.9  10.3     2   270    13   370    12   375 0.87 ABC-2 family transporter protein
ABC2_membrane        PF01061.19   209 seq743_BIOID47103    -            377   1.6e-23   82.8  36.0   1   1   8.6e-26   2.9e-22   78.7  16.2    47   208   179   341   146   342 0.91 ABC-2 type transporter
ABC2_membrane_4      PF12730.2    232 seq743_BIOID47103    -            377   3.3e-16   59.0  17.3   1   1   1.4e-19   4.9e-16   58.4  12.0     3   229    18   363    17   369 0.74 ABC-2 family transporter protein
Phage_Nu1            PF07471.7    164 seq744_BIOID47103    -            169   4.2e-18   65.2   0.0   1   1   4.3e-22   5.8e-18   64.7   0.0    72   163    59   150    45   151 0.88 Phage DNA packaging protein Nu1
SBP_bac_5            PF00496.17   374 seq745_BIOID47103    -            604   7.4e-66  222.3  10.2   1   1   8.3e-70   1.1e-65  221.7   7.1     2   369    98   503    98   508 0.93 Bacterial extracellular solute-binding proteins, family 5 Middle
SNARE_assoc          PF09335.6    123 seq747_BIOID47103    -            192   3.1e-18   66.0   1.9   1   1   2.3e-22   3.1e-18   66.0   1.3     3   122    23   143    21   144 0.92 SNARE associated Golgi protein
ADH_zinc_N           PF00107.21   130 seq748_BIOID47103    -            376     6e-19   67.7   0.0   1   1   1.4e-22   9.8e-19   67.0   0.0     1   122   192   327   192   334 0.93 Zinc-binding dehydrogenase
ADH_zinc_N_2         PF13602.1    127 seq748_BIOID47103    -            376   2.8e-06   28.1   0.0   1   1   7.6e-10   5.2e-06   27.2   0.0     1   127   225   370   225   370 0.78 Zinc-binding dehydrogenase
THF_DHG_CYH_C        PF02882.14   161 seq750_BIOID47103    -            288   1.5e-68  228.8   0.1   1   1   3.6e-72   2.5e-68  228.1   0.1     1   157   124   279   124   283 0.99 Tetrahydrofolate dehydrogenase/cyclohydrolase, NAD(P)-binding domain
THF_DHG_CYH          PF00763.18   117 seq750_BIOID47103    -            288   1.2e-41  141.3   0.1   1   1   2.8e-45   1.9e-41  140.6   0.1     1   117     4   121     4   121 0.99 Tetrahydrofolate dehydrogenase/cyclohydrolase, catalytic domain
DUF879               PF05947.7    602 seq751_BIOID47103    -            616  2.8e-190  633.5   0.2   1   1  2.3e-194  3.2e-190  633.3   0.1     2   602     8   616     7   616 0.95 Bacterial protein of unknown function (DUF879)
Repair_PSII          PF04536.9    119 seq752_BIOID47103    -            304   5.9e-34  116.3   0.3   1   1   5.7e-38   7.8e-34  115.9   0.2     2   119    39   157    38   157 0.99 Repair protein
Aldedh               PF00171.17   462 seq755_BIOID47103    -            482  2.5e-175  583.1   0.1   1   1    2e-179  2.8e-175  583.0   0.1     1   461    19   477    19   478 0.99 Aldehyde dehydrogenase family
DUF488               PF04343.8    122 seq757_BIOID47103    -            115   6.9e-32  110.2   0.3   1   1   5.6e-36   7.6e-32  110.1   0.2     2   122     5   112     4   112 0.96 Protein of unknown function, DUF488
HhH-GPD              PF00730.20   121 seq758_BIOID47103    -            355     3e-22   79.0   0.0   1   1     1e-25   4.6e-22   78.4   0.0     2   118    41   172    40   175 0.97 HhH-GPD superfamily base excision DNA repair protein
HHH                  PF00633.18    30 seq758_BIOID47103    -            355   8.4e-08   31.3   0.0   1   1   3.6e-11   1.6e-07   30.4   0.0     2    29   105   132   104   133 0.95 Helix-hairpin-helix motif
EndIII_4Fe-2S        PF10576.4     17 seq758_BIOID47103    -            355     4e-05   23.5   5.6   1   1   1.7e-08   7.6e-05   22.6   3.9     1    17   197   213   197   213 0.98 Iron-sulfur binding domain of endonuclease III
Leu_Phe_trans        PF03588.9    173 seq759_BIOID47103    -            234   5.7e-75  250.1   0.0   1   1   4.9e-79   6.7e-75  249.8   0.0     2   173    35   204    34   204 0.99 Leucyl/phenylalanyl-tRNA protein transferase
AmoA                 PF05145.7    318 seq761_BIOID47103    -            285    1e-101  340.0  27.7   1   1  8.6e-106  1.2e-101  339.8  19.2    37   317     1   280     1   281 0.99 Putative ammonia monooxygenase
ABC_tran             PF00005.22   118 seq763_BIOID47103    -            337   2.4e-22   79.3   0.0   1   1   2.6e-25   1.2e-21   77.1   0.0     1   117    44   162    44   163 0.88 ABC transporter
TOBE_2               PF08402.5     75 seq763_BIOID47103    -            337   6.1e-17   61.2   0.0   1   1   3.1e-20   1.4e-16   60.1   0.0     2    73   257   331   256   333 0.92 TOBE domain
DAHP_synth_1         PF00793.15   272 seq764_BIOID47103    -            284   5.8e-82  274.3   0.0   1   1     5e-86   6.8e-82  274.0   0.0     9   271    10   275     2   276 0.97 DAHP synthetase I family
Hexapep              PF00132.19    36 seq765_BIOID47103    -            220   4.4e-17   60.6  16.4   1   1   2.3e-15   1.6e-11   43.0   6.5     2    35   149   182   148   183 0.95 Bacterial transferase hexapeptide (six repeats)
Mac                  PF12464.3     55 seq765_BIOID47103    -            220   3.7e-14   52.3   0.1   1   1   1.1e-17   7.3e-14   51.4   0.0     2    55    24    77    23    77 0.98 Maltose acetyltransferase
tRNA_Me_trans        PF03054.11   356 seq766_BIOID47103    -            368  1.6e-150  500.5   0.0   1   1  5.1e-154  1.8e-150  500.3   0.0     1   356     6   360     6   360 0.98 tRNA methyl transferase
NAD_synthase         PF02540.12   242 seq766_BIOID47103    -            368   1.3e-09   37.2   0.0   1   1   3.7e-11   1.3e-07   30.6   0.0    17    82     4    75     1    95 0.78 NAD synthase
Asn_synthase         PF00733.16   255 seq766_BIOID47103    -            368   2.3e-06   27.1   0.0   1   1   1.1e-09   3.6e-06   26.5   0.0    18    92     6    87     2   163 0.90 Asparagine synthase
ThiI                 PF02568.9    197 seq766_BIOID47103    -            368   3.6e-06   26.4   0.0   1   1   1.5e-09   5.2e-06   25.9   0.0     2    73     4    75     3   129 0.73 Thiamine biosynthesis protein (ThiI)
DUF2542              PF10808.3     79 seq770_BIOID47103    -             79     5e-46  154.7   5.7   1   1     4e-50   5.5e-46  154.6   3.9     1    79     1    79     1    79 1.00 Protein of unknown function (DUF2542)
Peptidase_C48        PF02902.14   216 seq771_BIOID47103    -            402   1.4e-32  112.9   1.5   1   1   1.6e-36   2.1e-32  112.3   1.0     2   215   164   361   163   362 0.93 Ulp1 protease family, C-terminal catalytic domain
Bac_export_2         PF01312.14   343 seq772_BIOID47103    -            379   4.6e-95  318.2   1.3   1   1   3.9e-99   5.3e-95  318.0   0.9     2   342     6   345     5   346 0.96 FlhB HrpN YscU SpaS Family
Response_reg         PF00072.19   112 seq773_BIOID47103    -            251   1.6e-20   73.0   0.1   1   1   3.6e-24   2.5e-20   72.4   0.1     2   111    17   124    16   125 0.97 Response regulator receiver domain
Trans_reg_C          PF00486.23    77 seq773_BIOID47103    -            251   1.2e-20   73.0   0.2   1   1   6.4e-24   4.3e-20   71.2   0.0     2    77   170   245   169   245 0.98 Transcriptional regulatory protein, C terminal
DUF986               PF06173.7    149 seq774_BIOID47103    -            152   3.7e-65  218.1   6.4   1   1     3e-69   4.1e-65  218.0   4.4     1   148     4   151     4   152 0.99 Protein of unknown function (DUF986)
DAO                  PF01266.19   358 seq775_BIOID47103    -            542   2.6e-56  190.9   2.6   1   1   1.2e-59     4e-56  190.3   1.8     1   344    10   343    10   367 0.85 FAD dependent oxidoreductase
Fer2_BFD             PF04324.10    55 seq775_BIOID47103    -            542   2.2e-06   27.4   2.4   1   1   6.5e-10   2.2e-06   27.4   1.7     2    45   432   480   431   486 0.87 BFD-like [2Fe-2S] binding domain
Transthyretin        PF00576.16   112 seq777_BIOID47103    -            137   1.9e-42  143.5   0.1   1   1   1.6e-46   2.2e-42  143.3   0.1     2   112    28   136    27   136 0.98 HIUase/Transthyretin family
Peripla_BP_2         PF01497.13   238 seq778_BIOID47103    -            302   6.3e-30  103.9   0.5   1   1   5.9e-34     8e-30  103.5   0.4     2   237    43   271    42   272 0.89 Periplasmic binding protein
Thioredoxin          PF00085.15   104 seq780_BIOID47103    -            139   3.6e-31  106.8   1.1   1   1   2.2e-33   4.9e-30  103.1   0.0     2   102    37   136    36   138 0.96 Thioredoxin
Thioredoxin_2        PF13098.1    112 seq780_BIOID47103    -            139   1.4e-12   47.7   0.0   1   1     4e-15     9e-12   45.0   0.0     7   112    54   135    49   135 0.88 Thioredoxin-like domain
Thioredoxin_7        PF13899.1     82 seq780_BIOID47103    -            139   1.4e-07   31.2   0.5   1   1   6.8e-10   1.5e-06   27.9   0.0     8    81    43   114    36   115 0.82 Thioredoxin-like
Redoxin              PF08534.5    146 seq780_BIOID47103    -            139   3.1e-06   26.7   0.0   1   1   5.7e-08   0.00013   21.4   0.0    28    72    52    94    34   100 0.89 Redoxin
HyaE                 PF07449.6    107 seq780_BIOID47103    -            139   9.1e-05   22.2   0.0   1   1   6.1e-08   0.00014   21.6   0.0    52   100    76   124    67   129 0.87 Hydrogenase-1 expression protein HyaE
Fer4_11              PF13247.1     99 seq781_BIOID47103    -            205   1.2e-31  108.4  10.9   1   1   8.5e-35   1.2e-31  108.4   7.5     3    97    60   153    58   155 0.97 4Fe-4S dicluster domain
Fer4_2               PF12797.2     22 seq781_BIOID47103    -            205   1.1e-13   50.0  30.8   1   1   6.7e-10   9.1e-07   28.3   0.6     2    20     6    24     5    33 0.89 4Fe-4S binding domain
Fer4                 PF00037.22    24 seq781_BIOID47103    -            205   9.1e-13   47.1  35.1   1   1   8.5e-11   1.2e-07   30.9   3.3     1    23    92   114    92   115 0.94 4Fe-4S binding domain
Fer4_7               PF12838.2     52 seq781_BIOID47103    -            205   2.4e-12   46.9  28.1   1   1   9.2e-10   1.3e-06   28.6   7.3     2    50    99   147    98   149 0.87 4Fe-4S dicluster domain
Fer4_9               PF13187.1     55 seq781_BIOID47103    -            205   8.2e-12   45.0  26.6   1   1   5.5e-10   7.5e-07   29.2   7.4     2    53    99   148    98   150 0.95 4Fe-4S dicluster domain
Fer4_10              PF13237.1     52 seq781_BIOID47103    -            205   4.5e-11   42.2  30.2   1   1   8.2e-09   1.1e-05   24.9   8.0     2    52    92   146    91   146 0.76 4Fe-4S dicluster domain
Fer4_4               PF12800.2     17 seq781_BIOID47103    -            205   1.7e-10   40.2  32.5   1   3     3e-05      0.04   14.1   2.3     1    15    11    25    11    29 0.90 4Fe-4S binding domain
Fer4_4               PF12800.2     17 seq781_BIOID47103    -            205   1.7e-10   40.2  32.5   2   3   3.3e-05     0.045   13.9   2.0     2    16    65    81    64    85 0.86 4Fe-4S binding domain
Fer4_4               PF12800.2     17 seq781_BIOID47103    -            205   1.7e-10   40.2  32.5   3   3   2.9e-07    0.0004   20.3   2.0     2    17    97   112    96   112 0.91 4Fe-4S binding domain
Fer4_6               PF12837.2     24 seq781_BIOID47103    -            205   2.4e-10   39.7  39.6   1   1   3.1e-09   4.2e-06   26.2   3.2     1    23    91   113    91   114 0.95 4Fe-4S binding domain
Fer4_3               PF12798.2     15 seq781_BIOID47103    -            205   7.3e-07   29.1  40.1   1   2   9.4e-06     0.013   15.9   4.2     1    15    67    83    67    83 0.98 4Fe-4S binding domain
Fer4_3               PF12798.2     15 seq781_BIOID47103    -            205   7.3e-07   29.1  40.1   2   2   4.8e-05     0.065   13.7   1.6     1    13   126   147   126   149 0.94 4Fe-4S binding domain
DUF1974              PF09317.6    284 seq782_BIOID47103    -            814  3.2e-117  390.8   0.0   1   1  1.2e-120  4.1e-117  390.5   0.0     1   284   514   792   514   792 1.00 Domain of unknown function (DUF1974)
Acyl-CoA_dh_N        PF02771.11   113 seq782_BIOID47103    -            814   1.5e-15   57.6   0.0   1   1   1.2e-18     4e-15   56.2   0.0    28   112   147   232   121   233 0.83 Acyl-CoA dehydrogenase, N-terminal domain
Acyl-CoA_dh_1        PF00441.19   150 seq782_BIOID47103    -            814   1.1e-13   51.4   0.9   1   1   6.9e-17   2.4e-13   50.3   0.6     1   142   360   504   360   508 0.93 Acyl-CoA dehydrogenase, C-terminal domain
Acyl-CoA_dh_M        PF02770.14    52 seq782_BIOID47103    -            814   9.5e-07   28.1   0.0   1   1   5.1e-10   1.7e-06   27.2   0.0     1    51   237   295   237   297 0.96 Acyl-CoA dehydrogenase, middle domain
Adenine_glyco        PF03352.8    179 seq784_BIOID47103    -            223   1.9e-84  281.5   0.0   1   1   1.6e-88   2.2e-84  281.2   0.0     1   177    42   218    42   220 0.99 Methyladenine glycosylase
FliG_C               PF01706.11   110 seq786_BIOID47103    -            331   1.8e-39  134.0  15.8   1   1   3.2e-42   2.2e-38  130.5   2.3     2   109   216   323   215   324 0.98 FliG C-terminal domain
OmpA                 PF00691.15    97 seq787_BIOID47103    -            160   8.5e-18   64.4   0.1   1   1   9.5e-22   1.3e-17   63.8   0.1     1    97    55   151    55   151 0.95 OmpA family
ADH_N                PF08240.7    109 seq789_BIOID47103    -            339   1.1e-27   95.8   1.0   1   1   6.6e-31   1.8e-27   95.1   0.7     1   109    28   138    28   138 0.96 Alcohol dehydrogenase GroES-like domain
ADH_zinc_N           PF00107.21   130 seq789_BIOID47103    -            339   1.3e-22   79.6   0.0   1   1   7.1e-26   1.9e-22   79.0   0.0     1   129   179   301   179   302 0.98 Zinc-binding dehydrogenase
ADH_zinc_N_2         PF13602.1    127 seq789_BIOID47103    -            339   4.1e-08   34.0   0.0   1   1   2.5e-11     7e-08   33.3   0.0     1   127   211   335   211   335 0.73 Zinc-binding dehydrogenase
2-Hacid_dh_C         PF02826.14   178 seq789_BIOID47103    -            339   3.6e-06   26.1   0.0   1   1   2.1e-09   5.8e-06   25.4   0.0    34    80   167   213   157   248 0.72 D-isomer specific 2-hydroxyacid dehydrogenase, NAD binding domain
AlaDh_PNT_C          PF01262.16   168 seq789_BIOID47103    -            339   1.5e-05   24.4   0.0   1   1   9.7e-09   2.7e-05   23.7   0.0    21    74   170   223   161   244 0.85 Alanine dehydrogenase/PNT, C-terminal domain
DUF72                PF01904.13   230 seq792_BIOID47103    -            272   8.6e-53  179.3   0.9   1   1   7.7e-57   1.1e-52  179.0   0.6    11   229    21   251    11   252 0.90 Protein of unknown function DUF72
BPD_transp_1         PF00528.17   185 seq795_BIOID47103    -            511   6.7e-08   32.1  16.7   1   1   4.9e-12   6.7e-08   32.1  11.5    26   183   346   503   344   505 0.91 Binding-protein-dependent transport system inner membrane component
CDP-OH_P_transf      PF01066.16   101 seq796_BIOID47103    -            201     1e-12   48.1  11.3   1   1   3.5e-16   4.7e-12   45.9   7.8     3    77    26   122    24   199 0.80 CDP-alcohol phosphatidyltransferase
Lipoprotein_19       PF13617.1     59 seq800_BIOID47103    -             61   4.8e-27   93.2   0.6   1   1   3.8e-31   5.3e-27   93.1   0.4     1    59     2    60     2    60 0.97 YnbE-like lipoprotein
Glycos_transf_2      PF00535.21   169 seq802_BIOID47103    -            322   5.1e-31  107.5   0.0   1   1   1.5e-34   6.9e-31  107.0   0.0     1   165    11   171    11   175 0.87 Glycosyl transferase family 2
Glyco_tranf_2_3      PF13641.1    230 seq802_BIOID47103    -            322   3.1e-12   46.7   0.0   1   1   1.2e-15   5.6e-12   45.8   0.0     2   130     9   134     8   191 0.81 Glycosyltransferase like family 2
Glyco_tranf_2_2      PF10111.4    281 seq802_BIOID47103    -            322   5.9e-06   25.4   0.0   1   1   1.9e-09   8.5e-06   24.9   0.0     1   104    11   108    11   120 0.82 Glycosyltransferase like family 2
DUF2254              PF10011.4    371 seq803_BIOID47103    -            142   1.2e-32  112.7  10.8   1   1     1e-36   1.4e-32  112.4   7.5     3   106    19   118    17   123 0.98 Predicted membrane protein (DUF2254)
Thioredoxin          PF00085.15   104 seq804_BIOID47103    -            284   6.8e-19   67.3   0.0   1   1   1.8e-22   1.3e-18   66.5   0.0     3   103     7   108     5   109 0.94 Thioredoxin
DUF2318              PF10080.4    102 seq805_BIOID47103    -            459   4.6e-34  116.1   0.0   1   1   9.7e-38   6.6e-34  115.6   0.0     1   102   296   400   296   400 0.97 Predicted membrane protein (DUF2318)
YHS                  PF04945.8     47 seq805_BIOID47103    -            459   1.4e-14   53.4   0.2   1   1   3.3e-18   2.2e-14   52.8   0.1     1    46   408   454   408   455 0.97 YHS domain
YfiO                 PF13525.1    203 seq807_BIOID47103    -            245   1.1e-84  282.8   5.8   1   1   2.8e-88   1.3e-84  282.6   4.0     1   202    28   236    28   238 0.97 Outer membrane lipoprotein
TPR_18               PF13512.1    142 seq807_BIOID47103    -            245   5.1e-65  217.7   7.3   1   1     3e-68   1.4e-64  216.3   1.2     2   142    24   167    23   167 0.98 Tetratricopeptide repeat
DUF2528              PF10800.3    102 seq808_BIOID47103    -            122   1.8e-48  162.9   0.6   1   1   1.5e-52   2.1e-48  162.7   0.4     1   101    14   121    14   122 0.98 Protein of unknown function (DUF2528)
HTH_3                PF01381.17    55 seq810_BIOID47103    -            135   1.1e-16   60.2   0.0   1   1   4.9e-20   2.2e-16   59.3   0.0     1    55    12    66    12    66 0.98 Helix-turn-helix
HTH_19               PF12844.2     64 seq810_BIOID47103    -            135   2.4e-11   43.4   0.0   1   1   9.9e-15   4.5e-11   42.5   0.0     1    63     9    71     9    72 0.98 Helix-turn-helix domain
HTH_31               PF13560.1     64 seq810_BIOID47103    -            135   3.2e-09   36.7   0.0   1   1   1.5e-12   6.9e-09   35.6   0.0     2    58     8    63     7    71 0.95 Helix-turn-helix domain
Pep_deformylase      PF01327.16   157 seq812_BIOID47103    -            169   6.4e-53  178.2   0.1   1   1   5.6e-57   7.6e-53  177.9   0.1     2   156     4   152     3   153 0.94 Polypeptide deformylase
CMD                  PF02627.15    85 seq813_BIOID47103    -            143   2.4e-20   72.0   0.3   1   1   2.6e-24   3.5e-20   71.5   0.2     1    84    13    94    13    95 0.92 Carboxymuconolactone decarboxylase family
Phage_AlpA           PF05930.7     51 seq814_BIOID47103    -             61   2.8e-25   87.6   0.2   1   1   2.3e-29   3.2e-25   87.4   0.1     2    51     5    54     4    54 0.98 Prophage CP4-57 regulatory protein (AlpA)
Phage_integrase      PF00589.17   173 seq816_BIOID47103    -            337   7.3e-66  220.9   0.1   1   1   4.1e-69   1.9e-65  219.6   0.0     2   171   116   317   115   319 0.99 Phage integrase family
Phage_integr_N2      PF13495.1     85 seq816_BIOID47103    -            337   9.7e-30  102.6   0.1   1   1   4.5e-33     2e-29  101.6   0.0     2    85    17   100    16   100 0.98 Phage integrase, N-terminal SAM-like domain
DUF4102              PF13356.1     89 seq817_BIOID47103    -            415   1.2e-22   79.5   0.1   1   1   4.3e-26   2.9e-22   78.2   0.0     1    84     8    92     8    97 0.93 Domain of unknown function (DUF4102)
Phage_integrase      PF00589.17   173 seq817_BIOID47103    -            415   1.8e-20   73.2   0.1   1   1   3.1e-23   2.1e-19   69.7   0.0     2   171   215   379   214   381 0.88 Phage integrase family
Epimerase            PF01370.16   236 seq818_BIOID47103    -            349   2.7e-27   95.6   0.0   1   1     3e-30   8.3e-27   94.0   0.0     1   235    15   246    15   247 0.91 NAD dependent epimerase/dehydratase family
NAD_binding_10       PF13460.1    183 seq818_BIOID47103    -            349   1.9e-18   67.0   0.0   1   1   9.5e-22   2.6e-18   66.5   0.0     1   151    15   188    15   202 0.85 NADH(P)-binding
3Beta_HSD            PF01073.14   280 seq818_BIOID47103    -            349   2.3e-18   65.8   0.0   1   1     1e-21   2.8e-18   65.4   0.0     1   271    16   268    16   276 0.89 3-beta hydroxysteroid dehydrogenase/isomerase family
RmlD_sub_bind        PF04321.12   287 seq818_BIOID47103    -            349   1.1e-10   40.8   0.0   1   1   9.7e-14   2.7e-10   39.5   0.0     1   241    13   274    13   288 0.85 RmlD substrate binding domain
NAD_binding_4        PF07993.7    249 seq818_BIOID47103    -            349   2.3e-10   39.6   0.0   1   1   3.2e-13   8.7e-10   37.8   0.0    63   200    58   185    17   227 0.79 Male sterility protein
DUF1307              PF06998.6    123 seq819_BIOID47103    -            157   4.8e-43  145.9   7.3   1   1   4.2e-47   5.7e-43  145.7   5.0     1   123    32   155    32   155 0.98 Protein of unknown function (DUF1307)
Amidohydro_1         PF01979.15   333 seq820_BIOID47103    -            382   1.6e-39  136.4   0.3   1   1   5.3e-43   1.8e-39  136.2   0.2     1   332    50   363    50   364 0.94 Amidohydrolase family
Amidohydro_4         PF13147.1    304 seq820_BIOID47103    -            382   1.2e-12   48.3   0.1   1   1   4.6e-15   1.6e-11   44.7   0.1     2   304    46   361    45   361 0.64 Amidohydrolase
Amidohydro_3         PF07969.6    404 seq820_BIOID47103    -            382   1.5e-05   24.2   0.1   1   1   9.1e-09   3.1e-05   23.2   0.0   368   403   326   361   305   362 0.90 Amidohydrolase family
tRNA-synt_2b         PF00587.20   173 seq822_BIOID47103    -            572   7.4e-43  145.9   0.0   1   1   2.4e-46   1.1e-42  145.4   0.0     3   169    51   215    49   219 0.97 tRNA synthetase class II core domain (G, H, P, S and T)
YbaK                 PF04073.10   123 seq822_BIOID47103    -            572   5.8e-27   93.8   0.1   1   1   2.4e-30   1.1e-26   92.9   0.1     1   119   257   376   257   379 0.96 YbaK / prolyl-tRNA synthetases associated domain
HGTP_anticodon       PF03129.15    94 seq822_BIOID47103    -            572   7.3e-22   77.0   0.1   1   1   3.7e-25   1.7e-21   75.8   0.1     1    93   475   568   475   569 0.97 Anticodon binding domain
DUF1318              PF07027.7     95 seq824_BIOID47103    -            123   7.7e-32  109.3   0.7   1   1   6.7e-36   9.2e-32  109.0   0.5     2    95    31   123    30   123 0.98 Protein of unknown function (DUF1318)
DXP_synthase_N       PF13292.1    270 seq826_BIOID47103    -            620  7.7e-113  375.7   0.0   1   1  5.1e-116  1.2e-112  375.1   0.0     2   270    12   282    11   282 0.99 1-deoxy-D-xylulose-5-phosphate synthase
Transket_pyr         PF02779.19   178 seq826_BIOID47103    -            620   4.3e-40  136.9   0.0   1   1   3.3e-43   7.6e-40  136.1   0.0     4   174   320   480   318   482 0.98 Transketolase, pyrimidine binding domain
Transketolase_C      PF02780.15   124 seq826_BIOID47103    -            620   4.3e-28   97.6   0.0   1   1   5.2e-31   1.2e-27   96.2   0.0     1   122   495   609   495   611 0.96 Transketolase, C-terminal domain
E1_dh                PF00676.15   300 seq826_BIOID47103    -            620   6.8e-07   28.1   0.1   1   1   5.1e-10   1.2e-06   27.4   0.0   104   166   124   186    93   193 0.86 Dehydrogenase E1 component
Transketolase_N      PF00456.16   333 seq826_BIOID47103    -            620     9e-06   24.5   0.0   1   1   7.3e-08   0.00017   20.4   0.0   144   192   143   190   118   198 0.87 Transketolase, thiamine diphosphate binding domain
TPP_enzyme_C         PF02775.16   153 seq826_BIOID47103    -            620   4.7e-05   22.9   2.1   1   1   2.3e-08   5.2e-05   22.7   0.1    32    84   125   183   103   194 0.78 Thiamine pyrophosphate enzyme, C-terminal TPP binding domain
SgrR_N               PF12793.2    115 seq828_BIOID47103    -            559   1.4e-38  131.3   4.6   1   1     2e-42   1.4e-38  131.3   3.2     1   115    12   125    12   125 0.98 Sugar transport-related sRNA regulator N-term
SBP_bac_5            PF00496.17   374 seq828_BIOID47103    -            559   7.7e-30  103.8   0.0   1   1   1.2e-32   8.4e-29  100.4   0.0     1   343   170   453   170   509 0.85 Bacterial extracellular solute-binding proteins, family 5 Middle
Fe-ADH               PF00465.14   366 seq829_BIOID47103    -            387   5.3e-88  295.0   0.1   1   1     9e-92   6.2e-88  294.7   0.1     1   351     9   363     9   377 0.91 Iron-containing alcohol dehydrogenase
Fe-ADH_2             PF13685.1    250 seq829_BIOID47103    -            387   1.8e-13   50.2   0.1   1   1   3.3e-11   2.3e-07   30.3   0.0     4   101    16   111    13   114 0.81 Iron-containing alcohol dehydrogenase
Pyr_redox_2          PF07992.9    200 seq830_BIOID47103    -            412     3e-16   59.8   0.0   1   1   2.2e-18   2.5e-15   56.7   0.0     1   198   126   384   126   386 0.80 Pyridine nucleotide-disulphide oxidoreductase
Pyr_redox            PF00070.22    80 seq830_BIOID47103    -            412   9.6e-14   51.4   0.7   1   1     3e-10   3.5e-07   30.4   0.0     2    76   256   328   255   332 0.77 Pyridine nucleotide-disulphide oxidoreductase
Pyr_redox_3          PF13738.1    203 seq830_BIOID47103    -            412   2.9e-12   46.9   0.6   1   1   2.6e-09     3e-06   27.3   0.0     1    50   128   174   128   199 0.79 Pyridine nucleotide-disulphide oxidoreductase
NAD_binding_8        PF13450.1     68 seq830_BIOID47103    -            412   1.3e-08   34.6   0.0   1   1   2.8e-11   3.2e-08   33.3   0.0     1    37   129   165   129   184 0.92 NAD(P)-binding Rossmann-like domain
HI0933_like          PF03486.9    409 seq830_BIOID47103    -            412     1e-06   27.4   0.4   1   1   6.5e-09   7.4e-06   24.5   0.0     2    36   126   160   125   165 0.94 HI0933-like protein
FAD_binding_3        PF01494.14   356 seq830_BIOID47103    -            412   1.9e-05   23.7   0.3   1   1   8.4e-08   9.6e-05   21.4   0.0     3    35   126   158   125   170 0.93 FAD binding domain
Thi4                 PF01946.12   230 seq830_BIOID47103    -            412   4.8e-05   22.4   0.1   1   1   9.6e-08   0.00011   21.2   0.0    20    59   127   166   121   197 0.89 Thi4 family
FAD_binding_2        PF00890.19   421 seq830_BIOID47103    -            412   6.8e-05   21.7   0.0   1   1     1e-07   0.00012   21.0   0.0     2    35   127   160   126   165 0.92 FAD binding domain
MCPsignal            PF00015.16   213 seq831_BIOID47103    -            546   1.9e-70  236.6  47.5   1   1   8.6e-73   3.9e-69  232.3  20.1     2   213   333   526   331   526 0.99 Methyl-accepting chemotaxis protein (MCP) signalling domain
TarH                 PF02203.10   171 seq831_BIOID47103    -            546   1.1e-29  103.3   3.0   1   1   2.5e-33   1.1e-29  103.3   2.0     2   166    12   177    11   188 0.94 Tar ligand binding domain homologue
HAMP                 PF00672.20    70 seq831_BIOID47103    -            546   2.5e-14   53.0   0.7   1   1   5.5e-18   2.5e-14   53.0   0.5     2    68   205   271   204   273 0.93 HAMP domain
LysR_substrate       PF03466.15   209 seq833_BIOID47103    -            323   7.9e-41  139.3   0.2   1   1   1.6e-44   1.1e-40  138.9   0.2     3   206   113   316   111   319 0.97 LysR substrate binding domain
HTH_1                PF00126.22    60 seq833_BIOID47103    -            323   7.3e-19   67.1   0.6   1   1     2e-22   1.3e-18   66.3   0.4     2    59    29    86    28    87 0.97 Bacterial regulatory helix-turn-helix protein, lysR family
GGDEF                PF00990.16   161 seq834_BIOID47103    -            384   3.1e-41  140.5   0.2   1   1   9.2e-45   3.1e-41  140.5   0.1     2   160   218   373   217   374 0.93 GGDEF domain
GAF_3                PF13492.1    129 seq834_BIOID47103    -            384   2.7e-09   37.1   0.0   1   1   1.3e-12   4.5e-09   36.3   0.0     2   124    62   194    61   199 0.83 GAF domain
GAF_2                PF13185.1    148 seq834_BIOID47103    -            384   2.2e-07   31.3   0.0   1   1   1.4e-10   4.9e-07   30.2   0.0     1   148    59   198    59   198 0.75 GAF domain
GAF                  PF01590.21   154 seq834_BIOID47103    -            384   3.8e-05   23.7   0.1   1   1   2.6e-08   8.9e-05   22.5   0.0    85   153   140   196    61   197 0.77 GAF domain
EamA                 PF00892.15   126 seq835_BIOID47103    -            307   1.9e-35  121.5  41.1   1   2   4.7e-20   6.5e-16   58.4   9.7     1   126    16   145    16   145 0.85 EamA-like transporter family
EamA                 PF00892.15   126 seq835_BIOID47103    -            307   1.9e-35  121.5  41.1   2   2     2e-23   2.7e-19   69.3  13.3     1   126   167   291   167   291 0.96 EamA-like transporter family
Pro_dh               PF01619.13   345 seq837_BIOID47103    -           1320  2.5e-133  444.1   0.0   1   1  5.1e-137  3.5e-133  443.6   0.0     2   344   229   573   228   574 0.99 Proline dehydrogenase
Aldedh               PF00171.17   462 seq837_BIOID47103    -           1320  4.6e-111  371.2   0.2   1   1  1.2e-114  8.3e-111  370.4   0.2     7   450   659  1103   654  1111 0.94 Aldehyde dehydrogenase family
Peripla_BP_3         PF13377.1    160 seq839_BIOID47103    -            341   9.6e-43  145.8   0.0   1   1   9.5e-46   3.2e-42  144.1   0.0     2   160   171   331   170   331 0.92 Periplasmic binding protein-like domain
Peripla_BP_1         PF00532.16   279 seq839_BIOID47103    -            341   8.6e-35  120.1   0.0   1   1     3e-38     1e-34  119.9   0.0     2   275    60   325    59   329 0.93 Periplasmic binding proteins and sugar binding domain of LacI family
LacI                 PF00356.16    46 seq839_BIOID47103    -            341   3.7e-21   74.3   0.8   1   1   2.1e-24   7.1e-21   73.4   0.6     1    46     3    48     3    48 0.99 Bacterial regulatory proteins, lacI family
Peripla_BP_4         PF13407.1    258 seq839_BIOID47103    -            341   2.6e-20   72.7   0.0   1   1   1.1e-23   3.6e-20   72.3   0.0     1   253    62   308    62   313 0.89 Periplasmic binding protein domain
PhnJ                 PF06007.6    279 seq841_BIOID47103    -            281  1.6e-155  515.7   0.1   1   1  1.3e-159  1.8e-155  515.6   0.0     3   278     5   280     3   281 0.99 Phosphonate metabolism protein PhnJ
NfrA_C               PF13283.1    176 seq843_BIOID47103    -            990   4.1e-47  159.6   4.1   1   1   1.5e-50   4.1e-47  159.6   2.8     2   170   807   977   806   982 0.98 Bacteriophage N adsorption protein A C-term
TPR_16               PF13432.1     65 seq843_BIOID47103    -            990   2.4e-09   37.4   8.4   1   1   1.2e-09   3.4e-06   27.4   0.5     2    65   617   680   616   680 0.97 Tetratricopeptide repeat
TPR_14               PF13428.1     44 seq843_BIOID47103    -            990   2.5e-08   33.6  14.3   1   1   2.9e-08   7.9e-05   22.8   0.3     3    43   648   688   646   689 0.95 Tetratricopeptide repeat
TPR_15               PF13429.1    280 seq843_BIOID47103    -            990   1.2e-07   31.0   3.3   1   1   4.2e-11   1.2e-07   31.0   2.3   104   238   567   704   561   715 0.83 Tetratricopeptide repeat
GerE                 PF00196.14    58 seq844_BIOID47103    -            166   3.3e-09   35.8   0.0   1   1   3.6e-13     5e-09   35.2   0.0     2    55    94   146    93   149 0.94 Bacterial regulatory proteins, luxR family
CoA_trans            PF01144.18   217 seq849_BIOID47103    -            531   1.6e-56  190.7   0.3   1   1   2.9e-60   3.9e-56  189.5   0.1     2   216    16   252    15   253 0.98 Coenzyme A transferase
tRNA-synt_1g         PF09334.6    391 seq851_BIOID47103    -            677  1.1e-156  521.2   0.1   1   1  5.2e-160  1.4e-156  520.9   0.1     1   390     8   397     8   398 0.98 tRNA synthetases class I (M)
tRNA_bind            PF01588.15    95 seq851_BIOID47103    -            677   1.5e-22   79.1   0.0   1   1   1.2e-25   3.4e-22   77.9   0.0     1    94   581   674   581   675 0.98 Putative tRNA binding domain
tRNA-synt_1          PF00133.17   601 seq851_BIOID47103    -            677   2.7e-18   65.2   1.4   1   2   3.7e-15     1e-11   43.5   0.0    28   103    11    85     2   113 0.83 tRNA synthetases class I (I, L, M and V)
tRNA-synt_1          PF00133.17   601 seq851_BIOID47103    -            677   2.7e-18   65.2   1.4   2   2   6.4e-08   0.00018   19.5   0.0   546   597   319   370   274   374 0.81 tRNA synthetases class I (I, L, M and V)
tRNA-synt_1e         PF01406.14   301 seq851_BIOID47103    -            677   3.8e-14   52.3   0.3   1   2   6.2e-09   1.7e-05   23.9   0.0    14   120    12   119     2   132 0.87 tRNA synthetases class I (C) catalytic domain
tRNA-synt_1e         PF01406.14   301 seq851_BIOID47103    -            677   3.8e-14   52.3   0.3   2   2   1.5e-09   4.1e-06   26.0   0.0   213   283   294   363   289   383 0.81 tRNA synthetases class I (C) catalytic domain
DUF2502              PF10697.4     82 seq852_BIOID47103    -            108   1.8e-22   79.1  25.5   1   1   1.7e-26   2.3e-22   78.7  17.7     1    82    23   106    23   106 0.97 Protein of unknown function (DUF2502)
S4_2                 PF13275.1     65 seq855_BIOID47103    -             70   9.2e-25   85.9   0.0   1   1   7.1e-29   9.7e-25   85.8   0.0     5    65     9    69     4    69 0.95 S4 domain
Acyl_CoA_thio        PF02551.10   132 seq856_BIOID47103    -            286   9.1e-69  229.0   0.0   1   2     3e-17   2.1e-13   49.9   0.0     5   126    21   103    17   115 0.89 Acyl-CoA thioesterase
Acyl_CoA_thio        PF02551.10   132 seq856_BIOID47103    -            286   9.1e-69  229.0   0.0   2   2   3.2e-55   2.2e-51  172.8   0.0     2   132   148   281   147   281 0.99 Acyl-CoA thioesterase
4HBT_3               PF13622.1    256 seq856_BIOID47103    -            286   7.4e-40  137.2   0.1   1   1   1.3e-43     9e-40  136.9   0.1    10   255    32   281    25   282 0.84 Thioesterase-like superfamily
AP_endonuc_2         PF01261.19   211 seq857_BIOID47103    -            285   6.7e-39  133.2   0.3   1   1   6.7e-43   9.1e-39  132.8   0.2     3   211    20   239    19   239 0.93 Xylose isomerase-like TIM barrel
Fer4_11              PF13247.1     99 seq859_BIOID47103    -            294   1.2e-29  102.0  13.1   1   1   1.8e-32   2.2e-29  101.1   5.5     2    98    92   188    91   189 0.94 4Fe-4S dicluster domain
Form-deh_trans       PF09163.6     44 seq859_BIOID47103    -            294   7.8e-20   69.9   0.0   1   1   1.1e-22   1.4e-19   69.1   0.0     1    44   246   289   246   290 0.96 Formate dehydrogenase N, transmembrane
Fer4_7               PF12838.2     52 seq859_BIOID47103    -            294   4.1e-15   55.7  24.9   1   1   6.9e-11   8.6e-08   32.3   5.4     1    50    38   114    38   117 0.90 4Fe-4S dicluster domain
Fer4_9               PF13187.1     55 seq859_BIOID47103    -            294     2e-13   50.2  26.5   1   1   4.6e-11   5.7e-08   32.7   7.7     1    55   132   184   132   184 0.97 4Fe-4S dicluster domain
Fer4_10              PF13237.1     52 seq859_BIOID47103    -            294   3.8e-12   45.7  28.5   1   1   3.4e-11   4.2e-08   32.7   7.1     2    52    93   144    92   144 0.86 4Fe-4S dicluster domain
Fer4_2               PF12797.2     22 seq859_BIOID47103    -            294   2.9e-10   39.3  34.5   1   1   6.4e-09     8e-06   25.3   2.4     4    20    33    49    31    51 0.91 4Fe-4S binding domain
Fer4_3               PF12798.2     15 seq859_BIOID47103    -            294   1.1e-07   31.7  41.1   1   3   0.00035      0.43   11.1   3.8     1    15   100   117   100   117 0.89 4Fe-4S binding domain
Fer4_3               PF12798.2     15 seq859_BIOID47103    -            294   1.1e-07   31.7  41.1   2   3   6.7e-05     0.083   13.3   2.9     1    14   133   146   133   147 0.94 4Fe-4S binding domain
Fer4_3               PF12798.2     15 seq859_BIOID47103    -            294   1.1e-07   31.7  41.1   3   3   3.4e-06    0.0042   17.4   2.5     1    15   160   183   160   183 0.98 4Fe-4S binding domain
Fer4                 PF00037.22    24 seq859_BIOID47103    -            294     3e-07   29.6  37.3   1   1   4.1e-08   5.1e-05   22.5   2.0     5    22   130   147   126   149 0.87 4Fe-4S binding domain
Fer4_4               PF12800.2     17 seq859_BIOID47103    -            294   4.8e-07   29.4  32.2   1   2     7e-05     0.086   13.1   2.1     3    15    38    50    36    54 0.91 4Fe-4S binding domain
Fer4_4               PF12800.2     17 seq859_BIOID47103    -            294   4.8e-07   29.4  32.2   2   2     1e-07   0.00013   21.9   1.8     1    17   130   146   130   146 0.92 4Fe-4S binding domain
DmsC                 PF04976.7    276 seq862_BIOID47103    -            284  1.2e-115  385.4  20.1   1   1  9.6e-120  1.3e-115  385.3  13.9     1   276     1   274     1   274 0.99 DMSO reductase anchor subunit (DmsC)
GerE                 PF00196.14    58 seq863_BIOID47103    -            207   3.2e-19   67.8   1.4   1   1   4.6e-23   6.3e-19   66.9   1.0     3    57   137   191   135   192 0.96 Bacterial regulatory proteins, luxR family
AA_kinase            PF00696.23   241 seq864_BIOID47103    -            310   1.4e-27   96.6   0.8   1   1   1.3e-31   1.8e-27   96.3   0.6     1   239     3   290     3   291 0.88 Amino acid kinase family
HATPase_c            PF02518.21   111 seq865_BIOID47103    -            433   1.9e-22   78.9   0.0   1   1   8.1e-26   3.7e-22   78.0   0.0     6   110   320   423   316   424 0.96 Histidine kinase-, DNA gyrase B-, and HSP90-like ATPase
HisKA                PF00512.20    68 seq865_BIOID47103    -            433   6.3e-08   32.3   1.3   1   1   3.7e-11   1.7e-07   30.9   0.9     1    67   211   270   211   271 0.90 His Kinase A (phospho-acceptor) domain
HAMP                 PF00672.20    70 seq865_BIOID47103    -            433     3e-07   30.4   0.0   1   1   6.6e-11     3e-07   30.4   0.0     3    69   140   206   139   207 0.90 HAMP domain
DUF303               PF03629.13   255 seq867_BIOID47103    -            326   1.7e-31  109.2   0.0   1   1   1.5e-35   2.1e-31  108.9   0.0     2   211    11   246    10   286 0.78 Domain of unknown function (DUF303)
MFS_1                PF07690.11   354 seq869_BIOID47103    -            402   1.1e-32  113.0  48.7   1   2   6.7e-25   9.1e-21   73.8  18.6     6   184    20   196    15   225 0.84 Major Facilitator Superfamily
MFS_1                PF07690.11   354 seq869_BIOID47103    -            402   1.1e-32  113.0  48.7   2   2   2.2e-15     3e-11   42.5  12.3     4   176   212   391   209   401 0.86 Major Facilitator Superfamily
Lambda_CIII          PF02061.11    45 seq870_BIOID47103    -             54   9.1e-31  105.4   0.1   1   1   7.8e-35   1.1e-30  105.2   0.1     1    45     1    43     1    43 1.00 Lambda Phage CIII
Peptidase_M23        PF01551.17    96 seq871_BIOID47103    -            427   2.2e-25   88.4   0.2   1   1   3.6e-29     5e-25   87.2   0.1     3    96   328   421   327   421 0.98 Peptidase family M23
Lambda_Kil           PF06301.6     43 seq872_BIOID47103    -             89   1.1e-28   98.2   0.9   1   1     1e-32   1.4e-28   97.8   0.6     1    43    43    85    43    85 0.99 Bacteriophage lambda Kil protein
Acetyltransf_10      PF13673.1    117 seq875_BIOID47103    -            146   1.2e-13   51.1   0.0   1   1   4.3e-17   1.5e-13   50.7   0.0     7   117    12   120     8   120 0.80 Acetyltransferase (GNAT) domain
Acetyltransf_7       PF13508.1     79 seq875_BIOID47103    -            146   1.7e-12   47.2   0.1   1   1   6.6e-16   2.3e-12   46.7   0.1     3    78    48   121    46   122 0.92 Acetyltransferase (GNAT) domain
Acetyltransf_1       PF00583.19    83 seq875_BIOID47103    -            146   1.5e-11   44.0   0.1   1   1   7.6e-15   2.6e-11   43.2   0.1     1    83    53   121    53   121 0.97 Acetyltransferase (GNAT) family
FR47                 PF08445.5     86 seq875_BIOID47103    -            146   3.4e-05   23.4   0.0   1   1   1.9e-08   6.5e-05   22.5   0.0    23    80    70   123    54   128 0.88 FR47-like protein
DUF204               PF02659.10    67 seq876_BIOID47103    -            206   9.1e-39  131.3  23.3   1   2   1.2e-24   1.7e-20   72.7   1.6     1    67    31    99    31    99 0.98 Domain of unknown function DUF
DUF204               PF02659.10    67 seq876_BIOID47103    -            206   9.1e-39  131.3  23.3   2   2   5.6e-22   7.6e-18   64.2   9.2     1    67   133   196   133   196 0.99 Domain of unknown function DUF
Mrr_cat              PF04471.7    115 seq878_BIOID47103    -            331   1.2e-13   50.7   0.0   1   1   1.5e-17     2e-13   50.0   0.0     5   115   179   295   175   295 0.88 Restriction endonuclease
Ring_hydroxyl_A      PF00848.14   209 seq880_BIOID47103    -            374   4.9e-36  124.2   0.6   1   1   9.8e-40   6.7e-36  123.7   0.4     3   205   184   370   182   374 0.91 Ring hydroxylating alpha subunit (catalytic domain)
Rieske               PF00355.21    98 seq880_BIOID47103    -            374   4.8e-21   74.0   0.1   1   1   1.2e-24   7.9e-21   73.3   0.1     1    87    46   130    46   148 0.88 Rieske [2Fe-2S] domain
CTP_transf_1         PF01148.15   259 seq881_BIOID47103    -            298   1.8e-59  201.4  20.2   1   1     2e-63   2.7e-59  200.8  14.0     3   258    38   295    36   296 0.91 Cytidylyltransferase family
eIF-1a               PF01176.14    65 seq882_BIOID47103    -             72   5.3e-29   99.3   0.0   1   1   4.3e-33   5.9e-29   99.1   0.0     1    65     5    70     5    70 0.98 Translation initiation factor 1A / IF-1
MarC                 PF01914.12   203 seq883_BIOID47103    -            215   1.5e-74  249.3  11.2   1   1   1.3e-78   1.7e-74  249.2   7.7     2   203     9   210     8   210 0.99 MarC family integral membrane protein
ABC2_membrane_3      PF12698.2    344 seq885_BIOID47103    -            368   2.4e-53  181.2  14.5   1   1   8.4e-57   2.9e-53  181.0  10.1     7   338    25   355    21   361 0.91 ABC-2 family transporter protein
ABC2_membrane        PF01061.19   209 seq885_BIOID47103    -            368   5.6e-36  123.5  16.2   1   1     3e-39     1e-35  122.6   7.6    52   207   164   331   120   333 0.87 ABC-2 type transporter
ABC2_membrane_2      PF12679.2    277 seq885_BIOID47103    -            368   2.2e-30  105.3   9.0   1   1   8.4e-34   2.9e-30  104.9   6.3     1   275     6   366     6   368 0.87 ABC-2 family transporter protein
ABC2_membrane_4      PF12730.2    232 seq885_BIOID47103    -            368   9.8e-20   70.5   7.7   1   1   3.8e-23   1.3e-19   70.2   5.3     2   224    11   352    10   358 0.79 ABC-2 family transporter protein
Formyl_trans_N       PF00551.14   181 seq886_BIOID47103    -            315     9e-56  188.1   0.0   1   1   1.9e-59   1.3e-55  187.6   0.0     2   180     6   183     5   184 0.98 Formyl transferase
Formyl_trans_C       PF02911.13   100 seq886_BIOID47103    -            315   1.1e-33  115.1   0.1   1   1   2.5e-37   1.7e-33  114.5   0.0     1    99   207   304   207   305 0.98 Formyl transferase, C-terminal domain
Acetyltransf_3       PF13302.1    142 seq887_BIOID47103    -            186   4.2e-23   82.1   0.0   1   1   2.9e-26   5.7e-23   81.6   0.0     3   142     8   141     7   141 0.80 Acetyltransferase (GNAT) domain
Acetyltransf_1       PF00583.19    83 seq887_BIOID47103    -            186   3.4e-15   55.7   0.1   1   1   2.6e-18   5.1e-15   55.1   0.1     2    83    63   141    62   141 0.97 Acetyltransferase (GNAT) family
Acetyltransf_4       PF13420.1    155 seq887_BIOID47103    -            186   5.3e-15   55.5   0.6   1   1   3.5e-18   6.8e-15   55.2   0.4     1   152     9   158     9   160 0.93 Acetyltransferase (GNAT) domain
Acetyltransf_8       PF13523.1    152 seq887_BIOID47103    -            186   9.6e-14   51.4   0.3   1   1   6.7e-17   1.3e-13   50.9   0.2     1   141     9   145     9   157 0.89 Acetyltransferase (GNAT) domain
Acetyltransf_7       PF13508.1     79 seq887_BIOID47103    -            186   2.6e-07   30.5   0.2   1   1   2.5e-10   4.8e-07   29.7   0.1     2    79    56   142    55   142 0.80 Acetyltransferase (GNAT) domain
Acetyltransf_10      PF13673.1    117 seq887_BIOID47103    -            186   1.3e-05   25.1   0.0   1   1   9.3e-09   1.8e-05   24.7   0.0     1   117    16   140    16   140 0.75 Acetyltransferase (GNAT) domain
FR47                 PF08445.5     86 seq887_BIOID47103    -            186   1.4e-05   24.6   0.0   1   1   1.3e-08   2.5e-05   23.8   0.0    26    80    87   143    69   150 0.92 FR47-like protein
BPD_transp_1         PF00528.17   185 seq889_BIOID47103    -            313   1.3e-16   60.5  19.1   1   1   9.3e-21   1.3e-16   60.5  13.3     2   179   106   307   105   310 0.89 Binding-protein-dependent transport system inner membrane component
ACT_5                PF13710.1     63 seq890_BIOID47103    -             87   2.1e-26   91.4   0.1   1   1   1.9e-30   2.6e-26   91.0   0.1     2    63    13    73    12    73 0.98 ACT domain
AcetylCoA_hydro      PF02550.10   198 seq891_BIOID47103    -            492   4.6e-76  254.8   0.0   1   1   1.4e-79   6.4e-76  254.4   0.0     1   198     1   213     1   213 0.99 Acetyl-CoA hydrolase/transferase N-terminal domain
AcetylCoA_hyd_C      PF13336.1    154 seq891_BIOID47103    -            492   5.7e-40  136.3   0.0   1   1   2.1e-43   9.5e-40  135.6   0.0     3   153   317   461   316   462 0.98 Acetyl-CoA hydrolase/transferase C-terminal domain
CitF                 PF04223.7    466 seq891_BIOID47103    -            492   2.3e-05   23.1   0.1   1   1   8.7e-09   3.9e-05   22.3   0.1   291   403   312   431   284   439 0.74 Citrate lyase, alpha subunit (CitF)
Radical_SAM          PF04055.16   166 seq892_BIOID47103    -            308   8.7e-30  103.9   0.0   1   1   3.2e-33   1.4e-29  103.2   0.0     1   158    28   238    28   243 0.98 Radical SAM superfamily
Fer4_12              PF13353.1    139 seq892_BIOID47103    -            308   1.8e-11   44.2   0.2   1   1   4.4e-14     2e-10   40.8   0.1     2    87    21   164    20   199 0.84 4Fe-4S single cluster domain
Fer4_14              PF13394.1    117 seq892_BIOID47103    -            308   2.9e-07   30.4   2.1   1   1   2.6e-08   0.00012   22.0   1.4     1    91    29   173    28   191 0.74 4Fe-4S single cluster domain
Aminotran_3          PF00202.16   339 seq893_BIOID47103    -            421  3.4e-108  361.3   0.6   1   1  6.2e-112  4.2e-108  361.0   0.4     3   338    27   359    25   360 0.97 Aminotransferase class-III
Autotransporter      PF03797.14   265 seq895_BIOID47103    -            549   9.6e-47  159.4  19.5   1   1   1.4e-50   9.6e-47  159.4  13.5     3   265   264   535   262   538 0.95 Autotransporter beta-domain
Pertactin            PF03212.9    121 seq895_BIOID47103    -            549   2.1e-09   37.0   4.1   1   1   3.4e-13   2.3e-09   36.8   1.5    18   120    92   198    74   199 0.76 Pertactin
FecCD                PF01032.13   311 seq896_BIOID47103    -            332   1.5e-86  289.9  30.0   1   1   2.6e-90   1.7e-86  289.7  20.8     2   311    18   330    17   330 0.95 FecCD transport family
ABC-3                PF00950.12   258 seq896_BIOID47103    -            332   1.1e-07   31.3  11.2   1   1   1.6e-11   1.1e-07   31.3   7.8    50   253   119   326    99   330 0.80 ABC 3 transport family
Bro-N                PF02498.12    87 seq897_BIOID47103    -            279   3.8e-22   78.2   0.0   1   1   6.7e-26   9.2e-22   77.0   0.0     2    87    69   155    68   155 0.90 BRO family, N-terminal domain
Iron_traffic         PF04362.9     88 seq898_BIOID47103    -             91   1.5e-41  139.5   1.1   1   1   1.2e-45   1.7e-41  139.4   0.8     1    88     1    88     1    88 0.99 Bacterial Fe(2+) trafficking
DUF457               PF04307.9    157 seq899_BIOID47103    -            173   1.6e-29  102.1  11.2   1   1   1.4e-33   1.9e-29  101.9   7.8     2   142     5   158     4   172 0.86 Predicted membrane-bound metal-dependent hydrolase (DUF457)
Glutaredoxin         PF00462.19    60 seq900_BIOID47103    -             81   1.3e-13   50.6   0.0   1   1   1.1e-17   1.4e-13   50.4   0.0     1    57     3    58     3    61 0.95 Glutaredoxin
DUF218               PF02698.12   155 seq901_BIOID47103    -            259   9.7e-34  115.9   0.0   1   1   8.9e-38   1.2e-33  115.6   0.0     1   142    78   222    78   244 0.90 DUF218 domain
DUF489               PF04356.7    193 seq902_BIOID47103    -            215   2.5e-76  255.4   0.8   1   1   2.1e-80   2.9e-76  255.2   0.5     1   192     9   202     9   203 0.98 Protein of unknown function (DUF489)
FCD                  PF07729.7    125 seq903_BIOID47103    -            240   9.6e-24   83.9   2.4   1   1     2e-27   1.4e-23   83.4   1.7     2   124   104   228   103   229 0.96 FCD domain
GntR                 PF00392.16    64 seq903_BIOID47103    -            240   1.3e-11   43.6   0.5   1   1   4.5e-15   3.1e-11   42.4   0.1     2    64    32    93    31    93 0.95 Bacterial regulatory proteins, gntR family
Sugar_tr             PF00083.19   451 seq906_BIOID47103    -            438   1.1e-27   96.5  34.3   1   1   9.6e-30   6.6e-26   90.7  23.8     6   417    27   407    23   432 0.76 Sugar (and other) transporter
MFS_1                PF07690.11   354 seq906_BIOID47103    -            438   5.4e-27   94.3  51.8   1   2     9e-20   6.2e-16   57.9  16.9    38   258    70   296    27   302 0.68 Major Facilitator Superfamily
MFS_1                PF07690.11   354 seq906_BIOID47103    -            438   5.4e-27   94.3  51.8   2   2   1.5e-14     1e-10   40.8  17.1    22   172   276   430   263   437 0.77 Major Facilitator Superfamily
MAPEG                PF01124.13   129 seq907_BIOID47103    -            131   1.3e-26   92.5   9.3   1   1   1.1e-30   1.5e-26   92.3   6.5     1   129     3   120     3   120 0.98 MAPEG family
InvH                 PF04741.7    147 seq908_BIOID47103    -             97   3.6e-08   33.2   0.8   1   1   3.3e-12   4.5e-08   32.9   0.5    90   144    41    95    14    97 0.89 InvH outer membrane lipoprotein
FHIPEP               PF00771.15   658 seq909_BIOID47103    -            697  5.2e-250  831.2   7.7   1   1  4.5e-254  6.1e-250  830.9   5.4     1   657    25   689    25   690 0.97 FHIPEP family
TonB                 PF03544.9     79 seq911_BIOID47103    -            244   3.8e-20   71.7   0.1   1   1   6.8e-24   9.3e-20   70.5   0.0     2    71   165   235   164   238 0.91 Gram-negative bacterial tonB protein
FliH                 PF02108.11   128 seq913_BIOID47103    -            228   5.2e-40  136.1   0.5   1   1   1.2e-43   5.2e-40  136.1   0.3     5   128    96   219    77   219 0.98 Flagellar assembly protein FliH
HrpE                 PF06188.7    191 seq913_BIOID47103    -            228   3.6e-08   33.2   6.7   1   1   1.6e-11   7.4e-08   32.2   4.7    25   182    48   211    25   222 0.74 HrpE/YscL/FliH and V-type ATPase subunit E
MFS_1                PF07690.11   354 seq916_BIOID47103    -            472   1.5e-56  191.5  44.9   1   2   5.4e-52   7.4e-48  162.9  16.1     2   269    56   327    55   340 0.89 Major Facilitator Superfamily
MFS_1                PF07690.11   354 seq916_BIOID47103    -            472   1.5e-56  191.5  44.9   2   2   1.3e-12   1.8e-08   33.4  10.6    59   178   340   456   328   470 0.85 Major Facilitator Superfamily
Aminotran_4          PF01063.14   231 seq918_BIOID47103    -            309   1.1e-46  159.0   0.0   1   1   9.6e-51   1.3e-46  158.8   0.0     3   231    54   289    52   289 0.96 Aminotransferase class IV
Flavodoxin_NdrI      PF07972.6    122 seq921_BIOID47103    -            133   1.3e-46  157.3   0.0   1   1   1.1e-50   1.5e-46  157.1   0.0     1   122     5   123     5   123 0.97 NrdI Flavodoxin like
ATP-grasp_5          PF13549.1    222 seq922_BIOID47103    -            886   4.3e-75  251.6   0.2   1   1   4.8e-78   1.1e-74  250.2   0.0     1   221   472   693   472   694 0.96 ATP-grasp domain
Succ_CoA_lig         PF13607.1    138 seq922_BIOID47103    -            886   1.3e-46  157.5   0.1   1   1   1.1e-49   2.4e-46  156.6   0.1     1   138   147   280   147   280 0.97 Succinyl-CoA ligase like flavodoxin domain
CoA_binding_2        PF13380.1    115 seq922_BIOID47103    -            886   1.2e-22   80.1   0.0   1   1   7.3e-25   1.7e-21   76.4   0.0     1   113    13   130    13   132 0.95 CoA binding domain
Acetyltransf_1       PF00583.19    83 seq922_BIOID47103    -            886   9.5e-11   41.4   0.0   1   1   1.6e-13   3.7e-10   39.5   0.0    10    82   781   863   775   864 0.81 Acetyltransferase (GNAT) family
Acetyltransf_3       PF13302.1    142 seq922_BIOID47103    -            886   1.6e-09   38.0   0.0   1   1   1.7e-12   3.9e-09   36.8   0.0     1   142   725   864   725   864 0.80 Acetyltransferase (GNAT) domain
Acetyltransf_4       PF13420.1    155 seq922_BIOID47103    -            886     1e-06   28.6   0.0   1   1   4.8e-08   0.00011   22.0   0.0     4   135   731   864   728   871 0.80 Acetyltransferase (GNAT) domain
Epimerase            PF01370.16   236 seq923_BIOID47103    -            660   1.8e-41  141.9   0.0   1   1     8e-45   2.7e-41  141.4   0.0     1   236   318   566   318   566 0.91 NAD dependent epimerase/dehydratase family
Formyl_trans_N       PF00551.14   181 seq923_BIOID47103    -            660   1.3e-24   86.6   0.0   1   1   5.7e-28   1.9e-24   86.0   0.0    63   178    59   174    17   177 0.89 Formyl transferase
Formyl_trans_C       PF02911.13   100 seq923_BIOID47103    -            660   1.8e-20   72.7   0.0   1   1   9.6e-24   3.3e-20   71.9   0.0     3    98   202   295   200   297 0.96 Formyl transferase, C-terminal domain
3Beta_HSD            PF01073.14   280 seq923_BIOID47103    -            660   5.8e-06   25.0   0.0   1   1   2.4e-09   8.2e-06   24.5   0.0     1   157   319   474   319   504 0.79 3-beta hydroxysteroid dehydrogenase/isomerase family
DUF3393              PF11873.3    204 seq924_BIOID47103    -            360   8.5e-75  250.6   0.0   1   1   1.7e-78   1.1e-74  250.2   0.0     1   204     3   192     3   192 0.99 Domain of unknown function (DUF3393)
SLT                  PF01464.15   121 seq924_BIOID47103    -            360   9.9e-30  102.4   0.1   1   1   2.2e-33   1.5e-29  101.8   0.0     3   118   197   320   195   323 0.95 Transglycosylase SLT domain
Aminotran_3          PF00202.16   339 seq926_BIOID47103    -            426  8.3e-121  402.8   0.3   1   1  7.2e-125  9.8e-121  402.6   0.2     2   338    27   360    26   361 0.98 Aminotransferase class-III
ABM                  PF03992.11    78 seq928_BIOID47103    -            104   5.2e-22   77.5   0.1   1   1   4.5e-26   6.2e-22   77.3   0.0     1    78     1    87     1    87 0.92 Antibiotic biosynthesis monooxygenase
Ribosomal_S30AE      PF02482.14    94 seq929_BIOID47103    -            113   2.1e-28   98.3   0.1   1   1   1.9e-32   2.6e-28   98.0   0.1     2    92     3    93     2    95 0.97 Sigma 54 modulation protein / S30EA ribosomal protein
Response_reg         PF00072.19   112 seq930_BIOID47103    -            230   1.4e-26   92.5   0.1   1   1   5.1e-30   3.5e-26   91.2   0.0     1   112     5   114     5   114 0.98 Response regulator receiver domain
Trans_reg_C          PF00486.23    77 seq930_BIOID47103    -            230   1.4e-16   60.0   0.2   1   1   4.4e-20     3e-16   58.9   0.1     1    77   153   225   153   225 0.97 Transcriptional regulatory protein, C terminal
DUF1044              PF06296.7    120 seq932_BIOID47103    -            119   6.3e-39  132.4   0.8   1   1   5.1e-43     7e-39  132.2   0.6     1   120     1   113     1   113 0.99 Protein of unknown function (DUF1044)
ABC_tran             PF00005.22   118 seq934_BIOID47103    -            252   5.9e-22   78.1   0.0   1   1   1.9e-25   8.5e-22   77.6   0.0     1   117    45   173    45   174 0.86 ABC transporter
oligo_HPY            PF08352.7     64 seq934_BIOID47103    -            252   2.6e-06   27.5   0.0   1   1     1e-09   4.6e-06   26.7   0.0     1    26   225   250   225   252 0.94 Oligopeptide/dipeptide transporter, C-terminal region
Trypsin              PF00089.21   220 seq935_BIOID47103    -            273   1.6e-11   44.1   0.0   1   1   8.1e-15   5.5e-11   42.3   0.0     9   198    50   244    44   266 0.72 Trypsin
Trypsin_2            PF13365.1    120 seq935_BIOID47103    -            273   1.4e-07   31.3   0.0   1   1   3.6e-11   2.4e-07   30.6   0.0     1   120    69   240    69   240 0.65 Trypsin-like peptidase domain
T4SS                 PF07996.6    195 seq936_BIOID47103    -            237   1.7e-39  135.5  14.0   1   1   1.7e-43   2.3e-39  135.1   9.7     1   193    23   218    23   220 0.96 Type IV secretion system proteins
Sigma54_activat      PF00158.21   168 seq937_BIOID47103    -            461   8.2e-74  246.5   0.2   1   1   4.6e-77   1.3e-73  245.9   0.1     2   167   146   311   145   312 0.99 Sigma-54 interaction domain
Response_reg         PF00072.19   112 seq937_BIOID47103    -            461   3.4e-31  107.4   0.3   1   1   2.6e-34   7.2e-31  106.3   0.2     1   108     7   113     7   117 0.98 Response regulator receiver domain
HTH_8                PF02954.14    42 seq937_BIOID47103    -            461   4.6e-14   51.5   1.4   1   1   3.9e-17   1.1e-13   50.3   1.0     3    42   415   454   413   454 0.96 Bacterial regulatory protein, Fis family
AAA_5                PF07728.9    139 seq937_BIOID47103    -            461   6.3e-07   29.0   0.1   1   1   8.9e-10   2.4e-06   27.1   0.0     2   123   169   287   168   299 0.80 AAA domain (dynein-related subfamily)
AAA                  PF00004.24   132 seq937_BIOID47103    -            461   4.1e-06   26.9   0.0   1   1   1.3e-08   3.5e-05   23.9   0.0     1   112   169   290   169   309 0.77 ATPase family associated with various cellular activities (AAA)
HSP70                PF00012.15   602 seq939_BIOID47103    -            450   8.3e-25   86.6   0.0   1   2   1.3e-18   8.9e-15   53.5   0.0     2   207     3   228     2   259 0.76 Hsp70 protein
HSP70                PF00012.15   602 seq939_BIOID47103    -            450   8.3e-25   86.6   0.0   2   2   2.1e-11   1.5e-07   29.6   0.0   250   352   329   423   305   448 0.80 Hsp70 protein
Methyltransf_18      PF12847.2    112 seq941_BIOID47103    -            247   1.2e-14   54.7   0.0   1   1   1.4e-17   1.9e-14   54.0   0.0     2   110    57   163    56   165 0.92 Methyltransferase domain
Methyltransf_11      PF08241.7     95 seq941_BIOID47103    -            247   1.1e-11   44.9   0.0   1   1   1.7e-14   2.3e-11   43.9   0.0     2    95    62   162    61   162 0.95 Methyltransferase domain
Methyltransf_31      PF13847.1    152 seq941_BIOID47103    -            247   1.1e-10   41.1   0.0   1   1   1.3e-13   1.8e-10   40.5   0.0     3   110    56   164    54   197 0.86 Methyltransferase domain
Methyltransf_25      PF13649.1    101 seq941_BIOID47103    -            247   8.3e-10   38.8   0.0   1   1   1.5e-12     2e-09   37.6   0.0     1   101    60   158    60   158 0.89 Methyltransferase domain
Methyltransf_12      PF08242.7     99 seq941_BIOID47103    -            247   5.9e-09   36.1   0.0   1   1   7.1e-12   9.6e-09   35.5   0.0     2    99    62   160    61   160 0.90 Methyltransferase domain
Methyltransf_23      PF13489.1    162 seq941_BIOID47103    -            247     3e-07   30.1   0.0   1   1   3.5e-10   4.8e-07   29.4   0.0    14   132    51   182    36   228 0.67 Methyltransferase domain
MTS                  PF05175.9    170 seq941_BIOID47103    -            247   1.8e-05   24.0   0.0   1   1   1.9e-08   2.5e-05   23.5   0.0    23   166    49   190    44   194 0.78 Methyltransferase small domain
Ubie_methyltran      PF01209.13   233 seq941_BIOID47103    -            247   2.3e-05   23.5   0.0   1   1   2.7e-08   3.7e-05   22.8   0.0    45   154    54   165    47   240 0.83 ubiE/COQ5 methyltransferase family
Dehydratase_MU       PF02288.10   112 seq944_BIOID47103    -            116   2.8e-36  123.5   0.0   1   1   2.3e-40   3.2e-36  123.3   0.0     2   112     7   112     6   112 0.98 Dehydratase medium subunit
PfkB                 PF00294.19   301 seq945_BIOID47103    -            362   5.2e-59  199.7   0.1   1   1   1.4e-62   6.6e-59  199.3   0.0     2   293    58   344    57   352 0.93 pfkB family carbohydrate kinase
HTH_24               PF13412.1     48 seq945_BIOID47103    -            362   4.4e-09   35.4   1.6   1   1   1.9e-12   8.8e-09   34.5   1.1     1    48     1    48     1    48 0.97 Winged helix-turn-helix DNA-binding
Cytochrom_B_N        PF00033.14   188 seq947_BIOID47103    -            231   3.2e-20   72.1  18.8   1   1   6.1e-24   4.1e-20   71.8  13.0     4   188    24   200    21   200 0.92 Cytochrome b(N-terminal)/b6/petB
Ni_hydr_CYTB         PF01292.15   182 seq947_BIOID47103    -            231   1.7e-18   66.5  17.5   1   1   3.2e-22   2.2e-18   66.1  12.1     5   182    27   200    23   200 0.90 Prokaryotic cytochrome b561
Virul_fac_BrkB       PF03631.10   260 seq948_BIOID47103    -            337   3.4e-49  167.4  16.0   1   1     3e-53   4.1e-49  167.1  11.1     4   258    65   325    62   327 0.91 Virulence factor BrkB
Peptidase_M28        PF04389.12   176 seq949_BIOID47103    -            323   1.4e-23   83.4   0.1   1   1   4.9e-27   3.4e-23   82.2   0.1     2   175   107   308   106   309 0.72 Peptidase family M28
ROK                  PF00480.15   179 seq950_BIOID47103    -            406   1.5e-59  200.7   0.2   1   1   5.1e-63   3.5e-59  199.5   0.0     1   179    90   274    90   274 0.99 ROK family
MarR                 PF01047.17    59 seq950_BIOID47103    -            406   8.4e-08   31.7   0.0   1   1     4e-11   2.8e-07   30.0   0.0    10    48    25    63    18    67 0.94 MarR family
Transaldolase        PF00923.14   287 seq953_BIOID47103    -            316  1.8e-102  342.2   0.0   1   1  1.5e-106    2e-102  342.0   0.0     1   285    13   310    13   312 0.94 Transaldolase
BPD_transp_1         PF00528.17   185 seq954_BIOID47103    -            364     4e-41  140.4  14.1   1   1   2.9e-45     4e-41  140.4   9.8     2   183   152   359   151   361 0.99 Binding-protein-dependent transport system inner membrane component
Dala_Dala_lig_C      PF07478.8    203 seq955_BIOID47103    -            364   7.5e-81  270.2   0.0   1   1   3.7e-84     1e-80  269.8   0.0     1   203   147   348   147   348 0.99 D-ala D-ala ligase C-terminus
Dala_Dala_lig_N      PF01820.16   117 seq955_BIOID47103    -            364   2.5e-34  117.9   0.0   1   1   1.8e-37     5e-34  116.9   0.0     2   117     5   130     4   130 0.96 D-ala D-ala ligase N-terminus
ATP-grasp_4          PF13535.1    184 seq955_BIOID47103    -            364   1.5e-16   60.6   0.0   1   1   9.6e-20   2.6e-16   59.7   0.0     2   176   138   317   137   321 0.82 ATP-grasp domain
ATP-grasp            PF02222.17   172 seq955_BIOID47103    -            364   7.8e-13   48.0   0.0   1   1   5.8e-16   1.6e-12   47.0   0.0     2   158   149   317   148   320 0.87 ATP-grasp domain
Nitrate_red_del      PF02613.10   136 seq957_BIOID47103    -            207   2.1e-31  108.4   1.0   1   1   2.1e-35   2.9e-31  107.9   0.7     8   134    45   167    21   169 0.93 Nitrate reductase delta subunit
DUF1305              PF06996.6    303 seq958_BIOID47103    -            349   1.2e-89  300.1   0.0   1   1     1e-93   1.4e-89  299.9   0.0     2   303    20   336    19   336 0.97 Protein of unknown function (DUF1305)
FAD_binding_2        PF00890.19   421 seq959_BIOID47103    -            419   6.3e-57  193.1   0.0   1   1   1.1e-60   7.2e-57  193.0   0.0     1   421     4   399     4   399 0.95 FAD binding domain
Ribonuc_red_lgC      PF02867.10   537 seq960_BIOID47103    -            714  2.8e-152  507.9   0.0   1   1  3.1e-154  1.4e-150  502.3   0.0     1   537   175   694   175   694 0.97 Ribonucleotide reductase, barrel domain
RNR_N                PF08343.5     82 seq960_BIOID47103    -            714   9.9e-30  102.0   0.2   1   1   5.8e-33   2.6e-29  100.7   0.1     1    82    16    97    16    97 0.99 Ribonucleotide reductase N-terminal
Ribonuc_red_lgN      PF00317.16    83 seq960_BIOID47103    -            714   1.3e-12   47.2   0.0   1   1     7e-16   3.2e-12   45.9   0.0     2    82    99   171    98   172 0.95 Ribonucleotide reductase, all-alpha domain
EI24                 PF07264.6    219 seq961_BIOID47103    -            253   1.3e-52  178.2  20.7   1   1   1.1e-56   1.5e-52  178.0  14.4     1   219    11   232    11   232 0.96 Etoposide-induced protein 2.4 (EI24)
PAP2                 PF01569.16   129 seq962_BIOID47103    -            254   2.7e-28   98.0   1.0   1   1     2e-32   2.7e-28   98.0   0.7     6   125    78   231    73   234 0.89 PAP2 superfamily
Lyase_1              PF00206.15   312 seq963_BIOID47103    -            456     6e-85  285.0   0.0   1   1   1.1e-88   7.8e-85  284.6   0.0     1   305    14   312    14   320 0.97 Lyase
ASL_C                PF08328.6    115 seq963_BIOID47103    -            456   6.1e-55  183.8   0.0   1   1     2e-58   1.4e-54  182.7   0.0     1   115   331   445   331   445 1.00 Adenylosuccinate lyase C-terminal
FtsX                 PF02687.16   121 seq964_BIOID47103    -            427   1.5e-23   82.7  12.2   1   1   2.2e-27   1.5e-23   82.7   8.4     2   121   306   420   305   420 0.97 FtsX-like permease family
MacB_PCD             PF12704.2    232 seq964_BIOID47103    -            427   8.1e-18   64.7   1.0   1   1   6.7e-21   4.6e-17   62.2   0.0     5   216    10   234     3   253 0.75 MacB-like periplasmic core domain
DHO_dh               PF01180.16   293 seq966_BIOID47103    -            411   6.9e-35  120.3   0.0   1   1   1.9e-38   8.7e-35  120.0   0.0     2   293     6   304     5   304 0.84 Dihydroorotate dehydrogenase
Dus                  PF01207.12   310 seq966_BIOID47103    -            411   5.9e-08   31.7   0.1   1   1   2.4e-11   1.1e-07   30.9   0.1    43   153    91   198    80   203 0.83 Dihydrouridine synthase (Dus)
HTH_3                PF01381.17    55 seq967_BIOID47103    -            107   1.2e-07   31.3   0.0   1   1   1.6e-11   2.2e-07   30.5   0.0     1    45    52    96    52    98 0.94 Helix-turn-helix
DUF2525              PF10733.4     58 seq968_BIOID47103    -             76   5.4e-38  128.5   4.1   1   1   5.1e-42     7e-38  128.1   2.9     1    58    19    76    19    76 0.99 Protein of unknown function (DUF2525)
Aldo_ket_red         PF00248.16   283 seq971_BIOID47103    -            275   7.7e-57  192.1   0.0   1   1   6.7e-61   9.2e-57  191.8   0.0     2   282    18   261    17   262 0.96 Aldo/keto reductase family
DNA_pol_A            PF00476.15   383 seq972_BIOID47103    -            928  3.5e-159  529.4   0.0   1   1  1.4e-162  4.7e-159  528.9   0.0     2   383   548   927   547   927 0.99 DNA polymerase family A
5_3_exonuc_N         PF02739.11   169 seq972_BIOID47103    -            928   1.7e-59  199.8   0.0   1   1   1.1e-62   3.9e-59  198.7   0.0     2   169     8   169     7   169 0.99 5'-3' exonuclease, N-terminal resolvase-like domain
DNA_pol_A_exo1       PF01612.15   174 seq972_BIOID47103    -            928   7.3e-45  152.4   0.1   1   1   4.2e-48   1.4e-44  151.4   0.1     1   174   330   517   330   517 0.97 3'-5' exonuclease
5_3_exonuc           PF01367.15   101 seq972_BIOID47103    -            928     3e-31  107.5   0.0   1   1   2.2e-34   7.5e-31  106.2   0.0     1    99   171   275   171   277 0.97 5'-3' exonuclease, C-terminal SAM fold
Methyltransf_20      PF12147.3    311 seq973_BIOID47103    -            585  3.6e-148  492.3   0.0   1   1  1.7e-151  4.7e-148  492.0   0.0     1   311   273   582   273   582 0.99 Putative methyltransferase
Hydrolase_4          PF12146.3     79 seq973_BIOID47103    -            585   7.7e-28   96.0   0.1   1   1   1.1e-29     3e-26   90.9   0.1     1    78    17    95    17    96 0.98 Putative lysophospholipase
Abhydrolase_6        PF12697.2    228 seq973_BIOID47103    -            585   1.8e-19   70.4   4.5   1   1   1.1e-22   3.1e-19   69.6   2.6     1   216    36   261    36   273 0.73 Alpha/beta hydrolase family
Abhydrolase_5        PF12695.2    142 seq973_BIOID47103    -            585   1.3e-11   44.2   1.7   1   1   3.3e-14   8.9e-11   41.6   0.5     1   141    35   260    35   261 0.82 Alpha/beta hydrolase family
Methyltransf_18      PF12847.2    112 seq973_BIOID47103    -            585   1.1e-08   35.4   0.0   1   1   9.5e-12   2.6e-08   34.3   0.0     4   110   410   519   408   520 0.88 Methyltransferase domain
ABC_tran             PF00005.22   118 seq975_BIOID47103    -            216   5.6e-19   68.5   0.0   1   1   5.3e-23   7.2e-19   68.1   0.0     1   117    41   161    41   162 0.85 ABC transporter
ATP-synt_ab          PF00006.20   215 seq979_BIOID47103    -            457   3.9e-69  232.3   0.0   1   1     4e-73   5.5e-69  231.8   0.0     1   215   161   373   161   373 1.00 ATP synthase alpha/beta family, nucleotide-binding domain
SIS                  PF01380.17   131 seq980_BIOID47103    -            327   5.4e-37  126.2   0.1   1   1   1.6e-40   1.1e-36  125.1   0.1     2   131    53   184    52   184 0.98 SIS domain
CBS                  PF00571.23    57 seq980_BIOID47103    -            327   7.2e-20   70.3   0.5   1   2   1.7e-11   1.1e-07   31.2   0.0     1    56   213   268   213   269 0.97 CBS domain
CBS                  PF00571.23    57 seq980_BIOID47103    -            327   7.2e-20   70.3   0.5   2   2   5.4e-13   3.7e-09   35.9   0.0     2    48   279   325   278   327 0.94 CBS domain
PFL                  PF02901.10   648 seq981_BIOID47103    -            810  2.4e-213  710.1   0.0   1   1  4.4e-217    3e-213  709.7   0.0     3   648    11   671     6   671 0.98 Pyruvate formate lyase
Gly_radical          PF01228.16   106 seq981_BIOID47103    -            810   1.1e-28   99.6   0.0   1   1   5.7e-32   3.9e-28   97.7   0.0     2   105   688   791   687   792 0.97 Glycine radical
Metal_resist         PF13801.1    125 seq982_BIOID47103    -            139   5.4e-19   68.3   0.8   1   1   5.4e-23   7.4e-19   67.8   0.5     7   122    11   120     5   123 0.84 Heavy-metal resistance
Nol1_Nop2_Fmu        PF01189.12   283 seq983_BIOID47103    -            429  4.6e-103  344.3   0.0   1   1    3e-106  5.9e-103  344.0   0.0     1   282   164   426   164   427 0.99 NOL1/NOP2/sun family
NusB                 PF01029.13   134 seq983_BIOID47103    -            429   3.5e-26   91.6   0.0   1   1   2.8e-29   5.6e-26   90.9   0.0     1   134     5   127     5   127 0.97 NusB family
Methyltransf_26      PF13659.1    117 seq983_BIOID47103    -            429   1.1e-10   41.4   0.0   1   1   1.1e-13   2.1e-10   40.5   0.0     2   116   248   375   247   376 0.90 Methyltransferase domain
Methyltransf_18      PF12847.2    112 seq983_BIOID47103    -            429   2.8e-10   40.6   0.0   1   1   2.6e-13   5.1e-10   39.8   0.0     2   112   247   375   246   375 0.84 Methyltransferase domain
Methyltransf_31      PF13847.1    152 seq983_BIOID47103    -            429   1.7e-09   37.3   0.0   1   1   1.5e-12     3e-09   36.5   0.0     2   113   245   380   244   416 0.82 Methyltransferase domain
MTS                  PF05175.9    170 seq983_BIOID47103    -            429   1.1e-06   28.0   0.0   1   1     1e-09     2e-06   27.1   0.0    25   151   240   385   229   397 0.86 Methyltransferase small domain
FtsJ                 PF01728.14   181 seq983_BIOID47103    -            429   0.00011   22.1   0.0   1   1   1.1e-07   0.00021   21.2   0.0    19    68   242   286   232   400 0.64 FtsJ-like methyltransferase
BMC                  PF00936.14    75 seq986_BIOID47103    -             91   1.1e-26   92.1   5.6   1   1     1e-30   1.4e-26   91.8   3.9     1    75     3    79     3    79 0.98 BMC domain
5-FTHF_cyc-lig       PF01812.15   186 seq989_BIOID47103    -            200   3.1e-43  147.6   0.0   1   1   2.5e-47   3.5e-43  147.4   0.0     2   186    14   194    13   194 0.98 5-formyltetrahydrofolate cyclo-ligase family
PDT                  PF00800.13   182 seq990_BIOID47103    -            386   9.1e-61  204.4   0.2   1   1     2e-64   1.3e-60  203.9   0.1     1   180   106   286   106   288 0.96 Prephenate dehydratase
CM_2                 PF01817.16    81 seq990_BIOID47103    -            386     2e-22   78.9   2.0   1   1   6.3e-26   4.3e-22   77.8   1.4     1    80    11    90    11    91 0.99 Chorismate mutase type II
FecCD                PF01032.13   311 seq992_BIOID47103    -            318   3.2e-94  315.1  27.1   1   1   2.9e-98   3.9e-94  314.8  18.8     2   311    13   316     9   316 0.98 FecCD transport family
PseudoU_synth_2      PF00849.17   164 seq994_BIOID47103    -            219   2.9e-30  105.1   0.0   1   1   2.6e-34   3.5e-30  104.8   0.0     1   163    22   169    22   170 0.92 RNA pseudouridylate synthase
DUF1778              PF08681.6     80 seq995_BIOID47103    -            112   7.6e-25   86.4   2.0   1   1   7.8e-29   1.1e-24   85.9   1.4     2    76    29   103    28   106 0.97 Protein of unknown function (DUF1778)
ADH_N                PF08240.7    109 seq996_BIOID47103    -            343   6.2e-26   90.1   3.2   1   1   1.1e-29   7.2e-26   89.9   1.4     3   108    29   139    27   140 0.94 Alcohol dehydrogenase GroES-like domain
ADH_zinc_N           PF00107.21   130 seq996_BIOID47103    -            343   1.2e-25   89.4   0.0   1   1   3.2e-29   2.2e-25   88.6   0.0     1   129   180   304   180   305 0.97 Zinc-binding dehydrogenase
TerC                 PF03741.11   184 seq997_BIOID47103    -            527   4.9e-49  166.1  13.4   1   1   1.6e-52   7.1e-49  165.6   9.3     1   183    14   203    14   204 0.94 Integral membrane protein TerC family
CorC_HlyC            PF03471.12    81 seq997_BIOID47103    -            527   2.2e-20   72.1   0.1   1   1   5.3e-23   2.4e-19   68.7   0.0     2    79   440   516   439   518 0.93 Transporter associated domain
CBS                  PF00571.23    57 seq997_BIOID47103    -            527   3.8e-16   58.3   1.1   1   2     5e-09   2.3e-05   23.8   0.3     1    53   302   358   302   361 0.94 CBS domain
CBS                  PF00571.23    57 seq997_BIOID47103    -            527   3.8e-16   58.3   1.1   2   2   9.4e-12   4.3e-08   32.5   0.0     3    53   369   419   368   423 0.93 CBS domain
Fer2                 PF00111.22    78 seq998_BIOID47103    -            321   2.7e-12   46.1   3.7   1   1   1.6e-15   5.4e-12   45.1   2.6     6    77   242   312   238   313 0.88 2Fe-2S iron-sulfur cluster binding domain
FAD_binding_6        PF00970.19    99 seq998_BIOID47103    -            321   5.6e-11   42.3   0.0   1   1   5.3e-14   1.8e-10   40.7   0.0     2    97     9   106     8   108 0.90 Oxidoreductase FAD-binding domain
NAD_binding_1        PF00175.16   109 seq998_BIOID47103    -            321   1.3e-09   38.4   0.0   1   1   2.2e-12   7.6e-09   35.9   0.0     1   108   117   207   117   208 0.81 Oxidoreductase NAD-binding domain
Glutaredoxin2_C      PF04399.8    132 seq1000_BIOID47103   -            215   1.3e-50  170.2   0.0   1   1   4.8e-54   1.6e-50  169.9   0.0     1   132    84   215    84   215 0.99 Glutaredoxin 2, C terminal domain
GST_N_3              PF13417.1     75 seq1000_BIOID47103   -            215     2e-12   47.0   0.0   1   1     1e-15   3.5e-12   46.2   0.0     1    74     3    76     3    82 0.90 Glutathione S-transferase, N-terminal domain
GST_N_2              PF13409.1     70 seq1000_BIOID47103   -            215   6.7e-08   32.3   0.0   1   1   3.6e-11   1.2e-07   31.4   0.0     1    68     8    70     8    72 0.88 Glutathione S-transferase, N-terminal domain
GST_N                PF02798.15    76 seq1000_BIOID47103   -            215   6.6e-05   22.8   0.0   1   1   4.2e-08   0.00014   21.8   0.0     1    75     1    70     1    71 0.85 Glutathione S-transferase, N-terminal domain
Polysacc_deac_2      PF04748.8    213 seq1001_BIOID47103   -            319   9.7e-81  269.7   0.4   1   1   8.6e-85   1.2e-80  269.4   0.3     1   212    28   238    28   239 0.99 Divergent polysaccharide deacetylase
Peptidase_S49_N      PF08496.5    155 seq1002_BIOID47103   -            349   1.1e-63  213.5   3.4   1   1   2.5e-67   1.1e-63  213.5   2.3     1   155     1   158     1   158 0.98 Peptidase family S49 N-terminal
Peptidase_S49        PF01343.13   154 seq1002_BIOID47103   -            349   1.1e-50  171.3   2.2   1   1   2.6e-54   1.2e-50  171.1   0.0     2   153   161   310   160   311 0.98 Peptidase family S49
SDH_sah              PF01972.11   286 seq1002_BIOID47103   -            349   1.5e-05   23.7   1.6   1   1   5.4e-09   2.4e-05   23.1   0.0    89   163   133   208   120   225 0.81 Serine dehydrogenase proteinase
SlyX                 PF04102.7     69 seq1006_BIOID47103   -             72   3.6e-26   91.2   1.6   1   1   2.9e-30     4e-26   91.0   1.1     2    69     6    72     5    72 0.98 SlyX
HTH_6                PF01418.12    77 seq1008_BIOID47103   -            289   3.5e-33  113.0   0.2   1   1   3.7e-36   1.7e-32  110.8   0.0     1    76     1    76     1    77 0.99 Helix-turn-helix domain, rpiR family
SIS                  PF01380.17   131 seq1008_BIOID47103   -            289   2.9e-27   94.7   0.1   1   1   1.1e-30     5e-27   93.9   0.1     2   130   125   252   124   253 0.98 SIS domain
SIS_2                PF13580.1    138 seq1008_BIOID47103   -            289     1e-12   47.7   0.9   1   1   1.2e-11   5.3e-08   32.5   0.0    99   138   171   210   157   210 0.89 SIS domain
BMC                  PF00936.14    75 seq1010_BIOID47103   -            140   5.7e-21   73.8   1.4   1   1   6.1e-25   8.3e-21   73.3   1.0     1    75     3    80     3    80 0.97 BMC domain
DUF830               PF05708.7    158 seq1011_BIOID47103   -            274   2.3e-17   63.3   0.0   1   1   5.5e-21   3.8e-17   62.6   0.0     2   123    65   220    64   237 0.95 Orthopoxvirus protein of unknown function (DUF830)
NLPC_P60             PF00877.14   105 seq1011_BIOID47103   -            274   1.3e-08   34.4   0.0   1   1   3.8e-09   2.6e-05   23.8   0.0    15    96    29   121    21   130 0.81 NlpC/P60 family
ILVD_EDD             PF00920.16   521 seq1013_BIOID47103   -            616  9.2e-195  647.8   1.8   1   1  7.7e-199    1e-194  647.6   1.3     1   521    34   607    34   607 0.95 Dehydratase family
Acyl-CoA_dh_1        PF00441.19   150 seq1015_BIOID47103   -            383     4e-46  156.6   4.6   1   1   1.8e-49   6.1e-46  156.0   3.2     1   150   228   377   228   377 0.98 Acyl-CoA dehydrogenase, C-terminal domain
Acyl-CoA_dh_2        PF08028.6    134 seq1015_BIOID47103   -            383   1.4e-18   67.3   2.4   1   1   6.1e-22   2.1e-18   66.7   1.7     3   125   245   357   243   360 0.96 Acyl-CoA dehydrogenase, C-terminal domain
Acyl-CoA_dh_N        PF02771.11   113 seq1015_BIOID47103   -            383   3.5e-17   62.8   0.0   1   1   2.2e-20   7.7e-17   61.7   0.0     1   105     6   108     6   114 0.92 Acyl-CoA dehydrogenase, N-terminal domain
Acyl-CoA_dh_M        PF02770.14    52 seq1015_BIOID47103   -            383   5.7e-15   54.4   0.0   1   1   3.5e-18   1.2e-14   53.4   0.0     1    50   121   170   121   172 0.98 Acyl-CoA dehydrogenase, middle domain
Methyltransf_9       PF08003.6    315 seq1021_BIOID47103   -            323    2e-172  572.0   0.0   1   1  9.6e-176  2.2e-172  571.8   0.0     1   315     7   322     7   322 1.00 Protein of unknown function (DUF1698)
Methyltransf_23      PF13489.1    162 seq1021_BIOID47103   -            323   4.4e-11   42.6   0.0   1   1   3.5e-14     8e-11   41.7   0.0    12   159   114   269   103   272 0.71 Methyltransferase domain
Methyltransf_18      PF12847.2    112 seq1021_BIOID47103   -            323   7.7e-08   32.7   0.0   1   1   7.1e-11   1.6e-07   31.7   0.0     2   111   123   226   122   227 0.86 Methyltransferase domain
Methyltransf_31      PF13847.1    152 seq1021_BIOID47103   -            323   1.2e-07   31.3   0.0   1   1   9.6e-11   2.2e-07   30.4   0.0     5   112   124   228   121   284 0.90 Methyltransferase domain
Methyltransf_11      PF08241.7     95 seq1021_BIOID47103   -            323   2.6e-05   24.4   0.0   1   1   2.2e-08   4.9e-05   23.6   0.0     1    94   127   223   127   224 0.81 Methyltransferase domain
CMAS                 PF02353.15   273 seq1021_BIOID47103   -            323   5.9e-05   22.1   0.0   1   1   4.6e-08    0.0001   21.3   0.0    50   173   110   233   105   292 0.79 Mycolic acid cyclopropane synthetase
Hydrolase_3          PF08282.7    254 seq1022_BIOID47103   -            271   2.1e-15   56.8   0.0   1   1     2e-17   1.4e-13   50.9   0.0     1   229    10   233    10   241 0.76 haloacid dehalogenase-like hydrolase
S6PP                 PF05116.8    247 seq1022_BIOID47103   -            271   1.1e-07   31.3   0.0   1   1   4.7e-09   3.2e-05   23.2   0.0   118   245   143   267   114   268 0.77 Sucrose-6F-phosphate phosphohydrolase
ABC_tran             PF00005.22   118 seq1024_BIOID47103   -            226     3e-20   72.6   0.0   1   1   8.8e-24     4e-20   72.2   0.0     1   118    48   178    48   178 0.93 ABC transporter
AAA_16               PF13191.1    166 seq1024_BIOID47103   -            226   7.3e-07   29.5   0.1   1   1   2.1e-10   9.4e-07   29.2   0.1    19    56    31    67    23   214 0.77 AAA ATPase domain
Acetyltransf_7       PF13508.1     79 seq1026_BIOID47103   -            164   1.7e-09   37.6   0.0   1   1   3.2e-13   2.2e-09   37.2   0.0    27    79    74   144    34   144 0.75 Acetyltransferase (GNAT) domain
Acetyltransf_1       PF00583.19    83 seq1026_BIOID47103   -            164   9.1e-07   28.7   0.2   1   1   2.6e-10   1.8e-06   27.8   0.1     6    83    66   143    62   143 0.75 Acetyltransferase (GNAT) family
Aldo_ket_red         PF00248.16   283 seq1028_BIOID47103   -            324     7e-76  254.6   0.0   1   1   5.9e-80     8e-76  254.4   0.0     1   280    15   313    15   316 0.94 Aldo/keto reductase family
MTS_N                PF08468.6    155 seq1029_BIOID47103   -            343   2.7e-62  209.1   0.0   1   1     3e-65   3.7e-62  208.6   0.0     1   155     8   162     8   162 1.00 Methyltransferase small domain N-terminal
MTS                  PF05175.9    170 seq1029_BIOID47103   -            343   2.7e-61  205.7   0.0   1   1   3.5e-64   4.3e-61  205.0   0.0     2   170   167   333   166   333 0.99 Methyltransferase small domain
Methyltransf_26      PF13659.1    117 seq1029_BIOID47103   -            343     4e-13   49.2   1.2   1   1   3.9e-16   4.9e-13   49.0   0.1     2   111   198   299   197   305 0.84 Methyltransferase domain
Methyltransf_31      PF13847.1    152 seq1029_BIOID47103   -            343   7.4e-13   48.2   0.0   1   1   8.8e-16   1.1e-12   47.6   0.0     4   111   197   304   194   338 0.88 Methyltransferase domain
Methyltransf_18      PF12847.2    112 seq1029_BIOID47103   -            343   1.5e-10   41.5   0.0   1   1   2.7e-13   3.4e-10   40.3   0.0     3   109   198   301   196   304 0.83 Methyltransferase domain
Methyltransf_12      PF08242.7     99 seq1029_BIOID47103   -            343   6.7e-09   36.0   0.0   1   1   1.8e-11   2.3e-08   34.3   0.0     1    99   201   299   201   299 0.87 Methyltransferase domain
PrmA                 PF06325.8    295 seq1029_BIOID47103   -            343   7.7e-09   34.9   0.0   1   1   9.5e-12   1.2e-08   34.3   0.0   161   232   196   268   184   269 0.85 Ribosomal protein L11 methyltransferase (PrmA)
Methyltransf_11      PF08241.7     95 seq1029_BIOID47103   -            343   7.3e-08   32.6   0.0   1   1   1.1e-10   1.4e-07   31.7   0.0     1    94   201   300   201   301 0.90 Methyltransferase domain
Methyltransf_25      PF13649.1    101 seq1029_BIOID47103   -            343   5.7e-07   29.7   0.1   1   1     3e-09   3.7e-06   27.1   0.0     1   101   200   297   200   297 0.83 Methyltransferase domain
FmrO                 PF07091.6    251 seq1029_BIOID47103   -            343   1.1e-05   24.4   0.0   1   1   1.4e-08   1.7e-05   23.8   0.0   107   168   198   259   187   266 0.91 Ribosomal RNA methyltransferase (FmrO)
AMNp_N               PF10423.4    160 seq1030_BIOID47103   -            519     7e-51  171.8   0.1   1   1   1.5e-54   1.1e-50  171.2   0.1     2   158    47   205    46   207 0.96 Bacterial AMP nucleoside phosphorylase N-terminus
PNP_UDP_1            PF01048.15   234 seq1030_BIOID47103   -            519   5.3e-20   71.2   0.0   1   1   1.2e-23   8.5e-20   70.6   0.0    33   200   297   464   264   487 0.83 Phosphorylase superfamily
Catalase             PF00199.14   384 seq1031_BIOID47103   -            753  6.4e-170  564.8   0.1   1   1  1.2e-173  8.3e-170  564.4   0.1     1   382    81   467    81   469 0.99 Catalase
Catalase-rel         PF06628.7     68 seq1031_BIOID47103   -            753     4e-20   71.3   0.0   1   1   1.3e-23   8.7e-20   70.2   0.0     1    68   495   563   495   563 0.98 Catalase-related immune-responsive
TrbL                 PF04610.9    225 seq1036_BIOID47103   -            357   6.6e-48  163.2  24.0   1   1   8.3e-52   1.1e-47  162.4  16.6     1   225    40   259    40   259 0.96 TrbL/VirB6 plasmid conjugal transfer protein
DNA_pol3_theta       PF06440.6     75 seq1038_BIOID47103   -             82   1.8e-38  129.8   0.3   1   1   1.5e-42   2.1e-38  129.6   0.2     3    74     9    80     7    81 0.97 DNA polymerase III, theta subunit
Exo_endo_phos        PF03372.18   251 seq1039_BIOID47103   -            253     1e-25   90.9   0.7   1   1     9e-30   1.2e-25   90.7   0.5     2   251    14   244    13   244 0.78 Endonuclease/Exonuclease/phosphatase family
Rhodanese            PF00581.15   113 seq1040_BIOID47103   -            435     3e-29  101.5   0.2   1   2   3.6e-15   4.9e-11   42.8   0.0    22   112   178   263   156   264 0.81 Rhodanese-like domain
Rhodanese            PF00581.15   113 seq1040_BIOID47103   -            435     3e-29  101.5   0.2   2   2   4.7e-15   6.5e-11   42.4   0.0     5   112   299   418   295   419 0.83 Rhodanese-like domain
Transketolase_N      PF00456.16   333 seq1042_BIOID47103   -            667  4.3e-169  561.4   0.0   1   1  1.4e-172  6.2e-169  560.9   0.0     2   333     3   333     2   333 1.00 Transketolase, thiamine diphosphate binding domain
Transket_pyr         PF02779.19   178 seq1042_BIOID47103   -            667   1.2e-46  158.2   0.0   1   1   4.9e-50   2.2e-46  157.4   0.0     2   176   353   523   352   525 0.97 Transketolase, pyrimidine binding domain
Transketolase_C      PF02780.15   124 seq1042_BIOID47103   -            667   1.5e-16   60.3   0.0   1   1   6.9e-20   3.1e-16   59.3   0.0     1   124   539   654   539   654 0.86 Transketolase, C-terminal domain
DUF535               PF04393.8    288 seq1043_BIOID47103   -            330  1.9e-104  348.5   0.5   1   1  1.6e-108  2.2e-104  348.3   0.3     5   288    44   328    40   328 0.98 Protein of unknown function (DUF535)
Nuc_H_symport        PF03825.11   400 seq1044_BIOID47103   -            418    3e-189  628.7  40.8   1   1  4.9e-193  3.4e-189  628.5  28.3     1   399     1   406     1   407 1.00 Nucleoside H+ symporter
MFS_1                PF07690.11   354 seq1044_BIOID47103   -            418   2.4e-11   42.8  55.9   1   1   2.1e-12   1.5e-08   33.7  12.3    33   173   252   402   241   416 0.83 Major Facilitator Superfamily
adh_short            PF00106.20   167 seq1045_BIOID47103   -            248   1.6e-34  119.1   0.0   1   1   7.3e-38     2e-34  118.8   0.0     2   166     2   165     1   166 0.93 short chain dehydrogenase
adh_short_C2         PF13561.1    243 seq1045_BIOID47103   -            248   5.8e-15   55.6   0.0   1   1   2.6e-18   7.2e-15   55.3   0.0     3   222     9   218     7   232 0.89 Enoyl-(Acyl carrier protein) reductase
KR                   PF08659.5    181 seq1045_BIOID47103   -            248   7.5e-14   51.6   0.0   1   1   3.9e-17   1.1e-13   51.1   0.0     3   173     3   170     2   177 0.89 KR domain
Epimerase            PF01370.16   236 seq1045_BIOID47103   -            248   1.4e-06   27.8   0.1   1   1   1.6e-09   4.2e-06   26.2   0.0     1   117     3   135     3   176 0.80 NAD dependent epimerase/dehydratase family
NAD_binding_10       PF13460.1    183 seq1045_BIOID47103   -            248   2.9e-06   27.3   0.0   1   1   1.8e-09     5e-06   26.5   0.0     1    60     3    67     3   139 0.76 NADH(P)-binding
PALP                 PF00291.20   307 seq1047_BIOID47103   -            323   1.3e-63  214.9   0.3   1   1   1.1e-67   1.5e-63  214.7   0.2     3   306    10   300     8   301 0.87 Pyridoxal-phosphate dependent enzyme
MFS_1                PF07690.11   354 seq1049_BIOID47103   -            403   1.5e-43  148.8  41.6   1   1   2.1e-47   1.5e-43  148.8  28.8     4   347    14   341    11   348 0.86 Major Facilitator Superfamily
Sugar_tr             PF00083.19   451 seq1049_BIOID47103   -            403   4.4e-09   35.3   4.8   1   1   6.5e-13   4.4e-09   35.3   3.3    44   123    39   115    16   185 0.88 Sugar (and other) transporter
PduL                 PF06130.7     71 seq1050_BIOID47103   -            210   2.6e-52  174.4   0.0   1   2   3.6e-28   4.9e-24   83.8   0.0     2    71    22   102    21   102 0.98 Propanediol utilisation protein PduL
PduL                 PF06130.7     71 seq1050_BIOID47103   -            210   2.6e-52  174.4   0.0   2   2   1.1e-29   1.5e-25   88.6   0.2     2    70   130   197   129   198 0.97 Propanediol utilisation protein PduL
DUF1877              PF08974.5    167 seq1051_BIOID47103   -            167   9.7e-45  152.1   0.0   1   1   7.9e-49   1.1e-44  151.9   0.0     1   167     1   165     1   165 0.99 Domain of unknown function (DUF1877)
Nucleos_tra2_C       PF07662.8    210 seq1052_BIOID47103   -            413   2.3e-69  232.9  16.2   1   1   3.3e-73   2.3e-69  232.9  11.2     1   209   206   412   206   413 0.98 Na+ dependent nucleoside transporter C-terminus
Nucleos_tra2_N       PF01773.15    75 seq1052_BIOID47103   -            413   1.9e-24   85.6   4.2   1   1   2.8e-28   1.9e-24   85.6   2.9     1    74    22    95    22    96 0.98 Na+ dependent nucleoside transporter N-terminus
BPD_transp_1         PF00528.17   185 seq1054_BIOID47103   -            341     2e-28   99.0  11.7   1   1   2.7e-32   3.7e-28   98.1   8.1     1   182   158   338   155   341 0.89 Binding-protein-dependent transport system inner membrane component
FHA                  PF00498.21    68 seq1055_BIOID47103   -            430   0.00011   22.0   0.0   1   1   1.8e-08   0.00025   20.9   0.0     3    68    44   108    42   108 0.95 FHA domain
GntR                 PF00392.16    64 seq1057_BIOID47103   -            258   6.8e-23   79.7   0.2   1   1   1.9e-26   1.3e-22   78.8   0.1     1    64     9    72     9    72 0.99 Bacterial regulatory proteins, gntR family
FCD                  PF07729.7    125 seq1057_BIOID47103   -            258   1.2e-18   67.5   5.9   1   1   2.7e-22   1.8e-18   66.9   4.1     1   125    96   220    96   220 0.90 FCD domain
DUF3828              PF12883.2    120 seq1059_BIOID47103   -            308   6.5e-12   45.3   3.3   1   1   2.1e-11   1.4e-07   31.2   0.1     2   118    26   142    25   144 0.90 Protein of unknown function (DUF3828)
Lumazine_bd          PF12870.2    111 seq1059_BIOID47103   -            308   2.8e-07   30.4   3.1   1   1   1.8e-08   0.00012   21.9   0.1    66   110   240   283   196   284 0.92 Lumazine-binding domain
DUF4132              PF13569.1    180 seq1060_BIOID47103   -           1265   3.2e-52  176.5   0.1   1   1   9.6e-56   6.5e-52  175.5   0.1     1   180   999  1183   999  1183 0.97 Domain of unknown function (DUF4132)
WGR                  PF05406.10    81 seq1060_BIOID47103   -           1265   3.8e-17   61.9   0.8   1   1   1.9e-20   1.3e-16   60.1   0.5    11    78     4    68     1    71 0.93 WGR domain
DUF1439              PF07273.7    152 seq1063_BIOID47103   -            186   1.2e-53  180.8   1.0   1   1   9.9e-58   1.4e-53  180.6   0.7     1   152    27   179    27   179 0.99 Protein of unknown function (DUF1439)
Band_7               PF01145.20   179 seq1064_BIOID47103   -            305   2.4e-35  121.9   0.5   1   1   1.7e-39   2.4e-35  121.9   0.3     1   178    21   203    21   204 0.96 SPFH domain / Band 7 family
Hydrolase_6          PF13344.1    101 seq1065_BIOID47103   -            250   5.2e-23   80.7   0.0   1   1     3e-26     1e-22   79.7   0.0     1   101     6   105     6   105 0.98 Haloacid dehalogenase-like hydrolase
Hydrolase_like       PF13242.1     75 seq1065_BIOID47103   -            250   2.4e-19   68.6   0.0   1   1   2.4e-22   8.1e-19   67.0   0.0     2    74   174   246   173   247 0.97 HAD-hyrolase-like
HAD_2                PF13419.1    176 seq1065_BIOID47103   -            250   2.8e-10   40.6   0.0   1   1   3.2e-08   0.00011   22.4   0.0   131   176   174   220   136   220 0.90 Haloacid dehalogenase-like hydrolase
Hydrolase            PF00702.21   204 seq1065_BIOID47103   -            250   1.7e-09   38.4   0.0   1   1   4.2e-11   1.4e-07   32.1   0.0     1   204     3   214     3   214 0.62 haloacid dehalogenase-like hydrolase
CCG                  PF02754.11    85 seq1067_BIOID47103   -            396   1.7e-33  114.3   0.7   1   2   4.3e-19   8.3e-16   57.6   0.0     1    85   163   249   163   249 0.94 Cysteine-rich domain
CCG                  PF02754.11    85 seq1067_BIOID47103   -            396   1.7e-33  114.3   0.7   2   2   2.6e-18   5.1e-15   55.1   0.0     1    84   293   376   293   377 0.95 Cysteine-rich domain
Fer4_8               PF13183.1     57 seq1067_BIOID47103   -            396   6.4e-10   38.8   5.9   1   1   3.3e-13   6.4e-10   38.8   4.1     2    57     6    70     5    71 0.81 4Fe-4S dicluster domain
Fer4_17              PF13534.1     61 seq1067_BIOID47103   -            396     3e-07   30.5   6.3   1   1   1.5e-10     3e-07   30.5   4.4     1    60     8    70     8    71 0.78 4Fe-4S dicluster domain
Fer4_7               PF12838.2     52 seq1067_BIOID47103   -            396   3.8e-06   27.0   9.4   1   1   1.9e-09   3.8e-06   27.0   6.5     1    51     8    69     8    70 0.65 4Fe-4S dicluster domain
AA_permease          PF00324.16   479 seq1068_BIOID47103   -            466  8.9e-122  406.7  48.3   1   1  1.5e-125    1e-121  406.5  33.5     1   476    18   455    18   458 0.98 Amino acid permease
AA_permease_2        PF13520.1    426 seq1068_BIOID47103   -            466   2.5e-42  144.7  48.1   1   1   4.5e-46   3.1e-42  144.4  33.3     5   424    18   439    14   445 0.86 Amino acid permease
ABC_tran             PF00005.22   118 seq1069_BIOID47103   -            255   7.7e-21   74.5   0.0   1   1   2.5e-24   1.1e-20   73.9   0.0     1   118    42   167    42   167 0.95 ABC transporter
AAA_29               PF13555.1     62 seq1069_BIOID47103   -            255   6.8e-08   31.8   0.1   1   1   3.6e-11   1.6e-07   30.6   0.1    21    54    26    59    17    62 0.86 P-loop containing region of AAA domain
GerE                 PF00196.14    58 seq1073_BIOID47103   -            216   2.2e-20   71.5   0.7   1   1   2.8e-24   3.8e-20   70.8   0.5     3    58   155   210   153   210 0.97 Bacterial regulatory proteins, luxR family
Sugar_tr             PF00083.19   451 seq1075_BIOID47103   -            440   1.2e-35  122.8  33.9   1   2   1.1e-31   7.4e-28   97.2   5.7     2   203    23   232    22   236 0.89 Sugar (and other) transporter
Sugar_tr             PF00083.19   451 seq1075_BIOID47103   -            440   1.2e-35  122.8  33.9   2   2   2.4e-12   1.6e-08   33.4  11.7   242   443   240   439   226   440 0.69 Sugar (and other) transporter
MFS_1                PF07690.11   354 seq1075_BIOID47103   -            440   1.8e-29  102.4  61.0   1   2   4.8e-21   3.3e-17   62.1  18.9     2   239    28   275    27   287 0.71 Major Facilitator Superfamily
MFS_1                PF07690.11   354 seq1075_BIOID47103   -            440   1.8e-29  102.4  61.0   2   2   5.7e-16   3.9e-12   45.4  19.4    27   176   283   435   271   440 0.81 Major Facilitator Superfamily
EII-GUT              PF03608.8    168 seq1076_BIOID47103   -            187     7e-77  256.8   0.7   1   1   5.9e-81     8e-77  256.6   0.5     2   168     5   171     4   171 0.99 PTS system enzyme II sorbitol-specific factor
SgrR_N               PF12793.2    115 seq1077_BIOID47103   -            559   6.3e-34  116.3   0.4   1   1   1.7e-37   1.1e-33  115.4   0.3     3   112     5   115     3   118 0.96 Sugar transport-related sRNA regulator N-term
SBP_bac_5            PF00496.17   374 seq1077_BIOID47103   -            559   7.8e-18   64.3   0.0   1   1   5.4e-21   3.7e-17   62.1   0.0     2   157   164   302   163   482 0.87 Bacterial extracellular solute-binding proteins, family 5 Middle
Amidohydro_4         PF13147.1    304 seq1078_BIOID47103   -            378   2.1e-29  103.3   5.9   1   1   9.4e-33   3.2e-29  102.7   4.1     1   304    41   356    41   356 0.86 Amidohydrolase
Amidohydro_3         PF07969.6    404 seq1078_BIOID47103   -            378   2.8e-11   43.1   1.9   1   1   1.9e-14   6.6e-11   41.9   0.2   283   404   242   357   201   357 0.74 Amidohydrolase family
Amidohydro_1         PF01979.15   333 seq1078_BIOID47103   -            378   1.4e-09   37.9   0.5   1   1   9.2e-11   3.1e-07   30.2   0.0   224   331   241   357   190   358 0.68 Amidohydrolase family
Amidohydro_5         PF13594.1     68 seq1078_BIOID47103   -            378   1.4e-07   31.0   0.1   1   1   1.3e-10   4.6e-07   29.4   0.0     3    68    21    92    20    92 0.73 Amidohydrolase
FtsX                 PF02687.16   121 seq1079_BIOID47103   -            376   2.7e-19   69.0  11.8   1   1   3.9e-23   2.7e-19   69.0   8.2     2   121   255   369   254   369 0.97 FtsX-like permease family
MacB_PCD             PF12704.2    232 seq1079_BIOID47103   -            376   1.7e-13   50.5   0.1   1   1   5.1e-17   3.5e-13   49.5   0.0     2   225    13   219    13   226 0.78 MacB-like periplasmic core domain
LysR_substrate       PF03466.15   209 seq1083_BIOID47103   -            294   3.1e-35  121.0   0.4   1   1   6.9e-39   4.7e-35  120.4   0.1     2   204    91   292    90   293 0.95 LysR substrate binding domain
HTH_1                PF00126.22    60 seq1083_BIOID47103   -            294   3.6e-23   80.9   1.6   1   1   8.9e-27   6.1e-23   80.2   1.1     2    60     8    66     7    66 0.97 Bacterial regulatory helix-turn-helix protein, lysR family
adh_short            PF00106.20   167 seq1084_BIOID47103   -            254   3.1e-34  118.2   0.3   1   1   1.5e-37   6.9e-34  117.0   0.1     2   166    11   176    10   177 0.94 short chain dehydrogenase
adh_short_C2         PF13561.1    243 seq1084_BIOID47103   -            254   1.2e-27   97.2   0.0   1   1   2.9e-31   1.3e-27   97.0   0.0     5   242    18   250    15   251 0.97 Enoyl-(Acyl carrier protein) reductase
KR                   PF08659.5    181 seq1084_BIOID47103   -            254   3.5e-12   46.2   0.1   1   1   1.3e-15   5.8e-12   45.5   0.1     3   154    12   163    11   177 0.89 KR domain
CoA_trans            PF01144.18   217 seq1085_BIOID47103   -            220   5.6e-70  234.7   0.2   1   1   4.6e-74   6.3e-70  234.6   0.1     2   216     6   215     5   216 0.99 Coenzyme A transferase
TPR_3                PF07720.7     36 seq1087_BIOID47103   -            165   1.4e-17   62.9  11.9   1   2   1.1e-13   1.5e-09   37.2   2.5     1    36    39    72    39    72 0.96 Tetratricopeptide repeat
TPR_3                PF07720.7     36 seq1087_BIOID47103   -            165   1.4e-17   62.9  11.9   2   2   1.3e-11   1.8e-07   30.6   0.8     2    25    74    97    73   106 0.91 Tetratricopeptide repeat
Pro_isomerase        PF00160.16   155 seq1089_BIOID47103   -            164   3.2e-47  160.4   1.6   1   1   2.6e-51   3.6e-47  160.3   1.1     2   155     2   162     1   162 0.88 Cyclophilin type peptidyl-prolyl cis-trans isomerase/CLD
LysR_substrate       PF03466.15   209 seq1090_BIOID47103   -            299     6e-54  182.1   3.3   1   1   1.4e-57   9.7e-54  181.5   2.3     3   208    88   290    86   291 0.98 LysR substrate binding domain
HTH_1                PF00126.22    60 seq1090_BIOID47103   -            299   2.5e-28   97.4   0.3   1   1   1.1e-31   7.7e-28   95.8   0.2     2    60     4    62     3    62 0.98 Bacterial regulatory helix-turn-helix protein, lysR family
PK                   PF00224.16   348 seq1092_BIOID47103   -            480  6.6e-144  478.6   4.6   1   1  1.3e-147  9.1e-144  478.2   3.2     2   345     6   347     5   350 0.98 Pyruvate kinase, barrel domain
PK_C                 PF02887.11   117 seq1092_BIOID47103   -            480   4.5e-31  106.7   1.5   1   1   6.5e-35   4.5e-31  106.7   1.1     2   116   363   477   362   478 0.98 Pyruvate kinase, alpha/beta domain
HATPase_c            PF02518.21   111 seq1093_BIOID47103   -            900     7e-30  102.8   0.0   1   1     8e-33   2.2e-29  101.3   0.0     1   110   547   652   547   653 0.98 Histidine kinase-, DNA gyrase B-, and HSP90-like ATPase
HisKA                PF00512.20    68 seq1093_BIOID47103   -            900   8.9e-17   60.7   0.2   1   1   3.2e-20   8.9e-17   60.7   0.1     2    68   434   498   433   498 0.95 His Kinase A (phospho-acceptor) domain
Response_reg         PF00072.19   112 seq1093_BIOID47103   -            900   4.2e-15   55.6   0.1   1   1     6e-18   1.6e-14   53.7   0.0     1   107   674   780   674   785 0.95 Response regulator receiver domain
Hpt                  PF01627.18    90 seq1093_BIOID47103   -            900   1.4e-11   44.0   0.6   1   1   5.3e-15   1.4e-11   44.0   0.4     1    84   817   896   817   898 0.92 Hpt domain
HAMP                 PF00672.20    70 seq1093_BIOID47103   -            900   1.1e-08   34.9   0.5   1   1   4.2e-12   1.1e-08   34.9   0.3     1    67   324   391   324   397 0.84 HAMP domain
LysR_substrate       PF03466.15   209 seq1097_BIOID47103   -            302   5.4e-40  136.6   0.0   1   1   1.1e-43   7.2e-40  136.2   0.0     2   208    91   297    90   298 0.96 LysR substrate binding domain
HTH_1                PF00126.22    60 seq1097_BIOID47103   -            302   2.9e-20   71.6   0.6   1   1   8.6e-24   5.9e-20   70.6   0.4     1    60     7    66     7    66 0.97 Bacterial regulatory helix-turn-helix protein, lysR family
CN_hydrolase         PF00795.17   184 seq1098_BIOID47103   -            256   8.4e-13   47.9   0.0   1   1   9.4e-17   1.3e-12   47.3   0.0     5   179     9   161     5   166 0.83 Carbon-nitrogen hydrolase
FliJ                 PF02050.11   123 seq1099_BIOID47103   -            147   5.3e-32  110.3  19.5   1   1   4.8e-36   6.6e-32  110.0  13.5     1   122    19   141    19   142 0.98 Flagellar FliJ protein
Response_reg         PF00072.19   112 seq1100_BIOID47103   -            223   8.8e-25   86.7   0.2   1   1     2e-28   1.4e-24   86.1   0.1     1   111     3   112     3   113 0.98 Response regulator receiver domain
Trans_reg_C          PF00486.23    77 seq1100_BIOID47103   -            223   2.7e-19   68.7   0.1   1   1   8.4e-23   5.7e-19   67.6   0.1     2    77   146   220   144   220 0.93 Transcriptional regulatory protein, C terminal
PLDc_2               PF13091.1    126 seq1101_BIOID47103   -            413   5.3e-35  119.8   0.0   1   2   3.9e-15   2.6e-11   43.2   0.0     3   112    26   154    24   165 0.78 PLD-like domain
PLDc_2               PF13091.1    126 seq1101_BIOID47103   -            413   5.3e-35  119.8   0.0   2   2   7.8e-25   5.3e-21   74.5   0.0     2   120   213   334   212   339 0.87 PLD-like domain
PLDc                 PF00614.17    28 seq1101_BIOID47103   -            413   2.3e-11   42.9   0.2   1   1   7.6e-12   5.2e-08   32.3   0.0     3    24   110   131   108   135 0.91 Phospholipase D Active site motif
Polysacc_deac_1      PF01522.16   124 seq1104_BIOID47103   -            296   2.5e-14   52.8   0.1   1   1   4.6e-18   6.3e-14   51.5   0.0    16   123    15   169     6   170 0.93 Polysaccharide deacetylase
DUF1338              PF07063.8    302 seq1108_BIOID47103   -            447   5.4e-95  317.8   0.1   1   1   4.6e-99   6.3e-95  317.6   0.1     1   302    11   401    11   401 0.98 Domain of unknown function (DUF1338)
DUF2755              PF10954.3    100 seq1111_BIOID47103   -            102   2.9e-58  193.6   0.2   1   1   2.4e-62   3.3e-58  193.4   0.1     1   100     1   101     1   101 0.99 Protein of unknown function (DUF2755)
AAA_23               PF13476.1    202 seq1113_BIOID47103   -            626   8.3e-13   49.0   0.9   1   1   3.8e-16   2.6e-12   47.4   0.6    13   199    23   260     9   315 0.47 AAA domain
AAA_21               PF13304.1    303 seq1113_BIOID47103   -            626   8.2e-07   29.1   0.2   1   1   2.1e-10   1.4e-06   28.3   0.1     1   218    31   256    31   304 0.83 AAA domain
FCD                  PF07729.7    125 seq1114_BIOID47103   -            228   1.7e-26   92.8   6.1   1   1   3.7e-30   2.5e-26   92.3   4.2     5   124    89   208    87   209 0.99 FCD domain
GntR                 PF00392.16    64 seq1114_BIOID47103   -            228     9e-18   63.3   0.0   1   1   3.6e-21   2.4e-17   61.9   0.0     3    64    15    75    13    75 0.98 Bacterial regulatory proteins, gntR family
PspA_IM30            PF04012.7    221 seq1115_BIOID47103   -            222   6.9e-48  162.8  32.6   1   1     6e-52   8.2e-48  162.5  22.6     1   220     2   217     2   219 0.97 PspA/IM30 family
Amidohydro_1         PF01979.15   333 seq1116_BIOID47103   -            348   4.4e-27   95.4   0.0   1   1   4.2e-31   5.8e-27   95.1   0.0     8   295    15   310    10   323 0.91 Amidohydrolase family
DSPc                 PF00782.15   133 seq1117_BIOID47103   -            438   7.3e-25   86.9   0.0   1   1   3.8e-28   1.3e-24   86.1   0.0     1   132   314   437   314   438 0.95 Dual specificity phosphatase, catalytic domain
PAP2                 PF01569.16   129 seq1117_BIOID47103   -            438   3.9e-10   39.3   4.3   1   1   1.1e-13   3.9e-10   39.3   3.0     4   126    93   207    65   210 0.88 PAP2 superfamily
PAP2_3               PF14378.1    191 seq1117_BIOID47103   -            438   5.8e-09   35.6   1.3   1   1     4e-12   1.4e-08   34.4   0.9    72   189    89   198    80   200 0.85 PAP2 superfamily
Pentapeptide         PF00805.17    40 seq1124_BIOID47103   -            523   6.3e-15   53.9   9.9   1   2   9.2e-09   6.3e-05   22.0   1.0     2    38   194   230   193   232 0.93 Pentapeptide repeats (8 copies)
Pentapeptide         PF00805.17    40 seq1124_BIOID47103   -            523   6.3e-15   53.9   9.9   2   2   2.7e-09   1.8e-05   23.6   0.0     1    33   289   321   289   322 0.88 Pentapeptide repeats (8 copies)
Pentapeptide_4       PF13599.1     78 seq1124_BIOID47103   -            523   1.5e-11   43.8  14.1   1   1   1.3e-10   8.8e-07   28.5   6.0     7    61   194   247   191   255 0.74 Pentapeptide repeats (9 copies)
CsgE                 PF10627.4    107 seq1127_BIOID47103   -            129   6.8e-36  122.2   0.0   1   1   5.8e-40     8e-36  121.9   0.0     1   107    26   129    26   129 0.99 Curli assembly protein CsgE
Metallophos_2        PF12850.2    156 seq1128_BIOID47103   -            240   3.2e-13   49.7   0.0   1   1   7.8e-17   5.3e-13   48.9   0.0     1   125     1   203     1   225 0.81 Calcineurin-like phosphoesterase superfamily domain
Metallophos          PF00149.23   201 seq1128_BIOID47103   -            240     6e-12   45.2   0.0   1   1   5.2e-15   3.6e-11   42.7   0.0     3   201     3   199     1   199 0.95 Calcineurin-like phosphoesterase
TonB_dep_Rec         PF00593.19   276 seq1129_BIOID47103   -            729   8.7e-31  107.7  22.0   1   1   1.3e-34   8.7e-31  107.7  15.2     1   275   493   727   493   728 0.87 TonB dependent receptor
Plug                 PF07715.10   108 seq1129_BIOID47103   -            729     6e-14   52.1   0.4   1   1   8.8e-18     6e-14   52.1   0.3     2   106    75   175    74   177 0.93 TonB-dependent Receptor Plug Domain
Gp49                 PF05973.9     91 seq1132_BIOID47103   -            112   1.5e-26   92.1   0.0   1   1   1.2e-30   1.7e-26   91.9   0.0     1    91    13   102    13   102 0.96 Phage derived protein Gp49-like (DUF891)
ABC_tran             PF00005.22   118 seq1133_BIOID47103   -            529   1.2e-44  151.3   0.2   1   2   9.5e-23   1.9e-19   70.0   0.0    15   118    68   185    51   185 0.88 ABC transporter
ABC_tran             PF00005.22   118 seq1133_BIOID47103   -            529   1.2e-44  151.3   0.2   2   2   1.7e-25   3.4e-22   78.9   0.0     6   118   331   454   326   454 0.90 ABC transporter
AAA_21               PF13304.1    303 seq1133_BIOID47103   -            529   7.9e-22   78.4   4.7   1   2   1.3e-10   2.5e-07   30.8   0.0   233   302   153   220   148   221 0.95 AAA domain
AAA_21               PF13304.1    303 seq1133_BIOID47103   -            529   7.9e-22   78.4   4.7   2   2   1.3e-11   2.6e-08   34.0   0.3   227   302   416   489   372   490 0.83 AAA domain
oligo_HPY            PF08352.7     64 seq1133_BIOID47103   -            529     2e-12   47.1   0.1   1   2   1.4e-10   2.8e-07   30.6   0.1     1    32   236   267   236   280 0.90 Oligopeptide/dipeptide transporter, C-terminal region
oligo_HPY            PF08352.7     64 seq1133_BIOID47103   -            529     2e-12   47.1   0.1   2   2   2.2e-05     0.043   14.0   0.0     1    23   505   527   505   529 0.96 Oligopeptide/dipeptide transporter, C-terminal region
OmpA                 PF00691.15    97 seq1134_BIOID47103   -            219   1.2e-23   83.2   0.1   1   1     4e-27   1.8e-23   82.6   0.1     1    97   115   210   115   210 0.97 OmpA family
Gly-zipper_Omp       PF13488.1     46 seq1134_BIOID47103   -            219   1.2e-12   47.1  16.5   1   1   2.7e-16   1.2e-12   47.1  11.4     1    46    37    85    37    85 0.95 Glycine zipper
Gly-zipper_YMGG      PF13441.1     45 seq1134_BIOID47103   -            219   6.8e-09   34.9  18.1   1   1   1.5e-12   6.8e-09   34.9  12.5     5    45    33    80    29    80 0.81 YMGG-like Gly-zipper
CoA_trans            PF01144.18   217 seq1137_BIOID47103   -            216     4e-44  150.2   0.2   1   1   6.6e-48   4.5e-44  150.1   0.1     2   216     5   197     4   198 0.96 Coenzyme A transferase
VirB8                PF04335.8    212 seq1138_BIOID47103   -            227   5.8e-51  172.9   6.9   1   1   4.8e-55   6.5e-51  172.8   4.8     2   212    10   222     9   222 0.93 VirB8 protein
NfeD                 PF01957.13   144 seq1139_BIOID47103   -            152     3e-24   85.6   7.0   1   1   2.8e-28   3.8e-24   85.3   4.9     1   141    12   148    12   150 0.92 NfeD-like C-terminal, partner-binding
EutN_CcmL            PF03319.8     83 seq1141_BIOID47103   -             91   1.7e-27   95.4   0.1   1   1   1.5e-31   2.1e-27   95.2   0.1     1    83     1    87     1    87 0.93 Ethanolamine utilisation protein EutN/carboxysome
Ribonuc_red_sm       PF00268.16   281 seq1145_BIOID47103   -            319   9.8e-82  273.9   0.1   1   1   8.3e-86   1.1e-81  273.7   0.1     1   280     1   280     1   281 0.97 Ribonucleotide reductase, small chain
Acetyltransf_1       PF00583.19    83 seq1146_BIOID47103   -            179     1e-15   57.4   0.0   1   1   8.5e-19   1.7e-15   56.7   0.0     2    83    74   154    70   154 0.93 Acetyltransferase (GNAT) family
Acetyltransf_8       PF13523.1    152 seq1146_BIOID47103   -            179     2e-15   56.8   0.1   1   1   1.3e-18   2.5e-15   56.5   0.1     1   141    23   158    23   165 0.87 Acetyltransferase (GNAT) domain
Acetyltransf_4       PF13420.1    155 seq1146_BIOID47103   -            179   1.8e-14   53.8   0.0   1   1   1.1e-17   2.1e-14   53.6   0.0     1   152    23   171    23   174 0.89 Acetyltransferase (GNAT) domain
Acetyltransf_3       PF13302.1    142 seq1146_BIOID47103   -            179   1.1e-11   45.0   0.0   1   1     7e-15   1.4e-11   44.7   0.0     2   142    21   154    20   154 0.80 Acetyltransferase (GNAT) domain
Acetyltransf_10      PF13673.1    117 seq1146_BIOID47103   -            179   7.2e-10   38.9   0.0   1   1     5e-13   9.7e-10   38.4   0.0     1   117    30   153    30   153 0.79 Acetyltransferase (GNAT) domain
Acetyltransf_7       PF13508.1     79 seq1146_BIOID47103   -            179     2e-07   30.9   0.0   1   1   1.7e-10   3.3e-07   30.2   0.0     6    78    71   154    67   155 0.80 Acetyltransferase (GNAT) domain
FR47                 PF08445.5     86 seq1146_BIOID47103   -            179   2.4e-06   27.0   0.0   1   1     2e-09   3.9e-06   26.4   0.0    25    79    99   155    78   162 0.94 FR47-like protein
SseC                 PF04888.7    306 seq1148_BIOID47103   -            593   1.6e-10   40.7  33.5   1   1   1.2e-14   1.6e-10   40.7  23.3     2   301   265   587   264   592 0.86 Secretion system effector C (SseC) like family
SNARE_assoc          PF09335.6    123 seq1149_BIOID47103   -            220   1.6e-22   79.8   5.4   1   1   1.2e-26   1.6e-22   79.8   3.7     1   123    48   174    48   174 0.96 SNARE associated Golgi protein
SBP_bac_6            PF13343.1    242 seq1150_BIOID47103   -            327   2.2e-17   63.0   3.0   1   1   6.2e-21   2.8e-17   62.7   2.1     1   217    73   288    73   313 0.76 Bacterial extracellular solute-binding protein
SBP_bac_1            PF01547.20   314 seq1150_BIOID47103   -            327   2.2e-16   60.3   7.1   1   1   6.9e-20   3.1e-16   59.8   4.9    14   313    40   272    22   273 0.85 Bacterial extracellular solute-binding protein
SBP_bac_11           PF13531.1    231 seq1150_BIOID47103   -            327   3.3e-15   56.2   0.2   1   1     1e-18   4.6e-15   55.7   0.1    17   224    41   274    22   277 0.84 Bacterial extracellular solute-binding protein
GntP_permease        PF02447.11   441 seq1152_BIOID47103   -            439  3.7e-183  608.9  48.3   1   1  9.4e-187  4.3e-183  608.7  33.5     1   440     1   436     1   437 0.99 GntP family permease
CitMHS               PF03600.11   349 seq1152_BIOID47103   -            439   1.7e-11   43.1  38.2   1   1   3.8e-15   1.7e-11   43.1  26.5     5   344     8   382     3   387 0.77 Citrate transporter
DctM                 PF06808.7    416 seq1152_BIOID47103   -            439     5e-06   25.2  18.3   1   1   1.1e-09     5e-06   25.2  12.7   200   357   198   379   153   393 0.71 DctM-like transporters
PhoQ_Sensor          PF08918.5    180 seq1155_BIOID47103   -            486   2.2e-90  300.8   0.4   1   1   4.8e-94   2.2e-90  300.8   0.3     1   180    10   190    10   190 0.99 PhoQ Sensor
HATPase_c            PF02518.21   111 seq1155_BIOID47103   -            486   7.9e-17   60.8   0.1   1   1   3.1e-20   1.4e-16   60.0   0.0     3   106   376   474   374   478 0.92 Histidine kinase-, DNA gyrase B-, and HSP90-like ATPase
HAMP                 PF00672.20    70 seq1155_BIOID47103   -            486   7.4e-07   29.1   0.3   1   1   1.6e-10   7.4e-07   29.1   0.2     2    68   196   261   195   263 0.85 HAMP domain
Autotransporter      PF03797.14   265 seq1156_BIOID47103   -            108   1.6e-10   40.6   0.3   1   1   1.3e-14   1.8e-10   40.5   0.2   168   262     3    91     1    94 0.93 Autotransporter beta-domain
PTS-HPr              PF00381.14    84 seq1157_BIOID47103   -             85   1.3e-31  108.2   0.2   1   1   9.9e-36   1.4e-31  108.1   0.1     1    82     1    82     1    84 0.98 PTS HPr component phosphorylation site
T6SS-SciN            PF12790.2    142 seq1159_BIOID47103   -            174   1.3e-32  112.2   0.0   1   1   1.1e-36   1.4e-32  112.1   0.0     2   142    14   167    13   167 0.98 Type VI secretion lipoprotein
Asn_synthase         PF00733.16   255 seq1160_BIOID47103   -            554   1.6e-76  257.0   0.1   1   1   1.3e-79   3.5e-76  255.9   0.0     1   255   211   450   211   450 0.99 Asparagine synthase
GATase_7             PF13537.1    124 seq1160_BIOID47103   -            554   3.5e-42  142.9   0.0   1   1   2.7e-45   7.4e-42  141.9   0.0     1   123    48   166    48   167 0.96 Glutamine amidotransferase domain
GATase_6             PF13522.1    133 seq1160_BIOID47103   -            554   4.8e-37  126.7   0.0   1   1     5e-40   1.4e-36  125.3   0.0     1   133    33   161    33   161 0.98 Glutamine amidotransferase domain
DUF3700              PF12481.3    228 seq1160_BIOID47103   -            554     6e-11   41.8   0.0   1   1   4.1e-14   1.1e-10   40.9   0.0    83   204    76   193    59   203 0.80 Aluminium induced protein
HTH_37               PF13744.1     80 seq1161_BIOID47103   -             96   5.2e-24   83.7   0.5   1   1   8.4e-28   5.8e-24   83.5   0.3     3    76    14    86    12    91 0.95 Helix-turn-helix domain
HTH_3                PF01381.17    55 seq1161_BIOID47103   -             96   4.8e-07   29.3   0.0   1   1   8.8e-11     6e-07   29.0   0.0     5    47    37    80    33    88 0.87 Helix-turn-helix
CsgF                 PF10614.4    142 seq1162_BIOID47103   -            138   4.6e-47  159.4   1.2   1   1   4.2e-51   5.8e-47  159.1   0.8     2   142     4   133     2   133 0.96 Type VIII secretion system (T8SS), CsgF protein
PLDc_2               PF13091.1    126 seq1163_BIOID47103   -            452   1.4e-22   79.6   0.0   1   1   3.2e-19   2.2e-15   56.4   0.0     4   123   260   407   257   410 0.84 PLD-like domain
PLDc                 PF00614.17    28 seq1163_BIOID47103   -            452   1.3e-13   50.0   2.2   1   1   2.4e-11   1.6e-07   30.7   0.1     2    28   354   380   353   380 0.94 Phospholipase D Active site motif
Cob_adeno_trans      PF01923.13   162 seq1164_BIOID47103   -            335     2e-53  180.3   0.3   1   1   4.4e-57     3e-53  179.8   0.2     1   160     3   166     3   168 0.94 Cobalamin adenosyltransferase
DUF336               PF03928.9    132 seq1164_BIOID47103   -            335   6.3e-37  126.2   0.0   1   1   1.5e-40     1e-36  125.5   0.0     3   132   200   329   198   329 0.98 Domain of unknown function (DUF336)
Lactamase_B_2        PF12706.2    194 seq1166_BIOID47103   -            356   2.2e-24   85.9   0.3   1   1     4e-28   2.8e-24   85.6   0.2     2   194    59   284    58   284 0.80 Beta-lactamase superfamily domain
Lactamase_B_3        PF13483.1    163 seq1166_BIOID47103   -            356   4.9e-17   62.0   0.1   1   1     1e-20   6.9e-17   61.5   0.0     4   163    44   283    42   283 0.86 Beta-lactamase superfamily domain
PALP                 PF00291.20   307 seq1167_BIOID47103   -            514   7.1e-70  235.5   2.1   1   1   1.4e-73   9.4e-70  235.1   1.4     5   307    29   316    25   316 0.91 Pyridoxal-phosphate dependent enzyme
Thr_dehydrat_C       PF00585.13    91 seq1167_BIOID47103   -            514   3.5e-64  212.3   0.0   1   2   3.6e-35   2.4e-31  107.0   0.0     1    91   329   419   329   419 0.98 C-terminal regulatory domain of Threonine dehydratase
Thr_dehydrat_C       PF00585.13    91 seq1167_BIOID47103   -            514   3.5e-64  212.3   0.0   2   2   6.7e-34   4.6e-30  102.9   0.0     2    91   425   512   424   512 0.96 C-terminal regulatory domain of Threonine dehydratase
MerR_1               PF13411.1     69 seq1168_BIOID47103   -            243   2.5e-18   65.4   0.2   1   1   2.6e-21   1.8e-17   62.7   0.0     1    68     4    72     4    73 0.98 MerR HTH family regulatory protein
MerR                 PF00376.18    38 seq1168_BIOID47103   -            243   7.3e-13   47.7   0.0   1   1   2.1e-16   1.4e-12   46.7   0.0     1    38     5    42     5    42 0.98 MerR family regulatory protein
Methyltransf_30      PF05430.6    124 seq1169_BIOID47103   -            668   4.6e-51  171.5   0.0   1   1     2e-54   8.9e-51  170.6   0.0     1   123   118   244   118   245 0.98 S-adenosyl-L-methionine-dependent methyltransferase
DAO                  PF01266.19   358 seq1169_BIOID47103   -            668   1.2e-45  155.8   0.2   1   1   1.3e-48     6e-45  153.5   0.1     2   357   267   632   266   633 0.86 FAD dependent oxidoreductase
Poly_export          PF02563.11    83 seq1171_BIOID47103   -            559     5e-17   61.3   0.3   1   1   3.2e-20   2.2e-16   59.2   0.0     6    81    86   162    81   164 0.90 Polysaccharide biosynthesis/export protein
OmpW                 PF03922.9    192 seq1172_BIOID47103   -            217   3.8e-71  238.6   0.1   1   1   9.6e-75   4.4e-71  238.4   0.0     1   192    23   217    23   217 0.97 OmpW family
OMP_b-brl            PF13505.1    176 seq1172_BIOID47103   -            217   6.8e-15   55.3   7.1   1   1   1.8e-18   8.3e-15   55.0   4.9     2   176     8   217     6   217 0.74 Outer membrane protein beta-barrel domain
OprF                 PF05736.6    184 seq1172_BIOID47103   -            217   6.3e-05   22.4   0.1   1   1   3.7e-08   0.00017   21.0   0.0    47   120    54   129     5   146 0.84 OprF membrane domain
AAA_18               PF13238.1    129 seq1174_BIOID47103   -            185   1.2e-08   35.2   0.0   1   1   3.4e-11   1.5e-07   31.6   0.0     1   118     6   138     6   147 0.66 AAA domain
AAA_33               PF13671.1    143 seq1174_BIOID47103   -            185   1.6e-07   31.1   0.3   1   1   9.6e-11   4.4e-07   29.7   0.2     1   136     5   150     5   153 0.76 AAA domain
Guanylate_kin        PF00625.16   183 seq1174_BIOID47103   -            185     1e-05   24.8   0.0   1   1   2.8e-09   1.3e-05   24.5   0.0     3   152     4   149     2   177 0.82 Guanylate kinase
ABC_tran             PF00005.22   118 seq1175_BIOID47103   -            231   1.6e-27   96.0   0.0   1   1   3.5e-31   2.4e-27   95.5   0.0     1   117    50   171    50   172 0.97 ABC transporter
CMAS                 PF02353.15   273 seq1176_BIOID47103   -            382  1.8e-106  355.1   0.2   1   1  1.6e-109  2.4e-106  354.6   0.2     2   273   108   368   107   368 0.98 Mycolic acid cyclopropane synthetase
Methyltransf_23      PF13489.1    162 seq1176_BIOID47103   -            382   1.5e-14   53.9   0.0   1   1   1.6e-17   2.4e-14   53.2   0.0    14   135   157   287   144   315 0.73 Methyltransferase domain
Methyltransf_11      PF08241.7     95 seq1176_BIOID47103   -            382   8.7e-13   48.4   0.0   1   1   1.1e-15   1.6e-12   47.5   0.0     1    94   172   264   172   265 0.97 Methyltransferase domain
Methyltransf_18      PF12847.2    112 seq1176_BIOID47103   -            382   8.1e-11   42.3   0.0   1   1   1.4e-13   2.1e-10   41.0   0.0     1   111   167   267   167   268 0.91 Methyltransferase domain
Methyltransf_31      PF13847.1    152 seq1176_BIOID47103   -            382   5.2e-11   42.2   0.0   1   1   5.6e-14   8.6e-11   41.5   0.0     2   112   166   269   165   329 0.85 Methyltransferase domain
Methyltransf_12      PF08242.7     99 seq1176_BIOID47103   -            382   4.1e-08   33.4   0.0   1   1   5.5e-11   8.4e-08   32.4   0.0     1    99   172   263   172   263 0.83 Methyltransferase domain
Methyltransf_25      PF13649.1    101 seq1176_BIOID47103   -            382   2.1e-07   31.1   0.0   1   1   2.8e-10   4.2e-07   30.1   0.0     1   101   171   261   171   261 0.90 Methyltransferase domain
PCMT                 PF01135.14   210 seq1176_BIOID47103   -            382   3.9e-06   26.4   0.0   1   1   3.8e-09   5.7e-06   25.8   0.0    61   123   155   215   135   230 0.82 Protein-L-isoaspartate(D-aspartate) O-methyltransferase (PCMT)
MTS                  PF05175.9    170 seq1176_BIOID47103   -            382   3.8e-05   23.0   0.0   1   1     4e-08   6.1e-05   22.3   0.0    22   104   158   234   152   265 0.81 Methyltransferase small domain
YobH                 PF13996.1     70 seq1177_BIOID47103   -             62   2.2e-29  101.0   2.5   1   1   1.7e-33   2.3e-29  100.9   1.7     1    61     2    62     2    62 0.99 YobH-like protein
PMT                  PF02366.13   245 seq1179_BIOID47103   -            550   1.1e-54  185.3  21.1   1   1   1.6e-58   1.1e-54  185.3  14.6     3   245     5   237     3   237 0.98 Dolichyl-phosphate-mannose-protein mannosyltransferase
PMT_2                PF13231.1    159 seq1179_BIOID47103   -            550   6.5e-12   45.5  22.2   1   1   9.5e-16   6.5e-12   45.5  15.4     2   159    61   222    60   222 0.80 Dolichyl-phosphate-mannose-protein mannosyltransferase
Adenine_deam_C       PF13382.1    171 seq1180_BIOID47103   -            588   6.8e-58  194.4   0.0   1   1   3.8e-61     1e-57  193.8   0.0    24   171   434   581   416   581 0.95 Adenine deaminase C-terminal domain
Amidohydro_1         PF01979.15   333 seq1180_BIOID47103   -            588   6.5e-38  131.1   0.0   1   1   9.1e-41   2.5e-37  129.1   0.0     2   333    82   347    81   347 0.95 Amidohydrolase family
Amidohydro_5         PF13594.1     68 seq1180_BIOID47103   -            588   3.1e-12   45.9   0.2   1   1   3.9e-15   1.1e-11   44.3   0.1     1    68    52   115    52   115 0.84 Amidohydrolase
Amidohydro_4         PF13147.1    304 seq1180_BIOID47103   -            588   2.7e-11   43.9   0.2   1   1   1.9e-12   5.1e-09   36.4   0.1     1   304    76   344    76   344 0.80 Amidohydrolase
PspB                 PF06667.7     75 seq1181_BIOID47103   -             74   7.7e-32  108.9   0.4   1   1   6.1e-36   8.4e-32  108.8   0.3     1    74     1    73     1    74 0.97 Phage shock protein B
PEP-utilizers_C      PF02896.13   294 seq1183_BIOID47103   -            575  1.6e-124  414.4   0.2   1   1  4.8e-128  2.2e-124  414.0   0.1     1   293   250   541   250   542 0.99 PEP-utilising enzyme, TIM barrel domain
PEP-utilisers_N      PF05524.8    123 seq1183_BIOID47103   -            575   1.9e-31  108.3   5.0   1   1   4.2e-35   1.9e-31  108.3   3.5     2   123     3   127     2   127 0.96 PEP-utilising enzyme, N-terminal
PEP-utilizers        PF00391.18    81 seq1183_BIOID47103   -            575     7e-25   86.2   0.2   1   1   4.5e-28   2.1e-24   84.7   0.1     9    80   152   224   147   225 0.93 PEP-utilising enzyme, mobile domain
Transposase_31       PF04754.7    205 seq1185_BIOID47103   -            319   3.4e-82  274.6   0.1   1   1   3.9e-86   5.4e-82  273.9   0.1     2   204     9   209     8   210 0.99 Putative transposase, YhgA-like
YdfZ                 PF14001.1     64 seq1186_BIOID47103   -             67     2e-33  114.3   0.1   1   1   1.6e-37   2.2e-33  114.1   0.1     1    64     2    65     2    65 0.99 YdfZ protein
FCD                  PF07729.7    125 seq1187_BIOID47103   -            226   5.6e-18   65.3  11.5   1   1   1.3e-21   8.7e-18   64.7   8.0     1   124    82   213    82   214 0.85 FCD domain
GntR                 PF00392.16    64 seq1187_BIOID47103   -            226     1e-12   47.1   0.0   1   1   3.3e-16   2.2e-12   46.0   0.0     7    64    16    72    12    72 0.96 Bacterial regulatory proteins, gntR family
Transcrip_reg        PF01709.15   234 seq1188_BIOID47103   -            238   9.7e-83  276.7   0.8   1   1     8e-87   1.1e-82  276.5   0.6     1   233     3   235     3   236 0.98 Transcriptional regulator
SCFA_trans           PF02667.9    453 seq1190_BIOID47103   -            440  4.8e-231  767.1  24.4   1   1  3.9e-235  5.3e-231  767.0  16.9     1   453     1   440     1   440 1.00 Short chain fatty acid transporter
PspC                 PF04024.7     61 seq1192_BIOID47103   -            119   3.6e-19   67.8   0.5   1   1   3.4e-23   4.6e-19   67.5   0.3     1    60     7    68     7    69 0.92 PspC domain
CagX                 PF03524.10   215 seq1193_BIOID47103   -            302   5.5e-55  185.8   2.7   1   1   6.7e-59   9.2e-55  185.1   1.8     1   214    30   276    30   277 0.94 Conjugal transfer protein
NTP_transf_3         PF12804.2    179 seq1195_BIOID47103   -            192   2.2e-30  106.0   0.0   1   1   1.8e-34   2.4e-30  105.8   0.0     1   179     6   182     6   182 0.87 MobA-like NTP transferase domain
AIRC                 PF00731.15   150 seq1197_BIOID47103   -            169   3.6e-66  220.9   1.9   1   1     3e-70   4.1e-66  220.7   1.3     2   150     9   159     8   159 0.99 AIR carboxylase
Hydrolase_3          PF08282.7    254 seq1198_BIOID47103   -            271   4.4e-54  183.6   0.0   1   1   1.5e-57     5e-54  183.4   0.0     1   254     6   259     6   259 0.92 haloacid dehalogenase-like hydrolase
S6PP                 PF05116.8    247 seq1198_BIOID47103   -            271   2.2e-16   59.8   0.0   1   1   6.8e-16   2.3e-12   46.6   0.0    98   224   124   249   109   265 0.79 Sucrose-6F-phosphate phosphohydrolase
Smr                  PF01713.16    83 seq1199_BIOID47103   -            187   3.2e-20   71.9   0.0   1   1   3.8e-24   5.1e-20   71.3   0.0     2    83    89   169    88   169 0.90 Smr domain
CsgG                 PF03783.9    209 seq1200_BIOID47103   -            277   9.6e-67  223.9   0.0   1   1   8.2e-71   1.1e-66  223.7   0.0     2   208    41   255    40   256 0.98 Curli production assembly/transport component CsgG
Cytochrom_C_asm      PF01578.15   214 seq1201_BIOID47103   -            288   5.7e-45  153.3  17.3   1   1   4.2e-49   5.7e-45  153.3  12.0     5   212    62   286    58   288 0.97 Cytochrome C assembly protein
2-Hacid_dh_C         PF02826.14   178 seq1202_BIOID47103   -            324     2e-61  206.1   0.0   1   1   6.6e-65     3e-61  205.5   0.0     1   178   108   287   108   287 0.97 D-isomer specific 2-hydroxyacid dehydrogenase, NAD binding domain
2-Hacid_dh           PF00389.25   133 seq1202_BIOID47103   -            324   5.7e-31  106.6   0.1   1   1   1.4e-34   6.6e-31  106.4   0.0     1   133     5   319     5   319 0.97 D-isomer specific 2-hydroxyacid dehydrogenase, catalytic domain
UPF0104              PF03706.8    295 seq1203_BIOID47103   -            318   5.3e-22   78.3  32.9   1   1   5.2e-26   7.1e-22   77.9  22.8     2   294    24   296    23   297 0.88 Uncharacterised protein family (UPF0104)
DUF876               PF05936.7    425 seq1204_BIOID47103   -            448  9.4e-141  468.9   0.1   1   1  7.7e-145  1.1e-140  468.8   0.0     1   425    20   447    20   447 0.98 Bacterial protein of unknown function (DUF876)
PTSIIA_gutA          PF03829.8    117 seq1205_BIOID47103   -            123   2.2e-44  149.7   0.0   1   1   1.9e-48   2.7e-44  149.4   0.0     1   116     1   116     1   118 0.98 PTS system glucitol/sorbitol-specific IIA component
LysR_substrate       PF03466.15   209 seq1206_BIOID47103   -             71   1.9e-10   40.0   0.0   1   1   1.5e-14     2e-10   39.9   0.0   142   207     1    66     1    68 0.95 LysR substrate binding domain
NUDIX                PF00293.23   135 seq1207_BIOID47103   -            135     4e-21   74.9   0.2   1   1   3.9e-25   5.3e-21   74.5   0.2     5   132     6   125     3   128 0.81 NUDIX domain
SecD-TM1             PF13721.1    101 seq1210_BIOID47103   -            127   2.5e-16   59.6   0.0   1   1   2.4e-20   3.3e-16   59.2   0.0    10   101    16   105     8   105 0.91 SecD export protein N-terminal TM region
FhuF                 PF06276.7    163 seq1211_BIOID47103   -            262   1.2e-28   99.9   0.8   1   1   1.8e-32   1.2e-28   99.9   0.5     1   154    93   230    93   239 0.92 Ferric iron reductase FhuF-like transporter
FhuF_C               PF11575.3     22 seq1211_BIOID47103   -            262   1.1e-07   31.2   4.8   1   1   2.6e-11   1.8e-07   30.4   3.3     1    19   241   259   241   262 0.97 FhuF 2Fe-2S C-terminal domain
DinI                 PF06183.8     65 seq1213_BIOID47103   -            100   2.9e-29  100.7   0.1   1   1   3.6e-33   4.9e-29  100.0   0.0     1    65    32    98    32    98 0.98 DinI-like family
DUF796               PF05638.7    134 seq1214_BIOID47103   -            392   2.4e-22   79.2   0.1   1   1   5.6e-26   3.8e-22   78.6   0.1     1   133     6   139     6   140 0.91 Protein of unknown function (DUF796)
Colicin-DNase        PF12639.2    110 seq1214_BIOID47103   -            392   1.9e-05   24.7   0.1   1   1   1.2e-08   7.9e-05   22.7   0.0    39   104   271   349   245   355 0.78 DNase/tRNase domain of colicin-like bacteriocin
ETF                  PF01012.16   164 seq1216_BIOID47103   -            261   1.7e-31  109.0   0.6   1   1   1.7e-35   2.3e-31  108.5   0.4     8   164    35   190    29   190 0.92 Electron transfer flavoprotein domain
HTH_AraC             PF00165.18    42 seq1217_BIOID47103   -            253   4.7e-19   67.4   0.8   1   2     5e-10   3.4e-06   26.5   0.1     1    40   155   193   155   195 0.95 Bacterial regulatory helix-turn-helix proteins, AraC family
HTH_AraC             PF00165.18    42 seq1217_BIOID47103   -            253   4.7e-19   67.4   0.8   2   2   4.7e-14   3.2e-10   39.3   0.0     6    41   208   244   206   245 0.94 Bacterial regulatory helix-turn-helix proteins, AraC family
HTH_18               PF12833.2     81 seq1217_BIOID47103   -            253     6e-15   54.9   0.0   1   1   1.8e-18   1.2e-14   54.0   0.0     2    80   169   245   168   246 0.96 Helix-turn-helix domain
MOSC                 PF03473.12   133 seq1218_BIOID47103   -            369   3.7e-36  123.3   0.0   1   1   1.3e-39   6.1e-36  122.7   0.0     5   133   132   263   128   263 0.96 MOSC domain
MOSC_N               PF03476.11   120 seq1218_BIOID47103   -            369   2.2e-30  104.6   0.0   1   1   9.9e-34   4.5e-30  103.7   0.0     1   119     1   116     1   117 0.97 MOSC N-terminal beta barrel domain
Fer2                 PF00111.22    78 seq1218_BIOID47103   -            369     3e-14   52.3   1.1   1   1   1.3e-17     6e-14   51.4   0.8     6    78   296   362   291   362 0.79 2Fe-2S iron-sulfur cluster binding domain
Acetyltransf_1       PF00583.19    83 seq1220_BIOID47103   -            144   3.6e-15   55.6   0.3   1   1   1.4e-18   6.2e-15   54.8   0.2     3    83    54   134    52   134 0.95 Acetyltransferase (GNAT) family
Acetyltransf_7       PF13508.1     79 seq1220_BIOID47103   -            144   8.6e-10   38.5   0.0   1   1   2.3e-13     1e-09   38.2   0.0    11    78    55   134    30   135 0.76 Acetyltransferase (GNAT) domain
Acetyltransf_10      PF13673.1    117 seq1220_BIOID47103   -            144   3.5e-09   36.6   0.0   1   1   9.1e-13   4.1e-09   36.4   0.0    39   117    42   133    13   133 0.82 Acetyltransferase (GNAT) domain
Redoxin              PF08534.5    146 seq1223_BIOID47103   -            161   3.4e-22   78.4   0.0   1   1   1.6e-25   4.3e-22   78.1   0.0     2   144    25   153    24   157 0.93 Redoxin
AhpC-TSA             PF00578.16   124 seq1223_BIOID47103   -            161     2e-16   59.6   0.0   1   1   8.9e-20   2.4e-16   59.4   0.0     1   121    25   138    25   141 0.97 AhpC/TSA family
Thioredoxin_8        PF13905.1     96 seq1223_BIOID47103   -            161     5e-14   52.1   0.0   1   1   2.4e-17   6.6e-14   51.7   0.0     1    96    49   138    49   138 0.97 Thioredoxin-like
Thioredoxin_2        PF13098.1    112 seq1223_BIOID47103   -            161   4.8e-10   39.5   0.0   1   1   2.5e-13   6.8e-10   39.0   0.0     4   110    48   153    45   155 0.86 Thioredoxin-like domain
BPD_transp_1         PF00528.17   185 seq1225_BIOID47103   -            536     1e-16   60.9  20.9   1   2   1.4e-15   1.9e-11   43.7   6.4     5   181    74   266    70   273 0.81 Binding-protein-dependent transport system inner membrane component
BPD_transp_1         PF00528.17   185 seq1225_BIOID47103   -            536     1e-16   60.9  20.9   2   2   8.9e-12   1.2e-07   31.2   2.6    25   172   376   523   361   533 0.82 Binding-protein-dependent transport system inner membrane component
adh_short            PF00106.20   167 seq1229_BIOID47103   -            259   7.1e-26   90.9   1.8   1   1   1.9e-29   8.6e-26   90.7   1.2     2   166     4   172     3   173 0.92 short chain dehydrogenase
adh_short_C2         PF13561.1    243 seq1229_BIOID47103   -            259   7.8e-16   58.5   0.0   1   1   2.5e-19   1.1e-15   57.9   0.0     7   241    13   255     9   256 0.86 Enoyl-(Acyl carrier protein) reductase
KR                   PF08659.5    181 seq1229_BIOID47103   -            259   3.3e-05   23.4   0.5   1   1   1.3e-08   5.8e-05   22.7   0.4     3   152     5   157     4   185 0.81 KR domain
YcaO                 PF02624.11   332 seq1230_BIOID47103   -            589     4e-79  266.4   0.0   1   1   5.2e-83   7.1e-79  265.5   0.0     1   331    61   394    61   395 0.97 YcaO-like family
MdoG                 PF04349.7    484 seq1232_BIOID47103   -            551    1e-150  502.0   0.1   1   1  9.1e-155  1.2e-150  501.8   0.1     1   482    45   534    45   536 0.92 Periplasmic glucan biosynthesis protein, MdoG
UPF0253              PF06786.7     66 seq1233_BIOID47103   -             72   1.7e-34  117.6   1.8   1   1   1.4e-38   1.9e-34  117.4   1.3     2    66     8    72     7    72 0.98 Uncharacterised protein family (UPF0253)
PTR2                 PF00854.16   373 seq1234_BIOID47103   -            493   1.2e-73  247.9  15.8   1   1   2.3e-77   1.6e-73  247.5  10.9     2   371    77   424    76   426 0.97 POT family
MFS_1                PF07690.11   354 seq1234_BIOID47103   -            493   7.8e-17   60.9  43.9   1   1   1.3e-19   9.2e-16   57.4  29.4     9   347    22   423    14   431 0.73 Major Facilitator Superfamily
ATP-grasp            PF02222.17   172 seq1238_BIOID47103   -            355   1.3e-56  190.5   0.0   1   1   2.4e-60   1.7e-56  190.1   0.0     2   171    88   253    86   254 0.97 ATP-grasp domain
ATP-grasp_4          PF13535.1    184 seq1238_BIOID47103   -            355   3.3e-10   39.9   0.0   1   1   9.6e-14   6.5e-10   38.9   0.0     4   179    79   243    76   248 0.85 ATP-grasp domain
Acyl_transf_3        PF01757.17   340 seq1239_BIOID47103   -            357   8.6e-31  106.8  42.1   1   1   7.7e-35   1.1e-30  106.5  29.2     3   337     7   326     5   329 0.91 Acyltransferase family
DUF2314              PF10077.4    133 seq1241_BIOID47103   -            153   9.6e-24   83.8   0.1   1   1   9.4e-28   1.3e-23   83.4   0.1     2   127    33   149    32   151 0.90 Uncharacterized protein conserved in bacteria (DUF2314)
HHH_2                PF12826.2     64 seq1242_BIOID47103   -            130   1.6e-08   34.1   0.0   1   1   4.7e-12   6.4e-08   32.2   0.0     2    60    54   112    53   116 0.95 Helix-hairpin-helix motif
Aldedh               PF00171.17   462 seq1243_BIOID47103   -            461   1.3e-29  102.7   0.2   1   1   1.2e-29   1.6e-25   89.2   0.1    29   290    32   289    24   295 0.87 Aldehyde dehydrogenase family
DUF1090              PF06476.7    115 seq1244_BIOID47103   -            122   3.3e-38  129.7  17.2   1   1     3e-42   4.1e-38  129.4  11.9     2   114     7   116     5   117 0.92 Protein of unknown function (DUF1090)
SBP_bac_7            PF03480.8    286 seq1245_BIOID47103   -            347   4.6e-22   78.3   0.2   1   1   4.7e-26   6.5e-22   77.8   0.2    17   275    47   310    39   328 0.90 Bacterial extracellular solute-binding protein, family 7
Lactamase_B_2        PF12706.2    194 seq1246_BIOID47103   -            252   1.6e-14   53.8   0.0   1   1   1.3e-18   1.8e-14   53.5   0.0    28   194    66   223    29   223 0.83 Beta-lactamase superfamily domain
ROF                  PF07073.7     80 seq1247_BIOID47103   -             86   1.1e-24   86.0   0.0   1   1   9.3e-29   1.3e-24   85.9   0.0     1    80     9    83     9    83 0.97 Modulator of Rho-dependent transcription termination (ROF)
ABC_tran             PF00005.22   118 seq1248_BIOID47103   -            400   3.9e-26   91.6   0.0   1   1   2.4e-29   8.4e-26   90.5   0.0     1   117    68   192    68   193 0.97 ABC transporter
CBS                  PF00571.23    57 seq1248_BIOID47103   -            400   2.6e-06   26.8   0.0   1   1   3.5e-07    0.0012   18.3   0.0    32    55   369   392   346   394 0.86 CBS domain
YadA                 PF03895.10    78 seq1249_BIOID47103   -            594     5e-21   74.3   9.2   1   1   3.7e-25     5e-21   74.3   6.4     2    78   518   594   517   594 0.99 YadA-like C-terminal region
OstA_C               PF04453.9    388 seq1252_BIOID47103   -            784  4.1e-110  368.4  32.2   1   1  5.9e-114  4.1e-110  368.4  22.3     2   388   309   697   308   697 0.99 Organic solvent tolerance protein
OstA                 PF03968.9    113 seq1252_BIOID47103   -            784   2.1e-28   98.4   0.0   1   1   6.9e-32   4.7e-28   97.2   0.0     1   112    53   194    53   195 0.98 OstA-like protein
BssS                 PF13991.1     73 seq1253_BIOID47103   -             85   2.9e-34  116.5   0.0   1   1   2.4e-38   3.3e-34  116.3   0.0     1    72    12    83    12    84 0.98 BssS protein family
cNMP_binding         PF00027.24    91 seq1254_BIOID47103   -            232   3.6e-14   52.2   0.0   1   1   4.4e-18     6e-14   51.5   0.0     3    87    35   119    33   122 0.95 Cyclic nucleotide-binding domain
DeoRC                PF00455.17   162 seq1258_BIOID47103   -            251   3.8e-38  130.5   0.0   1   1   1.1e-41   4.8e-38  130.2   0.0     2   161    75   231    74   232 0.97 DeoR C terminal sensor domain
HTH_DeoR             PF08220.7     57 seq1258_BIOID47103   -            251   5.9e-21   73.6   0.6   1   1   4.2e-24   1.9e-20   72.0   0.1     1    57     6    62     6    62 0.98 DeoR-like helix-turn-helix domain
HTH_11               PF08279.7     55 seq1258_BIOID47103   -            251   1.2e-05   24.7   0.4   1   1   6.5e-09     3e-05   23.4   0.0     5    49    10    52     6    55 0.81 HTH domain
Peripla_BP_3         PF13377.1    160 seq1261_BIOID47103   -            332   1.6e-23   83.3   0.0   1   1   1.7e-26   5.8e-23   81.5   0.0    10   156   182   328   172   332 0.82 Periplasmic binding protein-like domain
Peripla_BP_1         PF00532.16   279 seq1261_BIOID47103   -            332   2.6e-21   75.9   0.0   1   1     1e-24   3.5e-21   75.5   0.0     3   267    65   317    63   324 0.87 Periplasmic binding proteins and sugar binding domain of LacI family
LacI                 PF00356.16    46 seq1261_BIOID47103   -            332   1.7e-19   69.0   0.3   1   1   1.2e-22   4.1e-19   67.8   0.1     1    46     7    52     7    52 0.98 Bacterial regulatory proteins, lacI family
Peripla_BP_4         PF13407.1    258 seq1261_BIOID47103   -            332   8.8e-17   61.1   0.0   1   1   4.2e-20   1.4e-16   60.4   0.0     2   256    67   312    66   314 0.88 Periplasmic binding protein domain
Pyr_redox_2          PF07992.9    200 seq1265_BIOID47103   -           1032   3.6e-19   69.3   0.0   1   1     6e-22   9.1e-19   68.0   0.0     2   198   553   829   552   831 0.84 Pyridine nucleotide-disulphide oxidoreductase
NAD_binding_8        PF13450.1     68 seq1265_BIOID47103   -           1032     1e-08   34.9   0.8   1   1     3e-11   4.6e-08   32.8   0.0     1    37   555   591   555   617 0.89 NAD(P)-binding Rossmann-like domain
Fer4_9               PF13187.1     55 seq1265_BIOID47103   -           1032   2.9e-06   27.3   7.6   1   1   1.9e-09   2.9e-06   27.3   5.2     1    53   897   951   868   952 0.90 4Fe-4S dicluster domain
Thi4                 PF01946.12   230 seq1265_BIOID47103   -           1032   4.2e-06   25.9   0.2   1   1   6.5e-08   9.8e-05   21.4   0.0    20    54   553   587   538   592 0.93 Thi4 family
FAD_binding_3        PF01494.14   356 seq1265_BIOID47103   -           1032   5.2e-05   22.3   0.1   1   1   7.4e-08   0.00011   21.2   0.1     3    35   552   584   550   590 0.92 FAD binding domain
FAD_binding_2        PF00890.19   421 seq1265_BIOID47103   -           1032    0.0001   21.2   0.8   1   1   6.6e-08    0.0001   21.2   0.5     2    36   553   587   552   591 0.94 FAD binding domain
CcdA                 PF07362.7     72 seq1266_BIOID47103   -             72   9.1e-28   95.8   0.9   1   1   7.2e-32   9.9e-28   95.7   0.6     1    72     1    72     1    72 0.99 Post-segregation antitoxin CcdA
MFS_1                PF07690.11   354 seq1267_BIOID47103   -            494   2.1e-50  171.3  47.2   1   1   4.6e-54   2.1e-50  171.3  32.7     2   353    59   449    58   450 0.90 Major Facilitator Superfamily
Sugar_tr             PF00083.19   451 seq1267_BIOID47103   -            494   1.4e-08   33.6  16.2   1   1     3e-12   1.4e-08   33.6  11.3    44   192    86   229    54   232 0.88 Sugar (and other) transporter
MFS_3                PF05977.8    524 seq1267_BIOID47103   -            494   4.6e-05   21.6  11.9   1   1     1e-08   4.6e-05   21.6   8.2    12   213    55   252    47   265 0.90 Transmembrane secretion effector
TrbI                 PF03743.9    187 seq1268_BIOID47103   -            422   3.8e-51  173.1   0.1   1   1   2.9e-54   3.9e-50  169.8   0.0     1   187   225   410   225   410 0.94 Bacterial conjugation TrbI-like protein
DUF21                PF01595.15   183 seq1269_BIOID47103   -            420   3.5e-55  186.0   4.7   1   1   1.1e-58   4.9e-55  185.5   3.3     3   175     2   175     1   180 0.98 Domain of unknown function DUF21
CorC_HlyC            PF03471.12    81 seq1269_BIOID47103   -            420   2.9e-20   71.7   0.2   1   1     2e-23   9.2e-20   70.1   0.1     2    79   335   410   334   412 0.95 Transporter associated domain
CBS                  PF00571.23    57 seq1269_BIOID47103   -            420   9.6e-06   25.0   0.2   1   1   8.6e-08   0.00039   19.9   0.0     8    56   270   318   249   319 0.87 CBS domain
Bac_luciferase       PF00296.15   307 seq1270_BIOID47103   -            393   7.5e-69  232.0   0.4   1   1   6.8e-73   9.3e-69  231.7   0.3     1   302    31   350    31   355 0.93 Luciferase-like monooxygenase
FaeA                 PF04703.7     62 seq1272_BIOID47103   -             77   1.4e-30  105.1   0.1   1   1   2.3e-34   1.6e-30  104.9   0.0     1    61     5    64     5    65 0.99 FaeA-like protein
HTH_IclR             PF09339.5     52 seq1272_BIOID47103   -             77   6.1e-05   22.4   0.0   1   1   1.3e-08   8.7e-05   21.9   0.0     7    52     8    52     8    52 0.96 IclR helix-turn-helix domain
ELFV_dehydrog        PF00208.16   244 seq1273_BIOID47103   -            447   3.6e-88  295.1   2.2   1   1   8.3e-92   5.7e-88  294.4   1.5     1   244   202   445   202   445 0.96 Glutamate/Leucine/Phenylalanine/Valine dehydrogenase
ELFV_dehydrog_N      PF02812.13   131 seq1273_BIOID47103   -            447   8.3e-47  157.9   0.0   1   1   3.5e-50   2.4e-46  156.4   0.0     1   130    57   186    57   187 0.99 Glu/Leu/Phe/Val dehydrogenase, dimerisation domain
DUF1479              PF07350.7    416 seq1274_BIOID47103   -            421  7.4e-145  482.4   0.0   1   1  6.5e-149  8.9e-145  482.2   0.0     5   415    16   418     9   419 0.99 Protein of unknown function (DUF1479)
DUF2279              PF10043.4     85 seq1275_BIOID47103   -            114   2.4e-31  107.7   4.1   1   1   2.1e-35   2.8e-31  107.4   2.9     2    84    27   111    26   112 0.96 Predicted periplasmic lipoprotein (DUF2279)
ETF_alpha            PF00766.14    86 seq1276_BIOID47103   -            312   1.1e-30  105.0   0.3   1   1   2.8e-34   1.9e-30  104.1   0.2     2    85   189   273   188   274 0.97 Electron transfer flavoprotein FAD-binding domain
ETF                  PF01012.16   164 seq1276_BIOID47103   -            312   4.1e-25   88.2   0.2   1   1   1.1e-28   7.2e-25   87.4   0.1     2   164     7   153     6   153 0.92 Electron transfer flavoprotein domain
Cupin_4              PF08007.7    319 seq1277_BIOID47103   -            376  1.3e-104  349.8   0.0   1   1  1.1e-108  1.5e-104  349.5   0.0     2   319    13   313    12   313 0.98 Cupin superfamily protein
DUF883               PF05957.8     94 seq1278_BIOID47103   -            101   1.1e-31  108.9   1.7   1   1   9.3e-36   1.3e-31  108.7   1.2     2    94     9   101     8   101 0.99 Bacterial protein of unknown function (DUF883)
DAO                  PF01266.19   358 seq1280_BIOID47103   -            372   2.5e-57  194.2   0.0   1   1   2.1e-61   2.9e-57  194.1   0.0     1   357     4   352     4   353 0.86 FAD dependent oxidoreductase
PTS_EIIC             PF02378.13   321 seq1281_BIOID47103   -            598     8e-83  277.8  29.3   1   1   1.2e-86     8e-83  277.8  20.3     1   321    87   429    87   429 0.94 Phosphotransferase system, EIIC
PTS_EIIB             PF00367.15    35 seq1281_BIOID47103   -            598   1.4e-16   59.2   0.1   1   1   4.6e-20   3.1e-16   58.1   0.1     3    35   522   554   520   554 0.97 phosphotransferase system, EIIB
CcdB                 PF01845.12   102 seq1282_BIOID47103   -            108   1.2e-42  143.8   0.0   1   1   9.7e-47   1.3e-42  143.7   0.0     1   102     8   108     8   108 0.99 CcdB protein
MIP                  PF00230.15   227 seq1285_BIOID47103   -            233   1.3e-49  168.6  18.9   1   1   1.1e-53   1.5e-49  168.4  13.1     6   227     2   225     1   225 0.90 Major intrinsic protein
Usp                  PF00582.21   140 seq1286_BIOID47103   -            142   1.7e-14   54.1   0.0   1   1   1.4e-18   1.9e-14   53.9   0.0     2   140     3   138     2   138 0.96 Universal stress protein family
DUF3418              PF11898.3    586 seq1289_BIOID47103   -            871   5.1e-74  249.6   0.4   1   1   3.6e-77   8.3e-74  248.9   0.3     2   160   712   870   711   871 0.99 Domain of unknown function (DUF3418)
OB_NTP_bind          PF07717.11   111 seq1289_BIOID47103   -            871   6.4e-25   86.9   0.0   1   1   5.5e-28   1.3e-24   85.9   0.0     2   111   600   699   599   699 0.97 Oligonucleotide/oligosaccharide-binding (OB)-fold
HA2                  PF04408.18   102 seq1289_BIOID47103   -            871   1.7e-24   85.6   0.0   1   1   1.5e-27   3.4e-24   84.6   0.0     2   101   465   558   464   559 0.90 Helicase associated domain (HA2)
Helicase_C           PF00271.26    78 seq1289_BIOID47103   -            871   6.6e-11   41.8   0.1   1   1   6.5e-14   1.5e-10   40.6   0.1     2    77   312   403   311   404 0.94 Helicase conserved C-terminal domain
DEAD                 PF00270.24   173 seq1289_BIOID47103   -            871   3.7e-07   29.6   0.0   1   1   3.9e-10   8.9e-07   28.4   0.0     7   167    86   233    80   239 0.72 DEAD/DEAH box helicase
T2SE                 PF00437.15   272 seq1289_BIOID47103   -            871   9.1e-05   21.3   0.0   1   1   7.6e-08   0.00017   20.4   0.0   115   149    81   114    16   122 0.75 Type II/IV secretion system protein
Thiolase_N           PF00108.18   264 seq1293_BIOID47103   -            394  2.2e-107  357.8   6.4   1   1  4.2e-111  2.8e-107  357.4   4.4     1   264     1   263     1   263 0.99 Thiolase, N-terminal domain
Thiolase_C           PF02803.13   123 seq1293_BIOID47103   -            394   2.5e-53  178.5   1.2   1   1   3.7e-57   2.5e-53  178.5   0.8     1   123   270   392   270   392 0.99 Thiolase, C-terminal domain
Phage_AlpA           PF05930.7     51 seq1294_BIOID47103   -             71   1.1e-19   69.8   0.0   1   1     1e-23   1.4e-19   69.4   0.0     3    50    16    63    14    64 0.97 Prophage CP4-57 regulatory protein (AlpA)
GutM                 PF06923.6    109 seq1297_BIOID47103   -            119   1.2e-36  124.5   0.0   1   1   9.9e-41   1.4e-36  124.3   0.0     2   109     3   110     2   110 0.98 Glucitol operon activator protein (GutM)
ABC_tran             PF00005.22   118 seq1299_BIOID47103   -            637   7.2e-37  126.2   1.2   1   2   1.6e-18   2.2e-15   56.9   0.0     1   118    41   178    41   178 0.87 ABC transporter
ABC_tran             PF00005.22   118 seq1299_BIOID47103   -            637   7.2e-37  126.2   1.2   2   2   2.6e-21   3.6e-18   65.9   0.0     1   118   352   459   352   459 0.92 ABC transporter
ABC_tran_2           PF12848.2     85 seq1299_BIOID47103   -            637   6.6e-29   99.4   4.3   1   1   4.8e-32   6.6e-29   99.4   3.0     1    83   217   298   217   302 0.93 ABC transporter
DUF1469              PF07332.6    121 seq1300_BIOID47103   -            134     1e-25   89.6   7.5   1   1   8.4e-30   1.1e-25   89.5   5.2     6   120    19   129    14   130 0.97 Protein of unknown function (DUF1469)
CTP_transf_3         PF02348.14   217 seq1301_BIOID47103   -            246   7.6e-64  215.1   0.0   1   1   1.4e-67   9.6e-64  214.8   0.0     1   217     5   213     5   215 0.98 Cytidylyltransferase
NTP_transf_3         PF12804.2    179 seq1301_BIOID47103   -            246     2e-12   47.5   0.4   1   1   1.8e-15   1.2e-11   44.9   0.3    14   124    14   129    10   229 0.77 MobA-like NTP transferase domain
PK                   PF00224.16   348 seq1302_BIOID47103   -            470  2.6e-150  499.7   9.5   1   1  4.6e-154  3.2e-150  499.4   6.6     1   345     1   342     1   345 0.98 Pyruvate kinase, barrel domain
PK_C                 PF02887.11   117 seq1302_BIOID47103   -            470   4.1e-28   97.1   2.2   1   1     1e-31   6.9e-28   96.4   0.6     1   116   355   468   355   469 0.97 Pyruvate kinase, alpha/beta domain
Acetyltransf_1       PF00583.19    83 seq1303_BIOID47103   -            181   4.8e-09   36.0   0.1   1   1   1.2e-12   8.1e-09   35.2   0.1     2    71    54   125    53   131 0.85 Acetyltransferase (GNAT) family
Acetyltransf_9       PF13527.1    128 seq1303_BIOID47103   -            181     8e-08   32.0   0.0   1   1   1.6e-11   1.1e-07   31.6   0.0     7   127    13   132     8   133 0.87 Acetyltransferase (GNAT) domain
EamA                 PF00892.15   126 seq1304_BIOID47103   -            111   3.2e-10   40.0   8.9   1   1   8.4e-14   3.8e-10   39.7   6.2    24   124     3   107     1   109 0.84 EamA-like transporter family
Multi_Drug_Res       PF00893.14    93 seq1304_BIOID47103   -            111   3.4e-08   33.7   4.9   1   1     1e-11   4.6e-08   33.2   3.4     1    93     1   100     1   100 0.87 Small Multidrug Resistance protein
DUF2077              PF09850.4    206 seq1305_BIOID47103   -            257   4.9e-62  208.8   0.6   1   1   4.3e-66   5.9e-62  208.6   0.4     1   205    36   240    36   241 0.96 Uncharacterized protein conserved in bacteria (DUF2077)
Phage_integrase      PF00589.17   173 seq1307_BIOID47103   -            269   6.2e-37  126.8   0.1   1   1   6.3e-41   8.6e-37  126.3   0.0     1   171    50   242    50   244 0.88 Phage integrase family
Bax1-I               PF01027.15   205 seq1308_BIOID47103   -            219   9.5e-40  136.2  32.5   1   1     8e-44   1.1e-39  136.0  22.5     2   205    19   213    18   213 0.86 Inhibitor of apoptosis-promoting Bax1
ABC_tran             PF00005.22   118 seq1310_BIOID47103   -            244     1e-25   90.2   0.0   1   1   2.4e-29   1.7e-25   89.5   0.0     1   118    44   172    44   172 0.91 ABC transporter
AAA_21               PF13304.1    303 seq1310_BIOID47103   -            244     1e-14   55.0   0.3   1   1   5.6e-13   3.8e-09   36.8   0.0   233   297   140   201    73   205 0.84 AAA domain
Fer4_5               PF12801.2     48 seq1311_BIOID47103   -            357   2.8e-21   74.9   7.1   1   2   2.2e-17   7.4e-14   51.1   0.3     2    47    97   142    96   143 0.93 4Fe-4S binding domain
Fer4_5               PF12801.2     48 seq1311_BIOID47103   -            357   2.8e-21   74.9   7.1   2   2   2.7e-12   9.3e-09   34.8   0.8     2    48   201   247   200   247 0.90 4Fe-4S binding domain
Fer4_10              PF13237.1     52 seq1311_BIOID47103   -            357   1.1e-06   28.2  14.5   1   1   3.2e-10   1.1e-06   28.2  10.0     2    52   244   289   243   289 0.94 4Fe-4S dicluster domain
GFO_IDH_MocA         PF01408.17   120 seq1313_BIOID47103   -            366   1.5e-23   83.4   0.0   1   1     2e-27   2.8e-23   82.6   0.0     2   119    10   126     9   127 0.96 Oxidoreductase family, NAD-binding Rossmann fold
DUF927               PF06048.6    285 seq1314_BIOID47103   -            689  1.3e-102  342.7   0.0   1   1  1.3e-106  1.8e-102  342.3   0.0     1   284   130   413   130   414 0.99 Domain of unknown function (DUF927)
PTS_EIIA_1           PF00358.15   133 seq1316_BIOID47103   -            169   5.4e-54  181.2   2.2   1   1   4.7e-58   6.5e-54  180.9   1.5     3   132    20   149    18   150 0.98 phosphoenolpyruvate-dependent sugar phosphotransferase system, EIIA 1
Peptidase_S24        PF00717.18    70 seq1317_BIOID47103   -            215   6.1e-14   51.2   0.9   1   1   3.4e-17   9.4e-14   50.6   0.2     2    67   125   189   124   192 0.84 Peptidase S24-like
HTH_26               PF13443.1     63 seq1317_BIOID47103   -            215     9e-09   35.2   0.1   1   1   1.5e-11     4e-08   33.1   0.0    11    59     1    49     1    51 0.97 Cro/C1-type HTH DNA-binding domain
HTH_19               PF12844.2     64 seq1317_BIOID47103   -            215   2.2e-07   30.7   0.0   1   1   1.6e-10   4.3e-07   29.7   0.0    13    61     1    50     1    53 0.95 Helix-turn-helix domain
HTH_3                PF01381.17    55 seq1317_BIOID47103   -            215   3.2e-07   29.9   0.1   1   1     2e-10   5.4e-07   29.2   0.0    11    55     2    47     1    47 0.95 Helix-turn-helix
HTH_37               PF13744.1     80 seq1317_BIOID47103   -            215   7.8e-07   28.7   0.0   1   1     5e-10   1.4e-06   27.9   0.0    36    75     5    44     2    45 0.95 Helix-turn-helix domain
Flavodoxin_2         PF02525.12   199 seq1319_BIOID47103   -            209     1e-38  132.7   0.0   1   1   1.8e-42   1.2e-38  132.4   0.0     1   189     1   191     1   199 0.84 Flavodoxin-like fold
FMN_red              PF03358.10   152 seq1319_BIOID47103   -            209   1.6e-14   53.5   0.0   1   1     3e-18     2e-14   53.2   0.0     1   137     1   161     1   168 0.84 NADPH-dependent FMN reductase
TRCF                 PF03461.10   101 seq1320_BIOID47103   -           1164   3.4e-29  100.6   0.0   1   1   1.1e-31   2.9e-28   97.6   0.0     1    97  1021  1117  1021  1121 0.95 TRCF domain
CarD_CdnL_TRCF       PF02559.11    98 seq1320_BIOID47103   -           1164   2.6e-28   97.8   0.0   1   1   2.7e-31   7.3e-28   96.3   0.0     1    98   492   589   492   589 0.98 CarD-like/TRCF domain
DEAD                 PF00270.24   173 seq1320_BIOID47103   -           1164   3.3e-24   85.1   0.1   1   1   3.3e-27   9.1e-24   83.7   0.0     1   169   618   778   618   782 0.87 DEAD/DEAH box helicase
Helicase_C           PF00271.26    78 seq1320_BIOID47103   -           1164     1e-16   60.4   0.9   1   1   2.8e-18   7.7e-15   54.4   0.3     8    77   852   922   848   923 0.96 Helicase conserved C-terminal domain
ResIII               PF04851.10   184 seq1320_BIOID47103   -           1164   9.8e-12   44.9   0.0   1   1   7.3e-15     2e-11   43.9   0.0     3   182   616   774   614   776 0.81 Type III restriction enzyme, res subunit
YihI                 PF04220.7    169 seq1323_BIOID47103   -            169   3.4e-56  189.0  15.5   1   1   2.8e-60   3.9e-56  188.9  10.8     3   167     5   165     2   167 0.94 Der GTPase activator (YihI)
MatE                 PF01554.13   162 seq1324_BIOID47103   -            457   1.4e-73  245.7  35.5   1   2   1.4e-41   1.9e-37  128.2   3.8     1   162    17   177    17   177 0.98 MatE
MatE                 PF01554.13   162 seq1324_BIOID47103   -            457   1.4e-73  245.7  35.5   2   2   3.8e-42   5.2e-38  130.0   8.5     1   162   244   405   244   405 1.00 MatE
YqjK                 PF13997.1     73 seq1325_BIOID47103   -             99   5.2e-30  103.3  10.0   1   1   4.7e-34   6.5e-30  103.0   7.0     1    73    14    86    14    86 0.99 YqjK-like protein
DeoRC                PF00455.17   162 seq1326_BIOID47103   -            257   7.7e-53  178.3   0.8   1   1   2.8e-56   1.3e-52  177.6   0.3     3   161    74   232    72   233 0.97 DeoR C terminal sensor domain
HTH_DeoR             PF08220.7     57 seq1326_BIOID47103   -            257   9.2e-22   76.2   0.1   1   1   3.8e-25   1.7e-21   75.3   0.1     1    56     6    61     6    62 0.98 DeoR-like helix-turn-helix domain
HTH_11               PF08279.7     55 seq1326_BIOID47103   -            257   6.2e-09   35.2   0.1   1   1   3.9e-12   1.8e-08   33.8   0.0     1    46     6    50     6    56 0.92 HTH domain
OEP                  PF02321.13   188 seq1329_BIOID47103   -            495   2.9e-60  202.9  38.9   1   2   1.2e-30   1.7e-26   92.9  13.5     2   188    28   211    27   211 0.98 Outer membrane efflux protein
OEP                  PF02321.13   188 seq1329_BIOID47103   -            495   2.9e-60  202.9  38.9   2   2   7.8e-38   1.1e-33  116.3   7.9     2   188   234   429   233   429 0.98 Outer membrane efflux protein
BPD_transp_1         PF00528.17   185 seq1330_BIOID47103   -            354   2.5e-26   92.2  16.2   1   1   1.8e-30   2.5e-26   92.2  11.2     1   176   163   324   163   332 0.91 Binding-protein-dependent transport system inner membrane component
EamA                 PF00892.15   126 seq1331_BIOID47103   -            306   1.1e-36  125.5  35.7   1   2   1.9e-25   2.6e-21   75.8   7.2     1   125    18   140    18   141 0.93 EamA-like transporter family
EamA                 PF00892.15   126 seq1331_BIOID47103   -            306   1.1e-36  125.5  35.7   2   2   3.6e-19   4.9e-15   55.5  12.1     1   125   160   284   160   285 0.87 EamA-like transporter family
DUF853               PF05872.7    504 seq1334_BIOID47103   -            500  2.1e-252  837.8   0.2   1   1  1.4e-255  2.3e-252  837.6   0.1     3   504     5   500     3   500 0.98 Bacterial protein of unknown function (DUF853)
AAA_10               PF12846.2    328 seq1334_BIOID47103   -            500   5.4e-20   71.7   0.0   1   2   5.3e-10   9.1e-07   28.3   0.0     1    47    23    69    23   112 0.94 AAA-like domain
AAA_10               PF12846.2    328 seq1334_BIOID47103   -            500   5.4e-20   71.7   0.0   2   2   5.6e-14   9.5e-11   41.3   0.0   245   307   255   319   222   341 0.79 AAA-like domain
TrwB_AAD_bind        PF10412.4    386 seq1334_BIOID47103   -            500   8.4e-08   31.1   0.1   1   1   2.9e-08   4.9e-05   21.9   0.0    14    56    22    64    14    82 0.93 Type IV secretion-system coupling protein DNA-binding domain
FtsK_SpoIIIE         PF01580.13   205 seq1334_BIOID47103   -            500   4.3e-07   29.4   0.0   1   1   1.8e-09   3.1e-06   26.6   0.0    35    86    18    66     7    77 0.85 FtsK/SpoIIIE family
DUF87                PF01935.12   229 seq1334_BIOID47103   -            500   4.3e-06   26.5   0.0   1   1   4.6e-09   7.9e-06   25.7   0.0    20    69    20    73    12   227 0.74 Domain of unknown function DUF87
Methyltransf_18      PF12847.2    112 seq1335_BIOID47103   -            248   1.1e-13   51.5   0.0   1   1   1.2e-16   1.8e-13   50.9   0.0     1   110    36   139    36   141 0.82 Methyltransferase domain
Methyltransf_31      PF13847.1    152 seq1335_BIOID47103   -            248   8.9e-13   47.9   0.0   1   1   7.4e-16   1.1e-12   47.6   0.0     2   126    35   157    34   202 0.87 Methyltransferase domain
Methyltransf_11      PF08241.7     95 seq1335_BIOID47103   -            248   9.3e-08   32.3   0.0   1   1     1e-10   1.6e-07   31.6   0.0     1    95    41   138    41   138 0.96 Methyltransferase domain
Methyltransf_26      PF13659.1    117 seq1335_BIOID47103   -            248   8.6e-08   32.1   0.1   1   1   1.3e-10     2e-07   30.9   0.1     1    73    37   106    37   138 0.89 Methyltransferase domain
CMAS                 PF02353.15   273 seq1335_BIOID47103   -            248   4.5e-07   29.1   0.0   1   1   4.7e-10   7.2e-07   28.4   0.0    48   120    22    94    11   140 0.80 Mycolic acid cyclopropane synthetase
PCMT                 PF01135.14   210 seq1335_BIOID47103   -            248   1.2e-06   28.0   0.0   1   1   1.2e-09   1.8e-06   27.5   0.0    63   171    26   138    12   148 0.79 Protein-L-isoaspartate(D-aspartate) O-methyltransferase (PCMT)
Methyltransf_25      PF13649.1    101 seq1335_BIOID47103   -            248     8e-06   26.0   0.0   1   1   8.6e-09   1.3e-05   25.3   0.0     1    76    40   112    40   134 0.84 Methyltransferase domain
MetW                 PF07021.7    193 seq1335_BIOID47103   -            248   0.00015   21.1   0.0   1   1   1.5e-07   0.00023   20.4   0.0    11    50    34    73    25    96 0.86 Methionine biosynthesis protein MetW
DUF1398              PF07166.6    125 seq1337_BIOID47103   -            141   1.8e-59  199.0   8.9   1   1   1.5e-63     2e-59  198.8   6.1     1   125     8   132     8   132 0.99 Protein of unknown function (DUF1398)
ABC_tran             PF00005.22   118 seq1338_BIOID47103   -            232   1.4e-26   93.0   0.0   1   1   3.4e-30   2.3e-26   92.3   0.0     1   117    39   157    39   158 0.90 ABC transporter
AAA_21               PF13304.1    303 seq1338_BIOID47103   -            232     4e-12   46.5   0.1   1   1   2.3e-10   1.6e-06   28.2   0.0   235   298   128   189   120   191 0.92 AAA domain
Beta-lactamase       PF00144.19   330 seq1339_BIOID47103   -            385   1.8e-64  217.7   1.4   1   1   1.6e-68   2.2e-64  217.4   1.0    12   314    46   357    31   370 0.87 Beta-lactamase
DAO                  PF01266.19   358 seq1340_BIOID47103   -            429     6e-22   77.9   6.8   1   2   1.6e-10   2.2e-07   30.0   0.2     1    37     7    43     7    94 0.78 FAD dependent oxidoreductase
DAO                  PF01266.19   358 seq1340_BIOID47103   -            429     6e-22   77.9   6.8   2   2   9.9e-17   1.4e-13   50.4   1.1   144   356   105   328    99   330 0.62 FAD dependent oxidoreductase
FAD_binding_3        PF01494.14   356 seq1340_BIOID47103   -            429     1e-13   50.9   0.6   1   1   2.6e-16   3.5e-13   49.2   0.1     2   195     6   187     5   216 0.82 FAD binding domain
FAD_oxidored         PF12831.2    428 seq1340_BIOID47103   -            429   2.4e-09   36.7   1.3   1   1   3.3e-12   4.5e-09   35.7   0.9     1   143     7   157     7   161 0.77 FAD dependent oxidoreductase
HI0933_like          PF03486.9    409 seq1340_BIOID47103   -            429   3.4e-08   32.2   1.3   1   1   9.3e-11   1.3e-07   30.3   0.9     2   167     7   165     6   183 0.85 HI0933-like protein
NAD_binding_8        PF13450.1     68 seq1340_BIOID47103   -            429   5.4e-07   29.4   1.2   1   1     1e-09   1.4e-06   28.1   0.8     1    32    10    41    10    63 0.90 NAD(P)-binding Rossmann-like domain
Thi4                 PF01946.12   230 seq1340_BIOID47103   -            429   5.2e-07   28.8   1.4   1   1   4.7e-09   6.4e-06   25.3   0.4    18    64     6    52     3    57 0.94 Thi4 family
FAD_binding_2        PF00890.19   421 seq1340_BIOID47103   -            429     1e-06   27.8  17.3   1   1   3.1e-08   4.3e-05   22.4   4.7     1    35     7    41     7    48 0.93 FAD binding domain
Pyr_redox_2          PF07992.9    200 seq1340_BIOID47103   -            429   5.7e-06   26.2   3.3   1   1   1.2e-08   1.7e-05   24.6   2.3     1    90     7    95     7   307 0.84 Pyridine nucleotide-disulphide oxidoreductase
Fe-ADH               PF00465.14   366 seq1341_BIOID47103   -            370    2e-103  345.7   0.3   1   1  3.3e-107  2.3e-103  345.5   0.2     2   364     8   360     7   362 0.92 Iron-containing alcohol dehydrogenase
Fe-ADH_2             PF13685.1    250 seq1341_BIOID47103   -            370   2.2e-17   63.0   0.0   1   1   6.3e-21   4.3e-17   62.1   0.0    12   247    18   260    14   262 0.89 Iron-containing alcohol dehydrogenase
Capsule_synth        PF05159.9    269 seq1342_BIOID47103   -            675  6.9e-181  599.4   0.0   1   2   8.4e-96   1.1e-91  306.8   0.0     1   269    37   299    37   299 0.99 Capsule polysaccharide biosynthesis protein
Capsule_synth        PF05159.9    269 seq1342_BIOID47103   -            675  6.9e-181  599.4   0.0   2   2   6.3e-91   8.7e-87  290.8   0.0     2   269   366   623   365   623 0.97 Capsule polysaccharide biosynthesis protein
CorA                 PF01544.13   292 seq1344_BIOID47103   -            327     6e-63  212.4   0.0   1   1   5.2e-67   7.1e-63  212.2   0.0     3   292    39   323    37   323 0.97 CorA-like Mg2+ transporter protein
Isochorismatase      PF00857.15   174 seq1345_BIOID47103   -            231   2.9e-42  144.4   0.0   1   1   2.9e-46     4e-42  143.9   0.0     1   173    19   216    19   217 0.96 Isochorismatase family
DoxX                 PF07681.7     85 seq1346_BIOID47103   -            160   2.7e-18   66.0  13.4   1   1   6.8e-22   4.6e-18   65.2   9.3     2    84    39   117    38   118 0.98 DoxX
DsrC                 PF04358.8    109 seq1347_BIOID47103   -            128   4.4e-46  155.5   0.0   1   1   3.7e-50     5e-46  155.3   0.0     3   109    22   128    20   128 0.98 DsrC like protein
DUF4132              PF13569.1    180 seq1350_BIOID47103   -           1253   1.5e-53  180.8   0.0   1   1   1.3e-56     9e-53  178.3   0.0     1   179   977  1162   977  1163 0.96 Domain of unknown function (DUF4132)
WGR                  PF05406.10    81 seq1350_BIOID47103   -           1253   6.6e-15   54.7   1.8   1   1   7.5e-18   5.2e-14   51.8   0.4    13    76     6    66     2    70 0.93 WGR domain
T2SE                 PF00437.15   272 seq1351_BIOID47103   -            341   9.7e-46  155.7   0.0   1   1   8.2e-50   1.1e-45  155.5   0.0     7   240    18   279    12   312 0.94 Type II/IV secretion system protein
AAA_2                PF07724.9    171 seq1352_BIOID47103   -            910   8.2e-39  133.1   0.0   1   1   1.9e-41   3.7e-38  131.0   0.0     1   170   633   794   633   795 0.97 AAA domain (Cdc48 subfamily)
AAA                  PF00004.24   132 seq1352_BIOID47103   -            910   6.1e-17   61.9   0.1   1   2     6e-10   1.2e-06   28.6   0.0     3   110   221   332   219   356 0.75 ATPase family associated with various cellular activities (AAA)
AAA                  PF00004.24   132 seq1352_BIOID47103   -            910   6.1e-17   61.9   0.1   2   2   6.2e-10   1.2e-06   28.6   0.0     2   110   639   756   638   831 0.86 ATPase family associated with various cellular activities (AAA)
AAA_5                PF07728.9    139 seq1352_BIOID47103   -            910   3.7e-14   52.5   0.4   1   1   1.4e-14   2.8e-11   43.1   0.0     2   124   638   758   637   778 0.76 AAA domain (dynein-related subfamily)
ClpB_D2-small        PF10431.4     81 seq1352_BIOID47103   -            910   1.6e-11   43.8   0.3   1   1   2.3e-14   4.4e-11   42.4   0.2     1    76   800   876   800   882 0.92 C-terminal, D2-small domain, of ClpB protein
IlvN                 PF07991.7    165 seq1354_BIOID47103   -            491   6.6e-61  204.3   0.2   1   1   1.6e-64   1.1e-60  203.6   0.1     2   165    35   204    34   204 0.98 Acetohydroxy acid isomeroreductase, catalytic domain
IlvC                 PF01450.14   145 seq1354_BIOID47103   -            491     4e-56  188.8   0.1   1   2   3.3e-21   2.3e-17   63.1   0.0     1   128   210   337   210   345 0.91 Acetohydroxy acid isomeroreductase, catalytic domain
IlvC                 PF01450.14   145 seq1354_BIOID47103   -            491     4e-56  188.8   0.1   2   2   7.7e-40   5.3e-36  123.6   0.0    15   145   359   485   349   485 0.93 Acetohydroxy acid isomeroreductase, catalytic domain
HTH_3                PF01381.17    55 seq1356_BIOID47103   -             96   8.2e-06   25.4   0.0   1   1   8.4e-10   1.2e-05   24.9   0.0     1    43    38    80    38    82 0.95 Helix-turn-helix
UPF0118              PF01594.11   327 seq1357_BIOID47103   -            370   1.6e-65  221.1  41.1   1   1   1.4e-69   1.9e-65  220.9  28.5     2   327    15   345    14   345 0.99 Domain of unknown function DUF20
DUF2770              PF10968.3     36 seq1358_BIOID47103   -             46   1.8e-20   72.2  13.8   1   1   1.6e-24   2.1e-20   71.9   9.6     1    36    10    45    10    45 0.99 Protein of unknown function (DUF2770)
DUF465               PF04325.8     49 seq1361_BIOID47103   -             74   2.6e-14   52.5   2.0   1   1   3.5e-18   4.7e-14   51.6   0.9     1    49    19    68    19    68 0.97 Protein of unknown function (DUF465)
SBP_bac_3            PF00497.15   225 seq1364_BIOID47103   -            243   2.3e-67  226.4   0.9   1   1   1.9e-71   2.6e-67  226.2   0.6     1   224    23   242    23   243 0.96 Bacterial extracellular solute-binding proteins, family 3
DUF1323              PF07037.6    122 seq1366_BIOID47103   -            119   9.2e-49  164.5   0.0   1   1   8.9e-53   1.2e-48  164.1   0.0     1   122     6   118     6   118 0.94 Putative transcription regulator (DUF1323)
Rsd_AlgQ             PF04353.8    153 seq1367_BIOID47103   -            158     5e-50  169.0   0.4   1   1   4.2e-54   5.7e-50  168.8   0.3     1   150     1   148     1   151 0.98 Regulator of RNA polymerase sigma(70) subunit, Rsd/AlgQ
DUF1471              PF07338.8     56 seq1370_BIOID47103   -             86   8.5e-09   34.8   0.2   1   1   8.2e-13   1.1e-08   34.4   0.1     2    56    33    86    32    86 0.94 Protein of unknown function (DUF1471)
IpaD                 PF06511.6    337 seq1373_BIOID47103   -            449   6.1e-32  110.8   2.7   1   1   9.8e-36   1.3e-31  109.7   1.9   100   337   167   447   119   447 0.77 Invasion plasmid antigen IpaD
Lactamase_B          PF00753.22   194 seq1374_BIOID47103   -            665   1.3e-37  129.2   0.2   1   1   1.4e-41     2e-37  128.6   0.1     2   194   134   359   133   359 0.99 Metallo-beta-lactamase superfamily
Radical_SAM          PF04055.16   166 seq1375_BIOID47103   -            457   3.7e-15   56.3   0.0   1   1     8e-19   5.4e-15   55.8   0.0     2   164    57   227    56   229 0.79 Radical SAM superfamily
HemN_C               PF06969.11    66 seq1375_BIOID47103   -            457   2.4e-13   49.8   0.4   1   1   1.5e-16     1e-12   47.8   0.0     1    66   363   431   363   431 0.96 HemN C-terminal domain
Form_Nir_trans       PF01226.12   250 seq1377_BIOID47103   -            343   3.7e-82  274.8  27.6   1   1   3.2e-86   4.4e-82  274.6  19.1     1   250    70   336    70   336 0.98 Formate/nitrite transporter
TisB_toxin           PF13939.1     28 seq1378_BIOID47103   -             29   4.8e-16   57.9  11.3   1   1   3.7e-20   5.1e-16   57.8   7.8     1    28     1    28     1    28 0.99 Toxin TisB, type I toxin-antitoxin system
DUF1471              PF07338.8     56 seq1380_BIOID47103   -            109   9.6e-16   57.0   0.2   1   1   9.5e-20   1.3e-15   56.6   0.2     1    56    52   108    52   108 0.98 Protein of unknown function (DUF1471)
Fels1                PF05666.6     45 seq1381_BIOID47103   -            122   2.3e-39  132.3   2.4   1   2   3.8e-21   5.3e-17   60.8   0.1     2    45    20    62    19    62 0.95 Fels-1 Prophage Protein-like
Fels1                PF05666.6     45 seq1381_BIOID47103   -            122   2.3e-39  132.3   2.4   2   2   1.3e-24   1.7e-20   71.9   0.2     1    45    66   121    66   121 0.98 Fels-1 Prophage Protein-like
SIS                  PF01380.17   131 seq1383_BIOID47103   -            321   3.8e-27   94.3   0.0   1   1   9.9e-31   6.8e-27   93.5   0.0     2   130    39   169    38   170 0.98 SIS domain
CBS                  PF00571.23    57 seq1383_BIOID47103   -            321   2.9e-15   55.5   0.0   1   2   1.9e-08   0.00013   21.4   0.0     1    56   199   256   199   257 0.92 CBS domain
CBS                  PF00571.23    57 seq1383_BIOID47103   -            321   2.9e-15   55.5   0.0   2   2   1.9e-10   1.3e-06   27.8   0.0     2    51   266   315   265   318 0.89 CBS domain
Acetyltransf_3       PF13302.1    142 seq1385_BIOID47103   -            179     4e-21   75.7   0.0   1   1     1e-24   4.7e-21   75.4   0.0     2   141    11   150    10   151 0.86 Acetyltransferase (GNAT) domain
Acetyltransf_4       PF13420.1    155 seq1385_BIOID47103   -            179   1.8e-11   44.1   0.1   1   1   4.7e-15   2.1e-11   43.8   0.1    25   154    39   170    21   171 0.85 Acetyltransferase (GNAT) domain
Acetyltransf_1       PF00583.19    83 seq1385_BIOID47103   -            179   2.8e-10   39.9   0.0   1   1     1e-13   4.6e-10   39.2   0.0     3    82    74   150    72   151 0.96 Acetyltransferase (GNAT) family
Response_reg         PF00072.19   112 seq1386_BIOID47103   -            227   7.3e-27   93.4   0.0   1   1   2.1e-30   1.5e-26   92.5   0.0     1   112     3   113     3   113 0.99 Response regulator receiver domain
Trans_reg_C          PF00486.23    77 seq1386_BIOID47103   -            227   6.8e-26   89.8   0.0   1   1   1.7e-29   1.2e-25   89.0   0.0     1    77   146   221   146   221 0.97 Transcriptional regulatory protein, C terminal
Cytochrom_B_N        PF00033.14   188 seq1389_BIOID47103   -            188   1.3e-31  109.3  13.7   1   1   2.1e-35   1.4e-31  109.1   9.5     2   187     8   180     7   181 0.98 Cytochrome b(N-terminal)/b6/petB
Ni_hydr_CYTB         PF01292.15   182 seq1389_BIOID47103   -            188   1.3e-28   99.5  13.7   1   1   2.3e-32   1.6e-28   99.2   9.5     1   181     9   180     9   181 0.93 Prokaryotic cytochrome b561
Peripla_BP_2         PF01497.13   238 seq1394_BIOID47103   -            318   9.3e-32  109.9   0.4   1   1     8e-36   1.1e-31  109.7   0.3     1   236    49   297    49   299 0.96 Periplasmic binding protein
DUF1323              PF07037.6    122 seq1396_BIOID47103   -            130   1.2e-53  180.2   0.0   1   1   3.1e-57   1.4e-53  180.1   0.0     1   122     8   129     8   129 0.99 Putative transcription regulator (DUF1323)
HTH_17               PF12728.2     51 seq1396_BIOID47103   -            130   2.3e-08   34.0   0.0   1   1   1.2e-11   5.5e-08   32.8   0.0     2    38     8    49     8    52 0.82 Helix-turn-helix domain
GST_N_2              PF13409.1     70 seq1397_BIOID47103   -            328   1.7e-23   82.2   0.0   1   1   9.4e-27   3.2e-23   81.3   0.0     1    70    62   159    62   159 0.85 Glutathione S-transferase, N-terminal domain
GST_C_2              PF13410.1     69 seq1397_BIOID47103   -            328   3.1e-13   49.2   0.0   1   1   1.8e-16   6.2e-13   48.3   0.0     1    54   203   256   203   280 0.89 Glutathione S-transferase, C-terminal domain
GST_C                PF00043.20    95 seq1397_BIOID47103   -            328   1.4e-06   28.0   0.0   1   1   6.8e-10   2.3e-06   27.3   0.0    20    67   200   247   166   281 0.76 Glutathione S-transferase, C-terminal domain
CSD                  PF00313.17    66 seq1400_BIOID47103   -             70   3.6e-33  113.0   0.2   1   1   5.8e-37   3.9e-33  112.9   0.1     1    65     5    69     5    70 0.98 'Cold-shock' DNA-binding domain
OB_RNB               PF08206.6     58 seq1400_BIOID47103   -             70   9.9e-06   24.8   0.4   1   1     2e-09   1.4e-05   24.4   0.3     7    29    15    37     7    39 0.86 Ribonuclease B OB domain
MFS_1                PF07690.11   354 seq1401_BIOID47103   -            396     2e-39  135.2  46.6   1   1   4.4e-43     2e-39  135.2  32.3     2   352    16   351    15   353 0.83 Major Facilitator Superfamily
MFS_3                PF05977.8    524 seq1401_BIOID47103   -            396   5.9e-08   31.1   6.0   1   1   1.3e-11   5.9e-08   31.1   4.2    32   206    32   201     5   207 0.84 Transmembrane secretion effector
TRI12                PF06609.8    599 seq1401_BIOID47103   -            396   2.8e-06   25.7   4.5   1   1   6.2e-10   2.8e-06   25.7   3.1    87   212    54   179    14   190 0.80 Fungal trichothecene efflux pump (TRI12)
Ribonuc_L-PSP        PF01042.16   121 seq1403_BIOID47103   -            128   1.2e-32  112.1   0.0   1   1     1e-36   1.4e-32  111.8   0.0     4   120    13   125    10   126 0.97 Endoribonuclease L-PSP
DUF1212              PF06738.7    193 seq1404_BIOID47103   -            277   6.4e-60  201.8   0.8   1   1   4.7e-64   6.4e-60  201.8   0.5     1   193    37   228    37   228 0.99 Protein of unknown function (DUF1212)
Methyltrans_SAM      PF10672.4    286 seq1406_BIOID47103   -            396   2.4e-31  108.5   0.0   1   1     2e-34   3.3e-31  108.0   0.0    12   266   110   371   103   381 0.85 S-adenosylmethionine-dependent methyltransferase
Cons_hypoth95        PF03602.10   183 seq1406_BIOID47103   -            396   2.9e-12   46.2   0.0   1   1   2.6e-15   4.5e-12   45.6   0.0    39   123   216   302   211   330 0.89 Conserved hypothetical protein 95
Methyltransf_31      PF13847.1    152 seq1406_BIOID47103   -            396   1.2e-10   41.0   0.1   1   1   1.3e-13   2.3e-10   40.1   0.0    21   118   236   349   220   377 0.74 Methyltransferase domain
Methyltransf_26      PF13659.1    117 seq1406_BIOID47103   -            396   4.3e-10   39.5   0.0   1   1   4.7e-13   8.1e-10   38.6   0.0     2   116   222   340   221   341 0.85 Methyltransferase domain
MTS                  PF05175.9    170 seq1406_BIOID47103   -            396   4.4e-07   29.3   0.0   1   1     4e-10   6.8e-07   28.7   0.0    55   154   243   353   217   363 0.77 Methyltransferase small domain
Met_10               PF02475.11   200 seq1406_BIOID47103   -            396   8.1e-06   25.4   0.0   1   1   6.7e-09   1.1e-05   24.9   0.0    69   182   186   306   118   324 0.83 Met-10+ like-protein
Aminotran_1_2        PF00155.16   363 seq1407_BIOID47103   -            390   7.7e-60  202.6   0.0   1   1   6.4e-64   8.7e-60  202.4   0.0     3   360    30   379    28   382 0.94 Aminotransferase class I and II
DUF1471              PF07338.8     56 seq1408_BIOID47103   -            100   1.9e-19   68.9   0.0   1   1     2e-23   2.8e-19   68.3   0.0     1    55    43    99    43   100 0.98 Protein of unknown function (DUF1471)
HlyD_2               PF12700.2    328 seq1409_BIOID47103   -            464   6.5e-26   91.1   2.2   1   1   2.5e-29   8.5e-26   90.7   1.5     9   328   123   425   115   425 0.82 HlyD family secretion protein
HlyD                 PF00529.15   306 seq1409_BIOID47103   -            464   5.7e-25   88.1  16.9   1   1   2.2e-28   7.5e-25   87.7  11.5     1   241   135   360   135   425 0.85 HlyD family secretion protein
HlyD_3               PF13437.1    105 seq1409_BIOID47103   -            464   3.4e-16   59.3   4.2   1   1   1.5e-14   5.2e-11   42.6   0.6     1   101   246   351   246   356 0.93 HlyD family secretion protein
Biotin_lipoyl_2      PF13533.1     50 seq1409_BIOID47103   -            464   8.9e-14   50.7   8.0   1   1   1.2e-16   4.2e-13   48.6   0.7     2    50   136   184   135   184 0.97 Biotin-lipoyl like
OpuAC                PF04069.7    257 seq1410_BIOID47103   -            346   6.8e-57  192.6   3.5   1   1   6.1e-61   8.3e-57  192.3   2.4     2   256    46   328    45   329 0.94 Substrate binding domain of ABC-type glycine betaine transport system
BPD_transp_1         PF00528.17   185 seq1414_BIOID47103   -            238   4.1e-16   58.9  12.2   1   1     3e-20   4.1e-16   58.9   8.5     1   183    25   230    22   232 0.89 Binding-protein-dependent transport system inner membrane component
ThiC                 PF01964.13   421 seq1415_BIOID47103   -            631  5.9e-201  667.3   0.0   1   1  4.3e-204  2.9e-200  665.0   0.0     1   420   148   597   148   598 0.99 ThiC family
ThiC-associated      PF13667.1     80 seq1415_BIOID47103   -            631   1.2e-33  114.4   0.1   1   1   4.8e-37   3.3e-33  112.9   0.0     2    80    26   109    25   109 0.95 ThiC-associated domain
PfkB                 PF00294.19   301 seq1417_BIOID47103   -            337   5.5e-70  235.7   0.0   1   1   4.9e-74   6.7e-70  235.4   0.0     2   297    31   331    30   335 0.97 pfkB family carbohydrate kinase
Rotamase             PF00639.16    95 seq1423_BIOID47103   -            428   2.5e-50  169.0   0.0   1   2   8.1e-24   2.2e-20   73.0   0.0     1    95   178   272   178   272 0.97 PPIC-type PPIASE domain
Rotamase             PF00639.16    95 seq1423_BIOID47103   -            428   2.5e-50  169.0   0.0   2   2   5.3e-30   1.4e-26   92.8   0.0     1    94   289   381   289   382 0.98 PPIC-type PPIASE domain
Rotamase_3           PF13616.1    117 seq1423_BIOID47103   -            428   2.3e-49  166.3   0.0   1   2   1.7e-23   4.7e-20   71.8   0.0     8   115   166   272   159   274 0.92 PPIC-type PPIASE domain
Rotamase_3           PF13616.1    117 seq1423_BIOID47103   -            428   2.3e-49  166.3   0.0   2   2   9.5e-30   2.6e-26   92.0   0.0    14   116   283   383   275   384 0.93 PPIC-type PPIASE domain
SurA_N               PF09312.6    118 seq1423_BIOID47103   -            428   9.3e-46  154.3   9.3   1   1   3.4e-49   9.3e-46  154.3   6.5     1   118    25   142    25   142 0.99 SurA N-terminal domain
Rotamase_2           PF13145.1    121 seq1423_BIOID47103   -            428   1.3e-20   74.0   0.7   1   2   5.7e-13   1.6e-09   38.3   0.0    33   110   194   275   180   286 0.77 PPIC-type PPIASE domain
Rotamase_2           PF13145.1    121 seq1423_BIOID47103   -            428   1.3e-20   74.0   0.7   2   2   2.3e-11   6.2e-08   33.1   0.1    33   110   302   385   293   395 0.69 PPIC-type PPIASE domain
SurA_N_3             PF13624.1    154 seq1423_BIOID47103   -            428     7e-10   38.9   4.0   1   1   4.6e-13   1.3e-09   38.1   2.7    26   152    12   140     5   142 0.78 SurA N-terminal domain
Complex1_51K         PF01512.12   151 seq1425_BIOID47103   -            447   1.1e-42  145.1   0.1   1   1   7.4e-46   2.5e-42  144.0   0.0     1   151    17   157    17   157 0.98 Respiratory-chain NADH dehydrogenase 51 Kd subunit
RnfC_N               PF13375.1    101 seq1425_BIOID47103   -            447     4e-15   55.2   0.4   1   1   3.5e-18   1.2e-14   53.7   0.2    22    85   378   442   371   447 0.91 RnfC Barrel sandwich hybrid domain
SLBB                 PF10531.4     59 seq1425_BIOID47103   -            447   2.1e-13   49.8   1.4   1   1   1.3e-16   4.3e-13   48.8   0.9     1    58   169   216   169   217 0.96 SLBB domain
Fer4_17              PF13534.1     61 seq1425_BIOID47103   -            447   6.3e-08   32.7   3.9   1   1   3.7e-11   1.3e-07   31.7   2.7     2    60   260   320   259   321 0.94 4Fe-4S dicluster domain
SH3_3                PF08239.6     52 seq1426_BIOID47103   -            206   9.6e-06   25.0   0.1   1   1   1.4e-09   1.9e-05   24.0   0.0     5    46    36    80    30    86 0.91 Bacterial SH3 domain
YceI                 PF04264.8    164 seq1431_BIOID47103   -            191   5.8e-40  136.8   0.8   1   1   4.8e-44   6.6e-40  136.6   0.6     2   163    25   187    24   188 0.93 YceI-like domain
Cag12                PF13117.1    113 seq1434_BIOID47103   -            122     2e-15   56.5   0.1   1   1   2.1e-19   2.8e-15   56.0   0.1     2    64     9    70     8    77 0.94 Cag pathogenicity island protein Cag12
Abhydrolase_6        PF12697.2    228 seq1435_BIOID47103   -            270   8.5e-36  123.8   4.6   1   1   2.2e-39     1e-35  123.6   3.2     1   227    16   249    16   250 0.78 Alpha/beta hydrolase family
Abhydrolase_1        PF00561.15   230 seq1435_BIOID47103   -            270   8.6e-19   67.8   0.3   1   1   6.8e-21   3.1e-17   62.8   0.2     1   228    40   251    40   253 0.92 alpha/beta hydrolase fold
Abhydrolase_5        PF12695.2    142 seq1435_BIOID47103   -            270   2.9e-16   59.3   1.4   1   1     3e-19   1.4e-15   57.2   1.0     1   141    15   237    15   238 0.76 Alpha/beta hydrolase family
HATPase_c            PF02518.21   111 seq1436_BIOID47103   -            482   6.6e-25   86.8   0.0   1   1   2.5e-28   1.2e-24   86.0   0.0     1   110   371   480   371   481 0.97 Histidine kinase-, DNA gyrase B-, and HSP90-like ATPase
HisKA                PF00512.20    68 seq1436_BIOID47103   -            482   2.9e-12   46.2   1.3   1   1   1.7e-15   7.9e-12   44.8   0.6     2    67   262   326   261   327 0.96 His Kinase A (phospho-acceptor) domain
HAMP                 PF00672.20    70 seq1436_BIOID47103   -            482   4.2e-10   39.5   0.1   1   1   9.1e-14   4.2e-10   39.5   0.1     5    69   191   256   187   257 0.85 HAMP domain
Abhydrolase_1        PF00561.15   230 seq1437_BIOID47103   -            340   7.4e-26   91.0   0.0   1   1     6e-29   2.1e-25   89.5   0.0     4   218   105   312   102   315 0.96 alpha/beta hydrolase fold
Abhydrolase_6        PF12697.2    228 seq1437_BIOID47103   -            340   5.1e-16   59.1   0.5   1   1   2.1e-19   7.2e-16   58.6   0.3     1   219    75   312    75   320 0.70 Alpha/beta hydrolase family
Abhydrolase_5        PF12695.2    142 seq1437_BIOID47103   -            340   9.2e-11   41.5   0.2   1   1   8.1e-14   2.8e-10   40.0   0.2     2   141    75   308    74   309 0.65 Alpha/beta hydrolase family
Porin_1              PF00267.16   337 seq1439_BIOID47103   -            353  5.3e-142  472.9  25.1   1   1  8.8e-146    6e-142  472.7  17.4     1   337    29   353    29   353 0.98 Gram-negative porin
Porin_4              PF13609.1    311 seq1439_BIOID47103   -            353   6.2e-22   78.3  31.9   1   1   9.1e-26   6.2e-22   78.3  22.1     4   304    12   327     7   336 0.76 Gram-negative porin
B12-binding          PF02310.14   121 seq1440_BIOID47103   -            170   2.4e-12   46.6   0.2   1   1   2.2e-16     3e-12   46.3   0.1     2    91    26   116    25   138 0.93 B12 binding domain
FMN_red              PF03358.10   152 seq1441_BIOID47103   -            191   7.2e-36  122.8   0.0   1   1   1.4e-39   9.8e-36  122.4   0.0     1   148     1   141     1   144 0.94 NADPH-dependent FMN reductase
Flavodoxin_2         PF02525.12   199 seq1441_BIOID47103   -            191     9e-07   28.4   0.0   1   1   2.1e-10   1.4e-06   27.8   0.0     1   103     1    91     1   130 0.85 Flavodoxin-like fold
PfkB                 PF00294.19   301 seq1447_BIOID47103   -            300   2.5e-63  213.9   0.6   1   1     2e-67   2.8e-63  213.7   0.4     3   299     5   287     3   289 0.93 pfkB family carbohydrate kinase
Peptidase_M42        PF05343.9    292 seq1452_BIOID47103   -            383   7.4e-98  326.7   0.0   1   1  1.3e-101   8.8e-98  326.5   0.0     1   292    56   356    56   356 0.98 M42 glutamyl aminopeptidase
Peptidase_M20        PF01546.23   171 seq1452_BIOID47103   -            383   1.4e-05   24.6   0.0   1   1     4e-09   2.8e-05   23.6   0.0    23   169   189   361   188   362 0.79 Peptidase family M20/M25/M40
DUF1190              PF06693.6    165 seq1453_BIOID47103   -            234     7e-56  188.7  12.3   1   1   6.7e-60   9.1e-56  188.3   8.5     2   164    51   221    50   222 0.96 Protein of unknown function (DUF1190)
Epimerase            PF01370.16   236 seq1456_BIOID47103   -            310   9.4e-50  169.1   0.0   1   1   4.3e-53   1.2e-49  168.8   0.0     1   236     2   236     2   236 0.92 NAD dependent epimerase/dehydratase family
3Beta_HSD            PF01073.14   280 seq1456_BIOID47103   -            310   3.8e-12   45.3   0.0   1   1   1.9e-15   5.3e-12   44.9   0.0     1   223     3   219     3   224 0.79 3-beta hydroxysteroid dehydrogenase/isomerase family
RmlD_sub_bind        PF04321.12   287 seq1456_BIOID47103   -            310   3.9e-10   38.9   0.0   1   1     3e-13   8.3e-10   37.9   0.0     3   155     2   174     1   269 0.80 RmlD substrate binding domain
NAD_binding_4        PF07993.7    249 seq1456_BIOID47103   -            310   1.8e-07   30.2   0.0   1   1   3.6e-08   9.9e-05   21.2   0.0    86   210    67   184    47   220 0.84 Male sterility protein
AAA_21               PF13304.1    303 seq1457_BIOID47103   -            758   1.8e-38  133.0  26.4   1   1   1.3e-42   1.8e-38  133.0  18.3     1   303    35   349    35   349 0.95 AAA domain
PFL                  PF02901.10   648 seq1458_BIOID47103   -            760  3.9e-209  696.2   0.2   1   1  8.3e-213  5.7e-209  695.6   0.1     4   648    23   614    13   614 0.98 Pyruvate formate lyase
Gly_radical          PF01228.16   106 seq1458_BIOID47103   -            760   1.7e-43  147.1   0.0   1   1   8.4e-47   5.7e-43  145.4   0.0     1   106   630   741   630   741 0.98 Glycine radical
StbA                 PF06406.6    318 seq1459_BIOID47103   -            323  7.7e-148  491.5   0.7   1   1  6.3e-152  8.6e-148  491.3   0.5     1   317     1   319     1   320 0.99 StbA protein
FAD_binding_2        PF00890.19   421 seq1460_BIOID47103   -            540  1.7e-107  359.8   1.8   1   1  5.8e-111    2e-107  359.5   1.2     1   421    10   392    10   392 0.95 FAD binding domain
Succ_DH_flav_C       PF02910.15   129 seq1460_BIOID47103   -            540   3.1e-19   68.9   0.2   1   1   1.6e-22   5.5e-19   68.1   0.1     2    88   441   521   440   526 0.96 Fumarate reductase flavoprotein C-term
Pyr_redox_2          PF07992.9    200 seq1460_BIOID47103   -            540   2.1e-11   43.9   3.6   1   1   1.8e-12   6.2e-09   35.9   2.5     1   196    10   377    10   380 0.81 Pyridine nucleotide-disulphide oxidoreductase
DEAD                 PF00270.24   173 seq1461_BIOID47103   -            457   4.4e-46  156.3   0.0   1   1   2.3e-47   7.8e-44  149.0   0.0     1   170    27   191    27   194 0.95 DEAD/DEAH box helicase
Helicase_C           PF00271.26    78 seq1461_BIOID47103   -            457   1.5e-23   82.3   0.0   1   1   8.4e-27   2.9e-23   81.4   0.0     3    78   261   336   259   336 0.97 Helicase conserved C-terminal domain
DbpA                 PF03880.10    74 seq1461_BIOID47103   -            457   1.9e-21   75.3   0.0   1   1   1.1e-24   3.9e-21   74.3   0.0     2    73   384   455   383   456 0.98 DbpA RNA binding domain
ResIII               PF04851.10   184 seq1461_BIOID47103   -            457     1e-05   25.3   0.0   1   1     7e-09   2.4e-05   24.1   0.0     4   183    26   188    23   189 0.73 Type III restriction enzyme, res subunit
ResIII               PF04851.10   184 seq1462_BIOID47103   -            586   4.7e-32  111.1   0.0   1   1   1.7e-35   7.8e-32  110.4   0.0     2   184     3   155     2   155 0.95 Type III restriction enzyme, res subunit
Helicase_C           PF00271.26    78 seq1462_BIOID47103   -            586   7.6e-12   44.8   0.0   1   1   6.6e-15     3e-11   42.9   0.0    10    76   277   343   273   345 0.96 Helicase conserved C-terminal domain
DEAD                 PF00270.24   173 seq1462_BIOID47103   -            586   2.2e-11   43.4   0.0   1   1   1.2e-13   5.7e-10   38.8   0.0     2   166     7   153     6   157 0.81 DEAD/DEAH box helicase
MFS_1                PF07690.11   354 seq1463_BIOID47103   -            433   4.1e-60  203.2  58.4   1   1   2.4e-60   1.7e-56  191.4  25.5     2   353    30   390    29   391 0.91 Major Facilitator Superfamily
Sugar_tr             PF00083.19   451 seq1463_BIOID47103   -            433   2.6e-07   29.4  33.4   1   1   7.5e-11   5.2e-07   28.4   7.4   248   434    19   196     3   201 0.83 Sugar (and other) transporter
YcgL                 PF05166.8     74 seq1464_BIOID47103   -             97   3.5e-34  116.6   0.2   1   1   3.4e-38   4.6e-34  116.2   0.1     1    74     3    76     3    76 0.99 YcgL domain
AMP-binding          PF00501.23   418 seq1465_BIOID47103   -            548  2.7e-100  335.5   0.0   1   1  4.8e-104  3.3e-100  335.2   0.0     1   418    52   464    52   464 0.95 AMP-binding enzyme
DUF4009              PF13193.1     41 seq1465_BIOID47103   -            548   8.8e-11   40.9   0.3   1   1   3.6e-14   2.4e-10   39.5   0.1     1    28   506   533   506   544 0.90 Domain of unknown function (DUF4009)
TrbM                 PF07424.6    166 seq1467_BIOID47103   -            100   8.6e-08   32.2   0.2   1   1   1.8e-11   2.4e-07   30.7   0.0    10    59    27    85    20    98 0.77 TrbM
ABC_tran             PF00005.22   118 seq1469_BIOID47103   -            378   1.2e-25   90.0   0.0   1   1   6.7e-29   3.1e-25   88.7   0.0     1   116    57   174    57   176 0.94 ABC transporter
TOBE_2               PF08402.5     75 seq1469_BIOID47103   -            378   4.3e-09   36.1   0.0   1   1   2.2e-12     1e-08   34.9   0.0     1    75   292   372   292   372 0.85 TOBE domain
DUF3815              PF12821.2    130 seq1470_BIOID47103   -            157   8.4e-30  103.2  11.7   1   1   1.4e-33   9.7e-30  103.0   8.1     1   128    12   147    12   149 0.95 Protein of unknown function (DUF3815)
DUF1212              PF06738.7    193 seq1470_BIOID47103   -            157   7.1e-07   28.7   6.7   1   1     1e-10   7.1e-07   28.7   4.6   107   193    14    99     9    99 0.96 Protein of unknown function (DUF1212)
BPD_transp_1         PF00528.17   185 seq1473_BIOID47103   -            222   2.7e-12   46.4  12.9   1   1     2e-16   2.7e-12   46.4   8.9     3   182    32   214    26   217 0.90 Binding-protein-dependent transport system inner membrane component
MutL                 PF13941.1    457 seq1475_BIOID47103   -            462  2.4e-148  494.1   0.0   1   1  1.9e-152  2.7e-148  494.0   0.0     2   455     3   460     2   462 0.97 MutL protein
PolyA_pol            PF01743.15   126 seq1476_BIOID47103   -            412   2.6e-28   98.6   0.0   1   1   1.3e-31   6.1e-28   97.4   0.0     1   126     3   122     3   122 0.88 Poly A polymerase head domain
PolyA_pol_RNAbd      PF12627.2     64 seq1476_BIOID47103   -            412     2e-17   62.3   0.1   1   1   1.2e-20   5.6e-17   60.9   0.1     1    62   149   212   149   214 0.97 Probable RNA and SrmB- binding site of polymerase A
HD                   PF01966.17   122 seq1476_BIOID47103   -            412   4.1e-13   49.3   0.1   1   1   5.7e-16   2.6e-12   46.6   0.0     2   121   229   328   228   329 0.96 HD domain
NMT1                 PF09084.6    216 seq1477_BIOID47103   -            319   2.2e-14   53.4   0.0   1   1     4e-17   1.1e-13   51.1   0.0    29   147    64   183    57   236 0.87 NMT1/THI5 like
SBP_bac_3            PF00497.15   225 seq1477_BIOID47103   -            319   8.6e-14   51.2   0.0   1   1   2.5e-13   6.9e-10   38.4   0.0    87   212   111   236   103   245 0.84 Bacterial extracellular solute-binding proteins, family 3
NMT1_2               PF13379.1    252 seq1477_BIOID47103   -            319   5.2e-12   45.5   0.0   1   1   2.4e-15   6.7e-12   45.2   0.0     4   248    25   252    22   256 0.83 NMT1-like family
Phosphonate-bd       PF12974.2    243 seq1477_BIOID47103   -            319   8.9e-10   38.2   0.0   1   1   4.6e-13   1.3e-09   37.7   0.0    40   172    67   191    47   290 0.82 ABC transporter, phosphonate, periplasmic substrate-binding protein
OpuAC                PF04069.7    257 seq1477_BIOID47103   -            319   2.4e-08   33.5   0.0   1   1   1.2e-11   3.4e-08   33.0   0.0     3   229    29   240    27   267 0.78 Substrate binding domain of ABC-type glycine betaine transport system
Trans_reg_C          PF00486.23    77 seq1478_BIOID47103   -            565   4.9e-16   58.2   0.0   1   1   2.4e-19   1.1e-15   57.1   0.0     2    77    31   104    30   104 0.94 Transcriptional regulatory protein, C terminal
DUF805               PF05656.9    117 seq1479_BIOID47103   -            128   1.7e-37  127.7   4.7   1   1   1.4e-41     2e-37  127.5   3.3     1   116    17   125    17   126 0.98 Protein of unknown function (DUF805)
FAA_hydrolase        PF01557.13   217 seq1481_BIOID47103   -            219   3.5e-56  189.9   0.0   1   1   2.9e-60     4e-56  189.7   0.0     1   208    18   210    18   219 0.93 Fumarylacetoacetate (FAA) hydrolase family
Amidohydro_1         PF01979.15   333 seq1484_BIOID47103   -            442   2.7e-49  168.5   0.2   1   1   5.7e-53   3.9e-49  167.9   0.1     1   333    53   375    53   375 0.96 Amidohydrolase family
Amidohydro_5         PF13594.1     68 seq1484_BIOID47103   -            442   2.6e-08   33.4   0.0   1   1     9e-12   6.2e-08   32.2   0.0     1    68    23   122    23   122 0.66 Amidohydrolase
C4dic_mal_tran       PF03595.12   330 seq1488_BIOID47103   -            366   1.2e-54  185.0  37.3   1   1     1e-58   1.4e-54  184.8  25.8     2   329    44   342    43   343 0.97 C4-dicarboxylate transporter/malic acid transport protein
SgrR_N               PF12793.2    115 seq1489_BIOID47103   -            566     6e-38  129.2   2.0   1   1   1.5e-41     1e-37  128.5   1.4     2   115     6   119     5   119 0.98 Sugar transport-related sRNA regulator N-term
SBP_bac_5            PF00496.17   374 seq1489_BIOID47103   -            566   1.5e-18   66.6   0.0   1   1   4.5e-22   3.1e-18   65.6   0.0     2   158   165   303   164   306 0.89 Bacterial extracellular solute-binding proteins, family 5 Middle
UvrD_C               PF13361.1    319 seq1490_BIOID47103   -            673   7.3e-93  311.4   0.0   1   1     3e-95   6.9e-92  308.2   0.0     1   318   271   613   271   614 0.97 UvrD-like helicase C-terminal domain
UvrD-helicase        PF00580.16   315 seq1490_BIOID47103   -            673     2e-74  250.6   0.4   1   1   1.3e-76   2.9e-73  246.7   0.3     1   314     3   265     3   266 0.94 UvrD/REP helicase N-terminal domain
AAA_19               PF13245.1     76 seq1490_BIOID47103   -            673   2.1e-13   49.6   0.6   1   1   2.1e-16   4.7e-13   48.5   0.4     8    75    15    87     8    88 0.82 Part of AAA domain
UvrD_C_2             PF13538.1    104 seq1490_BIOID47103   -            673   2.1e-10   40.5   0.0   1   1   5.6e-13   1.3e-09   38.0   0.0    54   103   546   609   496   610 0.80 Family description
YccV-like            PF08755.6    100 seq1491_BIOID47103   -            122   5.9e-25   86.9   0.0   1   1   5.1e-29     7e-25   86.7   0.0     2    99    21   118    20   119 0.96 Hemimethylated DNA-binding protein YccV like
DUF2222              PF09984.4    146 seq1492_BIOID47103   -            918   9.3e-58  193.6   0.2   1   1   7.9e-61   1.8e-57  192.7   0.1     1   146    31   178    31   178 0.98 Uncharacterized signal transduction histidine kinase domain (DUF2222)
HATPase_c            PF02518.21   111 seq1492_BIOID47103   -            918     8e-33  112.3   0.2   1   1   6.4e-36   1.5e-32  111.5   0.2     1   110   404   518   404   519 0.97 Histidine kinase-, DNA gyrase B-, and HSP90-like ATPase
Response_reg         PF00072.19   112 seq1492_BIOID47103   -            918   1.6e-28   98.8   0.6   1   1   7.1e-32   1.6e-28   98.8   0.4     1   110   670   780   670   782 0.97 Response regulator receiver domain
HisKA                PF00512.20    68 seq1492_BIOID47103   -            918   5.4e-22   77.4   2.7   1   1   3.9e-25     9e-22   76.7   0.1     2    68   293   357   292   357 0.98 His Kinase A (phospho-acceptor) domain
Hpt                  PF01627.18    90 seq1492_BIOID47103   -            918   6.1e-14   51.6   0.1   1   1   2.7e-17   6.1e-14   51.6   0.1     1    88   828   910   828   912 0.93 Hpt domain
HAMP                 PF00672.20    70 seq1492_BIOID47103   -            918   7.7e-13   48.3   0.5   1   1   3.4e-16   7.7e-13   48.3   0.3     2    68   181   247   180   249 0.96 HAMP domain
Capsule_synth        PF05159.9    269 seq1493_BIOID47103   -            410   2.1e-81  273.2   0.1   1   1   1.9e-85   2.6e-81  272.9   0.1     1   269    82   389    82   389 0.97 Capsule polysaccharide biosynthesis protein
DUF2303              PF10065.4    276 seq1495_BIOID47103   -            274   4.5e-93  310.9   0.5   1   1   3.7e-97     5e-93  310.8   0.4     1   276     1   273     1   273 0.98 Uncharacterized conserved protein (DUF2303)
GSP_synth            PF03738.9     97 seq1496_BIOID47103   -            386   2.8e-29  101.0   0.1   1   1   5.1e-33     7e-29   99.8   0.1     2    97   174   265   173   265 0.97 Glutathionylspermidine synthase preATP-grasp
A_deaminase          PF00962.17   330 seq1498_BIOID47103   -            333  6.3e-101  337.5   0.0   1   1  5.2e-105  7.1e-101  337.3   0.0     2   329     6   328     5   329 0.99 Adenosine/AMP deaminase
Radical_SAM          PF04055.16   166 seq1499_BIOID47103   -            474   4.8e-30  104.7   0.0   1   1   1.7e-33   7.9e-30  104.0   0.0     1   166   151   325   151   325 0.97 Radical SAM superfamily
UPF0004              PF00919.15    98 seq1499_BIOID47103   -            474   7.8e-29   99.2   0.0   1   1     3e-32   1.4e-28   98.4   0.0     1    98     4   104     4   104 0.95 Uncharacterized protein family UPF0004
TRAM                 PF01938.15    61 seq1499_BIOID47103   -            474   4.6e-20   71.0   0.1   1   1   2.3e-23   1.1e-19   69.9   0.1     1    61   378   440   378   440 0.96 TRAM domain
PilJ                 PF13675.1    112 seq1500_BIOID47103   -            571   1.4e-24   86.4   0.9   1   1     4e-28   1.4e-24   86.4   0.6     1   112    34   138    34   138 0.97 Type IV pili methyl-accepting chemotaxis transducer N-term
HisKA_3              PF07730.8     68 seq1500_BIOID47103   -            571     6e-19   68.0   1.8   1   1   1.8e-22     6e-19   68.0   1.2     1    65   366   430   366   434 0.97 Histidine kinase
HAMP                 PF00672.20    70 seq1500_BIOID47103   -            571   3.8e-13   49.3   0.0   1   1   1.1e-16   3.8e-13   49.3   0.0     2    69   160   228   159   229 0.92 HAMP domain
HATPase_c            PF02518.21   111 seq1500_BIOID47103   -            571   1.3e-12   47.2   0.0   1   1   7.5e-16   2.6e-12   46.3   0.0     4   108   473   560   470   563 0.89 Histidine kinase-, DNA gyrase B-, and HSP90-like ATPase
Resolvase            PF00239.16   141 seq1503_BIOID47103   -            103   2.1e-25   89.1   0.0   1   1   1.8e-29   2.5e-25   88.8   0.0     1    96     4    99     4   102 0.89 Resolvase, N terminal domain
UPF0270              PF06794.7     70 seq1504_BIOID47103   -             72   9.2e-36  121.3   0.1   1   1   7.4e-40     1e-35  121.2   0.0     1    70     1    70     1    70 0.99 Uncharacterised protein family (UPF0270)
Lip_A_acyltrans      PF03279.8    295 seq1505_BIOID47103   -            328  7.5e-112  372.8   0.2   1   1  6.3e-116  8.6e-112  372.6   0.1     2   295    27   318    26   318 0.99 Bacterial lipid A biosynthesis acyltransferase
Lactamase_B_2        PF12706.2    194 seq1507_BIOID47103   -            328   5.7e-09   35.6   0.1   1   1   3.1e-12   2.1e-08   33.8   0.1     2   112    23   144    22   326 0.82 Beta-lactamase superfamily domain
Lactamase_B          PF00753.22   194 seq1507_BIOID47103   -            328   2.1e-08   33.9   0.0   1   1   1.4e-11   9.8e-08   31.7   0.2     5    65    11    73     7    80 0.93 Metallo-beta-lactamase superfamily
tRNA-synt_1d         PF00750.14   354 seq1508_BIOID47103   -            577  4.5e-149  495.9   0.3   1   1  1.2e-152  5.6e-149  495.6   0.2     1   354    95   446    95   446 0.99 tRNA synthetases class I (R)
DALR_1               PF05746.10   119 seq1508_BIOID47103   -            577   3.9e-36  123.5   0.3   1   1   4.8e-39   2.2e-35  121.0   0.2     1   119   460   577   460   577 0.98 DALR anticodon binding domain
Arg_tRNA_synt_N      PF03485.11    85 seq1508_BIOID47103   -            577   2.8e-22   78.9   0.2   1   1   2.4e-25   1.1e-21   77.0   0.1     3    85     7    87     1    87 0.91 Arginyl tRNA synthetase N terminal domain
DeoRC                PF00455.17   162 seq1509_BIOID47103   -            261   2.3e-50  170.2   1.3   1   1   2.5e-53   2.9e-50  169.9   0.9     2   161    78   237    77   238 0.99 DeoR C terminal sensor domain
HTH_DeoR             PF08220.7     57 seq1509_BIOID47103   -            261   5.5e-23   80.1   0.9   1   1   4.8e-26   5.5e-23   80.1   0.6     1    56    11    66    11    67 0.97 DeoR-like helix-turn-helix domain
HTH_11               PF08279.7     55 seq1509_BIOID47103   -            261   6.2e-10   38.4   0.1   1   1   9.9e-13   1.1e-09   37.6   0.1     4    44    14    53    11    60 0.87 HTH domain
MarR_2               PF12802.2     62 seq1509_BIOID47103   -            261   3.3e-07   29.7   0.1   1   1   7.4e-10   8.5e-07   28.4   0.1     5    61    10    63     5    64 0.88 MarR family
MarR                 PF01047.17    59 seq1509_BIOID47103   -            261   4.5e-07   29.3   0.1   1   1   8.4e-10   9.6e-07   28.3   0.0     8    50    15    57     9    59 0.94 MarR family
HTH_27               PF13463.1     68 seq1509_BIOID47103   -            261   5.2e-06   26.5   0.1   1   1     1e-08   1.2e-05   25.4   0.0     2    53     9    59     9    70 0.89 Winged helix DNA-binding domain
GntR                 PF00392.16    64 seq1509_BIOID47103   -            261   8.3e-06   25.0   0.0   1   1   1.6e-08   1.8e-05   23.9   0.0    27    60    27    60    19    63 0.93 Bacterial regulatory proteins, gntR family
HTH_24               PF13412.1     48 seq1509_BIOID47103   -            261     2e-05   23.7   0.1   1   1   4.4e-08     5e-05   22.4   0.1     7    48    14    55     9    55 0.95 Winged helix-turn-helix DNA-binding
ACR_tran             PF00873.14  1021 seq1510_BIOID47103   -           1040         0 1231.0  34.9   1   1         0         0 1230.9  24.2     2  1020    13  1022    12  1023 1.00 AcrB/AcrD/AcrF family
SecD_SecF            PF02355.11   189 seq1510_BIOID47103   -           1040   3.3e-08   32.8  32.8   1   1   1.9e-09   1.3e-05   24.3  11.2    36   183   348   495   333   501 0.82 Protein export membrane protein
PdxA                 PF04166.7    299 seq1512_BIOID47103   -            329  2.7e-123  410.8   0.0   1   1  2.4e-127  3.3e-123  410.5   0.0     6   299    29   322    25   322 0.99 Pyridoxal phosphate biosynthetic protein PdxA
MFS_1                PF07690.11   354 seq1514_BIOID47103   -            394   1.2e-36  126.1  55.2   1   2   9.9e-30   6.8e-26   90.7  16.7     2   188    17   198    15   217 0.87 Major Facilitator Superfamily
MFS_1                PF07690.11   354 seq1514_BIOID47103   -            394   1.2e-36  126.1  55.2   2   2     1e-14   7.1e-11   41.3  16.1     3   175   218   387   216   394 0.89 Major Facilitator Superfamily
Sugar_tr             PF00083.19   451 seq1514_BIOID47103   -            394   3.2e-12   45.6  16.5   1   1   4.7e-16   3.2e-12   45.6  11.4    43   188    39   181    11   184 0.83 Sugar (and other) transporter
DUF2756              PF10956.3    104 seq1515_BIOID47103   -            146     1e-53  179.8  30.3   1   1   7.3e-58     1e-53  179.8  21.0     1   104     1   105     1   105 0.99 Protein of unknown function (DUF2756)
BMC                  PF00936.14    75 seq1517_BIOID47103   -            184   4.1e-41  138.4   8.6   1   2   1.3e-25   1.8e-21   75.4   0.1     1    74     3    76     3    77 0.98 BMC domain
BMC                  PF00936.14    75 seq1517_BIOID47103   -            184   4.1e-41  138.4   8.6   2   2   1.8e-22   2.5e-18   65.3   3.1     1    75    95   173    95   173 0.97 BMC domain
Glyco_transf_9       PF01075.12   247 seq1518_BIOID47103   -            348   2.6e-89  298.5   0.0   1   1   2.3e-93   3.1e-89  298.3   0.0     1   247    69   324    69   324 0.98 Glycosyltransferase family 9 (heptosyltransferase)
SbcD_C               PF12320.3    100 seq1519_BIOID47103   -            408   7.8e-29   99.5   5.2   1   1   3.2e-32   1.4e-28   98.6   3.6     1    99   282   383   282   384 0.93 Type 5 capsule protein repressor C-terminal domain
Metallophos          PF00149.23   201 seq1519_BIOID47103   -            408   6.7e-13   48.4   0.1   1   1   5.3e-16   2.4e-12   46.5   0.1     1   199     9   232     9   234 0.82 Calcineurin-like phosphoesterase
Metallophos_2        PF12850.2    156 seq1519_BIOID47103   -            408   3.4e-11   43.0   0.1   1   1   5.9e-14   2.7e-10   40.1   0.1     1   149     9   263     9   271 0.67 Calcineurin-like phosphoesterase superfamily domain
Plasmid_stab_B       PF10784.4     72 seq1520_BIOID47103   -            130   4.1e-30  103.0   0.0   1   1   4.4e-34   6.1e-30  102.5   0.0     1    71     8    77     8    78 0.98 Plasmid stability protein
PRK                  PF00485.13   194 seq1521_BIOID47103   -            289     3e-74  248.6   0.0   1   1   2.7e-78   3.6e-74  248.4   0.0     1   194     7   214     7   214 0.99 Phosphoribulokinase / Uridine kinase family
DUF805               PF05656.9    117 seq1523_BIOID47103   -            118   1.5e-35  121.4   2.5   1   1   1.3e-39   1.8e-35  121.2   1.7     1   116    10   114    10   115 0.98 Protein of unknown function (DUF805)
PTS_IIB              PF02302.12    90 seq1525_BIOID47103   -             92   1.5e-12   47.6   0.2   1   1   1.2e-16   1.6e-12   47.5   0.2     1    58     3    60     3    88 0.86 PTS system, Lactose/Cellobiose specific IIB subunit
SBP_bac_3            PF00497.15   225 seq1526_BIOID47103   -            243   1.1e-71  240.5   0.3   1   1   1.9e-75   1.3e-71  240.3   0.2     1   224    23   242    23   243 0.96 Bacterial extracellular solute-binding proteins, family 3
FliB                 PF03692.10    85 seq1529_BIOID47103   -            158   1.4e-08   34.9  10.3   1   1   1.9e-12   2.6e-08   34.1   7.1     2    85    34   102    33   102 0.97 Flagellin N-methylase
IstB_IS21            PF01695.12   178 seq1530_BIOID47103   -            245   8.9e-17   60.9   0.0   1   1   3.4e-20   1.2e-16   60.5   0.0    43   163    95   218    48   223 0.80 IstB-like ATP binding protein
Bac_DnaA             PF00308.13   219 seq1530_BIOID47103   -            245   2.3e-07   30.5   0.0   1   1   8.8e-11     3e-07   30.1   0.0     2   124    66   189    65   230 0.78 Bacterial dnaA  protein
AAA                  PF00004.24   132 seq1530_BIOID47103   -            245   1.3e-06   28.5   0.1   1   1   6.5e-10   2.2e-06   27.7   0.1     2    98   103   196   102   225 0.69 ATPase family associated with various cellular activities (AAA)
ArsA_ATPase          PF02374.10   305 seq1530_BIOID47103   -            245   2.8e-06   26.5   0.0   1   1   1.4e-09   4.9e-06   25.6   0.0     4    81   102   182    99   231 0.73 Anion-transporting ATPase
FGGY_C               PF02782.11   197 seq1532_BIOID47103   -            566   3.9e-35  121.1   0.4   1   1   9.8e-39   6.7e-35  120.4   0.3     4   197   292   501   289   501 0.90 FGGY family of carbohydrate kinases, C-terminal domain
Ribosomal_S20p       PF01649.13    84 seq1533_BIOID47103   -             87   2.5e-32  110.9  16.0   1   1   2.1e-36   2.8e-32  110.8  11.1     1    84     2    85     2    85 0.99 Ribosomal protein S20
EIIC-GAT             PF03611.9    415 seq1536_BIOID47103   -            437   6.4e-79  265.5  34.6   1   1   4.7e-83   6.4e-79  265.5  24.0     2   404     3   386     2   404 0.97 PTS system sugar-specific permease component
HlyD                 PF00529.15   306 seq1537_BIOID47103   -            343   3.2e-54  184.1   5.7   1   1   1.1e-57   3.6e-54  184.0   4.0     2   305    48   337    47   338 0.94 HlyD family secretion protein
HlyD_3               PF13437.1    105 seq1537_BIOID47103   -            343   6.3e-20   71.3   0.1   1   1   6.3e-17   2.2e-13   50.3   0.0     1    85   210   293   210   333 0.91 HlyD family secretion protein
Biotin_lipoyl_2      PF13533.1     50 seq1537_BIOID47103   -            343     1e-19   69.8   0.0   1   1   2.3e-19   7.9e-16   57.3   0.1     4    49    50    95    47    96 0.93 Biotin-lipoyl like
HlyD_2               PF12700.2    328 seq1537_BIOID47103   -            343   9.2e-19   67.6   0.0   1   1   3.7e-22   1.3e-18   67.1   0.0    19   239    46   287    39   298 0.73 HlyD family secretion protein
Glyco_hydro_31       PF01055.21   451 seq1539_BIOID47103   -            791  3.8e-122  408.0   3.0   1   1  7.4e-126  5.1e-122  407.6   2.0     1   449   242   685   242   687 0.93 Glycosyl hydrolases family 31
Gal_mutarotas_2      PF13802.1     68 seq1539_BIOID47103   -            791   1.4e-25   88.7   0.1   1   1   5.4e-29   3.7e-25   87.4   0.1     1    68   150   217   150   217 0.99 Galactose mutarotase-like
TMP-TENI             PF02581.12   180 seq1540_BIOID47103   -            211   3.7e-56  188.9   0.3   1   1   3.2e-60   4.4e-56  188.7   0.2     3   180    17   189    15   189 0.98 Thiamine monophosphate synthase/TENI
DUF3121              PF11319.3    183 seq1541_BIOID47103   -            247   1.6e-57  193.9   0.0   1   1   1.4e-61   1.9e-57  193.6   0.0     2   183    53   238    52   238 0.96 Protein of unknown function (DUF3121)
FecCD                PF01032.13   311 seq1543_BIOID47103   -            338   1.3e-89  300.0  34.9   1   1   1.1e-93   1.6e-89  299.7  24.2     1   311    23   332    22   332 0.99 FecCD transport family
DUF1471              PF07338.8     56 seq1547_BIOID47103   -             86   1.5e-15   56.4   0.0   1   1   1.9e-19   2.5e-15   55.7   0.0     1    56    33    86    33    86 0.98 Protein of unknown function (DUF1471)
BMC                  PF00936.14    75 seq1548_BIOID47103   -            116     8e-17   60.5   0.3   1   1   8.1e-21   1.1e-16   60.1   0.2     2    73    45   112    44   116 0.95 BMC domain
Ribonuc_L-PSP        PF01042.16   121 seq1551_BIOID47103   -            130   5.2e-28   97.1   0.5   1   1   4.3e-32   5.9e-28   96.9   0.4     2   121    19   130    18   130 0.96 Endoribonuclease L-PSP
Lip_A_acyltrans      PF03279.8    295 seq1552_BIOID47103   -            312  4.6e-117  389.9   0.0   1   1  3.8e-121  5.2e-117  389.8   0.0     2   295    11   303    10   303 0.99 Bacterial lipid A biosynthesis acyltransferase
DUF2057              PF09829.4    189 seq1555_BIOID47103   -            220     8e-48  162.4   0.0   1   1   6.7e-52   9.1e-48  162.3   0.0     2   189    22   213    21   213 0.98 Uncharacterized protein conserved in bacteria (DUF2057)
DUF3251              PF11622.3    165 seq1557_BIOID47103   -            179   9.3e-78  259.2   1.6   1   1   7.6e-82     1e-77  259.0   1.1     1   157    20   176    20   179 0.99 Protein of unknown function (DUF3251)
TehB                 PF03848.9    192 seq1558_BIOID47103   -            197  3.7e-102  339.2   0.1   1   1  2.7e-105  4.1e-102  339.1   0.0     1   192     1   193     1   193 0.99 Tellurite resistance protein TehB
Methyltransf_11      PF08241.7     95 seq1558_BIOID47103   -            197   8.2e-13   48.5   0.0   1   1   1.1e-15   1.7e-12   47.5   0.0     1    93    35   130    35   132 0.96 Methyltransferase domain
Methyltransf_23      PF13489.1    162 seq1558_BIOID47103   -            197   1.2e-12   47.7   0.0   1   1   9.8e-16   1.5e-12   47.4   0.0    20   116    28   134    10   174 0.72 Methyltransferase domain
Methyltransf_12      PF08242.7     99 seq1558_BIOID47103   -            197   3.6e-12   46.5   0.0   1   1   3.7e-15   5.7e-12   45.8   0.0     1    98    35   129    35   130 0.96 Methyltransferase domain
Methyltransf_31      PF13847.1    152 seq1558_BIOID47103   -            197   5.4e-11   42.1   0.0   1   1   4.2e-14   6.3e-11   41.9   0.0     5   110    32   134    29   193 0.87 Methyltransferase domain
MTS                  PF05175.9    170 seq1558_BIOID47103   -            197   5.9e-10   38.6   0.0   1   1     5e-13   7.6e-10   38.3   0.0    23   141    22   135     3   158 0.85 Methyltransferase small domain
Methyltransf_18      PF12847.2    112 seq1558_BIOID47103   -            197   5.7e-09   36.4   0.0   1   1   5.6e-12   8.5e-09   35.8   0.0     2   109    31   132    30   136 0.80 Methyltransferase domain
Methyltransf_25      PF13649.1    101 seq1558_BIOID47103   -            197   9.1e-06   25.8   0.0   1   1   9.8e-09   1.5e-05   25.1   0.0     2   101    35   128    34   128 0.89 Methyltransferase domain
TPMT                 PF05724.6    218 seq1558_BIOID47103   -            197     7e-05   22.2   0.0   1   1   1.2e-07   0.00019   20.8   0.0    28   190    21   170     8   193 0.74 Thiopurine S-methyltransferase (TPMT)
Lactamase_B          PF00753.22   194 seq1560_BIOID47103   -            479   3.3e-28   98.5   0.2   1   1   9.8e-32   4.5e-28   98.1   0.1     2   158    31   179    30   246 0.90 Metallo-beta-lactamase superfamily
Rubredoxin           PF00301.15    47 seq1560_BIOID47103   -            479   1.2e-19   69.8   2.7   1   1   4.7e-23   2.2e-19   68.9   1.9     1    47   425   471   425   471 0.98 Rubredoxin
Flavodoxin_1         PF00258.20   143 seq1560_BIOID47103   -            479     1e-11   44.9   0.0   1   1   3.8e-15   1.7e-11   44.1   0.0     1   142   256   388   256   389 0.78 Flavodoxin
Met_asp_mut_E        PF06368.6    441 seq1562_BIOID47103   -            481  1.3e-221  735.3   0.0   1   1  1.1e-225  1.5e-221  735.1   0.0     1   441    43   481    43   481 1.00 Methylaspartate mutase E chain (MutE)
HAD_2                PF13419.1    176 seq1563_BIOID47103   -            206   6.9e-29  101.2   0.1   1   1   2.3e-32   7.9e-29  101.0   0.1     2   176    11   191    10   191 0.84 Haloacid dehalogenase-like hydrolase
Hydrolase_like       PF13242.1     75 seq1563_BIOID47103   -            206   3.1e-08   33.0   0.0   1   1   2.3e-11   7.8e-08   31.8   0.0     2    49   146   192   145   200 0.95 HAD-hyrolase-like
Hydrolase            PF00702.21   204 seq1563_BIOID47103   -            206   2.2e-06   28.2   0.0   1   1   7.1e-10   2.4e-06   28.0   0.0   110   203    81   184    12   185 0.77 haloacid dehalogenase-like hydrolase
TetR_N               PF00440.18    47 seq1565_BIOID47103   -            186   5.4e-08   32.2   0.0   1   1   6.2e-12   8.4e-08   31.6   0.0     1    46     7    52     7    53 0.93 Bacterial regulatory proteins, tetR family
PduV-EutP            PF10662.4    143 seq1568_BIOID47103   -            147   4.3e-60  201.2   0.0   1   1   3.6e-64   4.9e-60  201.0   0.0     1   142     1   141     1   142 0.99 Ethanolamine utilisation - propanediol utilisation
FAD_binding_5        PF00941.16   171 seq1569_BIOID47103   -            259   4.4e-23   81.4   0.0   1   1     1e-26   7.2e-23   80.7   0.0     4   167     4   153     1   156 0.90 FAD binding domain in molybdopterin dehydrogenase
CO_deh_flav_C        PF03450.12   103 seq1569_BIOID47103   -            259   3.6e-10   39.5   0.3   1   1   1.1e-13   7.7e-10   38.5   0.2     4   102   165   250   161   251 0.85 CO dehydrogenase flavoprotein C-terminal domain
RrnaAD               PF00398.15   262 seq1570_BIOID47103   -            273   3.1e-77  259.0   0.0   1   1   2.6e-81   3.6e-77  258.8   0.0     3   261    10   265     8   266 0.98 Ribosomal RNA adenine dimethylase
Ribosomal_L25p       PF01386.14    88 seq1572_BIOID47103   -             94   6.7e-30  102.9   0.2   1   1   5.4e-34   7.4e-30  102.8   0.2     1    88     4    91     4    91 0.99 Ribosomal L25p family
Phage_integrase      PF00589.17   173 seq1573_BIOID47103   -            420   6.3e-27   94.2   0.0   1   1   1.6e-30   1.1e-26   93.4   0.0    13   171   214   384   202   386 0.87 Phage integrase family
DUF4102              PF13356.1     89 seq1573_BIOID47103   -            420   2.4e-25   88.1   0.0   1   1   6.6e-29   4.5e-25   87.2   0.0     1    88     3    89     3    90 0.98 Domain of unknown function (DUF4102)
Glyco_transf_9       PF01075.12   247 seq1575_BIOID47103   -            330   3.3e-84  281.8   0.1   1   1     3e-88   4.1e-84  281.5   0.1     1   245    75   315    75   317 0.98 Glycosyltransferase family 9 (heptosyltransferase)
ThiF                 PF00899.16   136 seq1576_BIOID47103   -            251   7.3e-44  148.7   0.1   1   1   1.5e-47     1e-43  148.3   0.1     2   134    28   159    27   161 0.98 ThiF family
MoeZ_MoeB            PF05237.8     84 seq1576_BIOID47103   -            251   1.6e-28   97.9   0.0   1   1   4.3e-32     3e-28   97.1   0.0     4    82   168   245   166   247 0.96 MoeZ/MoeB domain
DUF2501              PF10696.4     77 seq1577_BIOID47103   -            165   6.6e-30  102.8   5.4   1   1   4.8e-34   6.6e-30  102.8   3.8     1    75    85   162    85   165 0.97 Protein of unknown function (DUF2501)
UPF0052              PF01933.13   301 seq1579_BIOID47103   -            302   3.4e-87  292.4   0.1   1   1     3e-91   4.1e-87  292.1   0.0     1   298    12   299    12   301 0.97 Uncharacterised protein family UPF0052
PAPS_reduct          PF01507.14   174 seq1582_BIOID47103   -            292   1.2e-08   34.8   0.0   1   1   2.9e-12   3.9e-08   33.1   0.0     2   112     5   146     4   167 0.69 Phosphoadenosine phosphosulfate reductase family
ImpA-rel_N           PF06812.7     62 seq1584_BIOID47103   -            480   2.8e-06   26.8   0.6   1   1   2.1e-10   2.8e-06   26.8   0.4     1    61    54   111    54   112 0.92 ImpA-related N-terminal
Gp_dh_C              PF02800.15   157 seq1585_BIOID47103   -            331   4.2e-75  250.3   0.1   1   1   8.7e-79   5.9e-75  249.8   0.0     1   157   155   312   155   312 1.00 Glyceraldehyde 3-phosphate dehydrogenase, C-terminal domain
Gp_dh_N              PF00044.19   151 seq1585_BIOID47103   -            331   3.1e-60  202.3   0.6   1   1     8e-64   5.5e-60  201.5   0.1     1   151     3   150     3   150 0.99 Glyceraldehyde 3-phosphate dehydrogenase, NAD binding domain
AzlC                 PF03591.9    143 seq1589_BIOID47103   -            245   7.3e-42  142.5  10.2   1   1   5.3e-46   7.3e-42  142.5   7.1     1   141    23   165    23   167 0.97 AzlC protein
SbcCD_C              PF13558.1     90 seq1590_BIOID47103   -           1047   2.2e-19   69.0   0.6   1   1   1.8e-22   8.1e-19   67.2   0.4     5    89   923  1001   919  1002 0.88 Putative exonuclease SbcCD, C subunit
AAA_29               PF13555.1     62 seq1590_BIOID47103   -           1047   2.9e-07   29.7   0.1   1   1   3.8e-10   1.7e-06   27.3   0.0    18    51    26    58    16    69 0.80 P-loop containing region of AAA domain
PhoH                 PF02562.11   205 seq1592_BIOID47103   -            359     8e-97  322.2   0.0   1   1  1.5e-100     1e-96  321.9   0.0     2   205   131   334   130   334 0.99 PhoH-like protein
AAA_30               PF13604.1    196 seq1592_BIOID47103   -            359   7.3e-08   32.1   0.0   1   1   5.1e-11   3.5e-07   29.8   0.0     4   133   136   287   134   289 0.84 AAA domain
Esterase             PF00756.15   251 seq1593_BIOID47103   -            278   1.1e-72  244.3   0.0   1   1   3.8e-76   1.3e-72  244.1   0.0     1   251    21   271    21   271 0.99 Putative esterase
Abhydrolase_5        PF12695.2    142 seq1593_BIOID47103   -            278   8.6e-08   31.9   0.0   1   1   3.3e-11   1.1e-07   31.5   0.0     6   142    50   257    44   257 0.62 Alpha/beta hydrolase family
Peptidase_S9         PF00326.16   213 seq1593_BIOID47103   -            278   8.2e-07   28.3   0.0   1   1   3.7e-10   1.3e-06   27.7   0.0    54   208   127   274   118   278 0.77 Prolyl oligopeptidase family
Virul_fac_BrkB       PF03631.10   260 seq1595_BIOID47103   -            290     1e-55  188.8  24.6   1   1   8.7e-60   1.2e-55  188.6  17.0     2   258    29   274    28   276 0.88 Virulence factor BrkB
Arylsulfotrans       PF05935.6    471 seq1596_BIOID47103   -            598  9.7e-171  568.2   0.5   1   1    8e-175  1.1e-170  568.1   0.3     2   471    42   587    41   587 0.98 Arylsulfotransferase (ASST)
DUF1889              PF08986.5    119 seq1597_BIOID47103   -            119   2.1e-83  276.3   0.9   1   1   1.7e-87   2.3e-83  276.1   0.6     1   119     1   119     1   119 1.00 Domain of unknown function (DUF1889)
ExsB                 PF06508.8    137 seq1598_BIOID47103   -            231     5e-57  191.4   0.0   1   1   1.4e-60   6.4e-57  191.0   0.0     1   137     3   140     3   140 0.99 ExsB
Asn_synthase         PF00733.16   255 seq1598_BIOID47103   -            231   2.2e-05   23.9   0.0   1   1   8.3e-09   3.8e-05   23.1   0.0    21    80     5    64     2    77 0.90 Asparagine synthase
Arginosuc_synth      PF00764.14   388 seq1598_BIOID47103   -            231   2.3e-05   23.5   0.1   1   1   8.8e-09     4e-05   22.7   0.0     1    59     5    63     5    75 0.91 Arginosuccinate synthase
MGS                  PF02142.17    95 seq1599_BIOID47103   -            155   3.2e-17   62.1   0.0   1   1   3.1e-21   4.2e-17   61.7   0.0     2    95    29   121    28   121 0.95 MGS-like domain
DUF417               PF04224.7    175 seq1602_BIOID47103   -            152   1.5e-39  135.0  14.6   1   1   1.5e-42     2e-38  131.3  10.1     1   175    11   148    11   148 0.99 Protein of unknown function, DUF417
RVT_1                PF00078.22   214 seq1604_BIOID47103   -            366   2.9e-21   75.6   3.0   1   1   3.9e-25   5.4e-21   74.8   2.1    21   199    62   238    43   251 0.87 Reverse transcriptase (RNA-dependent DNA polymerase)
FUSC                 PF04632.7    650 seq1605_BIOID47103   -            683   5.8e-55  186.8  35.8   1   1   1.1e-57   4.8e-54  183.7  23.7     9   590    37   625    32   644 0.79 Fusaric acid resistance protein family
FUSC_2               PF13515.1    128 seq1605_BIOID47103   -            683     2e-08   34.0   9.7   1   1   4.5e-12     2e-08   34.0   6.7     2   127   364   495   359   496 0.75 Fusaric acid resistance protein-like
ALMT                 PF11744.3    406 seq1605_BIOID47103   -            683   3.3e-05   22.6   9.5   1   1     2e-08   9.2e-05   21.1   1.3    33   194   367   525   347   582 0.80 Aluminium activated malate transporter
DUF4132              PF13569.1    180 seq1606_BIOID47103   -           1210   1.9e-42  144.7   0.0   1   1     3e-46   4.1e-42  143.6   0.0     3   180   954  1139   952  1139 0.96 Domain of unknown function (DUF4132)
Pirin                PF02678.11   107 seq1607_BIOID47103   -            233   2.7e-21   75.3   0.0   1   1   3.6e-25     5e-21   74.4   0.0     2   107     4   119     3   119 0.95 Pirin
FecCD                PF01032.13   311 seq1608_BIOID47103   -            330   1.4e-82  276.8  42.1   1   1   1.3e-86   1.7e-82  276.6  29.2     2   310    19   324    13   325 0.97 FecCD transport family
Channel_Tsx          PF03502.8    238 seq1609_BIOID47103   -            294   6.8e-68  228.8  24.1   1   1   5.7e-72   7.8e-68  228.6  16.7     2   238    32   294    31   294 0.96 Nucleoside-specific channel-forming protein, Tsx
Radical_SAM          PF04055.16   166 seq1610_BIOID47103   -            246   1.9e-32  112.5   0.1   1   1   5.6e-36   2.6e-32  112.1   0.1     1   158    24   178    24   184 0.96 Radical SAM superfamily
Fer4_12              PF13353.1    139 seq1610_BIOID47103   -            246   1.3e-18   67.3   0.0   1   1   3.8e-22   1.7e-18   66.9   0.0     1   134    16   146    16   151 0.86 4Fe-4S single cluster domain
Fer4_14              PF13394.1    117 seq1610_BIOID47103   -            246     1e-10   41.5   0.1   1   1     4e-14   1.8e-10   40.7   0.1     5    91    27   111    23   137 0.84 4Fe-4S single cluster domain
DEAD                 PF00270.24   173 seq1611_BIOID47103   -            444   1.3e-45  154.7   0.0   1   1   1.1e-48   5.1e-45  152.8   0.0     1   171    28   197    28   199 0.92 DEAD/DEAH box helicase
Helicase_C           PF00271.26    78 seq1611_BIOID47103   -            444   5.9e-27   93.2   0.0   1   1   2.5e-30   1.1e-26   92.3   0.0     3    78   268   343   266   343 0.98 Helicase conserved C-terminal domain
ResIII               PF04851.10   184 seq1611_BIOID47103   -            444   8.1e-05   22.4   0.2   1   1   3.8e-08   0.00017   21.3   0.0    31   183    47   192    18   193 0.73 Type III restriction enzyme, res subunit
Peptidase_M17        PF00883.16   311 seq1612_BIOID47103   -            503  5.1e-133  442.6   0.1   1   1  1.3e-136  8.6e-133  441.8   0.0     2   310   185   490   184   491 0.99 Cytosol aminopeptidase family, catalytic domain
Peptidase_M17_N      PF02789.12   125 seq1612_BIOID47103   -            503   5.3e-31  106.8   0.0   1   1   2.2e-34   1.5e-30  105.4   0.0     1   125    19   147    19   147 0.96 Cytosol aminopeptidase family, N-terminal domain
DUF3313              PF11769.3    201 seq1613_BIOID47103   -            222   7.8e-66  221.1   0.1   1   1   6.5e-70   8.8e-66  220.9   0.1     1   199    16   214    16   216 0.99 Protein of unknown function (DUF3313)
Potass_KdpF          PF09604.5     25 seq1614_BIOID47103   -             67   1.4e-05   24.6   8.1   1   1     1e-09   1.4e-05   24.6   5.6     2    25    44    67    43    67 0.96 F subunit of K+-transporting ATPase (Potass_KdpF)
ACR_tran             PF00873.14  1021 seq1615_BIOID47103   -           1037         0 1450.4  10.0   1   1         0         0 1450.2   6.9     1  1021     1  1027     1  1027 1.00 AcrB/AcrD/AcrF family
MMPL                 PF03176.10   333 seq1615_BIOID47103   -           1037   9.7e-13   47.4  29.9   1   2   1.9e-12   8.6e-09   34.4   6.3   138   317   333   513   310   537 0.82 MMPL family
MMPL                 PF03176.10   333 seq1615_BIOID47103   -           1037   9.7e-13   47.4  29.9   2   2   1.1e-08     5e-05   22.0   4.6   145   311   871  1035   858  1037 0.85 MMPL family
Ald_Xan_dh_C2        PF02738.13   543 seq1619_BIOID47103   -            956    7e-191  635.1   0.0   1   1  2.1e-194  9.6e-191  634.6   0.0    17   543   363   893   351   893 0.98 Molybdopterin-binding domain of aldehyde dehydrogenase
Ald_Xan_dh_C         PF01315.17   111 seq1619_BIOID47103   -            956   4.4e-31  107.1   0.0   1   1   1.9e-34   8.9e-31  106.1   0.0     2   111   187   298   186   298 0.96 Aldehyde oxidase and xanthine dehydrogenase, a/b hammerhead domain
Fer2_2               PF01799.15    75 seq1619_BIOID47103   -            956   7.7e-13   48.0   0.0   1   1   4.6e-16   2.1e-12   46.6   0.0     1    73    73   145    73   147 0.97 [2Fe-2S] binding domain
cNMP_binding         PF00027.24    91 seq1620_BIOID47103   -            210   8.9e-24   83.0   0.0   1   1     4e-27   1.4e-23   82.4   0.0     3    90    23   111    21   112 0.97 Cyclic nucleotide-binding domain
Crp                  PF00325.15    32 seq1620_BIOID47103   -            210   2.1e-15   55.7   0.4   1   1   1.1e-18   3.9e-15   54.8   0.3     1    32   166   197   166   197 0.98 Bacterial regulatory proteins, crp family
HTH_Crp_2            PF13545.1     76 seq1620_BIOID47103   -            210   2.2e-11   43.2   0.1   1   1   1.5e-14     5e-11   42.1   0.1     1    67   142   206   142   207 0.94 Crp-like helix-turn-helix domain
MFS_1                PF07690.11   354 seq1621_BIOID47103   -            408   2.4e-53  181.0  42.7   1   2   6.8e-37   2.3e-33  115.2  19.4     2   257    20   263    19   266 0.81 Major Facilitator Superfamily
MFS_1                PF07690.11   354 seq1621_BIOID47103   -            408   2.4e-53  181.0  42.7   2   2   4.3e-24   1.5e-20   73.1  10.2     1   168   224   393   224   407 0.89 Major Facilitator Superfamily
Sugar_tr             PF00083.19   451 seq1621_BIOID47103   -            408   1.1e-14   53.7  29.8   1   2   1.9e-12   6.6e-09   34.7  11.3    10   191    24   192    14   192 0.83 Sugar (and other) transporter
Sugar_tr             PF00083.19   451 seq1621_BIOID47103   -            408   1.1e-14   53.7  29.8   2   2   2.9e-08   9.8e-05   20.9   4.3    46   185   258   391   222   397 0.87 Sugar (and other) transporter
MFS_2                PF13347.1    427 seq1621_BIOID47103   -            408   6.5e-13   47.7  24.9   1   1   2.8e-14   9.7e-11   40.5   3.3   148   314   146   311   137   338 0.80 MFS/sugar transport protein
MFS_1_like           PF12832.2     77 seq1621_BIOID47103   -            408   1.2e-05   24.9   7.2   1   1   3.2e-08   0.00011   21.8   0.2    12    72    26    91    18    95 0.81 MFS_1 like family
DUF525               PF04379.9     90 seq1622_BIOID47103   -            125   1.1e-35  121.3   0.1   1   1     1e-39   1.4e-35  121.0   0.1     2    89    17   104    16   105 0.98 Protein of unknown function (DUF525)
BtpA                 PF03437.10   254 seq1623_BIOID47103   -            268  1.2e-105  352.2   0.1   1   1  9.6e-110  1.3e-105  352.1   0.0     1   254    10   265    10   265 0.99 BtpA family
KdpA                 PF03814.10   552 seq1624_BIOID47103   -            557  1.4e-244  812.1  29.6   1   1  1.1e-248  1.6e-244  811.9  20.5     1   552     9   557     9   557 0.99 Potassium-transporting ATPase A subunit
ThiS                 PF02597.15    78 seq1625_BIOID47103   -             66   1.2e-17   63.9   0.1   1   1   9.5e-22   1.3e-17   63.8   0.1     1    78     3    66     3    66 0.98 ThiS family
Sulfatase            PF00884.18   379 seq1627_BIOID47103   -            763   2.1e-25   89.4   0.1   1   1   2.1e-29   2.9e-25   88.9   0.0     2   333   163   477   162   550 0.82 Sulfatase
NAD_synthase         PF02540.12   242 seq1629_BIOID47103   -            275   5.9e-79  264.2   0.0   1   1     5e-83   6.9e-79  264.0   0.0     2   242    23   265    22   265 0.98 NAD synthase
AzlD                 PF05437.7     99 seq1631_BIOID47103   -            111   2.6e-12   46.4   5.5   1   1   2.2e-16     3e-12   46.2   3.8     1    98     5   104     5   105 0.92 Branched-chain amino acid transport protein (AzlD)
Smr                  PF01713.16    83 seq1632_BIOID47103   -            183     2e-17   62.9   0.3   1   1   2.8e-21   3.8e-17   62.1   0.2     1    82    98   172    98   173 0.98 Smr domain
ThiG                 PF05690.9    247 seq1633_BIOID47103   -            256  1.6e-109  364.6   1.0   1   1  2.6e-113  1.8e-109  364.4   0.7     2   247     4   247     3   247 0.99 Thiazole biosynthesis protein ThiG
Wzy_C                PF04932.10   163 seq1634_BIOID47103   -            402   7.9e-18   64.6   9.5   1   1   1.2e-21   7.9e-18   64.6   6.6     3   162   196   337   194   338 0.85 O-Antigen ligase
O-antigen_lig        PF13425.1    137 seq1634_BIOID47103   -            402   8.6e-17   61.3  12.2   1   1   1.3e-20   8.6e-17   61.3   8.4     2   136   190   340   189   341 0.87 O-antigen ligase like membrane protein
G3P_acyltransf       PF02660.10   178 seq1636_BIOID47103   -            205   3.4e-57  192.7  10.4   1   1   2.9e-61   3.9e-57  192.5   7.2     1   177    10   184    10   185 0.96 Glycerol-3-phosphate acyltransferase
Chorismate_bind      PF00425.13   257 seq1639_BIOID47103   -            453     6e-91  304.2   0.0   1   1   1.1e-94   7.6e-91  303.8   0.0     2   257   190   443   189   443 0.98 chorismate binding enzyme
Anth_synt_I_N        PF04715.8    140 seq1639_BIOID47103   -            453   1.5e-29  102.6   0.2   1   1   1.6e-32   1.1e-28   99.9   0.0     9   139    22   153    16   154 0.89 Anthranilate synthase component I, N terminal region
Arabinose_Isome      PF02610.10   359 seq1640_BIOID47103   -            500  1.1e-185  616.5   0.3   1   1  1.9e-189  1.3e-185  616.3   0.2     1   359     1   359     1   359 1.00 L-arabinose isomerase
Arabinose_Iso_C      PF11762.3    115 seq1640_BIOID47103   -            500   4.5e-49  164.7   0.0   1   1   1.3e-52   9.1e-49  163.7   0.0     1   115   362   476   362   476 0.99 L-arabinose isomerase C-terminal domain
Metallophos          PF00149.23   201 seq1641_BIOID47103   -            280   1.1e-20   73.8   0.0   1   1   8.7e-25   1.2e-20   73.7   0.0     4   170     4   133     1   243 0.86 Calcineurin-like phosphoesterase
Pyr_redox_2          PF07992.9    200 seq1642_BIOID47103   -            377   8.8e-25   87.6   0.0   1   1   1.6e-27     3e-24   85.8   0.0     2   198     5   277     4   279 0.89 Pyridine nucleotide-disulphide oxidoreductase
Pyr_redox            PF00070.22    80 seq1642_BIOID47103   -            377   3.5e-18   65.6   0.0   1   1   3.3e-20   6.4e-17   61.6   0.0     1    75   143   216   143   223 0.95 Pyridine nucleotide-disulphide oxidoreductase
K_oxygenase          PF13434.1    341 seq1642_BIOID47103   -            377   2.7e-09   36.3   0.0   1   1   2.6e-09   5.2e-06   25.5   0.0   139   216    91   167    79   181 0.85 L-lysine 6-monooxygenase (NADPH-requiring)
MAAL_C               PF07476.6    249 seq1644_BIOID47103   -            413    2e-116  387.1   0.0   1   1    8e-120  3.6e-116  386.2   0.0     4   248   164   410   161   411 0.98 Methylaspartate ammonia-lyase C-terminus
MAAL_N               PF05034.8    159 seq1644_BIOID47103   -            413   1.5e-79  265.2   0.0   1   1   4.9e-83   2.2e-79  264.6   0.0     1   159     1   160     1   160 0.99 Methylaspartate ammonia-lyase N-terminus
MR_MLE_C             PF13378.1    111 seq1644_BIOID47103   -            413   1.2e-05   25.1   0.1   1   1   5.4e-09   2.4e-05   24.1   0.1     1    72   307   380   307   408 0.86 Enolase C-terminal domain-like
Peptidase_S24        PF00717.18    70 seq1645_BIOID47103   -            139   1.7e-13   49.8   0.0   1   1   1.8e-17   2.5e-13   49.3   0.0     2    68    56   120    55   122 0.91 Peptidase S24-like
Tyr_Deacylase        PF02580.11   145 seq1646_BIOID47103   -            145   6.3e-55  185.0   0.1   1   1   5.1e-59     7e-55  184.8   0.0     2   144     3   144     2   145 0.99 D-Tyr-tRNA(Tyr) deacylase
Ldh_2                PF02615.9    335 seq1647_BIOID47103   -            349  3.4e-139  463.1   0.0   1   1  2.8e-143  3.9e-139  462.9   0.0     1   334     1   333     1   334 0.99 Malate/L-lactate dehydrogenase
DEAD                 PF00270.24   173 seq1650_BIOID47103   -            400   4.2e-14   52.2   0.0   1   1     1e-17   7.1e-14   51.5   0.0     3   148   140   275   138   296 0.80 DEAD/DEAH box helicase
ResIII               PF04851.10   184 seq1650_BIOID47103   -            400   6.3e-07   29.2   1.4   1   1   1.6e-10   1.1e-06   28.5   0.5    24   168   150   270   115   290 0.78 Type III restriction enzyme, res subunit
Aldose_epim          PF01263.15   301 seq1651_BIOID47103   -            301   3.5e-45  154.2   0.1   1   1   3.1e-49   4.2e-45  154.0   0.1     1   284    34   281    34   294 0.89 Aldose 1-epimerase
UPF0054              PF02130.12   145 seq1653_BIOID47103   -            155   4.9e-43  145.7   0.0   1   1   4.2e-47   5.8e-43  145.5   0.0    13   144    22   144     9   145 0.88 Uncharacterized protein family UPF0054
Peptidase_A24        PF01478.13   106 seq1654_BIOID47103   -            155   4.3e-23   81.3   8.0   1   1   3.1e-27   4.3e-23   81.3   5.5     2   104    10   117     8   120 0.88 Type IV leader peptidase family
DUF296               PF03479.10   120 seq1655_BIOID47103   -            143   6.6e-25   86.9   0.1   1   1   5.5e-29   7.6e-25   86.7   0.1     2   119    13   125    12   126 0.94 Domain of unknown function (DUF296)
FUSC-like            PF12805.2    284 seq1656_BIOID47103   -            696   2.8e-72  242.9   3.2   1   1   6.1e-76   2.8e-72  242.9   2.2     2   280    63   335    62   340 0.96 FUSC-like inner membrane protein yccS
[truncated: 1,299,366 more chars]
